# Supplementary material for: Altered microRNA Transcriptome in Cultured Human Liver Cells upon Infection with Ebola Virus
Source: Int J Mol Sci. 2021 Apr 6;22(7):3792. doi: 10.3390/ijms22073792 (PMC8038836; doi:10.3390/ijms22073792)
Supplement: Supplementary file 1 [file ijms-22-03792-s001.zip]

Archive with 851 entries (808 files):
- Supplementary_File/
- Supplementary_File/A_ miRNA_Expression_Profiling/
- Supplementary_File/A_ miRNA_Expression_Profiling/FileA_miRNAs_expression_profiling.xlsx
- Supplementary_File/B_ miRNA_Targets_Prediction/
- Supplementary_File/B_ miRNA_Targets_Prediction/Makona-24h-Huh7_vs_Control-24h-Huh7_down.mature_mirna/
- Supplementary_File/B_ miRNA_Targets_Prediction/Makona-24h-Huh7_vs_Control-24h-Huh7_down.mature_mirna/miRNA-target_Network.cys
- Supplementary_File/B_ miRNA_Targets_Prediction/Makona-24h-Huh7_vs_Control-24h-Huh7_down.mature_mirna/miRNA-target_Network.pdf
- Supplementary_File/B_ miRNA_Targets_Prediction/Makona-24h-Huh7_vs_Control-24h-Huh7_down.mature_mirna/Parameters.txt
- Supplementary_File/B_ miRNA_Targets_Prediction/Makona-24h-Huh7_vs_Control-24h-Huh7_down.mature_mirna/TargetSummary.xlsx
- Supplementary_File/B_ miRNA_Targets_Prediction/Makona-24h-Huh7_vs_Control-24h-Huh7_down.mature_mirna/Venn.png
- Supplementary_File/B_ miRNA_Targets_Prediction/Makona-24h-Huh7_vs_Control-24h-Huh7_up.mature_mirna/
- Supplementary_File/B_ miRNA_Targets_Prediction/Makona-24h-Huh7_vs_Control-24h-Huh7_up.mature_mirna/miRNA-target_Network.cys
- Supplementary_File/B_ miRNA_Targets_Prediction/Makona-24h-Huh7_vs_Control-24h-Huh7_up.mature_mirna/miRNA-target_Network.pdf
- Supplementary_File/B_ miRNA_Targets_Prediction/Makona-24h-Huh7_vs_Control-24h-Huh7_up.mature_mirna/Parameters.txt
- Supplementary_File/B_ miRNA_Targets_Prediction/Makona-24h-Huh7_vs_Control-24h-Huh7_up.mature_mirna/TargetSummary.xlsx
- Supplementary_File/B_ miRNA_Targets_Prediction/Makona-24h-Huh7_vs_Control-24h-Huh7_up.mature_mirna/Venn.png
- Supplementary_File/B_ miRNA_Targets_Prediction/Makona-96h-Huh7_vs_Control-96h-Huh7_down.mature_mirna/
- Supplementary_File/B_ miRNA_Targets_Prediction/Makona-96h-Huh7_vs_Control-96h-Huh7_down.mature_mirna/miRNA-target_Network.cys
- Supplementary_File/B_ miRNA_Targets_Prediction/Makona-96h-Huh7_vs_Control-96h-Huh7_down.mature_mirna/miRNA-target_Network.pdf
- Supplementary_File/B_ miRNA_Targets_Prediction/Makona-96h-Huh7_vs_Control-96h-Huh7_down.mature_mirna/Parameters.txt
- Supplementary_File/B_ miRNA_Targets_Prediction/Makona-96h-Huh7_vs_Control-96h-Huh7_down.mature_mirna/TargetSummary.xlsx
- Supplementary_File/B_ miRNA_Targets_Prediction/Makona-96h-Huh7_vs_Control-96h-Huh7_down.mature_mirna/Venn.png
- Supplementary_File/B_ miRNA_Targets_Prediction/Makona-96h-Huh7_vs_Control-96h-Huh7_down.mature_mirna/~$TargetSummary.xlsx
- Supplementary_File/B_ miRNA_Targets_Prediction/Makona-96h-Huh7_vs_Control-96h-Huh7_up.mature_mirna/
- Supplementary_File/B_ miRNA_Targets_Prediction/Makona-96h-Huh7_vs_Control-96h-Huh7_up.mature_mirna/miRNA-target_Network.cys
- Supplementary_File/B_ miRNA_Targets_Prediction/Makona-96h-Huh7_vs_Control-96h-Huh7_up.mature_mirna/miRNA-target_Network.pdf
- Supplementary_File/B_ miRNA_Targets_Prediction/Makona-96h-Huh7_vs_Control-96h-Huh7_up.mature_mirna/Parameters.txt
- Supplementary_File/B_ miRNA_Targets_Prediction/Makona-96h-Huh7_vs_Control-96h-Huh7_up.mature_mirna/TargetSummary.xlsx
- Supplementary_File/B_ miRNA_Targets_Prediction/Makona-96h-Huh7_vs_Control-96h-Huh7_up.mature_mirna/Venn.png
- Supplementary_File/B_ miRNA_Targets_Prediction/Mayinga-24h-Huh7_vs_Control-24h-Huh7_down.mature_mirna/
- Supplementary_File/B_ miRNA_Targets_Prediction/Mayinga-24h-Huh7_vs_Control-24h-Huh7_down.mature_mirna/miRNA-target_Network.cys
- Supplementary_File/B_ miRNA_Targets_Prediction/Mayinga-24h-Huh7_vs_Control-24h-Huh7_down.mature_mirna/miRNA-target_Network.pdf
- Supplementary_File/B_ miRNA_Targets_Prediction/Mayinga-24h-Huh7_vs_Control-24h-Huh7_down.mature_mirna/Parameters.txt
- Supplementary_File/B_ miRNA_Targets_Prediction/Mayinga-24h-Huh7_vs_Control-24h-Huh7_down.mature_mirna/TargetSummary.xlsx
- Supplementary_File/B_ miRNA_Targets_Prediction/Mayinga-24h-Huh7_vs_Control-24h-Huh7_down.mature_mirna/Venn.png
- Supplementary_File/B_ miRNA_Targets_Prediction/Mayinga-24h-Huh7_vs_Control-24h-Huh7_up.mature_mirna/
- Supplementary_File/B_ miRNA_Targets_Prediction/Mayinga-24h-Huh7_vs_Control-24h-Huh7_up.mature_mirna/miRNA-target_Network.cys
- Supplementary_File/B_ miRNA_Targets_Prediction/Mayinga-24h-Huh7_vs_Control-24h-Huh7_up.mature_mirna/miRNA-target_Network.pdf
- Supplementary_File/B_ miRNA_Targets_Prediction/Mayinga-24h-Huh7_vs_Control-24h-Huh7_up.mature_mirna/Parameters.txt
- Supplementary_File/B_ miRNA_Targets_Prediction/Mayinga-24h-Huh7_vs_Control-24h-Huh7_up.mature_mirna/TargetSummary.xlsx
- Supplementary_File/B_ miRNA_Targets_Prediction/Mayinga-24h-Huh7_vs_Control-24h-Huh7_up.mature_mirna/Venn.png
- Supplementary_File/B_ miRNA_Targets_Prediction/Mayinga-96h-Huh7_vs_Control-96h-Huh7_down.mature_mirna/
- Supplementary_File/B_ miRNA_Targets_Prediction/Mayinga-96h-Huh7_vs_Control-96h-Huh7_down.mature_mirna/miRNA-target_Network.cys
- Supplementary_File/B_ miRNA_Targets_Prediction/Mayinga-96h-Huh7_vs_Control-96h-Huh7_down.mature_mirna/miRNA-target_Network.pdf
- Supplementary_File/B_ miRNA_Targets_Prediction/Mayinga-96h-Huh7_vs_Control-96h-Huh7_down.mature_mirna/Parameters.txt
- Supplementary_File/B_ miRNA_Targets_Prediction/Mayinga-96h-Huh7_vs_Control-96h-Huh7_down.mature_mirna/TargetSummary.xlsx
- Supplementary_File/B_ miRNA_Targets_Prediction/Mayinga-96h-Huh7_vs_Control-96h-Huh7_down.mature_mirna/Venn.png
- Supplementary_File/B_ miRNA_Targets_Prediction/Mayinga-96h-Huh7_vs_Control-96h-Huh7_up.mature_mirna/
- Supplementary_File/B_ miRNA_Targets_Prediction/Mayinga-96h-Huh7_vs_Control-96h-Huh7_up.mature_mirna/miRNA-target_Network.cys
- Supplementary_File/B_ miRNA_Targets_Prediction/Mayinga-96h-Huh7_vs_Control-96h-Huh7_up.mature_mirna/miRNA-target_Network.pdf
- Supplementary_File/B_ miRNA_Targets_Prediction/Mayinga-96h-Huh7_vs_Control-96h-Huh7_up.mature_mirna/Parameters.txt
- Supplementary_File/B_ miRNA_Targets_Prediction/Mayinga-96h-Huh7_vs_Control-96h-Huh7_up.mature_mirna/TargetSummary.xlsx
- Supplementary_File/B_ miRNA_Targets_Prediction/Mayinga-96h-Huh7_vs_Control-96h-Huh7_up.mature_mirna/Venn.png
- Supplementary_File/B_ miRNA_Targets_Prediction/Reston-24h-Huh7_vs_Control-24h-Huh7_down.mature_mirna/
- Supplementary_File/B_ miRNA_Targets_Prediction/Reston-24h-Huh7_vs_Control-24h-Huh7_down.mature_mirna/miRNA-target_Network.cys
- Supplementary_File/B_ miRNA_Targets_Prediction/Reston-24h-Huh7_vs_Control-24h-Huh7_down.mature_mirna/miRNA-target_Network.pdf
- Supplementary_File/B_ miRNA_Targets_Prediction/Reston-24h-Huh7_vs_Control-24h-Huh7_down.mature_mirna/Parameters.txt
- Supplementary_File/B_ miRNA_Targets_Prediction/Reston-24h-Huh7_vs_Control-24h-Huh7_down.mature_mirna/TargetSummary.xlsx
- Supplementary_File/B_ miRNA_Targets_Prediction/Reston-24h-Huh7_vs_Control-24h-Huh7_down.mature_mirna/Venn.png
- Supplementary_File/B_ miRNA_Targets_Prediction/Reston-24h-Huh7_vs_Control-24h-Huh7_up.mature_mirna/
- Supplementary_File/B_ miRNA_Targets_Prediction/Reston-24h-Huh7_vs_Control-24h-Huh7_up.mature_mirna/miRNA-target_Network.cys
- Supplementary_File/B_ miRNA_Targets_Prediction/Reston-24h-Huh7_vs_Control-24h-Huh7_up.mature_mirna/miRNA-target_Network.pdf
- Supplementary_File/B_ miRNA_Targets_Prediction/Reston-24h-Huh7_vs_Control-24h-Huh7_up.mature_mirna/Parameters.txt
- Supplementary_File/B_ miRNA_Targets_Prediction/Reston-24h-Huh7_vs_Control-24h-Huh7_up.mature_mirna/TargetSummary.xlsx
- Supplementary_File/B_ miRNA_Targets_Prediction/Reston-24h-Huh7_vs_Control-24h-Huh7_up.mature_mirna/Venn.png
- Supplementary_File/B_ miRNA_Targets_Prediction/Reston-96h-Huh7_vs_Control-96h-Huh7_down.mature_mirna/
- Supplementary_File/B_ miRNA_Targets_Prediction/Reston-96h-Huh7_vs_Control-96h-Huh7_down.mature_mirna/miRNA-target_Network.cys
- Supplementary_File/B_ miRNA_Targets_Prediction/Reston-96h-Huh7_vs_Control-96h-Huh7_down.mature_mirna/miRNA-target_Network.pdf
- Supplementary_File/B_ miRNA_Targets_Prediction/Reston-96h-Huh7_vs_Control-96h-Huh7_down.mature_mirna/Parameters.txt
- Supplementary_File/B_ miRNA_Targets_Prediction/Reston-96h-Huh7_vs_Control-96h-Huh7_down.mature_mirna/TargetSummary.xlsx
- Supplementary_File/B_ miRNA_Targets_Prediction/Reston-96h-Huh7_vs_Control-96h-Huh7_down.mature_mirna/Venn.png
- Supplementary_File/B_ miRNA_Targets_Prediction/Reston-96h-Huh7_vs_Control-96h-Huh7_up.mature_mirna/
- Supplementary_File/B_ miRNA_Targets_Prediction/Reston-96h-Huh7_vs_Control-96h-Huh7_up.mature_mirna/miRNA-target_Network.cys
- Supplementary_File/B_ miRNA_Targets_Prediction/Reston-96h-Huh7_vs_Control-96h-Huh7_up.mature_mirna/miRNA-target_Network.pdf
- Supplementary_File/B_ miRNA_Targets_Prediction/Reston-96h-Huh7_vs_Control-96h-Huh7_up.mature_mirna/Parameters.txt
- Supplementary_File/B_ miRNA_Targets_Prediction/Reston-96h-Huh7_vs_Control-96h-Huh7_up.mature_mirna/TargetSummary.xlsx
- Supplementary_File/B_ miRNA_Targets_Prediction/Reston-96h-Huh7_vs_Control-96h-Huh7_up.mature_mirna/Venn.png
- Supplementary_File/C_ GO_Analysis_Results/
- Supplementary_File/C_ GO_Analysis_Results/16-30nt_go_Makona-24h-Huh7_vs_Control-24h-Huh7_down.mature_mirna_targets/
- Supplementary_File/C_ GO_Analysis_Results/16-30nt_go_Makona-24h-Huh7_vs_Control-24h-Huh7_down.mature_mirna_targets/BP_Count.pdf
- Supplementary_File/C_ GO_Analysis_Results/16-30nt_go_Makona-24h-Huh7_vs_Control-24h-Huh7_down.mature_mirna_targets/BP_Count.png
- Supplementary_File/C_ GO_Analysis_Results/16-30nt_go_Makona-24h-Huh7_vs_Control-24h-Huh7_down.mature_mirna_targets/BP_EnrichmentScore.pdf
- Supplementary_File/C_ GO_Analysis_Results/16-30nt_go_Makona-24h-Huh7_vs_Control-24h-Huh7_down.mature_mirna_targets/BP_EnrichmentScore.png
- Supplementary_File/C_ GO_Analysis_Results/16-30nt_go_Makona-24h-Huh7_vs_Control-24h-Huh7_down.mature_mirna_targets/BP_EnrichmentScoreDotPlot.pdf
- Supplementary_File/C_ GO_Analysis_Results/16-30nt_go_Makona-24h-Huh7_vs_Control-24h-Huh7_down.mature_mirna_targets/BP_EnrichmentScoreDotPlot.png
- Supplementary_File/C_ GO_Analysis_Results/16-30nt_go_Makona-24h-Huh7_vs_Control-24h-Huh7_down.mature_mirna_targets/BP_FoldEnrichment.pdf
- Supplementary_File/C_ GO_Analysis_Results/16-30nt_go_Makona-24h-Huh7_vs_Control-24h-Huh7_down.mature_mirna_targets/BP_FoldEnrichment.png
- Supplementary_File/C_ GO_Analysis_Results/16-30nt_go_Makona-24h-Huh7_vs_Control-24h-Huh7_down.mature_mirna_targets/BP_FoldEnrichmentDotPlot.pdf
- Supplementary_File/C_ GO_Analysis_Results/16-30nt_go_Makona-24h-Huh7_vs_Control-24h-Huh7_down.mature_mirna_targets/BP_FoldEnrichmentDotPlot.png
- Supplementary_File/C_ GO_Analysis_Results/16-30nt_go_Makona-24h-Huh7_vs_Control-24h-Huh7_down.mature_mirna_targets/BP_GeneRatioDotPlot.pdf
- Supplementary_File/C_ GO_Analysis_Results/16-30nt_go_Makona-24h-Huh7_vs_Control-24h-Huh7_down.mature_mirna_targets/BP_GeneRatioDotPlot.png
- Supplementary_File/C_ GO_Analysis_Results/16-30nt_go_Makona-24h-Huh7_vs_Control-24h-Huh7_down.mature_mirna_targets/BP_Pvalue_tree.pdf
- Supplementary_File/C_ GO_Analysis_Results/16-30nt_go_Makona-24h-Huh7_vs_Control-24h-Huh7_down.mature_mirna_targets/BP_result(Human).html
- Supplementary_File/C_ GO_Analysis_Results/16-30nt_go_Makona-24h-Huh7_vs_Control-24h-Huh7_down.mature_mirna_targets/BP_result(Human).xls
- Supplementary_File/C_ GO_Analysis_Results/16-30nt_go_Makona-24h-Huh7_vs_Control-24h-Huh7_down.mature_mirna_targets/BP_result.txt
- Supplementary_File/C_ GO_Analysis_Results/16-30nt_go_Makona-24h-Huh7_vs_Control-24h-Huh7_down.mature_mirna_targets/CC_Count.pdf
- Supplementary_File/C_ GO_Analysis_Results/16-30nt_go_Makona-24h-Huh7_vs_Control-24h-Huh7_down.mature_mirna_targets/CC_Count.png
- Supplementary_File/C_ GO_Analysis_Results/16-30nt_go_Makona-24h-Huh7_vs_Control-24h-Huh7_down.mature_mirna_targets/CC_EnrichmentScore.pdf
- Supplementary_File/C_ GO_Analysis_Results/16-30nt_go_Makona-24h-Huh7_vs_Control-24h-Huh7_down.mature_mirna_targets/CC_EnrichmentScore.png
- Supplementary_File/C_ GO_Analysis_Results/16-30nt_go_Makona-24h-Huh7_vs_Control-24h-Huh7_down.mature_mirna_targets/CC_EnrichmentScoreDotPlot.pdf
- Supplementary_File/C_ GO_Analysis_Results/16-30nt_go_Makona-24h-Huh7_vs_Control-24h-Huh7_down.mature_mirna_targets/CC_EnrichmentScoreDotPlot.png
- Supplementary_File/C_ GO_Analysis_Results/16-30nt_go_Makona-24h-Huh7_vs_Control-24h-Huh7_down.mature_mirna_targets/CC_FoldEnrichment.pdf
- Supplementary_File/C_ GO_Analysis_Results/16-30nt_go_Makona-24h-Huh7_vs_Control-24h-Huh7_down.mature_mirna_targets/CC_FoldEnrichment.png
- Supplementary_File/C_ GO_Analysis_Results/16-30nt_go_Makona-24h-Huh7_vs_Control-24h-Huh7_down.mature_mirna_targets/CC_FoldEnrichmentDotPlot.pdf
- Supplementary_File/C_ GO_Analysis_Results/16-30nt_go_Makona-24h-Huh7_vs_Control-24h-Huh7_down.mature_mirna_targets/CC_FoldEnrichmentDotPlot.png
- Supplementary_File/C_ GO_Analysis_Results/16-30nt_go_Makona-24h-Huh7_vs_Control-24h-Huh7_down.mature_mirna_targets/CC_GeneRatioDotPlot.pdf
- Supplementary_File/C_ GO_Analysis_Results/16-30nt_go_Makona-24h-Huh7_vs_Control-24h-Huh7_down.mature_mirna_targets/CC_GeneRatioDotPlot.png
- Supplementary_File/C_ GO_Analysis_Results/16-30nt_go_Makona-24h-Huh7_vs_Control-24h-Huh7_down.mature_mirna_targets/CC_Pvalue_tree.pdf
- Supplementary_File/C_ GO_Analysis_Results/16-30nt_go_Makona-24h-Huh7_vs_Control-24h-Huh7_down.mature_mirna_targets/CC_result(Human).html
- Supplementary_File/C_ GO_Analysis_Results/16-30nt_go_Makona-24h-Huh7_vs_Control-24h-Huh7_down.mature_mirna_targets/CC_result(Human).xls
- Supplementary_File/C_ GO_Analysis_Results/16-30nt_go_Makona-24h-Huh7_vs_Control-24h-Huh7_down.mature_mirna_targets/CC_result.txt
- Supplementary_File/C_ GO_Analysis_Results/16-30nt_go_Makona-24h-Huh7_vs_Control-24h-Huh7_down.mature_mirna_targets/GeneOntology_EnrichmentScore.pdf
- Supplementary_File/C_ GO_Analysis_Results/16-30nt_go_Makona-24h-Huh7_vs_Control-24h-Huh7_down.mature_mirna_targets/GeneOntology_EnrichmentScore.png
- Supplementary_File/C_ GO_Analysis_Results/16-30nt_go_Makona-24h-Huh7_vs_Control-24h-Huh7_down.mature_mirna_targets/GeneOntology_FoldEnrichment.pdf
- Supplementary_File/C_ GO_Analysis_Results/16-30nt_go_Makona-24h-Huh7_vs_Control-24h-Huh7_down.mature_mirna_targets/GeneOntology_FoldEnrichment.png
- Supplementary_File/C_ GO_Analysis_Results/16-30nt_go_Makona-24h-Huh7_vs_Control-24h-Huh7_down.mature_mirna_targets/MF_Count.pdf
- Supplementary_File/C_ GO_Analysis_Results/16-30nt_go_Makona-24h-Huh7_vs_Control-24h-Huh7_down.mature_mirna_targets/MF_Count.png
- Supplementary_File/C_ GO_Analysis_Results/16-30nt_go_Makona-24h-Huh7_vs_Control-24h-Huh7_down.mature_mirna_targets/MF_EnrichmentScore.pdf
- Supplementary_File/C_ GO_Analysis_Results/16-30nt_go_Makona-24h-Huh7_vs_Control-24h-Huh7_down.mature_mirna_targets/MF_EnrichmentScore.png
- Supplementary_File/C_ GO_Analysis_Results/16-30nt_go_Makona-24h-Huh7_vs_Control-24h-Huh7_down.mature_mirna_targets/MF_EnrichmentScoreDotPlot.pdf
- Supplementary_File/C_ GO_Analysis_Results/16-30nt_go_Makona-24h-Huh7_vs_Control-24h-Huh7_down.mature_mirna_targets/MF_EnrichmentScoreDotPlot.png
- Supplementary_File/C_ GO_Analysis_Results/16-30nt_go_Makona-24h-Huh7_vs_Control-24h-Huh7_down.mature_mirna_targets/MF_FoldEnrichment.pdf
- Supplementary_File/C_ GO_Analysis_Results/16-30nt_go_Makona-24h-Huh7_vs_Control-24h-Huh7_down.mature_mirna_targets/MF_FoldEnrichment.png
- Supplementary_File/C_ GO_Analysis_Results/16-30nt_go_Makona-24h-Huh7_vs_Control-24h-Huh7_down.mature_mirna_targets/MF_FoldEnrichmentDotPlot.pdf
- Supplementary_File/C_ GO_Analysis_Results/16-30nt_go_Makona-24h-Huh7_vs_Control-24h-Huh7_down.mature_mirna_targets/MF_FoldEnrichmentDotPlot.png
- Supplementary_File/C_ GO_Analysis_Results/16-30nt_go_Makona-24h-Huh7_vs_Control-24h-Huh7_down.mature_mirna_targets/MF_GeneRatioDotPlot.pdf
- Supplementary_File/C_ GO_Analysis_Results/16-30nt_go_Makona-24h-Huh7_vs_Control-24h-Huh7_down.mature_mirna_targets/MF_GeneRatioDotPlot.png
- Supplementary_File/C_ GO_Analysis_Results/16-30nt_go_Makona-24h-Huh7_vs_Control-24h-Huh7_down.mature_mirna_targets/MF_Pvalue_tree.pdf
- Supplementary_File/C_ GO_Analysis_Results/16-30nt_go_Makona-24h-Huh7_vs_Control-24h-Huh7_down.mature_mirna_targets/MF_result(Human).html
- Supplementary_File/C_ GO_Analysis_Results/16-30nt_go_Makona-24h-Huh7_vs_Control-24h-Huh7_down.mature_mirna_targets/MF_result(Human).xls
- Supplementary_File/C_ GO_Analysis_Results/16-30nt_go_Makona-24h-Huh7_vs_Control-24h-Huh7_down.mature_mirna_targets/MF_result.txt
- Supplementary_File/C_ GO_Analysis_Results/16-30nt_go_Makona-24h-Huh7_vs_Control-24h-Huh7_up.mature_mirna_targets/
- Supplementary_File/C_ GO_Analysis_Results/16-30nt_go_Makona-24h-Huh7_vs_Control-24h-Huh7_up.mature_mirna_targets/BP_Count.pdf
- Supplementary_File/C_ GO_Analysis_Results/16-30nt_go_Makona-24h-Huh7_vs_Control-24h-Huh7_up.mature_mirna_targets/BP_Count.png
- Supplementary_File/C_ GO_Analysis_Results/16-30nt_go_Makona-24h-Huh7_vs_Control-24h-Huh7_up.mature_mirna_targets/BP_EnrichmentScore.pdf
- Supplementary_File/C_ GO_Analysis_Results/16-30nt_go_Makona-24h-Huh7_vs_Control-24h-Huh7_up.mature_mirna_targets/BP_EnrichmentScore.png
- Supplementary_File/C_ GO_Analysis_Results/16-30nt_go_Makona-24h-Huh7_vs_Control-24h-Huh7_up.mature_mirna_targets/BP_EnrichmentScoreDotPlot.pdf
- Supplementary_File/C_ GO_Analysis_Results/16-30nt_go_Makona-24h-Huh7_vs_Control-24h-Huh7_up.mature_mirna_targets/BP_EnrichmentScoreDotPlot.png
- Supplementary_File/C_ GO_Analysis_Results/16-30nt_go_Makona-24h-Huh7_vs_Control-24h-Huh7_up.mature_mirna_targets/BP_FoldEnrichment.pdf
- Supplementary_File/C_ GO_Analysis_Results/16-30nt_go_Makona-24h-Huh7_vs_Control-24h-Huh7_up.mature_mirna_targets/BP_FoldEnrichment.png
- Supplementary_File/C_ GO_Analysis_Results/16-30nt_go_Makona-24h-Huh7_vs_Control-24h-Huh7_up.mature_mirna_targets/BP_FoldEnrichmentDotPlot.pdf
- Supplementary_File/C_ GO_Analysis_Results/16-30nt_go_Makona-24h-Huh7_vs_Control-24h-Huh7_up.mature_mirna_targets/BP_FoldEnrichmentDotPlot.png
- Supplementary_File/C_ GO_Analysis_Results/16-30nt_go_Makona-24h-Huh7_vs_Control-24h-Huh7_up.mature_mirna_targets/BP_GeneRatioDotPlot.pdf
- Supplementary_File/C_ GO_Analysis_Results/16-30nt_go_Makona-24h-Huh7_vs_Control-24h-Huh7_up.mature_mirna_targets/BP_GeneRatioDotPlot.png
- Supplementary_File/C_ GO_Analysis_Results/16-30nt_go_Makona-24h-Huh7_vs_Control-24h-Huh7_up.mature_mirna_targets/BP_Pvalue_tree.pdf
- Supplementary_File/C_ GO_Analysis_Results/16-30nt_go_Makona-24h-Huh7_vs_Control-24h-Huh7_up.mature_mirna_targets/BP_result(Human).html
- Supplementary_File/C_ GO_Analysis_Results/16-30nt_go_Makona-24h-Huh7_vs_Control-24h-Huh7_up.mature_mirna_targets/BP_result(Human).xls
- Supplementary_File/C_ GO_Analysis_Results/16-30nt_go_Makona-24h-Huh7_vs_Control-24h-Huh7_up.mature_mirna_targets/BP_result.txt
- Supplementary_File/C_ GO_Analysis_Results/16-30nt_go_Makona-24h-Huh7_vs_Control-24h-Huh7_up.mature_mirna_targets/CC_Count.pdf
- Supplementary_File/C_ GO_Analysis_Results/16-30nt_go_Makona-24h-Huh7_vs_Control-24h-Huh7_up.mature_mirna_targets/CC_Count.png
- Supplementary_File/C_ GO_Analysis_Results/16-30nt_go_Makona-24h-Huh7_vs_Control-24h-Huh7_up.mature_mirna_targets/CC_EnrichmentScore.pdf
- Supplementary_File/C_ GO_Analysis_Results/16-30nt_go_Makona-24h-Huh7_vs_Control-24h-Huh7_up.mature_mirna_targets/CC_EnrichmentScore.png
- Supplementary_File/C_ GO_Analysis_Results/16-30nt_go_Makona-24h-Huh7_vs_Control-24h-Huh7_up.mature_mirna_targets/CC_EnrichmentScoreDotPlot.pdf
- Supplementary_File/C_ GO_Analysis_Results/16-30nt_go_Makona-24h-Huh7_vs_Control-24h-Huh7_up.mature_mirna_targets/CC_EnrichmentScoreDotPlot.png
- Supplementary_File/C_ GO_Analysis_Results/16-30nt_go_Makona-24h-Huh7_vs_Control-24h-Huh7_up.mature_mirna_targets/CC_FoldEnrichment.pdf
- Supplementary_File/C_ GO_Analysis_Results/16-30nt_go_Makona-24h-Huh7_vs_Control-24h-Huh7_up.mature_mirna_targets/CC_FoldEnrichment.png
- Supplementary_File/C_ GO_Analysis_Results/16-30nt_go_Makona-24h-Huh7_vs_Control-24h-Huh7_up.mature_mirna_targets/CC_FoldEnrichmentDotPlot.pdf
- Supplementary_File/C_ GO_Analysis_Results/16-30nt_go_Makona-24h-Huh7_vs_Control-24h-Huh7_up.mature_mirna_targets/CC_FoldEnrichmentDotPlot.png
- Supplementary_File/C_ GO_Analysis_Results/16-30nt_go_Makona-24h-Huh7_vs_Control-24h-Huh7_up.mature_mirna_targets/CC_GeneRatioDotPlot.pdf
- Supplementary_File/C_ GO_Analysis_Results/16-30nt_go_Makona-24h-Huh7_vs_Control-24h-Huh7_up.mature_mirna_targets/CC_GeneRatioDotPlot.png
- Supplementary_File/C_ GO_Analysis_Results/16-30nt_go_Makona-24h-Huh7_vs_Control-24h-Huh7_up.mature_mirna_targets/CC_Pvalue_tree.pdf
- Supplementary_File/C_ GO_Analysis_Results/16-30nt_go_Makona-24h-Huh7_vs_Control-24h-Huh7_up.mature_mirna_targets/CC_result(Human).html
- Supplementary_File/C_ GO_Analysis_Results/16-30nt_go_Makona-24h-Huh7_vs_Control-24h-Huh7_up.mature_mirna_targets/CC_result(Human).xls
- Supplementary_File/C_ GO_Analysis_Results/16-30nt_go_Makona-24h-Huh7_vs_Control-24h-Huh7_up.mature_mirna_targets/CC_result.txt
- Supplementary_File/C_ GO_Analysis_Results/16-30nt_go_Makona-24h-Huh7_vs_Control-24h-Huh7_up.mature_mirna_targets/GeneOntology_EnrichmentScore.pdf
- Supplementary_File/C_ GO_Analysis_Results/16-30nt_go_Makona-24h-Huh7_vs_Control-24h-Huh7_up.mature_mirna_targets/GeneOntology_EnrichmentScore.png
- Supplementary_File/C_ GO_Analysis_Results/16-30nt_go_Makona-24h-Huh7_vs_Control-24h-Huh7_up.mature_mirna_targets/GeneOntology_FoldEnrichment.pdf
- Supplementary_File/C_ GO_Analysis_Results/16-30nt_go_Makona-24h-Huh7_vs_Control-24h-Huh7_up.mature_mirna_targets/GeneOntology_FoldEnrichment.png
- Supplementary_File/C_ GO_Analysis_Results/16-30nt_go_Makona-24h-Huh7_vs_Control-24h-Huh7_up.mature_mirna_targets/MF_Count.pdf
- Supplementary_File/C_ GO_Analysis_Results/16-30nt_go_Makona-24h-Huh7_vs_Control-24h-Huh7_up.mature_mirna_targets/MF_Count.png
- Supplementary_File/C_ GO_Analysis_Results/16-30nt_go_Makona-24h-Huh7_vs_Control-24h-Huh7_up.mature_mirna_targets/MF_EnrichmentScore.pdf
- Supplementary_File/C_ GO_Analysis_Results/16-30nt_go_Makona-24h-Huh7_vs_Control-24h-Huh7_up.mature_mirna_targets/MF_EnrichmentScore.png
- Supplementary_File/C_ GO_Analysis_Results/16-30nt_go_Makona-24h-Huh7_vs_Control-24h-Huh7_up.mature_mirna_targets/MF_EnrichmentScoreDotPlot.pdf
- Supplementary_File/C_ GO_Analysis_Results/16-30nt_go_Makona-24h-Huh7_vs_Control-24h-Huh7_up.mature_mirna_targets/MF_EnrichmentScoreDotPlot.png
- Supplementary_File/C_ GO_Analysis_Results/16-30nt_go_Makona-24h-Huh7_vs_Control-24h-Huh7_up.mature_mirna_targets/MF_FoldEnrichment.pdf
- Supplementary_File/C_ GO_Analysis_Results/16-30nt_go_Makona-24h-Huh7_vs_Control-24h-Huh7_up.mature_mirna_targets/MF_FoldEnrichment.png
- Supplementary_File/C_ GO_Analysis_Results/16-30nt_go_Makona-24h-Huh7_vs_Control-24h-Huh7_up.mature_mirna_targets/MF_FoldEnrichmentDotPlot.pdf
- Supplementary_File/C_ GO_Analysis_Results/16-30nt_go_Makona-24h-Huh7_vs_Control-24h-Huh7_up.mature_mirna_targets/MF_FoldEnrichmentDotPlot.png
- Supplementary_File/C_ GO_Analysis_Results/16-30nt_go_Makona-24h-Huh7_vs_Control-24h-Huh7_up.mature_mirna_targets/MF_GeneRatioDotPlot.pdf
- Supplementary_File/C_ GO_Analysis_Results/16-30nt_go_Makona-24h-Huh7_vs_Control-24h-Huh7_up.mature_mirna_targets/MF_GeneRatioDotPlot.png
- Supplementary_File/C_ GO_Analysis_Results/16-30nt_go_Makona-24h-Huh7_vs_Control-24h-Huh7_up.mature_mirna_targets/MF_Pvalue_tree.pdf
- Supplementary_File/C_ GO_Analysis_Results/16-30nt_go_Makona-24h-Huh7_vs_Control-24h-Huh7_up.mature_mirna_targets/MF_result(Human).html
- Supplementary_File/C_ GO_Analysis_Results/16-30nt_go_Makona-24h-Huh7_vs_Control-24h-Huh7_up.mature_mirna_targets/MF_result(Human).xls
- Supplementary_File/C_ GO_Analysis_Results/16-30nt_go_Makona-24h-Huh7_vs_Control-24h-Huh7_up.mature_mirna_targets/MF_result.txt
- Supplementary_File/C_ GO_Analysis_Results/16-30nt_go_Makona-96h-Huh7_vs_Control-96h-Huh7_down.mature_mirna_targets/
- Supplementary_File/C_ GO_Analysis_Results/16-30nt_go_Makona-96h-Huh7_vs_Control-96h-Huh7_down.mature_mirna_targets/BP_Count.pdf
- Supplementary_File/C_ GO_Analysis_Results/16-30nt_go_Makona-96h-Huh7_vs_Control-96h-Huh7_down.mature_mirna_targets/BP_Count.png
- Supplementary_File/C_ GO_Analysis_Results/16-30nt_go_Makona-96h-Huh7_vs_Control-96h-Huh7_down.mature_mirna_targets/BP_EnrichmentScore.pdf
- Supplementary_File/C_ GO_Analysis_Results/16-30nt_go_Makona-96h-Huh7_vs_Control-96h-Huh7_down.mature_mirna_targets/BP_EnrichmentScore.png
- Supplementary_File/C_ GO_Analysis_Results/16-30nt_go_Makona-96h-Huh7_vs_Control-96h-Huh7_down.mature_mirna_targets/BP_EnrichmentScoreDotPlot.pdf
- Supplementary_File/C_ GO_Analysis_Results/16-30nt_go_Makona-96h-Huh7_vs_Control-96h-Huh7_down.mature_mirna_targets/BP_EnrichmentScoreDotPlot.png
- Supplementary_File/C_ GO_Analysis_Results/16-30nt_go_Makona-96h-Huh7_vs_Control-96h-Huh7_down.mature_mirna_targets/BP_FoldEnrichment.pdf
- Supplementary_File/C_ GO_Analysis_Results/16-30nt_go_Makona-96h-Huh7_vs_Control-96h-Huh7_down.mature_mirna_targets/BP_FoldEnrichment.png
- Supplementary_File/C_ GO_Analysis_Results/16-30nt_go_Makona-96h-Huh7_vs_Control-96h-Huh7_down.mature_mirna_targets/BP_FoldEnrichmentDotPlot.pdf
- Supplementary_File/C_ GO_Analysis_Results/16-30nt_go_Makona-96h-Huh7_vs_Control-96h-Huh7_down.mature_mirna_targets/BP_FoldEnrichmentDotPlot.png
- Supplementary_File/C_ GO_Analysis_Results/16-30nt_go_Makona-96h-Huh7_vs_Control-96h-Huh7_down.mature_mirna_targets/BP_GeneRatioDotPlot.pdf
- Supplementary_File/C_ GO_Analysis_Results/16-30nt_go_Makona-96h-Huh7_vs_Control-96h-Huh7_down.mature_mirna_targets/BP_GeneRatioDotPlot.png
- Supplementary_File/C_ GO_Analysis_Results/16-30nt_go_Makona-96h-Huh7_vs_Control-96h-Huh7_down.mature_mirna_targets/BP_Pvalue_tree.pdf
- Supplementary_File/C_ GO_Analysis_Results/16-30nt_go_Makona-96h-Huh7_vs_Control-96h-Huh7_down.mature_mirna_targets/BP_result(Human).html
- Supplementary_File/C_ GO_Analysis_Results/16-30nt_go_Makona-96h-Huh7_vs_Control-96h-Huh7_down.mature_mirna_targets/BP_result(Human).xls
- Supplementary_File/C_ GO_Analysis_Results/16-30nt_go_Makona-96h-Huh7_vs_Control-96h-Huh7_down.mature_mirna_targets/BP_result.txt
- Supplementary_File/C_ GO_Analysis_Results/16-30nt_go_Makona-96h-Huh7_vs_Control-96h-Huh7_down.mature_mirna_targets/CC_Count.pdf
- Supplementary_File/C_ GO_Analysis_Results/16-30nt_go_Makona-96h-Huh7_vs_Control-96h-Huh7_down.mature_mirna_targets/CC_Count.png
- Supplementary_File/C_ GO_Analysis_Results/16-30nt_go_Makona-96h-Huh7_vs_Control-96h-Huh7_down.mature_mirna_targets/CC_EnrichmentScore.pdf
- Supplementary_File/C_ GO_Analysis_Results/16-30nt_go_Makona-96h-Huh7_vs_Control-96h-Huh7_down.mature_mirna_targets/CC_EnrichmentScore.png
- Supplementary_File/C_ GO_Analysis_Results/16-30nt_go_Makona-96h-Huh7_vs_Control-96h-Huh7_down.mature_mirna_targets/CC_EnrichmentScoreDotPlot.pdf
- Supplementary_File/C_ GO_Analysis_Results/16-30nt_go_Makona-96h-Huh7_vs_Control-96h-Huh7_down.mature_mirna_targets/CC_EnrichmentScoreDotPlot.png
- Supplementary_File/C_ GO_Analysis_Results/16-30nt_go_Makona-96h-Huh7_vs_Control-96h-Huh7_down.mature_mirna_targets/CC_FoldEnrichment.pdf
- Supplementary_File/C_ GO_Analysis_Results/16-30nt_go_Makona-96h-Huh7_vs_Control-96h-Huh7_down.mature_mirna_targets/CC_FoldEnrichment.png
- Supplementary_File/C_ GO_Analysis_Results/16-30nt_go_Makona-96h-Huh7_vs_Control-96h-Huh7_down.mature_mirna_targets/CC_FoldEnrichmentDotPlot.pdf
- Supplementary_File/C_ GO_Analysis_Results/16-30nt_go_Makona-96h-Huh7_vs_Control-96h-Huh7_down.mature_mirna_targets/CC_FoldEnrichmentDotPlot.png
- Supplementary_File/C_ GO_Analysis_Results/16-30nt_go_Makona-96h-Huh7_vs_Control-96h-Huh7_down.mature_mirna_targets/CC_GeneRatioDotPlot.pdf
- Supplementary_File/C_ GO_Analysis_Results/16-30nt_go_Makona-96h-Huh7_vs_Control-96h-Huh7_down.mature_mirna_targets/CC_GeneRatioDotPlot.png
- Supplementary_File/C_ GO_Analysis_Results/16-30nt_go_Makona-96h-Huh7_vs_Control-96h-Huh7_down.mature_mirna_targets/CC_Pvalue_tree.pdf
- Supplementary_File/C_ GO_Analysis_Results/16-30nt_go_Makona-96h-Huh7_vs_Control-96h-Huh7_down.mature_mirna_targets/CC_result(Human).html
- Supplementary_File/C_ GO_Analysis_Results/16-30nt_go_Makona-96h-Huh7_vs_Control-96h-Huh7_down.mature_mirna_targets/CC_result(Human).xls
- Supplementary_File/C_ GO_Analysis_Results/16-30nt_go_Makona-96h-Huh7_vs_Control-96h-Huh7_down.mature_mirna_targets/CC_result.txt
- Supplementary_File/C_ GO_Analysis_Results/16-30nt_go_Makona-96h-Huh7_vs_Control-96h-Huh7_down.mature_mirna_targets/GeneOntology_EnrichmentScore.pdf
- Supplementary_File/C_ GO_Analysis_Results/16-30nt_go_Makona-96h-Huh7_vs_Control-96h-Huh7_down.mature_mirna_targets/GeneOntology_EnrichmentScore.png
- Supplementary_File/C_ GO_Analysis_Results/16-30nt_go_Makona-96h-Huh7_vs_Control-96h-Huh7_down.mature_mirna_targets/GeneOntology_FoldEnrichment.pdf
- Supplementary_File/C_ GO_Analysis_Results/16-30nt_go_Makona-96h-Huh7_vs_Control-96h-Huh7_down.mature_mirna_targets/GeneOntology_FoldEnrichment.png
- Supplementary_File/C_ GO_Analysis_Results/16-30nt_go_Makona-96h-Huh7_vs_Control-96h-Huh7_down.mature_mirna_targets/MF_Count.pdf
- Supplementary_File/C_ GO_Analysis_Results/16-30nt_go_Makona-96h-Huh7_vs_Control-96h-Huh7_down.mature_mirna_targets/MF_Count.png
- Supplementary_File/C_ GO_Analysis_Results/16-30nt_go_Makona-96h-Huh7_vs_Control-96h-Huh7_down.mature_mirna_targets/MF_EnrichmentScore.pdf
- Supplementary_File/C_ GO_Analysis_Results/16-30nt_go_Makona-96h-Huh7_vs_Control-96h-Huh7_down.mature_mirna_targets/MF_EnrichmentScore.png
- Supplementary_File/C_ GO_Analysis_Results/16-30nt_go_Makona-96h-Huh7_vs_Control-96h-Huh7_down.mature_mirna_targets/MF_EnrichmentScoreDotPlot.pdf
- Supplementary_File/C_ GO_Analysis_Results/16-30nt_go_Makona-96h-Huh7_vs_Control-96h-Huh7_down.mature_mirna_targets/MF_EnrichmentScoreDotPlot.png
- Supplementary_File/C_ GO_Analysis_Results/16-30nt_go_Makona-96h-Huh7_vs_Control-96h-Huh7_down.mature_mirna_targets/MF_FoldEnrichment.pdf
- Supplementary_File/C_ GO_Analysis_Results/16-30nt_go_Makona-96h-Huh7_vs_Control-96h-Huh7_down.mature_mirna_targets/MF_FoldEnrichment.png
- Supplementary_File/C_ GO_Analysis_Results/16-30nt_go_Makona-96h-Huh7_vs_Control-96h-Huh7_down.mature_mirna_targets/MF_FoldEnrichmentDotPlot.pdf
- Supplementary_File/C_ GO_Analysis_Results/16-30nt_go_Makona-96h-Huh7_vs_Control-96h-Huh7_down.mature_mirna_targets/MF_FoldEnrichmentDotPlot.png
- Supplementary_File/C_ GO_Analysis_Results/16-30nt_go_Makona-96h-Huh7_vs_Control-96h-Huh7_down.mature_mirna_targets/MF_GeneRatioDotPlot.pdf
- Supplementary_File/C_ GO_Analysis_Results/16-30nt_go_Makona-96h-Huh7_vs_Control-96h-Huh7_down.mature_mirna_targets/MF_GeneRatioDotPlot.png
- Supplementary_File/C_ GO_Analysis_Results/16-30nt_go_Makona-96h-Huh7_vs_Control-96h-Huh7_down.mature_mirna_targets/MF_Pvalue_tree.pdf
- Supplementary_File/C_ GO_Analysis_Results/16-30nt_go_Makona-96h-Huh7_vs_Control-96h-Huh7_down.mature_mirna_targets/MF_result(Human).html
- Supplementary_File/C_ GO_Analysis_Results/16-30nt_go_Makona-96h-Huh7_vs_Control-96h-Huh7_down.mature_mirna_targets/MF_result(Human).xls
- Supplementary_File/C_ GO_Analysis_Results/16-30nt_go_Makona-96h-Huh7_vs_Control-96h-Huh7_down.mature_mirna_targets/MF_result.txt
- Supplementary_File/C_ GO_Analysis_Results/16-30nt_go_Makona-96h-Huh7_vs_Control-96h-Huh7_up.mature_mirna_targets/
- Supplementary_File/C_ GO_Analysis_Results/16-30nt_go_Makona-96h-Huh7_vs_Control-96h-Huh7_up.mature_mirna_targets/BP_Count.pdf
- Supplementary_File/C_ GO_Analysis_Results/16-30nt_go_Makona-96h-Huh7_vs_Control-96h-Huh7_up.mature_mirna_targets/BP_Count.png
- Supplementary_File/C_ GO_Analysis_Results/16-30nt_go_Makona-96h-Huh7_vs_Control-96h-Huh7_up.mature_mirna_targets/BP_EnrichmentScore.pdf
- Supplementary_File/C_ GO_Analysis_Results/16-30nt_go_Makona-96h-Huh7_vs_Control-96h-Huh7_up.mature_mirna_targets/BP_EnrichmentScore.png
- Supplementary_File/C_ GO_Analysis_Results/16-30nt_go_Makona-96h-Huh7_vs_Control-96h-Huh7_up.mature_mirna_targets/BP_EnrichmentScoreDotPlot.pdf
- Supplementary_File/C_ GO_Analysis_Results/16-30nt_go_Makona-96h-Huh7_vs_Control-96h-Huh7_up.mature_mirna_targets/BP_EnrichmentScoreDotPlot.png
- Supplementary_File/C_ GO_Analysis_Results/16-30nt_go_Makona-96h-Huh7_vs_Control-96h-Huh7_up.mature_mirna_targets/BP_FoldEnrichment.pdf
- Supplementary_File/C_ GO_Analysis_Results/16-30nt_go_Makona-96h-Huh7_vs_Control-96h-Huh7_up.mature_mirna_targets/BP_FoldEnrichment.png
- Supplementary_File/C_ GO_Analysis_Results/16-30nt_go_Makona-96h-Huh7_vs_Control-96h-Huh7_up.mature_mirna_targets/BP_FoldEnrichmentDotPlot.pdf
- Supplementary_File/C_ GO_Analysis_Results/16-30nt_go_Makona-96h-Huh7_vs_Control-96h-Huh7_up.mature_mirna_targets/BP_FoldEnrichmentDotPlot.png
- Supplementary_File/C_ GO_Analysis_Results/16-30nt_go_Makona-96h-Huh7_vs_Control-96h-Huh7_up.mature_mirna_targets/BP_GeneRatioDotPlot.pdf
- Supplementary_File/C_ GO_Analysis_Results/16-30nt_go_Makona-96h-Huh7_vs_Control-96h-Huh7_up.mature_mirna_targets/BP_GeneRatioDotPlot.png
- Supplementary_File/C_ GO_Analysis_Results/16-30nt_go_Makona-96h-Huh7_vs_Control-96h-Huh7_up.mature_mirna_targets/BP_Pvalue_tree.pdf
- Supplementary_File/C_ GO_Analysis_Results/16-30nt_go_Makona-96h-Huh7_vs_Control-96h-Huh7_up.mature_mirna_targets/BP_result(Human).html
- Supplementary_File/C_ GO_Analysis_Results/16-30nt_go_Makona-96h-Huh7_vs_Control-96h-Huh7_up.mature_mirna_targets/BP_result(Human).xls
- Supplementary_File/C_ GO_Analysis_Results/16-30nt_go_Makona-96h-Huh7_vs_Control-96h-Huh7_up.mature_mirna_targets/BP_result.txt
- Supplementary_File/C_ GO_Analysis_Results/16-30nt_go_Makona-96h-Huh7_vs_Control-96h-Huh7_up.mature_mirna_targets/CC_Count.pdf
- Supplementary_File/C_ GO_Analysis_Results/16-30nt_go_Makona-96h-Huh7_vs_Control-96h-Huh7_up.mature_mirna_targets/CC_Count.png
- Supplementary_File/C_ GO_Analysis_Results/16-30nt_go_Makona-96h-Huh7_vs_Control-96h-Huh7_up.mature_mirna_targets/CC_EnrichmentScore.pdf
- Supplementary_File/C_ GO_Analysis_Results/16-30nt_go_Makona-96h-Huh7_vs_Control-96h-Huh7_up.mature_mirna_targets/CC_EnrichmentScore.png
- Supplementary_File/C_ GO_Analysis_Results/16-30nt_go_Makona-96h-Huh7_vs_Control-96h-Huh7_up.mature_mirna_targets/CC_EnrichmentScoreDotPlot.pdf
- Supplementary_File/C_ GO_Analysis_Results/16-30nt_go_Makona-96h-Huh7_vs_Control-96h-Huh7_up.mature_mirna_targets/CC_EnrichmentScoreDotPlot.png
- Supplementary_File/C_ GO_Analysis_Results/16-30nt_go_Makona-96h-Huh7_vs_Control-96h-Huh7_up.mature_mirna_targets/CC_FoldEnrichment.pdf
- Supplementary_File/C_ GO_Analysis_Results/16-30nt_go_Makona-96h-Huh7_vs_Control-96h-Huh7_up.mature_mirna_targets/CC_FoldEnrichment.png
- Supplementary_File/C_ GO_Analysis_Results/16-30nt_go_Makona-96h-Huh7_vs_Control-96h-Huh7_up.mature_mirna_targets/CC_FoldEnrichmentDotPlot.pdf
- Supplementary_File/C_ GO_Analysis_Results/16-30nt_go_Makona-96h-Huh7_vs_Control-96h-Huh7_up.mature_mirna_targets/CC_FoldEnrichmentDotPlot.png
- Supplementary_File/C_ GO_Analysis_Results/16-30nt_go_Makona-96h-Huh7_vs_Control-96h-Huh7_up.mature_mirna_targets/CC_GeneRatioDotPlot.pdf
- Supplementary_File/C_ GO_Analysis_Results/16-30nt_go_Makona-96h-Huh7_vs_Control-96h-Huh7_up.mature_mirna_targets/CC_GeneRatioDotPlot.png
- Supplementary_File/C_ GO_Analysis_Results/16-30nt_go_Makona-96h-Huh7_vs_Control-96h-Huh7_up.mature_mirna_targets/CC_Pvalue_tree.pdf
- Supplementary_File/C_ GO_Analysis_Results/16-30nt_go_Makona-96h-Huh7_vs_Control-96h-Huh7_up.mature_mirna_targets/CC_result(Human).html
- Supplementary_File/C_ GO_Analysis_Results/16-30nt_go_Makona-96h-Huh7_vs_Control-96h-Huh7_up.mature_mirna_targets/CC_result(Human).xls
- Supplementary_File/C_ GO_Analysis_Results/16-30nt_go_Makona-96h-Huh7_vs_Control-96h-Huh7_up.mature_mirna_targets/CC_result.txt
- Supplementary_File/C_ GO_Analysis_Results/16-30nt_go_Makona-96h-Huh7_vs_Control-96h-Huh7_up.mature_mirna_targets/GeneOntology_EnrichmentScore.pdf
- Supplementary_File/C_ GO_Analysis_Results/16-30nt_go_Makona-96h-Huh7_vs_Control-96h-Huh7_up.mature_mirna_targets/GeneOntology_EnrichmentScore.png
- Supplementary_File/C_ GO_Analysis_Results/16-30nt_go_Makona-96h-Huh7_vs_Control-96h-Huh7_up.mature_mirna_targets/GeneOntology_FoldEnrichment.pdf
- Supplementary_File/C_ GO_Analysis_Results/16-30nt_go_Makona-96h-Huh7_vs_Control-96h-Huh7_up.mature_mirna_targets/GeneOntology_FoldEnrichment.png
- Supplementary_File/C_ GO_Analysis_Results/16-30nt_go_Makona-96h-Huh7_vs_Control-96h-Huh7_up.mature_mirna_targets/MF_Count.pdf
- Supplementary_File/C_ GO_Analysis_Results/16-30nt_go_Makona-96h-Huh7_vs_Control-96h-Huh7_up.mature_mirna_targets/MF_Count.png
- Supplementary_File/C_ GO_Analysis_Results/16-30nt_go_Makona-96h-Huh7_vs_Control-96h-Huh7_up.mature_mirna_targets/MF_EnrichmentScore.pdf
- Supplementary_File/C_ GO_Analysis_Results/16-30nt_go_Makona-96h-Huh7_vs_Control-96h-Huh7_up.mature_mirna_targets/MF_EnrichmentScore.png
- Supplementary_File/C_ GO_Analysis_Results/16-30nt_go_Makona-96h-Huh7_vs_Control-96h-Huh7_up.mature_mirna_targets/MF_EnrichmentScoreDotPlot.pdf
- Supplementary_File/C_ GO_Analysis_Results/16-30nt_go_Makona-96h-Huh7_vs_Control-96h-Huh7_up.mature_mirna_targets/MF_EnrichmentScoreDotPlot.png
- Supplementary_File/C_ GO_Analysis_Results/16-30nt_go_Makona-96h-Huh7_vs_Control-96h-Huh7_up.mature_mirna_targets/MF_FoldEnrichment.pdf
- Supplementary_File/C_ GO_Analysis_Results/16-30nt_go_Makona-96h-Huh7_vs_Control-96h-Huh7_up.mature_mirna_targets/MF_FoldEnrichment.png
- Supplementary_File/C_ GO_Analysis_Results/16-30nt_go_Makona-96h-Huh7_vs_Control-96h-Huh7_up.mature_mirna_targets/MF_FoldEnrichmentDotPlot.pdf
- Supplementary_File/C_ GO_Analysis_Results/16-30nt_go_Makona-96h-Huh7_vs_Control-96h-Huh7_up.mature_mirna_targets/MF_FoldEnrichmentDotPlot.png
- Supplementary_File/C_ GO_Analysis_Results/16-30nt_go_Makona-96h-Huh7_vs_Control-96h-Huh7_up.mature_mirna_targets/MF_GeneRatioDotPlot.pdf
- Supplementary_File/C_ GO_Analysis_Results/16-30nt_go_Makona-96h-Huh7_vs_Control-96h-Huh7_up.mature_mirna_targets/MF_GeneRatioDotPlot.png
- Supplementary_File/C_ GO_Analysis_Results/16-30nt_go_Makona-96h-Huh7_vs_Control-96h-Huh7_up.mature_mirna_targets/MF_Pvalue_tree.pdf
- Supplementary_File/C_ GO_Analysis_Results/16-30nt_go_Makona-96h-Huh7_vs_Control-96h-Huh7_up.mature_mirna_targets/MF_result(Human).html
- Supplementary_File/C_ GO_Analysis_Results/16-30nt_go_Makona-96h-Huh7_vs_Control-96h-Huh7_up.mature_mirna_targets/MF_result(Human).xls
- Supplementary_File/C_ GO_Analysis_Results/16-30nt_go_Makona-96h-Huh7_vs_Control-96h-Huh7_up.mature_mirna_targets/MF_result.txt
- Supplementary_File/C_ GO_Analysis_Results/16-30nt_go_Mayinga-24h-Huh7_vs_Control-24h-Huh7_down.mature_mirna_targets/
- Supplementary_File/C_ GO_Analysis_Results/16-30nt_go_Mayinga-24h-Huh7_vs_Control-24h-Huh7_down.mature_mirna_targets/BP_Count.pdf
- Supplementary_File/C_ GO_Analysis_Results/16-30nt_go_Mayinga-24h-Huh7_vs_Control-24h-Huh7_down.mature_mirna_targets/BP_Count.png
- Supplementary_File/C_ GO_Analysis_Results/16-30nt_go_Mayinga-24h-Huh7_vs_Control-24h-Huh7_down.mature_mirna_targets/BP_EnrichmentScore.pdf
- Supplementary_File/C_ GO_Analysis_Results/16-30nt_go_Mayinga-24h-Huh7_vs_Control-24h-Huh7_down.mature_mirna_targets/BP_EnrichmentScore.png
- Supplementary_File/C_ GO_Analysis_Results/16-30nt_go_Mayinga-24h-Huh7_vs_Control-24h-Huh7_down.mature_mirna_targets/BP_EnrichmentScoreDotPlot.pdf
- Supplementary_File/C_ GO_Analysis_Results/16-30nt_go_Mayinga-24h-Huh7_vs_Control-24h-Huh7_down.mature_mirna_targets/BP_EnrichmentScoreDotPlot.png
- Supplementary_File/C_ GO_Analysis_Results/16-30nt_go_Mayinga-24h-Huh7_vs_Control-24h-Huh7_down.mature_mirna_targets/BP_FoldEnrichment.pdf
- Supplementary_File/C_ GO_Analysis_Results/16-30nt_go_Mayinga-24h-Huh7_vs_Control-24h-Huh7_down.mature_mirna_targets/BP_FoldEnrichment.png
- Supplementary_File/C_ GO_Analysis_Results/16-30nt_go_Mayinga-24h-Huh7_vs_Control-24h-Huh7_down.mature_mirna_targets/BP_FoldEnrichmentDotPlot.pdf
[truncated: 551 more entries]
