# Supplementary material for: Altered microRNA Transcriptome in Cultured Human Liver Cells upon Infection with Ebola Virus
Source: Int J Mol Sci. 2021 Apr 6;22(7):3792. doi: 10.3390/ijms22073792 (PMC8038836; doi:10.3390/ijms22073792)
Supplement: Supplementary file 1 [file ijms-22-03792-s001.zip › Supplementary_File/A_ miRNA_Expression_Profiling/FileA_miRNAs_expression_profiling.xlsx]

## Sheet: A_Normalized_miRNA_expression
miRNA expression for all samples (normalized). Column A: MATURE-ID, the ID of mature miRNA annotated in miRBase 21. Column B: pre-miRNA arm (5p or 3p), the position of the mature miRNA on pre-miRNA. Column C: PRE-ID, the pre-miRNA name. Column D: PRE-ACC, the pre-miRNA ACCESSION. Column E: MUTURE-SEED, the seed sequence of the mature miRNA. Column F: MATURE-LENGTH, the length of the mature miRNA.…
miRNA information										TagCount_Mature_Alone								TagCount_Most_Abundant_Seq								TagCount_ALL_Isoform
MATURE-ID	pre-miRNA arm (5p or 3p)	PRE-ID	PRE-ACC	MATURE-SEED	MATURE-LENGTH	MATURE-SEQ	MATURE-ACC	Most_Abundant_Seq	Is_miRBaseMature_Most_Abundant_Seq	Control-24h-Huh7	Control-96h-Huh7	Makona-24h-Huh7	Makona-96h-Huh7	Mayinga-24h-Huh7	Mayinga-96h-Huh7	Reston-24h-Huh7	Reston-96h-Huh7	Control-24h-Huh7	Control-96h-Huh7	Makona-24h-Huh7	Makona-96h-Huh7	Mayinga-24h-Huh7	Mayinga-96h-Huh7	Reston-24h-Huh7	Reston-96h-Huh7	Control-24h-Huh7	Control-96h-Huh7	Makona-24h-Huh7	Makona-96h-Huh7	Mayinga-24h-Huh7	Mayinga-96h-Huh7	Reston-24h-Huh7	Reston-96h-Huh7
hsa-let-7a-2-3p	3p	hsa-let-7a-2	MI0000061	UGUACA	22	CUGUACAGCCUCCUAGCUUUCC	MIMAT0010195	CTGTACAGCCTCCTAGCTTTCC	Yes
hsa-let-7a-3p	3p	hsa-let-7a-1	MI0000060	UAUACA	21	CUAUACAAUCUACUGUCUUUC	MIMAT0004481	CTATACAATCTACTGTCTTTCT	No				2					2	1	1	3	2	1	1	1	3	2	2	8	3	1	2	3
hsa-let-7a-3p	3p	hsa-let-7a-3	MI0000062	UAUACA	21	CUAUACAAUCUACUGUCUUUC	MIMAT0004481	CTATACAATCTACTGTCTTTCT	No				2					2	1	1	3	2	1	1	1	3	2	2	8	3	1	4	3
hsa-let-7a-5p	5p	hsa-let-7a-1	MI0000060	GAGGUA	22	UGAGGUAGUAGGUUGUAUAGUU	MIMAT0000062	TGAGGTAGTAGGTTGTATAGTT	Yes	413	317	421	449	521	199	334	432	413	317	421	449	521	199	334	432	645	485	627	674	768	310	481	697
hsa-let-7a-5p	5p	hsa-let-7a-2	MI0000061	GAGGUA	22	UGAGGUAGUAGGUUGUAUAGUU	MIMAT0000062	TGAGGTAGTAGGTTGTATAGTT	Yes	413	317	421	449	521	199	334	432	413	317	421	449	521	199	334	432	641	479	625	665	763	306	478	694
hsa-let-7a-5p	5p	hsa-let-7a-3	MI0000062	GAGGUA	22	UGAGGUAGUAGGUUGUAUAGUU	MIMAT0000062	TGAGGTAGTAGGTTGTATAGTT	Yes	413	317	421	449	521	199	334	432	413	317	421	449	521	199	334	432	652	481	640	668	778	306	484	696
hsa-let-7b-3p	3p	hsa-let-7b	MI0000063	UAUACA	22	CUAUACAACCUACUGCCUUCCC	MIMAT0004482	CTATACAACCTACTGCCTTCCT	No			1								1								2
hsa-let-7b-5p	5p	hsa-let-7b	MI0000063	GAGGUA	22	UGAGGUAGUAGGUUGUGUGGUU	MIMAT0000063	TGAGGTAGTAGGTTGTGTGGTT	Yes	72	14	37	22	46	8	49	29	72	14	37	22	46	8	49	29	169	31	81	36	86	19	85	70
hsa-let-7c-3p	3p	hsa-let-7c	MI0000064	UGUACA	22	CUGUACAACCUUCUAGCUUUCC	MIMAT0026472	CTGTACAACCTTCTAGCTTTCC	Yes			1			1	1				1			1	1				2	2		2	2	1
hsa-let-7c-5p	5p	hsa-let-7c	MI0000064	GAGGUA	22	UGAGGUAGUAGGUUGUAUGGUU	MIMAT0000064	TGAGGTAGTAGGTTGTATGGTT	Yes	433	203	284	168	320	123	297	221	433	203	284	168	320	123	297	221	668	306	427	264	476	183	402	369
hsa-let-7d-3p	3p	hsa-let-7d	MI0000065	UAUACG	22	CUAUACGACCUGCUGCCUUUCU	MIMAT0004484	CTATACGACCTGCTGCCTTTCT	Yes	2		1	1	2	1	2		2		1	1	2	1	2		5		3	1	3	2	3	1
hsa-let-7d-5p	5p	hsa-let-7d	MI0000065	GAGGUA	22	AGAGGUAGUAGGUUGCAUAGUU	MIMAT0000065	AGAGGTAGTAGGTTGCATAGTT	Yes	16	3	7	6	12	3	5	7	16	3	7	6	12	3	5	7	31	8	16	11	20	6	15	13
hsa-let-7e-3p	3p	hsa-let-7e	MI0000066	UAUACG	22	CUAUACGGCCUCCUAGCUUUCC	MIMAT0004485	CTATACGGCCTCCTAGCTTTCC	Yes	4	5	5	3	7	1	11	3	4	5	5	3	7	1	11	3	10	9	12	14	12	6	25	13
hsa-let-7e-5p	5p	hsa-let-7e	MI0000066	GAGGUA	22	UGAGGUAGGAGGUUGUAUAGUU	MIMAT0000066	TGAGGTAGGAGGTTGTATAGTT	Yes	815	934	825	607	1078	289	841	497	815	934	825	607	1078	289	841	497	1315	1503	1290	1004	1640	499	1242	904
hsa-let-7f-1-3p	3p	hsa-let-7f-1	MI0000067	UAUACA	22	CUAUACAAUCUAUUGCCUUCCC	MIMAT0004486	TAACTATACAATCTATTGCCTTCC	No																							1
hsa-let-7f-2-3p	3p	hsa-let-7f-2	MI0000068	UAUACA	22	CUAUACAGUCUACUGUCUUUCC	MIMAT0004487	CTATACAGTCTACTGTCTTTCT	No					1					3		3	2	2	3	5		4		5	5	4	3	9
hsa-let-7f-5p	5p	hsa-let-7f-1	MI0000067	GAGGUA	22	UGAGGUAGUAGAUUGUAUAGUU	MIMAT0000067	TGAGGTAGTAGATTGTATAGTT	Yes	513	521	476	529	629	347	529	707	513	521	476	529	629	347	529	707	800	773	724	773	912	510	756	1142
hsa-let-7f-5p	5p	hsa-let-7f-2	MI0000068	GAGGUA	22	UGAGGUAGUAGAUUGUAUAGUU	MIMAT0000067	TGAGGTAGTAGATTGTATAGTT	Yes	513	521	476	529	629	347	529	707	513	521	476	529	629	347	529	707	827	797	755	802	950	532	794	1177
hsa-let-7g-3p	3p	hsa-let-7g	MI0000433	UGUACA	21	CUGUACAGGCCACUGCCUUGC	MIMAT0004584	ACTGTACAGGCCACTGCCTTGA	No																					1
hsa-let-7g-5p	5p	hsa-let-7g	MI0000433	GAGGUA	22	UGAGGUAGUAGUUUGUACAGUU	MIMAT0000414	TGAGGTAGTAGTTTGTACAGTT	Yes	267	134	153	173	207	120	185	212	267	134	153	173	207	120	185	212	511	197	250	256	318	193	316	388
hsa-let-7i-3p	3p	hsa-let-7i	MI0000434	UGCGCA	22	CUGCGCAAGCUACUGCCUUGCU	MIMAT0004585	CTGCGCAAGCTACTGCCTTGCT	Yes							1								1								1
hsa-let-7i-5p	5p	hsa-let-7i	MI0000434	GAGGUA	22	UGAGGUAGUAGUUUGUGCUGUU	MIMAT0000415	TGAGGTAGTAGTTTGTGCTGTT	Yes	322	67	164	86	155	65	176	151	322	67	164	86	155	65	176	151	579	109	268	130	268	99	319	262
hsa-miR-1-3p	3p	hsa-mir-1-1	MI0000651	GGAAUG	22	UGGAAUGUAAAGAAGUAUGUAU	MIMAT0000416	TGGAATGTAAAGAAGTATGTAT	Yes	24	3	8	12	11	5	18	11	24	3	8	12	11	5	18	11	42	6	14	17	17	7	29	18
hsa-miR-1-3p	3p	hsa-mir-1-2	MI0000437	GGAAUG	22	UGGAAUGUAAAGAAGUAUGUAU	MIMAT0000416	TGGAATGTAAAGAAGTATGTAT	Yes	24	3	8	12	11	5	18	11	24	3	8	12	11	5	18	11	43	7	16	19	20	8	31	21
hsa-miR-1-5p	5p	hsa-mir-1-1	MI0000651	CAUACU	22	ACAUACUUCUUUAUAUGCCCAU	MIMAT0031892		No
hsa-miR-100-3p	3p	hsa-mir-100	MI0000102	AAGCUU	22	CAAGCUUGUAUCUAUAGGUAUG	MIMAT0004512		No
hsa-miR-100-5p	5p	hsa-mir-100	MI0000102	ACCCGU	22	AACCCGUAGAUCCGAACUUGUG	MIMAT0000098	AACCCGTAGATCCGAACTTGTG	Yes	3398	1309	3776	1104	2409	735	1964	826	3398	1309	3776	1104	2409	735	1964	826	6773	3045	7139	2640	4755	1955	4005	2376
hsa-miR-101-3p	3p	hsa-mir-101-1	MI0000103	ACAGUA	21	UACAGUACUGUGAUAACUGAA	MIMAT0000099	TACAGTACTGTGATAACTGAAG	No	9	21	10	40	18	25	19	38	31	80	53	105	71	89	76	106	143	303	241	367	336	258	329	420
hsa-miR-101-3p	3p	hsa-mir-101-2	MI0000739	ACAGUA	21	UACAGUACUGUGAUAACUGAA	MIMAT0000099	TACAGTACTGTGATAACTGAAG	No	9	21	10	40	18	25	19	38	31	80	53	105	71	89	76	106	146	314	249	385	346	272	339	440
hsa-miR-101-5p	5p	hsa-mir-101-1	MI0000103	AGUUAU	22	CAGUUAUCACAGUGCUGAUGCU	MIMAT0004513	CAGTTATCACAGTGCTGAT	No												1				1				1		3		2
hsa-miR-103a-2-5p	5p	hsa-mir-103a-2	MI0000108	GCUUCU	23	AGCUUCUUUACAGUGCUGCCUUG	MIMAT0009196	AGCTTCTTTACAGTGCTGCCTTG	Yes	18	8	18	3	18	3	12	5	18	8	18	3	18	3	12	5	45	22	39	7	43	10	20	13
hsa-miR-103a-3p	3p	hsa-mir-103a-1	MI0000109	GCAGCA	23	AGCAGCAUUGUACAGGGCUAUGA	MIMAT0000101	AGCAGCATTGTACAGGGCTATGA	Yes	2137	2520	2326	2460	2319	1674	2124	1525	2137	2520	2326	2460	2319	1674	2124	1525	3558	4291	3792	4277	3890	2875	3381	2838
hsa-miR-103a-3p	3p	hsa-mir-103a-2	MI0000108	GCAGCA	23	AGCAGCAUUGUACAGGGCUAUGA	MIMAT0000101	AGCAGCATTGTACAGGGCTATGA	Yes	2137	2520	2326	2460	2319	1674	2124	1525	2137	2520	2326	2460	2319	1674	2124	1525	3574	4316	3825	4299	3906	2898	3405	2862
hsa-miR-103b	5p	hsa-mir-103b-2	MI0007262	CAUAGC	23	UCAUAGCCCUGUACAAUGCUGCU	MIMAT0007402		No
hsa-miR-105-3p	3p	hsa-mir-105-1	MI0000111	CGGAUG	22	ACGGAUGUUUGAGCAUGUGCUA	MIMAT0004516		No
hsa-miR-105-3p	3p	hsa-mir-105-2	MI0000112	CGGAUG	22	ACGGAUGUUUGAGCAUGUGCUA	MIMAT0004516		No
hsa-miR-105-5p	5p	hsa-mir-105-1	MI0000111	CAAAUG	23	UCAAAUGCUCAGACUCCUGUGGU	MIMAT0000102	TCAAATGCTCAGACTCCTGTGGT	Yes	2								2								2
hsa-miR-105-5p	5p	hsa-mir-105-2	MI0000112	CAAAUG	23	UCAAAUGCUCAGACUCCUGUGGU	MIMAT0000102	TCAAATGCTCAGACTCCTGTGGT	Yes	2								2								2
hsa-miR-106a-3p	3p	hsa-mir-106a	MI0000113	UGCAAU	22	CUGCAAUGUAAGCACUUCUUAC	MIMAT0004517	TACTGCAATGTAAGCACTTCTT	No													2								4
hsa-miR-106a-5p	5p	hsa-mir-106a	MI0000113	AAAGUG	23	AAAAGUGCUUACAGUGCAGGUAG	MIMAT0000103	CAAAGTGCTTACAGTGCAGGTAGC	No	2	8	6	5	8	13	2	10	33	51	37	61	38	52	33	45	43	90	61	98	61	87	46	87
hsa-miR-106b-3p	3p	hsa-mir-106b	MI0000734	CGCACU	22	CCGCACUGUGGGUACUUGCUGC	MIMAT0004672	CCGCACTGTGGGTACTTGCTGC	Yes	1413	586	1080	500	947	559	805	373	1413	586	1080	500	947	559	805	373	5434	2820	4676	3059	3751	2689	3422	3137
hsa-miR-106b-5p	5p	hsa-mir-106b	MI0000734	AAAGUG	21	UAAAGUGCUGACAGUGCAGAU	MIMAT0000680	TAAAGTGCTGACAGTGCAGATA	No	296	577	378	565	567	379	423	454	423	728	568	447	817	283	632	333	1008	1882	1348	1563	1990	1043	1437	1238
hsa-miR-107	3p	hsa-mir-107	MI0000114	GCAGCA	23	AGCAGCAUUGUACAGGGCUAUCA	MIMAT0000104	AGCAGCATTGTACAGGGCTATC	No	88	160	135	189	141	51	103	63	271	288	301	307	299	128	260	181	639	877	743	931	764	405	604	552
hsa-miR-10a-3p	3p	hsa-mir-10a	MI0000266	AAAUUC	22	CAAAUUCGUAUCUAGGGGAAUA	MIMAT0004555	CAAATTCGTATCTAGGGGAAT	No									1	3	5	7	5	3	4	1	5	4	11	9	5	4	7	3
hsa-miR-10a-5p	5p	hsa-mir-10a	MI0000266	ACCCUG	23	UACCCUGUAGAUCCGAAUUUGUG	MIMAT0000253	TACCCTGTAGATCCGAATTTGT	No	56	27	85	70	96	11	46	35	120	76	177	186	166	28	108	93	482	246	655	529	587	90	340	292
hsa-miR-10b-3p	3p	hsa-mir-10b	MI0000267	CAGAUU	22	ACAGAUUCGAUUCUAGGGGAAU	MIMAT0004556	CAGATTCGATTCTAGGGGAAT	No	10	7	14	18	15	9	11	11	15	19	16	42	19	24	18	22	42	36	57	110	68	68	45	57
hsa-miR-10b-5p	5p	hsa-mir-10b	MI0000267	ACCCUG	23	UACCCUGUAGAACCGAAUUUGUG	MIMAT0000254	TACCCTGTAGAACCGAATTTGT	No	852	537	1437	1071	1128	555	860	454	1507	1312	2648	2664	2465	1633	1781	1457	5297	4056	8955	7423	7430	4351	5170	4429
hsa-miR-1179	5p	hsa-mir-1179	MI0006272	AGCAUU	21	AAGCAUUCUUUCAUUGGUUGG	MIMAT0005824	AAGCATTCTTTCATTGGTTGGT	No														1								1
hsa-miR-1180-3p	3p	hsa-mir-1180	MI0006273	UUCCGG	22	UUUCCGGCUCGCGUGGGUGUGU	MIMAT0005825	TTTCCGGCTCGCGTGGGTGTGT	Yes	740	315	649	229	549	201	467	219	740	315	649	229	549	201	467	219	1351	594	1176	437	954	441	799	489
hsa-miR-1180-5p	5p	hsa-mir-1180	MI0006273	GACCCA	21	GGACCCACCCGGCCGGGAAUA	MIMAT0026735	GGACCCACCCGGCCGGGAAT	No									2	1	2	1	1		1		2	1	2	1	2		1
hsa-miR-1181	5p	hsa-mir-1181	MI0006274	CGUCGC	21	CCGUCGCCGCCACCCGAGCCG	MIMAT0005826		No
hsa-miR-1185-1-3p	3p	hsa-mir-1185-1	MI0003844	UAUACA	22	AUAUACAGGGGGAGACUCUUAU	MIMAT0022838	ATATACAGGGGGAGACTCTTAC	No
hsa-miR-1185-5p	5p	hsa-mir-1185-1	MI0003844	GAGGAU	21	AGAGGAUACCCUUUGUAUGUU	MIMAT0005798		No
hsa-miR-1197	3p	hsa-mir-1197	MI0006656	AGGACA	21	UAGGACACAUGGUCUACUUCU	MIMAT0005955	TAGGACACATGGTCTACTTCA	No
hsa-miR-1200	5p	hsa-mir-1200	MI0006332	UCCUGA	22	CUCCUGAGCCAUUCUGAGCCUC	MIMAT0005863		No
hsa-miR-1202	5p	hsa-mir-1202	MI0006334	UGCCAG	21	GUGCCAGCUGCAGUGGGGGAG	MIMAT0005865		No
hsa-miR-1204	5p	hsa-mir-1204	MI0006337	CGUGGC	21	UCGUGGCCUGGUCUCCAUUAU	MIMAT0005868		No
hsa-miR-1207-3p	3p	hsa-mir-1207	MI0006340	CAGCUG	18	UCAGCUGGCCCUCAUUUC	MIMAT0005872		No
hsa-miR-1207-5p	5p	hsa-mir-1207	MI0006340	GGCAGG	21	UGGCAGGGAGGCUGGGAGGGG	MIMAT0005871		No
hsa-miR-1208	5p	hsa-mir-1208	MI0006341	CACUGU	20	UCACUGUUCAGACAGGCGGA	MIMAT0005873		No
hsa-miR-122-3p	3p	hsa-mir-122	MI0000442	ACGCCA	22	AACGCCAUUAUCACACUAAAUA	MIMAT0004590	AACGCCATTATCACACTAAAT	No	12	29	26	19	19	8	24	8	146	358	168	221	216	146	224	204	306	704	383	449	456	290	473	429
hsa-miR-122-5p	5p	hsa-mir-122	MI0000442	GGAGUG	22	UGGAGUGUGACAAUGGUGUUUG	MIMAT0000421	TGGAGTGTGACAATGGTGTTTG	Yes	37635	21520	31662	20989	31802	32255	17982	19366	37635	21520	31662	20989	31802	32255	17982	19366	100531	61148	89472	65975	89570	117745	49925	76860
hsa-miR-1224-3p	3p	hsa-mir-1224	MI0003764	CCCACC	21	CCCCACCUCCUCUCUCCUCAG	MIMAT0005459	CCCCACCTCCTCTCTCCTCAGT	No									1						1		1						2
hsa-miR-1224-5p	5p	hsa-mir-1224	MI0003764	UGAGGA	19	GUGAGGACUCGGGAGGUGG	MIMAT0005458	GTGAGGACTCGGGAGGTGGAG	No										1	1							2	2					1
hsa-miR-1225-3p	3p	hsa-mir-1225	MI0006311	GAGCCC	22	UGAGCCCCUGUGCCGCCCCCAG	MIMAT0005573		No
hsa-miR-1225-5p	5p	hsa-mir-1225	MI0006311	UGGGUA	22	GUGGGUACGGCCCAGUGGGGGG	MIMAT0005572		No
hsa-miR-1226-3p	3p	hsa-mir-1226	MI0006313	CACCAG	22	UCACCAGCCCUGUGUUCCCUAG	MIMAT0005577	TCACCAGCCCTGTGTTCCCTAGT	No	2	1	2	2	1	2	1		20	7	19	16	22	9	19	10	40	15	33	28	39	18	30	16
hsa-miR-1226-5p	5p	hsa-mir-1226	MI0006313	UGAGGG	26	GUGAGGGCAUGCAGGCCUGGAUGGGG	MIMAT0005576	GTGAGGGCATGCAGGCCTGGATGGGG	Yes	3		3	1	1			1	3		3	1	1			1	3	1	8	1	5	2	5	1
hsa-miR-1227-3p	3p	hsa-mir-1227	MI0006316	GUGCCA	20	CGUGCCACCCUUUUCCCCAG	MIMAT0005580	CGTGCCACCCTTTTCCCCAGT	No			1						2			1	1		1		5	1	3	1	3	1	1	1
hsa-miR-1227-5p	5p	hsa-mir-1227	MI0006316	UGGGGC	17	GUGGGGCCAGGCGGUGG	MIMAT0022941		No
hsa-miR-1228-3p	3p	hsa-mir-1228	MI0006318	CACACC	20	UCACACCUGCCUCGCCCCCC	MIMAT0005583	TCACACCTGCCTCGCCCCCCA	No			1	1	1			1		2	3	1	2		2		2	4	9	5	14	1	8	3
hsa-miR-1228-5p	5p	hsa-mir-1228	MI0006318	UGGGCG	21	GUGGGCGGGGGCAGGUGUGUG	MIMAT0005582	GTGGGCGGGGGCAGGTGTGTG	Yes	2	1	4		2	1	2	1	2	1	4		2	1	2	1	6	3	11	2	3	1	3	3
hsa-miR-1229-3p	3p	hsa-mir-1229	MI0006319	UCUCAC	23	CUCUCACCACUGCCCUCCCACAG	MIMAT0005584	CTCTCACCACTGCCCTCCCACAGT	No									1	1	4	1	2	1	2	1	4	1	9	2	4	1	5	2
hsa-miR-1229-5p	5p	hsa-mir-1229	MI0006319	UGGGUA	24	GUGGGUAGGGUUUGGGGGAGAGCG	MIMAT0022942		No
hsa-miR-1233-3p	3p	hsa-mir-1233-1	MI0006323	GAGCCC	20	UGAGCCCUGUCCUCCCGCAG	MIMAT0005588	CTGAGCCCTGTCCTCCCGCAGT	No											1				1				1				1
hsa-miR-1233-3p	3p	hsa-mir-1233-2	MI0015973	GAGCCC	20	UGAGCCCUGUCCUCCCGCAG	MIMAT0005588	CTGAGCCCTGTCCTCCCGCAGT	No											1				1				1				1
hsa-miR-1233-5p	5p	hsa-mir-1233-1	MI0006323	GUGGGA	22	AGUGGGAGGCCAGGGCACGGCA	MIMAT0022943		No
hsa-miR-1233-5p	5p	hsa-mir-1233-2	MI0015973	GUGGGA	22	AGUGGGAGGCCAGGGCACGGCA	MIMAT0022943		No
hsa-miR-1236-3p	3p	hsa-mir-1236	MI0006326	CUCUUC	22	CCUCUUCCCCUUGUCUCUCCAG	MIMAT0005591	TGCCTCTTCCCCTTGTCTT	No										1							1	1			1
hsa-miR-1236-5p	5p	hsa-mir-1236	MI0006326	GAGUGA	22	UGAGUGACAGGGGAAAUGGGGA	MIMAT0022945	GTGAGTGACAGGGGAAATGGG	No
hsa-miR-1237-3p	3p	hsa-mir-1237	MI0006327	CCUUCU	21	UCCUUCUGCUCCGUCCCCCAG	MIMAT0005592	TCCTTCTGCTCCGTCCCCCAGT	No									1		1		1	1		1	1		2		2	1	1	1
hsa-miR-1237-5p	3p	hsa-mir-1237	MI0006327	GGGGGC	21	CGGGGGCGGGGCCGAAGCGCG	MIMAT0022946		No
hsa-miR-124-3p	3p	hsa-mir-124-1	MI0000443	AAGGCA	20	UAAGGCACGCGGUGAAUGCC	MIMAT0000422	TTAAGGCACGCGGTGAATGCT	No
hsa-miR-124-3p	3p	hsa-mir-124-2	MI0000444	AAGGCA	20	UAAGGCACGCGGUGAAUGCC	MIMAT0000422	TTAAGGCACGCGGTGAATGCT	No
hsa-miR-124-3p	3p	hsa-mir-124-3	MI0000445	AAGGCA	20	UAAGGCACGCGGUGAAUGCC	MIMAT0000422	TTAAGGCACGCGGTGAATGCT	No
hsa-miR-124-5p	5p	hsa-mir-124-1	MI0000443	GUGUUC	22	CGUGUUCACAGCGGACCUUGAU	MIMAT0004591		No
hsa-miR-124-5p	5p	hsa-mir-124-2	MI0000444	GUGUUC	22	CGUGUUCACAGCGGACCUUGAU	MIMAT0004591		No
hsa-miR-124-5p	5p	hsa-mir-124-3	MI0000445	GUGUUC	22	CGUGUUCACAGCGGACCUUGAU	MIMAT0004591		No
hsa-miR-1243	5p	hsa-mir-1243	MI0006373	ACUGGA	22	AACUGGAUCAAUUAUAGGAGUG	MIMAT0005894	AAACTGGATCAATTATAGGAGT	No												1			1					3			1	2
hsa-miR-1245a	3p	hsa-mir-1245a	MI0006380	AGUGAU	21	AAGUGAUCUAAAGGCCUACAU	MIMAT0005897	TTAAGTGATCTAAAGGCCTAC	No														1								1
hsa-miR-1246	5p	hsa-mir-1246	MI0006381	AUGGAU	19	AAUGGAUUUUUGGAGCAGG	MIMAT0005898	ATGGATTTTTGGAGCAGGG	No	62	35	41	26	46	92	56	268	30	12	32	16	19	76	32	190	444	225	348	195	297	980	427	1760
hsa-miR-1247-3p	3p	hsa-mir-1247	MI0006382	CCCGGG	24	CCCCGGGAACGUCGAGACUGGAGC	MIMAT0022721	CGGGAACGTCGAGACTGGAGC	No									26	3	21	6	18	28	11	5	43	7	38	14	34	60	13	11
hsa-miR-1247-5p	5p	hsa-mir-1247	MI0006382	CCCGUC	22	ACCCGUCCCGUUCGUCCCCGGA	MIMAT0005899	ACCCGTCCCGTTCGTCCCCGGA	Yes	24	15	24	3	20	2	12	4	24	15	24	3	20	2	12	4	42	23	41	5	34	5	19	5
hsa-miR-1248	5p	hsa-mir-1248	MI0006383	CCUUCU	27	ACCUUCUUGUAUAAGCACUGUGCUAAA	MIMAT0005900	ACCTTCTTGTATAAGCACTGTGC	No	2		1			1			56	12	29	7	45	20	31	32	165	43	104	24	145	56	81	120
hsa-miR-1249-3p	3p	hsa-mir-1249	MI0006384	CGCCCU	22	ACGCCCUUCCCCCCCUUCUUCA	MIMAT0005901	ACGCCCTTCCCCCCCTTCTTCA	Yes	13	5	11	2	9	1	5	1	13	5	11	2	9	1	5	1	41	21	47	7	30	7	22	13
hsa-miR-1249-5p	5p	hsa-mir-1249	MI0006384	GGAGGG	24	AGGAGGGAGGAGAUGGGCCAAGUU	MIMAT0032029	AGGAGGGAGGAGATGGGCCAAGTTC	No		1	1	2	1	1	1	1	4	1	3	1	2	1	2	1	4	3	5	4	4	7	3	3
hsa-miR-1250-3p	3p	hsa-mir-1250	MI0006385	CAUUUU	19	ACAUUUUCCAGCCCAUUCA	MIMAT0026740		No
hsa-miR-1250-5p	5p	hsa-mir-1250	MI0006385	CGGUGC	21	ACGGUGCUGGAUGUGGCCUUU	MIMAT0005902	ACGGTGCTGGATGTGGCCTTT	Yes	17	3	20	10	14		10	4	17	3	20	10	14		10	4	23	6	34	12	22	1	14	7
hsa-miR-1251-3p	3p	hsa-mir-1251	MI0006386	GCUUUG	21	CGCUUUGCUCAGCCAGUGUAG	MIMAT0026741		No
hsa-miR-1251-5p	5p	hsa-mir-1251	MI0006386	CUCUAG	21	ACUCUAGCUGCCAAAGGCGCU	MIMAT0005903	ACTCTAGCTGCCAAAGGCGCT	Yes		1	1				1			1	1				1			1	2				1
hsa-miR-1252-3p	3p	hsa-mir-1252	MI0006434	AAAUGA	22	CAAAUGAGCUUAAUUUCCUUUU	MIMAT0026744	AATGAGCTTAATTTCCTTTTTT	No											1						1		1
hsa-miR-1252-5p	5p	hsa-mir-1252	MI0006434	GAAGGA	22	AGAAGGAAAUUGAAUUCAUUUA	MIMAT0005944	AGAAGGAAATTGAATTCATTT	No		1	1	1	2	2	2		1	1	1	1	1	1	1	1	1	2	4	2	4	4	3	3
hsa-miR-1253	5p	hsa-mir-1253	MI0006387	GAGAAG	21	AGAGAAGAAGAUCAGCCUGCA	MIMAT0005904	AAAGAGAAGTAGATCA	No
hsa-miR-1254	5p	hsa-mir-1254-1	MI0006388	GCCUGG	24	AGCCUGGAAGCUGGAGCCUGCAGU	MIMAT0005905	AGCCTGGAAGCTGGAGCCTGCAGT	Yes	1	1	2	1	1	1	1	1	1	1	2	1	1	1	1	1	4	2	7	2	4	1	6	4
hsa-miR-1254	5p	hsa-mir-1254-2	MI0016747	GCCUGG	24	AGCCUGGAAGCUGGAGCCUGCAGU	MIMAT0005905	AGCCTGGAAGCTGGAGCCTGCAGT	Yes	1	1	2	1	1	1	1	1	1	1	2	1	1	1	1	1	4	2	7	2	4	1	6	4
hsa-miR-1255a	5p	hsa-mir-1255a	MI0006389	GGAUGA	23	AGGAUGAGCAAAGAAAGUAGAUU	MIMAT0005906	AGGATGAGCAAAGAAAGTAGATT	Yes	21	32	29	13	38	13	28	26	21	32	29	13	38	13	28	26	32	47	53	21	56	28	44	51
hsa-miR-1255b-2-3p	3p	hsa-mir-1255b-2	MI0006436	ACCACU	22	AACCACUUUCUUUGCUCAUCCA	MIMAT0022725		No
hsa-miR-1255b-5p	5p	hsa-mir-1255b-1	MI0006435	GGAUGA	22	CGGAUGAGCAAAGAAAGUGGUU	MIMAT0005945	CGGATGAGCAAAGAAAGTGGTT	Yes	7	5	9	2	5	5	4	5	7	5	9	2	5	5	4	5	10	8	16	2	9	9	7	7
hsa-miR-1255b-5p	5p	hsa-mir-1255b-2	MI0006436	GGAUGA	22	CGGAUGAGCAAAGAAAGUGGUU	MIMAT0005945	CGGATGAGCAAAGAAAGTGGTT	Yes	7	5	9	2	5	5	4	5	7	5	9	2	5	5	4	5	10	8	16	2	9	9	7	7
hsa-miR-1256	5p	hsa-mir-1256	MI0006390	GGCAUU	22	AGGCAUUGACUUCUCACUAGCU	MIMAT0005907	AGGCATTGACTTCTCACTAGCT	Yes	2	1			1			1	2	1			1			1	2	1			3		1	2
hsa-miR-1257	5p	hsa-mir-1257	MI0006391	GUGAAU	21	AGUGAAUGAUGGGUUCUGACC	MIMAT0005908	GTGAATGATGGGTTCTGACC	No	36	7	22	1	16	1	21	1	71	20	52	2	40	2	37	6	203	48	124	5	98	3	85	13
hsa-miR-1258	3p	hsa-mir-1258	MI0006392	GUUAGG	21	AGUUAGGAUUAGGUCGUGGAA	MIMAT0005909	AGTTAGGATTAGGTCGTGGAA	Yes	1								1								1		1
hsa-miR-125a-3p	3p	hsa-mir-125a	MI0000469	CAGGUG	22	ACAGGUGAGGUUCUUGGGAGCC	MIMAT0004602	ACAGGTGAGGTTCTTGGGAGC	No	22	13	23	13	18	13	9	18	37	27	34	34	34	56	34	41	127	94	147	91	126	131	88	115
hsa-miR-125a-5p	5p	hsa-mir-125a	MI0000469	CCCUGA	24	UCCCUGAGACCCUUUAACCUGUGA	MIMAT0000443	TCCCTGAGACCCTTTAACCTGTG	No	334	354	238	382	262	162	217	237	907	905	637	883	792	456	610	675	2005	2221	1473	2320	1827	1197	1407	1839
hsa-miR-125b-1-3p	3p	hsa-mir-125b-1	MI0000446	CGGGUU	22	ACGGGUUAGGCUCUUGGGAGCU	MIMAT0004592	ACGGGTTAGGCTCTTGGGAGCT	Yes	16	5	24	25	27	15	18	8	16	5	24	25	27	15	18	8	39	13	50	46	52	30	49	24
hsa-miR-125b-2-3p	3p	hsa-mir-125b-2	MI0000470	CACAAG	22	UCACAAGUCAGGCUCUUGGGAC	MIMAT0004603	ACAAGTCAGGCTCTTGGGACCT	No	8	7	9	4	6	2	9	5	69	43	79	87	98	98	110	41	261	191	291	470	290	549	344	308
hsa-miR-125b-5p	5p	hsa-mir-125b-1	MI0000446	CCCUGA	22	UCCCUGAGACCCUAACUUGUGA	MIMAT0000423	TCCCTGAGACCCTAACTTGTGA	Yes	175	107	111	185	160	108	97	99	175	107	111	185	160	108	97	99	413	314	283	560	379	379	249	348
hsa-miR-125b-5p	5p	hsa-mir-125b-2	MI0000470	CCCUGA	22	UCCCUGAGACCCUAACUUGUGA	MIMAT0000423	TCCCTGAGACCCTAACTTGTGA	Yes	175	107	111	185	160	108	97	99	175	107	111	185	160	108	97	99	397	305	273	533	368	358	238	330
hsa-miR-126-3p	3p	hsa-mir-126	MI0000471	CGUACC	22	UCGUACCGUGAGUAAUAAUGCG	MIMAT0000445	TCGTACCGTGAGTAATAATGC	No	204	316	281	505	404	231	248	385	122	253	264	376	315	274	307	457	778	1305	1195	1771	1529	1031	1207	1767
hsa-miR-126-5p	5p	hsa-mir-126	MI0000471	AUUAUU	21	CAUUAUUACUUUUGGUACGCG	MIMAT0000444	CATTATTACTTTTGGTACGCG	Yes		11	2	20	11	9	13	21		11	2	20	11	9	13	21	4	28	9	55	25	30	32	45
hsa-miR-1260a	5p	hsa-mir-1260a	MI0006394	UCCCAC	18	AUCCCACCUCUGCCACCA	MIMAT0005911	ATCCCACCGCTGCCACCA	No	2	1	1	2	1	5	1		502	254	368	810	299	933	329	222	602	332	457	1013	378	1131	427	288
hsa-miR-1260b	5p	hsa-mir-1260b	MI0014197	UCCCAC	19	AUCCCACCACUGCCACCAU	MIMAT0015041	ATCCCACCGCTGCCACCA	No	2	2	1	2	2	1	2	1	502	254	368	810	299	933	329	222	920	474	680	1475	563	1681	650	509
hsa-miR-1261	5p	hsa-mir-1261	MI0006396	UGGAUA	19	AUGGAUAAGGCUUUGGCUU	MIMAT0005913	TGGATAAGGCATTGGC	No									47	47	57	71	73	21	75	54	52	50	63	79	78	24	83	61
hsa-miR-1262	5p	hsa-mir-1262	MI0006397	UGGGUG	22	AUGGGUGAAUUUGUAGAAGGAU	MIMAT0005914	ATGGGTGAATTTGTAGAAGGAT	Yes	1	1		1	1		1	1	1	1		1	1		1	1	3	1	3	1	3	1	1	1
hsa-miR-1263	5p	hsa-mir-1263	MI0006398	UGGUAC	22	AUGGUACCCUGGCAUACUGAGU	MIMAT0005915	ATGGTACCCTGGCATACTGAGT	Yes	23	28	25	18	26	27	22	22	23	28	25	18	26	27	22	22	30	43	37	28	35	43	28	31
hsa-miR-1264	3p	hsa-mir-1264	MI0003758	AAGUCU	23	CAAGUCUUAUUUGAGCACCUGUU	MIMAT0005791		No
hsa-miR-1266-3p	3p	hsa-mir-1266	MI0006403	CCUGUU	22	CCCUGUUCUAUGCCCUGAGGGA	MIMAT0026742	CCCTGTTCTATGCCCTGAA	No																1	1							1
hsa-miR-1266-5p	5p	hsa-mir-1266	MI0006403	CUCAGG	23	CCUCAGGGCUGUAGAACAGGGCU	MIMAT0005920	CCTCAGGGCTGTAGAACAGGGCT	Yes	18	11	17	6	14	4	16	9	18	11	17	6	14	4	16	9	54	36	56	12	36	13	43	23
hsa-miR-1267	5p	hsa-mir-1267	MI0006404	CUGUUG	21	CCUGUUGAAGUGUAAUCCCCA	MIMAT0005921		No
hsa-miR-1268a	5p	hsa-mir-1268a	MI0006405	GGGCGU	18	CGGGCGUGGUGGUGGGGG	MIMAT0005922	CGGGCGTGGTGGTGGGGG	Yes	29	14	23	4	21	8	30	17	29	14	23	4	21	8	30	17	53	21	38	7	33	13	45	27
hsa-miR-1268b	5p	hsa-mir-1268b	MI0016748	GGGCGU	20	CGGGCGUGGUGGUGGGGGUG	MIMAT0018925	CGGGCGTGGTGGTGGGGG	No			1						29	14	23	4	21	8	30	17	68	25	46	7	37	17	51	31
hsa-miR-1269a	3p	hsa-mir-1269a	MI0006406	UGGACU	22	CUGGACUGAGCCGUGCUACUGG	MIMAT0005923	CTGGACTGAGCCGTGCTACTGG	Yes	3608	860	2707	645	2037	688	1519	843	3608	860	2707	645	2037	688	1519	843	16889	5355	12602	4242	9547	4435	7410	5917
hsa-miR-1269b	5p	hsa-mir-1269b	MI0016888	UGGACU	22	CUGGACUGAGCCAUGCUACUGG	MIMAT0019059	CTGGACTGAGCCATGCTACTGG	Yes	2635	581	2036	519	1431	464	1229	642	2635	581	2036	519	1431	464	1229	642	9919	3316	7984	2825	5871	2852	5284	3835
hsa-miR-127-3p	3p	hsa-mir-127	MI0000472	CGGAUC	22	UCGGAUCCGUCUGAGCUUGGCU	MIMAT0000446	TCGGATCCGTCTGAGCTTGGCT	Yes	15	6	7	3	11	4	5	18	15	6	7	3	11	4	5	18	39	13	23	7	21	10	20	41
hsa-miR-127-5p	5p	hsa-mir-127	MI0000472	UGAAGC	22	CUGAAGCUCAGAGGGCUCUGAU	MIMAT0004604	CTGAAGCTCAGAGGGCTCTGAT	Yes							1								1			1					3	2
hsa-miR-1271-3p	3p	hsa-mir-1271	MI0003814	GUGCCU	22	AGUGCCUGCUAUGUGCCAGGCA	MIMAT0022712		No
hsa-miR-1271-5p	5p	hsa-mir-1271	MI0003814	UUGGCA	22	CUUGGCACCUAGCAAGCACUCA	MIMAT0005796	CTTGGCACCTAGCAAGCACTCA	Yes	2	2	2	4	2	2	1	1	2	2	2	4	2	2	1	1	3	6	9	15	7	11	5	6
hsa-miR-1272	5p	hsa-mir-1272	MI0006408	AUGAUG	26	GAUGAUGAUGGCAGCAAAUUCUGAAA	MIMAT0005925	TGCGATGATGATGGCAGCAAATTCTGAAA	No			1																1
hsa-miR-1273a	3p	hsa-mir-1273a	MI0006409	GGCGAC	25	GGGCGACAAAGCAAGACUCUUUCUU	MIMAT0005926	GGCGACAAAGCGAGACTCT	No																								1
hsa-miR-1273c	5p	hsa-mir-1273c	MI0014171	GCGACA	22	GGCGACAAAACGAGACCCUGUC	MIMAT0015017	GGCGACAAAACGAGACCCTGTC	Yes	6	8	8	11	10	14	9	12	6	8	8	11	10	14	9	12	11	21	22	21	16	34	17	25
hsa-miR-1273d	5p	hsa-mir-1273d	MI0014254	AACCCA	25	GAACCCAUGAGGUUGAGGCUGCAGU	MIMAT0015090	TTGAGGCTGCAGTGAGC	No																							1
hsa-miR-1273e	5p	hsa-mir-1273e	MI0016059	UGCUUG	22	UUGCUUGAACCCAGGAAGUGGA	MIMAT0018079	GAATTGCTTGAACCCAGGAG	No											1								1			1	1
hsa-miR-1273f	5p	hsa-mir-1273f	MI0018002	GAGAUG	19	GGAGAUGGAGGUUGCAGUG	MIMAT0020601	AGGAGGTTGCAGTGAGC	No																	1						1
hsa-miR-1273g-3p	3p	hsa-mir-1273g	MI0018003	CCACUG	21	ACCACUGCACUCCAGCCUGAG	MIMAT0022742		No
hsa-miR-1273g-5p	5p	hsa-mir-1273g	MI0018003	GUGGUU	22	GGUGGUUGAGGCUGCAGUAAGU	MIMAT0020602		No
hsa-miR-1273h-3p	3p	hsa-mir-1273h	MI0025512	UGCAGA	22	CUGCAGACUCGACCUCCCAGGC	MIMAT0030416		No
hsa-miR-1273h-5p	5p	hsa-mir-1273h	MI0025512	UGGGAG	21	CUGGGAGGUCAAGGCUGCAGU	MIMAT0030415	AGGTCAAGGCTGCAGCG	No																1								1
hsa-miR-1275	5p	hsa-mir-1275	MI0006415	UGGGGG	17	GUGGGGGAGAGGCUGUC	MIMAT0005929	GTGGGGGAGAGGCTGT	No	34	15	34	19	30	15	16	27	53	45	58	25	49	36	41	61	157	112	192	90	145	85	105	158
hsa-miR-1276	5p	hsa-mir-1276	MI0006416	AAAGAG	20	UAAAGAGCCCUGUGGAGACA	MIMAT0005930	TAAAGAGCCCTGTGGAGACA	Yes	2	1	1	1	1	2	1		2	1	1	1	1	2	1		4	1	1	2	3	5	4	1
hsa-miR-1277-3p	3p	hsa-mir-1277	MI0006419	ACGUAG	22	UACGUAGAUAUAUAUGUAUUUU	MIMAT0005933	TACGTAGATATATATGTATTT	No
hsa-miR-1277-5p	5p	hsa-mir-1277	MI0006419	AAUAUA	24	AAAUAUAUAUAUAUAUGUACGUAU	MIMAT0022724	TATATATATATATGTACGTATG	No										1		1	1					1		1	1	1
hsa-miR-1278	3p	hsa-mir-1278	MI0006425	AGUACU	22	UAGUACUGUGCAUAUCAUCUAU	MIMAT0005936	TAGTACTGTGCATATCATCTAT	Yes	2	7	3	6	5	10	4	6	2	7	3	6	5	10	4	6	2	12	5	13	9	19	8	14
hsa-miR-128-1-5p	5p	hsa-mir-128-1	MI0000447	GGGGCC	23	CGGGGCCGUAGCACUGUCUGAGA	MIMAT0026477	CGGGGCCGTAGCACTGTCTGAGA	Yes	8	9	23	12	17	9	14	6	8	9	23	12	17	9	14	6	30	23	55	30	38	27	28	15
hsa-miR-128-2-5p	5p	hsa-mir-128-2	MI0000727	GGGGCC	23	GGGGGCCGAUACACUGUACGAGA	MIMAT0031095		No
hsa-miR-128-3p	3p	hsa-mir-128-1	MI0000447	CACAGU	21	UCACAGUGAACCGGUCUCUUU	MIMAT0000424	TCACAGTGAACCGGTCTCTTT	Yes	621	700	620	621	692	814	491	398	621	700	620	621	692	814	491	398	1438	1822	1503	1771	1598	2471	1229	1141
hsa-miR-128-3p	3p	hsa-mir-128-2	MI0000727	CACAGU	21	UCACAGUGAACCGGUCUCUUU	MIMAT0000424	TCACAGTGAACCGGTCTCTTT	Yes	621	700	620	621	692	814	491	398	621	700	620	621	692	814	491	398	1056	1213	1041	1116	1127	1551	822	773
hsa-miR-1281	3p	hsa-mir-1281	MI0006428	CGCCUC	17	UCGCCUCCUCCUCUCCC	MIMAT0005939		No
hsa-miR-1284	5p	hsa-mir-1284	MI0006431	CUAUAC	22	UCUAUACAGACCCUGGCUUUUC	MIMAT0005941	TCTATACAGACCCTGGCTTTTC	Yes		1	1	1		1	1			1	1	1		1	1			2	2	1		2	1
hsa-miR-1285-3p	3p	hsa-mir-1285-1	MI0006346	CUGGGC	22	UCUGGGCAACAAAGUGAGACCU	MIMAT0005876	TCTGGGCAACAAAGTGAGACCT	Yes	9	11	8	3	12	4	10	6	9	11	8	3	12	4	10	6	26	37	28	30	34	33	32	33
hsa-miR-1285-3p	3p	hsa-mir-1285-2	MI0006347	CUGGGC	22	UCUGGGCAACAAAGUGAGACCU	MIMAT0005876	TCTGGGCAACAAAGTGAGACCT	Yes	9	11	8	3	12	4	10	6	9	11	8	3	12	4	10	6	24	30	23	25	30	29	28	27
hsa-miR-1285-5p	5p	hsa-mir-1285-1	MI0006346	AUCUCA	21	GAUCUCACUUUGUUGCCCAGG	MIMAT0022719	ATCTCACTTTGTTGCCCAGGCT	No	2	1	1		2	1	1		13	11	14	6	13	5	13	9	40	40	52	22	40	20	37	30
hsa-miR-1286	3p	hsa-mir-1286	MI0006348	GCAGGA	21	UGCAGGACCAAGAUGAGCCCU	MIMAT0005877	TGCAGGACCAAGATGAGCCCT	Yes		1	1		2		1			1	1		2		1			1	6		5		6	1
hsa-miR-1287-3p	3p	hsa-mir-1287	MI0006349	UCUAGC	22	CUCUAGCCACAGAUGCAGUGAU	MIMAT0026738	CTCTAGCCACAGATGCAGTGAT	Yes		1					1			1					1			2				1	2
hsa-miR-1287-5p	5p	hsa-mir-1287	MI0006349	GCUGGA	22	UGCUGGAUCAGUGGUUCGAGUC	MIMAT0005878	TGCTGGATCAGTGGTTCGAGTC	Yes	20	10	16	7	16	4	15	7	20	10	16	7	16	4	15	7	42	21	36	16	36	20	28	21
hsa-miR-1288-3p	3p	hsa-mir-1288	MI0006432	GGACUG	21	UGGACUGCCCUGAUCUGGAGA	MIMAT0005942	TGGACTGCCCTGATCTGGAGA	Yes	1	2	5	1	4	1	2	1	1	2	5	1	4	1	2	1	2	3	7	1	5	1	2	2
hsa-miR-1288-5p	5p	hsa-mir-1288	MI0006432	CAGAUC	23	GCAGAUCAGGACUGUAACUCACC	MIMAT0026743		No
hsa-miR-1289	3p	hsa-mir-1289-1	MI0006350	GGAGUC	23	UGGAGUCCAGGAAUCUGCAUUUU	MIMAT0005879	TGGAGTCCAGGAATCTGCATTT	No							1						1								1		1
hsa-miR-1289	3p	hsa-mir-1289-2	MI0006351	GGAGUC	23	UGGAGUCCAGGAAUCUGCAUUUU	MIMAT0005879	TGGAGTCCAGGAATCTGCATTT	No							1						1								1		1
hsa-miR-129-1-3p	3p	hsa-mir-129-1	MI0000252	AGCCCU	22	AAGCCCUUACCCCAAAAAGUAU	MIMAT0004548	AAGCCCTTACCCCAAAAAGTAT	Yes								1								1								1
hsa-miR-129-2-3p	3p	hsa-mir-129-2	MI0000473	AGCCCU	22	AAGCCCUUACCCCAAAAAGCAU	MIMAT0004605	AAGCCCTTACCCCAAAAAGC	No			1																1
hsa-miR-129-5p	5p	hsa-mir-129-1	MI0000252	UUUUUG	21	CUUUUUGCGGUCUGGGCUUGC	MIMAT0000242	CTTTTTGCGGTCTGGGCTTGC	Yes			1		1	1	2	1			1		1	1	2	1	1	1	2		2	3	3	1
hsa-miR-129-5p	5p	hsa-mir-129-2	MI0000473	UUUUUG	21	CUUUUUGCGGUCUGGGCUUGC	MIMAT0000242	CTTTTTGCGGTCTGGGCTTGC	Yes			1		1	1	2	1			1		1	1	2	1	1	1	2		2	3	3	1
hsa-miR-1290	3p	hsa-mir-1290	MI0006352	GGAUUU	19	UGGAUUUUUGGAUCAGGGA	MIMAT0005880	TGGATTTTTGGAGCAGGGA	No									10	3	8	4	4	21	9	32	15	5	16	10	9	41	19	67
hsa-miR-1291	5p	hsa-mir-1291	MI0006353	GGCCCU	24	UGGCCCUGACUGAAGACCAGCAGU	MIMAT0005881	GTGGCCCTGACTGAAGACCAGC	No	29	9	16	3	18	5	11	19	300	44	133	10	127	22	73	87	1267	241	634	48	621	122	331	433
hsa-miR-1292-3p	3p	hsa-mir-1292	MI0006433	CGCGCC	20	UCGCGCCCCGGCUCCCGUUC	MIMAT0022948	CGCGCCCCGGCTCCCGTTC	No									1								1		1
hsa-miR-1292-5p	5p	hsa-mir-1292	MI0006433	GGGAAC	25	UGGGAACGGGUUCCGGCAGACGCUG	MIMAT0005943	TGGGAACGGGTTCCGGCAGACGCT	No	13	4	9	1	6	2	5	1	12	8	15	4	14	5	9	5	69	30	70	16	50	21	35	21
hsa-miR-1293	5p	hsa-mir-1293	MI0006355	GGGUGG	22	UGGGUGGUCUGGAGAUUUGUGC	MIMAT0005883	CTGGGTGGTCTGGAGATTTGTG	No														1					1			3
hsa-miR-1294	5p	hsa-mir-1294	MI0006356	GUGAGG	22	UGUGAGGUUGGCAUUGUUGUCU	MIMAT0005884	TGTGAGGTTGGCATTGTTGTCT	Yes	8	4	5	2	3	4	7	6	8	4	5	2	3	4	7	6	9	9	8	3	4	8	9	10
hsa-miR-1295a	3p	hsa-mir-1295a	MI0006357	UAGGCC	21	UUAGGCCGCAGAUCUGGGUGA	MIMAT0005885	TTAGGCCGCAGATCTGGGTGA	Yes	18	20	21	26	17	11	11	8	18	20	21	26	17	11	11	8	38	41	40	47	36	24	25	24
hsa-miR-1296-3p	3p	hsa-mir-1296	MI0003780	AGUGGG	22	GAGUGGGGCUUCGACCCUAACC	MIMAT0026637	TGGGGAGTGGGGCTTCGAT	No															1			1				1	1
hsa-miR-1296-5p	5p	hsa-mir-1296	MI0003780	UAGGGC	22	UUAGGGCCCUGGCUCCAUCUCC	MIMAT0005794	TTAGGGCCCTGGCTCCATCTCC	Yes	34	35	43	34	54	60	52	17	34	35	43	34	54	60	52	17	121	142	142	152	173	212	168	91
hsa-miR-1297	3p	hsa-mir-1297	MI0006358	UCAAGU	17	UUCAAGUAAUUCAGGUG	MIMAT0005886	TTCAAGTAATTCAGGAG	No										1						1		1						1
hsa-miR-1298-3p	3p	hsa-mir-1298	MI0003938	AUCUGG	21	CAUCUGGGCAACUGACUGAAC	MIMAT0026641		No
hsa-miR-1298-5p	5p	hsa-mir-1298	MI0003938	UCAUUC	22	UUCAUUCGGCUGUCCAGAUGUA	MIMAT0005800	TTCATTCGGCTGTCCAGATGTA	Yes						1		1						1		1						1	1	1
hsa-miR-1299	3p	hsa-mir-1299	MI0006359	UCUGGA	22	UUCUGGAAUUCUGUGUGAGGGA	MIMAT0005887	TTCTGGAATTCTGTGTGAGGGA	Yes	2	13	7	3	6	3	6	4	2	13	7	3	6	3	6	4	11	23	13	4	7	6	10	6
hsa-miR-1301-3p	3p	hsa-mir-1301	MI0003815	UGCAGC	24	UUGCAGCUGCCUGGGAGUGACUUC	MIMAT0005797	TTGCAGCTGCCTGGGAGTGACT	No	28	10	22	8	28	4	16	9	27	10	23	16	23	10	14	24	117	49	102	60	101	36	73	88
hsa-miR-1301-5p	5p	hsa-mir-1301	MI0003815	GCUCUA	19	CGCUCUAGGCACCGCAGCA	MIMAT0026639	GGGTCGCTCTAGGCACCGCAGC	No															1								1
hsa-miR-1303	3p	hsa-mir-1303	MI0006370	UUAGAG	22	UUUAGAGACGGGGUCUUGCUCU	MIMAT0005891	TTTTAGAGACGGGGTCTTGCTCT	No	127	209	87	74	116	71	129	50	336	522	238	193	320	139	396	153	1086	1719	792	524	949	440	1026	495
hsa-miR-1304-3p	3p	hsa-mir-1304	MI0006371	CUCACU	22	UCUCACUGUAGCCUCGAACCCC	MIMAT0022720	TCTCACTGTAGCCTCGAACCCC	Yes	49	44	60	9	41	8	44	9	49	44	60	9	41	8	44	9	348	317	349	106	231	97	258	112
hsa-miR-1304-5p	5p	hsa-mir-1304	MI0006371	UUGAGG	22	UUUGAGGCUACAGUGAGAUGUG	MIMAT0005892	CGGTTTGAGGCTACAGTGAGAT	No																							1
hsa-miR-1306-3p	3p	hsa-mir-1306	MI0006443	CGUUGG	18	ACGUUGGCUCUGGUGGUG	MIMAT0005950	ACGTTGGCTCTGGTGGTGATGT	No									15	11	10	5	13	5	4		56	33	62	20	42	53	15	2
hsa-miR-1306-5p	5p	hsa-mir-1306	MI0006443	CACCUC	22	CCACCUCCCCUGCAAACGUCCA	MIMAT0022726	CCACCTCCCCTGCAAACGTCCA	Yes	16	15	12	9	8	6	11	3	16	15	12	9	8	6	11	3	38	38	41	27	25	24	29	18
hsa-miR-1307-3p	3p	hsa-mir-1307	MI0006444	CUCGGC	22	ACUCGGCGUGGCGUCGGUCGUG	MIMAT0005951	ACTCGGCGTGGCGTCGGTCGTGG	No	157	81	189	167	172	131	102	145	713	327	629	632	704	377	405	396	3310	1650	2986	2664	2762	1795	1759	2264
hsa-miR-1307-5p	5p	hsa-mir-1307	MI0006444	CGACCG	21	UCGACCGGACCUCGACCGGCU	MIMAT0022727	TCGACCGGACCTCGACCGGCT	Yes	24	16	19	20	28	12	18	27	24	16	19	20	28	12	18	27	83	48	61	57	77	46	64	91
hsa-miR-130a-3p	3p	hsa-mir-130a	MI0000448	AGUGCA	22	CAGUGCAAUGUUAAAAGGGCAU	MIMAT0000425	CAGTGCAATGTTAAAAGGGCATT	No	68	176	79	107	123	28	72	58	298	768	468	264	507	175	487	267	781	1951	1167	929	1351	446	1052	799
hsa-miR-130a-5p	5p	hsa-mir-130a	MI0000448	UCACAU	22	UUCACAUUGUGCUACUGUCUGC	MIMAT0004593	TCTTTTCACATTGTGCTACT	No											1								1
hsa-miR-130b-3p	3p	hsa-mir-130b	MI0000748	AGUGCA	22	CAGUGCAAUGAUGAAAGGGCAU	MIMAT0000691	CAGTGCAATGATGAAAGGGCATT	No	84	96	92	87	108	63	64	40	57	100	92	48	109	72	103	49	382	480	446	324	490	296	338	235
hsa-miR-130b-5p	5p	hsa-mir-130b	MI0000748	CUCUUU	21	ACUCUUUCCCUGUUGCACUAC	MIMAT0004680	ACTCTTTCCCTGTTGCACTACT	No	30	34	22	57	29	63	16	18	550	412	375	401	369	311	306	198	909	703	599	686	591	553	477	345
hsa-miR-132-3p	3p	hsa-mir-132	MI0000449	AACAGU	22	UAACAGUCUACAGCCAUGGUCG	MIMAT0000426	TAACAGTCTACAGCCATGGTCG	Yes	2	3	8	8	3	22	3	13	2	3	8	8	3	22	3	13	4	12	23	25	15	59	12	35
hsa-miR-132-5p	5p	hsa-mir-132	MI0000449	CCGUGG	22	ACCGUGGCUUUCGAUUGUUACU	MIMAT0004594	ACCGTGGCTTTCGATTGTTACT	Yes		5	4	15	3	75	4	7		5	4	15	3	75	4	7	2	7	8	28	5	157	8	18
hsa-miR-1323	5p	hsa-mir-1323	MI0003786	CAAAAC	22	UCAAAACUGAGGGGCAUUUUCU	MIMAT0005795	TCAAAACTGAGGGGCATTTTC	No																					1
hsa-miR-133a-3p	3p	hsa-mir-133a-1	MI0000450	UUGGUC	22	UUUGGUCCCCUUCAACCAGCUG	MIMAT0000427	TTGGTCCCCTTCAACCAGCTGT	No									2		1		1	1	1		2		2	1	2	1	2
hsa-miR-133a-3p	3p	hsa-mir-133a-2	MI0000451	UUGGUC	22	UUUGGUCCCCUUCAACCAGCUG	MIMAT0000427	TTGGTCCCCTTCAACCAGCTGT	No									2		1		1	1	1		2		2	1	2	1	2
hsa-miR-133a-5p	5p	hsa-mir-133a-1	MI0000450	GCUGGU	22	AGCUGGUAAAAUGGAACCAAAU	MIMAT0026478	AGCTGGTAAAATGGAACCAAAA	No
hsa-miR-133a-5p	5p	hsa-mir-133a-2	MI0000451	GCUGGU	22	AGCUGGUAAAAUGGAACCAAAU	MIMAT0026478	AGCTGGTAAAATGGAACCAAAA	No
hsa-miR-133b	3p	hsa-mir-133b	MI0000822	UUGGUC	22	UUUGGUCCCCUUCAACCAGCUA	MIMAT0000770	TTTGGTCCCCTTCAACCAGCT	No
hsa-miR-134-3p	3p	hsa-mir-134	MI0000474	CUGUGG	23	CCUGUGGGCCACCUAGUCACCAA	MIMAT0026481		No
hsa-miR-134-5p	5p	hsa-mir-134	MI0000474	GUGACU	22	UGUGACUGGUUGACCAGAGGGG	MIMAT0000447	TGTGACTGGTTGACCAGAGG	No						1		1			1						2	1	2		5	3	1	1
hsa-miR-1343-3p	3p	hsa-mir-1343	MI0017320	UCCUGG	22	CUCCUGGGGCCCGCACUCUCGC	MIMAT0019776	CTCCTGGGGCCCGCACTCTCG	No	12	7	11	2	8	3	6	2	11	4	8	3	8	3	10	3	63	29	54	13	32	14	42	18
hsa-miR-1343-5p	5p	hsa-mir-1343	MI0017320	GGGGAG	22	UGGGGAGCGGCCCCCGGGUGGG	MIMAT0027038	TGGGGAGCGGCCCCCGGGCGG	No																			1
hsa-miR-135a-3p	3p	hsa-mir-135a-1	MI0000452	AUAGGG	22	UAUAGGGAUUGGAGCCGUGGCG	MIMAT0004595	ATATAGGGATTGGAGCCGTGGC	No											1	2		9					1	3		16
hsa-miR-135a-5p	5p	hsa-mir-135a-1	MI0000452	AUGGCU	23	UAUGGCUUUUUAUUCCUAUGUGA	MIMAT0000428	TATGGCTTTTTATTCCTATGTGA	Yes		12	4	3	4	3	4	3		12	4	3	4	3	4	3		15	6	4	6	6	6	7
hsa-miR-135a-5p	5p	hsa-mir-135a-2	MI0000453	AUGGCU	23	UAUGGCUUUUUAUUCCUAUGUGA	MIMAT0000428	TATGGCTTTTTATTCCTATGTGA	Yes		12	4	3	4	3	4	3		12	4	3	4	3	4	3		15	6	4	6	6	6	7
hsa-miR-135b-3p	3p	hsa-mir-135b	MI0000810	UGUAGG	22	AUGUAGGGCUAAAAGCCAUGGG	MIMAT0004698	ATGTAGGGCTAAAAGCCATGGGC	No
hsa-miR-135b-5p	5p	hsa-mir-135b	MI0000810	AUGGCU	23	UAUGGCUUUUCAUUCCUAUGUGA	MIMAT0000758	TATGGCTTTTCATTCCTATGTGA	Yes			1				1				1				1				1				1
hsa-miR-136-3p	3p	hsa-mir-136	MI0000475	AUCAUC	22	CAUCAUCGUCUCAAAUGAGUCU	MIMAT0004606	CATCATCGTCTCAAATGAGTCT	Yes		1			1		1	2		1			1		1	2		2			1		2	3
hsa-miR-136-5p	5p	hsa-mir-136	MI0000475	CUCCAU	23	ACUCCAUUUGUUUUGAUGAUGGA	MIMAT0000448	ACTCCATTTGTTTTGATGATGG	No									2							1	2							1
hsa-miR-137	3p	hsa-mir-137	MI0000454	UAUUGC	23	UUAUUGCUUAAGAAUACGCGUAG	MIMAT0000429	TTATTGCTTAAGAATACGCGTAGT	No		2	1	3	1	3	1	3		2	1	2		2	1	2	4	22	6	34	13	24	17	23
hsa-miR-138-1-3p	3p	hsa-mir-138-1	MI0000476	CUACUU	22	GCUACUUCACAACACCAGGGCC	MIMAT0004607		No
hsa-miR-138-2-3p	3p	hsa-mir-138-2	MI0000455	CUAUUU	22	GCUAUUUCACGACACCAGGGUU	MIMAT0004596		No
hsa-miR-138-5p	5p	hsa-mir-138-1	MI0000476	GCUGGU	23	AGCUGGUGUUGUGAAUCAGGCCG	MIMAT0000430	AGCTGGTGTTGTGAATCAGGCCGT	No									2	2	2	1	1	1	2		2	3	2	1	1	1	4
hsa-miR-138-5p	5p	hsa-mir-138-2	MI0000455	GCUGGU	23	AGCUGGUGUUGUGAAUCAGGCCG	MIMAT0000430	AGCTGGTGTTGTGAATCAGGCCG	Yes																		1
hsa-miR-139-3p	3p	hsa-mir-139	MI0000261	GGAGAC	23	UGGAGACGCGGCCCUGUUGGAGU	MIMAT0004552	TGGAGACGCGGCCCTGTTGGAA	No																							1
hsa-miR-139-5p	5p	hsa-mir-139	MI0000261	CUACAG	23	UCUACAGUGCACGUGUCUCCAGU	MIMAT0000250	TCTACAGTGCACGTGTCTCCAGC	No	6	3	1	3	2	2	3	2							1		6	3	1	3	2	2	4	3
hsa-miR-140-3p	3p	hsa-mir-140	MI0000456	ACCACA	21	UACCACAGGGUAGAACCACGG	MIMAT0004597	ACCACAGGGTAGAACCACGGA	No	175	180	260	283	226	206	250	404	883	782	1171	1071	876	652	1115	916	5526	4922	6662	6054	5195	3969	5621	6719
hsa-miR-140-5p	5p	hsa-mir-140	MI0000456	AGUGGU	22	CAGUGGUUUUACCCUAUGGUAG	MIMAT0000431	CAGTGGTTTTACCCTATGGTAG	Yes	35	87	37	108	57	65	39	86	35	87	37	108	57	65	39	86	94	256	127	319	159	222	149	306
hsa-miR-141-3p	3p	hsa-mir-141	MI0000457	AACACU	22	UAACACUGUCUGGUAAAGAUGG	MIMAT0000432	TAACACTGTCTGGTAAAGATG	No										1	1	1	1	1		2	1	2	2	2	2	3	2	5
hsa-miR-141-5p	5p	hsa-mir-141	MI0000457	AUCUUC	22	CAUCUUCCAGUACAGUGUUGGA	MIMAT0004598	CATCTTCCAGTACAGTGTTGGA	Yes				1		1						1		1						1		2
hsa-miR-142-3p	3p	hsa-mir-142	MI0000458	GUAGUG	23	UGUAGUGUUUCCUACUUUAUGGA	MIMAT0000434	GTAGTGTTTCCTACTTTATGGT	No	1																2	1		1	3		3
hsa-miR-142-5p	5p	hsa-mir-142	MI0000458	AUAAAG	21	CAUAAAGUAGAAAGCACUACU	MIMAT0000433	CCCATAAAGTAGAAAGCACT	No			1	1	1				6	1	2	1	4	1		1	10	1	4	2	10	2	3	1
hsa-miR-143-3p	3p	hsa-mir-143	MI0000459	GAGAUG	21	UGAGAUGAAGCACUGUAGCUC	MIMAT0000435	TGAGATGAAGCACTGTAGCTCT	No	226	44	103	70	364	142	185	94	780	114	259	182	952	340	595	343	2342	329	746	459	2314	928	1567	870
hsa-miR-143-5p	5p	hsa-mir-143	MI0000459	GUGCAG	22	GGUGCAGUGCUGCAUCUCUGGU	MIMAT0004599	GGTGCAGTGCTGCATCTCTGG	No		1	1		3	2	2	1	5	1	1	1	4	5	2	1	9	2	2	1	11	14	8	5
hsa-miR-144-3p	3p	hsa-mir-144	MI0000460	ACAGUA	20	UACAGUAUAGAUGAUGUACU	MIMAT0000436	TACAGTATAGATGATGTACT	Yes			1					2			1					2			1		1			2
hsa-miR-144-5p	5p	hsa-mir-144	MI0000460	GAUAUC	22	GGAUAUCAUCAUAUACUGUAAG	MIMAT0004600	GGATATCATCATATACTGTAAGT	No										1		2	1	1			1	1	1	2	1	1		1
hsa-miR-145-3p	3p	hsa-mir-145	MI0000461	GAUUCC	22	GGAUUCCUGGAAAUACUGUUCU	MIMAT0004601	ATTCCTGGAAATACTGTTCTT	No				3	1	45	1	2	3		1			2		1	10	1	3	5	10	97	13	9
hsa-miR-145-5p	5p	hsa-mir-145	MI0000461	UCCAGU	23	GUCCAGUUUUCCCAGGAAUCCCU	MIMAT0000437	GTCCAGTTTTCCCAGGAATCCCT	Yes	38	11	15	9	44	37	30	14	38	11	15	9	44	37	30	14	76	24	33	15	82	78	57	26
hsa-miR-1468-3p	3p	hsa-mir-1468	MI0003782	GCAAAA	22	AGCAAAAUAAGCAAAUGGAAAA	MIMAT0026638		No
hsa-miR-1468-5p	5p	hsa-mir-1468	MI0003782	UCCGUU	21	CUCCGUUUGCCUGUUUCGCUG	MIMAT0006789	CTCCGTTTGCCTGTTTCGCT	No
hsa-miR-1469	5p	hsa-mir-1469	MI0007074	UCGGCG	22	CUCGGCGCGGGGCGCGGGCUCC	MIMAT0007347	CGCGCGGCGCGGGCTCC	No
hsa-miR-146a-3p	3p	hsa-mir-146a	MI0000477	CUCUGA	22	CCUCUGAAAUUCAGUUCUUCAG	MIMAT0004608	GACCTCTGAAATTCAGTTCTT	No	3	1	4	2	6	5	4	4						1		1	21	8	15	31	16	52	25	82
hsa-miR-146a-5p	5p	hsa-mir-146a	MI0000477	GAGAAC	22	UGAGAACUGAAUUCCAUGGGUU	MIMAT0000449	TGAGAACTGAATTCCATGGGTT	Yes	18239	8314	18032	8260	20166	10938	18075	15099	18239	8314	18032	8260	20166	10938	18075	15099	32830	14786	31093	14486	33240	19801	29251	28834
hsa-miR-146b-3p	3p	hsa-mir-146b	MI0003129	GCCCUG	22	UGCCCUGUGGACUCAGUUCUGG	MIMAT0004766	GCCCTGTGGACTCAGTTCTGGT	No	1								11	6	8	10	5	3	6	8	16	10	10	17	8	3	11	13
hsa-miR-146b-5p	5p	hsa-mir-146b	MI0003129	GAGAAC	22	UGAGAACUGAAUUCCAUAGGCU	MIMAT0002809	TGAGAACTGAATTCCATAGGCTGT	No	37	22	27	32	32	14	30	44	244	208	253	247	203	88	221	216	957	664	945	728	916	487	812	965
hsa-miR-147b	3p	hsa-mir-147b	MI0005544	UGUGCG	22	GUGUGCGGAAAUGCUUCUGCUA	MIMAT0004928	GTGTGCGGAAATGCTTCTGCT	No										1			1				11	8	12	4	13	6	12	10
hsa-miR-148a-3p	3p	hsa-mir-148a	MI0000253	CAGUGC	22	UCAGUGCACUACAGAACUUUGU	MIMAT0000243	TCAGTGCACTACAGAACTTTGT	Yes	58225	141378	81738	98758	77006	84927	152120	97411	58225	141378	81738	98758	77006	84927	152120	97411	65816	157218	91717	109985	86336	95985	168133	111742
hsa-miR-148a-5p	5p	hsa-mir-148a	MI0000253	AAGUUC	22	AAAGUUCUGAGACACUCCGACU	MIMAT0004549	AAAGTTCTGAGACACTCCGACT	Yes	1385	1239	1284	649	1221	466	1339	626	1385	1239	1284	649	1221	466	1339	626	2358	2146	2091	1155	2000	787	2132	1181
hsa-miR-148b-3p	3p	hsa-mir-148b	MI0000811	CAGUGC	22	UCAGUGCAUCACAGAACUUUGU	MIMAT0000759	TCAGTGCATCACAGAACTTTGTT	No	1258	1972	1389	2661	1747	2040	1759	1946	1430	2305	1524	1913	1898	2023	2026	1700	3991	6094	4167	6206	5116	5461	5197	5471
hsa-miR-148b-5p	5p	hsa-mir-148b	MI0000811	AGUUCU	22	AAGUUCUGUUAUACACUCAGGC	MIMAT0004699	GAAGTTCTGTTATACACTCAGGC	No		2	1	1	2	1			24	41	28	36	34	31	41	31	48	99	60	74	81	59	80	87
hsa-miR-149-3p	3p	hsa-mir-149	MI0000478	GGGAGG	21	AGGGAGGGACGGGGGCUGUGC	MIMAT0004609	GGGACGCGGGCTGTGC	No									1			1		5			1			2	1	6
hsa-miR-149-5p	5p	hsa-mir-149	MI0000478	CUGGCU	23	UCUGGCUCCGUGUCUUCACUCCC	MIMAT0000450	TCTGGCTCCGTGTCTTCACTCC	No	12	4	12	1	8	1	6	1	13	6	12	3	10	1	9	3	68	30	77	18	64	15	40	25
hsa-miR-150-3p	3p	hsa-mir-150	MI0000479	UGGUAC	22	CUGGUACAGGCCUGGGGGACAG	MIMAT0004610		No
hsa-miR-150-5p	5p	hsa-mir-150	MI0000479	CUCCCA	22	UCUCCCAACCCUUGUACCAGUG	MIMAT0000451	TCTCCCAACCCTTGTACCAGT	No	3			1	2	1	1	1	4	1			1		3		8	1	1	1	3	1	5	2
hsa-miR-151a-3p	3p	hsa-mir-151a	MI0000809	UAGACU	21	CUAGACUGAAGCUCCUUGAGG	MIMAT0000757	CTAGACTGAAGCTCCTTGAGG	Yes	5512	4812	6488	4347	5468	7804	8819	4650	5512	4812	6488	4347	5468	7804	8819	4650	13403	12933	15152	12122	13014	19007	18968	12784
hsa-miR-151a-5p	5p	hsa-mir-151a	MI0000809	CGAGGA	21	UCGAGGAGCUCACAGUCUAGU	MIMAT0004697	TCGAGGAGCTCACAGTCTAGT	Yes	671	1088	672	809	960	1055	809	706	671	1088	672	809	960	1055	809	706	1024	1706	1101	1262	1473	1659	1190	1096
hsa-miR-151b	3p	hsa-mir-151b	MI0003772	CGAGGA	18	UCGAGGAGCUCACAGUCU	MIMAT0010214	TCGAGGAGCTCACAGTCTAGC	No	7	13	13	9	15	22	12	15	46	78	50	46	67	63	50	52	111	185	121	118	144	158	101	138
hsa-miR-152-3p	3p	hsa-mir-152	MI0000462	CAGUGC	21	UCAGUGCAUGACAGAACUUGG	MIMAT0000438	TCAGTGCATGACAGAACTTGG	Yes	62	164	110	190	175	55	162	161	62	164	110	190	175	55	162	161	265	554	389	698	547	216	598	629
hsa-miR-152-5p	5p	hsa-mir-152	MI0000462	GGUUCU	23	AGGUUCUGUGAUACACUCCGACU	MIMAT0026479	AGGTTCTGTGATACACTCCGACT	Yes	9	7	13	9	15	7	13	7	9	7	13	9	15	7	13	7	17	10	24	17	22	11	22	9
hsa-miR-153-3p	3p	hsa-mir-153-1	MI0000463	UGCAUA	22	UUGCAUAGUCACAAAAGUGAUC	MIMAT0000439	TTGCATAGTCACAAAAGTGATC	Yes
hsa-miR-153-3p	3p	hsa-mir-153-2	MI0000464	UGCAUA	22	UUGCAUAGUCACAAAAGUGAUC	MIMAT0000439	TTGCATAGTCACAAAAGTGATC	Yes
hsa-miR-153-5p	5p	hsa-mir-153-2	MI0000464	CAUUUU	22	UCAUUUUUGUGAUGUUGCAGCU	MIMAT0026480		No
hsa-miR-1537-3p	3p	hsa-mir-1537	MI0007258	AAACCG	22	AAAACCGUCUAGUUACAGUUGU	MIMAT0007399	AGAAAACCGTCTAGTTACAGTT	No
hsa-miR-1537-5p	5p	hsa-mir-1537	MI0007258	GCUGUA	22	AGCUGUAAUUAGUCAGUUUUCU	MIMAT0026765	AGCTGTAATTAGTCAGTTTTC	No														1								1	1
hsa-miR-1538	3p	hsa-mir-1538	MI0007259	GGCCCG	23	CGGCCCGGGCUGCUGCUGUUCCU	MIMAT0007400	GCGGCCCGGGCTGCTGCTGTTT	No			1													1	2	1	1	1	1		1	1
hsa-miR-1539	3p	hsa-mir-1539	MI0007260	CCUGCG	21	UCCUGCGCGUCCCAGAUGCCC	MIMAT0007401	TGCGCGTCCCAGATGCCCAACT	No
hsa-miR-154-3p	3p	hsa-mir-154	MI0000480	AUCAUA	22	AAUCAUACACGGUUGACCUAUU	MIMAT0000453	AATCATACACGGTTGACCTATT	Yes						1								1								1
hsa-miR-154-5p	5p	hsa-mir-154	MI0000480	AGGUUA	22	UAGGUUAUCCGUGUUGCCUUCG	MIMAT0000452		No
hsa-miR-155-3p	3p	hsa-mir-155	MI0000681	UCCUAC	22	CUCCUACAUAUUAGCAUUAACA	MIMAT0004658		No
hsa-miR-155-5p	5p	hsa-mir-155	MI0000681	UAAUGC	23	UUAAUGCUAAUCGUGAUAGGGGU	MIMAT0000646	ATGCTAATCGTGATAGGGGT	No	4	1	1	1	3	1	1									1	5	1	3	2	6	3	4	3
hsa-miR-1587	5p	hsa-mir-1587	MI0016905	UGGGCU	20	UUGGGCUGGGCUGGGUUGGG	MIMAT0019077	TTGGGGCTGGGCTGGGT	No
hsa-miR-15a-3p	3p	hsa-mir-15a	MI0000069	AGGCCA	22	CAGGCCAUAUUGUGCUGCCUCA	MIMAT0004488	CAGGCCATATTGTGCTGCCTCA	Yes						1								1								2
hsa-miR-15a-5p	5p	hsa-mir-15a	MI0000069	AGCAGC	22	UAGCAGCACAUAAUGGUUUGUG	MIMAT0000068	TAGCAGCACATAATGGTTTGT	No	7	12	8	6	11	8	10	12	20	63	28	45	44	54	45	44	52	157	73	97	100	114	89	110
hsa-miR-15b-3p	3p	hsa-mir-15b	MI0000438	GAAUCA	22	CGAAUCAUUAUUUGCUGCUCUA	MIMAT0004586	CGAATCATTATTTGCTGCTCT	No	27	79	43	54	37	52	77	19	51	167	55	124	95	136	121	74	117	384	147	265	197	298	275	159
hsa-miR-15b-5p	5p	hsa-mir-15b	MI0000438	AGCAGC	22	UAGCAGCACAUCAUGGUUUACA	MIMAT0000417	TAGCAGCACATCATGGTTTACA	Yes	108	235	114	184	108	170	120	68	108	235	114	184	108	170	120	68	203	388	208	362	198	358	196	178
hsa-miR-16-1-3p	3p	hsa-mir-16-1	MI0000070	CAGUAU	22	CCAGUAUUAACUGUGCUGCUGA	MIMAT0004489	CCAGTATTAACTGTGCTGCTGAA	No	10	7	8	9	7	7	5	25	10	11	11	12	13	6	12	14	21	23	23	26	26	22	20	50
hsa-miR-16-2-3p	3p	hsa-mir-16-2	MI0000115	CAAUAU	22	CCAAUAUUACUGUGCUGCUUUA	MIMAT0004518	ACCAATATTACTGTGCTGCTTT	No	7	15	13	81	20	148	11	15	49	113	62	274	92	379	67	143	87	225	122	663	199	1069	137	336
hsa-miR-16-5p	5p	hsa-mir-16-1	MI0000070	AGCAGC	22	UAGCAGCACGUAAAUAUUGGCG	MIMAT0000069	TAGCAGCACGTAAATATTGGCG	Yes	325	1145	560	633	819	662	510	508	325	1145	560	633	819	662	510	508	962	4084	1743	2456	2317	2486	1718	1947
hsa-miR-16-5p	5p	hsa-mir-16-2	MI0000115	AGCAGC	22	UAGCAGCACGUAAAUAUUGGCG	MIMAT0000069	TAGCAGCACGTAAATATTGGCG	Yes	325	1145	560	633	819	662	510	508	325	1145	560	633	819	662	510	508	943	4015	1707	2385	2287	2403	1688	1860
hsa-miR-17-3p	3p	hsa-mir-17	MI0000071	CUGCAG	22	ACUGCAGUGAAGGCACUUGUAG	MIMAT0000071	ACTGCAGTGAAGGCACTTGT	No	17	2	3	2	6	2	3	5	14	8	11	9	12	9	8	7	72	43	56	41	61	37	28	44
hsa-miR-17-5p	5p	hsa-mir-17	MI0000071	AAAGUG	23	CAAAGUGCUUACAGUGCAGGUAG	MIMAT0000070	CAAAGTGCTTACAGTGCAGGTAG	Yes	1330	2473	1493	2786	2298	1375	1404	1458	1330	2473	1493	2786	2298	1375	1404	1458	3484	6507	4089	6998	5357	4195	3653	4318
hsa-miR-181a-2-3p	3p	hsa-mir-181a-2	MI0000269	CCACUG	22	ACCACUGACCGUUGACUGUACC	MIMAT0004558	ACCACTGACCGTTGACTGTACC	Yes	345	171	258	149	201	348	217	96	345	171	258	149	201	348	217	96	494	283	393	302	328	660	320	225
hsa-miR-181a-3p	3p	hsa-mir-181a-1	MI0000289	CCAUCG	22	ACCAUCGACCGUUGAUUGUACC	MIMAT0000270	ACCATCGACCGTTGATTGTACC	Yes	302	133	219	355	264	1062	291	199	302	133	219	355	264	1062	291	199	871	388	568	967	633	2742	663	653
hsa-miR-181a-5p	5p	hsa-mir-181a-1	MI0000289	ACAUUC	23	AACAUUCAACGCUGUCGGUGAGU	MIMAT0000256	AACATTCAACGCTGTCGGTGAGT	Yes	2285	2208	2243	1810	2307	1616	1975	2352	2285	2208	2243	1810	2307	1616	1975	2352	8993	5270	6883	4122	6895	4329	5808	5781
hsa-miR-181a-5p	5p	hsa-mir-181a-2	MI0000269	ACAUUC	23	AACAUUCAACGCUGUCGGUGAGU	MIMAT0000256	AACATTCAACGCTGTCGGTGAGT	Yes	2285	2208	2243	1810	2307	1616	1975	2352	2285	2208	2243	1810	2307	1616	1975	2352	8993	5270	6883	4122	6895	4329	5808	5781
hsa-miR-181b-2-3p	3p	hsa-mir-181b-2	MI0000683	UCACUG	20	CUCACUGAUCAAUGAAUGCA	MIMAT0031893	CTCACTGATCAATGAATGCA	Yes		3		5		4				3		5		4			2	4	1	9	4	13	3	2
hsa-miR-181b-3p	3p	hsa-mir-181b-1	MI0000270	UCACUG	21	CUCACUGAACAAUGAAUGCAA	MIMAT0022692	CTCACTGAACAATGAATGCA	No	3	1	6	9	5	26	2	5	7	4	5	36	10	79	10	19	10	11	20	67	27	171	20	35
hsa-miR-181b-5p	5p	hsa-mir-181b-1	MI0000270	ACAUUC	23	AACAUUCAUUGCUGUCGGUGGGU	MIMAT0000257	AACATTCATTGCTGTCGGTGGGTT	No	1385	1048	1301	676	1454	757	1338	825	2096	877	1614	422	1771	530	1678	623	5986	3465	4931	2050	5273	2707	4902	2917
hsa-miR-181b-5p	5p	hsa-mir-181b-2	MI0000683	ACAUUC	23	AACAUUCAUUGCUGUCGGUGGGU	MIMAT0000257	AACATTCATTGCTGTCGGTGGGTT	No	1385	1048	1301	676	1454	757	1338	825	2096	877	1614	422	1771	530	1678	623	7473	4228	6173	2525	6485	3358	6322	3620
hsa-miR-181c-3p	3p	hsa-mir-181c	MI0000271	ACCAUC	22	AACCAUCGACCGUUGAGUGGAC	MIMAT0004559	ACCATCGACCGTTGAGTGGACC	No			1		1	1	1		9	6	10	8	8	4	9	4	32	21	27	24	30	15	29	22
hsa-miR-181c-5p	5p	hsa-mir-181c	MI0000271	ACAUUC	22	AACAUUCAACCUGUCGGUGAGU	MIMAT0000258	AACATTCAACCTGTCGGTGAGTTT	No		1	2	4	3	1		2	8	6	8	3	14	2	10	4	9	12	18	9	21	5	16	9
hsa-miR-181d-3p	3p	hsa-mir-181d	MI0003139	CACCGG	21	CCACCGGGGGAUGAAUGUCAC	MIMAT0026608	CCCACCGGGGGATGAATGTCA	No									1								1
hsa-miR-181d-5p	5p	hsa-mir-181d	MI0003139	ACAUUC	23	AACAUUCAUUGUUGUCGGUGGGU	MIMAT0002821	AACATTCATTGTTGTCGGTGGGTT	No	37	70	62	58	71	37	72	49	91	92	98	43	116	23	96	52	221	266	268	164	289	107	273	167
hsa-miR-182-3p	3p	hsa-mir-182	MI0000272	GGUUCU	21	UGGUUCUAGACUUGCCAACUA	MIMAT0000260	GTGGTTCTAGACTTGCCAACT	No			3		1		1			1	2	12	3	7		1	3	7	13	18	10	16	5	7
hsa-miR-182-5p	5p	hsa-mir-182	MI0000272	UUGGCA	24	UUUGGCAAUGGUAGAACUCACACU	MIMAT0000259	TTTGGCAATGGTAGAACTCACACT	Yes	6778	8792	10516	7419	7981	4753	9506	7190	6778	8792	10516	7419	7981	4753	9506	7190	17997	17958	23941	14809	17714	9789	19387	15711
hsa-miR-1825	3p	hsa-mir-1825	MI0008193	CCAGUG	18	UCCAGUGCCCUCCUCUCC	MIMAT0006765		No
hsa-miR-1827	3p	hsa-mir-1827	MI0008195	GAGGCA	18	UGAGGCAGUAGAUUGAAU	MIMAT0006767	TGAGGTAGTAGATTGAATAGTC	No																					1		1
hsa-miR-183-3p	3p	hsa-mir-183	MI0000273	UGAAUU	22	GUGAAUUACCGAAGGGCCAUAA	MIMAT0004560	TGAATTACCGAAGGGCCATA	No	2				1	1			4	3	2	3	3	3	1	2	13	13	9	11	12	9	9	9
hsa-miR-183-5p	5p	hsa-mir-183	MI0000273	AUGGCA	22	UAUGGCACUGGUAGAAUUCACU	MIMAT0000261	TATGGCACTGGTAGAATTCACT	Yes	1319	2081	1778	2136	1909	1512	2105	1596	1319	2081	1778	2136	1909	1512	2105	1596	5371	5855	5882	5268	5966	3763	5665	4566
hsa-miR-184	3p	hsa-mir-184	MI0000481	GGACGG	22	UGGACGGAGAACUGAUAAGGGU	MIMAT0000454	TGGACGGAGAACTGATAAGGGT	Yes	32	6	18	8	17	5	16	12	32	6	18	8	17	5	16	12	53	12	29	12	27	8	30	21
hsa-miR-185-3p	3p	hsa-mir-185	MI0000482	GGGGCU	22	AGGGGCUGGCUUUCCUCUGGUC	MIMAT0004611	AGGGGCTGGCTTTCCTCTGGT	No			1	1			1	1	45	22	59	28	31	28	37	24	87	45	109	55	68	51	73	65
hsa-miR-185-5p	5p	hsa-mir-185	MI0000482	GGAGAG	22	UGGAGAGAAAGGCAGUUCCUGA	MIMAT0000455	TGGAGAGAAAGGCAGTTCCTGA	Yes	1491	941	1208	770	1456	619	1093	812	1491	941	1208	770	1456	619	1093	812	2597	1705	2181	1462	2489	1226	1883	1667
hsa-miR-186-3p	3p	hsa-mir-186	MI0000483	CCCAAA	22	GCCCAAAGGUGAAUUUUUUGGG	MIMAT0004612	GCCCAAAGGTGAATTTTTTG	No										1				1		1	1	2			1	3	1	1
hsa-miR-186-5p	5p	hsa-mir-186	MI0000483	AAAGAA	22	CAAAGAAUUCUCCUUUUGGGCU	MIMAT0000456	CAAAGAATTCTCCTTTTGGGCT	Yes	2443	2735	2425	2373	2553	2170	2593	3265	2443	2735	2425	2373	2553	2170	2593	3265	10851	9968	8922	5962	8829	6473	8126	8966
hsa-miR-187-3p	3p	hsa-mir-187	MI0000274	CGUGUC	22	UCGUGUCUUGUGUUGCAGCCGG	MIMAT0000262	TCGTGTCTTGTGTTGCAGCCGGT	No	7	3	5	3	6	2	2	1	14	9	18	11	17	2	19	8	69	45	86	49	72	15	58	38
hsa-miR-187-5p	5p	hsa-mir-187	MI0000274	GCUACA	22	GGCUACAACACAGGACCCGGGC	MIMAT0004561		No
hsa-miR-188-3p	3p	hsa-mir-188	MI0000484	UCCCAC	21	CUCCCACAUGCAGGGUUUGCA	MIMAT0004613	CTCCCACATGCAGGGTTTGCA	Yes					1								1								2			2
hsa-miR-188-5p	5p	hsa-mir-188	MI0000484	AUCCCU	21	CAUCCCUUGCAUGGUGGAGGG	MIMAT0000457	CATCCCTTGCATGGTGGAGGG	Yes	5	14	10	7	14	3	8	9	5	14	10	7	14	3	8	9	17	36	19	17	26	10	21	23
hsa-miR-18a-3p	3p	hsa-mir-18a	MI0000072	CUGCCC	23	ACUGCCCUAAGUGCUCCUUCUGG	MIMAT0002891	ACTGCCCTAAGTGCTCCTTCT	No	74	27	48	18	42	18	31	23	103	56	58	42	66	61	49	49	548	260	374	178	310	245	225	243
hsa-miR-18a-5p	5p	hsa-mir-18a	MI0000072	AAGGUG	23	UAAGGUGCAUCUAGUGCAGAUAG	MIMAT0000072	TAAGGTGCATCTAGTGCAGATAG	Yes	40	99	57	70	89	58	47	51	40	99	57	70	89	58	47	51	111	371	205	235	271	204	173	198
hsa-miR-18b-3p	3p	hsa-mir-18b	MI0001518	GCCCUA	22	UGCCCUAAAUGCCCCUUCUGGC	MIMAT0004751		No
hsa-miR-18b-5p	5p	hsa-mir-18b	MI0001518	AAGGUG	23	UAAGGUGCAUCUAGUGCAGUUAG	MIMAT0001412	TAAGGTGCATCTAGTGC	No									1	2	1	1	1	1	2	2	1	8	3	3	2	2	3	2
hsa-miR-1908-3p	3p	hsa-mir-1908	MI0008329	CGGCCG	21	CCGGCCGCCGGCUCCGCCCCG	MIMAT0026916	CCGGCCGCCGGCTCCGCCCCG	Yes	24	3	15	2	8	1	8	1	24	3	15	2	8	1	8	1	69	14	57	2	28	6	23	11
hsa-miR-1908-5p	5p	hsa-mir-1908	MI0008329	GGCGGG	21	CGGCGGGGACGGCGAUUGGUC	MIMAT0007881	CGGCGGGGACGGCGATTGGTC	Yes	59	15	25	12	33	10	11	11	59	15	25	12	33	10	11	11	159	59	90	55	91	40	44	56
hsa-miR-1909-3p	3p	hsa-mir-1909	MI0008330	GCAGGG	22	CGCAGGGGCCGGGUGCUCACCG	MIMAT0007883	CGCAGGGGCCGGGTGCTCACCGT	No											1		1		2		2		3		4		4
hsa-miR-1909-5p	5p	hsa-mir-1909	MI0008330	GAGUGC	21	UGAGUGCCGGUGCCUGCCCUG	MIMAT0007882	GTGAGTGCCGGTGCCTGCCCTGC	No																					1
hsa-miR-190a-3p	3p	hsa-mir-190a	MI0000486	UAUAUA	21	CUAUAUAUCAAACAUAUUCCU	MIMAT0026482	CTATATATCAAACATATTCCT	Yes		1			1					1			1					2			2
hsa-miR-190a-5p	5p	hsa-mir-190a	MI0000486	GAUAUG	22	UGAUAUGUUUGAUAUAUUAGGU	MIMAT0000458	TGATATGTTTGATATATTAGGTT	No		1		1		1	4		4	11	5	3	7	4	4	3	6	30	13	8	12	11	18	10
hsa-miR-190b	5p	hsa-mir-190b	MI0005545	GAUAUG	21	UGAUAUGUUUGAUAUUGGGUU	MIMAT0004929	TGATATGTTTGATATTGGGTTG	No	2	1	1	1	2	2		1	5	3	6	6	5	5	5	8	11	5	9	10	10	11	7	15
hsa-miR-191-3p	3p	hsa-mir-191	MI0000465	CUGCGC	22	GCUGCGCUUGGAUUUCGUCCCC	MIMAT0001618	GCTGCGCTTGGATTTCGTCCC	No	1	1	2	1	3	2			4	1	7	4	5	5	5	1	25	10	39	15	27	21	12	12
hsa-miR-191-5p	5p	hsa-mir-191	MI0000465	AACGGA	23	CAACGGAAUCCCAAAAGCAGCUG	MIMAT0000440	CAACGGAATCCCAAAAGCAGCTG	Yes	3143	2858	2887	2680	3547	1918	2511	2106	3143	2858	2887	2680	3547	1918	2511	2106	12246	11963	11316	11359	12769	9622	10327	10756
hsa-miR-1910-3p	3p	hsa-mir-1910	MI0008331	AGGCAG	20	GAGGCAGAAGCAGGAUGACA	MIMAT0026917	GAGGCAGAAGCAGGATGACA	Yes			1								1								1
hsa-miR-1910-5p	5p	hsa-mir-1910	MI0008331	CAGUCC	21	CCAGUCCUGUGCCUGCCGCCU	MIMAT0007884	CCAGTCCTGTGCCTGCCGCCT	Yes		1		1	1	1	1			1		1	1	1	1			1	3	2	1	1	1	2
hsa-miR-1914-3p	3p	hsa-mir-1914	MI0008335	GAGGGG	22	GGAGGGGUCCCGCACUGGGAGG	MIMAT0007890	AGGAGGGGTCCCGCACTGGGAGT	No									1				2				3		3		3
hsa-miR-1914-5p	5p	hsa-mir-1914	MI0008335	CCUGUG	22	CCCUGUGCCCGGCCCACUUCUG	MIMAT0007889	CCCTGTGCCCGGCCCACTTCTGT	No	1	1	2		3	1		1	3	2	2	1	3	2	1		6	8	19	2	16	5	6	1
hsa-miR-1915-3p	3p	hsa-mir-1915	MI0008336	CCCAGG	20	CCCCAGGGCGACGCGGCGGG	MIMAT0007892	CCCAGGGCGGCGCGGC	No																		1
hsa-miR-1915-5p	5p	hsa-mir-1915	MI0008336	CCUUGC	22	ACCUUGCCUUGCUGCCCGGGCC	MIMAT0007891	CACCTTGCCTTGCTGCCCGGGCCTT	No									4								5	1	5		3
hsa-miR-192-3p	3p	hsa-mir-192	MI0000234	UGCCAA	22	CUGCCAAUUCCAUAGGUCACAG	MIMAT0004543	CTGCCAATTCCATAGGTCACAGT	No	2	3	2	3	3	1	1	2	12	11	12	7	17	7	8	11	35	35	37	31	42	28	28	45
hsa-miR-192-5p	5p	hsa-mir-192	MI0000234	UGACCU	21	CUGACCUAUGAAUUGACAGCC	MIMAT0000222	CTGACCTATGAATTGACAGCC	Yes	4226	5456	4989	4535	5118	4627	5453	4409	4226	5456	4989	4535	5118	4627	5453	4409	22135	34857	27732	35289	27463	33706	29437	39396
hsa-miR-193a-3p	3p	hsa-mir-193a	MI0000487	ACUGGC	22	AACUGGCCUACAAAGUCCCAGU	MIMAT0000459	AACTGGCCTACAAAGTCCCA	No	11	2	3	2	9	2	4	6	19	7	11	3	13	3	8	8	54	25	41	8	40	13	27	29
hsa-miR-193a-5p	5p	hsa-mir-193a	MI0000487	GGGUCU	22	UGGGUCUUUGCGGGCGAGAUGA	MIMAT0004614	TGGGTCTTTGCGGGCGAGATG	No	98	52	95	58	74	64	40	56	71	38	88	63	58	69	45	88	320	189	331	263	253	269	147	346
hsa-miR-193b-3p	3p	hsa-mir-193b	MI0003137	ACUGGC	22	AACUGGCCCUCAAAGUCCCGCU	MIMAT0002819	AACTGGCCCTCAAAGTCCCGCT	Yes	3375	855	3031	301	2512	461	2250	985	3375	855	3031	301	2512	461	2250	985	6752	1783	5607	639	4562	1082	4128	2313
hsa-miR-193b-5p	5p	hsa-mir-193b	MI0003137	GGGGUU	22	CGGGGUUUUGAGGGCGAGAUGA	MIMAT0004767	CGGGGTTTTGAGGGCGAGATG	No	11	6	13	7	11	14	11	13	20	6	23	32	23	64	25	192	58	23	74	92	54	201	59	463
hsa-miR-194-3p	3p	hsa-mir-194-2	MI0000732	CAGUGG	22	CCAGUGGGGCUGCUGUUAUCUG	MIMAT0004671	CCAGTGGGGCTGCTGTTATCTG	Yes	68	46	74	71	85	47	69	53	68	46	74	71	85	47	69	53	150	143	188	198	178	166	169	221
hsa-miR-194-5p	5p	hsa-mir-194-1	MI0000488	GUAACA	22	UGUAACAGCAACUCCAUGUGGA	MIMAT0000460	TGTAACAGCAACTCCATGTGGA	Yes	1116	2308	1341	2635	1860	1623	1016	2036	1116	2308	1341	2635	1860	1623	1016	2036	3417	5802	4915	9807	6123	3991	3655	8101
hsa-miR-194-5p	5p	hsa-mir-194-2	MI0000732	GUAACA	22	UGUAACAGCAACUCCAUGUGGA	MIMAT0000460	TGTAACAGCAACTCCATGTGGA	Yes	1116	2308	1341	2635	1860	1623	1016	2036	1116	2308	1341	2635	1860	1623	1016	2036	2826	6323	3638	7425	4881	4421	2915	5928
hsa-miR-195-3p	3p	hsa-mir-195	MI0000489	CAAUAU	22	CCAAUAUUGGCUGUGCUGCUCC	MIMAT0004615	CCAATATTGGCTGTGCTGCTCC	Yes				15		53	1	9				15		53	1	9		1	1	34		113	3	18
hsa-miR-195-5p	5p	hsa-mir-195	MI0000489	AGCAGC	21	UAGCAGCACAGAAAUAUUGGC	MIMAT0000461	TAGCAGCACAGAAATATTGGC	Yes	4	1		4	3	1	2	3	4	1		4	3	1	2	3	11	10	5	23	14	15	6	8
hsa-miR-196a-3p	3p	hsa-mir-196a-2	MI0000279	GGCAAC	22	CGGCAACAAGAAACUGCCUGAG	MIMAT0004562	TCGGCAACAAGAAACTGCCTGAGT	No	2	2	1		1		1	1	5	3	2	2	3	2	4	2	9	10	9	2	8	3	10	6
hsa-miR-196a-5p	5p	hsa-mir-196a-1	MI0000238	AGGUAG	22	UAGGUAGUUUCAUGUUGUUGGG	MIMAT0000226	TAGGTAGTTTCATGTTGTTGGG	Yes	428	531	431	298	550	196	301	377	428	531	431	298	550	196	301	377	1071	1472	1136	919	1379	663	807	1386
hsa-miR-196a-5p	5p	hsa-mir-196a-2	MI0000279	AGGUAG	22	UAGGUAGUUUCAUGUUGUUGGG	MIMAT0000226	TAGGTAGTTTCATGTTGTTGGGA	No	428	531	431	298	550	196	301	377	480	766	474	382	507	258	373	557	1632	2378	1702	1393	1990	988	1239	2093
hsa-miR-196b-3p	3p	hsa-mir-196b	MI0001150	CGACAG	22	UCGACAGCACGACACUGCCUUC	MIMAT0009201	TCGACAGCACGACACTGCCTTC	Yes			1		1						1		1						1		1		1	1
hsa-miR-196b-5p	5p	hsa-mir-196b	MI0001150	AGGUAG	22	UAGGUAGUUUCCUGUUGUUGGG	MIMAT0001080	TAGGTAGTTTCCTGTTGTTGGG	Yes	84	38	110	70	172	27	78	55	84	38	110	70	172	27	78	55	213	165	309	262	441	104	217	273
hsa-miR-197-3p	3p	hsa-mir-197	MI0000239	UCACCA	22	UUCACCACCUUCUCCACCCAGC	MIMAT0000227	TTCACCACCTTCTCCACCCAGC	Yes	4372	1857	3630	922	2716	906	2506	1072	4372	1857	3630	922	2716	906	2506	1072	8669	3681	6921	1809	4975	1726	4435	2232
hsa-miR-197-5p	5p	hsa-mir-197	MI0000239	GGGUAG	23	CGGGUAGAGAGGGCAGUGGGAGG	MIMAT0022691	CGGGTAGAGAGGGCAGTGGGAGG	Yes	6	1	15	2	6	5	5	4	6	1	15	2	6	5	5	4	22	5	37	7	19	16	8	9
hsa-miR-1973	3p	hsa-mir-1973	MI0009983	CCGUGC	19	ACCGUGCAAAGGUAGCAUA	MIMAT0009448	CTAACCGTGCAAAGGTAGCATA	No										1								1			1
hsa-miR-1976	3p	hsa-mir-1976	MI0009986	CUCCUG	20	CCUCCUGCCCUCCUUGCUGU	MIMAT0009451	CTCCTGCCCTCCTTGCTGTAGT	No									5	3	4	2	4	1	2	1	11	10	9	6	10	3	4	5
hsa-miR-199a-3p	3p	hsa-mir-199a-1	MI0000242	CAGUAG	22	ACAGUAGUCUGCACAUUGGUUA	MIMAT0000232	ACAGTAGTCTGCACATTGGTT	No	8	2	2	3	5	2	4	2	16	6	7	12	20	9	13	12	50	13	17	24	46	19	38	24
hsa-miR-199a-3p	3p	hsa-mir-199a-2	MI0000281	CAGUAG	22	ACAGUAGUCUGCACAUUGGUUA	MIMAT0000232	ACAGTAGTCTGCACATTGGTT	No	8	2	2	3	5	2	4	2	16	6	7	12	20	9	13	12	50	13	17	24	46	19	38	24
hsa-miR-199a-5p	5p	hsa-mir-199a-1	MI0000242	CCAGUG	23	CCCAGUGUUCAGACUACCUGUUC	MIMAT0000231	CCCAGTGTTCAGACTACCTGTTC	Yes	19	7	5	7	14	3	11	7	19	7	5	7	14	3	11	7	45	14	12	14	23	8	33	16
hsa-miR-199a-5p	5p	hsa-mir-199a-2	MI0000281	CCAGUG	23	CCCAGUGUUCAGACUACCUGUUC	MIMAT0000231	CCCAGTGTTCAGACTACCTGTTC	Yes	19	7	5	7	14	3	11	7	19	7	5	7	14	3	11	7	45	14	12	14	23	8	33	16
hsa-miR-199b-3p	3p	hsa-mir-199b	MI0000282	CAGUAG	22	ACAGUAGUCUGCACAUUGGUUA	MIMAT0004563	ACAGTAGTCTGCACATTGGTT	No	8	2	2	3	5	2	4	2	16	6	7	12	20	9	13	12	50	13	17	24	46	19	38	24
hsa-miR-199b-5p	5p	hsa-mir-199b	MI0000282	CCAGUG	23	CCCAGUGUUUAGACUAUCUGUUC	MIMAT0000263	CCCAGTGTTTAGACTATCTGTT	No	13	2	4	5	16	2	7	4	9	2	2	6	11	2	5	1	40	7	10	12	35	9	19	7
hsa-miR-19a-3p	3p	hsa-mir-19a	MI0000073	GUGCAA	23	UGUGCAAAUCUAUGCAAAACUGA	MIMAT0000073	TGTGCAAATCTATGCAAAACTGT	No	7	18	10	15	12	14	8	15	4	31	15	29	21	34	13	45	33	152	83	105	89	151	89	162
hsa-miR-19a-5p	5p	hsa-mir-19a	MI0000073	GUUUUG	22	AGUUUUGCAUAGUUGCACUACA	MIMAT0004490	GTTAGTTTTGCATAGTTGCACT	No																1								3
hsa-miR-19b-1-5p	5p	hsa-mir-19b-1	MI0000074	GUUUUG	23	AGUUUUGCAGGUUUGCAUCCAGC	MIMAT0004491	AGTTTTGCAGGTTTGCATCCAGC	Yes	29	8	18	5	11	8	9	6	29	8	18	5	11	8	9	6	44	18	36	8	22	19	17	35
hsa-miR-19b-2-5p	5p	hsa-mir-19b-2	MI0000075	GUUUUG	22	AGUUUUGCAGGUUUGCAUUUCA	MIMAT0004492	AGTTTTGCAGGTTTGCATT	No																5								6
hsa-miR-19b-3p	3p	hsa-mir-19b-1	MI0000074	GUGCAA	23	UGUGCAAAUCCAUGCAAAACUGA	MIMAT0000074	TGTGCAAATCCATGCAAAACTGA	Yes	123	88	108	42	97	51	61	64	123	88	108	42	97	51	61	64	216	185	224	95	188	117	121	170
hsa-miR-19b-3p	3p	hsa-mir-19b-2	MI0000075	GUGCAA	23	UGUGCAAAUCCAUGCAAAACUGA	MIMAT0000074	TGTGCAAATCCATGCAAAACTGA	Yes	123	88	108	42	97	51	61	64	123	88	108	42	97	51	61	64	239	196	238	105	199	123	130	178
hsa-miR-200a-3p	3p	hsa-mir-200a	MI0000737	AACACU	22	UAACACUGUCUGGUAACGAUGU	MIMAT0000682	TAACACTGTCTGGTAACGATGTT	No	11	39	23	53	45	88	46	60	45	109	70	140	146	190	100	97	105	267	157	313	313	512	257	307
hsa-miR-200a-5p	5p	hsa-mir-200a	MI0000737	AUCUUA	22	CAUCUUACCGGACAGUGCUGGA	MIMAT0001620	CATCTTACCGGACAGTGCTGGA	Yes	20	18	32	38	29	107	37	26	20	18	32	38	29	107	37	26	34	31	59	92	51	231	61	63
hsa-miR-200b-3p	3p	hsa-mir-200b	MI0000342	AAUACU	22	UAAUACUGCCUGGUAAUGAUGA	MIMAT0000318	TAATACTGCCTGGTAATGATGAC	No	37	42	40	104	50	127	34	54	105	97	118	141	135	229	122	113	342	419	407	625	451	1069	374	507
hsa-miR-200b-5p	5p	hsa-mir-200b	MI0000342	AUCUUA	22	CAUCUUACUGGGCAGCAUUGGA	MIMAT0004571	CATCTTACTGGGCAGCATTGGA	Yes	4	1	5	5	8	9	3	4	4	1	5	5	8	9	3	4	10	9	16	15	18	29	9	12
hsa-miR-200c-3p	3p	hsa-mir-200c	MI0000650	AAUACU	23	UAAUACUGCCGGGUAAUGAUGGA	MIMAT0000617	TAATACTGCCGGGTAATGATGGA	Yes	18	28	31	53	36	13	31	36	18	28	31	53	36	13	31	36	33	59	52	94	72	32	61	77
hsa-miR-200c-5p	5p	hsa-mir-200c	MI0000650	GUCUUA	22	CGUCUUACCCAGCAGUGUUUGG	MIMAT0004657	CGTCTTACCCAGCAGTGTTTGGT	No														1								1
hsa-miR-202-3p	3p	hsa-mir-202	MI0003130	GAGGUA	20	AGAGGUAUAGGGCAUGGGAA	MIMAT0002811		No
hsa-miR-202-5p	5p	hsa-mir-202	MI0003130	UCCUAU	22	UUCCUAUGCAUAUACUUCUUUG	MIMAT0002810	TTCCTATGCATATACTTCTTT	No													1	1							1	1
hsa-miR-203a-3p	3p	hsa-mir-203a	MI0000283	UGAAAU	22	GUGAAAUGUUUAGGACCACUAG	MIMAT0000264	GTGAAATGTTTAGGAC	No	2	1		2	1		2	1	7	22	6	1	4	2	3	2	13	33	14	8	10	4	18	10
hsa-miR-203a-5p	5p	hsa-mir-203a	MI0000283	GUGGUU	25	AGUGGUUCUUAACAGUUCAACAGUU	MIMAT0031890		No
hsa-miR-204-3p	3p	hsa-mir-204	MI0000284	CUGGGA	21	GCUGGGAAGGCAAAGGGACGU	MIMAT0022693	GCTGGGAAGGCAAAGGGACGT	Yes		1	1					1		1	1					1		1	1					1
hsa-miR-204-5p	5p	hsa-mir-204	MI0000284	UCCCUU	22	UUCCCUUUGUCAUCCUAUGCCU	MIMAT0000265	TTCCCTTTGTCATCCTATGCCT	Yes	16	15	9	8	8	5	7	8	16	15	9	8	8	5	7	8	38	34	25	29	18	14	21	21
hsa-miR-205-3p	3p	hsa-mir-205	MI0000285	AUUUCA	21	GAUUUCAGUGGAGUGAAGUUC	MIMAT0009197		No
hsa-miR-205-5p	5p	hsa-mir-205	MI0000285	CCUUCA	22	UCCUUCAUUCCACCGGAGUCUG	MIMAT0000266	TCCTTCATTCCACCGGAGTCTGT	No	6	1	1	3	2		1		5	1	3	6	5	2	5	2	15	5	9	14	13	4	13	3
hsa-miR-206	3p	hsa-mir-206	MI0000490	GGAAUG	22	UGGAAUGUAAGGAAGUGUGUGG	MIMAT0000462	TGGAATGTAAGGAAGTGTGTGG	Yes			1	1	1						1	1	1						1	1	1	1	1
hsa-miR-208b-3p	3p	hsa-mir-208b	MI0005570	UAAGAC	22	AUAAGACGAACAAAAGGUUUGU	MIMAT0004960	ATAAGACGAACAAAAGGT	No
hsa-miR-208b-5p	5p	hsa-mir-208b	MI0005570	AGCUUU	22	AAGCUUUUUGCUCGAAUUAUGU	MIMAT0026722		No
hsa-miR-20a-3p	3p	hsa-mir-20a	MI0000076	CUGCAU	22	ACUGCAUUAUGAGCACUUAAAG	MIMAT0004493	ACTGCATTATGAGCACTTAAAGT	No		1		1	1	1			2	10	10	6	7	5	4	6	4	19	16	23	17	16	8	15
hsa-miR-20a-5p	5p	hsa-mir-20a	MI0000076	AAAGUG	23	UAAAGUGCUUAUAGUGCAGGUAG	MIMAT0000075	TAAAGTGCTTATAGTGCAGGTAG	Yes	572	3299	1146	4504	1815	2259	1269	2037	572	3299	1146	4504	1815	2259	1269	2037	1156	6580	2227	8499	3369	4623	2458	4192
hsa-miR-20b-3p	3p	hsa-mir-20b	MI0001519	CUGUAG	22	ACUGUAGUAUGGGCACUUCCAG	MIMAT0004752	ACTGTAGTATGGGCACTTCC	No										1								1					1
hsa-miR-20b-5p	5p	hsa-mir-20b	MI0001519	AAAGUG	23	CAAAGUGCUCAUAGUGCAGGUAG	MIMAT0001413	CAAAGTGCTCATAGTGCAGGTAG	Yes		4	2	4	4	1				4	2	4	4	1			1	13	8	22	14	10	5	8
hsa-miR-21-3p	3p	hsa-mir-21	MI0000077	AACACC	21	CAACACCAGUCGAUGGGCUGU	MIMAT0004494	CAACACCAGTCGATGGGCTGTC	No	164	109	241	277	224	369	199	342	448	205	544	482	682	1116	659	411	1034	613	1316	1204	1469	2353	1476	1476
hsa-miR-21-5p	5p	hsa-mir-21	MI0000077	AGCUUA	22	UAGCUUAUCAGACUGAUGUUGA	MIMAT0000076	TAGCTTATCAGACTGATGTTGAC	No	3365	12359	6576	19867	9801	17040	10675	19704	19948	37335	33345	61361	42821	73325	51602	47391	44856	102069	76732	162806	95275	191021	118839	143098
hsa-miR-210-3p	3p	hsa-mir-210	MI0000286	UGUGCG	22	CUGUGCGUGUGACAGCGGCUGA	MIMAT0000267	CTGTGCGTGTGACAGCGGCTGA	Yes	709	177	213	200	249	102	123	128	709	177	213	200	249	102	123	128	2075	655	808	720	825	459	524	688
hsa-miR-210-5p	5p	hsa-mir-210	MI0000286	GCCCCU	22	AGCCCCUGCCCACCGCACACUG	MIMAT0026475	AGCCCCTGCCCACCGCACACT	No	15	2	5	2	3	2	4	1	26	7	7	11	8	9	7	7	75	20	23	22	16	18	18	12
hsa-miR-211-3p	3p	hsa-mir-211	MI0000287	CAGGGA	21	GCAGGGACAGCAAAGGGGUGC	MIMAT0022694		No
hsa-miR-211-5p	5p	hsa-mir-211	MI0000287	UCCCUU	22	UUCCCUUUGUCAUCCUUCGCCU	MIMAT0000268	TTCCCTTTGTCATCCTTCGCCT	Yes		1				1				1				1				1				1
hsa-miR-2110	5p	hsa-mir-2110	MI0010629	UGGGGA	22	UUGGGGAAACGGCCGCUGAGUG	MIMAT0010133	TTGGGGAAACGGCCGCTGAGTGAGT	No	19	12	12	6	12	6	12	8	62	43	56	17	37	12	46	23	191	144	160	62	124	54	118	85
hsa-miR-2115-3p	3p	hsa-mir-2115	MI0010634	AUCAGA	22	CAUCAGAAUUCAUGGAGGCUAG	MIMAT0011159	CAGAAGTCATGGAGGCT	No															1								1
hsa-miR-2115-5p	5p	hsa-mir-2115	MI0010634	GCUUCC	22	AGCUUCCAUGACUCCUGAUGGA	MIMAT0011158	CAGCTTCCATGACTCCTGATGG	No														1								1
hsa-miR-2116-3p	3p	hsa-mir-2116	MI0010635	CUCCCA	21	CCUCCCAUGCCAAGAACUCCC	MIMAT0011161	TCCTCCCATGCCAAGAACTCC	No		1			1	1			17	6	16	3	10	8	8	2	27	16	26	10	20	20	22	7
hsa-miR-2116-5p	5p	hsa-mir-2116	MI0010635	GUUCUU	21	GGUUCUUAGCAUAGGAGGUCU	MIMAT0011160	GGTTCTTAGCATAGGAGGTCTT	No	1	1	1		1	1		1	4	1	1		1	1	1		6	4	5	1	2	4	1	2
hsa-miR-212-3p	3p	hsa-mir-212	MI0000288	AACAGU	21	UAACAGUCUCCAGUCACGGCC	MIMAT0000269	TAACAGTCTCCAGTCACGGCCA	No			1			1		1		1		1	1	1	1	1		2	2	1	1	3	3	3
hsa-miR-212-5p	5p	hsa-mir-212	MI0000288	CCUUGG	23	ACCUUGGCUCUAGACUGCUUACU	MIMAT0022695	ACCTTGGCTCTAGACTGCTTACT	Yes		1	1	2	2	5	2	1		1	1	2	2	5	2	1		2	2	6	2	11	3	1
hsa-miR-214-3p	3p	hsa-mir-214	MI0000290	CAGCAG	22	ACAGCAGGCACAGACAGGCAGU	MIMAT0000271	ACAGCAGGCACAGACAGGCAGT	Yes	4	1	2	1	3		2	1	4	1	2	1	3		2	1	10	3	7	2	7		8	1
hsa-miR-214-5p	5p	hsa-mir-214	MI0000290	GCCUGU	22	UGCCUGUCUACACUUGCUGUGC	MIMAT0004564	TGCCTGTCTACACTTGCTGTGC	Yes			1		1	1					1		1	1			1		1		2	1	2	1
hsa-miR-215-3p	3p	hsa-mir-215	MI0000291	CUGUCA	23	UCUGUCAUUUCUUUAGGCCAAUA	MIMAT0026476	TCTGTCATTTCTTTAGGCCAAT	No	2	2	5	12	3	2	1	6	4	9	5	46	4	6	3	23	6	12	13	77	8	8	7	36
hsa-miR-215-5p	5p	hsa-mir-215	MI0000291	UGACCU	21	AUGACCUAUGAAUUGACAGAC	MIMAT0000272	ATGACCTATGAATTGACAGACA	No	1025	1287	1901	1858	2042	440	2118	1984	3692	4603	6528	6750	6567	1268	6459	6055	6249	8024	10966	11477	11109	2589	10888	11601
hsa-miR-216a-3p	3p	hsa-mir-216a	MI0000292	CACAGU	22	UCACAGUGGUCUCUGGGAUUAU	MIMAT0022844	CACAGTGGTCTCTGGGATTATG	No					1		2		1	3	10	9	7	9	5	5	7	5	22	27	19	32	14	12
hsa-miR-216a-5p	5p	hsa-mir-216a	MI0000292	AAUCUC	22	UAAUCUCAGCUGGCAACUGUGA	MIMAT0000273	TAATCTCAGCTGGCAACTGTG	No	1	3	5	4	12	5	3	6		2	1	4	3	1	3	3	4	10	12	13	25	12	12	14
hsa-miR-216b-3p	3p	hsa-mir-216b	MI0005569	CACACU	24	ACACACUUACCCGUAGAGAUUCUA	MIMAT0026721	CACACTTACCCGTAGAGATTCT	No							1			1	1	1	2		3	2		3	6	10	9	6	11	5
hsa-miR-216b-5p	5p	hsa-mir-216b	MI0005569	AAUCUC	22	AAAUCUCUGCAGGCAAAUGUGA	MIMAT0004959	AAATCTCTGCAGGCAAATGTG	No	16	7	17	13	24	9	9	11	57	19	76	29	88	35	33	21	137	53	175	75	194	82	72	59
hsa-miR-217	5p	hsa-mir-217	MI0000293	ACUGCA	23	UACUGCAUCAGGAACUGAUUGGA	MIMAT0000274	TACTGCATCAGGAACTGATTGGA	Yes	74	58	129	124	150	82	108	63	74	58	129	124	150	82	108	63	171	119	281	246	334	181	206	185
hsa-miR-218-1-3p	3p	hsa-mir-218-1	MI0000294	UGGUUC	22	AUGGUUCCGUCAAGCACCAUGG	MIMAT0004565	AAACATGGTTCCGTCAAGCACC	No									1	2	4	1	4	1	4	1	7	4	14	1	13	6	5	2
hsa-miR-218-2-3p	3p	hsa-mir-218-2	MI0000295	AUGGUU	22	CAUGGUUCUGUCAAGCACCGCG	MIMAT0004566		No
hsa-miR-218-5p	5p	hsa-mir-218-1	MI0000294	UGUGCU	21	UUGUGCUUGAUCUAACCAUGU	MIMAT0000275	TTGTGCTTGATCTAACCATGT	Yes	58	63	67	100	95	206	102	83	58	63	67	100	95	206	102	83	232	225	297	294	314	667	304	255
hsa-miR-218-5p	5p	hsa-mir-218-2	MI0000295	UGUGCU	21	UUGUGCUUGAUCUAACCAUGU	MIMAT0000275	TTGTGCTTGATCTAACCATGT	Yes	58	63	67	100	95	206	102	83	58	63	67	100	95	206	102	83	169	174	209	250	255	545	238	218
hsa-miR-219a-1-3p	3p	hsa-mir-219a-1	MI0000296	GAGUUG	22	AGAGUUGAGUCUGGACGUCCCG	MIMAT0004567	AGAGTTGAGTCTGGACGTCCCG	Yes	4	1	5	2	4	4	3	2	4	1	5	2	4	4	3	2	8	3	13	6	8	12	7	4
hsa-miR-219a-2-3p	3p	hsa-mir-219a-2	MI0000740	GAAUUG	22	AGAAUUGUGGCUGGACAUCUGU	MIMAT0004675	AGAATTGTGGCTGGACATCTGT	Yes
hsa-miR-219a-5p	5p	hsa-mir-219a-1	MI0000296	GAUUGU	21	UGAUUGUCCAAACGCAAUUCU	MIMAT0000276	TGATTGTCCAAACGCAATTCTCG	No									2		1		1			1	2		1		1		1	1
hsa-miR-219a-5p	5p	hsa-mir-219a-2	MI0000740	GAUUGU	21	UGAUUGUCCAAACGCAAUUCU	MIMAT0000276		No
hsa-miR-219b-3p	3p	hsa-mir-219b	MI0017299	GAAUUG	23	AGAAUUGCGUUUGGACAAUCAGU	MIMAT0019748	AGAATTGCGTTTGGACAATCAGT	Yes	1	2	1	2	2	1	5	1	1	2	1	2	2	1	5	1	1	2	1	2	2	1	5	1
hsa-miR-219b-5p	5p	hsa-mir-219b	MI0017299	GAUGUC	22	AGAUGUCCAGCCACAAUUCUCG	MIMAT0019747	AGATGTCCAGCCACAATTCTCG	Yes	1	3	5	3	3	2	2	1	1	3	5	3	3	2	2	1	3	5	9	5	4	4	3	1
hsa-miR-22-3p	3p	hsa-mir-22	MI0000078	AGCUGC	22	AAGCUGCCAGUUGAAGAACUGU	MIMAT0000077	AAGCTGCCAGTTGAAGAACTGT	Yes	6974	5441	6140	4212	7766	4387	4437	6694	6974	5441	6140	4212	7766	4387	4437	6694	10872	8253	9314	6529	11416	6889	6566	11157
hsa-miR-22-5p	5p	hsa-mir-22	MI0000078	GUUCUU	22	AGUUCUUCAGUGGCAAGCUUUA	MIMAT0004495	AGTTCTTCAGTGGCAAGCTTT	No	90	137	107	78	113	115	105	131	163	193	179	227	214	370	172	724	355	461	403	439	426	736	364	1252
hsa-miR-221-3p	3p	hsa-mir-221	MI0000298	GCUACA	23	AGCUACAUUGUCUGCUGGGUUUC	MIMAT0000278	AGCTACATTGTCTGCTGGGTTT	No	1201	976	1102	680	1275	545	841	421	967	1096	996	1244	1112	1080	908	1139	3645	3693	3558	3425	3842	2990	2973	3138
hsa-miR-221-5p	5p	hsa-mir-221	MI0000298	CCUGGC	22	ACCUGGCAUACAAUGUAGAUUU	MIMAT0004568	ACCTGGCATACAATGTAGATTTCTGT	No	4	11	8	21	10	25	7	20	46	87	122	106	61	188	111	64	104	279	241	306	168	476	237	301
hsa-miR-222-3p	3p	hsa-mir-222	MI0000299	GCUACA	21	AGCUACAUCUGGCUACUGGGU	MIMAT0000279	AGCTACATCTGGCTACTGGGTCTCT	No	91	68	108	88	96	138	113	125	443	547	455	463	413	625	463	268	1805	1977	1823	1726	1702	2094	1509	1343
hsa-miR-222-5p	5p	hsa-mir-222	MI0000299	UCAGUA	22	CUCAGUAGCCAGUGUAGAUCCU	MIMAT0004569	CTCAGTAGCCAGTGTAGATCC	No											2	1	2	1	3			1	7	11	7	10	8
hsa-miR-223-3p	3p	hsa-mir-223	MI0000300	GUCAGU	22	UGUCAGUUUGUCAAAUACCCCA	MIMAT0000280	TGTCAGTTTGTCAAATACCCCA	Yes	1	1	1						1	1	1						2	1	3		1	1	2	1
hsa-miR-223-5p	5p	hsa-mir-223	MI0000300	GUGUAU	22	CGUGUAUUUGACAAGCUGAGUU	MIMAT0004570	CGTGTATTTGACAAGCTGAGTTG	No									2								2
hsa-miR-224-3p	3p	hsa-mir-224	MI0000301	AAAUGG	23	AAAAUGGUGCCCUAGUGACUACA	MIMAT0009198		No
hsa-miR-224-5p	5p	hsa-mir-224	MI0000301	AAGUCA	21	CAAGUCACUAGUGGUUCCGUU	MIMAT0000281	CAAGTCACTAGTGGTTCCGTTT	No									7			1		1		2	11	1	3	1		1	1	2
hsa-miR-2276-3p	3p	hsa-mir-2276	MI0011282	CUGCAA	22	UCUGCAAGUGUCAGAGGCGAGG	MIMAT0011775	TCTGCAAGTGTCAGAGGCGAGG	Yes	4	1	4	1	3	1	1		4	1	4	1	3	1	1		6	5	9	3	12	6	4
hsa-miR-2276-5p	5p	hsa-mir-2276	MI0011282	CCCUCU	22	GCCCUCUGUCACCUUGCAGACG	MIMAT0026921	GCCCTCTGTCACCTTGCAGACG	Yes	6		2		1		2		6		2		1		2		10	1	7		3		3	1
hsa-miR-2277-3p	3p	hsa-mir-2277	MI0011284	GACAGC	21	UGACAGCGCCCUGCCUGGCUC	MIMAT0011777	TGACAGCGCCCTGCCTGGCTCG	No	1	1	1		1		1	1	10	8	8	1	5	2	3	4	36	30	32	6	25	17	15	17
hsa-miR-2277-5p	5p	hsa-mir-2277	MI0011284	GCGCGG	24	AGCGCGGGCUGAGCGCUGCCAGUC	MIMAT0017352	AGCGCGGGCTGAGCGCTGCCAGT	No	26	36	32	19	24	17	23	15	34	53	43	42	37	45	34	32	100	152	131	93	107	113	91	87
hsa-miR-2278	5p	hsa-mir-2278	MI0011285	AGAGCA	22	GAGAGCAGUGUGUGUUGCCUGG	MIMAT0011778	AGAGCAGTGTGTGTTGCCTGGG	No	1	1	2		2	1		1	6	2	6	1	4	2	3	1	22	11	21	5	14	6	9	5
hsa-miR-2355-3p	3p	hsa-mir-2355	MI0015873	UUGUCC	22	AUUGUCCUUGCUGUUUGGAGAU	MIMAT0017950	ATTGTCCTTGCTGTTTGGAGAT	Yes	6	4	3	3	6	4	2	3	6	4	3	3	6	4	2	3	23	23	25	18	30	22	21	21
hsa-miR-2355-5p	5p	hsa-mir-2355	MI0015873	UCCCCA	21	AUCCCCAGAUACAAUGGACAA	MIMAT0016895	ATCCCCAGATACAATGGACAAT	No									4	3	4	3	9	2	3	1	6	4	7	3	14	5	4	1
hsa-miR-2392	3p	hsa-mir-2392	MI0016870	AGGAUG	20	UAGGAUGGGGGUGAGAGGUG	MIMAT0019043	TAGGATGGGGGTGATA	No																							1	1
hsa-miR-23a-3p	3p	hsa-mir-23a	MI0000079	UCACAU	21	AUCACAUUGCCAGGGAUUUCC	MIMAT0000078	ATCACATTGCCAGGGATTTCCA	No	348	441	406	424	417	493	370	430	523	751	593	476	618	548	641	387	2164	2663	2301	2186	2438	2877	2185	2732
hsa-miR-23a-5p	5p	hsa-mir-23a	MI0000079	GGGUUC	22	GGGGUUCCUGGGGAUGGGAUUU	MIMAT0004496	GGGGTTCCTGGGGATGGGATT	No	5	1	4	3	3	8	4	4	2	1	1	5	4	19		8	11	4	8	14	11	50	4	25
hsa-miR-23b-3p	3p	hsa-mir-23b	MI0000439	UCACAU	21	AUCACAUUGCCAGGGAUUACC	MIMAT0000418	ATCACATTGCCAGGGATTACCACT	No	280	512	417	506	449	354	422	448	1823	2995	2015	1853	1829	1397	2405	1172	4554	7052	4950	4291	4668	3058	5204	3248
hsa-miR-23b-5p	5p	hsa-mir-23b	MI0000439	GGGUUC	22	UGGGUUCCUGGCAUGCUGAUUU	MIMAT0004587	GGGTTCCTGGCATGCTGATT	No	13	10	15	4	11	3	8	4	21	9	20	26	17	35	14	15	103	50	88	70	72	78	48	56
hsa-miR-23c	3p	hsa-mir-23c	MI0016010	UCACAU	22	AUCACAUUGCCAGUGAUUACCC	MIMAT0018000	ATCACATTGCCAGGGATTACCC	No									3	2	2	2	2	1	1	1	5	9	5	6	4	16	6	14
hsa-miR-24-1-5p	5p	hsa-mir-24-1	MI0000080	GCCUAC	22	UGCCUACUGAGCUGAUAUCAGU	MIMAT0000079	GTGCCTACTGAGCTGATATCAGT	No	2	3	1	1	1		4	1	5	11	4	6	9	8	11	5	7	26	11	16	17	19	25	22
hsa-miR-24-2-5p	5p	hsa-mir-24-2	MI0000081	GCCUAC	22	UGCCUACUGAGCUGAAACACAG	MIMAT0004497	GTGCCTACTGAGCTGAAACACAGT	No								1	53	44	57	39	61	81	71	38	75	75	92	93	90	183	110	147
hsa-miR-24-3p	3p	hsa-mir-24-1	MI0000080	GGCUCA	22	UGGCUCAGUUCAGCAGGAACAG	MIMAT0000080	TGGCTCAGTTCAGCAGGAAC	No	234	153	222	117	268	182	151	135	467	400	409	411	516	616	367	575	1946	1667	1755	1240	1993	1742	1412	1602
hsa-miR-24-3p	3p	hsa-mir-24-2	MI0000081	GGCUCA	22	UGGCUCAGUUCAGCAGGAACAG	MIMAT0000080	TGGCTCAGTTCAGCAGGAAC	No	234	153	222	117	268	182	151	135	467	400	409	411	516	616	367	575	1917	1634	1733	1227	1970	1721	1388	1584
hsa-miR-2467-3p	3p	hsa-mir-2467	MI0017432	GCAGAG	22	AGCAGAGGCAGAGAGGCUCAGG	MIMAT0019953	AGCAGAGGCAGAGAGGCTCAG	No														1				1			1	1
hsa-miR-2467-5p	5p	hsa-mir-2467	MI0017432	GAGGCU	23	UGAGGCUCUGUUAGCCUUGGCUC	MIMAT0019952	TGAGGCTCTGTTAGCCTTGGCTCT	No									1	1	1		1	1			1	1	1		1	1
hsa-miR-25-3p	3p	hsa-mir-25	MI0000082	AUUGCA	22	CAUUGCACUUGUCUCGGUCUGA	MIMAT0000081	CATTGCACTTGTCTCGGTCTGA	Yes	3981	5457	4105	9457	4727	9205	5055	4729	3981	5457	4105	9457	4727	9205	5055	4729	6578	9056	7028	15690	7980	15529	8422	9158
hsa-miR-25-5p	5p	hsa-mir-25	MI0000082	GGCGGA	21	AGGCGGAGACUUGGGCAAUUG	MIMAT0004498	AGGCGGAGACTTGGGCAATTGCT	No	112	32	51	78	47	173	29	91	326	93	243	176	211	328	148	114	1146	316	686	538	580	1171	342	498
hsa-miR-2681-3p	3p	hsa-mir-2681	MI0012062	AUCAUG	22	UAUCAUGGAGUUGGUAAAGCAC	MIMAT0013516		No
hsa-miR-2681-5p	5p	hsa-mir-2681	MI0012062	UUUUAC	22	GUUUUACCACCUCCAGGAGACU	MIMAT0013515		No
hsa-miR-2682-3p	3p	hsa-mir-2682	MI0012063	GCCUCU	22	CGCCUCUUCAGCGCUGUCUUCC	MIMAT0013518	ACGCCTCTTCAGCGCTGTCTT	No									26	11	20	5	15	6	12	7	52	31	49	14	42	24	30	23
hsa-miR-2682-5p	5p	hsa-mir-2682	MI0012063	AGGCAG	23	CAGGCAGUGACUGUUCAGACGUC	MIMAT0013517	CAGGCAGTGACTGTTCAGACGT	No	5	4	9	4	9	17	8	9	4	5	7	9	8	59	12	15	39	26	42	34	42	166	46	52
hsa-miR-26a-1-3p	3p	hsa-mir-26a-1	MI0000083	CUAUUC	22	CCUAUUCUUGGUUACUUGCACG	MIMAT0004499	CCTATTCTTGGTTACTTGCACG	Yes	7	5	6	5	8	5	3	1	7	5	6	5	8	5	3	1	11	7	8	9	12	7	4	4
hsa-miR-26a-2-3p	3p	hsa-mir-26a-2	MI0000750	CUAUUC	22	CCUAUUCUUGAUUACUUGUUUC	MIMAT0004681	CCTATTCTTGATTACTTGTTTC	Yes	10	39	22	39	35	61	57	29	10	39	22	39	35	61	57	29	11	55	27	160	50	186	77	341
hsa-miR-26a-5p	5p	hsa-mir-26a-1	MI0000083	UCAAGU	22	UUCAAGUAAUCCAGGAUAGGCU	MIMAT0000082	TTCAAGTAATCCAGGATAGGCT	Yes	2788	7028	4142	14314	5928	7133	5231	6755	2788	7028	4142	14314	5928	7133	5231	6755	4896	11994	6875	22988	9500	11731	8083	11629
hsa-miR-26a-5p	5p	hsa-mir-26a-2	MI0000750	UCAAGU	22	UUCAAGUAAUCCAGGAUAGGCU	MIMAT0000082	TTCAAGTAATCCAGGATAGGCT	Yes	2788	7028	4142	14314	5928	7133	5231	6755	2788	7028	4142	14314	5928	7133	5231	6755	4899	12023	6892	23075	9522	11792	8110	11677
hsa-miR-26b-3p	3p	hsa-mir-26b	MI0000084	CUGUUC	22	CCUGUUCUCCAUUACUUGGCUC	MIMAT0004500	CCTGTTCTCCATTACTTGGCT	No	9	8	9	6	11	4	8	1	4	11	8	14	16	4	9	9	22	35	26	31	36	15	24	17
hsa-miR-26b-5p	5p	hsa-mir-26b	MI0000084	UCAAGU	21	UUCAAGUAAUUCAGGAUAGGU	MIMAT0000083	TTCAAGTAATTCAGGATAGGTT	No	85	308	136	432	198	309	172	371	828	4074	1189	2857	1749	1840	1941	2213	1444	6399	2027	4769	2864	3124	2964	3999
hsa-miR-27a-3p	3p	hsa-mir-27a	MI0000085	UCACAG	21	UUCACAGUGGCUAAGUUCCGC	MIMAT0000084	TTCACAGTGGCTAAGTTCCG	No	129	300	184	251	298	234	229	197	122	412	199	1154	342	1430	373	793	712	1982	981	3300	1519	3760	1409	2575
hsa-miR-27a-5p	5p	hsa-mir-27a	MI0000085	GGGCUU	22	AGGGCUUAGCUGCUUGUGAGCA	MIMAT0004501	AGGGCTTAGCTGCTTGTGAGC	No	135	79	207	163	174	553	127	200	165	80	169	488	132	2755	112	645	422	212	525	930	403	4951	309	1317
hsa-miR-27b-3p	3p	hsa-mir-27b	MI0000440	UCACAG	21	UUCACAGUGGCUAAGUUCUGC	MIMAT0000419	TTCACAGTGGCTAAGTTCTGC	Yes	12117	20367	12632	17650	16651	13966	17055	12065	12117	20367	12632	17650	16651	13966	17055	12065	22639	39532	24392	35897	31025	27840	30688	27410
hsa-miR-27b-5p	5p	hsa-mir-27b	MI0000440	GAGCUU	22	AGAGCUUAGCUGAUUGGUGAAC	MIMAT0004588	AGAGCTTAGCTGATTGGTGAAC	Yes	318	172	201	299	193	476	123	241	318	172	201	299	193	476	123	241	614	401	464	599	468	965	313	509
hsa-miR-28-3p	3p	hsa-mir-28	MI0000086	ACUAGA	22	CACUAGAUUGUGAGCUCCUGGA	MIMAT0004502	CACTAGATTGTGAGCTCCTGGA	Yes	2025	1649	2121	1889	1848	2538	1550	1335	2025	1649	2121	1889	1848	2538	1550	1335	4824	3807	5016	4209	4279	5806	3792	3864
hsa-miR-28-5p	5p	hsa-mir-28	MI0000086	AGGAGC	22	AAGGAGCUCACAGUCUAUUGAG	MIMAT0000085	AAGGAGCTCACAGTCTATTGAG	Yes	210	159	154	140	254	141	130	134	210	159	154	140	254	141	130	134	535	639	457	750	733	776	447	610
hsa-miR-296-3p	3p	hsa-mir-296	MI0000747	AGGGUU	22	GAGGGUUGGGUGGAGGCUCUCC	MIMAT0004679	AGGGTTGGGTGGAGGCTCTCCT	No	40	22	27	8	29	7	47	8	193	86	189	30	193	21	160	45	892	444	831	259	756	294	845	363
hsa-miR-296-5p	5p	hsa-mir-296	MI0000747	GGGCCC	21	AGGGCCCCCCCUCAAUCCUGU	MIMAT0000690	AGGGCCCCCCCTCAATCCTGT	Yes	15	14	33	25	24	25	17	24	15	14	33	25	24	25	17	24	42	26	75	43	42	41	30	51
hsa-miR-298	5p	hsa-mir-298	MI0005523	GCAGAA	24	AGCAGAAGCAGGGAGGUUCUCCCA	MIMAT0004901		No
hsa-miR-299-3p	3p	hsa-mir-299	MI0000744	AUGUGG	22	UAUGUGGGAUGGUAAACCGCUU	MIMAT0000687	TATGTGGGATGGTAAACCGCTT	Yes							2								2							5	3	1
hsa-miR-299-5p	5p	hsa-mir-299	MI0000744	GGUUUA	22	UGGUUUACCGUCCCACAUACAU	MIMAT0002890		No
hsa-miR-29a-3p	3p	hsa-mir-29a	MI0000087	AGCACC	22	UAGCACCAUCUGAAAUCGGUUA	MIMAT0000086	TAGCACCATCTGAAATCGGTT	No	285	1132	341	504	428	382	572	517	453	1553	635	1206	844	768	891	1190	1355	4852	1701	2978	2125	2119	2475	3168
hsa-miR-29a-5p	5p	hsa-mir-29a	MI0000087	CUGAUU	22	ACUGAUUUCUUUUGGUGUUCAG	MIMAT0004503	ACTGATTTCTTTTGGTGTTCA	No		1	1		1	1				1	1		1	2		3	13	19	18	5	16	11	6	9
hsa-miR-29b-1-5p	5p	hsa-mir-29b-1	MI0000105	CUGGUU	24	GCUGGUUUCAUAUGGUGGUUUAGA	MIMAT0004514	GCTGGTTTCATATGGTGGTTT	No		3	3	4	2	3	2	3	2	8	2	10	2	13	3	8	3	22	7	28	6	40	5	35
hsa-miR-29b-2-5p	5p	hsa-mir-29b-2	MI0000107	UGGUUU	22	CUGGUUUCACAUGGUGGCUUAG	MIMAT0004515	CTGGTTTCACATGGTGGCTTAGA	No									2	1	2		2	1			3	5	4	2	5	3	2
hsa-miR-29b-3p	3p	hsa-mir-29b-1	MI0000105	AGCACC	23	UAGCACCAUUUGAAAUCAGUGUU	MIMAT0000100	TAGCACCATTTGAAATCAGTGTT	Yes	10	30	12	7	14	22	20	25	10	30	12	7	14	22	20	25	13	51	20	15	28	32	31	40
hsa-miR-29b-3p	3p	hsa-mir-29b-2	MI0000107	AGCACC	23	UAGCACCAUUUGAAAUCAGUGUU	MIMAT0000100	TAGCACCATTTGAAATCAGTGTT	Yes	10	30	12	7	14	22	20	25	10	30	12	7	14	22	20	25	13	53	20	15	28	32	31	40
hsa-miR-29c-3p	3p	hsa-mir-29c	MI0000735	AGCACC	22	UAGCACCAUUUGAAAUCGGUUA	MIMAT0000681	TAGCACCATTTGAAATCGGTT	No	1	3	3	2	4	2	2	4	5	8	4	4	8	4	5	8	6	18	11	9	18	12	11	22
hsa-miR-29c-5p	5p	hsa-mir-29c	MI0000735	GACCGA	22	UGACCGAUUUCUCCUGGUGUUC	MIMAT0004673	ACCGATTTCTCCTGGTGTTCAGA	No	7	1	2		4	1	2	1	9	3	8	3	6	3	4	1	38	11	26	10	23	18	20	10
hsa-miR-301a-3p	3p	hsa-mir-301a	MI0000745	AGUGCA	23	CAGUGCAAUAGUAUUGUCAAAGC	MIMAT0000688	CAGTGCAATAGTATTGTCAAAGCATT	No		2	1	2	2	1	1	1		2	1	2	1	2	5	2		6	2	4	3	4	9	7
hsa-miR-301a-5p	5p	hsa-mir-301a	MI0000745	CUCUGA	22	GCUCUGACUUUAUUGCACUACU	MIMAT0022696	GCTCTGACTTTATTGCACTACT	Yes	5	11	10	28	20	17	15	4	5	11	10	28	20	17	15	4	10	16	14	40	28	24	23	7
hsa-miR-301b-3p	3p	hsa-mir-301b	MI0005568	AGUGCA	23	CAGUGCAAUGAUAUUGUCAAAGC	MIMAT0004958	CAGTGCAATGATATTGTCAAAGC	Yes		2	1	5	1	3	1	4		2	1	5	1	3	1	4		4	2	8	2	5	1	5
hsa-miR-301b-5p	5p	hsa-mir-301b	MI0005568	CUCUGA	22	GCUCUGACGAGGUUGCACUACU	MIMAT0032026	GCTCTGACGAGGTTGCACTACT	Yes	3	1	3	3	1	2		1	3	1	3	3	1	2		1	4	1	4	5	4	2		1
hsa-miR-302b-3p	3p	hsa-mir-302b	MI0000772	AAGUGC	23	UAAGUGCUUCCAUGUUUUAGUAG	MIMAT0000715	TAAGTGCTTCCATGTTTTAGTAG	Yes
hsa-miR-302b-5p	5p	hsa-mir-302b	MI0000772	CUUUAA	22	ACUUUAACAUGGAAGUGCUUUC	MIMAT0000714		No
hsa-miR-302e	5p	hsa-mir-302e	MI0006417	AAGUGC	17	UAAGUGCUUCCAUGCUU	MIMAT0005931		No
hsa-miR-3064-3p	3p	hsa-mir-3064	MI0017375	UGCCAC	23	UUGCCACACUGCAACACCUUACA	MIMAT0019865	TTTGCCACACTGCAACACCTT	No															1							1	1
hsa-miR-3064-5p	5p	hsa-mir-3064	MI0017375	CUGGCU	21	UCUGGCUGUUGUGGUGUGCAA	MIMAT0019864	TCTGGCTGTTGTGGTGTGC	No		1					1				1					1	1	1	2			1	2	2
hsa-miR-3065-3p	3p	hsa-mir-3065	MI0014228	CAGCAC	23	UCAGCACCAGGAUAUUGUUGGAG	MIMAT0015378	TCAGCACCAGGATATTGTTGGA	No															1						2		1
hsa-miR-3065-5p	5p	hsa-mir-3065	MI0014228	CAACAA	23	UCAACAAAAUCACUGAUGCUGGA	MIMAT0015066	TCAACAAAATCACTGATGCTGGA	Yes		1	1	2		1	1	1		1	1	2		1	1	1		2	2	4	2	2	3	3
hsa-miR-3074-3p	3p	hsa-mir-3074	MI0014181	AUAUCA	22	GAUAUCAGCUCAGUAGGCACCG	MIMAT0015027	GATATCAGCTCAGTAGGCACCGT	No				1	1					1			2		1			3		1	3		1
hsa-miR-3074-5p	5p	hsa-mir-3074	MI0014181	UUCCUG	21	GUUCCUGCUGAACUGAGCCAG	MIMAT0019208	TTCCTGCTGAACTGAGCCAGT	No		1	3	1	2	1		1	39	22	21	13	20	7	18	10	78	47	58	30	44	29	48	33
hsa-miR-30a-3p	3p	hsa-mir-30a	MI0000088	UUUCAG	22	CUUUCAGUCGGAUGUUUGCAGC	MIMAT0000088	CTTTCAGTCGGATGTTTGCAGC	Yes	48	87	59	32	52	81	23	35	48	87	59	32	52	81	23	35	130	268	174	123	154	283	106	143
hsa-miR-30a-5p	5p	hsa-mir-30a	MI0000088	GUAAAC	22	UGUAAACAUCCUCGACUGGAAG	MIMAT0000087	TGTAAACATCCTCGACTGGAAGCT	No	28	40	25	39	48	33	87	65	356	1451	510	544	499	549	752	465	831	2696	1062	1132	1052	1225	1620	1140
hsa-miR-30b-3p	3p	hsa-mir-30b	MI0000441	UGGGAG	22	CUGGGAGGUGGAUGUUUACUUC	MIMAT0004589	CTGGGAGGTGGATGTTTACTTC	Yes	31	14	39	41	32	51	25	18	31	14	39	41	32	51	25	18	44	22	50	82	46	99	35	36
hsa-miR-30b-5p	5p	hsa-mir-30b	MI0000441	GUAAAC	22	UGUAAACAUCCUACACUCAGCU	MIMAT0000420	TGTAAACATCCTACACTCAGCT	Yes	1251	2088	1763	1780	1874	1380	1780	1639	1251	2088	1763	1780	1874	1380	1780	1639	2046	3391	2736	2729	2803	2094	2589	2591
hsa-miR-30c-1-3p	3p	hsa-mir-30c-1	MI0000736	UGGGAG	22	CUGGGAGAGGGUUGUUUACUCC	MIMAT0004674	CTGGGAGAGGGTTGTTTACTCC	Yes	27	19	21	24	25	25	21	14	27	19	21	24	25	25	21	14	96	68	66	131	84	141	73	99
hsa-miR-30c-2-3p	3p	hsa-mir-30c-2	MI0000254	UGGGAG	22	CUGGGAGAAGGCUGUUUACUCU	MIMAT0004550	CTGGGAGAAGGCTGTTTACTCT	Yes	24	29	24	14	20	38	25	9	24	29	24	14	20	38	25	9	33	51	38	24	33	65	36	15
hsa-miR-30c-5p	5p	hsa-mir-30c-1	MI0000736	GUAAAC	23	UGUAAACAUCCUACACUCUCAGC	MIMAT0000244	TGTAAACATCCTACACTCTCAGCT	No	195	543	323	794	341	647	329	475	751	1385	1041	1345	975	977	892	882	1633	3233	2206	3402	2109	2558	1904	2322
hsa-miR-30c-5p	5p	hsa-mir-30c-2	MI0000254	GUAAAC	23	UGUAAACAUCCUACACUCUCAGC	MIMAT0000244	TGTAAACATCCTACACTCTCAGCT	No	195	543	323	794	341	647	329	475	751	1385	1041	1345	975	977	892	882	1635	3237	2209	3406	2111	2561	1906	2323
hsa-miR-30d-3p	3p	hsa-mir-30d	MI0000255	UUUCAG	22	CUUUCAGUCAGAUGUUUGCUGC	MIMAT0004551	CTTTCAGTCAGATGTTTGCTGC	Yes	15	12	16	29	31	38	29	15	15	12	16	29	31	38	29	15	48	43	48	78	81	101	83	52
hsa-miR-30d-5p	5p	hsa-mir-30d	MI0000255	GUAAAC	22	UGUAAACAUCCCCGACUGGAAG	MIMAT0000245	TGTAAACATCCCCGACTGGAAGCT	No	184	485	304	637	383	610	514	655	3560	5855	4748	7164	4636	5635	6276	4041	7076	12376	9273	15234	9052	13122	11897	10122
hsa-miR-30e-3p	3p	hsa-mir-30e	MI0000749	UUUCAG	22	CUUUCAGUCGGAUGUUUACAGC	MIMAT0000693	CTTTCAGTCGGATGTTTACAGC	Yes	349	530	362	673	345	1161	398	516	349	530	362	673	345	1161	398	516	952	1500	1081	1785	991	2779	1233	1776
hsa-miR-30e-5p	5p	hsa-mir-30e	MI0000749	GUAAAC	22	UGUAAACAUCCUUGACUGGAAG	MIMAT0000692	TGTAAACATCCTTGACTGGAAGCT	No	13	49	20	73	44	57	82	72	685	2780	1103	2585	1691	1733	1963	1879	1263	4902	1971	4491	2906	3070	3326	3507
hsa-miR-31-3p	3p	hsa-mir-31	MI0000089	GCUAUG	22	UGCUAUGCCAACAUAUUGCCAU	MIMAT0004504	TGCTATGCCAACATATTGCCATA	No													1								1
hsa-miR-31-5p	5p	hsa-mir-31	MI0000089	GGCAAG	21	AGGCAAGAUGCUGGCAUAGCU	MIMAT0000089	AGGCAAGATGCTGGCATAGCTGT	No						1	1					1					2		1	1		1	1
hsa-miR-3115	5p	hsa-mir-3115	MI0014127	UAUGGG	20	AUAUGGGUUUACUAGUUGGU	MIMAT0014977	ATATGGGTTTACTAGTTGGT	Yes		1	2		1	1	1	2		1	2		1	1	1	2		1	2	1	1	1	1	2
hsa-miR-3117-3p	3p	hsa-mir-3117	MI0014130	UAGGAC	21	AUAGGACUCAUAUAGUGCCAG	MIMAT0014979	TAGGACTCATATAGTGCCAGG	No
hsa-miR-3117-5p	5p	hsa-mir-3117	MI0014130	GACACU	20	AGACACUAUACGAGUCAUAU	MIMAT0019197		No
hsa-miR-3120-3p	3p	hsa-mir-3120	MI0014136	ACAGCA	21	CACAGCAAGUGUAGACAGGCA	MIMAT0014982	CACAGCAAGTGTAGACAGGCA	Yes		1	1							1	1							1	1
hsa-miR-3120-5p	5p	hsa-mir-3120	MI0014136	CUGUCU	21	CCUGUCUGUGCCUGCUGUACA	MIMAT0019198		No
hsa-miR-3121-3p	3p	hsa-mir-3121	MI0014137	AAAUAG	22	UAAAUAGAGUAGGCAAAGGACA	MIMAT0014983	TAAATAGAGTAGGCAAAGGACA	Yes			1		1		1				1		1		1				1		1		1
hsa-miR-3121-5p	5p	hsa-mir-3121	MI0014137	CCUUUG	22	UCCUUUGCCUAUUCUAUUUAAG	MIMAT0019199		No
hsa-miR-3122	5p	hsa-mir-3122	MI0014138	UUGGGA	22	GUUGGGACAAGAGGACGGUCUU	MIMAT0014984	GGGACAAGAGGACGGTCTTCTC	No																							2
hsa-miR-3124-3p	3p	hsa-mir-3124	MI0014140	CUUUCC	22	ACUUUCCUCACUCCCGUGAAGU	MIMAT0019200	CTTTCCTCACTCCCGTGAAGT	No											1		1						1		1
hsa-miR-3124-5p	5p	hsa-mir-3124	MI0014140	UCGCGG	21	UUCGCGGGCGAAGGCAAAGUC	MIMAT0014986	TTCGCGGGCGAAGGCAAAGTC	Yes	2		4	1	2	1	3	1	2		4	1	2	1	3	1	4	5	9	1	5	3	5	4
hsa-miR-3125	5p	hsa-mir-3125	MI0014142	AGAGGA	20	UAGAGGAAGCUGUGGAGAGA	MIMAT0014988		No
hsa-miR-3126-3p	3p	hsa-mir-3126	MI0014143	AUCUGG	22	CAUCUGGCAUCCGUCACACAGA	MIMAT0015377		No
hsa-miR-3126-5p	5p	hsa-mir-3126	MI0014143	GAGGGA	22	UGAGGGACAGAUGCCAGAAGCA	MIMAT0014989	TGAGGGACAGATGCCAGAAGC	No															1								1
hsa-miR-3127-3p	3p	hsa-mir-3127	MI0014144	CCCCUU	22	UCCCCUUCUGCAGGCCUGCUGG	MIMAT0019201	TCCCCTTCTGCAGGCCTGCTGG	Yes	2	1	1		1		2		2	1	1		1		2		5	2	7	1	2	1	3
hsa-miR-3127-5p	5p	hsa-mir-3127	MI0014144	UCAGGG	23	AUCAGGGCUUGUGGAAUGGGAAG	MIMAT0014990	ATCAGGGCTTGTGGAATGGGAAG	Yes	6	3	4	1	3	3	4	1	6	3	4	1	3	3	4	1	23	18	18	5	14	7	11	8
hsa-miR-3128	5p	hsa-mir-3128	MI0014145	CUGGCA	23	UCUGGCAAGUAAAAAACUCUCAU	MIMAT0014991	TGGCAAGTAAAAAACTCTCATT	No							1		3	23	6	8	8	11	24	10	3	35	12	11	11	15	32	16
hsa-miR-3129-3p	3p	hsa-mir-3129	MI0014146	AACUAA	22	AAACUAAUCUCUACACUGCUGC	MIMAT0019202	AAACTAATCTCTACACTGCTGC	Yes	15	11	12	3	12	5	8	3	15	11	12	3	12	5	8	3	48	39	50	19	32	30	34	17
hsa-miR-3129-5p	5p	hsa-mir-3129	MI0014146	CAGUAG	22	GCAGUAGUGUAGAGAUUGGUUU	MIMAT0014992	AGTAGTGTAGAGATTGGTTTGC	No					1	1			7	5	9	4	15	6	6	2	15	15	18	9	29	23	16	10
hsa-miR-3130-3p	3p	hsa-mir-3130-1	MI0014147	CUGCAC	21	GCUGCACCGGAGACUGGGUAA	MIMAT0014994	GCTGCACCGGAGACTGGGTAAG	No		1																2	2			1
hsa-miR-3130-3p	3p	hsa-mir-3130-2	MI0014148	CUGCAC	21	GCUGCACCGGAGACUGGGUAA	MIMAT0014994	GCTGCACCGGAGACTGGGTAAG	No		1																2	2			1
hsa-miR-3130-5p	5p	hsa-mir-3130-1	MI0014147	ACCCAG	21	UACCCAGUCUCCGGUGCAGCC	MIMAT0014995	TACCCAGTCTCCGGTGCAGCC	Yes	1	3	1		2	1		1	1	3	1		2	1		1	8	11	8	3	7	7	2	4
hsa-miR-3130-5p	5p	hsa-mir-3130-2	MI0014148	ACCCAG	21	UACCCAGUCUCCGGUGCAGCC	MIMAT0014995	TACCCAGTCTCCGGTGCAGCC	Yes	1	3	1		2	1		1	1	3	1		2	1		1	8	10	8	3	7	8	3	4
hsa-miR-3131	5p	hsa-mir-3131	MI0014151	CGAGGA	23	UCGAGGACUGGUGGAAGGGCCUU	MIMAT0014996	TCGAGGACTGGTGGAAGGGCCTTT	No	2	1	5		1		2		6	2	2	1	2		2	1	16	7	16	1	9	1	9	1
hsa-miR-3132	5p	hsa-mir-3132	MI0014152	GGGUAG	24	UGGGUAGAGAAGGAGCUCAGAGGA	MIMAT0014997		No
hsa-miR-3133	5p	hsa-mir-3133	MI0014153	AAAGAA	22	UAAAGAACUCUUAAAACCCAAU	MIMAT0014998	AAAGAACTCTTAAAACCCAAT	No	4	6	4	4	10	8	9	7	5	6	8	6	8	8	13	7	15	18	21	17	24	25	32	22
hsa-miR-3134	3p	hsa-mir-3134	MI0014155	GAUGGA	23	UGAUGGAUAAAAGACUACAUAUU	MIMAT0015000	TGATGGATAAAAGACTACATATT	Yes		2	1			1	1			2	1			1	1			2	1			1	1
hsa-miR-3135a	5p	hsa-mir-3135a	MI0014156	GCCUAG	22	UGCCUAGGCUGAGACUGCAGUG	MIMAT0015001		No
hsa-miR-3135b	5p	hsa-mir-3135b	MI0016809	GCUGGA	22	GGCUGGAGCGAGUGCAGUGGUG	MIMAT0018985	GGCTGGACCGAGTGCAGT	No									1				1				1				4
hsa-miR-3136-3p	3p	hsa-mir-3136	MI0014158	GGCCCA	22	UGGCCCAACCUAUUCAGUUAGU	MIMAT0019203		No
hsa-miR-3136-5p	5p	hsa-mir-3136	MI0014158	UGACUG	23	CUGACUGAAUAGGUAGGGUCAUU	MIMAT0015003	CTGACTGAATAGGTAGGGTCAT	No		3		1	1	1	2	1		1	1	1	2	1	2			6	1	2	4	5	6	1
hsa-miR-3137	5p	hsa-mir-3137	MI0014160	CUGUAG	24	UCUGUAGCCUGGGAGCAAUGGGGU	MIMAT0015005	TCTGTAGCCTGGGAGCAATGGGGTT	No											1								2
hsa-miR-3138	3p	hsa-mir-3138	MI0014161	GUGGAC	24	UGUGGACAGUGAGGUAGAGGGAGU	MIMAT0015006	ACAGTGAGGTAGAGGGAGTGC	No			1						4	3	4	3	4	2	2	1	7	9	15	4	7	9	4	4
hsa-miR-3139	5p	hsa-mir-3139	MI0014162	AGGAGC	23	UAGGAGCUCAACAGAUGCCUGUU	MIMAT0015007	TAGGAGCTCAACAGATGCCTGTT	Yes		1	1	1	1					1	1	1	1					1	1	1	1
hsa-miR-3140-3p	3p	hsa-mir-3140	MI0014163	GCUUUU	22	AGCUUUUGGGAAUUCAGGUAGU	MIMAT0015008	AGCTTTTGGGAATTCAGGTAGT	Yes	5		2	2	3	2	1	2	5		2	2	3	2	1	2	8	4	6	5	9	4	3	7
hsa-miR-3140-5p	5p	hsa-mir-3140	MI0014163	CCUGAA	21	ACCUGAAUUACCAAAAGCUUU	MIMAT0019204	ACCTGAATTACCAAAAGCTTT	Yes		1		1	1	1		1		1		1	1	1		1		1		1	1	1		1
hsa-miR-3141	5p	hsa-mir-3141	MI0014165	AGGGCG	19	GAGGGCGGGUGGAGGAGGA	MIMAT0015010	GAGGGCGGGTGGAGGAGGA	Yes
hsa-miR-3142	3p	hsa-mir-3142	MI0014166	AGGCCU	22	AAGGCCUUUCUGAACCUUCAGA	MIMAT0015011		No
hsa-miR-3143	5p	hsa-mir-3143	MI0014167	UAACAU	25	AUAACAUUGUAAAGCGCUUCUUUCG	MIMAT0015012	AGATAACATTGTAAAGCGCTTCT	No															1				1			1	1	1
hsa-miR-3144-3p	3p	hsa-mir-3144	MI0014169	UAUACC	22	AUAUACCUGUUCGGUCUCUUUA	MIMAT0015015	ATATACCTGTTCGGTCTCTTT	No		5	4	3	6	11	11		5	11	5	11	8	26	8	3	11	35	18	32	22	112	35	18
hsa-miR-3144-5p	5p	hsa-mir-3144	MI0014169	GGGGAC	22	AGGGGACCAAAGAGAUAUAUAG	MIMAT0015014	AAGGGGACCAAAGAGATATATA	No										1				1		1		1				2		1
hsa-miR-3145-3p	3p	hsa-mir-3145	MI0014170	GAUAUU	24	AGAUAUUUUGAGUGUUUGGAAUUG	MIMAT0015016	AGATATTTTGAGTGTTTGGAATT	No		1		1	1		1	1		1	1	2	3	1	3	3	1	4	3	5	8	1	5	10
hsa-miR-3145-5p	5p	hsa-mir-3145	MI0014170	ACUCCA	22	AACUCCAAACACUCAAAACUCA	MIMAT0019205	AACTCCAAACACTCAAAACTCA	Yes	7	4	5	4	4	1	7	3	7	4	5	4	4	1	7	3	10	9	13	9	12	2	11	8
hsa-miR-3146	3p	hsa-mir-3146	MI0014172	AUGCUA	22	CAUGCUAGGAUAGAAAGAAUGG	MIMAT0015018	CATGCTAGGATAGAAAGAATGGGT	No										1			1	1	1	1		4	3	1	1	1	2	1
hsa-miR-3148	5p	hsa-mir-3148	MI0014175	GGAAAA	22	UGGAAAAAACUGGUGUGUGCUU	MIMAT0015021	TGGAAAAAACTGGTGTGTGCTT	Yes	7	5	7	1	5	9	6	4	7	5	7	1	5	9	6	4	14	9	13	4	8	23	8	11
hsa-miR-3149	3p	hsa-mir-3149	MI0014176	UUGUAU	23	UUUGUAUGGAUAUGUGUGUGUAU	MIMAT0015022	TTTGTATGGATATGTGTGTGTATT	No				1	1			2	1	2	1	1	2	1	1	1	1	3	3	3	3	3	3	4
hsa-miR-3150a-3p	3p	hsa-mir-3150a	MI0014177	UGGGGA	22	CUGGGGAGAUCCUCGAGGUUGG	MIMAT0015023	AAGGCTGGGGAGACCC	No						1													1			1	1
hsa-miR-3150a-5p	5p	hsa-mir-3150a	MI0014177	AACCUC	22	CAACCUCGACGAUCUCCUCAGC	MIMAT0019206	CAACCTCGACGATCTCCTCAGC	Yes	1	2	1	1	2	5	3	2	1	2	1	1	2	5	3	2	9	5	6	3	4	19	7	5
hsa-miR-3150b-3p	3p	hsa-mir-3150b	MI0016426	GAGGAG	21	UGAGGAGAUCGUCGAGGUUGG	MIMAT0018194	TGAGGAGATCGTCGAGGTTGGT	No
hsa-miR-3150b-5p	5p	hsa-mir-3150b	MI0016426	AACCUC	22	CAACCUCGAGGAUCUCCCCAGC	MIMAT0019226		No
hsa-miR-3151-3p	3p	hsa-mir-3151	MI0014178	CUGAUC	20	CCUGAUCCCACAGCCCACCU	MIMAT0027026		No
hsa-miR-3151-5p	5p	hsa-mir-3151	MI0014178	GUGGGG	21	GGUGGGGCAAUGGGAUCAGGU	MIMAT0015024		No
hsa-miR-3153	3p	hsa-mir-3153	MI0014180	GGGAAA	23	GGGGAAAGCGAGUAGGGACAUUU	MIMAT0015026	TTGGGGGAAAGCGAGTAGGGA	No														1								1
hsa-miR-3155a	3p	hsa-mir-3155a	MI0014183	CAGGCU	21	CCAGGCUCUGCAGUGGGAACU	MIMAT0015029	CCAGGCTCTGCAGTGGGAAC	No											1								1
hsa-miR-3155b	3p	hsa-mir-3155b	MI0016839	CAGGCU	18	CCAGGCUCUGCAGUGGGA	MIMAT0019012		No
hsa-miR-3157-3p	3p	hsa-mir-3157	MI0014185	UGCCCU	22	CUGCCCUAGUCUAGCUGAAGCU	MIMAT0019210	CTGCCCTAGTCTAGCTGAAGCT	Yes	8	11	5	5	6	6	9	4	8	11	5	5	6	6	9	4	15	22	13	17	10	18	17	11
hsa-miR-3157-5p	5p	hsa-mir-3157	MI0014185	UCAGCC	22	UUCAGCCAGGCUAGUGCAGUCU	MIMAT0015031	TTCAGCCAGGCTAGTGCAGTCT	Yes	9	16	8	5	16	1	12	9	9	16	8	5	16	1	12	9	24	33	26	13	34	9	26	20
hsa-miR-3158-3p	3p	hsa-mir-3158-1	MI0014186	AGGGCU	22	AAGGGCUUCCUCUCUGCAGGAC	MIMAT0015032	AAGGGCTTCCTCTCTGCAGGA	No	21	6	12	4	11	5	10	4	156	71	139	17	78	30	138	38	242	109	207	35	131	56	195	72
hsa-miR-3158-3p	3p	hsa-mir-3158-2	MI0014187	AGGGCU	22	AAGGGCUUCCUCUCUGCAGGAC	MIMAT0015032	AAGGGCTTCCTCTCTGCAGGA	No	21	6	12	4	11	5	10	4	156	71	139	17	78	30	138	38	242	109	207	35	131	56	195	72
hsa-miR-3158-5p	5p	hsa-mir-3158-1	MI0014186	CUGCAG	21	CCUGCAGAGAGGAAGCCCUUC	MIMAT0019211	CCTGCAGAGAGGAAGCCCTTCT	No	2	1	1					1	3	1	4		1		2	1	5	2	5		2		2	2
hsa-miR-3158-5p	5p	hsa-mir-3158-2	MI0014187	CUGCAG	21	CCUGCAGAGAGGAAGCCCUUC	MIMAT0019211	CCTGCAGAGAGGAAGCCCTTC	Yes	2	1	1					1	2	1	1					1	3	1	2		1			1
hsa-miR-3159	5p	hsa-mir-3159	MI0014188	AGGAUU	22	UAGGAUUACAAGUGUCGGCCAC	MIMAT0015033	TAGGATTACAAGTGTCGGCCACT	No					1						1	1						1	4	1	1
hsa-miR-3161	5p	hsa-mir-3161	MI0014191	UGAUAA	23	CUGAUAAGAACAGAGGCCCAGAU	MIMAT0015035		No
hsa-miR-3162-3p	3p	hsa-mir-3162	MI0014192	CCCUAC	21	UCCCUACCCCUCCACUCCCCA	MIMAT0019213	TCCCTACCCCTCCACTCCCC	No									1								1				1
hsa-miR-3162-5p	5p	hsa-mir-3162	MI0014192	UAGGGA	23	UUAGGGAGUAGAAGGGUGGGGAG	MIMAT0015036	AGGGAGTAGAAGGGTGGGGAGC	No													1		1			2	5		3		1
hsa-miR-3163	5p	hsa-mir-3163	MI0014193	AUAAAA	22	UAUAAAAUGAGGGCAGUAAGAC	MIMAT0015037	TATAAAATGAGGGCAGTAAGAC	Yes		1	2	1	1	1	2			1	2	1	1	1	2			4	5	5	2	4	4	2
hsa-miR-3164	5p	hsa-mir-3164	MI0014194	GUGACU	22	UGUGACUUUAAGGGAAAUGGCG	MIMAT0015038	TGTGACTTTAAGGGAAATGGCG	Yes	8	2	5	1	4	1	5	2	8	2	5	1	4	1	5	2	17	6	13	5	10	6	12	6
hsa-miR-3165	5p	hsa-mir-3165	MI0014195	GGUGGA	22	AGGUGGAUGCAAUGUGACCUCA	MIMAT0015039	AGGTGGATGCAATGTGACCTCA	Yes	1								1								1	1
hsa-miR-3167	3p	hsa-mir-3167	MI0014198	GGAUUU	22	AGGAUUUCAGAAAUACUGGUGU	MIMAT0015042		No
hsa-miR-3168	5p	hsa-mir-3168	MI0014199	AGUUCU	17	GAGUUCUACAGUCAGAC	MIMAT0015043	GAGTTCTACAGTCCGA	No									2		2		1		1	1	2		2		1		2	1
hsa-miR-3170	5p	hsa-mir-3170	MI0014201	UGGGGU	22	CUGGGGUUCUGAGACAGACAGU	MIMAT0015045	CTGGGGTTCTGAGACAGACAGT	Yes		1	1				2	1		1	1				2	1		1	1		1		2	1
hsa-miR-3171	5p	hsa-mir-3171	MI0014202	GAUGUA	24	AGAUGUAUGGAAUCUGUAUAUAUC	MIMAT0015046	AGATGTATGGAATCTGTATAT	No										1	1	1		2		1		1	1	3	1	5		2
hsa-miR-3173-3p	3p	hsa-mir-3173	MI0014204	AAGGAG	22	AAAGGAGGAAAUAGGCAGGCCA	MIMAT0015048	AGGAGGAAATAGGCAGGCCAGT	No														1						1	2	2	1
hsa-miR-3173-5p	5p	hsa-mir-3173	MI0014204	GCCCUG	22	UGCCCUGCCUGUUUUCUCCUUU	MIMAT0019214	TGCCCTGCCTGTTTTCTCCTTT	Yes	4	2	3	3	3	2	2	3	4	2	3	3	3	2	2	3	6	5	8	4	5	2	4	4
hsa-miR-3174	5p	hsa-mir-3174	MI0014208	AGUGAG	23	UAGUGAGUUAGAGAUGCAGAGCC	MIMAT0015051	TAGTGAGTTAGAGATGCAGAGC	No			4		1			1	5	2	2	2	1	2	1	1	11	6	9	3	7	4	3	3
hsa-miR-3175	5p	hsa-mir-3175	MI0014209	GGGGAG	22	CGGGGAGAGAACGCAGUGACGU	MIMAT0015052	CGGGGAGAGAACGCAGTGACGT	Yes	1	1	1				1		1	1	1				1		1	1	1				1
hsa-miR-3176	3p	hsa-mir-3176	MI0014210	CUGGCC	19	ACUGGCCUGGGACUACCGG	MIMAT0015053	ACTGGCCTGGGACTACCGGGG	No	2		1			1	2	1		3	2	1	2	1	3		7	8	12	4	13	4	15	4
hsa-miR-3177-3p	3p	hsa-mir-3177	MI0014211	GCACGG	21	UGCACGGCACUGGGGACACGU	MIMAT0015054	TGCACGGCACTGGGGACACGT	Yes	23	12	20	5	18	6	18	5	23	12	20	5	18	6	18	5	37	26	34	10	29	11	30	12
hsa-miR-3177-5p	5p	hsa-mir-3177	MI0014211	GUGUAC	23	UGUGUACACACGUGCCAGGCGCU	MIMAT0019215	TGTGTACACACGTGCCAGGCGCT	Yes	1	2	2				1		1	2	2				1		1	2	3		2		2
hsa-miR-3178	5p	hsa-mir-3178	MI0014212	GGGCGC	17	GGGGCGCGGCCGGAUCG	MIMAT0015055	ACGGGGCGCGGCCGGA	No										1	2		1	2	1	4	1	1	2		1	2	1	5
hsa-miR-3179	3p	hsa-mir-3179-1	MI0014213	GAAGGG	22	AGAAGGGGUGAAAUUUAAACGU	MIMAT0015056	AGAAGGGGTGAAATTTAAACGT	Yes	2	1	2	1	1	1	2	1	2	1	2	1	1	1	2	1	2	3	3	2	2	2	3	2
hsa-miR-3179	3p	hsa-mir-3179-2	MI0014216	GAAGGG	22	AGAAGGGGUGAAAUUUAAACGU	MIMAT0015056	AGAAGGGGTGAAATTTAAACGT	Yes	2	1	2	1	1	1	2	1	2	1	2	1	1	1	2	1	2	3	3	2	2	2	3	2
hsa-miR-3179	3p	hsa-mir-3179-3	MI0014221	GAAGGG	22	AGAAGGGGUGAAAUUUAAACGU	MIMAT0015056	AGAAGGGGTGAAATTTAAACGT	Yes	2	1	2	1	1	1	2	1	2	1	2	1	1	1	2	1	2	3	3	2	2	2	3	2
hsa-miR-3179	3p	hsa-mir-3179-4	MI0031510	GAAGGG	22	AGAAGGGGUGAAAUUUAAACGU	MIMAT0015056	AGAAGGGGTGAAATTTAAACGT	Yes	2	1	2	1	1	1	2	1	2	1	2	1	1	1	2	1	2	3	3	2	2	2	3	2
hsa-miR-3180-3p	3p	hsa-mir-3180-1	MI0014214	GGGGCG	22	UGGGGCGGAGCUUCCGGAGGCC	MIMAT0015058	TGGGGCGGAGCTTCCGGAGG	No
hsa-miR-3180-3p	3p	hsa-mir-3180-2	MI0014215	GGGGCG	22	UGGGGCGGAGCUUCCGGAGGCC	MIMAT0015058	TGGGGCGGAGCTTCCGGAGG	No
hsa-miR-3180-3p	3p	hsa-mir-3180-3	MI0014217	GGGGCG	22	UGGGGCGGAGCUUCCGGAGGCC	MIMAT0015058	TGGGGCGGAGCTTCCGGAGG	No
hsa-miR-3180-5p	5p	hsa-mir-3180-1	MI0014214	UUCCAG	25	CUUCCAGACGCUCCGCCCCACGUCG	MIMAT0015057	CTTCCAGACGCTCCGCCCCACG	No									1		1	1	1				1		2	1	1
hsa-miR-3180-5p	5p	hsa-mir-3180-2	MI0014215	UUCCAG	25	CUUCCAGACGCUCCGCCCCACGUCG	MIMAT0015057	CTTCCAGACGCTCCGCCCCACG	No									1		1	1	1				1		2	1	1
hsa-miR-3180-5p	5p	hsa-mir-3180-3	MI0014217	UUCCAG	25	CUUCCAGACGCUCCGCCCCACGUCG	MIMAT0015057	CTTCCAGACGCTCCGCCCCACG	No									1		1	1	1				1		2	1	1
hsa-miR-3180	5p	hsa-mir-3180-4	MI0016408	GGGGCG	19	UGGGGCGGAGCUUCCGGAG	MIMAT0018178	TGGGGCGGAGCTTCCGGAGG	No
hsa-miR-3180	5p	hsa-mir-3180-5	MI0016409	GGGGCG	19	UGGGGCGGAGCUUCCGGAG	MIMAT0018178	TGGGGCGGAGCTTCCGGAGG	No
hsa-miR-3181	5p	hsa-mir-3181	MI0014223	UCGGGC	19	AUCGGGCCCUCGGCGCCGG	MIMAT0015061	ATCGGGCCCTCGGCGCCGGCT	No													1						1		1
hsa-miR-3182	5p	hsa-mir-3182	MI0014224	CUUCUG	17	GCUUCUGUAGUGUAGUC	MIMAT0015062	GCTTCTGTAGTGTAGTG	No	13	2	3		4		1	1	943	205	367	55	451	37	173	208	1552	346	576	86	719	64	249	354
hsa-miR-3184-3p	3p	hsa-mir-3184	MI0014226	AAGUCU	23	AAAGUCUCGCUCUCUGCCCCUCA	MIMAT0022731		No
hsa-miR-3184-5p	5p	hsa-mir-3184	MI0014226	GAGGGG	24	UGAGGGGCCUCAGACCGAGCUUUU	MIMAT0015064	TGAGGGGCCTCAGACCGAGCTTT	No											1								1
hsa-miR-3187-3p	3p	hsa-mir-3187	MI0014231	UGGCCA	20	UUGGCCAUGGGGCUGCGCGG	MIMAT0015069	TTGGCCATGGGGCTGCGCGGGGC	No	32	11	23	5	20	9	16	7	41	12	49	1	35	1	15	1	291	108	274	23	188	42	123	39
hsa-miR-3187-5p	5p	hsa-mir-3187	MI0014231	CUGGGC	23	CCUGGGCAGCGUGUGGCUGAAGG	MIMAT0019216	CCTGGGCAGCGTGTGGCTGAAGGT	No			1		2	1	1		3	1	5	2	5	1	6	1	8	5	17	5	18	6	12	4
hsa-miR-3189-3p	3p	hsa-mir-3189	MI0014233	CCUUGG	21	CCCUUGGGUCUGAUGGGGUAG	MIMAT0015071	CCCTTGGGTCTGATGGGGTAGC	No		1				1			2	3	1	1	1	1	1	1	3	6	3	2	4	3	6	2
hsa-miR-3189-5p	5p	hsa-mir-3189	MI0014233	GCCCCA	25	UGCCCCAUCUGUGCCCUGGGUAGGA	MIMAT0019217	TGCCCCATCTGTGCCCTGGGTAGG	No	2								1	1			1				3	1	1		3
hsa-miR-3190-3p	3p	hsa-mir-3190	MI0014235	GUGGAA	23	UGUGGAAGGUAGACGGCCAGAGA	MIMAT0022839	TGGAAGGTAGACGGCCAGAGAGT	No									2	1	4	1	1		1	1	9	2	14	3	4	4	4	2
hsa-miR-3190-5p	5p	hsa-mir-3190	MI0014235	CUGGCC	20	UCUGGCCAGCUACGUCCCCA	MIMAT0015073		No
hsa-miR-3191-3p	3p	hsa-mir-3191	MI0014236	GGGGAC	23	UGGGGACGUAGCUGGCCAGACAG	MIMAT0015075	TGGGGACGTAGCTGGCCAGAC	No													1								1
hsa-miR-3191-5p	5p	hsa-mir-3191	MI0014236	UCUCUG	22	CUCUCUGGCCGUCUACCUUCCA	MIMAT0022732		No
hsa-miR-3192-3p	3p	hsa-mir-3192	MI0014237	UCUGAU	21	CUCUGAUCGCCCUCUCAGCUC	MIMAT0027027	TCTGATCGCCCTCTCAGCTCT	No																					1
hsa-miR-3192-5p	5p	hsa-mir-3192	MI0014237	CUGGGA	23	UCUGGGAGGUUGUAGCAGUGGAA	MIMAT0015076	TCTGGGAGGTTGTAGCAGTGGA	No							1	1	2	1	1		1				3	2	3		3	1	1	1
hsa-miR-3193	5p	hsa-mir-3193	MI0014238	CCUGCG	22	UCCUGCGUAGGAUCUGAGGAGU	MIMAT0015077	CTCCTGCGTAGGATCTGAGGAGT	No			1			1	1	1	2	1	1	1	2		2		2	4	6	1	4	2	4	1
hsa-miR-3194-3p	3p	hsa-mir-3194	MI0014239	GCUCUG	22	AGCUCUGCUGCUCACUGGCAGU	MIMAT0019218	AGCTCTGCTGCTCACTGGCAGT	Yes	5	3	3	1	5	4	6	1	5	3	3	1	5	4	6	1	6	4	4	1	6	8	8	1
hsa-miR-3194-5p	5p	hsa-mir-3194	MI0014239	GCCAGC	21	GGCCAGCCACCAGGAGGGCUG	MIMAT0015078	GGCCAGCCACCAGGAGGGCTGC	No							1		2		1		2				3	2	3		2	1	3	1
hsa-miR-3195	5p	hsa-mir-3195	MI0014240	GCGCCG	17	CGCGCCGGGCCCGGGUU	MIMAT0015079	GGCGCGCCGGGCCCGGG	No						1								1		1	4	1	1	1	2	3	1	12
hsa-miR-3196	5p	hsa-mir-3196	MI0014241	GGGGCG	18	CGGGGCGGCAGGGGCCUC	MIMAT0015080	GGGTCGGGGCGGCAGGGGC	No
hsa-miR-3198	3p	hsa-mir-3198-1	MI0014246	UGGAGU	22	GUGGAGUCCUGGGGAAUGGAGA	MIMAT0015083	GTGGAGTCCTGGGGAATGGAGA	Yes	1		1						1		1						1		1		1
hsa-miR-3198	3p	hsa-mir-3198-2	MI0017335	UGGAGU	22	GUGGAGUCCUGGGGAAUGGAGA	MIMAT0015083	GTGGAGTCCTGGGGAATGGAGA	Yes	1		1						1		1						1		1		1
hsa-miR-3199	5p	hsa-mir-3199-1	MI0014247	GGGACU	23	AGGGACUGCCUUAGGAGAAAGUU	MIMAT0015084	AGGGACTGCCTTAGGAGAAAGT	No									1								1
hsa-miR-3199	5p	hsa-mir-3199-2	MI0014248	GGGACU	23	AGGGACUGCCUUAGGAGAAAGUU	MIMAT0015084	AGGGACTGCCTTAGGAGAAAGT	No									1								1
hsa-miR-32-3p	3p	hsa-mir-32	MI0000090	AAUUUA	22	CAAUUUAGUGUGUGUGAUAUUU	MIMAT0004505	CAATTTAGTGTGTGTGATATT	No				2		3		1	8	24	8	57	21	50	14	20	10	31	12	95	29	86	19	34
hsa-miR-32-5p	5p	hsa-mir-32	MI0000090	AUUGCA	22	UAUUGCACAUUACUAAGUUGCA	MIMAT0000090	TATTGCACATTACTAAGTTGCA	Yes	11	72	21	106	53	77	36	83	11	72	21	106	53	77	36	83	12	117	33	168	70	118	51	143
hsa-miR-3200-3p	3p	hsa-mir-3200	MI0014249	ACCUUG	22	CACCUUGCGCUACUCAGGUCUG	MIMAT0015085	CACCTTGCGCTACTCAGGTCTGC	No			6	1		1	2	1	13	7	19	6	14	3	14	6	38	19	56	21	37	8	36	17
hsa-miR-3200-5p	5p	hsa-mir-3200	MI0014249	AUCUGA	22	AAUCUGAGAAGGCGCACAAGGU	MIMAT0017392	AATCTGAGAAGGCGCACAAGGTTT	No										1		1	1	1				1		1	4	1
hsa-miR-3201	5p	hsa-mir-3201	MI0014250	GGAUAU	17	GGGAUAUGAAGAAAAAU	MIMAT0015086	GAAGGGATATGAAGAAAAAA	No									3	1							9	18	8		6		8	1
hsa-miR-3202	5p	hsa-mir-3202-1	MI0014252	GGAAGG	22	UGGAAGGGAGAAGAGCUUUAAU	MIMAT0015089	AGGGAGAAGAGCTTTAATGATT	No										1								1
hsa-miR-320a	3p	hsa-mir-320a	MI0000542	AAAGCU	22	AAAAGCUGGGUUGAGAGGGCGA	MIMAT0000510	AAAAGCTGGGTTGAGAGGGCGA	Yes	4873	3341	4710	1877	3652	1357	3483	2693	4873	3341	4710	1877	3652	1357	3483	2693	17104	12195	16840	7831	13305	5812	12030	12221
hsa-miR-320b	3p	hsa-mir-320b-1	MI0003776	AAAGCU	22	AAAAGCUGGGUUGAGAGGGCAA	MIMAT0005792	AAAAGCTGGGTTGAGAGGGCA	No	15	10	9	4	7	1	3	7	397	331	381	136	285	96	221	236	1018	744	960	326	743	305	582	682
hsa-miR-320b	3p	hsa-mir-320b-2	MI0003839	AAAGCU	22	AAAAGCUGGGUUGAGAGGGCAA	MIMAT0005792	AAAAGCTGGGTTGAGAGGGCA	No	15	10	9	4	7	1	3	7	397	331	381	136	285	96	221	236	874	681	848	284	668	270	505	587
hsa-miR-320c	3p	hsa-mir-320c-1	MI0003778	AAAGCU	20	AAAAGCUGGGUUGAGAGGGU	MIMAT0005793	AAAAGCTGGGTTGAGAGGGT	Yes	107	70	103	24	83	37	67	61	107	70	103	24	83	37	67	61	196	132	205	48	165	78	125	134
hsa-miR-320c	3p	hsa-mir-320c-2	MI0008191	AAAGCU	20	AAAAGCUGGGUUGAGAGGGU	MIMAT0005793	AAAAGCTGGGTTGAGAGGGCGATT	No	107	70	103	24	83	37	67	61	648	525	758	579	570	445	712	774	2388	1991	2472	1469	1862	1200	2132	2364
hsa-miR-320d	3p	hsa-mir-320d-1	MI0008190	AAAGCU	19	AAAAGCUGGGUUGAGAGGA	MIMAT0006764	AAAAGCTGGGTTGAGAGG	No	18	14	17	3	11	7	11	11	12	7	14	3	13	8	7	10	71	53	81	25	60	38	48	63
hsa-miR-320d	3p	hsa-mir-320d-2	MI0008192	AAAGCU	19	AAAAGCUGGGUUGAGAGGA	MIMAT0006764	AAAAGCTGGGTTGAGAGG	No	18	14	17	3	11	7	11	11	12	7	14	3	13	8	7	10	71	53	81	25	60	38	48	63
hsa-miR-320e	3p	hsa-mir-320e	MI0014234	AAGCUG	18	AAAGCUGGGUUGAGAAGG	MIMAT0015072	AAAAGCTGGGTTGAGAA	No									3	1	2	1	2	1	3	3	19	6	12	4	12	5	9	10
hsa-miR-323a-3p	3p	hsa-mir-323a	MI0000807	ACAUUA	21	CACAUUACACGGUCGACCUCU	MIMAT0000755	CACATTACACGGTCGACCTCA	No	2					1											2					2
hsa-miR-323a-5p	5p	hsa-mir-323a	MI0000807	GGUGGU	22	AGGUGGUCCGUGGCGCGUUCGC	MIMAT0004696		No
hsa-miR-324-3p	3p	hsa-mir-324	MI0000813	CUGCCC	20	ACUGCCCCAGGUGCUGCUGG	MIMAT0000762	CCACTGCCCCAGGTGCTGCT	No	13	4	8	2	5	1	5	4	12	7	8	5	12	4	13	8	83	30	60	15	59	15	37	28
hsa-miR-324-5p	5p	hsa-mir-324	MI0000813	GCAUCC	23	CGCAUCCCCUAGGGCAUUGGUGU	MIMAT0000761	CGCATCCCCTAGGGCATTGGTGT	Yes	183	93	156	32	135	43	114	67	183	93	156	32	135	43	114	67	342	174	301	71	251	86	191	141
hsa-miR-325	5p	hsa-mir-325	MI0000824	CUAGUA	23	CCUAGUAGGUGUCCAGUAAGUGU	MIMAT0000771		No
hsa-miR-326	3p	hsa-mir-326	MI0000808	CUCUGG	20	CCUCUGGGCCCUUCCUCCAG	MIMAT0000756	CCTCTGGGCCCTTCCTCCAGT	No	23	25	22	5	13	4	10	13	341	262	204	42	225	35	210	59	532	387	312	63	313	53	285	107
hsa-miR-328-3p	3p	hsa-mir-328	MI0000804	UGGCCC	22	CUGGCCCUCUCUGCCCUUCCGU	MIMAT0000752	CTGGCCCTCTCTGCCCTTCCGT	Yes	137	36	82	38	68	36	45	46	137	36	82	38	68	36	45	46	252	68	162	74	126	77	96	119
hsa-miR-328-5p	5p	hsa-mir-328	MI0000804	GGGGGG	23	GGGGGGGCAGGAGGGGCUCAGGG	MIMAT0026486		No
hsa-miR-329-3p	3p	hsa-mir-329-1	MI0001725	ACACAC	22	AACACACCUGGUUAACCUCUUU	MIMAT0001629	AACACACCTGGTTAACCTCTAT	No											1								1
hsa-miR-329-3p	3p	hsa-mir-329-2	MI0001726	ACACAC	22	AACACACCUGGUUAACCUCUUU	MIMAT0001629	AACACACCTGGTTAACCTCTAT	No											1								1
hsa-miR-329-5p	5p	hsa-mir-329-1	MI0001725	AGGUUU	23	GAGGUUUUCUGGGUUUCUGUUUC	MIMAT0026555		No
hsa-miR-329-5p	5p	hsa-mir-329-2	MI0001726	AGGUUU	23	GAGGUUUUCUGGGUUUCUGUUUC	MIMAT0026555		No
hsa-miR-330-3p	3p	hsa-mir-330	MI0000803	CAAAGC	23	GCAAAGCACACGGCCUGCAGAGA	MIMAT0000751	GCAAAGCACACGGCCTGCAGAGAGT	No	13	7	7	9	6	8	8	7	18	19	19	17	28	23	25	12	89	96	95	81	108	83	111	61
hsa-miR-330-5p	5p	hsa-mir-330	MI0000803	CUCUGG	22	UCUCUGGGCCUGUGUCUUAGGC	MIMAT0004693	TCTCTGGGCCTGTGTCTTAGG	No	7	9	9	7	7	7	8	6	7	9	12	9	7	14	10	13	21	33	37	26	28	34	33	36
hsa-miR-331-3p	3p	hsa-mir-331	MI0000812	CCCCUG	21	GCCCCUGGGCCUAUCCUAGAA	MIMAT0000760	GCCCCTGGGCCTATCCTAGAAT	No	111	34	84	26	72	21	66	32	319	147	265	153	243	121	251	140	1101	512	884	481	794	361	799	497
hsa-miR-331-5p	5p	hsa-mir-331	MI0000812	UAGGUA	22	CUAGGUAUGGUCCCAGGGAUCC	MIMAT0004700	CTAGGTATGGTCCCAGGGATC	No	6	3	11	16	12	8	7	5	31	28	57	109	52	109	45	75	76	90	153	279	145	244	111	192
hsa-miR-335-3p	3p	hsa-mir-335	MI0000816	UUUUCA	22	UUUUUCAUUAUUGCUCCUGACC	MIMAT0004703	TTTTTCATTATTGCTCCTGACC	Yes	5	35	13	57	15	63	23	12	5	35	13	57	15	63	23	12	18	88	33	163	36	148	58	34
hsa-miR-335-5p	5p	hsa-mir-335	MI0000816	CAAGAG	23	UCAAGAGCAAUAACGAAAAAUGU	MIMAT0000765	TCAAGAGCAATAACGAAAAATGT	Yes	4	7	2	6	4	3	3	5	4	7	2	6	4	3	3	5	7	17	6	20	10	15	8	16
hsa-miR-337-3p	3p	hsa-mir-337	MI0000806	UCCUAU	22	CUCCUAUAUGAUGCCUUUCUUC	MIMAT0000754	CTCCTATATGATGCCTTTCTTC	Yes																			1
hsa-miR-337-5p	5p	hsa-mir-337	MI0000806	AACGGC	21	GAACGGCUUCAUACAGGAGUU	MIMAT0004695		No
hsa-miR-338-3p	3p	hsa-mir-338	MI0000814	CCAGCA	22	UCCAGCAUCAGUGAUUUUGUUG	MIMAT0000763	TCCAGCATCAGTGATTTTGTA	No																		1		1			2
hsa-miR-338-5p	5p	hsa-mir-338	MI0000814	ACAAUA	22	AACAAUAUCCUGGUGCUGAGUG	MIMAT0004701	AACAATATCCTGGTGCTGAGT	No									6	2	5	14	9	1	3	4	6	2	8	17	11	1	4	4
hsa-miR-339-3p	3p	hsa-mir-339	MI0000815	GAGCGC	23	UGAGCGCCUCGACGACAGAGCCG	MIMAT0004702	TGAGCGCCTCGACGACAGAGC	No	81	22	89	34	57	21	56	36	149	44	141	80	132	125	95	128	773	256	698	395	550	429	437	453
hsa-miR-339-5p	5p	hsa-mir-339	MI0000815	CCCUGU	23	UCCCUGUCCUCCAGGAGCUCACG	MIMAT0000764	TCCCTGTCCTCCAGGAGCTCACG	Yes	440	224	272	355	365	175	284	129	440	224	272	355	365	175	284	129	2220	973	1240	1117	1633	699	1159	870
hsa-miR-33a-3p	3p	hsa-mir-33a	MI0000091	AAUGUU	22	CAAUGUUUCCACAGUGCAUCAC	MIMAT0004506	CAATGTTTCCACAGTGCATCA	No			1						5	27	11	22	17	23	18	13	11	47	22	34	27	44	29	25
hsa-miR-33a-5p	5p	hsa-mir-33a	MI0000091	UGCAUU	21	GUGCAUUGUAGUUGCAUUGCA	MIMAT0000091	GTGCATTGTAGTTGCATTGC	No		1	1			1	1	4		1	1	1	2	1		1		6	3	2	2	4	1	7
hsa-miR-33b-3p	3p	hsa-mir-33b	MI0003646	AGUGCC	22	CAGUGCCUCGGCAGUGCAGCCC	MIMAT0004811	CAGTGCCTCGGCAGTGCAGCC	No									21	23	29	20	30	20	25	14	58	56	67	42	63	43	46	29
hsa-miR-33b-5p	5p	hsa-mir-33b	MI0003646	UGCAUU	20	GUGCAUUGCUGUUGCAUUGC	MIMAT0003301	GTGCATTGCTGTTGCATTGC	Yes								1								1								1
hsa-miR-340-3p	3p	hsa-mir-340	MI0000802	CCGUCU	22	UCCGUCUCAGUUACUUUAUAGC	MIMAT0000750	TCCGTCTCAGTTACTTTATAGCC	No		3	1	4	1	3	2	2	2	2	4	3	4	3	3		6	13	8	10	11	13	6	5
hsa-miR-340-5p	5p	hsa-mir-340	MI0000802	UAUAAA	22	UUAUAAAGCAAUGAGACUGAUU	MIMAT0004692	TTATAAAGCAATGAGACTGATT	Yes	127	300	195	310	254	229	229	208	127	300	195	310	254	229	229	208	171	410	276	417	369	322	302	316
hsa-miR-342-3p	3p	hsa-mir-342	MI0000805	CUCACA	23	UCUCACACAGAAAUCGCACCCGU	MIMAT0000753	TCTCACACAGAAATCGCACCCGTC	No	31	31	43	17	39	9	29	15	172	97	144	31	118	33	121	39	408	280	377	84	283	76	260	93
hsa-miR-342-5p	5p	hsa-mir-342	MI0000805	GGGGUG	21	AGGGGUGCUAUCUGUGAUUGA	MIMAT0004694	AGGGGTGCTATCTGTGATTGAGA	No			1					1									2	3	5	1	1	2	2	1
hsa-miR-345-3p	3p	hsa-mir-345	MI0000825	CCCUGA	22	GCCCUGAACGAGGGGUCUGGAG	MIMAT0022698	GCCCTGAACGAGGGGTCTGGAGT	No					1				2		2				1		7		7	1	2		2	2
hsa-miR-345-5p	5p	hsa-mir-345	MI0000825	CUGACU	22	GCUGACUCCUAGUCCAGGGCUC	MIMAT0000772	GCTGACTCCTAGTCCAGGGCT	No	242	78	183	49	190	32	171	46	296	137	234	103	226	42	211	101	1250	494	960	406	908	232	774	424
hsa-miR-346	5p	hsa-mir-346	MI0000826	GUCUGC	23	UGUCUGCCCGCAUGCCUGCCUCU	MIMAT0000773	TGTCTGCCCGCATGCCTGCCTCT	Yes			1	1		1					1	1		1					2	1		1
hsa-miR-34a-3p	3p	hsa-mir-34a	MI0000268	AAUCAG	22	CAAUCAGCAAGUAUACUGCCCU	MIMAT0004557	AATCAGCAAGTATACTGCCCTA	No	1	2	1	3	2	2	1	2		2	1	2	2	2	2	1	3	8	9	7	9	11	8	12
hsa-miR-34a-5p	5p	hsa-mir-34a	MI0000268	GGCAGU	22	UGGCAGUGUCUUAGCUGGUUGU	MIMAT0000255	TGGCAGTGTCTTAGCTGGTTGTT	No	322	371	411	412	509	277	503	503	339	314	469	383	499	291	535	481	1036	1037	1364	1185	1502	880	1504	1549
hsa-miR-34b-3p	3p	hsa-mir-34b	MI0000742	AAUCAC	22	CAAUCACUAACUCCACUGCCAU	MIMAT0004676	AATCACTAACTCCACTGCCATT	No														1				1	1		1	2
hsa-miR-34b-5p	5p	hsa-mir-34b	MI0000742	AGGCAG	23	UAGGCAGUGUCAUUAGCUGAUUG	MIMAT0000685		No
hsa-miR-34c-3p	3p	hsa-mir-34c	MI0000743	AUCACU	22	AAUCACUAACCACACGGCCAGG	MIMAT0004677	AATCACTAACCACACAGCCAGGT	No									3								3
hsa-miR-34c-5p	5p	hsa-mir-34c	MI0000743	GGCAGU	23	AGGCAGUGUAGUUAGCUGAUUGC	MIMAT0000686	AGGCAGTGTAGTTAGCTGATT	No	4	2	2	2	2	1	4	1	1	1	1	1		1	3		15	4	8	4	8	4	12	4
hsa-miR-3591-3p	3p	hsa-mir-3591	MI0017383	AACACC	22	AAACACCAUUGUCACACUCCAC	MIMAT0019877		No
hsa-miR-3591-5p	5p	hsa-mir-3591	MI0017383	UUAGUG	23	UUUAGUGUGAUAAUGGCGUUUGA	MIMAT0019876	TTTAGTGTGATAATGGCGTTTG	No	1	4	4	5	1	6	3	7	2	3	4	6	4	6	4	7	3	7	9	15	6	18	7	21
hsa-miR-3605-3p	3p	hsa-mir-3605	MI0015995	CUCCGU	23	CCUCCGUGUUACCUGUCCUCUAG	MIMAT0017982	CCTCCGTGTTACCTGTCCTCT	No	4	1	4	1	2		2		4	2	3	2	1	2			12	12	14	7	6	4	8	4
hsa-miR-3605-5p	5p	hsa-mir-3605	MI0015995	GAGGAU	23	UGAGGAUGGAUAGCAAGGAAGCC	MIMAT0017981	TGAGGATGGATAGCAAGGAAGC	No		1	1								2		1		2		5	5	7		6	2	8
hsa-miR-3607-3p	3p	hsa-mir-3607	MI0015997	CUGUAA	20	ACUGUAAACGCUUUCUGAUG	MIMAT0017985	TACTGTAAACGCTTTCTGATG	No										1	1		2	1		3	4	1	5		8	3	1	5
hsa-miR-3607-5p	5p	hsa-mir-3607	MI0015997	CAUGUG	22	GCAUGUGAUGAAGCAAAUCAGU	MIMAT0017984	TGCATGTGATGAAGCAAATCAGT	No													1		1						1		1
hsa-miR-3609	3p	hsa-mir-3609	MI0015999	AAAGUG	24	CAAAGUGAUGAGUAAUACUGGCUG	MIMAT0017986	GCAAAGTGATGAGTAATACTGGCTGGAGC	No						1	1			1					3	1	4	4	10	3	6	2	12	11
hsa-miR-361-3p	3p	hsa-mir-361	MI0000760	CCCCCA	23	UCCCCCAGGUGUGAUUCUGAUUU	MIMAT0004682	TCCCCCAGGTGTGATTCTGATTTG	No						1	1		1								6		1	1	3	2	6	2
hsa-miR-361-5p	5p	hsa-mir-361	MI0000760	UAUCAG	22	UUAUCAGAAUCUCCAGGGGUAC	MIMAT0000703	TTATCAGAATCTCCAGGGGTG	No		1																1			2			1
hsa-miR-3610	3p	hsa-mir-3610	MI0016000	AAUCGG	20	GAAUCGGAAAGGAGGCGCCG	MIMAT0017987		No
hsa-miR-3611	3p	hsa-mir-3611	MI0016001	UGUGAA	21	UUGUGAAGAAAGAAAUUCUUA	MIMAT0017988	TTGTGAAGAAAGAAATTCTTAC	No										1					1			1	1	1		1	2
hsa-miR-3612	5p	hsa-mir-3612	MI0016002	GGAGGC	22	AGGAGGCAUCUUGAGAAAUGGA	MIMAT0017989		No
hsa-miR-3613-3p	3p	hsa-mir-3613	MI0016003	CAAAAA	24	ACAAAAAAAAAAGCCCAACCCUUC	MIMAT0017991	ACAAAAAAAAAAGCCCAACCCT	No									5	7	7	1	8	1	4	2	7	12	18	1	12	1	9	4
hsa-miR-3613-5p	5p	hsa-mir-3613	MI0016003	GUUGUA	22	UGUUGUACUUUUUUUUUUGUUC	MIMAT0017990	TGTTGTACTTTTTTTTTTGTTC	Yes	4	45	13	18	21	14	34	25	4	45	13	18	21	14	34	25	7	75	17	31	32	29	53	44
hsa-miR-3614-3p	3p	hsa-mir-3614	MI0016004	AGCCUU	23	UAGCCUUCAGAUCUUGGUGUUUU	MIMAT0017993		No
hsa-miR-3614-5p	5p	hsa-mir-3614	MI0016004	CACUUG	23	CCACUUGGAUCUGAAGGCUGCCC	MIMAT0017992	CCACTTGGATCTGAAGGCTGCC	No
hsa-miR-3615	3p	hsa-mir-3615	MI0016005	CUCUCG	21	UCUCUCGGCUCCUCGCGGCUC	MIMAT0017994	TCTCTCGGCTCCTCGCGGCTCG	No	37	25	32	29	35	17	23	34	586	590	619	631	661	437	576	634	1831	1749	1851	1645	1762	1012	1405	1801
hsa-miR-3618	3p	hsa-mir-3618	MI0016008	GUCUAC	22	UGUCUACAUUAAUGAAAAGAGC	MIMAT0017998	CTGTCTACATTAATGAAAAGAGCAAT	No											1								1
hsa-miR-3619-3p	3p	hsa-mir-3619	MI0016009	GGACCA	22	GGGACCAUCCUGCCUGCUGUGG	MIMAT0019219	GGGACCATCCTGCCTGCTGTGG	Yes			1								1							1	1
hsa-miR-3619-5p	5p	hsa-mir-3619	MI0016009	CAGCAG	22	UCAGCAGGCAGGCUGGUGCAGC	MIMAT0017999	TCAGCAGGCAGGCTGGTGCAGT	No									1								1
hsa-miR-362-3p	3p	hsa-mir-362	MI0000762	ACACAC	22	AACACACCUAUUCAAGGAUUCA	MIMAT0004683	AACACACCTATTCAAGGATTCA	Yes	8	17	8	4	11	4	10	5	8	17	8	4	11	4	10	5	13	26	14	8	14	8	14	11
hsa-miR-362-5p	5p	hsa-mir-362	MI0000762	AUCCUU	24	AAUCCUUGGAACCUAGGUGUGAGU	MIMAT0000705	AATCCTTGGAACCTAGGTGTGAGT	Yes	735	597	589	462	519	433	452	437	735	597	589	462	519	433	452	437	1478	1091	1196	841	959	795	858	852
hsa-miR-3620-3p	3p	hsa-mir-3620	MI0016011	CACCCU	22	UCACCCUGCAUCCCGCACCCAG	MIMAT0018001	TCACCCTGCATCCCGCACCCAGT	No									5	1	2	1	3	1	3	1	15	3	8	2	6	1	5	2
hsa-miR-3620-5p	5p	hsa-mir-3620	MI0016011	UGGGCU	22	GUGGGCUGGGCUGGGCUGGGCC	MIMAT0022967	TGGGCTGGGCTGGGCT	No
hsa-miR-3621	5p	hsa-mir-3621	MI0016012	GCGGGU	20	CGCGGGUCGGGGUCUGCAGG	MIMAT0018002		No
hsa-miR-3622a-3p	3p	hsa-mir-3622a	MI0016013	CACCUG	22	UCACCUGACCUCCCAUGCCUGU	MIMAT0018004	CACCTGACCTCCCATGCCTGTG	No							1		2	1	1		1	1	1		4	1	3	2	1	1	2	1
hsa-miR-3622a-5p	5p	hsa-mir-3622a	MI0016013	AGGCAC	22	CAGGCACGGGAGCUCAGGUGAG	MIMAT0018003	CAGGCACAGGAGCTCAGGTGAG	No									2	1	1		1	1	2	1	4	1	2		2	1	4	1
hsa-miR-363-3p	3p	hsa-mir-363	MI0000764	AUUGCA	22	AAUUGCACGGUAUCCAUCUGUA	MIMAT0000707	AATTGCACGGTATCCATCTGTA	Yes	2	5	7	15	27	2	9	3	2	5	7	15	27	2	9	3	7	13	18	34	78	6	25	9
hsa-miR-363-5p	5p	hsa-mir-363	MI0000764	GGGUGG	22	CGGGUGGAUCACGAUGCAAUUU	MIMAT0003385		No
hsa-miR-3646	3p	hsa-mir-3646	MI0016046	AAAUGA	22	AAAAUGAAAUGAGCCCAGCCCA	MIMAT0018065		No
hsa-miR-3648	5p	hsa-mir-3648-1	MI0016048	GCCGCG	21	AGCCGCGGGGAUCGCCGAGGG	MIMAT0018068	AGCCGCGGGGATCGCCGAGGGCCGG	No
hsa-miR-3648	5p	hsa-mir-3648-2	MI0031512	GCCGCG	21	AGCCGCGGGGAUCGCCGAGGG	MIMAT0018068	AGCCGCGGGGATCGCCGAGGGCCGG	No
hsa-miR-3651	3p	hsa-mir-3651	MI0016051	AUAGCC	24	CAUAGCCCGGUCGCUGGUACAUGA	MIMAT0018071	CCATAGCCCGGTCGCTGGTACATGA	No										1				1				1				1
hsa-miR-3652	5p	hsa-mir-3652	MI0016052	GGCUGG	18	CGGCUGGAGGUGUGAGGA	MIMAT0018072	CGCGCGGCTGGAGGTGTG	No																							1
hsa-miR-3653-3p	3p	hsa-mir-3653	MI0016053	UAAGAA	18	CUAAGAAGUUGACUGAAG	MIMAT0018073	AAGAAGTTGACTGAAG	No											1	1							1	1				1
hsa-miR-3653-5p	5p	hsa-mir-3653	MI0016053	CUCCUG	20	CCUCCUGAUGAUUCUUCUUC	MIMAT0032110	CCCTCCTGATGATTCTTCTTCCT	No	1										1					1	1	1	2			2		4
hsa-miR-3654	3p	hsa-mir-3654	MI0016054	ACUGGA	19	GACUGGACAAGCUGAGGAA	MIMAT0018074		No
hsa-miR-3655	5p	hsa-mir-3655	MI0016055	CUUGUC	21	GCUUGUCGCUGCGGUGUUGCU	MIMAT0018075		No
hsa-miR-3656	3p	hsa-mir-3656	MI0016056	GCGGGU	17	GGCGGGUGCGGGGGUGG	MIMAT0018076	CGGGTGCGGGGGTGGGC	No										1	1			1				1	1		1	3		3
hsa-miR-3657	3p	hsa-mir-3657	MI0016057	GUGUCC	21	UGUGUCCCAUUAUUGGUGAUU	MIMAT0018077	TGTGTCCCATTATTGGTGATT	Yes																		1	1
hsa-miR-3658	5p	hsa-mir-3658	MI0016058	UUAAGA	22	UUUAAGAAAACACCAUGGAGAU	MIMAT0018078		No
hsa-miR-3659	3p	hsa-mir-3659	MI0016060	GAGUGU	21	UGAGUGUUGUCUACGAGGGCA	MIMAT0018080		No
hsa-miR-365a-3p	3p	hsa-mir-365a	MI0000767	AAUGCC	22	UAAUGCCCCUAAAAAUCCUUAU	MIMAT0000710	TAATGCCCCTAAAAATCCTTAT	Yes	87	105	85	68	98	68	80	82	87	105	85	68	98	68	80	82	260	347	286	193	294	247	321	301
hsa-miR-365a-5p	5p	hsa-mir-365a	MI0000767	GGGACU	23	AGGGACUUUUGGGGGCAGAUGUG	MIMAT0009199	AGGGACTTTTGGGGGCAGATGTG	Yes	160	28	147	62	82	112	117	99	160	28	147	62	82	112	117	99	333	79	365	196	196	400	250	321
hsa-miR-365b-3p	3p	hsa-mir-365b	MI0000769	AAUGCC	22	UAAUGCCCCUAAAAAUCCUUAU	MIMAT0022834	TAATGCCCCTAAAAATCCTTAT	Yes	87	105	85	68	98	68	80	82	87	105	85	68	98	68	80	82	260	347	286	193	294	247	321	301
hsa-miR-365b-5p	5p	hsa-mir-365b	MI0000769	GGGACU	22	AGGGACUUUCAGGGGCAGCUGU	MIMAT0022833	AGGGACTTTCAGGGGCAGCTGTG	No	10	7	7	3	6	5	9	3	41	9	36	15	25	13	11	10	80	36	89	41	54	36	39	27
hsa-miR-3660	3p	hsa-mir-3660	MI0016061	CUGACA	21	ACUGACAGGAGAGCAUUUUGA	MIMAT0018081	ACTGACAGGAGAGCATTTTGA	Yes	4	1	3	3	1	3	2	1	4	1	3	3	1	3	2	1	5	2	7	6	3	5	2	2
hsa-miR-3661	5p	hsa-mir-3661	MI0016062	GACCUG	22	UGACCUGGGACUCGGACAGCUG	MIMAT0018082	TGACCTGGGACTCGGACAGCT	No	2	1	3		2		1		2	3	1	2	5	2	6		8	10	10	2	13	3	11
hsa-miR-3662	3p	hsa-mir-3662	MI0016063	AAAAUG	24	GAAAAUGAUGAGUAGUGACUGAUG	MIMAT0018083	GAAAATGATGAGTAGTGACTGATG	Yes	21	8	15		15	3	11	2	21	8	15		15	3	11	2	32	16	24		17	3	13	3
hsa-miR-3663-3p	3p	hsa-mir-3663	MI0016064	GAGCAC	23	UGAGCACCACACAGGCCGGGCGC	MIMAT0018085		No
hsa-miR-3663-5p	5p	hsa-mir-3663	MI0016064	CUGGUC	21	GCUGGUCUGCGUGGUGCUCGG	MIMAT0018084		No
hsa-miR-3664-3p	3p	hsa-mir-3664	MI0016065	CUCAGG	22	UCUCAGGAGUAAAGACAGAGUU	MIMAT0019220	TCTCAGGAGTAAAGACAGAGTTC	No	3	7	6	3	9	3	5	4	45	51	53	11	54	18	36	26	99	121	118	60	121	64	90	78
hsa-miR-3664-5p	5p	hsa-mir-3664	MI0016065	ACUCUG	22	AACUCUGUCUUCACUCAUGAGU	MIMAT0018086	AACTCTGTCTTCACTCATGAGT	Yes	2	5	5	2	2	1	3		2	5	5	2	2	1	3		2	7	8	10	5	5	7	2
hsa-miR-3665	5p	hsa-mir-3665	MI0016066	GCAGGU	18	AGCAGGUGCGGGGCGGCG	MIMAT0018087		No
hsa-miR-3668	5p	hsa-mir-3668	MI0016069	AUGUAG	21	AAUGUAGAGAUUGAUCAAAAU	MIMAT0018091	AATGTAGAGATTGATCAAAAT	Yes		1	1							1	1							1	2
hsa-miR-3672	5p	hsa-mir-3672	MI0016073	UGAGAC	23	AUGAGACUCAUGUAAAACAUCUU	MIMAT0018095	ATGAGACTCATGTAAAACATCTTT	No																1								1
hsa-miR-3675-3p	3p	hsa-mir-3675	MI0016076	AUCUCU	22	CAUCUCUAAGGAACUCCCCCAA	MIMAT0018099		No
hsa-miR-3675-5p	5p	hsa-mir-3675	MI0016076	AUGGGG	23	UAUGGGGCUUCUGUAGAGAUUUC	MIMAT0018098		No
hsa-miR-3677-3p	3p	hsa-mir-3677	MI0016078	UCGUGG	22	CUCGUGGGCUCUGGCCACGGCC	MIMAT0018101	CTCGTGGGCTCTGGCCACGGCC	Yes	5	2	5	1	2		2		5	2	5	1	2		2		19	10	15	1	10	1	6	5
hsa-miR-3677-5p	5p	hsa-mir-3677	MI0016078	AGUGGC	22	CAGUGGCCAGAGCCCUGCAGUG	MIMAT0019221	CAGTGGCCAGAGCCCTGCAGTGT	No									1	1	1		1	1			2	4	2		2	1		1
hsa-miR-3678-3p	3p	hsa-mir-3678	MI0016079	UGCAGA	22	CUGCAGAGUUUGUACGGACCGG	MIMAT0018103		No
hsa-miR-3678-5p	5p	hsa-mir-3678	MI0016079	CCGUAC	20	UCCGUACAAACUCUGCUGUG	MIMAT0018102		No
hsa-miR-3679-3p	3p	hsa-mir-3679	MI0016080	UUCCCC	22	CUUCCCCCCAGUAAUCUUCAUC	MIMAT0018105	CTTCCCCCCAGTAATCTTCATC	Yes		1	1	1						1	1	1						1	1	1		1
hsa-miR-3679-5p	5p	hsa-mir-3679	MI0016080	GAGGAU	23	UGAGGAUAUGGCAGGGAAGGGGA	MIMAT0018104	TGAGGATATGGCAGGGAAGGGGA	Yes	9	7	8	1	4	1	3	2	9	7	8	1	4	1	3	2	48	42	43	4	38	12	17	11
hsa-miR-3680-3p	3p	hsa-mir-3680-1	MI0016081	UUUGCA	23	UUUUGCAUGACCCUGGGAGUAGG	MIMAT0018107	TGCATGACCCTGGGAGTAGGTGC	No
hsa-miR-3680-3p	3p	hsa-mir-3680-2	MI0019113	UUUGCA	23	UUUUGCAUGACCCUGGGAGUAGG	MIMAT0018107	TGCATGACCCTGGGAGTAGGTGC	No
hsa-miR-3680-5p	5p	hsa-mir-3680-1	MI0016081	ACUCAC	22	GACUCACUCACAGGAUUGUGCA	MIMAT0018106	ACTCACTCACAGGATTGTGCA	No										1								2
hsa-miR-3680-5p	5p	hsa-mir-3680-2	MI0019113	ACUCAC	22	GACUCACUCACAGGAUUGUGCA	MIMAT0018106	ACTCACTCACAGGATTGTGCA	No										1								2
hsa-miR-3682-3p	3p	hsa-mir-3682	MI0016083	GAUGAU	21	UGAUGAUACAGGUGGAGGUAG	MIMAT0018110	TGATGATACAGGTGGAGGTAG	Yes			1		1	1	1	1			1		1	1	1	1	2	1	3		2	2	1	4
hsa-miR-3682-5p	5p	hsa-mir-3682	MI0016083	UACUUC	22	CUACUUCUACCUGUGUUAUCAU	MIMAT0019222	CTACTTCTACCTGTGTTATCAT	Yes
hsa-miR-3684	3p	hsa-mir-3684	MI0016085	UAGACC	21	UUAGACCUAGUACACGUCCUU	MIMAT0018112	TGTTAGACCTAGTACACGTCCT	No							1	1		1		1		1	1			3	1	1		2	3	2
hsa-miR-3685	5p	hsa-mir-3685	MI0016086	UUCCUA	22	UUUCCUACCCUACCUGAAGACU	MIMAT0018113	TTTCCTACCCTACCTGAAGACT	Yes		1	2	1	1	1				1	2	1	1	1				1	4	1	2	1		1
hsa-miR-3687	3p	hsa-mir-3687-1	MI0016088	CCGGAC	24	CCCGGACAGGCGUUCGUGCGACGU	MIMAT0018115	CGGACAGGCGTTCGTGCGACGT	No																			3				1
hsa-miR-3687	3p	hsa-mir-3687-2	MI0031515	CCGGAC	24	CCCGGACAGGCGUUCGUGCGACGU	MIMAT0018115	CGGACAGGCGTTCGTGCGACGT	No																			3				1
hsa-miR-3688-3p	3p	hsa-mir-3688-1	MI0016089	AUGGAA	22	UAUGGAAAGACUUUGCCACUCU	MIMAT0018116	TATGGAAAGACTTTGCCACTCT	Yes	2	3	1	2	2	2	2	2	2	3	1	2	2	2	2	2	2	7	3	2	4	3	5	2
hsa-miR-3688-3p	3p	hsa-mir-3688-2	MI0017447	AUGGAA	22	UAUGGAAAGACUUUGCCACUCU	MIMAT0018116	TATGGAAAGACTTTGCCACTCT	Yes	2	3	1	2	2	2	2	2	2	3	1	2	2	2	2	2	2	7	3	2	3	3	5	2
hsa-miR-3688-5p	5p	hsa-mir-3688-1	MI0016089	GUGGCA	21	AGUGGCAAAGUCUUUCCAUAU	MIMAT0019223		No
hsa-miR-3688-5p	5p	hsa-mir-3688-2	MI0017447	GUGGCA	21	AGUGGCAAAGUCUUUCCAUAU	MIMAT0019223		No
hsa-miR-3689d	5p	hsa-mir-3689d-2	MI0016835	GGAGGU	22	GGGAGGUGUGAUCUCACACUCG	MIMAT0019008		No
hsa-miR-369-3p	3p	hsa-mir-369	MI0000777	AUAAUA	21	AAUAAUACAUGGUUGAUCUUU	MIMAT0000721	AATAATACATGGTTGATCTTT	Yes	4		1		1	1	2	1	4		1		1	1	2	1	5		1		1	1	2	1
hsa-miR-369-5p	5p	hsa-mir-369	MI0000777	GAUCGA	22	AGAUCGACCGUGUUAUAUUCGC	MIMAT0001621		No
hsa-miR-3691-3p	3p	hsa-mir-3691	MI0016092	CCAAGU	22	ACCAAGUCUGCGUCAUCCUCUC	MIMAT0019224	GGACCAAGTCTGCGTCATCCTCT	No	1														1	1	1			1	1	1	1	1
hsa-miR-3691-5p	5p	hsa-mir-3691	MI0016092	GUGGAU	23	AGUGGAUGAUGGAGACUCGGUAC	MIMAT0018120	TAGTGGATGATGGAGACTCGGT	No							1		1	1	2	2	3	2	2	4	8	9	9	3	13	6	11	9
hsa-miR-3692-3p	3p	hsa-mir-3692	MI0016093	UUCCAC	24	GUUCCACACUGACACUGCAGAAGU	MIMAT0018122	GTTCCACACTGACACTGCAGA	No										1					1			1				1	1	1
hsa-miR-3692-5p	5p	hsa-mir-3692	MI0016093	CUGCUG	24	CCUGCUGGUCAGGAGUGGAUACUG	MIMAT0018121	CCTGCTGGTCAGGAGTGGATACTG	Yes	1	1							1	1							1	1	1
hsa-miR-370-3p	3p	hsa-mir-370	MI0000778	CCUGCU	22	GCCUGCUGGGGUGGAACCUGGU	MIMAT0000722	GCCTGCTGGGGTGGAACCTGGT	Yes	5		2	1			1	2	5		2	1			1	2	7		3	1			1	2
hsa-miR-370-5p	5p	hsa-mir-370	MI0000778	AGGUCA	22	CAGGUCACGUCUCUGCAGUUAC	MIMAT0026483		No
hsa-miR-371a-3p	3p	hsa-mir-371a	MI0000779	AGUGCC	23	AAGUGCCGCCAUCUUUUGAGUGU	MIMAT0000723	AAGTGCCGCCATCTTTTGAGTGT	Yes		1								1								1
hsa-miR-371a-5p	5p	hsa-mir-371a	MI0000779	CUCAAA	20	ACUCAAACUGUGGGGGCACU	MIMAT0004687	ACTCAAACTGTGGGGGCACG	No						1																1
hsa-miR-371b-3p	3p	hsa-mir-371b	MI0017393	AGUGCC	23	AAGUGCCCCCACAGUUUGAGUGC	MIMAT0019893		No
hsa-miR-371b-5p	5p	hsa-mir-371b	MI0017393	CUCAAA	22	ACUCAAAAGAUGGCGGCACUUU	MIMAT0019892	ACTCAAAAGATGGCGGCACTTT	Yes							1								1								1
hsa-miR-372-3p	3p	hsa-mir-372	MI0000780	AAGUGC	23	AAAGUGCUGCGACAUUUGAGCGU	MIMAT0000724	AAAGTGCTGCGACATTTGAGCGT	Yes			1								1								2
hsa-miR-372-5p	5p	hsa-mir-372	MI0000780	CUCAAA	23	CCUCAAAUGUGGAGCACUAUUCU	MIMAT0026484		No
hsa-miR-374a-3p	3p	hsa-mir-374a	MI0000782	UUAUCA	22	CUUAUCAGAUUGUAUUGUAAUU	MIMAT0004688	CTTATCAGATTGTATTGTAATT	Yes	7	135	33	161	47	135	90	135	7	135	33	161	47	135	90	135	10	170	46	288	66	217	113	251
hsa-miR-374a-5p	5p	hsa-mir-374a	MI0000782	UAUAAU	22	UUAUAAUACAACCUGAUAAGUG	MIMAT0000727	TTATAATACAACCTGATAAGTG	Yes	29	372	69	311	139	139	109	119	29	372	69	311	139	139	109	119	65	875	150	783	333	413	274	416
hsa-miR-374b-3p	3p	hsa-mir-374b	MI0005566	UUAGCA	22	CUUAGCAGGUUGUAUUAUCAUU	MIMAT0004956	CTTAGCAGGTTGTATTATCATT	Yes	5	32	8	16	14	20	15	14	5	32	8	16	14	20	15	14	5	45	13	56	19	60	21	27
hsa-miR-374b-5p	5p	hsa-mir-374b	MI0005566	UAUAAU	22	AUAUAAUACAACCUGCUAAGUG	MIMAT0004955	ATATAATACAACCTGCTAAGT	No	114	560	219	350	388	297	350	335	121	1178	322	1156	552	784	606	830	360	2690	867	2209	1433	1645	1441	1901
hsa-miR-374c-3p	3p	hsa-mir-374c	MI0016684	ACUUAG	22	CACUUAGCAGGUUGUAUUAUAU	MIMAT0022735	CTTAGCAGGTTGTATT	No														1								1		2
hsa-miR-374c-5p	5p	hsa-mir-374c	MI0016684	UAAUAC	22	AUAAUACAACCUGCUAAGUGCU	MIMAT0018443	TTATAATACAACCTGCTAAGT	No										1		2		1	1	1		3		3		1	2	1
hsa-miR-375	3p	hsa-mir-375	MI0000783	UUGUUC	22	UUUGUUCGUUCGGCUCGCGUGA	MIMAT0000728	TTTGTTCGTTCGGCTCGCGTGA	Yes	67	46	83	41	79	13	33	107	67	46	83	41	79	13	33	107	208	100	212	92	210	41	109	354
hsa-miR-376a-2-5p	5p	hsa-mir-376a-2	MI0003529	GUAGAU	21	GGUAGAUUUUCCUUCUAUGGU	MIMAT0022928		No
hsa-miR-376a-3p	3p	hsa-mir-376a-1	MI0000784	UCAUAG	21	AUCAUAGAGGAAAAUCCACGU	MIMAT0000729	ATCATAGAGGAAAATCCACGT	Yes								1								1								1
hsa-miR-376a-3p	3p	hsa-mir-376a-2	MI0003529	UCAUAG	21	AUCAUAGAGGAAAAUCCACGU	MIMAT0000729	ATCATAGAGGAAAATCCACGT	Yes																1								1
hsa-miR-376a-5p	5p	hsa-mir-376a-1	MI0000784	UAGAUU	22	GUAGAUUCUCCUUCUAUGAGUA	MIMAT0003386	GTAGATTCTCCTTCTATGAGT	No									1								1
hsa-miR-376b-3p	3p	hsa-mir-376b	MI0002466	UCAUAG	22	AUCAUAGAGGAAAAUCCAUGUU	MIMAT0002172		No
hsa-miR-376b-5p	5p	hsa-mir-376b	MI0002466	GUGGAU	22	CGUGGAUAUUCCUUCUAUGUUU	MIMAT0022923	GTGGATATTCCTTCTATGGTT	No
hsa-miR-376c-3p	3p	hsa-mir-376c	MI0000776	ACAUAG	21	AACAUAGAGGAAAUUCCACGU	MIMAT0000720	AACATAGAGGAAATTCCACGT	Yes		1			1					1			1					1			2			1
hsa-miR-376c-5p	5p	hsa-mir-376c	MI0000776	GUGGAU	21	GGUGGAUAUUCCUUCUAUGUU	MIMAT0022861	GTGGATATTCCTTCTATGGTT	No
hsa-miR-377-3p	3p	hsa-mir-377	MI0000785	UCACAC	22	AUCACACAAAGGCAACUUUUGU	MIMAT0000730	ATCACACAAAGGCAACTTTTGT	Yes	1								1								1
hsa-miR-377-5p	5p	hsa-mir-377	MI0000785	GAGGUU	22	AGAGGUUGCCCUUGGUGAAUUC	MIMAT0004689	AGAGGTTGCCCTTGGTGAATTC	Yes						1								1								1
hsa-miR-378a-3p	3p	hsa-mir-378a	MI0000786	CUGGAC	22	ACUGGACUUGGAGUCAGAAGGC	MIMAT0000732	ACTGGACTTGGAGTCAGAAGGC	Yes	10496	3260	7878	3358	6746	3561	7388	4813	10496	3260	7878	3358	6746	3561	7388	4813	22007	7260	16265	7454	13852	8120	14477	11600
hsa-miR-378a-5p	5p	hsa-mir-378a	MI0000786	UCCUGA	22	CUCCUGACUCCAGGUCCUGUGU	MIMAT0000731	CTCCTGACTCCAGGTCCTGTGT	Yes	92	37	61	51	70	52	50	60	92	37	61	51	70	52	50	60	159	84	131	119	143	149	82	160
hsa-miR-378b	3p	hsa-mir-378b	MI0014154	CUGGAC	19	ACUGGACUUGGAGGCAGAA	MIMAT0014999	ACTGGACTTGGAGGCAGAAGG	No			1						1	1	1	1	1	1	1	1	5	2	5	2	2	2	2	3
hsa-miR-378c	5p	hsa-mir-378c	MI0015825	CUGGAC	25	ACUGGACUUGGAGUCAGAAGAGUGG	MIMAT0016847	ACTGGACTTGGAGTCAGAAGA	No									580	175	395	164	302	164	249	279	1227	373	848	340	687	377	582	666
hsa-miR-378d	3p	hsa-mir-378d-1	MI0016749	CUGGAC	20	ACUGGACUUGGAGUCAGAAA	MIMAT0018926	ACTGGACTTGGAGTCAGAA	No	29	11	16	6	13	6	7	14	102	18	87	15	57	25	70	53	218	58	168	51	129	56	124	127
hsa-miR-378d	5p	hsa-mir-378d-2	MI0003840	CUGGAC	20	ACUGGACUUGGAGUCAGAAA	MIMAT0018926	ACTGGACTTGGAGTCAGAA	No	29	11	16	6	13	6	7	14	102	18	87	15	57	25	70	53	216	59	167	50	127	57	126	124
hsa-miR-378e	3p	hsa-mir-378e	MI0016750	CUGGAC	19	ACUGGACUUGGAGUCAGGA	MIMAT0018927	ACTGGACTTGGAGTCAGG	No	3	1	3	1	1	1	4	1	7	3	5	4	4	2	2	6	16	6	15	7	10	4	8	10
hsa-miR-378f	3p	hsa-mir-378f	MI0016756	CUGGAC	20	ACUGGACUUGGAGCCAGAAG	MIMAT0018932	ACTGGACTTGGAGTCAGAAGT	No	2	1	1		2			1	40	11	19	9	17	9	11	18	107	30	77	28	63	31	55	46
hsa-miR-378g	5p	hsa-mir-378g	MI0016761	CUGGGC	20	ACUGGGCUUGGAGUCAGAAG	MIMAT0018937	ACTGGGCTTGGAGTCAGAAGGC	No		1	1			1	1		18	6	14	5	14	7	13	8	42	14	31	13	29	19	25	21
hsa-miR-378h	5p	hsa-mir-378h	MI0016808	CUGGAC	21	ACUGGACUUGGUGUCAGAUGG	MIMAT0018984	ACTGGACTTGGAGTCAGATGG	No									2	1	1		1	1		1	3	1	4		3	1	1	1
hsa-miR-378i	5p	hsa-mir-378i	MI0016902	CUGGAC	21	ACUGGACUAGGAGUCAGAAGG	MIMAT0019074	ACTGGACTTGGAGTCAGAAGGT	No	4	1	4		2	1	2	4	2319	687	1627	530	1248	507	1245	873	2567	765	1818	582	1377	561	1383	969
hsa-miR-378j	5p	hsa-mir-378j	MI0021273	CUGGAU	19	ACUGGAUUUGGAGCCAGAA	MIMAT0024612	ACTGGATTTGGAGTCAGAAG	No
hsa-miR-379-3p	3p	hsa-mir-379	MI0000787	AUGUAA	22	UAUGUAACAUGGUCCACUAACU	MIMAT0004690		No
hsa-miR-379-5p	5p	hsa-mir-379	MI0000787	GGUAGA	21	UGGUAGACUAUGGAACGUAGG	MIMAT0000733	TGGTAGACTATGGAACGTAGG	Yes	4	1		1	1	1	1	1	4	1		1	1	1	1	1	10	3	1	1	3	2	1	4
hsa-miR-381-3p	3p	hsa-mir-381	MI0000789	AUACAA	22	UAUACAAGGGCAAGCUCUCUGU	MIMAT0000736	TATACAAGGGCAAGCTCTCTGT	Yes	24	9	12	7	18	49	27	22	24	9	12	7	18	49	27	22	37	13	16	9	23	65	40	34
hsa-miR-381-5p	5p	hsa-mir-381	MI0000789	GCGAGG	22	AGCGAGGUUGCCCUUUGUAUAU	MIMAT0022862		No
hsa-miR-382-3p	3p	hsa-mir-382	MI0000790	AUCAUU	21	AAUCAUUCACGGACAACACUU	MIMAT0022697	AATCATTCACGGACAACACTTT	No									2							1	2				1		1	2
hsa-miR-382-5p	5p	hsa-mir-382	MI0000790	AAGUUG	22	GAAGUUGUUCGUGGUGGAUUCG	MIMAT0000737	GAAGTTGTTCGTGGTGGATTCGG	No								1									1				1	1		3
hsa-miR-383-3p	3p	hsa-mir-383	MI0000791	CAGCAC	19	ACAGCACUGCCUGGUCAGA	MIMAT0026485		No
hsa-miR-383-5p	5p	hsa-mir-383	MI0000791	GAUCAG	22	AGAUCAGAAGGUGAUUGUGGCU	MIMAT0000738	CAGATCAGAAGGTGACTGTGGCT	No															1			1					1
hsa-miR-384	3p	hsa-mir-384	MI0001145	UUCCUA	20	AUUCCUAGAAAUUGUUCAUA	MIMAT0001075	ATTCCTAGAAATTGTTCACAAT	No																2								2
hsa-miR-3907	3p	hsa-mir-3907	MI0016410	GGUGCU	22	AGGUGCUCCAGGCUGGCUCACA	MIMAT0018179	AGGTGCTCCAGGCTGGCTCACA	Yes
hsa-miR-3908	5p	hsa-mir-3908	MI0016412	AGCAAU	22	GAGCAAUGUAGGUAGACUGUUU	MIMAT0018182	CTGAGCAATGTAGGTAGACTGTT	No
hsa-miR-3909	3p	hsa-mir-3909	MI0016413	GUCCUC	22	UGUCCUCUAGGGCCUGCAGUCU	MIMAT0018183	TGTCCTCTAGGGCCTGCAGTCT	Yes	62	62	68	82	65	76	58	27	62	62	68	82	65	76	58	27	149	169	167	207	142	215	128	84
hsa-miR-3911	5p	hsa-mir-3911	MI0016415	GUGUGG	22	UGUGUGGAUCCUGGAGGAGGCA	MIMAT0018185	TGTGTGGATCCTGGAGGAGGCA	Yes	1		1		2				1		1		2				1		2		3	1	2
hsa-miR-3912-3p	3p	hsa-mir-3912	MI0016416	AACGCA	21	UAACGCAUAAUAUGGACAUGU	MIMAT0018186	TAACGCATAATATGGACATGT	Yes		1	1			1				1	1			1				1	2	1		1
hsa-miR-3912-5p	5p	hsa-mir-3912	MI0016416	UGUCCA	21	AUGUCCAUAUUAUGGGUUAGU	MIMAT0027036		No
hsa-miR-3913-3p	3p	hsa-mir-3913-1	MI0016417	GACAUC	22	AGACAUCAAGAUCAGUCCCAAA	MIMAT0019225	CAGACATCAAGATCAGTCCCA	No															1								1
hsa-miR-3913-3p	3p	hsa-mir-3913-2	MI0016418	GACAUC	22	AGACAUCAAGAUCAGUCCCAAA	MIMAT0019225	CAGACATCAAGATCAGTCCCA	No															1								1
hsa-miR-3913-5p	5p	hsa-mir-3913-1	MI0016417	UUGGGA	22	UUUGGGACUGAUCUUGAUGUCU	MIMAT0018187	ATTTGGGACTGATCTTGATGTC	No	1		1		1	1	2		2	1	1		1		1	1	4	2	4	1	6	2	4	2
hsa-miR-3913-5p	5p	hsa-mir-3913-2	MI0016418	UUGGGA	22	UUUGGGACUGAUCUUGAUGUCU	MIMAT0018187	ATTTGGGACTGATCTTGATGTC	No	1		1		1	1	2		2	1	1		1		1	1	4	2	4	1	6	2	4	2
hsa-miR-3916	5p	hsa-mir-3916	MI0016422	AGAGGA	26	AAGAGGAAGAAAUGGCUGGUUCUCAG	MIMAT0018190	AAATGGCTGGTTCTCAG	No			1					1			1	1	2		2	1	1		3	2	2	1	3	2
hsa-miR-3917	3p	hsa-mir-3917	MI0016423	CUCGGA	20	GCUCGGACUGAGCAGGUGGG	MIMAT0018191	TCGGACTGAGCAGGTGGG	No											1				1				1			1	1
hsa-miR-3918	5p	hsa-mir-3918	MI0016424	CAGGGC	21	ACAGGGCCGCAGAUGGAGACU	MIMAT0018192	ACAGGGCCGCAGATGGAGACT	Yes			1		1						1		1						2		1		1
hsa-miR-3919	3p	hsa-mir-3919	MI0016425	CAGAGA	21	GCAGAGAACAAAGGACUCAGU	MIMAT0018193		No
hsa-miR-3920	3p	hsa-mir-3920	MI0016427	CUGAUU	22	ACUGAUUAUCUUAACUCUCUGA	MIMAT0018195		No
hsa-miR-3922-3p	3p	hsa-mir-3922	MI0016429	CUGGCC	22	UCUGGCCUUGACUUGACUCUUU	MIMAT0018197	CTCTGGCCTTGACTTGACTCTTT	No											1								1
hsa-miR-3922-5p	5p	hsa-mir-3922	MI0016429	CAAGGC	23	UCAAGGCCAGAGGUCCCACAGCA	MIMAT0019227	TCAAGGCCAGAGGTCCCACAG	No											1								1				1
hsa-miR-3925-3p	3p	hsa-mir-3925	MI0016433	CUCCAG	21	ACUCCAGUUUUAGUUCUCUUG	MIMAT0019228	GACTCCAGTTTTAGTTCTCTTG	No
hsa-miR-3925-5p	5p	hsa-mir-3925	MI0016433	AGAGAA	22	AAGAGAACUGAAAGUGGAGCCU	MIMAT0018200	AAGAGAACTGAAAGTGGAGCCT	Yes
hsa-miR-3926	5p	hsa-mir-3926-1	MI0016434	GGCCAA	21	UGGCCAAAAAGCAGGCAGAGA	MIMAT0018201		No
hsa-miR-3928-3p	3p	hsa-mir-3928	MI0016438	GAGGAA	22	GGAGGAACCUUGGAGCUUCGGC	MIMAT0018205	GGAGGAACCTTGGAGCTTCGG	No	7	1	6	2	6	2	5	4	4	1	4	3	3	4	2	4	35	10	35	14	23	18	27	31
hsa-miR-3928-5p	5p	hsa-mir-3928	MI0016438	GAAGCU	23	UGAAGCUCUAAGGUUCCGCCUGC	MIMAT0027037	GAAGCTCTAAGGTTCCGCCTGC	No											1						1		1				1
hsa-miR-3929	3p	hsa-mir-3929	MI0016439	AGGCUG	23	GAGGCUGAUGUGAGUAGACCACU	MIMAT0018206	TTGGGAGGCTGATGTGAGTAGACC	No			1		1														1		1	1
hsa-miR-3934-3p	3p	hsa-mir-3934	MI0016590	GCUCAG	22	UGCUCAGGUUGCACAGCUGGGA	MIMAT0022975		No
hsa-miR-3934-5p	5p	hsa-mir-3934	MI0016590	CAGGUG	22	UCAGGUGUGGAAACUGAGGCAG	MIMAT0018349	TCAGGTGTGGAAACTGAGGCAG	Yes	5	1	2		2		2	1	5	1	2		2		2	1	9	3	10		6	4	7	2
hsa-miR-3939	3p	hsa-mir-3939	MI0016596	ACGCGC	22	UACGCGCAGACCACAGGAUGUC	MIMAT0018355	TACGCGCAGACCACAGGATGTC	Yes		1	2	1	2	1	1			1	2	1	2	1	1			4	4	1	5	2	2	2
hsa-miR-3940-3p	3p	hsa-mir-3940	MI0016597	AGCCCG	22	CAGCCCGGAUCCCAGCCCACUU	MIMAT0018356	CAGCCCGGATCCCAGCCCACT	No	10	9	6	3	6	1	8	1	9	17	12	10	13	12	22	9	32	36	28	18	25	19	49	15
hsa-miR-3940-5p	5p	hsa-mir-3940	MI0016597	UGGGUU	20	GUGGGUUGGGGCGGGCUCUG	MIMAT0019229	GTGGGTTGGGGCGGGCTCTG	Yes	1		1						1		1						1		1		2
hsa-miR-3941	3p	hsa-mir-3941	MI0016598	UACACA	22	UUACACACAACUGAGGAUCAUA	MIMAT0018357	TTTTACACACAACTGAGGATCA	No									1								1			1
hsa-miR-3942-3p	3p	hsa-mir-3942	MI0016599	UUCAGA	21	UUUCAGAUAACAGUAUUACAU	MIMAT0019230		No
hsa-miR-3942-5p	5p	hsa-mir-3942	MI0016599	AGCAAU	22	AAGCAAUACUGUUACCUGAAAU	MIMAT0018358	AGCAATACTGTTACCTGAAATA	No		1							2						1		2	1		1	1	1	2	1
hsa-miR-3944-3p	3p	hsa-mir-3944	MI0016601	UCGGGC	23	UUCGGGCUGGCCUGCUGCUCCGG	MIMAT0018360	TTCGGGCTGGCCTGCTGCTCCGG	Yes	30	8	20	1	11	1	10	1	30	8	20	1	11	1	10	1	105	33	73	4	46	8	31	11
hsa-miR-3944-5p	5p	hsa-mir-3944	MI0016601	GUGCAG	21	UGUGCAGCAGGCCAACCGAGA	MIMAT0019231	TGTGCAGCAGGCCAACCGAGA	Yes	4	1	1	1	1	1	1	1	4	1	1	1	1	1	1	1	4	4	2	1	1	3	2	1
hsa-miR-3945	5p	hsa-mir-3945	MI0016602	GGGCAU	23	AGGGCAUAGGAGAGGGUUGAUAU	MIMAT0018361		No
hsa-miR-3960	3p	hsa-mir-3960	MI0016964	GCGGCG	20	GGCGGCGGCGGAGGCGGGGG	MIMAT0019337	CGGCGGCGGCGGCGGG	No
hsa-miR-3973	3p	hsa-mir-3973	MI0016991	CAAAGU	23	ACAAAGUACAGCAUUAGCCUUAG	MIMAT0019358		No
hsa-miR-3976	5p	hsa-mir-3976	MI0016994	AUAGAG	24	UAUAGAGAGCAGGAAGAUUAAUGU	MIMAT0019361	GATATAGACAGCAGGA	No
hsa-miR-409-3p	3p	hsa-mir-409	MI0001735	AAUGUU	22	GAAUGUUGCUCGGUGAACCCCU	MIMAT0001639	GAATGTTGCTCGGTGAACCCCT	Yes			1		2		1				1		2		1				2		2	1	1
hsa-miR-409-5p	5p	hsa-mir-409	MI0001735	GGUUAC	23	AGGUUACCCGAGCAACUUUGCAU	MIMAT0001638	AGGTTACCCGAGCAACTTTGCATC	No										1								1
hsa-miR-410-3p	3p	hsa-mir-410	MI0002465	AUAUAA	21	AAUAUAACACAGAUGGCCUGU	MIMAT0002171	AATATAACACAGATGGCCTGT	Yes							1	1							1	1	1						1	1
hsa-miR-410-5p	5p	hsa-mir-410	MI0002465	GGUUGU	21	AGGUUGUCUGUGAUGAGUUCG	MIMAT0026558		No
hsa-miR-411-3p	3p	hsa-mir-411	MI0003675	AUGUAA	22	UAUGUAACACGGUCCACUAACC	MIMAT0004813	TATGTAACACGGTCCACTAAC	No																							1
hsa-miR-411-5p	5p	hsa-mir-411	MI0003675	AGUAGA	21	UAGUAGACCGUAUAGCGUACG	MIMAT0003329	ATAGTAGACCGTATAGCGTAC	No						1							1				1			1	1	2	1	2
hsa-miR-412-3p	3p	hsa-mir-412	MI0002464	CUUCAC	23	ACUUCACCUGGUCCACUAGCCGU	MIMAT0002170		No
hsa-miR-412-5p	5p	hsa-mir-412	MI0002464	GGUCGA	23	UGGUCGACCAGUUGGAAAGUAAU	MIMAT0026557	TGGTCGACCAGTTGGAAAGT	No									3				1	1			3				2	1		1
hsa-miR-421	3p	hsa-mir-421	MI0003685	UCAACA	23	AUCAACAGACAUUAAUUGGGCGC	MIMAT0003339	ATCAACAGACATTAATTGGGCGC	Yes	78	137	111	66	127	42	106	47	78	137	111	66	127	42	106	47	215	403	316	248	346	184	298	208
hsa-miR-422a	5p	hsa-mir-422a	MI0001444	CUGGAC	22	ACUGGACUUAGGGUCAGAAGGC	MIMAT0001339	ACTGGACTTGGGGTCAGAAGGC	No									20	4	17	8	13	7	14	9	31	6	27	11	23	12	22	13
hsa-miR-423-3p	3p	hsa-mir-423	MI0001445	GCUCGG	23	AGCUCGGUCUGAGGCCCCUCAGU	MIMAT0001340	AGCTCGGTCTGAGGCCCCTCAGT	Yes	8590	5458	7688	5235	6482	5091	5040	5530	8590	5458	7688	5235	6482	5091	5040	5530	18321	11535	15964	11197	13232	12425	10482	14791
hsa-miR-423-5p	5p	hsa-mir-423	MI0001445	GAGGGG	23	UGAGGGGCAGAGAGCGAGACUUU	MIMAT0004748	TGAGGGGCAGAGAGCGAGACTTT	Yes	3700	2074	3014	1685	2762	2045	2620	2324	3700	2074	3014	1685	2762	2045	2620	2324	9288	5154	7359	3876	6527	4970	6379	6245
hsa-miR-424-3p	3p	hsa-mir-424	MI0001446	AAAACG	21	CAAAACGUGAGGCGCUGCUAU	MIMAT0004749	CAAAACGTGAGGCGCTGCTAT	Yes	22	56	30	106	34	252	23	46	22	56	30	106	34	252	23	46	46	129	78	195	83	508	57	119
hsa-miR-424-5p	5p	hsa-mir-424	MI0001446	AGCAGC	22	CAGCAGCAAUUCAUGUUUUGAA	MIMAT0001341	CAGCAGCAATTCATGTTTTGA	No	6	22	8	13	12	14	9	10	13	24	8	28	21	20	11	25	37	84	34	63	56	65	31	60
hsa-miR-425-3p	3p	hsa-mir-425	MI0001448	UCGGGA	22	AUCGGGAAUGUCGUGUCCGCCC	MIMAT0001343	CATCGGGAATGTCGTGTCCGCC	No	27	12	24	3	22	5	17	4	134	85	172	142	154	113	128	87	613	405	637	499	593	393	462	352
hsa-miR-425-5p	5p	hsa-mir-425	MI0001448	AUGACA	23	AAUGACACGAUCACUCCCGUUGA	MIMAT0003393	AATGACACGATCACTCCCGTTGAGT	No	143	177	158	170	171	148	148	143	5565	4797	5596	2602	5059	2250	10259	1977	9884	8786	9974	5032	9014	4731	16571	4624
hsa-miR-4254	3p	hsa-mir-4254	MI0015862	CCUGGA	23	GCCUGGAGCUACUCCACCAUCUC	MIMAT0016884	CCTGGAGCTACTCCACCATCT	No
hsa-miR-4265	3p	hsa-mir-4265	MI0015869	UGUGGG	19	CUGUGGGCUCAGCUCUGGG	MIMAT0016891	CGGCTCAGCTCTGGGC	No
hsa-miR-4269	5p	hsa-mir-4269	MI0015875	CAGGCA	21	GCAGGCACAGACAGCCCUGGC	MIMAT0016897		No
hsa-miR-4278	3p	hsa-mir-4278	MI0015888	UAGGGG	18	CUAGGGGGUUUGCCCUUG	MIMAT0016910		No
hsa-miR-4279	3p	hsa-mir-4279	MI0015887	UCUCCU	16	CUCUCCUCCCGGCUUC	MIMAT0016909		No
hsa-miR-4284	5p	hsa-mir-4284	MI0015893	GGCUCA	18	GGGCUCACAUCACCCCAU	MIMAT0016915	GACGGGCTCACATCACC	No										1		3	1	24		4		1		6	2	36	1	8
hsa-miR-4286	5p	hsa-mir-4286	MI0015894	CCCCAC	17	ACCCCACUCCUGGUACC	MIMAT0016916	ACCCCACTCCTGGTACCA	No	334	108	252	140	223	69	164	106	344	159	291	199	243	119	185	97	1454	565	1100	622	963	328	657	474
hsa-miR-4292	3p	hsa-mir-4292	MI0015897	CCCUGG	18	CCCCUGGGCCGGCCUUGG	MIMAT0016919	CCCTGGGCCGGCCTTG	No
hsa-miR-429	3p	hsa-mir-429	MI0001641	AAUACU	22	UAAUACUGUCUGGUAAAACCGU	MIMAT0001536	TAATACTGTCTGGTAAAACCGT	Yes	3	24	15	30	25	46	22	17	3	24	15	30	25	46	22	17	4	39	20	45	40	79	29	31
hsa-miR-4301	5p	hsa-mir-4301	MI0015828	CCCACU	20	UCCCACUACUUCACUUGUGA	MIMAT0016850	CTCCCACTGCTTCACT	No											1	4	3	10	2	3	2		4	10	4	23	4	7
hsa-miR-4303	5p	hsa-mir-4303	MI0015834	UCUGAG	17	UUCUGAGCUGAGGACAG	MIMAT0016856	CGGAGCTGAGGACAGCT	No													1								1
hsa-miR-4306	3p	hsa-mir-4306	MI0015836	GGAGAG	17	UGGAGAGAAAGGCAGUA	MIMAT0016858	TGGAGAGAAAGGCAGT	No			1								1		1	1					2		2	1
hsa-miR-4309	5p	hsa-mir-4309	MI0015837	UGGAGU	18	CUGGAGUCUAGGAUUCCA	MIMAT0016859		No
hsa-miR-431-3p	3p	hsa-mir-431	MI0001721	AGGUCG	22	CAGGUCGUCUUGCAGGGCUUCU	MIMAT0004757		No
hsa-miR-431-5p	5p	hsa-mir-431	MI0001721	GUCUUG	21	UGUCUUGCAGGCCGUCAUGCA	MIMAT0001625	TGTCTTGCAGGCCGTCATGCA	Yes							1								1		1						1
hsa-miR-4310	3p	hsa-mir-4310	MI0015840	CAGCAU	16	GCAGCAUUCAUGUCCC	MIMAT0016862		No
hsa-miR-4311	5p	hsa-mir-4311	MI0015841	AAAGAG	18	GAAAGAGAGCUGAGUGUG	MIMAT0016863		No
hsa-miR-4313	5p	hsa-mir-4313	MI0015843	GCCCCC	20	AGCCCCCUGGCCCCAAACCC	MIMAT0016865		No
hsa-miR-4315	5p	hsa-mir-4315-1	MI0015844	CGCUUU	18	CCGCUUUCUGAGCUGGAC	MIMAT0016866		No
hsa-miR-4315	5p	hsa-mir-4315-2	MI0015983	CGCUUU	18	CCGCUUUCUGAGCUGGAC	MIMAT0016866		No
hsa-miR-4316	5p	hsa-mir-4316	MI0015845	GUGAGG	17	GGUGAGGCUAGCUGGUG	MIMAT0016867		No
hsa-miR-432-3p	3p	hsa-mir-432	MI0003133	UGGAUG	21	CUGGAUGGCUCCUCCAUGUCU	MIMAT0002815		No
hsa-miR-432-5p	5p	hsa-mir-432	MI0003133	CUUGGA	23	UCUUGGAGUAGGUCAUUGGGUGG	MIMAT0002814	TCTTGGAGTAGGTCATTGGGT	No					1								1				1				2
hsa-miR-4322	3p	hsa-mir-4322	MI0015851	UGUGGG	21	CUGUGGGCUCAGCGCGUGGGG	MIMAT0016873		No
hsa-miR-4323	3p	hsa-mir-4323	MI0015853	AGCCCC	18	CAGCCCCACAGCCUCAGA	MIMAT0016875		No
hsa-miR-4326	5p	hsa-mir-4326	MI0015866	GUUCCU	20	UGUUCCUCUGUCUCCCAGAC	MIMAT0016888	TGTTCCTCTGTCTCCCAGACTCTG	No			1	1	1	2	1	2	210	104	204	57	146	62	142	68	414	229	375	139	269	169	258	184
hsa-miR-433-3p	3p	hsa-mir-433	MI0001723	UCAUGA	22	AUCAUGAUGGGCUCCUCGGUGU	MIMAT0001627	ATCATGATGGGCTCCTCGGTGT	Yes																					1
hsa-miR-433-5p	5p	hsa-mir-433	MI0001723	ACGGUG	22	UACGGUGAGCCUGUCAUUAUUC	MIMAT0026554		No
hsa-miR-4330	3p	hsa-mir-4330	MI0015902	CUCAGA	19	CCUCAGAUCAGAGCCUUGC	MIMAT0016924		No
hsa-miR-4417	5p	hsa-mir-4417	MI0016753	GUGGGC	18	GGUGGGCUUCCCGGAGGG	MIMAT0018929	CCGGTGGGCTTCCCGGAGGG	No																1	1							2
hsa-miR-4419a	3p	hsa-mir-4419a	MI0016755	GAGGGA	17	UGAGGGAGGAGACUGCA	MIMAT0018931		No
hsa-miR-4421	3p	hsa-mir-4421	MI0016758	CCUGUC	22	ACCUGUCUGUGGAAAGGAGCUA	MIMAT0018934	ACCTGTCTGTGGAAAGGAGCT	No			1						2	2	2				1		5	5	4	1	2		1	1
hsa-miR-4422	5p	hsa-mir-4422	MI0016759	AAAGCA	21	AAAAGCAUCAGGAAGUACCCA	MIMAT0018935		No
hsa-miR-4423-3p	3p	hsa-mir-4423	MI0016760	UAGGCA	21	AUAGGCACCAAAAAGCAACAA	MIMAT0018936	ATAGGCACCAAAAAGCAACAAC	No															1								1
hsa-miR-4423-5p	5p	hsa-mir-4423	MI0016760	GUUGCC	22	AGUUGCCUUUUUGUUCCCAUGC	MIMAT0019232		No
hsa-miR-4424	5p	hsa-mir-4424	MI0016763	GAGUUA	22	AGAGUUAACUCAAAAUGGACUA	MIMAT0018939	AGAGTTAACTCAAAATGGACT	No													1		1						1		1
hsa-miR-4426	5p	hsa-mir-4426	MI0016765	AAGAUG	17	GAAGAUGGACGUACUUU	MIMAT0018941		No
hsa-miR-4429	5p	hsa-mir-4429	MI0016768	AAAGCU	20	AAAAGCUGGGCUGAGAGGCG	MIMAT0018944	AAAAGCTGGGTTGAGAGGCGA	No									4	1	4	1	3	2	3	2	7	3	8	3	6	2	6	4
hsa-miR-4430	5p	hsa-mir-4430	MI0016769	GGCUGG	18	AGGCUGGAGUGAGCGGAG	MIMAT0018945		No
hsa-miR-4431	5p	hsa-mir-4431	MI0016771	CGACUC	22	GCGACUCUGAAAACUAGAAGGU	MIMAT0018947	GCGACTCTGAAAACTAGAAGGTT	No	2					1	2			1			1	1	2	1	2	1	2		2	2	4	1
hsa-miR-4433b-3p	3p	hsa-mir-4433b	MI0025511	AGGAGU	21	CAGGAGUGGGGGGUGGGACGU	MIMAT0030414	ACAGGAGTGGGGGGTGGGACGT	No			1		1		1			1			1		1			1	1		2		2
hsa-miR-4433b-5p	5p	hsa-mir-4433b	MI0025511	UGUCCC	21	AUGUCCCACCCCCACUCCUGU	MIMAT0030413	ATGTCCCACCCCCACTCCTGTT	No		1			1		1			2			1	1				3	1		3	1	1	1
hsa-miR-4435	5p	hsa-mir-4435-1	MI0016775	UGGCCA	22	AUGGCCAGAGCUCACACAGAGG	MIMAT0018951	ATGGCCAGAGCTCACACAGAG	No
hsa-miR-4435	5p	hsa-mir-4435-2	MI0016777	UGGCCA	22	AUGGCCAGAGCUCACACAGAGG	MIMAT0018951	ATGGCCAGAGCTCACACAGAG	No
hsa-miR-4440	3p	hsa-mir-4440	MI0016783	GUCGUG	22	UGUCGUGGGGCUUGCUGGCUUG	MIMAT0018958	TGTCGTGGGGCTTGCTGGCTTGT	No	2	1	4		1	1	2	2	7	3	5	1	3	3	4	3	15	4	15	1	7	4	9	6
hsa-miR-4442	3p	hsa-mir-4442	MI0016785	CCGGAC	17	GCCGGACAAGAGGGAGG	MIMAT0018960	ATGCCGGACAAGAGGGAGGT	No
hsa-miR-4443	5p	hsa-mir-4443	MI0016786	UGGAGG	17	UUGGAGGCGUGGGUUUU	MIMAT0018961	CTTGGAGGCGTGGGTT	No				2	1	14		3			5	8	3	38	1	10	4	2	14	44	8	249	1	45
hsa-miR-4444	3p	hsa-mir-4444-1	MI0016787	UCGAGU	18	CUCGAGUUGGAAGAGGCG	MIMAT0018962	TGAACTCGAGTTGGAAGAGGCGT	No																			1
hsa-miR-4444	3p	hsa-mir-4444-2	MI0019111	UCGAGU	18	CUCGAGUUGGAAGAGGCG	MIMAT0018962	TGAACTCGAGTTGGAAGAGGCGT	No																			1
hsa-miR-4445-3p	3p	hsa-mir-4445	MI0016788	ACGGCA	21	CACGGCAAAAGAAACAAUCCA	MIMAT0018964	CACGGCAAGAGAAACAATCCA	No																1								1
hsa-miR-4445-5p	5p	hsa-mir-4445	MI0016788	GAUUGU	22	AGAUUGUUUCUUUUGCCGUGCA	MIMAT0018963		No
hsa-miR-4446-3p	3p	hsa-mir-4446	MI0016789	AGGGCU	22	CAGGGCUGGCAGUGACAUGGGU	MIMAT0018965	CAGGGCTGGCAGTGACATGGGT	Yes
hsa-miR-4446-5p	5p	hsa-mir-4446	MI0016789	UUUCCC	22	AUUUCCCUGCCAUUCCCUUGGC	MIMAT0019233		No
hsa-miR-4447	3p	hsa-mir-4447	MI0016790	GUGGGG	17	GGUGGGGGCUGUUGUUU	MIMAT0018966	GGTGGGGTCTGTTGTTT	No											1		1		1				1		3		1
hsa-miR-4448	3p	hsa-mir-4448	MI0016791	GCUCCU	20	GGCUCCUUGGUCUAGGGGUA	MIMAT0018967	GGCTCGTTGGTCTAGGGGTA	No									2		1		2	1		2	6	2	3		4	1		4
hsa-miR-4449	3p	hsa-mir-4449	MI0016792	GUCCCG	22	CGUCCCGGGGCUGCGCGAGGCA	MIMAT0018968	GTCCCGGGGCTGCGCGAGGC	No																						4
hsa-miR-4451	3p	hsa-mir-4451	MI0016797	GGUAGA	17	UGGUAGAGCUGAGGACA	MIMAT0018973	TGGTAGAGCGGAGGAC	No									4	1	4	1	4		1	1	4	1	4	1	4		1	1
hsa-miR-4452	3p	hsa-mir-4452	MI0016798	UGAAUU	23	UUGAAUUCUUGGCCUUAAGUGAU	MIMAT0018974		No
hsa-miR-4454	5p	hsa-mir-4454	MI0016800	GAUCCG	20	GGAUCCGAGUCACGGCACCA	MIMAT0018976	TCCGAGTCACGGCACCA	No									58	112	41	60	37	20	23	14	295	459	215	248	191	93	146	73
hsa-miR-4455	5p	hsa-mir-4455	MI0016801	GGGUGU	17	AGGGUGUGUGUGUUUUU	MIMAT0018977	AGGGTGTGCGTGTTTTT	No					1				171	87	312	97	309	63	145	59	269	129	520	155	506	109	265	91
hsa-miR-4456	5p	hsa-mir-4456	MI0016802	CUGGUG	17	CCUGGUGGCUUCCUUUU	MIMAT0018978	CCTGGTGGCTTACTTT	No										2	1		1	1	2			3	3		1	2	4	1
hsa-miR-4457	3p	hsa-mir-4457	MI0016803	CACAAG	22	UCACAAGGUAUUGACUGGCGUA	MIMAT0018979	TTCACAAGGTATTGACTGGCGT	No															1								1
hsa-miR-4458	5p	hsa-mir-4458	MI0016804	GAGGUA	19	AGAGGUAGGUGUGGAAGAA	MIMAT0018980	AGAGGTAGGTGTGGAA	No									2			1	1	1	2		2		1	1	1	1	3
hsa-miR-4459	5p	hsa-mir-4459	MI0016805	CAGGAG	22	CCAGGAGGCGGAGGAGGUGGAG	MIMAT0018981		No
hsa-miR-4461	3p	hsa-mir-4461	MI0016807	AUUGAG	23	GAUUGAGACUAGUAGGGCUAGGC	MIMAT0018983	AGACTAGTAGGGCTAGGCCCAC	No																	3	2	5	1	1	22	5	6
hsa-miR-4463	3p	hsa-mir-4463	MI0016811	AGACUG	17	GAGACUGGGGUGGGGCC	MIMAT0018987	GAGACTGGGGTGGGGCC	Yes						1		1						1		1						3		1
hsa-miR-4465	3p	hsa-mir-4465	MI0016816	UCAAGU	22	CUCAAGUAGUCUGACCAGGGGA	MIMAT0018992	CCTCAAGTAGTCTGACCAGGGGA	No					1									1	1				1		2	1	1
hsa-miR-4466	5p	hsa-mir-4466	MI0016817	GGUGCG	18	GGGUGCGGGCCGGCGGGG	MIMAT0018993	GGGTGCGGGCCGGCGGGGT	No								1		1	2		1	1	1	1	3	1	6		2	1	3	2
hsa-miR-4467	5p	hsa-mir-4467	MI0016818	GGCGGC	22	UGGCGGCGGUAGUUAUGGGCUU	MIMAT0018994	TGGCGGCGGTAGTTATGGGCTTCT	No	1	2	1			2		1	12	4	11	2	5	2	5	1	22	8	18	3	12	6	9	6
hsa-miR-4468	3p	hsa-mir-4468	MI0016819	GAGCAG	18	AGAGCAGAAGGAUGAGAU	MIMAT0018995		No
hsa-miR-4470	3p	hsa-mir-4470	MI0016821	GGCAAA	21	UGGCAAACGUGGAAGCCGAGA	MIMAT0018997	TGGCAAACGTGGAAGCCGAGAGT	No	1		1								1	1	1	2	1	1	3	1	4	2	1	5	3	1
hsa-miR-4472	5p	hsa-mir-4472-2	MI0016824	GUGGGG	18	GGUGGGGGGUGUUGUUUU	MIMAT0018999		No
hsa-miR-4473	3p	hsa-mir-4473	MI0016825	UAGUGC	22	CUAGUGCUCUCCGUUACAAGUA	MIMAT0019000	TAGTGCTCTCCGTTACAAGTAT	No	2	3	1	4	2	2	4	2	2	16	4	13	8	11	14	8	16	46	16	38	22	38	36	26
hsa-miR-4474-3p	3p	hsa-mir-4474	MI0016826	UGUGGC	22	UUGUGGCUGGUCAUGAGGCUAA	MIMAT0019001	TTGTGGCTGGTCATGAGGCT	No		3	1				1	1	1	3	1	2	3	2	1	4	2	9	3	4	3	3	2	8
hsa-miR-4474-5p	5p	hsa-mir-4474	MI0016826	UAGUCU	21	UUAGUCUCAUGAUCAGACACA	MIMAT0019234		No
hsa-miR-4477a	3p	hsa-mir-4477a	MI0016829	UAUUAA	22	CUAUUAAGGACAUUUGUGAUUC	MIMAT0019004	CTATTAAGGACATTTGTGATTC	Yes																		1
hsa-miR-4477b	3p	hsa-mir-4477b	MI0016830	UUAAGG	22	AUUAAGGACAUUUGUGAUUGAU	MIMAT0019005	ATTAAGGACATTTGTGATTGAT	Yes						1								1								1		1
hsa-miR-4478	5p	hsa-mir-4478	MI0016831	AGGCUG	17	GAGGCUGAGCUGAGGAG	MIMAT0019006		No
hsa-miR-4479	3p	hsa-mir-4479	MI0016838	GCGCGG	22	CGCGCGGCCGUGCUCGGAGCAG	MIMAT0019011	CGCGCGGCCGTGCTCGGAGC	No												1			1	1			1	2	1		3	3
hsa-miR-4483	3p	hsa-mir-4483	MI0016844	GGGUGG	17	GGGGUGGUCUGUUGUUG	MIMAT0019017	GGTGTGGTCTGTTGTT	No									4	5	21	12	19	17	14	7	6	6	27	14	26	20	16	10
hsa-miR-4484	3p	hsa-mir-4484	MI0016845	AAAGGC	20	AAAAGGCGGGAGAAGCCCCA	MIMAT0019018	AAAAAAGGCGGGAGAAGC	No										1		1	1	1	1	1	2	5	7	2	5	1	2	5
hsa-miR-4485-3p	3p	hsa-mir-4485	MI0016846	AACGGC	20	UAACGGCCGCGGUACCCUAA	MIMAT0019019	TGTTTAACGGCCGCGGTACCC	No														2		1	1	1	5	8	4	95	2	47
hsa-miR-4485-5p	5p	hsa-mir-4485	MI0016846	CCGCCU	16	ACCGCCUGCCCAGUGA	MIMAT0032116	CCGCCTGCCCAGTGACA	No											1	2	1	3		1			1	2	2	5		3
hsa-miR-4486	5p	hsa-mir-4486	MI0016847	CUGGGC	17	GCUGGGCGAGGCUGGCA	MIMAT0019020		No
hsa-miR-4487	3p	hsa-mir-4487	MI0016848	GAGCUG	19	AGAGCUGGCUGAAGGGCAG	MIMAT0019021		No
hsa-miR-4488	5p	hsa-mir-4488	MI0016849	GGGGGC	18	AGGGGGCGGGCUCCGGCG	MIMAT0019022	AGGGGGCGGGCTCCGGC	No														1		1	1		1			4		7
hsa-miR-4491	3p	hsa-mir-4491	MI0016853	AUGUGG	22	AAUGUGGACUGGUGUGACCAAA	MIMAT0019026	AATGTGGACTGGCGTG	No																							1
hsa-miR-4492	3p	hsa-mir-4492	MI0016854	GGGCUG	17	GGGGCUGGGCGCGCGCC	MIMAT0019027	CGGGGCTGGGCGCGCGCC	No			1											1					1			1
hsa-miR-4497	5p	hsa-mir-4497	MI0016859	UCCGGG	17	CUCCGGGACGGCUGGGC	MIMAT0019032	GCTCCGGGACGGCTGGG	No												2		2		3	6	1	3	30	3	22	4	22
hsa-miR-4498	5p	hsa-mir-4498	MI0016860	GGGCUG	22	UGGGCUGGCAGGGCAAGUGCUG	MIMAT0019033	TGGGCTGGCAGGGCAAGTGCTGC	No											1								2		1		1
hsa-miR-4499	5p	hsa-mir-4499	MI0016862	AGACUG	17	AAGACUGAGAGGAGGGA	MIMAT0019035		No
hsa-miR-449a	5p	hsa-mir-449a	MI0001648	GGCAGU	22	UGGCAGUGUAUUGUUAGCUGGU	MIMAT0001541	TGGCAGTGTATTGTTAGCTGGT	Yes	1	3	2	2	4	1	2	4	1	3	2	2	4	1	2	4	4	6	3	4	5	3	2	5
hsa-miR-449b-3p	3p	hsa-mir-449b	MI0003673	AGCCAC	22	CAGCCACAACUACCCUGCCACU	MIMAT0009203	CAGCCACAACTACCCTGCCACT	Yes
hsa-miR-449b-5p	5p	hsa-mir-449b	MI0003673	GGCAGU	22	AGGCAGUGUAUUGUUAGCUGGC	MIMAT0003327	AGGCAGTGTATCGTTAGCTGG	No										1			1					2			1	1
hsa-miR-449c-3p	3p	hsa-mir-449c	MI0003823	UGCUAG	23	UUGCUAGUUGCACUCCUCUCUGU	MIMAT0013771		No
hsa-miR-449c-5p	5p	hsa-mir-449c	MI0003823	AGGCAG	25	UAGGCAGUGUAUUGCUAGCGGCUGU	MIMAT0010251	AGGCAGTGTATTGCTAGCGGCTGTT	No		1	1	1		1		1	6	14	10	5	10	6	9	5	12	30	26	13	15	15	13	14
hsa-miR-4502	3p	hsa-mir-4502	MI0016865	CUGAUG	22	GCUGAUGAUGAUGGUGCUGAAG	MIMAT0019038		No
hsa-miR-4503	5p	hsa-mir-4503	MI0016866	UUAAGC	22	UUUAAGCAGGAAAUAGAAUUUA	MIMAT0019039		No
hsa-miR-4504	3p	hsa-mir-4504	MI0016867	GUGACA	22	UGUGACAAUAGAGAUGAACAUG	MIMAT0019040	TGTGACAATAGAGATGAACATGG	No							1		1	1	1		1			1	1	1	2	1	1		2	1
hsa-miR-4505	5p	hsa-mir-4505	MI0016868	GGCUGG	18	AGGCUGGGCUGGGACGGA	MIMAT0019041	CCGGAGGCTGGGCTGG	No														1								1
hsa-miR-4506	3p	hsa-mir-4506	MI0016869	AAUGGG	20	AAAUGGGUGGUCUGAGGCAA	MIMAT0019042		No
hsa-miR-4507	3p	hsa-mir-4507	MI0016871	UGGGUU	20	CUGGGUUGGGCUGGGCUGGG	MIMAT0019044		No
hsa-miR-4508	5p	hsa-mir-4508	MI0016872	CGGGGC	17	GCGGGGCUGGGCGCGCG	MIMAT0019045	AAGCGGGGCTGGGCGCG	No									2	1	2	1	2	1	1	1	9	3	5	4	4	3	1	4
hsa-miR-450a-1-3p	3p	hsa-mir-450a-1	MI0001652	UUGGGA	22	AUUGGGAACAUUUUGCAUGUAU	MIMAT0022700	ATTGGGAACATTTTGCATGTAT	Yes			1	1	1	1	1	1			1	1	1	1	1	1		1	1	2	2	3	2	2
hsa-miR-450a-2-3p	3p	hsa-mir-450a-2	MI0003187	UUGGGG	22	AUUGGGGACAUUUUGCAUUCAU	MIMAT0031074	ATTGGGGACATTTTGCATTCAT	Yes		1	1	1	2	1	2	1		1	1	1	2	1	2	1	5	4	5	5	5	5	5	2
hsa-miR-450a-5p	5p	hsa-mir-450a-1	MI0001652	UUUGCG	22	UUUUGCGAUGUGUUCCUAAUAU	MIMAT0001545	TTTTGCGATGTGTTCCTAATAT	Yes	6	28	8	22	16	12	14	18	6	28	8	22	16	12	14	18	24	62	29	53	44	35	33	62
hsa-miR-450a-5p	5p	hsa-mir-450a-2	MI0003187	UUUGCG	22	UUUUGCGAUGUGUUCCUAAUAU	MIMAT0001545	TTTTGCGATGTGTTCCTAATAT	Yes	6	28	8	22	16	12	14	18	6	28	8	22	16	12	14	18	25	62	30	53	45	35	33	63
hsa-miR-450b-3p	3p	hsa-mir-450b	MI0005531	UGGGAU	22	UUGGGAUCAUUUUGCAUCCAUA	MIMAT0004910		No
hsa-miR-450b-5p	5p	hsa-mir-450b	MI0005531	UUUGCA	22	UUUUGCAAUAUGUUCCUGAAUA	MIMAT0004909	TTTTGCAATATGTTCCTGAAT	No	2	17	5	9	8	3	7	4	4	31	8	36	10	17	21	24	8	55	17	57	21	27	38	32
hsa-miR-4511	5p	hsa-mir-4511	MI0016877	AAGAAC	22	GAAGAACUGUUGCAUUUGCCCU	MIMAT0019048	AAGAACTGTTGCATTTGCCCTG	No		2	1	1				1		2	1	1	2		2	1	3	11	7	3	5	6	8	5
hsa-miR-4512	3p	hsa-mir-4512	MI0016878	AGGGCC	22	CAGGGCCUCACUGUAUCGCCCA	MIMAT0019049	CAGGGCCTCACTGTATCGCC	No			1							1				1	2	1		3	1			1	2	1
hsa-miR-4515	5p	hsa-mir-4515	MI0016881	GGACUG	22	AGGACUGGACUCCCGGCAGCCC	MIMAT0019052	AGGACTGGACTCCCGGCAGCC	No			1								1	1	1	1				2	4	1	2	1		1
hsa-miR-4516	5p	hsa-mir-4516	MI0016882	GGAGAA	17	GGGAGAAGGGUCGGGGC	MIMAT0019053	AGAGAAGGGTCGGGGC	No																					1	1		2
hsa-miR-4517	5p	hsa-mir-4517	MI0016883	AAUAUG	25	AAAUAUGAUGAAACUCACAGCUGAG	MIMAT0019054	AAATATGATGAAACTCACAGCTGAGG	No					1					3	1		1			1		6	1		2	1		1
hsa-miR-4518	3p	hsa-mir-4518	MI0016884	CUCAGG	26	GCUCAGGGAUGAUAACUGUGCUGAGA	MIMAT0019055	CTCAGGGATGATAACTGTGCTGAGA	No										1								1
hsa-miR-4519	5p	hsa-mir-4519	MI0016885	AGCAGU	18	CAGCAGUGCGCAGGGCUG	MIMAT0019056		No
hsa-miR-451a	5p	hsa-mir-451a	MI0001729	AACCGU	22	AAACCGUUACCAUUACUGAGUU	MIMAT0001631	AAACCGTTACCATTACTGAGT	No	17	4	7	2	13	5	13	6	541	29	122	59	133	50	175	103	878	69	208	80	227	82	282	166
hsa-miR-452-3p	3p	hsa-mir-452	MI0001733	UCAUCU	22	CUCAUCUGCAAAGAAGUAAGUG	MIMAT0001636		No
hsa-miR-452-5p	5p	hsa-mir-452	MI0001733	ACUGUU	22	AACUGUUUGCAGAGGAAACUGA	MIMAT0001635	TGTTTGCAGAGGAAACTGAGA	No													1	1					1		1	2	1
hsa-miR-4521	5p	hsa-mir-4521	MI0016887	CUAAGG	22	GCUAAGGAAGUCCUGUGCUCAG	MIMAT0019058	GCTAAGGAAGTCCTGTGCTCAGTTT	No					1				538	466	1291	774	1343	385	1191	409	1395	1196	2996	1614	2861	773	2558	936
hsa-miR-4522	3p	hsa-mir-4522	MI0016889	GACUCU	21	UGACUCUGCCUGUAGGCCGGU	MIMAT0019060	CTGACTCTGCCTGTAGGC	No																							1
hsa-miR-4523	5p	hsa-mir-4523	MI0016890	ACCGAG	21	GACCGAGAGGGCCUCGGCUGU	MIMAT0019061	GACCGAGAGGGCCTCGGCTGT	Yes	2	2	3	1	4		2		2	2	3	1	4		2		6	3	9	1	7		4
hsa-miR-4524a-3p	3p	hsa-mir-4524a	MI0016891	GAGACA	22	UGAGACAGGCUUAUGCUGCUAU	MIMAT0019063	TGAGACAGGCTTATGCTGCTAT	Yes			1								1								1
hsa-miR-4524a-5p	5p	hsa-mir-4524a	MI0016891	UAGCAG	22	AUAGCAGCAUGAACCUGUCUCA	MIMAT0019062	AGCAGCATGAACCTGTCTCACT	No														1								1
hsa-miR-4525	5p	hsa-mir-4525	MI0016892	GGGGGA	21	GGGGGGAUGUGCAUGCUGGUU	MIMAT0019064		No
hsa-miR-4526	3p	hsa-mir-4526	MI0016893	CUGACA	22	GCUGACAGCAGGGCUGGCCGCU	MIMAT0019065	GCTGACAGCAGGGCTGGCCGCT	Yes	3	3							3	3							4	3	1					2
hsa-miR-4528	3p	hsa-mir-4528	MI0016895	CAUUAU	22	UCAUUAUAUGUAUGAUCUGGAC	MIMAT0019067		No
hsa-miR-4529-3p	3p	hsa-mir-4529	MI0016896	UUGGAC	21	AUUGGACUGCUGAUGGCCCGU	MIMAT0019068		No
hsa-miR-4529-5p	5p	hsa-mir-4529	MI0016896	GGCCAU	22	AGGCCAUCAGCAGUCCAAUGAA	MIMAT0019236		No
hsa-miR-4531	3p	hsa-mir-4531	MI0016898	UGGAGA	17	AUGGAGAAGGCUUCUGA	MIMAT0019070	TGGATAAGGCTTCTGA	No
hsa-miR-4532	5p	hsa-mir-4532	MI0016899	CCCGGG	17	CCCCGGGGAGCCCGGCG	MIMAT0019071	CCGGGGAGCCCGGCGGG	No																2				2		1		5
hsa-miR-4533	5p	hsa-mir-4533	MI0016900	GGAAGG	22	UGGAAGGAGGUUGCCGGACGCU	MIMAT0019072		No
hsa-miR-4538	5p	hsa-mir-4538	MI0016909	AGCUUG	22	GAGCUUGGAUGAGCUGGGCUGA	MIMAT0019081		No
hsa-miR-454-3p	3p	hsa-mir-454	MI0003820	AGUGCA	23	UAGUGCAAUAUUGCUUAUAGGGU	MIMAT0003885	TAGTGCAATATTGCTTATAGGGTT	No	10	138	44	183	63	114	76	130	18	207	63	189	86	122	88	97	68	677	252	679	285	437	294	397
hsa-miR-454-5p	5p	hsa-mir-454	MI0003820	CCCUAU	22	ACCCUAUCAAUAUUGUCUCUGC	MIMAT0003884	ACCCTATCAATATTGTCTCTGC	Yes	5	7	5	8	8	6	5	2	5	7	5	8	8	6	5	2	17	21	16	34	22	25	14	8
hsa-miR-4540	3p	hsa-mir-4540	MI0016911	UAGUCC	21	UUAGUCCUGCCUGUAGGUUUA	MIMAT0019083		No
hsa-miR-455-3p	3p	hsa-mir-455	MI0003513	CAGUCC	21	GCAGUCCAUGGGCAUAUACAC	MIMAT0004784	GCAGTCCATGGGCATATACACC	No	125	116	100	68	84	48	115	56	288	340	290	179	265	157	303	225	1409	1723	1311	936	1164	701	1324	996
hsa-miR-455-5p	5p	hsa-mir-455	MI0003513	AUGUGC	22	UAUGUGCCUUUGGACUACAUCG	MIMAT0003150	TATGTGCCTTTGGACTACATCGT	No	257	720	362	530	499	229	255	333	349	1100	586	815	790	820	1412	956	1371	3778	1908	2383	2459	1882	2969	2437
hsa-miR-4635	3p	hsa-mir-4635	MI0017262	CUUGAA	21	UCUUGAAGUCAGAACCCGCAA	MIMAT0019692		No
hsa-miR-4637	3p	hsa-mir-4637	MI0017264	ACUAAC	22	UACUAACUGCAGAUUCAAGUGA	MIMAT0019694		No
hsa-miR-4638-3p	3p	hsa-mir-4638	MI0017265	CUGGAC	23	CCUGGACACCGCUCAGCCGGCCG	MIMAT0019696	CCTGGACACCGCTCAGCCGG	No																	1
hsa-miR-4638-5p	5p	hsa-mir-4638	MI0017265	CUCGGC	21	ACUCGGCUGCGGUGGACAAGU	MIMAT0019695	ACTCGGCTGCGGTGGACAAGT	Yes
hsa-miR-4639-3p	3p	hsa-mir-4639	MI0017266	CACUCU	20	UCACUCUCACCUUGCUUUGC	MIMAT0019698		No
hsa-miR-4639-5p	5p	hsa-mir-4639	MI0017266	UGCUAA	22	UUGCUAAGUAGGCUGAGAUUGA	MIMAT0019697	TGCTAAGTAGGCTGAGATT	No												1								1
hsa-miR-4642	5p	hsa-mir-4642	MI0017269	UGGCAU	22	AUGGCAUCGUCCCCUGGUGGCU	MIMAT0019702	ATGGCATCGTCCCCTGGTGGCT	Yes	3	1			2	1	1		3	1			2	1	1		3	1			5	2	2
hsa-miR-4643	3p	hsa-mir-4643	MI0017270	ACACAU	22	GACACAUGACCAUAAAUGCUAA	MIMAT0019703	ACACATGACCATAAATGCTAAA	No																1								1
hsa-miR-4644	3p	hsa-mir-4644	MI0017271	GGAGAG	23	UGGAGAGAGAAAAGAGACAGAAG	MIMAT0019704	TGGAGAGAGAAAAGAGAC	No																			1
hsa-miR-4645-3p	3p	hsa-mir-4645	MI0017272	GACAGU	22	AGACAGUAGUUCUUGCCUGGUU	MIMAT0019706	AGACAGTAGTTCTTGCCTGGTT	Yes																					1
hsa-miR-4645-5p	5p	hsa-mir-4645	MI0017272	CCAGGC	19	ACCAGGCAAGAAAUAUUGU	MIMAT0019705		No
hsa-miR-4646-3p	3p	hsa-mir-4646	MI0017273	UUGUCC	21	AUUGUCCCUCUCCCUUCCCAG	MIMAT0019708	TTGTCCCTCTCCCTTCCCAGT	No										1			1		1		2	2	2	1	1		2
hsa-miR-4646-5p	5p	hsa-mir-4646	MI0017273	CUGGGA	22	ACUGGGAAGAGGAGCUGAGGGA	MIMAT0019707	AACTGGGAAGAGGAGCTGAGGGA	No																			1
hsa-miR-4647	5p	hsa-mir-4647	MI0017274	AAGAUG	23	GAAGAUGGUGCUGUGCUGAGGAA	MIMAT0019709	TGAAGATGGTGCTGTGCTGAGGAAAGGT	No																						1
hsa-miR-4649-3p	3p	hsa-mir-4649	MI0017276	CUGAGG	21	UCUGAGGCCUGCCUCUCCCCA	MIMAT0019712		No
hsa-miR-4649-5p	5p	hsa-mir-4649	MI0017276	GGGCGA	24	UGGGCGAGGGGUGGGCUCUCAGAG	MIMAT0019711	TCTGGGCGAGGGGTGGGCTCT	No													1								1
hsa-miR-4651	5p	hsa-mir-4651	MI0017279	GGGGUG	20	CGGGGUGGGUGAGGUCGGGC	MIMAT0019715		No
hsa-miR-4652-3p	3p	hsa-mir-4652	MI0017280	UUCUGU	22	GUUCUGUUAACCCAUCCCCUCA	MIMAT0019717	GTTCTGTTAACCCATCCCCTC	No	1	1	1							1					1		1	3	1				3	1
hsa-miR-4652-5p	5p	hsa-mir-4652	MI0017280	GGGGAC	22	AGGGGACUGGUUAAUAGAACUA	MIMAT0019716	AGGGGACTGGTTAATAGAACT	No	6	7	5	2	4	3	5		20	34	30	25	23	30	31	29	36	55	42	34	33	44	45	42
hsa-miR-4653-3p	3p	hsa-mir-4653	MI0017281	GGAGUU	23	UGGAGUUAAGGGUUGCUUGGAGA	MIMAT0019719	CTGGAGTTAAGGGTTGCTTGGA	No													1								1
hsa-miR-4653-5p	5p	hsa-mir-4653	MI0017281	CUCUGA	22	UCUCUGAGCAAGGCUUAACACC	MIMAT0019718	TCTGAGCAAGGCTTAACACCA	No										1								1
hsa-miR-4654	5p	hsa-mir-4654	MI0017282	GUGGGA	22	UGUGGGAUCUGGAGGCAUCUGG	MIMAT0019720	TGTGGGATCTGGAGGCATCTGG	Yes		1	1		1			1		1	1		1			1	1	2	2	1	1		3	1
hsa-miR-4655-3p	3p	hsa-mir-4655	MI0017283	CCCUCG	21	ACCCUCGUCAGGUCCCCGGGG	MIMAT0019722		No
hsa-miR-4655-5p	5p	hsa-mir-4655	MI0017283	ACCGGG	22	CACCGGGGAUGGCAGAGGGUCG	MIMAT0019721	CACCGGGGATGGCAGAGGGTCG	Yes					1								1					1	4		2
hsa-miR-4656	5p	hsa-mir-4656	MI0017284	GGGCUG	23	UGGGCUGAGGGCAGGAGGCCUGU	MIMAT0019723		No
hsa-miR-4657	5p	hsa-mir-4657	MI0017285	AUGUGG	23	AAUGUGGAAGUGGUCUGAGGCAU	MIMAT0019724	AATGTGGAAGTGGTCTGAG	No									1								1
hsa-miR-4658	3p	hsa-mir-4658	MI0017286	UGAGUG	23	GUGAGUGUGGAUCCUGGAGGAAU	MIMAT0019725	GTGAGTGTGGATCCTGGAGGAATCG	No															1						1		1
hsa-miR-4659a-3p	3p	hsa-mir-4659a	MI0017287	UUCUUC	22	UUUCUUCUUAGACAUGGCAACG	MIMAT0019727	TTTCTTCTTAGACATGGCAACG	Yes		1		1		1				1		1		1				1		2	3	3	1	1
hsa-miR-4659a-5p	5p	hsa-mir-4659a	MI0017287	UGCCAU	22	CUGCCAUGUCUAAGAAGAAAAC	MIMAT0019726		No
hsa-miR-4660	5p	hsa-mir-4660	MI0017288	GCAGCU	23	UGCAGCUCUGGUGGAAAAUGGAG	MIMAT0019728	TGCAGCTCTGGTGGAAAATGGAGA	No			1		1			1	4	1	1	1	2	1	2	1	4	2	5	1	3	3	5	3
hsa-miR-4661-3p	3p	hsa-mir-4661	MI0017289	AGGAUC	22	CAGGAUCCACAGAGCUAGUCCA	MIMAT0019730	CAGGATCCACAGAGCTAGTCC	No										1	1	1	1	1		1	1	1	2	2	1	2		2
hsa-miR-4661-5p	5p	hsa-mir-4661	MI0017289	ACUAGC	22	AACUAGCUCUGUGGAUCCUGAC	MIMAT0019729	AACTAGCTCTGTGGATCCTGA	No	2	5	4	4	5	8	3	3	5	5	2	3	4	8	4	6	8	20	12	13	14	34	16	18
hsa-miR-4662a-3p	3p	hsa-mir-4662a	MI0017290	AAGAUA	22	AAAGAUAGACAAUUGGCUAAAU	MIMAT0019732		No
hsa-miR-4662a-5p	5p	hsa-mir-4662a	MI0017290	UAGCCA	22	UUAGCCAAUUGUCCAUCUUUAG	MIMAT0019731	TTAGCCAATTGTCCATCTTT	No
hsa-miR-4664-3p	3p	hsa-mir-4664	MI0017294	UUCCGG	22	CUUCCGGUCUGUGAGCCCCGUC	MIMAT0019738	CTTCCGGTCTGTGAGCCCCGTC	Yes	5	6	14	3	5	10	6	3	5	6	14	3	5	10	6	3	29	20	46	13	20	28	29	18
hsa-miR-4664-5p	5p	hsa-mir-4664	MI0017294	GGGGUG	22	UGGGGUGCCCACUCCGCAAGUU	MIMAT0019737	TGGGGTGCCCACTCCGCAAGTT	Yes	2	2	7	1	2	1	4	3	2	2	7	1	2	1	4	3	5	4	8	1	2	1	5	3
hsa-miR-4665-3p	3p	hsa-mir-4665	MI0017295	UCGGCC	26	CUCGGCCGCGGCGCGUAGCCCCCGCC	MIMAT0019740		No
hsa-miR-4665-5p	5p	hsa-mir-4665	MI0017295	UGGGGG	23	CUGGGGGACGCGUGAGCGCGAGC	MIMAT0019739	CTGGGGGACGCGTGAGCGCGAGC	Yes	1						1	1	1						1	1	1						1	1
hsa-miR-4666a-3p	3p	hsa-mir-4666a	MI0017296	AUACAA	21	CAUACAAUCUGACAUGUAUUU	MIMAT0019742		No
hsa-miR-4666a-5p	5p	hsa-mir-4666a	MI0017296	UACAUG	21	AUACAUGUCAGAUUGUAUGCC	MIMAT0019741	ATACATGTCAGATTGTATGC	No
hsa-miR-4667-3p	3p	hsa-mir-4667	MI0017297	CCCUCC	21	UCCCUCCUUCUGUCCCCACAG	MIMAT0019744	TCCCTCCTTCTGTCCCCACAGT	No											1		1				1		1		2
hsa-miR-4667-5p	5p	hsa-mir-4667	MI0017297	CUGGGG	22	ACUGGGGAGCAGAAGGAGAACC	MIMAT0019743	CTGACTGGGGAGCAGAAGGAGA	No			1																2				1
hsa-miR-4668-3p	3p	hsa-mir-4668	MI0017298	AAAAUC	23	GAAAAUCCUUUUUGUUUUUCCAG	MIMAT0019746		No
hsa-miR-4668-5p	5p	hsa-mir-4668	MI0017298	GGGAAA	23	AGGGAAAAAAAAAAGGAUUUGUC	MIMAT0019745	GTTGAGGGAAAAAAAAAA	No																	2		1		1	1
hsa-miR-4669	3p	hsa-mir-4669	MI0017300	GUGUCC	22	UGUGUCCGGGAAGUGGAGGAGG	MIMAT0019749	TGTGTCCGGGAAGTGGAGGAC	No																							1
hsa-miR-466	3p	hsa-mir-466	MI0014157	UACACA	23	AUACACAUACACGCAACACACAU	MIMAT0015002	ATACACATACACGCAACACACA	No									3	13	6	6	2	8	4	2	5	19	7	10	3	17	7	3
hsa-miR-4670-3p	3p	hsa-mir-4670	MI0017301	GAAGUU	22	UGAAGUUACAUCAUGGUCGCUU	MIMAT0019751	TGAAGTTACATCATGGTCGC	No
hsa-miR-4670-5p	5p	hsa-mir-4670	MI0017301	AGCGAC	22	AAGCGACCAUGAUGUAACUUCA	MIMAT0019750	AAGCGACCATGATGTAACTTC	No																							1
hsa-miR-4671-3p	3p	hsa-mir-4671	MI0017302	UAGUGC	21	UUAGUGCAUAGUCUUUGGUCU	MIMAT0019753		No
hsa-miR-4671-5p	5p	hsa-mir-4671	MI0017302	CCGAAG	22	ACCGAAGACUGUGCGCUAAUCU	MIMAT0019752	CCGAAGACGGTGCGCTA	No
hsa-miR-4672	3p	hsa-mir-4672	MI0017303	UACACA	21	UUACACAGCUGGACAGAGGCA	MIMAT0019754	TTACACAGCTGGACAGAGGA	No
hsa-miR-4673	5p	hsa-mir-4673	MI0017304	CCAGGC	22	UCCAGGCAGGAGCCGGACUGGA	MIMAT0019755	TCCAGGCAGGAGCCGGACTGGAC	No													1								1
hsa-miR-4676-3p	3p	hsa-mir-4676	MI0017307	ACUGUU	22	CACUGUUUCACCACUGGCUCUU	MIMAT0019759	CACTGTTTCACCACTGGCTCTT	Yes		1				1	1	1		1				1	1	1		6	8	1	1	5	3	4
hsa-miR-4676-5p	5p	hsa-mir-4676	MI0017307	AGCCAG	21	GAGCCAGUGGUGAGACAGUGA	MIMAT0019758	GAGCCAGTGGTGAGACAGTGAGT	No										2	1						1	3	3		2
hsa-miR-4677-3p	3p	hsa-mir-4677	MI0017308	CUGUGA	22	UCUGUGAGACCAAAGAACUACU	MIMAT0019761	TCTGTGAGACCAAAGAACTACT	Yes	25	24	17	29	18	36	39	33	25	24	17	29	18	36	39	33	35	39	23	41	24	55	47	52
hsa-miR-4677-5p	5p	hsa-mir-4677	MI0017308	UGUUCU	22	UUGUUCUUUGGUCUUUCAGCCA	MIMAT0019760	TTGTTCTTTGGTCTTTCAGCCA	Yes	1	1			1	1		1	1	1			1	1		1	2	5	3	2	2	5	1	3
hsa-miR-4682	5p	hsa-mir-4682	MI0017314	CUGAGU	23	UCUGAGUUCCUGGAGCCUGGUCU	MIMAT0019767	TCTGAGTTCCTGGAGCCTGGT	No	1									1							1	2				1
hsa-miR-4683	3p	hsa-mir-4683	MI0017315	GGAGAU	23	UGGAGAUCCAGUGCUCGCCCGAU	MIMAT0019768	TGGAGATCCAGTGCTCGCCCGAT	Yes			1				1				1				1				1				2
hsa-miR-4684-3p	3p	hsa-mir-4684	MI0017316	GUUGCA	22	UGUUGCAAGUCGGUGGAGACGU	MIMAT0019770	TGTTGCAAGTCGGTGGAGACGT	Yes		2	7	1	3	1	1	1		2	7	1	3	1	1	1		3	8	1	3	1	2	1
hsa-miR-4684-5p	5p	hsa-mir-4684	MI0017316	UCUCUA	22	CUCUCUACUGACUUGCAACAUA	MIMAT0019769		No
hsa-miR-4685-3p	3p	hsa-mir-4685	MI0017317	CUCCCU	22	UCUCCCUUCCUGCCCUGGCUAG	MIMAT0019772	TCTCCCTTCCTGCCCTGGCT	No									5	1	2		1	1	2	1	8	2	5		1	1	5	2
hsa-miR-4685-5p	5p	hsa-mir-4685	MI0017317	CCAGGG	26	CCCAGGGCUUGGAGUGGGGCAAGGUU	MIMAT0019771		No
hsa-miR-4687-3p	3p	hsa-mir-4687	MI0017319	GGCUGU	21	UGGCUGUUGGAGGGGGCAGGC	MIMAT0019775	TGGCTGTTGGAGGGGGCAGGC	Yes			1		1						1		1				2	1	6		2	1
hsa-miR-4687-5p	5p	hsa-mir-4687	MI0017319	AGCCCU	22	CAGCCCUCCUCCCGCACCCAAA	MIMAT0019774	CAGCCCTCCTCCCGCACCCA	No							1																1
hsa-miR-4688	3p	hsa-mir-4688	MI0017321	AGGGGC	22	UAGGGGCAGCAGAGGACCUGGG	MIMAT0019777	TAGGGGCAGCAGAGGACCTGGGA	No
hsa-miR-4689	5p	hsa-mir-4689	MI0017322	UGAGGA	22	UUGAGGAGACAUGGUGGGGGCC	MIMAT0019778	TTGAGGAGACATGGTGGG	No											1								5		1
hsa-miR-4690-3p	3p	hsa-mir-4690	MI0017323	CAGCCC	21	GCAGCCCAGCUGAGGCCUCUG	MIMAT0019780	TGCAGCCCAGCTGAGGCCTCTGT	No									1				1				1		1		3
hsa-miR-4690-5p	5p	hsa-mir-4690	MI0017323	AGCAGG	22	GAGCAGGCGAGGCUGGGCUGAA	MIMAT0019779	CAGGCGAGGCTGGGCTG	No																	1
hsa-miR-4691-3p	3p	hsa-mir-4691	MI0017324	CAGCCA	23	CCAGCCACGGACUGAGAGUGCAU	MIMAT0019782	CCAGCCACGGACTGAGAGTGC	No													1								1
hsa-miR-4691-5p	5p	hsa-mir-4691	MI0017324	UCCUCC	23	GUCCUCCAGGCCAUGAGCUGCGG	MIMAT0019781		No
hsa-miR-4695-3p	3p	hsa-mir-4695	MI0017328	GAUCUC	22	UGAUCUCACCGCUGCCUCCUUC	MIMAT0019789	ATCCCACCGCTGCCTCC	No											1	1		1	1		1	2	1	1	1	2	1
hsa-miR-4695-5p	5p	hsa-mir-4695	MI0017328	AGGAGG	22	CAGGAGGCAGUGGGCGAGCAGG	MIMAT0019788	CAGGAGGCAGTGGGCGAGCAGGT	No														1								2
hsa-miR-4698	3p	hsa-mir-4698	MI0017331	CAAAAU	23	UCAAAAUGUAGAGGAAGACCCCA	MIMAT0019793	TCAAAATGTAGAGGAAGACC	No									1								1
hsa-miR-4699-3p	3p	hsa-mir-4699	MI0017332	AUUUAC	22	AAUUUACUCUGCAAUCUUCUCC	MIMAT0019795	AATTTACTCTGCAATCTTCTCC	Yes	1	2	1	2		1	3	1	1	2	1	2		1	3	1	1	5	2	3	4	5	7	3
hsa-miR-4699-5p	5p	hsa-mir-4699	MI0017332	GAAGAU	22	AGAAGAUUGCAGAGUAAGUUCC	MIMAT0019794	AGAAGATTGCAGAGTAAGTTCC	Yes	1		1			1			1		1			1			1		1			3	1	1
hsa-miR-4701-3p	3p	hsa-mir-4701	MI0017334	UGGGUG	20	AUGGGUGAUGGGUGUGGUGU	MIMAT0019799	TGGGTGATGGGTGTGGTGT	No											1								1
hsa-miR-4701-5p	5p	hsa-mir-4701	MI0017334	UGGCCA	22	UUGGCCACCACACCUACCCCUU	MIMAT0019798	TTGGCCACCACACCTACCCCTT	Yes
hsa-miR-4706	5p	hsa-mir-4706	MI0017339	GCGGGG	25	AGCGGGGAGGAAGUGGGCGCUGCUU	MIMAT0019806	AGCGGGGAGGAAGTGGGCGCTG	No																					1	1	1
hsa-miR-4707-3p	3p	hsa-mir-4707	MI0017340	GCCCGC	22	AGCCCGCCCCAGCCGAGGUUCU	MIMAT0019808	AGCCCGCCCCAGCCGAGGTTCT	Yes	23	6	21	2	14	3	10	7	23	6	21	2	14	3	10	7	77	21	85	4	49	9	31	21
hsa-miR-4707-5p	5p	hsa-mir-4707	MI0017340	CCCCGG	23	GCCCCGGCGCGGGCGGGUUCUGG	MIMAT0019807	GCCCCGGCGCGGGCGGGTTCTGG	Yes	1		1	1	3	1	1		1		1	1	3	1	1		5	1	2	2	5	3	3	4
hsa-miR-4708-3p	3p	hsa-mir-4708	MI0017341	GCAAGG	22	AGCAAGGCGGCAUCUCUCUGAU	MIMAT0019810		No
hsa-miR-4708-5p	5p	hsa-mir-4708	MI0017341	GAGAUG	21	AGAGAUGCCGCCUUGCUCCUU	MIMAT0019809		No
hsa-miR-4709-3p	3p	hsa-mir-4709	MI0017342	UGAAGA	23	UUGAAGAGGAGGUGCUCUGUAGC	MIMAT0019812		No
hsa-miR-4709-5p	5p	hsa-mir-4709	MI0017342	CAACAG	22	ACAACAGUGACUUGCUCUCCAA	MIMAT0019811		No
hsa-miR-4710	5p	hsa-mir-4710	MI0017344	GGUGAG	18	GGGUGAGGGCAGGUGGUU	MIMAT0019815	GTGGGGTGAGGGGAGG	No
hsa-miR-4712-3p	3p	hsa-mir-4712	MI0017346	AUGAGA	21	AAUGAGAGACCUGUACUGUAU	MIMAT0019819		No
hsa-miR-4712-5p	5p	hsa-mir-4712	MI0017346	CCAGUA	22	UCCAGUACAGGUCUCUCAUUUC	MIMAT0019818	TCCAGTACAGGTCTCTCATTT	No
hsa-miR-4713-3p	3p	hsa-mir-4713	MI0017347	GGGAUC	22	UGGGAUCCAGACAGUGGGAGAA	MIMAT0019821	TGGGATCCAGACAGTGGGAGA	No
hsa-miR-4713-5p	5p	hsa-mir-4713	MI0017347	UCUCCC	22	UUCUCCCACUACCAGGCUCCCA	MIMAT0019820	TTTCTCCCACTACCAGGCTCCC	No	7	6	4		4	1	1	1	6	2	3		2		2		46	45	54	9	30	12	30	16
hsa-miR-4714-3p	3p	hsa-mir-4714	MI0017348	CAACCU	22	CCAACCUAGGUGGUCAGAGUUG	MIMAT0019823	CCAACCTAGGTGGTCAGAGTT	No
hsa-miR-4714-5p	5p	hsa-mir-4714	MI0017348	ACUCUG	22	AACUCUGACCCCUUAGGUUGAU	MIMAT0019822	AACTCTGACCCCTTAGGTTGAT	Yes
hsa-miR-4716-3p	3p	hsa-mir-4716	MI0017350	AGGGGG	22	AAGGGGGAAGGAAACAUGGAGA	MIMAT0019827		No
hsa-miR-4716-5p	5p	hsa-mir-4716	MI0017350	CCAUGU	22	UCCAUGUUUCCUUCCCCCUUCU	MIMAT0019826	CCATGCTTCCTTCCCC	No									3		1						4		1
hsa-miR-4717-3p	3p	hsa-mir-4717	MI0017352	CACAUG	21	ACACAUGGGUGGCUGUGGCCU	MIMAT0019830	ACACATGGGTGGCTGTGGCCT	Yes			1		1		1				1		1		1				1		2		3
hsa-miR-4717-5p	5p	hsa-mir-4717	MI0017352	AGGCCA	22	UAGGCCACAGCCACCCAUGUGU	MIMAT0019829		No
hsa-miR-4719	3p	hsa-mir-4719	MI0017354	CACAAA	22	UCACAAAUCUAUAAUAUGCAGG	MIMAT0019832	TCACAAATCTATAATATGCAGG	Yes		2	1	2			1	1		2	1	2			1	1		2	1	2		1	1	1
hsa-miR-4721	3p	hsa-mir-4721	MI0017356	GAGGGC	22	UGAGGGCUCCAGGUGACGGUGG	MIMAT0019835	GTGAGGGCTCCAGGTGACGGTG	No
hsa-miR-4722-3p	3p	hsa-mir-4722	MI0017357	CCUGCC	22	ACCUGCCAGCACCUCCCUGCAG	MIMAT0019837	ACCTGCCAGCACCTCCCTGC	No											1								1
hsa-miR-4722-5p	5p	hsa-mir-4722	MI0017357	GCAGGA	23	GGCAGGAGGGCUGUGCCAGGUUG	MIMAT0019836	GGCAGGAGGGCTGTGCCAGGTT	No							1																1
hsa-miR-4723-3p	3p	hsa-mir-4723	MI0017359	CCUCUC	22	CCCUCUCUGGCUCCUCCCCAAA	MIMAT0019839	TGCCCTCTCTGGCTCCTCCCCA	No											1						1		3
hsa-miR-4723-5p	5p	hsa-mir-4723	MI0017359	GGGGGA	24	UGGGGGAGCCAUGAGAUAAGAGCA	MIMAT0019838	TGGGGGAGCCATGAGATAAGAGC	No														1	1							1	1
hsa-miR-4724-3p	3p	hsa-mir-4724	MI0017361	UACCUU	21	GUACCUUCUGGUUCAGCUAGU	MIMAT0019842		No
hsa-miR-4724-5p	5p	hsa-mir-4724	MI0017361	ACUGAA	23	AACUGAACCAGGAGUGAGCUUCG	MIMAT0019841	AACTGAACCAGGAGTGAGCTTC	No			1													1			1					1
hsa-miR-4725-3p	3p	hsa-mir-4725	MI0017362	GGGGAA	22	UGGGGAAGGCGUCAGUGUCGGG	MIMAT0019844	TGGGGAAGGCGTCAGTGTCGGG	Yes	1		2		3		1	1	1		2		3		1	1	2	3	7	1	4	2	3	1
hsa-miR-4725-5p	5p	hsa-mir-4725	MI0017362	GACCCU	21	AGACCCUGCAGCCUUCCCACC	MIMAT0019843	AGACCCTGCAGCCTTCCCACC	Yes		1	1		1		1			1	1		1		1		1	2	2		3		5	1
hsa-miR-4726-3p	3p	hsa-mir-4726	MI0017363	CCCAGG	22	ACCCAGGUUCCCUCUGGCCGCA	MIMAT0019846		No
hsa-miR-4726-5p	5p	hsa-mir-4726	MI0017363	GGGCCA	23	AGGGCCAGAGGAGCCUGGAGUGG	MIMAT0019845	AGGGCCAGAGGGGCCTGGAG	No																		1	1		1		2
hsa-miR-4727-3p	3p	hsa-mir-4727	MI0017364	UAGUGG	22	AUAGUGGGAAGCUGGCAGAUUC	MIMAT0019848	ATAGTGGGAAGCTGGCAGATT	No													1				1				1		1
hsa-miR-4727-5p	5p	hsa-mir-4727	MI0017364	UCUGCC	21	AUCUGCCAGCUUCCACAGUGG	MIMAT0019847	AATCTGCCAGCTTCCACAGTGGTA	No
hsa-miR-4728-3p	3p	hsa-mir-4728	MI0017365	AUGCUG	25	CAUGCUGACCUCCCUCCUGCCCCAG	MIMAT0019850	CATGCTGACCTCCCTCCTGCCCCAGT	No			1					1	2	1	4	2	2	1	1	1	7	4	11	3	6	2	3	3
hsa-miR-4728-5p	5p	hsa-mir-4728	MI0017365	GGGAGG	23	UGGGAGGGGAGAGGCAGCAAGCA	MIMAT0019849	TGGGAGGGGAGAGGCAGCAAGC	No	1		1			1							1				1	2	2		1	1		1
hsa-miR-4729	5p	hsa-mir-4729	MI0017366	CAUUUA	22	UCAUUUAUCUGUUGGGAAGCUA	MIMAT0019851	TTCCTCACTTATCTGT	No																		1
hsa-miR-4730	5p	hsa-mir-4730	MI0017367	UGGCGG	23	CUGGCGGAGCCCAUUCCAUGCCA	MIMAT0019852	CTGGCGGAGCCCATTCCATGCC	No							1								1								4
hsa-miR-4731-3p	3p	hsa-mir-4731	MI0017368	ACACAA	22	CACACAAGUGGCCCCCAACACU	MIMAT0019854		No
hsa-miR-4731-5p	5p	hsa-mir-4731	MI0017368	GCUGGG	22	UGCUGGGGGCCACAUGAGUGUG	MIMAT0019853	TGCTGGGGGCCACATGAGTGTG	Yes
hsa-miR-4732-3p	3p	hsa-mir-4732	MI0017369	CCCUGA	21	GCCCUGACCUGUCCUGUUCUG	MIMAT0019856		No
hsa-miR-4732-5p	5p	hsa-mir-4732	MI0017369	GUAGAG	23	UGUAGAGCAGGGAGCAGGAAGCU	MIMAT0019855		No
hsa-miR-4733-3p	3p	hsa-mir-4733	MI0017370	CACCAG	22	CCACCAGGUCUAGCAUUGGGAU	MIMAT0019858	CACCAGGTCTAGCATTGGGATTT	No															1								1
hsa-miR-4733-5p	5p	hsa-mir-4733	MI0017370	AUCCCA	22	AAUCCCAAUGCUAGACCCGGUG	MIMAT0019857	AAATCCCAATGCTAGACCCGGT	No															2		1		2				2
hsa-miR-4734	3p	hsa-mir-4734	MI0017371	CUGCGG	22	GCUGCGGGCUGCGGUCAGGGCG	MIMAT0019859	CGGAGCTGCGGGCAGC	No													1								1	2		1
hsa-miR-4735-3p	3p	hsa-mir-4735	MI0017372	AAGGUG	21	AAAGGUGCUCAAAUUAGACAU	MIMAT0019861		No
hsa-miR-4735-5p	5p	hsa-mir-4735	MI0017372	CUAAUU	22	CCUAAUUUGAACACCUUCGGUA	MIMAT0019860	CCTAATTTGAACACCTTCGGT	No		1	1	1	1	1		1	2	1	1			1		2	2	2	2	1	1	2		5
hsa-miR-4737	5p	hsa-mir-4737	MI0017374	UGCGAG	20	AUGCGAGGAUGCUGACAGUG	MIMAT0019863	CAGGACGCGAGGATGCT	No
hsa-miR-4738-3p	3p	hsa-mir-4738	MI0017376	GAAACU	22	UGAAACUGGAGCGCCUGGAGGA	MIMAT0019867	TGAAACTGGAGCGCCTGGAGT	No														1	1		1				2	1	1	1
hsa-miR-4738-5p	5p	hsa-mir-4738	MI0017376	CCAGCG	22	ACCAGCGCGUUUUCAGUUUCAU	MIMAT0019866		No
hsa-miR-4739	5p	hsa-mir-4739	MI0017377	AGGGAG	25	AAGGGAGGAGGAGCGGAGGGGCCCU	MIMAT0019868	AAGAAGGGAGGGGGAG	No
hsa-miR-4740-3p	3p	hsa-mir-4740	MI0017378	CCCGAG	22	GCCCGAGAGGAUCCGUCCCUGC	MIMAT0019870	CCCGAGAGGATCCGTCCCTGC	No
hsa-miR-4740-5p	5p	hsa-mir-4740	MI0017378	GGACUG	22	AGGACUGAUCCUCUCGGGCAGG	MIMAT0019869	AGGACTGATCCTCTCGGGCAGG	Yes																			2	1	2
hsa-miR-4741	3p	hsa-mir-4741	MI0017379	GGGCUG	23	CGGGCUGUCCGGAGGGGUCGGCU	MIMAT0019871	CGGGCTGTCCGGAGGGGTCGGC	No			1		1				2	1	1				3		5	1	5		3	1	8	1
hsa-miR-4742-3p	3p	hsa-mir-4742	MI0017380	CUGUAU	23	UCUGUAUUCUCCUUUGCCUGCAG	MIMAT0019873	TCTGTATTCTCCTTTGCCTGCA	No												1						3	2	2	1		1
hsa-miR-4742-5p	5p	hsa-mir-4742	MI0017380	CAGGCA	23	UCAGGCAAAGGGAUAUUUACAGA	MIMAT0019872	ATCAGGCAAAGGGATATTTACAGT	No										1								1
hsa-miR-4743-3p	3p	hsa-mir-4743	MI0017381	UUCUGU	21	UUUCUGUCUUUUCUGGUCCAG	MIMAT0022978	CTTTCTGTCTTTTCTGGTCCAGT	No
hsa-miR-4743-5p	5p	hsa-mir-4743	MI0017381	GGCCGG	23	UGGCCGGAUGGGACAGGAGGCAU	MIMAT0019874	TGCTGGCCGGATGGGACAGGAGGC	No																			1		1		1
hsa-miR-4744	5p	hsa-mir-4744	MI0017382	CUAAAG	23	UCUAAAGACUAGACUUCGCUAUG	MIMAT0019875	TCTAAAGACTAGACTTCGCTATGA	No										1								1
hsa-miR-4745-3p	3p	hsa-mir-4745	MI0017384	GGCCCG	23	UGGCCCGGCGACGUCUCACGGUC	MIMAT0019879	CCTGGCCCGGCGACGTCTCACGGT	No																	1
hsa-miR-4745-5p	5p	hsa-mir-4745	MI0017384	GAGUGG	23	UGAGUGGGGCUCCCGGGACGGCG	MIMAT0019878	TGAGTGGGGCTCCCGGGACGGCGT	No		1	1		1		1			1				1		1	3	4	13	1	3	4	6	3
hsa-miR-4746-3p	3p	hsa-mir-4746	MI0017385	GCGGUG	21	AGCGGUGCUCCUGCGGGCCGA	MIMAT0019881	AGCGGTGCTCCTGCGGGCCGAC	No	1				1				6	1	4		1		2	1	13	3	11		6		6	2
hsa-miR-4746-5p	5p	hsa-mir-4746	MI0017385	CGGUCC	23	CCGGUCCCAGGAGAACCUGCAGA	MIMAT0019880	CCGGTCCCAGGAGAACCTGCAGA	Yes	63	40	53	26	40	33	51	18	63	40	53	26	40	33	51	18	96	68	88	46	65	82	83	45
hsa-miR-4747-3p	3p	hsa-mir-4747	MI0017386	AGGCCC	22	AAGGCCCGGGCUUUCCUCCCAG	MIMAT0019883	AAGGCCCGGGCTTTCCTCCCAGT	No									1	1	2	1	1		2		1	2	3	1	1		2
hsa-miR-4747-5p	5p	hsa-mir-4747	MI0017386	GGGAAG	22	AGGGAAGGAGGCUUGGUCUUAG	MIMAT0019882	GAGGGAAGGAGGCTTGGTCTTAGT	No										1								1
hsa-miR-4748	5p	hsa-mir-4748	MI0017387	AGGUUU	21	GAGGUUUGGGGAGGAUUUGCU	MIMAT0019884	GAGGTTTGGGGAGGATTTGCT	Yes			1								1								2		1
hsa-miR-4749-3p	3p	hsa-mir-4749	MI0017388	GCCCCU	20	CGCCCCUCCUGCCCCCACAG	MIMAT0019886	CGCCCCTCCTGCCCCCACAGT	No															1								1
hsa-miR-4749-5p	5p	hsa-mir-4749	MI0017388	GCGGGG	22	UGCGGGGACAGGCCAGGGCAUC	MIMAT0019885	CCCTGCGGGGACAGGCCAGGGCATC	No			1							1								2	2
hsa-miR-4750-3p	3p	hsa-mir-4750	MI0017389	CUGACC	22	CCUGACCCACCCCCUCCCGCAG	MIMAT0022979		No
hsa-miR-4750-5p	5p	hsa-mir-4750	MI0017389	UCGGGC	22	CUCGGGCGGAGGUGGUUGAGUG	MIMAT0019887	CTCGGGCGGAGGTGGTTGAGTGT	No	1								2	1	4	1	1			1	4	2	7	1	2			1
hsa-miR-4752	5p	hsa-mir-4752	MI0017391	UGUGGA	22	UUGUGGAUCUCAAGGAUGUGCU	MIMAT0019889		No
hsa-miR-4753-3p	3p	hsa-mir-4753	MI0017392	UCUCUU	22	UUCUCUUUCUUUAGCCUUGUGU	MIMAT0019891	TTCTCTTTCTTTAGCCTTGTG	No																			2
hsa-miR-4753-5p	5p	hsa-mir-4753	MI0017392	AAGGCC	22	CAAGGCCAAAGGAAGAGAACAG	MIMAT0019890	CAAGGCCAAAGGAAGAGAACAGT	No	1									1	1						1	2	3			1	1
hsa-miR-4754	5p	hsa-mir-4754	MI0017394	UGCGGA	23	AUGCGGACCUGGGUUAGCGGAGU	MIMAT0019894	ATGCGGACCTGGGTTAGCGGAGT	Yes
hsa-miR-4755-3p	3p	hsa-mir-4755	MI0017395	GCCAGG	22	AGCCAGGCUCUGAAGGGAAAGU	MIMAT0019896	AGCCAGGCTCTGAAGGGAAAG	No	5	3	1		5	1	1				1				1		7	5	6		11	4	7
hsa-miR-4755-5p	5p	hsa-mir-4755	MI0017395	UUCCCU	22	UUUCCCUUCAGAGCCUGGCUUU	MIMAT0019895	TTTCCCTTCAGAGCCTGGCTTT	Yes	1	4	3	2	1	1	3	1	1	4	3	2	1	1	3	1	3	6	4	3	3	4	4	4
hsa-miR-4757-3p	3p	hsa-mir-4757	MI0017398	AUGACG	22	CAUGACGUCACAGAGGCUUCGC	MIMAT0019902		No
hsa-miR-4757-5p	5p	hsa-mir-4757	MI0017398	GGCCUC	23	AGGCCUCUGUGACGUCACGGUGU	MIMAT0019901	GAGGCCTCTGTGACGTCACG	No
hsa-miR-4758-3p	3p	hsa-mir-4758	MI0017399	GCCCCA	23	UGCCCCACCUGCUGACCACCCUC	MIMAT0019904	TGCCCCACCTGCTGACCACC	No			1													1		1	2			1		1
hsa-miR-4758-5p	5p	hsa-mir-4758	MI0017399	UGAGUG	23	GUGAGUGGGAGCCGGUGGGGCUG	MIMAT0019903	TTGGGTGAGTGGGAGCC	No											1								1
hsa-miR-4761-3p	3p	hsa-mir-4761	MI0017402	AGGGCA	21	GAGGGCAUGCGCACUUUGUCC	MIMAT0019909	GAGGGCATGCGCACTTTGTC	No										1	1		1	1				1	1		2	1	2
hsa-miR-4761-5p	5p	hsa-mir-4761	MI0017402	CAAGGU	21	ACAAGGUGUGCAUGCCUGACC	MIMAT0019908	ACAAGGTGTGCATGCCTGACT	No											1								1
hsa-miR-4762-3p	3p	hsa-mir-4762	MI0017403	UUCUGA	22	CUUCUGAUCAAGAUUUGUGGUG	MIMAT0019911	CTTCTGATCAAGATTTGTGGTG	Yes		1	2		1	1	3			1	2		1	1	3		5	5	5		3	4	5	2
hsa-miR-4762-5p	5p	hsa-mir-4762	MI0017403	CAAAUC	21	CCAAAUCUUGAUCAGAAGCCU	MIMAT0019910	AATCTTGATCAGAAGCCTTGAT	No													1				1				1
hsa-miR-4763-3p	3p	hsa-mir-4763	MI0017404	GGCAGG	24	AGGCAGGGGCUGGUGCUGGGCGGG	MIMAT0019913	AGGGGCTGGTGCTGGG	No
hsa-miR-4763-5p	5p	hsa-mir-4763	MI0017404	GCCUGC	21	CGCCUGCCCAGCCCUCCUGCU	MIMAT0019912		No
hsa-miR-4764-3p	3p	hsa-mir-4764	MI0017405	UAACUC	22	UUAACUCCUUUCACACCCAUGG	MIMAT0019915	TTAACTCCTTTCACACCCATGG	Yes					1								1				1				1
hsa-miR-4764-5p	5p	hsa-mir-4764	MI0017405	GGAUGU	21	UGGAUGUGGAAGGAGUUAUCU	MIMAT0019914	TGGATGTGGAAGGAGTTATCT	Yes						1	1							1	1			1	1			1	1
hsa-miR-4765	3p	hsa-mir-4765	MI0017406	GAGUGA	22	UGAGUGAUUGAUAGCUAUGUUC	MIMAT0019916	TGAGTGATTGATAGCTATGTTC	Yes		1								1								1
hsa-miR-4766-3p	3p	hsa-mir-4766	MI0017407	UAGCAA	21	AUAGCAAUUGCUCUUUUGGAA	MIMAT0019918	ATAGCAATTGCTCTTTTGGAAG	No											1						1	1	1			1
hsa-miR-4766-5p	5p	hsa-mir-4766	MI0017407	CUGAAA	21	UCUGAAAGAGCAGUUGGUGUU	MIMAT0019917	TTCTGAAAGAGCAGTTGGTGTT	No					1																1
hsa-miR-4767	5p	hsa-mir-4767	MI0017408	GCGGGC	23	CGCGGGCGCUCCUGGCCGCCGCC	MIMAT0019919	GACCCGCGGGCGCTCC	No						1								1		2						2		3
hsa-miR-4769-3p	3p	hsa-mir-4769	MI0017410	CUGCCA	22	UCUGCCAUCCUCCCUCCCCUAC	MIMAT0019923		No
hsa-miR-4769-5p	5p	hsa-mir-4769	MI0017410	GUGGGA	24	GGUGGGAUGGAGAGAAGGUAUGAG	MIMAT0019922		No
hsa-miR-4770	3p	hsa-mir-4770	MI0017411	GAGAUG	18	UGAGAUGACACUGUAGCU	MIMAT0019924	GATCTGAGATGAAGCACTGTAGCTCT	No																							1
hsa-miR-4771	3p	hsa-mir-4771-1	MI0017412	GCAGAC	21	AGCAGACUUGACCUACAAUUA	MIMAT0019925		No
hsa-miR-4771	3p	hsa-mir-4771-2	MI0017413	GCAGAC	21	AGCAGACUUGACCUACAAUUA	MIMAT0019925		No
hsa-miR-4773	3p	hsa-mir-4773-2	MI0017416	AGAACA	22	CAGAACAGGAGCAUAGAAAGGC	MIMAT0019928		No
hsa-miR-4774-3p	3p	hsa-mir-4774	MI0017417	UUGCCU	21	AUUGCCUAACAUGUGCCAGAA	MIMAT0019930	ATTGCCTAACATGTGCCAGA	No
hsa-miR-4774-5p	5p	hsa-mir-4774	MI0017417	CUGGUA	22	UCUGGUAUGUAGUAGGUAAUAA	MIMAT0019929	TCTGGTATGTAGTAGGTAAT	No												1								1
hsa-miR-4775	5p	hsa-mir-4775	MI0017418	UAAUUU	22	UUAAUUUUUUGUUUCGGUCACU	MIMAT0019931	TTAATTTTTTGTTTCGGTCACT	Yes		1								1								1
hsa-miR-4778-3p	3p	hsa-mir-4778	MI0017422	CUUCUU	22	UCUUCUUCCUUUGCAGAGUUGA	MIMAT0019937	TTCTTCCTTTGCAGAGTTGAAT	No											1								1
hsa-miR-4778-5p	5p	hsa-mir-4778	MI0017422	AUUCUG	22	AAUUCUGUAAAGGAAGAAGAGG	MIMAT0019936		No
hsa-miR-4779	3p	hsa-mir-4779	MI0017423	AGGAGG	22	UAGGAGGGAAUAGUAAAAGCAG	MIMAT0019938	TAGGAGGGAATAGTAAAAGC	No																1								1
hsa-miR-4781-3p	3p	hsa-mir-4781	MI0017426	AUGUUG	22	AAUGUUGGAAUCCUCGCUAGAG	MIMAT0019943	CAATGTTGGAATCCTCGCTAT	No			1																2			1
hsa-miR-4781-5p	5p	hsa-mir-4781	MI0017426	AGCGGG	21	UAGCGGGGAUUCCAAUAUUGG	MIMAT0019942		No
hsa-miR-4783-3p	3p	hsa-mir-4783	MI0017428	CCCGGU	23	CCCCGGUGUUGGGGCGCGUCUGC	MIMAT0019947	CCCCGGTGTTGGGGCGCGTCTGT	No									4	1	1	1	1	1			5	1	3	1	4	1	1
hsa-miR-4783-5p	5p	hsa-mir-4783	MI0017428	GCGCGC	21	GGCGCGCCCAGCUCCCGGGCU	MIMAT0019946		No
hsa-miR-4784	5p	hsa-mir-4784	MI0017429	GAGGAG	20	UGAGGAGAUGCUGGGACUGA	MIMAT0019948	TGAGGAGATGCTGGGACTGAGA	No										1	1							1	2
hsa-miR-4785	3p	hsa-mir-4785	MI0017430	GAGUCG	21	AGAGUCGGCGACGCCGCCAGC	MIMAT0019949	AGAGTCGGCGACGCCGCCAGC	Yes	2		1		1		1		2		1		1		1		3		3		2		2	1
hsa-miR-4786-3p	3p	hsa-mir-4786	MI0017433	GAAGCC	22	UGAAGCCAGCUCUGGUCUGGGC	MIMAT0019955	TGAAGCCAGCTCTGGTCTGGGC	Yes	2								2								2
hsa-miR-4786-5p	5p	hsa-mir-4786	MI0017433	GAGACC	22	UGAGACCAGGACUGGAUGCACC	MIMAT0019954	TGAGACCAGGACTGGATGCACC	Yes	2	4	2		2	2	3	1	2	4	2		2	2	3	1	6	9	8	2	5	4	3	1
hsa-miR-4787-3p	3p	hsa-mir-4787	MI0017434	AUGCGC	24	GAUGCGCCGCCCACUGCCCCGCGC	MIMAT0019957	GATGCGCCGCCCACTGCCCCGCGC	Yes																			1
hsa-miR-4787-5p	5p	hsa-mir-4787	MI0017434	CGGGGG	22	GCGGGGGUGGCGGCGGCAUCCC	MIMAT0019956		No
hsa-miR-4788	5p	hsa-mir-4788	MI0017435	UACGGA	22	UUACGGACCAGCUAAGGGAGGC	MIMAT0019958	TTACGGACCAGCTAAGGGAGGC	Yes																		1				1
hsa-miR-4791	5p	hsa-mir-4791	MI0017438	GGAUAU	18	UGGAUAUGAUGACUGAAA	MIMAT0019963	TGGATATGATGACTGAT	No			1	1					34	10	17	2	21	9	10	13	50	16	32	7	40	15	18	24
hsa-miR-4792	5p	hsa-mir-4792	MI0017439	GGUGAG	18	CGGUGAGCGCUCGCUGGC	MIMAT0019964	CGGTGAGCTCTCGCTGGC	No									4	3		7	2	30	6	37	9	6	5	22	7	66	17	80
hsa-miR-4793-3p	3p	hsa-mir-4793	MI0017440	CUGCAC	23	UCUGCACUGUGAGUUGGCUGGCU	MIMAT0019966	TCTGCACTGTGAGTTGGCTGGCT	Yes		1								1								1					1
hsa-miR-4793-5p	5p	hsa-mir-4793	MI0017440	CAUCCU	24	ACAUCCUGCUCCACAGGGCAGAGG	MIMAT0019965		No
hsa-miR-4794	5p	hsa-mir-4794	MI0017441	CUGGCU	22	UCUGGCUAUCUCACGAGACUGU	MIMAT0019967	TCTGGCTATCTCACGAGACTGT	Yes	1	2	1				1		1	2	1				1		1	2	1				1
hsa-miR-4795-3p	3p	hsa-mir-4795	MI0017442	UAUUAU	22	AUAUUAUUAGCCACUUCUGGAU	MIMAT0019969		No
hsa-miR-4795-5p	5p	hsa-mir-4795	MI0017442	GAAGUG	21	AGAAGUGGCUAAUAAUAUUGA	MIMAT0019968		No
hsa-miR-4796-3p	3p	hsa-mir-4796	MI0017443	AAAGUG	22	UAAAGUGGCAGAGUAUAGACAC	MIMAT0019971	TAAAGTGGCAGAGTATAGACA	No						1			1	4	2	3	1	2	1	5	2	5	4	5	2	6	2	6
hsa-miR-4796-5p	5p	hsa-mir-4796	MI0017443	GUCUAU	22	UGUCUAUACUCUGUCACUUUAC	MIMAT0019970	TGTCTATACTCTGTCACTTTAC	Yes			1	1	1	2	1				1	1	1	2	1			1	1	5	3	8	6	2
hsa-miR-4797-3p	3p	hsa-mir-4797	MI0017444	CUCAGU	21	UCUCAGUAAGUGGCACUCUGU	MIMAT0019973	TCTCAGTAAGTGGCACTCTGTC	No															1			3			2	1	1
hsa-miR-4797-5p	5p	hsa-mir-4797	MI0017444	ACAGAG	21	GACAGAGUGCCACUUACUGAA	MIMAT0019972	AAGACAGAGTGCCACTTACTGA	No																			1
hsa-miR-4798-3p	3p	hsa-mir-4798	MI0017445	ACUCAC	22	AACUCACGAAGUAUACCGAAGU	MIMAT0019975		No
hsa-miR-4798-5p	5p	hsa-mir-4798	MI0017445	UCGGUA	22	UUCGGUAUACUUUGUGAAUUGG	MIMAT0019974	TTCGGTATACTTTGTGAATTGG	Yes
hsa-miR-4799-3p	3p	hsa-mir-4799	MI0017446	CUGGCA	22	ACUGGCAUGCUGCAUUUAUAUA	MIMAT0019977		No
hsa-miR-4799-5p	5p	hsa-mir-4799	MI0017446	UCUAAA	22	AUCUAAAUGCAGCAUGCCAGUC	MIMAT0019976	ATCTAAATGCAGCATGCCAGT	No															1				1				1
hsa-miR-4800-3p	3p	hsa-mir-4800	MI0017448	AUCCGU	19	CAUCCGUCCGUCUGUCCAC	MIMAT0019979	CATCCGTCCGTCCGTC	No
hsa-miR-4800-5p	5p	hsa-mir-4800	MI0017448	GUGGAC	21	AGUGGACCGAGGAAGGAAGGA	MIMAT0019978		No
hsa-miR-4802-3p	3p	hsa-mir-4802	MI0017450	ACAUGG	23	UACAUGGAUGGAAACCUUCAAGC	MIMAT0019982	TACATGGATGGAAACCTTCAAGC	Yes	2	4	3	3	3	2	3	2	2	4	3	3	3	2	3	2	2	7	8	4	4	3	5	2
hsa-miR-4802-5p	5p	hsa-mir-4802	MI0017450	AUGGAG	22	UAUGGAGGUUCUAGACCAUGUU	MIMAT0019981	TATGGAGGTTCTAGACCATGTT	Yes		1	1		1	1	1			1	1		1	1	1			3	2	1	2	2	1
hsa-miR-4803	5p	hsa-mir-4803	MI0017451	AACAUA	21	UAACAUAAUAGUGUGGAUUGA	MIMAT0019983	TAACATAATAGTGTGGATTGAAA	No													1								1
hsa-miR-4804-3p	3p	hsa-mir-4804	MI0017452	GCUUAA	21	UGCUUAACCUUGCCCUCGAAA	MIMAT0019985	TTGCTTAACCTTGCCCTCGAAT	No											1								1
hsa-miR-4804-5p	5p	hsa-mir-4804	MI0017452	UGGACG	21	UUGGACGGUAAGGUUAAGCAA	MIMAT0019984	TTGGAGGGTAAGGTTAAGCAAG	No									2	1	1	1	1	1	2	1	3	3	4	2	6	4	4	3
hsa-miR-483-3p	3p	hsa-mir-483	MI0002467	CACUCC	21	UCACUCCUCUCCUCCCGUCUU	MIMAT0002173	CACTCCTCTCCTCCCGTCTTCT	No	483	354	431	239	481	132	463	244	2144	924	1448	718	1633	468	1447	757	8429	4013	5672	3066	6260	2063	5575	3362
hsa-miR-483-5p	5p	hsa-mir-483	MI0002467	AGACGG	22	AAGACGGGAGGAAAGAAGGGAG	MIMAT0004761	AAGACGGGAGGAAAGAAGGGAG	Yes	1717	308	1209	209	1176	189	775	370	1717	308	1209	209	1176	189	775	370	6167	1166	4274	938	3873	872	2756	1799
hsa-miR-484	5p	hsa-mir-484	MI0002468	CAGGCU	22	UCAGGCUCAGUCCCCUCCCGAU	MIMAT0002174	TCAGGCTCAGTCCCCTCCCGAT	Yes	342	255	284	290	294	182	217	250	342	255	284	290	294	182	217	250	986	801	928	821	863	534	697	771
hsa-miR-485-3p	3p	hsa-mir-485	MI0002469	UCAUAC	22	GUCAUACACGGCUCUCCUCUCU	MIMAT0002176	GTCATACACGGCTCTCCTCTCT	Yes		1				1				1				1				1				1
hsa-miR-485-5p	5p	hsa-mir-485	MI0002469	GAGGCU	22	AGAGGCUGGCCGUGAUGAAUUC	MIMAT0002175	AGAGGCTGGCCGTGATGAAT	No						1			1								1					2
hsa-miR-486-3p	3p	hsa-mir-486-1	MI0002470	GGGGCA	21	CGGGGCAGCUCAGUACAGGAU	MIMAT0004762	CGGGGCAGCTCAGTACAGGA	No
hsa-miR-486-3p	3p	hsa-mir-486-2	MI0023622	GGGGCA	21	CGGGGCAGCUCAGUACAGGAU	MIMAT0004762	CGGGGCAGCTCAGTACAGGA	No
hsa-miR-486-5p	5p	hsa-mir-486-1	MI0002470	CCUGUA	22	UCCUGUACUGAGCUGCCCCGAG	MIMAT0002177	TCCTGTACTGAGCTGCCCCGAG	Yes	12	1	4	1	3	2	7	2	12	1	4	1	3	2	7	2	58	5	19	5	14	5	22	12
hsa-miR-486-5p	5p	hsa-mir-486-2	MI0023622	CCUGUA	22	UCCUGUACUGAGCUGCCCCGAG	MIMAT0002177	TCCTGTACTGAGCTGCCCCGAG	Yes	12	1	4	1	3	2	7	2	12	1	4	1	3	2	7	2	62	5	20	5	15	5	22	12
hsa-miR-487a-3p	3p	hsa-mir-487a	MI0002471	AUCAUA	22	AAUCAUACAGGGACAUCCAGUU	MIMAT0002178		No
hsa-miR-487a-5p	5p	hsa-mir-487a	MI0002471	UGGUUA	22	GUGGUUAUCCCUGCUGUGUUCG	MIMAT0026559	GTGGTTATCCCTGCTGTGTTCG	Yes
hsa-miR-487b-3p	3p	hsa-mir-487b	MI0003530	AUCGUA	22	AAUCGUACAGGGUCAUCCACUU	MIMAT0003180	AATCGTACAGGGTCATCCACTT	Yes				1	1	1	1	1				1	1	1	1	1	2			1	1	1	1	1
hsa-miR-487b-5p	5p	hsa-mir-487b	MI0003530	UGGUUA	22	GUGGUUAUCCCUGUCCUGUUCG	MIMAT0026614		No
hsa-miR-488-3p	3p	hsa-mir-488	MI0003123	UGAAAG	21	UUGAAAGGCUAUUUCUUGGUC	MIMAT0004763	TTGAAAGGCTGTTTCTTGGTC	No																1			1					1
hsa-miR-488-5p	5p	hsa-mir-488	MI0003123	CCAGAU	21	CCCAGAUAAUGGCACUCUCAA	MIMAT0002804		No
hsa-miR-489-3p	3p	hsa-mir-489	MI0003124	UGACAU	22	GUGACAUCACAUAUACGGCAGC	MIMAT0002805	GTGACATCACATATACGGCAGC	Yes	3	4	3	3	4	1	1	1	3	4	3	3	4	1	1	1	5	7	4	4	6	3	4	1
hsa-miR-489-5p	5p	hsa-mir-489	MI0003124	GUCGUA	22	GGUCGUAUGUGUGACGCCAUUU	MIMAT0026605		No
hsa-miR-490-3p	3p	hsa-mir-490	MI0003125	AACCUG	22	CAACCUGGAGGACUCCAUGCUG	MIMAT0002806	CAACCTGGAGGACTCCATGCT	No
hsa-miR-490-5p	5p	hsa-mir-490	MI0003125	CAUGGA	20	CCAUGGAUCUCCAGGUGGGU	MIMAT0004764	CCATGGATCTCCAGGTGGGTC	No
hsa-miR-491-3p	3p	hsa-mir-491	MI0003126	UUAUGC	22	CUUAUGCAAGAUUCCCUUCUAC	MIMAT0004765	CTTATGCAAGATTCCCTTCTAC	Yes	8	3		1	1	1	2		8	3		1	1	1	2		10	7	2	2	1	2	3	5
hsa-miR-491-5p	5p	hsa-mir-491	MI0003126	GUGGGG	22	AGUGGGGAACCCUUCCAUGAGG	MIMAT0002807	AGTGGGGAACCCTTCCATGAGGA	No	48	15	29	5	23	9	17	17	259	77	127	25	100	19	74	27	411	124	222	38	173	39	120	63
hsa-miR-492	5p	hsa-mir-492	MI0003131	GGACCU	23	AGGACCUGCGGGACAAGAUUCUU	MIMAT0002812		No
hsa-miR-493-3p	3p	hsa-mir-493	MI0003132	GAAGGU	22	UGAAGGUCUACUGUGUGCCAGG	MIMAT0003161	TGAAGGTCTACTGTGTGCCAGGT	No		1															1	1			1
hsa-miR-493-5p	5p	hsa-mir-493	MI0003132	UGUACA	22	UUGUACAUGGUAGGCUUUCAUU	MIMAT0002813	TTGTACATGGTAGGCTTTCATT	Yes		1				1	3			1				1	3			1				2	3
hsa-miR-494-3p	3p	hsa-mir-494	MI0003134	GAAACA	22	UGAAACAUACACGGGAAACCUC	MIMAT0002816	TGAAACATACACGGGAAACCTCT	No										1	1		1	1	1			1	1		2	1	1
hsa-miR-494-5p	5p	hsa-mir-494	MI0003134	GGUUGU	23	AGGUUGUCCGUGUUGUCUUCUCU	MIMAT0026607		No
hsa-miR-495-3p	3p	hsa-mir-495	MI0003135	AACAAA	22	AAACAAACAUGGUGCACUUCUU	MIMAT0002817	AAACAAACATGGTGCACTTCTT	Yes							1								1								1
hsa-miR-495-5p	5p	hsa-mir-495	MI0003135	AAGUUG	22	GAAGUUGCCCAUGUUAUUUUCG	MIMAT0022924		No
hsa-miR-497-3p	3p	hsa-mir-497	MI0003138	AAACCA	22	CAAACCACACUGUGGUGUUAGA	MIMAT0004768		No
hsa-miR-497-5p	5p	hsa-mir-497	MI0003138	AGCAGC	21	CAGCAGCACACUGUGGUUUGU	MIMAT0002820	CAGCAGCACACTGTGGTTTGTG	No			2	1	1	2											2	1	4	4	6	3	2	1
hsa-miR-498	5p	hsa-mir-498	MI0003142	UUCAAG	23	UUUCAAGCCAGGGGGCGUUUUUC	MIMAT0002824		No
hsa-miR-4999-3p	3p	hsa-mir-4999	MI0017865	CACUAC	20	UCACUACCUGACAAUACAGU	MIMAT0021018		No
hsa-miR-4999-5p	5p	hsa-mir-4999	MI0017865	GCUGUA	21	UGCUGUAUUGUCAGGUAGUGA	MIMAT0021017	TGCTGTATCGTCAGGTAGTGAT	No									1	1				1			2	2	1		3	1	2
hsa-miR-499a-3p	3p	hsa-mir-499a	MI0003183	ACAUCA	22	AACAUCACAGCAAGUCUGUGCU	MIMAT0004772		No
hsa-miR-499a-5p	5p	hsa-mir-499a	MI0003183	UAAGAC	21	UUAAGACUUGCAGUGAUGUUU	MIMAT0002870	TTAAGACTTGCAGTGATGTTT	Yes		1		8	1	2		3		1		8	1	2		3	1	2	1	16	1	8	2	7
hsa-miR-499b-3p	3p	hsa-mir-499b	MI0017396	ACAUCA	22	AACAUCACUGCAAGUCUUAACA	MIMAT0019898	AAACATCACTGCAAGTCTTAAC	No										1								1
hsa-miR-499b-5p	5p	hsa-mir-499b	MI0017396	CAGACU	21	ACAGACUUGCUGUGAUGUUCA	MIMAT0019897	ACAGACTTGCTGTGATGTTC	No						1							1					1			2	2	1	1
hsa-miR-5000-3p	3p	hsa-mir-5000	MI0017866	CAGGAC	22	UCAGGACACUUCUGAACUUGGA	MIMAT0021020	TCAGGACACTTCTGAACTTGGA	Yes		1	1	2	1	2		3		1	1	2	1	2		3	3	3	3	3	3	7	3	5
hsa-miR-5000-5p	5p	hsa-mir-5000	MI0017866	AGUUCA	22	CAGUUCAGAAGUGUUCCUGAGU	MIMAT0021019	CCAGTTCAGAAGTGTTCCTGAGT	No		1				1	1							1				2				2	1
hsa-miR-5001-3p	3p	hsa-mir-5001	MI0017867	UCUGCC	22	UUCUGCCUCUGUCCAGGUCCUU	MIMAT0021022	TTCTGCCTCTGTCCAGGTCCTTTT	No	4	1	2	1	4	1	2	1	23	13	18	3	15	2	7	5	43	31	39	12	37	9	21	11
hsa-miR-5001-5p	5p	hsa-mir-5001	MI0017867	GGGCUG	24	AGGGCUGGACUCAGCGGCGGAGCU	MIMAT0021021	AGGGCTGGACTCAGCGGCGGAGCT	Yes	5		2		3	1		1	5		2		3	1		1	6	1	3	1	6	2	3	1
hsa-miR-5002-3p	3p	hsa-mir-5002	MI0017868	GACUGC	21	UGACUGCCUCACUGACCACUU	MIMAT0021024	TGACTGCCTCACTGACCACT	No
hsa-miR-5002-5p	5p	hsa-mir-5002	MI0017868	AUUUGG	24	AAUUUGGUUUCUGAGGCACUUAGU	MIMAT0021023	AATTTGGTTTCTGAGGCACT	No	2				1										1		4		1		1		1
hsa-miR-5004-3p	3p	hsa-mir-5004	MI0017870	UUGGAU	22	CUUGGAUUUUCCUGGGCCUCAG	MIMAT0021028		No
hsa-miR-5004-5p	5p	hsa-mir-5004	MI0017870	GAGGAC	22	UGAGGACAGGGCAAAUUCACGA	MIMAT0021027		No
hsa-miR-5006-3p	3p	hsa-mir-5006	MI0017873	UUCCCU	21	UUUCCCUUUCCAUCCUGGCAG	MIMAT0021034	TTTCCCTTTCCATCCTGGCAGT	No			1						2	1	1		3	1			2	2	4		3	2	1
hsa-miR-5006-5p	5p	hsa-mir-5006	MI0017873	UGCCAG	21	UUGCCAGGGCAGGAGGUGGAA	MIMAT0021033		No
hsa-miR-5008-3p	3p	hsa-mir-5008	MI0017876	CUGUGC	21	CCUGUGCUCCCAGGGCCUCGC	MIMAT0021040	CCTGTGCTCCCAGGGCCTCGCC	No			1		1	1		1		1	1		2	1			1	1	2		3	3		1
hsa-miR-5008-5p	5p	hsa-mir-5008	MI0017876	GAGGCC	22	UGAGGCCCUUGGGGCACAGUGG	MIMAT0021039	TGAGGCCCTTGGGGCACAGTGG	Yes
hsa-miR-5009-3p	3p	hsa-mir-5009	MI0017877	CCUAAA	22	UCCUAAAUCUGAAAGUCCAAAA	MIMAT0021042	TCCTAAATCTGAAAGTCCA	No
hsa-miR-5009-5p	5p	hsa-mir-5009	MI0017877	UGGACU	24	UUGGACUUUUUCAGAUUUGGGGAU	MIMAT0021041	TTTGGACTTTTTCAGATTTGGGGA	No	2	1	1		1	1	1		1	2			2	1	1		12	7	3	1	6	8	4	3
hsa-miR-500a-3p	3p	hsa-mir-500a	MI0003184	UGCACC	22	AUGCACCUGGGCAAGGAUUCUG	MIMAT0002871	ATGCACCTGGGCAAGGATTCT	No	150	90	142	55	122	57	92	77	226	221	212	194	168	195	175	194	1478	1113	1267	805	988	913	868	988
hsa-miR-500a-5p	5p	hsa-mir-500a	MI0003184	AAUCCU	23	UAAUCCUUGCUACCUGGGUGAGA	MIMAT0004773	TAATCCTTGCTACCTGGGTGAGAGT	No	6	13	8	10	8	10	8	9	103	178	102	47	96	69	121	54	175	318	207	94	178	123	219	108
hsa-miR-500b-3p	3p	hsa-mir-500b	MI0015903	CACCCA	20	GCACCCAGGCAAGGAUUCUG	MIMAT0027032	AGTGCACCCAGGCAAGGATTCT	No									13	8	3	5	4	7	5	6	68	35	56	23	42	36	35	24
hsa-miR-500b-5p	5p	hsa-mir-500b	MI0015903	AUCCUU	18	AAUCCUUGCUACCUGGGU	MIMAT0016925	TAATCCTTGCTACCTGGGTGAGA	No									6	13	8	10	8	10	8	9	7	19	16	14	14	17	14	16
hsa-miR-501-3p	3p	hsa-mir-501	MI0003185	AUGCAC	22	AAUGCACCCGGGCAAGGAUUCU	MIMAT0004774	AATGCACCCGGGCAAGGATTCT	Yes	384	330	347	197	298	249	235	282	384	330	347	197	298	249	235	282	899	642	817	380	631	489	515	625
hsa-miR-501-5p	5p	hsa-mir-501	MI0003185	AUCCUU	22	AAUCCUUUGUCCCUGGGUGAGA	MIMAT0002872	AATCCTTTGTCCCTGGGTGAGAGT	No	2	6	7	5	6	6	6	4	135	106	108	45	70	43	74	56	277	206	217	93	154	83	148	111
hsa-miR-5010-3p	3p	hsa-mir-5010	MI0017878	UUUGUG	22	UUUUGUGUCUCCCAUUCCCCAG	MIMAT0021044	TTTTGTGTCTCCCATTCCCCAGT	No	1	1	2	2	2	1	1	2	70	62	61	27	49	29	71	32	105	93	94	43	71	42	104	55
hsa-miR-5010-5p	5p	hsa-mir-5010	MI0017878	GGGGGA	22	AGGGGGAUGGCAGAGCAAAAUU	MIMAT0021043	AGGGGGATGGCAGAGCAAAATT	Yes	1		1		1	1			1		1		1	1			1		3		1	2	1
hsa-miR-5011-3p	3p	hsa-mir-5011	MI0017879	UGCAUG	22	GUGCAUGGCUGUAUAUAUAACA	MIMAT0021046	GTGCATGGCTGTATATATAAC	No														1								1
hsa-miR-5011-5p	5p	hsa-mir-5011	MI0017879	AUAUAU	21	UAUAUAUACAGCCAUGCACUC	MIMAT0021045		No
hsa-miR-502-3p	3p	hsa-mir-502	MI0003186	AUGCAC	22	AAUGCACCUGGGCAAGGAUUCA	MIMAT0004775	AATGCACCTGGGCAAGGATTCA	Yes	282	285	224	218	222	245	200	207	282	285	224	218	222	245	200	207	1158	861	860	549	788	671	639	689
hsa-miR-502-5p	5p	hsa-mir-502	MI0003186	UCCUUG	21	AUCCUUGCUAUCUGGGUGCUA	MIMAT0002873	AATCCTTGCTATCTGGGTGCTAGT	No									19	31	25	22	19	27	25	25	38	79	72	59	50	65	56	56
hsa-miR-503-3p	3p	hsa-mir-503	MI0003188	GGGUAU	23	GGGGUAUUGUUUCCGCUGCCAGG	MIMAT0022925	GGGTATTGTTTCCGCTGCCAGG	No	1	1			2				2								3	1	1		5
hsa-miR-503-5p	5p	hsa-mir-503	MI0003188	AGCAGC	23	UAGCAGCGGGAACAGUUCUGCAG	MIMAT0002874	TAGCAGCGGGAACAGTTCTG	No	5	12	6	1	13	2	7	2	15	25	21	20	22	21	29	31	67	154	103	76	120	72	108	82
hsa-miR-504-3p	3p	hsa-mir-504	MI0003189	GGAGUG	21	GGGAGUGCAGGGCAGGGUUUC	MIMAT0026612		No
hsa-miR-504-5p	5p	hsa-mir-504	MI0003189	GACCCU	22	AGACCCUGGUCUGCACUCUAUC	MIMAT0002875	AGACCCTGGTCTGCACTCTATC	Yes	2				1		1		2				1		1		4	1			2	1	3
hsa-miR-505-3p	3p	hsa-mir-505	MI0003190	GUCAAC	22	CGUCAACACUUGCUGGUUUCCU	MIMAT0002876	CGTCAACACTTGCTGGTTTCCTCT	No																	1
hsa-miR-505-5p	5p	hsa-mir-505	MI0003190	GGAGCC	22	GGGAGCCAGGAAGUAUUGAUGU	MIMAT0004776		No
hsa-miR-506-3p	3p	hsa-mir-506	MI0003193	AAGGCA	21	UAAGGCACCCUUCUGAGUAGA	MIMAT0002878	GTAAGGCACCCTTCTGAGTAGA	No															1								1
hsa-miR-506-5p	5p	hsa-mir-506	MI0003193	AUUCAG	22	UAUUCAGGAAGGUGUUACUUAA	MIMAT0022701		No
hsa-miR-507	3p	hsa-mir-507	MI0003194	UUUGCA	21	UUUUGCACCUUUUGGAGUGAA	MIMAT0002879		No
hsa-miR-508-3p	3p	hsa-mir-508	MI0003195	GAUUGU	23	UGAUUGUAGCCUUUUGGAGUAGA	MIMAT0002880	TGATTGTAGCCTTTTGGAGTAGA	Yes
hsa-miR-508-5p	5p	hsa-mir-508	MI0003195	ACUCCA	23	UACUCCAGAGGGCGUCACUCAUG	MIMAT0004778		No
hsa-miR-5087	5p	hsa-mir-5087	MI0017976	GGUUUG	23	GGGUUUGUAGCUUUGCUGGCAUG	MIMAT0021079	ACGGGTTTGTAGCTTTGCTGGCATGT	No															1						1		1
hsa-miR-5088-3p	3p	hsa-mir-5088	MI0017977	CCCUUC	21	UCCCUUCUUCCUGGGCCCUCA	MIMAT0027041	ACCCTCCCTTCTTCCTGGGCT	No																	1				1
hsa-miR-5088-5p	5p	hsa-mir-5088	MI0017977	AGGGCU	24	CAGGGCUCAGGGAUUGGAUGGAGG	MIMAT0021080	CAGGGCTCAGGGATTGGATGGAG	No											1				1				1				2
hsa-miR-5089-3p	3p	hsa-mir-5089	MI0017978	UGCUAC	23	AUGCUACUCGGAAAUCCCACUGA	MIMAT0022984	ATGCTACTCGGAAATCCCACTG	No															1				2				2
hsa-miR-5089-5p	5p	hsa-mir-5089	MI0017978	UGGGAU	21	GUGGGAUUUCUGAGUAGCAUC	MIMAT0021081	GTGGGATTTCTGAGTAGCATCC	No																					1			1
hsa-miR-509-3-5p	5p	hsa-mir-509-3	MI0005717	ACUGCA	22	UACUGCAGACGUGGCAAUCAUG	MIMAT0004975	TACTGCAGACGTGGCAATCATG	Yes					1			1					1			1					1		1	1
hsa-miR-509-3p	3p	hsa-mir-509-1	MI0003196	GAUUGG	22	UGAUUGGUACGUCUGUGGGUAG	MIMAT0002881	TGATTGGTACGTCTGTGGGTAGA	No
hsa-miR-509-3p	3p	hsa-mir-509-2	MI0005530	GAUUGG	22	UGAUUGGUACGUCUGUGGGUAG	MIMAT0002881	TGATTGGTACGTCTGTGGGTAGA	No
hsa-miR-509-3p	3p	hsa-mir-509-3	MI0005717	GAUUGG	22	UGAUUGGUACGUCUGUGGGUAG	MIMAT0002881	TGATTGGTACGTCTGTGGGTAGA	No
hsa-miR-509-5p	5p	hsa-mir-509-1	MI0003196	ACUGCA	21	UACUGCAGACAGUGGCAAUCA	MIMAT0004779		No
hsa-miR-509-5p	5p	hsa-mir-509-2	MI0005530	ACUGCA	21	UACUGCAGACAGUGGCAAUCA	MIMAT0004779		No
hsa-miR-5090	5p	hsa-mir-5090	MI0017979	CGGGGC	23	CCGGGGCAGAUUGGUGUAGGGUG	MIMAT0021082	CCCGGGGCAGATTGGTGTAGGGT	No														1				1	2			1		2
hsa-miR-5091	5p	hsa-mir-5091	MI0017980	CGGAGA	23	ACGGAGACGACAAGACUGUGCUG	MIMAT0021083	ACGGAGACGACAAGACTG	No											1		1	1	1	1			1		1	1	1	2
hsa-miR-5092	3p	hsa-mir-5092	MI0017981	AUCCAC	22	AAUCCACGCUGAGCUUGGCAUC	MIMAT0021084	AATCCACGCTGAGCTTGGCATC	Yes	2	1				1	1		2	1				1	1		2	1				1	1
hsa-miR-5093	3p	hsa-mir-5093	MI0017982	GGAAAU	23	AGGAAAUGAGGCUGGCUAGGAGC	MIMAT0021085		No
hsa-miR-5094	5p	hsa-mir-5094	MI0017983	AUCAGU	22	AAUCAGUGAAUGCCUUGAACCU	MIMAT0021086	ATCAGTGAATGCCTTGAACCTAAC	No		1								1	1							3	2		1		1	1
hsa-miR-5095	5p	hsa-mir-5095	MI0018001	UACAGG	21	UUACAGGCGUGAACCACCGCG	MIMAT0020600	GATTACAGGCGTGAACCACT	No													1				1				1
hsa-miR-5096	5p	hsa-mir-5096	MI0018004	UUUCAC	21	GUUUCACCAUGUUGGUCAGGC	MIMAT0020603	TTTCACCATGTTGGCCAGGCT	No																			2				1
hsa-miR-5100	3p	hsa-mir-5100	MI0019116	UCAGAU	22	UUCAGAUCCCAGCGGUGCCUCU	MIMAT0022259	ATCCCAGCGGTGCCTCCA	No									44	40	47	133	38	169	47	61	65	73	78	210	66	300	68	112
hsa-miR-511-3p	3p	hsa-mir-511	MI0003127	AUGUGU	20	AAUGUGUAGCAAAAGACAGA	MIMAT0026606	AATGTGTAGCAAAAGACAGAAT	No													1								1
hsa-miR-511-5p	5p	hsa-mir-511	MI0003127	UGUCUU	21	GUGUCUUUUGCUCUGCAGUCA	MIMAT0002808	GTGTCTTTTGCTCTGCAGT	No			1												1				1		1	1	1
hsa-miR-514a-3p	3p	hsa-mir-514a-1	MI0003198	UUGACA	21	AUUGACACUUCUGUGAGUAGA	MIMAT0002883	ATTGACACTTCTGTGAGTAGA	Yes			1					1			1					1			2					1
hsa-miR-514a-3p	3p	hsa-mir-514a-2	MI0003199	UUGACA	21	AUUGACACUUCUGUGAGUAGA	MIMAT0002883	ATTGACACTTCTGTGAGTAGA	Yes			1					1			1					1			2					1
hsa-miR-514a-3p	3p	hsa-mir-514a-3	MI0003200	UUGACA	21	AUUGACACUUCUGUGAGUAGA	MIMAT0002883	ATTGACACTTCTGTGAGTAGA	Yes			1					1			1					1			2					1
hsa-miR-514a-5p	5p	hsa-mir-514a-1	MI0003198	ACUCUG	23	UACUCUGGAGAGUGACAAUCAUG	MIMAT0022702		No
hsa-miR-514a-5p	5p	hsa-mir-514a-2	MI0003199	ACUCUG	23	UACUCUGGAGAGUGACAAUCAUG	MIMAT0022702		No
hsa-miR-514a-5p	5p	hsa-mir-514a-3	MI0003200	ACUCUG	23	UACUCUGGAGAGUGACAAUCAUG	MIMAT0022702		No
hsa-miR-516a-3p	3p	hsa-mir-516a-1	MI0003180	GCUUCC	18	UGCUUCCUUUCAGAGGGU	MIMAT0006778		No
hsa-miR-516a-3p	3p	hsa-mir-516a-2	MI0003181	GCUUCC	18	UGCUUCCUUUCAGAGGGU	MIMAT0006778		No
hsa-miR-516a-5p	5p	hsa-mir-516a-1	MI0003180	UCUCGA	23	UUCUCGAGGAAAGAAGCACUUUC	MIMAT0004770	TTCTCGAGGAAAGAAGCACTTT	No
hsa-miR-516a-5p	5p	hsa-mir-516a-2	MI0003181	UCUCGA	23	UUCUCGAGGAAAGAAGCACUUUC	MIMAT0004770	TTCTCGAGGAAAGAAGCACTTT	No
hsa-miR-516b-3p	3p	hsa-mir-516b-1	MI0003172	GCUUCC	18	UGCUUCCUUUCAGAGGGU	MIMAT0002860		No
hsa-miR-516b-3p	3p	hsa-mir-516b-2	MI0003167	GCUUCC	18	UGCUUCCUUUCAGAGGGU	MIMAT0002860		No
hsa-miR-516b-5p	5p	hsa-mir-516b-1	MI0003172	UCUGGA	22	AUCUGGAGGUAAGAAGCACUUU	MIMAT0002859	ATCTGGAGGTAAGAAGCACTTT	Yes					1								1								1
hsa-miR-516b-5p	5p	hsa-mir-516b-2	MI0003167	UCUGGA	22	AUCUGGAGGUAAGAAGCACUUU	MIMAT0002859	ATCTGGAGGTAAGAAGCACTTT	Yes					1								1								1
hsa-miR-517-5p	5p	hsa-mir-517a	MI0003161	CUCUAG	22	CCUCUAGAUGGAAGCACUGUCU	MIMAT0002851		No
hsa-miR-517-5p	5p	hsa-mir-517b	MI0003165	CUCUAG	22	CCUCUAGAUGGAAGCACUGUCU	MIMAT0002851		No
hsa-miR-517a-3p	3p	hsa-mir-517a	MI0003161	UCGUGC	22	AUCGUGCAUCCCUUUAGAGUGU	MIMAT0002852	ATCGTGCATCCCTTTAGAGTGA	No													1								1
hsa-miR-517b-3p	3p	hsa-mir-517b	MI0003165	UCGUGC	22	AUCGUGCAUCCCUUUAGAGUGU	MIMAT0002857	ATCGTGCATCCCTTTAGAGTGA	No													1								1
hsa-miR-5187-3p	3p	hsa-mir-5187	MI0018166	CUGAAU	21	ACUGAAUCCUCUUUUCCUCAG	MIMAT0021118	ACTGAATCCTCTTTTCCTCAGT	No									1		1			1		1	1	1	1		1	1		1
hsa-miR-5187-5p	5p	hsa-mir-5187	MI0018166	GGGAUG	22	UGGGAUGAGGGAUUGAAGUGGA	MIMAT0021117	TGGGATGAGGGATTGAAGTGGA	Yes		1	1		1	1	1	1		1	1		1	1	1	1		1	1		1	2	1	1
hsa-miR-5188	3p	hsa-mir-5188	MI0018167	AUCGGA	23	AAUCGGACCCAUUUAAACCGGAG	MIMAT0021119		No
hsa-miR-5189-3p	3p	hsa-mir-5189	MI0018168	GCCAAC	21	UGCCAACCGUCAGAGCCCAGA	MIMAT0027088		No
hsa-miR-5189-5p	5p	hsa-mir-5189	MI0018168	CUGGGC	24	UCUGGGCACAGGCGGAUGGACAGG	MIMAT0021120	TGGGCACAGGCGGATGGACAG	No																			1		1
hsa-miR-518b	3p	hsa-mir-518b	MI0003156	AAAGCG	22	CAAAGCGCUCCCCUUUAGAGGU	MIMAT0002844	CAAAGCGCTCCCCTTTAGAGGTC	No															1								1
hsa-miR-5191	3p	hsa-mir-5191	MI0018170	GGAUAG	22	AGGAUAGGAAGAAUGAAGUGCU	MIMAT0021122	TGGAAGAATGAAGTGCT	No									15	1	11	4	9	29	8	22	18	1	11	5	11	29	9	23
hsa-miR-5192	3p	hsa-mir-5192	MI0018171	GGAGAG	22	AGGAGAGUGGAUUCCAGGUGGU	MIMAT0021123		No
hsa-miR-5194	3p	hsa-mir-5194	MI0018173	GAGGGG	22	UGAGGGGUUUGGAAUGGGAUGG	MIMAT0021125	TCTGAGGGGTTTGGAATGGGATGG	No
hsa-miR-5195-3p	3p	hsa-mir-5195	MI0018174	UCCAGU	21	AUCCAGUUCUCUGAGGGGGCU	MIMAT0021127		No
hsa-miR-5195-5p	5p	hsa-mir-5195	MI0018174	ACCCCU	22	AACCCCUAAGGCAACUGGAUGG	MIMAT0021126		No
hsa-miR-520h	3p	hsa-mir-520h	MI0003175	CAAAGU	22	ACAAAGUGCUUCCCUUUAGAGU	MIMAT0002867		No
hsa-miR-524-3p	3p	hsa-mir-524	MI0003160	AAGGCG	21	GAAGGCGCUUCCCUUUGGAGU	MIMAT0002850		No
hsa-miR-524-5p	5p	hsa-mir-524	MI0003160	UACAAA	22	CUACAAAGGGAAGCACUUUCUC	MIMAT0002849	CTACAAAGGGAAGCACTTTCT	No
hsa-miR-526b-3p	3p	hsa-mir-526b	MI0003150	AAAGUG	22	GAAAGUGCUUCCUUUUAGAGGC	MIMAT0002836		No
hsa-miR-526b-5p	5p	hsa-mir-526b	MI0003150	UCUUGA	23	CUCUUGAGGGAAGCACUUUCUGU	MIMAT0002835	CTCTTGAGGGAAGCACTTTCTGC	No
hsa-miR-532-3p	3p	hsa-mir-532	MI0003205	CUCCCA	22	CCUCCCACACCCAAGGCUUGCA	MIMAT0004780	CCTCCCACACCCAAGGCTTGCA	Yes	272	342	147	161	162	124	267	137	272	342	147	161	162	124	267	137	662	736	370	411	401	340	593	363
hsa-miR-532-5p	5p	hsa-mir-532	MI0003205	AUGCCU	22	CAUGCCUUGAGUGUAGGACCGU	MIMAT0002888	CATGCCTTGAGTGTAGGACCGT	Yes	2143	3081	2481	3217	2377	3650	3309	2629	2143	3081	2481	3217	2377	3650	3309	2629	3617	4979	4040	5221	3726	5927	5067	4678
hsa-miR-539-3p	3p	hsa-mir-539	MI0003514	UCAUAC	22	AUCAUACAAGGACAAUUUCUUU	MIMAT0022705	ATCATACAAGGACAATTTCTTT	Yes								1								1								1
hsa-miR-539-5p	5p	hsa-mir-539	MI0003514	GAGAAA	22	GGAGAAAUUAUCCUUGGUGUGU	MIMAT0003163	GGAGAAATTATCCTTGGTGTGTT	No
hsa-miR-541-3p	3p	hsa-mir-541	MI0005539	GGUGGG	22	UGGUGGGCACAGAAUCUGGACU	MIMAT0004920		No
hsa-miR-541-5p	5p	hsa-mir-541	MI0005539	AAGGAU	25	AAAGGAUUCUGCUGUCGGUCCCACU	MIMAT0004919	AAAGGATTCTGCTGTCGGT	No															1								1
hsa-miR-542-3p	3p	hsa-mir-542	MI0003686	GUGACA	22	UGUGACAGAUUGAUAACUGAAA	MIMAT0003389	TGTGACAGATTGATAACTGAAA	Yes	10	13	12	16	12	5	10	9	10	13	12	16	12	5	10	9	24	51	30	52	38	30	34	28
hsa-miR-542-5p	5p	hsa-mir-542	MI0003686	CGGGGA	23	UCGGGGAUCAUCAUGUCACGAGA	MIMAT0003340	TCGGGGATCATCATGTCACGAGA	Yes	1	1		1					1	1		1					1	1	3	1	1	1		1
hsa-miR-543	3p	hsa-mir-543	MI0005565	AACAUU	22	AAACAUUCGCGGUGCACUUCUU	MIMAT0004954	AAACATTCGCGGTGCACTTCTT	Yes					1								1								1			1
hsa-miR-545-3p	3p	hsa-mir-545	MI0003516	CAGCAA	22	UCAGCAAACAUUUAUUGUGUGC	MIMAT0003165		No
hsa-miR-545-5p	5p	hsa-mir-545	MI0003516	CAGUAA	22	UCAGUAAAUGUUUAUUAGAUGA	MIMAT0004785		No
hsa-miR-548a-3p	3p	hsa-mir-548a-2	MI0003598	AAAACU	22	CAAAACUGGCAAUUACUUUUGC	MIMAT0003251		No
hsa-miR-548a-3p	3p	hsa-mir-548a-3	MI0003612	AAAACU	22	CAAAACUGGCAAUUACUUUUGC	MIMAT0003251		No
hsa-miR-548a-5p	5p	hsa-mir-548a-3	MI0003612	AAAGUA	22	AAAAGUAAUUGCGAGUUUUACC	MIMAT0004803		No
hsa-miR-548aa	3p	hsa-mir-548aa-1	MI0016689	AAAACC	25	AAAAACCACAAUUACUUUUGCACCA	MIMAT0018447	AAAAACCACAATTACTTTTGC	No																		1	2
hsa-miR-548aa	3p	hsa-mir-548aa-2	MI0016690	AAAACC	25	AAAAACCACAAUUACUUUUGCACCA	MIMAT0018447	AAAAACCACAATTACTTTTGC	No																		1	2
hsa-miR-548ab	5p	hsa-mir-548ab	MI0016752	AAAGUA	22	AAAAGUAAUUGUGGAUUUUGCU	MIMAT0018928	AAAAGTAATTGTGGATTTTGCT	Yes	2								2								2	1		1	2	1
hsa-miR-548ac	3p	hsa-mir-548ac	MI0016762	AAAAAC	22	CAAAAACCGGCAAUUACUUUUG	MIMAT0018938		No
hsa-miR-548ad-3p	3p	hsa-mir-548ad	MI0016770	AAAACG	22	GAAAACGACAAUGACUUUUGCA	MIMAT0018946		No
hsa-miR-548ad-5p	5p	hsa-mir-548ad	MI0016770	AAAGUA	20	AAAAGUAAUUGUGGUUUUUG	MIMAT0032114	AAAAGTAATTGTGGTTTTTGA	No						1		1		2			1			1		3	1		2	1		2
hsa-miR-548ae-3p	3p	hsa-mir-548ae-1	MI0016779	AAAAAC	21	CAAAAACUGCAAUUACUUUCA	MIMAT0018954	AAAAACTGCAATTACTTTCACA	No														1								1
hsa-miR-548ae-3p	3p	hsa-mir-548ae-2	MI0016780	AAAAAC	21	CAAAAACUGCAAUUACUUUCA	MIMAT0018954	AAAAACTGCAATTACTTTCACA	No														1								1
hsa-miR-548ae-5p	5p	hsa-mir-548ae-2	MI0016780	AAAGUA	20	AAAAGUAAUUGUGGUUUUUG	MIMAT0032115	AAAAGTAATTGTGGTTTTTGT	No						1		1	1	4	2	1	1	1	1	2	3	9	5	3	2	4	5	6
hsa-miR-548ag	5p	hsa-mir-548ag-1	MI0016793	AAGGUA	21	AAAGGUAAUUGUGGUUUCUGC	MIMAT0018969	AAAAGTAATTGTGGTTTCTGCT	No
hsa-miR-548ah-3p	3p	hsa-mir-548ah	MI0016796	AAAAAC	22	CAAAAACUGCAGUUACUUUUGC	MIMAT0020957	CAAAAACTGCAGTTACTTTTGC	Yes	2	3	2	1	2	3	3	1	2	3	2	1	2	3	3	1	2	3	3	1	2	4	3	1
hsa-miR-548ah-5p	5p	hsa-mir-548ah	MI0016796	AAAGUG	20	AAAAGUGAUUGCAGUGUUUG	MIMAT0018972	AAAAGTGATTGCAGTGTTTGCC	No
hsa-miR-548ai	5p	hsa-mir-548ai	MI0016813	AAGGUA	22	AAAGGUAAUUGCAGUUUUUCCC	MIMAT0018989	AAAGGTAATTGCAGTTTTTCCCA	No		1								1			1		1			3		1	1	1	2	1
hsa-miR-548aj-3p	3p	hsa-mir-548aj-1	MI0016814	AAAAAC	21	UAAAAACUGCAAUUACUUUUA	MIMAT0018990	TAAAAACTGCAATTACTTT	No														2		1						3		1
hsa-miR-548aj-3p	3p	hsa-mir-548aj-2	MI0016815	AAAAAC	21	UAAAAACUGCAAUUACUUUUA	MIMAT0018990	TAAAAACTGCAATTACTTT	No														2		1						3		1
hsa-miR-548aj-5p	5p	hsa-mir-548aj-2	MI0016815	GCAAAA	23	UGCAAAAGUAAUUGCAGUUUUUG	MIMAT0022739		No
hsa-miR-548ak	5p	hsa-mir-548ak	MI0016840	AAAGUA	21	AAAAGUAACUGCGGUUUUUGA	MIMAT0019013	CAAAAGTAACTGCGGTTTTTGT	No										1								1						1
hsa-miR-548al	3p	hsa-mir-548al	MI0016851	ACGGCA	22	AACGGCAAUGACUUUUGUACCA	MIMAT0019024	AACGGCAATGACTTTTGTACC	No															1								1
hsa-miR-548am-3p	3p	hsa-mir-548am	MI0016904	AAAAAC	22	CAAAAACUGCAGUUACUUUUGU	MIMAT0019076	CCAAAACTGCAGTTACTTTTGT	No	2	4	5	2	4	3	8	1	18	28	23	9	16	14	34	14	20	33	29	12	23	20	44	17
hsa-miR-548am-5p	5p	hsa-mir-548am	MI0016904	AAAGUA	22	AAAAGUAAUUGCGGUUUUUGCC	MIMAT0022740		No
hsa-miR-548an	5p	hsa-mir-548an	MI0016907	AAAGGC	20	AAAAGGCAUUGUGGUUUUUG	MIMAT0019079	AAAAGGCATTGTGGTTTTTG	Yes						1		1						1		1		1				1		2
hsa-miR-548ao-3p	3p	hsa-mir-548ao	MI0017871	AAGACC	22	AAAGACCGUGACUACUUUUGCA	MIMAT0021030		No
hsa-miR-548ao-5p	5p	hsa-mir-548ao	MI0017871	GAAGUA	22	AGAAGUAACUACGGUUUUUGCA	MIMAT0021029		No
hsa-miR-548ap-3p	3p	hsa-mir-548ap	MI0017875	AAAACC	19	AAAAACCACAAUUACUUUU	MIMAT0021038		No
hsa-miR-548ap-5p	5p	hsa-mir-548ap	MI0017875	AAAGUA	19	AAAAGUAAUUGCGGUCUUU	MIMAT0021037	CAAAAGTAATTGCGGTCTTTGGC	No										1	1			1				1	2			1
hsa-miR-548aq-3p	3p	hsa-mir-548aq	MI0019130	AAAAAC	22	CAAAAACUGCAAUUACUUUUGC	MIMAT0022264	CAAAAACTGCAATTACTTTTGC	Yes		3	1	2	2	3	4	3		3	1	2	2	3	4	3		5	1	3	2	6	6	4
hsa-miR-548aq-5p	5p	hsa-mir-548aq	MI0019130	AAAGUA	22	GAAAGUAAUUGCUGUUUUUGCC	MIMAT0022263	GAAAGTAATTGCTGTTTTTGCC	Yes					1								1								2
hsa-miR-548ar-3p	3p	hsa-mir-548ar	MI0019131	AAAACU	21	UAAAACUGCAGUUAUUUUUGC	MIMAT0022266	TAAAACTGCAGTTATTTTTGC	Yes	6	24	12	13	16	13	17	11	6	24	12	13	16	13	17	11	8	48	21	26	24	25	33	24
hsa-miR-548ar-5p	5p	hsa-mir-548ar	MI0019131	AAAGUA	21	AAAAGUAAUUGCAGUUUUUGC	MIMAT0022265		No
hsa-miR-548as-3p	3p	hsa-mir-548as	MI0019132	AAAACC	22	UAAAACCCACAAUUAUGUUUGU	MIMAT0022268		No
hsa-miR-548as-5p	5p	hsa-mir-548as	MI0019132	AAAGUA	22	AAAAGUAAUUGCGGGUUUUGCC	MIMAT0022267		No
hsa-miR-548at-3p	3p	hsa-mir-548at	MI0019137	AAAACC	21	CAAAACCGCAGUAACUUUUGU	MIMAT0022278	CCAAAACCGCAGTAACTTTTGT	No							1		2	2		1	1	2	3	2	2	4		2	1	3	5	2
hsa-miR-548at-5p	5p	hsa-mir-548at	MI0019137	AAAGUU	22	AAAAGUUAUUGCGGUUUUGGCU	MIMAT0022277	AAAAGTTATTGCGGTTTTGGCT	Yes	2	6	4	2	2	1		1	2	6	4	2	2	1		1	3	11	7	3	2	1		2
hsa-miR-548au-3p	3p	hsa-mir-548au	MI0019145	GGCAGU	21	UGGCAGUUACUUUUGCACCAG	MIMAT0022292		No
hsa-miR-548au-5p	5p	hsa-mir-548au	MI0019145	AAAGUA	21	AAAAGUAAUUGCGGUUUUUGC	MIMAT0022291	AAAAGTAACTGCGGTTTTTGCT	No									2	1	1		1	1			2	1	3		2	2		1
hsa-miR-548av-3p	3p	hsa-mir-548av	MI0019152	AAACUG	20	AAAACUGCAGUUACUUUUGC	MIMAT0022304	CAAAACTGCAGTTACTTTTGC	No									1	3	2	2	2	5	4	2	1	3	4	2	3	6	5	3
hsa-miR-548av-5p	5p	hsa-mir-548av	MI0019152	AAAGUA	18	AAAAGUACUUGCGGAUUU	MIMAT0022303	AAAAGTACTTGCGGATT	No														1							1	2
hsa-miR-548aw	5p	hsa-mir-548aw	MI0019283	UGCAAA	20	GUGCAAAAGUCAUCACGGUU	MIMAT0022471		No
hsa-miR-548ax	5p	hsa-mir-548ax	MI0019286	GAAGUA	22	AGAAGUAAUUGCGGUUUUGCCA	MIMAT0022474		No
hsa-miR-548ay-3p	3p	hsa-mir-548ay	MI0022210	AAAACC	22	CAAAACCGCGAUUACUCUUGCA	MIMAT0025453	CAAAACCGCGATTACTCTTGCA	Yes	9	23	8	13	6	11	8	9	9	23	8	13	6	11	8	9	19	61	22	40	19	33	24	30
hsa-miR-548ay-5p	5p	hsa-mir-548ay	MI0022210	AAAGUA	21	AAAAGUAAUUGUGGUUUUUGC	MIMAT0025452	AAAAGTAATTGTGGTTTTTGCA	No		1	1	2	1	1	1	2		7	1	4	4	5	1	2	1	15	5	7	9	9	3	6
hsa-miR-548az-3p	3p	hsa-mir-548az	MI0022212	AAAACU	21	AAAAACUGCAAUCACUUUUGC	MIMAT0025457	CAAAAACTGCAATCACTTTTGC	No										1				1				1				2
hsa-miR-548az-5p	5p	hsa-mir-548az	MI0022212	AAAAGU	22	CAAAAGUGAUUGUGGUUUUUGC	MIMAT0025456	AAAAGTGATTGTGGTTTTTGCT	No		1							4	10	7	3	5	6	7	1	9	22	15	8	10	12	13	7
hsa-miR-548b-3p	3p	hsa-mir-548b	MI0003596	AAGAAC	22	CAAGAACCUCAGUUGCUUUUGU	MIMAT0003254	CAAGAACCTCAGTTGCTTTTGT	Yes	4	9	5	3	8	2	4	5	4	9	5	3	8	2	4	5	4	11	8	3	8	3	7	8
hsa-miR-548b-5p	5p	hsa-mir-548b	MI0003596	AAAGUA	22	AAAAGUAAUUGUGGUUUUGGCC	MIMAT0004798	AAAAGTAATTGTGGTTTTGGC	No	2	6	5	6	2	3	2	4		4	1	5	4	4	3	7	4	29	16	24	16	15	13	18
hsa-miR-548ba	5p	hsa-mir-548ba	MI0025747	AAGGUA	22	AAAGGUAACUGUGAUUUUUGCU	MIMAT0031175		No
hsa-miR-548c-3p	3p	hsa-mir-548c	MI0003630	AAAAAU	22	CAAAAAUCUCAAUUACUUUUGC	MIMAT0003285		No
hsa-miR-548c-5p	5p	hsa-mir-548c	MI0003630	AAAGUA	22	AAAAGUAAUUGCGGUUUUUGCC	MIMAT0004806	AGTAATTGCGGTTTTTGACATT	No										1								1
hsa-miR-548d-3p	3p	hsa-mir-548d-1	MI0003668	AAAAAC	22	CAAAAACCACAGUUUCUUUUGC	MIMAT0003323	CAAAAACCACAGTTTCTTTTGC	Yes		4	2	1	2	1	1	1		4	2	1	2	1	1	1	1	6	5	1	3	1	2	1
hsa-miR-548d-3p	3p	hsa-mir-548d-2	MI0003671	AAAAAC	22	CAAAAACCACAGUUUCUUUUGC	MIMAT0003323	CAAAAACCACAGTTTCTTTTGC	Yes		4	2	1	2	1	1	1		4	2	1	2	1	1	1	1	6	5	1	3	1	2	1
hsa-miR-548d-5p	5p	hsa-mir-548d-1	MI0003668	AAAGUA	22	AAAAGUAAUUGUGGUUUUUGCC	MIMAT0004812	AAAAGTAATTGTGGTTTTTGCC	Yes		2	1	2	1	2	1	1		2	1	2	1	2	1	1		5	5	6	4	6	5	6
hsa-miR-548d-5p	5p	hsa-mir-548d-2	MI0003671	AAAGUA	22	AAAAGUAAUUGUGGUUUUUGCC	MIMAT0004812	AAAAGTAATTGTGGTTTTTGCC	Yes		2	1	2	1	2	1	1		2	1	2	1	2	1	1		12	7	8	5	8	7	8
hsa-miR-548e-3p	3p	hsa-mir-548e	MI0006344	AAAACU	22	AAAAACUGAGACUACUUUUGCA	MIMAT0005874	AAAAACTGAGACTACTTTTGC	No	9	13	13	11	16	6	14	10	6	8	8	6	8	4	5	6	20	31	34	24	29	19	30	24
hsa-miR-548e-5p	5p	hsa-mir-548e	MI0006344	AAAAGC	22	CAAAAGCAAUCGCGGUUUUUGC	MIMAT0026736	AAAAGCAATCGCGGTTTTTGCT	No													1						1		1
hsa-miR-548f-3p	3p	hsa-mir-548f-1	MI0006374	AAAACU	19	AAAAACUGUAAUUACUUUU	MIMAT0005895	CAAAAACTGTAATTACTTTTGT	No															1								1
hsa-miR-548f-3p	3p	hsa-mir-548f-2	MI0006375	AAAACU	19	AAAAACUGUAAUUACUUUU	MIMAT0005895	CAAAAACTGTAATTACTTTTGC	No										3	1	2	1	3	4	2		3	1	2	1	3	5	2
hsa-miR-548f-3p	3p	hsa-mir-548f-3	MI0006376	AAAACU	19	AAAAACUGUAAUUACUUUU	MIMAT0005895	CAAAAACTGTAATTACTTTTGC	No										3	1	2	1	3	4	2		3	1	2	1	3	5	2
hsa-miR-548f-3p	3p	hsa-mir-548f-4	MI0006377	AAAACU	19	AAAAACUGUAAUUACUUUU	MIMAT0005895	CAAAAACTGTAATTACTTTTGT	No															1								1
hsa-miR-548f-3p	3p	hsa-mir-548f-5	MI0006378	AAAACU	19	AAAAACUGUAAUUACUUUU	MIMAT0005895	AAAAACTGTGATTACTTTTGT	No														1	1	1						1	2	1
hsa-miR-548f-5p	5p	hsa-mir-548f-1	MI0006374	GCAAAA	22	UGCAAAAGUAAUCACAGUUUUU	MIMAT0026739		No
hsa-miR-548g-3p	3p	hsa-mir-548g	MI0006395	AAACUG	22	AAAACUGUAAUUACUUUUGUAC	MIMAT0005912	CAAAACTGCAATTACTTTTGT	No															1								1
hsa-miR-548g-5p	5p	hsa-mir-548g	MI0006395	GCAAAA	23	UGCAAAAGUAAUUGCAGUUUUUG	MIMAT0022722		No
hsa-miR-548h-3p	3p	hsa-mir-548h-4	MI0006414	AAAAAC	23	CAAAAACCGCAAUUACUUUUGCA	MIMAT0022723		No
hsa-miR-548h-5p	5p	hsa-mir-548h-1	MI0006411	AAAGUA	22	AAAAGUAAUCGCGGUUUUUGUC	MIMAT0005928	AAAAGTAATCGCGGTTTTTGTC	Yes				1		1	1					1		1	1					1		1	1
hsa-miR-548h-5p	5p	hsa-mir-548h-2	MI0006412	AAAGUA	22	AAAAGUAAUCGCGGUUUUUGUC	MIMAT0005928	AAAAGTAATCGCGGTTTTTGTC	Yes				1		1	1					1		1	1					1		1	1
hsa-miR-548h-5p	5p	hsa-mir-548h-3	MI0006413	AAAGUA	22	AAAAGUAAUCGCGGUUUUUGUC	MIMAT0005928	AAAAGTAATCGCGGTTTTTGTC	Yes												1		1	1					1		1	1
hsa-miR-548h-5p	5p	hsa-mir-548h-4	MI0006414	AAAGUA	22	AAAAGUAAUCGCGGUUUUUGUC	MIMAT0005928	AAAAGTAATCGCGGTTTTTGTC	Yes				1		1	1					1		1	1					1		1	1
hsa-miR-548h-5p	5p	hsa-mir-548h-5	MI0016751	AAAGUA	22	AAAAGUAAUCGCGGUUUUUGUC	MIMAT0005928	AAAAGTAATCGCGGTTTTTGTC	Yes												1		1	1					1		1	1
hsa-miR-548i	5p	hsa-mir-548i-1	MI0006421	AAAGUA	22	AAAAGUAAUUGCGGAUUUUGCC	MIMAT0005935	AAAAGTACTTGCGGATTTTGCC	No									2	4	2	2	2	2	2	3	2	4	2	2	2	2	2	3
hsa-miR-548i	5p	hsa-mir-548i-2	MI0006422	AAAGUA	22	AAAAGUAAUUGCGGAUUUUGCC	MIMAT0005935	AAAAGTACTTGCGGATTTTGCC	No									2	4	2	2	2	2	2	3	2	4	2	2	2	2	2	3
hsa-miR-548i	5p	hsa-mir-548i-3	MI0006423	AAAGUA	22	AAAAGUAAUUGCGGAUUUUGCC	MIMAT0005935	AAAAGTACTTGCGGATTTTGCC	No									2	4	2	2	2	2	2	3	2	4	2	2	2	2	2	3
hsa-miR-548i	5p	hsa-mir-548i-4	MI0006424	AAAGUA	22	AAAAGUAAUUGCGGAUUUUGCC	MIMAT0005935	AAAAGTACTTGCGGATTTTGCC	No									2	4	2	2	2	2	2	3	2	4	2	2	2	2	2	3
hsa-miR-548j-3p	3p	hsa-mir-548j	MI0006345	AAAAAC	21	CAAAAACUGCAUUACUUUUGC	MIMAT0026737	CAAAAACTGCATTACTTTTGC	Yes		3	1	1	1	1	2	1		3	1	1	1	1	2	1		3	1	1	1	1	2	1
hsa-miR-548j-5p	5p	hsa-mir-548j	MI0006345	AAAGUA	22	AAAAGUAAUUGCGGUCUUUGGU	MIMAT0005875	AAAAGTAATTGCGGTCTTTGGT	Yes	2	5	4	3	2	3	2	6	2	5	4	3	2	3	2	6	3	10	12	6	5	6	6	12
hsa-miR-548k	5p	hsa-mir-548k	MI0006354	AAAGUA	22	AAAAGUACUUGCGGAUUUUGCU	MIMAT0005882	AAAAGTACTTGCGGATTTTGCT	Yes	47	100	43	77	64	74	68	68	47	100	43	77	64	74	68	68	65	147	64	111	88	106	88	95
hsa-miR-548l	5p	hsa-mir-548l	MI0006361	AAAGUA	22	AAAAGUAUUUGCGGGUUUUGUC	MIMAT0005889	AAAAGTATTTGCGGGTTTTGTC	Yes		2	3	1	1	1	1	1		2	3	1	1	1	1	1		6	4	3	3	2	2	4
hsa-miR-548n	5p	hsa-mir-548n	MI0006399	AAAAGU	22	CAAAAGUAAUUGUGGAUUUUGU	MIMAT0005916	AAAAGTAATTGTGGATTTTGTC	No		1		1		1		1	1	3		1	1	1	1		2	7	2	2	3	4	4	3
hsa-miR-548o-3p	3p	hsa-mir-548o-2	MI0016746	CAAAAC	22	CCAAAACUGCAGUUACUUUUGC	MIMAT0005919	CCAAAACTGCAGTTACTTTTGC	Yes	88	133	107	72	104	108	192	80	88	133	107	72	104	108	192	80	122	191	156	94	140	150	260	113
hsa-miR-548o-3p	3p	hsa-mir-548o	MI0006402	CAAAAC	22	CCAAAACUGCAGUUACUUUUGC	MIMAT0005919	CCAAAACTGCAGTTACTTTTGC	Yes	88	133	107	72	104	108	192	80	88	133	107	72	104	108	192	80	122	191	156	94	140	150	260	113
hsa-miR-548o-5p	5p	hsa-mir-548o-2	MI0016746	AAAGUA	22	AAAAGUAAUUGCGGUUUUUGCC	MIMAT0022738	AGTAATTGCGGTTTTTGACATT	No										1								1
hsa-miR-548p	3p	hsa-mir-548p	MI0006420	AGCAAA	22	UAGCAAAAACUGCAGUUACUUU	MIMAT0005934	CAAAAACTGCAGTTACTTTTGC	No		1			1	2	3	1	2	3	2	1	2	3	3	1	2	6	4	1	3	6	6	2
hsa-miR-548q	5p	hsa-mir-548q	MI0010637	CUGGUG	22	GCUGGUGCAAAAGUAAUGGCGG	MIMAT0011163	TGGTGCAAAAGTAATGGCGGTT	No									1		1						1	1	2
hsa-miR-548s	3p	hsa-mir-548s	MI0014141	UGGCCA	23	AUGGCCAAAACUGCAGUUAUUUU	MIMAT0014987	ATGGCCAAAACTGCAGTTATTT	No									3	3	1		1	1	2	1	3	5	2	1	1	3	5	2
hsa-miR-548t-3p	3p	hsa-mir-548t	MI0014164	AAAACC	25	AAAAACCACAAUUACUUUUGCACCA	MIMAT0022730	AAAAACCACAATTACTTTTGC	No																		1	2
hsa-miR-548t-5p	5p	hsa-mir-548t	MI0014164	AAAAGU	21	CAAAAGUGAUCGUGGUUUUUG	MIMAT0015009	CAAAAGTGATCGTGGTTTTTG	Yes				1	1							1	1					1	1	1	2
hsa-miR-548u	3p	hsa-mir-548u	MI0014168	AAAGAC	23	CAAAGACUGCAAUUACUUUUGCG	MIMAT0015013	CAAAGACTGCAATTACTTTTGC	No		1	1		1				4	4	6	4	4	6	8	5	5	18	12	15	11	15	24	16
hsa-miR-548v	3p	hsa-mir-548v	MI0014174	GCUACA	22	AGCUACAGUUACUUUUGCACCA	MIMAT0015020	AGCTACAGTTACTTTTGCACCA	Yes	2	2	1	1	3	1	2		2	2	1	1	3	1	2		3	6	5	3	5	6	4	2
hsa-miR-548w	5p	hsa-mir-548w	MI0014222	AAAGUA	23	AAAAGUAACUGCGGUUUUUGCCU	MIMAT0015060	AAAAGTAACTGCGGTTTTTGCC	No									2	1	1		2	1		1	5	4	4		5	4		2
hsa-miR-548x-3p	3p	hsa-mir-548x-2	MI0016833	AAAAAC	20	UAAAAACUGCAAUUACUUUC	MIMAT0015081	TAAAAACTGCAATTACTTTC	Yes		2		6	2	10	2	3		2		6	2	10	2	3		3		7	3	15	2	6
hsa-miR-548x-3p	3p	hsa-mir-548x	MI0014244	AAAAAC	20	UAAAAACUGCAAUUACUUUC	MIMAT0015081	TAAAAACTGCAATTACTTTCA	No		2		6	2	10	2	3	1	13	3	32	3	39	8	13	1	34	9	50	16	79	17	27
hsa-miR-548x-5p	5p	hsa-mir-548x	MI0014244	GCAAAA	23	UGCAAAAGUAAUUGCAGUUUUUG	MIMAT0022733		No
hsa-miR-548y	5p	hsa-mir-548y	MI0016595	AAAGUA	22	AAAAGUAAUCACUGUUUUUGCC	MIMAT0018354	AAAAGTAATCACTGTTTTTGCC	Yes	3	4	3	3	2	3	3	2	3	4	3	3	2	3	3	2	5	13	7	4	8	10	4	5
hsa-miR-549a	3p	hsa-mir-549a	MI0003679	GACAAC	21	UGACAACUAUGGAUGAGCUCU	MIMAT0003333	TGACAACTATGGATGAGCTCT	Yes						1	1							1	1							1	1
hsa-miR-550a-3-5p	5p	hsa-mir-550a-3	MI0003762	GUGCCU	20	AGUGCCUGAGGGAGUAAGAG	MIMAT0020925	AGTGCCTGAGGGAGTAAGAGT	No									3	1	5	1	2	3	1	5	5	2	7	5	2	12	3	11
hsa-miR-550a-3p	3p	hsa-mir-550a-1	MI0003600	GUCUUA	22	UGUCUUACUCCCUCAGGCACAU	MIMAT0003257	TGTCTTACTCCCTCAGGCACAT	Yes	4	3	3	1	5	1	3	3	4	3	3	1	5	1	3	3	6	4	7	2	8	3	6	5
hsa-miR-550a-3p	3p	hsa-mir-550a-2	MI0003601	GUCUUA	22	UGUCUUACUCCCUCAGGCACAU	MIMAT0003257	TGTCTTACTCCCTCAGGCACAT	Yes	4	3	3	1	5	1	3	3	4	3	3	1	5	1	3	3	6	4	7	2	8	3	6	5
hsa-miR-550a-3p	3p	hsa-mir-550a-3	MI0003762	GUCUUA	22	UGUCUUACUCCCUCAGGCACAU	MIMAT0003257	TGTCTTACTCCCTCAGGCACAT	Yes	4	3	3	1	5	1	3	3	4	3	3	1	5	1	3	3	6	4	7	2	8	3	6	5
hsa-miR-550a-5p	5p	hsa-mir-550a-1	MI0003600	GUGCCU	23	AGUGCCUGAGGGAGUAAGAGCCC	MIMAT0004800	AGTGCCTGAGGGAGTAAGAGC	No					1	1		1	1	2	3	5	2	8	3	6	4	3	6	17	11	29	5	16
hsa-miR-550a-5p	5p	hsa-mir-550a-2	MI0003601	GUGCCU	23	AGUGCCUGAGGGAGUAAGAGCCC	MIMAT0004800	AGTGCCTGAGGGAGTAAGAGC	No					1	1		1	1	2	3	5	2	8	3	6	4	3	6	17	11	29	5	16
hsa-miR-551a	3p	hsa-mir-551a	MI0003556	CGACCC	21	GCGACCCACUCUUGGUUUCCA	MIMAT0003214	GCGACCCACTCTTGGTTTCCA	Yes	2	2	1	1	1	1	1		2	2	1	1	1	1	1		2	2	3	1	3	1	2
hsa-miR-551b-3p	3p	hsa-mir-551b	MI0003575	CGACCC	21	GCGACCCAUACUUGGUUUCAG	MIMAT0003233	GCGACCCATACTTGGTTTCAGT	No						1	1		7	18	6	5	14	5	18	8	10	24	9	6	17	8	24	12
hsa-miR-551b-5p	5p	hsa-mir-551b	MI0003575	AAAUCA	22	GAAAUCAAGCGUGGGUGAGACC	MIMAT0004794	GAAATCAAGCGTGGGTGAGACCT	No				2		1			7	4	2	4	3	5	2	1	7	8	4	9	3	13	2	1
hsa-miR-552-3p	3p	hsa-mir-552	MI0003557	ACAGGU	21	AACAGGUGACUGGUUAGACAA	MIMAT0003215	AACAGGTGACTGGTTAGACA	No																		1			1
hsa-miR-552-5p	5p	hsa-mir-552	MI0003557	UUUAAC	21	GUUUAACCUUUUGCCUGUUGG	MIMAT0026615	TGTTTAACCTTTTGCCTGTTGG	No										1	1							1	1		1	1
hsa-miR-554	5p	hsa-mir-554	MI0003559	CUAGUC	21	GCUAGUCCUGACUCAGCCAGU	MIMAT0003217		No
hsa-miR-556-3p	3p	hsa-mir-556	MI0003562	UAUUAC	22	AUAUUACCAUUAGCUCAUCUUU	MIMAT0004793	ATATTACCATTAGCTCATCTT	No		1		1		1	1	1		4	4	5	5	5	5	4		12	7	7	6	8	9	9
hsa-miR-556-5p	5p	hsa-mir-556	MI0003562	AUGAGC	22	GAUGAGCUCAUUGUAAUAUGAG	MIMAT0003220	GATGAGCTCATTGTAATATG	No										1	2	3	2	3	4	3	2	3	2	5	3	4	5	4
hsa-miR-5571-3p	3p	hsa-mir-5571	MI0019115	UCCUAG	19	GUCCUAGGAGGCUCCUCUG	MIMAT0022258		No
hsa-miR-5571-5p	5p	hsa-mir-5571	MI0019115	AAUUCU	21	CAAUUCUCAAAGGAGCCUCCC	MIMAT0022257		No
hsa-miR-557	3p	hsa-mir-557	MI0003563	UUUGCA	23	GUUUGCACGGGUGGGCCUUGUCU	MIMAT0003221		No
hsa-miR-5580-3p	3p	hsa-mir-5580	MI0019135	ACAUAU	22	CACAUAUGAAGUGAGCCAGCAC	MIMAT0022274	CACATATGAAGTGAGCCAGC	No																					2
hsa-miR-5580-5p	5p	hsa-mir-5580	MI0019135	GCUGGC	22	UGCUGGCUCAUUUCAUAUGUGU	MIMAT0022273		No
hsa-miR-5581-3p	3p	hsa-mir-5581	MI0019136	UCCAUG	22	UUCCAUGCCUCCUAGAAGUUCC	MIMAT0022276	TTCCATGCCTCCTAGAAGTTC	No		1	1	1	1		1		3	2	1	1	1	1	2	2	7	5	8	3	5	1	7	4
hsa-miR-5581-5p	5p	hsa-mir-5581	MI0019136	GCCUUC	22	AGCCUUCCAGGAGAAAUGGAGA	MIMAT0022275		No
hsa-miR-5582-3p	3p	hsa-mir-5582	MI0019138	AAAACU	22	UAAAACUUUAAGUGUGCCUAGG	MIMAT0022280	TTAAAACTTTAAGTGTGCCTAT	No		2	1		1		1			3	1	2	2	2	1		2	20	3	6	5	5	3	2
hsa-miR-5582-5p	5p	hsa-mir-5582	MI0019138	AGGCAC	22	UAGGCACACUUAAAGUUAUAGC	MIMAT0022279		No
hsa-miR-5583-3p	3p	hsa-mir-5583-1	MI0019139	AAUAUG	22	GAAUAUGGGUAUAUUAGUUUGG	MIMAT0022282	AATATGGGTATATTAGTTTGGT	No										1				1				1				1
hsa-miR-5583-3p	3p	hsa-mir-5583-2	MI0019140	AAUAUG	22	GAAUAUGGGUAUAUUAGUUUGG	MIMAT0022282	AATATGGGTATATTAGTTTGGT	No										1				1				1				1
hsa-miR-5583-5p	5p	hsa-mir-5583-1	MI0019139	AACUAA	22	AAACUAAUAUACCCAUAUUCUG	MIMAT0022281		No
hsa-miR-5583-5p	5p	hsa-mir-5583-2	MI0019140	AACUAA	22	AAACUAAUAUACCCAUAUUCUG	MIMAT0022281		No
hsa-miR-5584-3p	3p	hsa-mir-5584	MI0019141	AGUUCU	22	UAGUUCUUCCCUUUGCCCAAUU	MIMAT0022284	TTAGTTCTTCCCTTTGCCCAATT	No					1						1				1				1		1	1	1
hsa-miR-5584-5p	5p	hsa-mir-5584	MI0019141	AGGGAA	22	CAGGGAAAUGGGAAGAACUAGA	MIMAT0022283	CAGGGAAATGGGAAGAACTAGA	Yes	7	3	3	2	2	3	1		7	3	3	2	2	3	1		7	5	5	2	4	6	3
hsa-miR-5585-3p	3p	hsa-mir-5585	MI0019142	UGAAUA	22	CUGAAUAGCUGGGACUACAGGU	MIMAT0022286	CTCCTGAGTAGCTGGGACT	No	1	2	2		1	1	1										2	5	5		2	3	4	1
hsa-miR-5585-5p	5p	hsa-mir-5585	MI0019142	GAAGUA	22	UGAAGUACCAGCUACUCGAGAG	MIMAT0022285	AGTCCCAGCTACTCGAGAGG	No
hsa-miR-5586-3p	3p	hsa-mir-5586	MI0019143	AGAGUG	22	CAGAGUGACAAGCUGGUUAAAG	MIMAT0022288	CAGAGTGACAAGCTGGTTAAAGT	No										1				1				1				1
hsa-miR-5586-5p	5p	hsa-mir-5586	MI0019143	AUCCAG	22	UAUCCAGCUUGUUACUAUAUGC	MIMAT0022287	TATCCAGCTTGTTACTATATGT	No													1								1
hsa-miR-5587-3p	3p	hsa-mir-5587	MI0019144	CCCCGG	21	GCCCCGGGCAGUGUGAUCAUC	MIMAT0022290	GCCCCGGGCAGTGTGATCATC	Yes
hsa-miR-5587-5p	5p	hsa-mir-5587	MI0019144	UGGUCA	18	AUGGUCACCUCCGGGACU	MIMAT0022289	ATGGTCACCTCCGGGACTCT	No												1	1							1	2
hsa-miR-5588-3p	3p	hsa-mir-5588	MI0019147	AGUCCC	19	AAGUCCCACUAAUGCCAGC	MIMAT0022296	AAGTCCCACTAATGCCAGCT	No										1	2		1			1		1	4		3			1
hsa-miR-5588-5p	5p	hsa-mir-5588	MI0019147	CUGGCA	21	ACUGGCAUUAGUGGGACUUUU	MIMAT0022295	ACTGGCATTAGTGGGACTTT	No							1							1		1		1				1	1	1
hsa-miR-5589-3p	3p	hsa-mir-5589	MI0019148	GCACAU	23	UGCACAUGGCAACCUAGCUCCCA	MIMAT0022298	TGCACATGGCAACCTAGCTCCC	No		1	1		1				2		1						2	5	4	1	3		1	1
hsa-miR-5589-5p	5p	hsa-mir-5589	MI0019148	GCUGGG	21	GGCUGGGUGCUCUUGUGCAGU	MIMAT0022297	GGCTGGGTGCTCTTGTGCAGT	Yes	3	6	3	1	1		2	1	3	6	3	1	1		2	1	6	13	7	1	3	1	6	2
hsa-miR-558	3p	hsa-mir-558	MI0003564	GAGCUG	19	UGAGCUGCUGUACCAAAAU	MIMAT0003222	AGCGGCTGTACCAAAA	No
hsa-miR-5590-3p	3p	hsa-mir-5590	MI0019150	AUAAAG	21	AAUAAAGUUCAUGUAUGGCAA	MIMAT0022300	AATAAAGTTCATGTATGGCAAT	No										1		1		1			1	2		1		1
hsa-miR-5590-5p	5p	hsa-mir-5590	MI0019150	UGCCAU	21	UUGCCAUACAUAGACUUUAUU	MIMAT0022299	TGCCATACATAGACTTTATTGT	No													1								1
hsa-miR-5591-3p	3p	hsa-mir-5591	MI0019151	UACCCA	21	AUACCCAUAGCUUAGCUCCCA	MIMAT0022302	TGCATACCCATAGCTTAGCTCC	No	2	1	2	1	1			2	7	11	7	2	5	3	4	2	19	46	21	6	15	12	18	7
hsa-miR-5591-5p	5p	hsa-mir-5591	MI0019151	GGGAGC	21	UGGGAGCUAAGCUAUGGGUAU	MIMAT0022301	GGAGCTAAGCTATGGGTAT	No																	1
hsa-miR-559	5p	hsa-mir-559	MI0003565	AAAGUA	21	UAAAGUAAAUAUGCACCAAAA	MIMAT0003223		No
hsa-miR-561-3p	3p	hsa-mir-561	MI0003567	AAAGUU	22	CAAAGUUUAAGAUCCUUGAAGU	MIMAT0003225	CAAAGTTTGAGATCCTTGAAGT	No		7	1	1	1	2	2	3	4	4	7	1	6	1	4	2	4	11	9	2	7	5	6	5
hsa-miR-561-5p	5p	hsa-mir-561	MI0003567	UCAAGG	22	AUCAAGGAUCUUAAACUUUGCC	MIMAT0022706	ATCAAGGATCTTAAACTTTGCC	Yes	13	19	11	10	21	20	24	16	13	19	11	10	21	20	24	16	27	54	29	18	46	39	46	32
hsa-miR-564	5p	hsa-mir-564	MI0003570	GGCACG	19	AGGCACGGUGUCAGCAGGC	MIMAT0003228		No
hsa-miR-566	5p	hsa-mir-566	MI0003572	GGCGCC	19	GGGCGCCUGUGAUCCCAAC	MIMAT0003230		No
hsa-miR-5680	3p	hsa-mir-5680	MI0019280	AGAAAU	22	GAGAAAUGCUGGACUAAUCUGC	MIMAT0022468	GAGAAATGCTGGACTAATCTGCT	No											1			1					1			1
hsa-miR-5681a	3p	hsa-mir-5681a	MI0019281	GAAAGG	22	AGAAAGGGUGGCAAUACCUCUU	MIMAT0022469		No
hsa-miR-5682	3p	hsa-mir-5682	MI0019282	UAGCAC	22	GUAGCACCUUGCAGGAUAAGGU	MIMAT0022470		No
hsa-miR-5683	5p	hsa-mir-5683	MI0019284	ACAGAU	24	UACAGAUGCAGAUUCUCUGACUUC	MIMAT0022472	ACAGATGCAGATTCTCTGACTTC	No
hsa-miR-5684	5p	hsa-mir-5684	MI0019285	ACUCUA	20	AACUCUAGCCUGAGCAACAG	MIMAT0022473		No
hsa-miR-5685	5p	hsa-mir-5685	MI0019287	CAGCCC	22	ACAGCCCAGCAGUUAUCACGGG	MIMAT0022475		No
hsa-miR-5687	3p	hsa-mir-5687	MI0019291	UAGAAC	22	UUAGAACGUUUUAGGGUCAAAU	MIMAT0022478	TTAGAACGTTTTAGGGTCAAAT	Yes							1								1								1
hsa-miR-5689	5p	hsa-mir-5689	MI0019294	GCAUAC	22	AGCAUACACCUGUAGUCCUAGA	MIMAT0022481		No
hsa-miR-5690	5p	hsa-mir-5690	MI0019295	CAGCUA	21	UCAGCUACUACCUCUAUUAGG	MIMAT0022482	TCAGCTACTACCTCTATTAGGA	No	1									1	1	1	1	1	2		1	1	1	1	2	1	2
hsa-miR-5693	3p	hsa-mir-5693	MI0019300	CAGUGG	22	GCAGUGGCUCUGAAAUGAACUC	MIMAT0022486	GCAGTGGCTCTGAAATGAACTCA	No
hsa-miR-5695	3p	hsa-mir-5695	MI0019302	CUCCAA	22	ACUCCAAGAAGAAUCUAGACAG	MIMAT0022488	CTCCAAGAAGAATCTAGACAGA	No														1								1
hsa-miR-5696	5p	hsa-mir-5696	MI0019303	UCAUUU	22	CUCAUUUAAGUAGUCUGAUGCC	MIMAT0022489	AGTGCTCATTTAAGTAGTCTGA	No												1								1	1
hsa-miR-5697	5p	hsa-mir-5697	MI0019304	CAAGUA	22	UCAAGUAGUUUCAUGAUAAAGG	MIMAT0022490	AAGTAGTTTCATGATAAAGGGT	No									1	3	3	1	2	2	1		1	3	4	1	3	4	4
hsa-miR-5698	5p	hsa-mir-5698	MI0019305	GGGGGA	22	UGGGGGAGUGCAGUGAUUGUGG	MIMAT0022491	TGGGGGAGTGCAGTGATTGTGG	Yes		1	1	1	1	1		1		1	1	1	1	1		1		4	1	1	1	2	1	2
hsa-miR-5699-3p	3p	hsa-mir-5699	MI0019306	CCUGUC	22	UCCUGUCUUUCCUUGUUGGAGC	MIMAT0022492	TGTCTTTCCTTGTTGGAGCAGG	No		1				1		1	4		2				1	1	4	2	2		1	2	2	2
hsa-miR-5699-5p	5p	hsa-mir-5699	MI0019306	GCCCCA	22	UGCCCCAACAAGGAAGGACAAG	MIMAT0027103	TGCCCCAACAAGGAAGGACAAG	Yes	2	1	1	1	1	1	1	1	2	1	1	1	1	1	1	1	7	3	2	2	8	1	1	1
hsa-miR-570-3p	3p	hsa-mir-570	MI0003577	GAAAAC	22	CGAAAACAGCAAUUACCUUUGC	MIMAT0003235	CGAAAACAGCAATTACCTTTG	No	2	1	1	1	1	1	1	2		1		2		1	1	3	2	4	2	4	3	2	2	6
hsa-miR-570-5p	5p	hsa-mir-570	MI0003577	AAGGUA	22	AAAGGUAAUUGCAGUUUUUCCC	MIMAT0022707	AAAGGTAATTGCAGTTTTTCCCA	No		1								1			1		1			3		1	1	1	2	1
hsa-miR-5701	5p	hsa-mir-5701-1	MI0019308	UAUUGU	19	UUAUUGUCACGUUCUGAUU	MIMAT0022494	TGATTGTCACGTTCTGATT	No									4	2	3	1	3	2	3	3	6	3	8	2	6	4	6	6
hsa-miR-5701	5p	hsa-mir-5701-2	MI0019593	UAUUGU	19	UUAUUGUCACGUUCUGAUU	MIMAT0022494	TGATTGTCACGTTCTGATT	No									4	2	3	1	3	2	3	3	6	3	8	2	6	4	6	6
hsa-miR-5701	5p	hsa-mir-5701-3	MI0031522	UAUUGU	19	UUAUUGUCACGUUCUGAUU	MIMAT0022494	TGATTGTCACGTTCTGATT	No									4	2	3	1	3	2	3	3	6	3	8	2	6	4	6	6
hsa-miR-5706	5p	hsa-mir-5706	MI0019314	UCUGGA	22	UUCUGGAUAACAUGCUGAAGCU	MIMAT0022500	TTCTGGATAACATGCTGAAGCA	No		1							2							1	2	1						1
hsa-miR-5708	5p	hsa-mir-5708	MI0019316	UGAGCG	20	AUGAGCGACUGUGCCUGACC	MIMAT0022502	GCCACTGTGCCTGACC	No															1								1
hsa-miR-572	3p	hsa-mir-572	MI0003579	UCCGCU	20	GUCCGCUCGGCGGUGGCCCA	MIMAT0003237	GTCCGCTCGGCGGTGGCCCAGC	No															1								1
hsa-miR-573	5p	hsa-mir-573	MI0003580	UGAAGU	24	CUGAAGUGAUGUGUAACUGAUCAG	MIMAT0003238	CTGAAGTGATGTGTAACTGATC	No							1		4	8	7		10		7		11	21	19	2	19		15
hsa-miR-574-3p	3p	hsa-mir-574	MI0003581	ACGCUC	22	CACGCUCAUGCACACACCCACA	MIMAT0003239	CACGCTCATGCACACACCCACA	Yes	955	1409	1038	421	856	433	920	708	955	1409	1038	421	856	433	920	708	1648	2439	1754	799	1491	829	1523	1448
hsa-miR-574-5p	5p	hsa-mir-574	MI0003581	GAGUGU	23	UGAGUGUGUGUGUGUGAGUGUGU	MIMAT0004795	TGAGTGTGTGTGTGTGAGTGTGT	Yes	679	840	505	137	497	131	447	283	679	840	505	137	497	131	447	283	2395	2877	1868	488	1772	671	1624	1124
hsa-miR-575	3p	hsa-mir-575	MI0003582	AGCCAG	19	GAGCCAGUUGGACAGGAGC	MIMAT0003240	GTCGGACAGGAGCAGT	No											1								1
hsa-miR-576-3p	3p	hsa-mir-576	MI0003583	AGAUGU	22	AAGAUGUGGAAAAAUUGGAAUC	MIMAT0004796	AAGATGTGGAAAAATTGGAATC	Yes	65	40	63	36	56	55	49	50	65	40	63	36	56	55	49	50	268	179	263	98	213	158	184	169
hsa-miR-576-5p	5p	hsa-mir-576	MI0003583	UUCUAA	22	AUUCUAAUUUCUCCACGUCUUU	MIMAT0003241	ATTCTAATTTCTCCACGTCTTT	Yes	48	58	46	35	47	43	44	49	48	58	46	35	47	43	44	49	103	121	113	77	102	90	88	92
hsa-miR-577	5p	hsa-mir-577	MI0003584	AGAUAA	21	UAGAUAAAAUAUUGGUACCUG	MIMAT0003242	GTAGATAAAATATTGGTACCTGT	No		1							2	7	10	14	9	7	3	11	4	18	15	27	17	14	9	22
hsa-miR-578	3p	hsa-mir-578	MI0003585	UUCUUG	21	CUUCUUGUGCUCUAGGAUUGU	MIMAT0003243	CTTCTTGTGCTCTAGGATTGT	Yes					1	1							1	1					1		1	2		1
hsa-miR-579-3p	3p	hsa-mir-579	MI0003586	UCAUUU	23	UUCAUUUGGUAUAAACCGCGAUU	MIMAT0003244	TTCATTTGGTATAAACCGCGATT	Yes	2	2	3	4	2	2	1	2	2	2	3	4	2	2	1	2	2	3	4	5	2	3	1	3
hsa-miR-579-5p	5p	hsa-mir-579	MI0003586	CGCGGU	22	UCGCGGUUUGUGCCAGAUGACG	MIMAT0026616	TCGCGGTTTGTGCCAGATGACG	Yes		1	2	5	3	8	1	5		1	2	5	3	8	1	5	10	13	14	16	18	28	7	13
hsa-miR-580-3p	3p	hsa-mir-580	MI0003587	UGAGAA	22	UUGAGAAUGAUGAAUCAUUAGG	MIMAT0003245	TTGAGAATGATGAATCATTAGG	Yes	4	4	2	2	5	2	4	3	4	4	2	2	5	2	4	3	6	8	5	5	12	7	8	6
hsa-miR-580-5p	5p	hsa-mir-580	MI0003587	AAUGAU	22	UAAUGAUUCAUCAGACUCAGAU	MIMAT0026617		No
hsa-miR-581	5p	hsa-mir-581	MI0003588	CUUGUG	21	UCUUGUGUUCUCUAGAUCAGU	MIMAT0003246	TCTTGTGTTCTCTAGATCAGTGC	No										1			1	1	1			6		1	3	3	1
hsa-miR-582-3p	3p	hsa-mir-582	MI0003589	AACUGG	22	UAACUGGUUGAACAACUGAACC	MIMAT0004797	TAACTGGTTGAACAACTGAACC	Yes	54	321	109	46	95	115	201	120	54	321	109	46	95	115	201	120	98	549	179	65	155	156	280	159
hsa-miR-582-5p	5p	hsa-mir-582	MI0003589	UACAGU	23	UUACAGUUGUUCAACCAGUUACU	MIMAT0003247	TTACAGTTGTTCAACCAGTTACT	Yes	32	316	34	46	52	49	125	58	32	316	34	46	52	49	125	58	74	644	76	88	111	89	231	114
hsa-miR-584-3p	3p	hsa-mir-584	MI0003591	CAGUUC	22	UCAGUUCCAGGCCAACCAGGCU	MIMAT0022708	TCAGTTCCAGGCCAACCAGGCT	Yes
hsa-miR-584-5p	5p	hsa-mir-584	MI0003591	UAUGGU	22	UUAUGGUUUGCCUGGGACUGAG	MIMAT0003249	TTATGGTTTGCCTGGGACTGA	No							1		2	3	1	2	1	1	3	1	5	10	6	5	6	5	6	2
hsa-miR-585-3p	3p	hsa-mir-585	MI0003592	GGGCGU	19	UGGGCGUAUCUGUAUGCUA	MIMAT0003250	TGGGCGTATCTGTATGCTAGG	No
hsa-miR-585-5p	5p	hsa-mir-585	MI0003592	UAGCAC	22	CUAGCACACAGAUACGCCCAGA	MIMAT0026618		No
hsa-miR-588	5p	hsa-mir-588	MI0003597	UGGCCA	21	UUGGCCACAAUGGGUUAGAAC	MIMAT0003255	TGGCCACAATGGGTTAGAAC	No				1					2	1	1	1	1	1		1	4	6	3	8	3	7	3	4
hsa-miR-589-3p	3p	hsa-mir-589	MI0003599	CAGAAC	24	UCAGAACAAAUGCCGGUUCCCAGA	MIMAT0003256	TCAGAACAAATGCCGGTTCCCAGA	Yes	11	22	9	3	15	4	11	2	11	22	9	3	15	4	11	2	23	63	39	15	36	10	30	13
hsa-miR-589-5p	5p	hsa-mir-589	MI0003599	GAGAAC	22	UGAGAACCACGUCUGCUCUGAG	MIMAT0004799	TGAGAACCACGTCTGCTCTGA	No	20	25	21	13	15	26	21	17	636	552	531	207	450	261	485	260	1248	1072	1096	378	884	584	936	529
hsa-miR-590-3p	3p	hsa-mir-590	MI0003602	AAUUUU	21	UAAUUUUAUGUAUAAGCUAGU	MIMAT0004801	TAATTTTATGTATAAGCTAGT	Yes		22	2	17	5	9	7	15		22	2	17	5	9	7	15	5	55	9	45	17	28	24	41
hsa-miR-590-5p	5p	hsa-mir-590	MI0003602	AGCUUA	22	GAGCUUAUUCAUAAAAGUGCAG	MIMAT0003258	GAGCTTATTCATAAAAGTGCAG	Yes		2	2	2	2	1	2	2		2	2	2	2	1	2	2	2	7	4	3	5	3	4	3
hsa-miR-592	5p	hsa-mir-592	MI0003604	UGUGUC	22	UUGUGUCAAUAUGCGAUGAUGU	MIMAT0003260	TTGTGTCAATATGCGATGACG	No	2	1	1		2		1	1									3	1	1		4		1	1
hsa-miR-595	3p	hsa-mir-595	MI0003607	AAGUGU	21	GAAGUGUGCCGUGGUGUGUCU	MIMAT0003263		No
hsa-miR-596	5p	hsa-mir-596	MI0003608	AGCCUG	21	AAGCCUGCCCGGCUCCUCGGG	MIMAT0003264		No
hsa-miR-597-3p	3p	hsa-mir-597	MI0003609	GGUUCU	23	UGGUUCUCUUGUGGCUCAAGCGU	MIMAT0026619	AGTGGTTCTCTTGTGGCTCAAG	No									4	3	7	5	3	7	2	2	7	5	14	14	9	15	6	7
hsa-miR-597-5p	5p	hsa-mir-597	MI0003609	GUGUCA	22	UGUGUCACUCGAUGACCACUGU	MIMAT0003265	TGTGTCACTCGATGACCACTGT	Yes			1		1		1	2			1		1		1	2		1	1		1		1	3
hsa-miR-598-3p	3p	hsa-mir-598	MI0003610	ACGUCA	22	UACGUCAUCGUUGUCAUCGUCA	MIMAT0003266	TACGTCATCGTTGTCATCGTCA	Yes	1						2		1						2		1						2	1
hsa-miR-598-5p	5p	hsa-mir-598	MI0003610	CGGUGA	23	GCGGUGAUCCCGAUGGUGUGAGC	MIMAT0026620		No
hsa-miR-599	3p	hsa-mir-599	MI0003611	UUGUGU	20	GUUGUGUCAGUUUAUCAAAC	MIMAT0003267		No
hsa-miR-602	5p	hsa-mir-602	MI0003615	ACACGG	23	GACACGGGCGACAGCUGCGGCCC	MIMAT0003270	GACACGGGCGACAGCTGCGA	No											1								3
hsa-miR-605-3p	3p	hsa-mir-605	MI0003618	GAAGGC	22	AGAAGGCACUAUGAGAUUUAGA	MIMAT0026621		No
hsa-miR-605-5p	5p	hsa-mir-605	MI0003618	AAAUCC	23	UAAAUCCCAUGGUGCCUUCUCCU	MIMAT0003273	TAAATCCCATGGTGCCTTCTCC	No														2								2
hsa-miR-6069	5p	hsa-mir-6069	MI0020346	GGCUAG	21	GGGCUAGGGCCUGCUGCCCCC	MIMAT0023694		No
hsa-miR-6071	5p	hsa-mir-6071	MI0020348	UCUGCU	19	UUCUGCUGCCGGCCAAGGC	MIMAT0023696		No
hsa-miR-6076	5p	hsa-mir-6076	MI0020353	GCAUGA	21	AGCAUGACAGAGGAGAGGUGG	MIMAT0023701		No
hsa-miR-607	3p	hsa-mir-607	MI0003620	UUCAAA	21	GUUCAAAUCCAGAUCUAUAAC	MIMAT0003275		No
hsa-miR-6080	3p	hsa-mir-6080	MI0020357	CUAGUG	19	UCUAGUGCGGGCGUUCCCG	MIMAT0023705		No
hsa-miR-6084	3p	hsa-mir-6084	MI0020361	UCCGCC	20	UUCCGCCAGUCGGUGGCCGG	MIMAT0023709		No
hsa-miR-6087	5p	hsa-mir-6087	MI0020364	GAGGCG	18	UGAGGCGGGGGGGCGAGC	MIMAT0023712	CCGGTGAGGCGGGGGGG	No																		1	2			3		7
hsa-miR-609	5p	hsa-mir-609	MI0003622	GGGUGU	20	AGGGUGUUUCUCUCAUCUCU	MIMAT0003277	AGGGTGTTTCTCTCATCTCTGG	No											1								1				1	1
hsa-miR-610	5p	hsa-mir-610	MI0003623	GAGCUA	21	UGAGCUAAAUGUGUGCUGGGA	MIMAT0003278	TGAGCTAAATGTGTGCTGGGAC	No	1	1	2			1			1	1			1	2	1	1	2	4	2		3	4	1	2
hsa-miR-611	3p	hsa-mir-611	MI0003624	CGAGGA	23	GCGAGGACCCCUCGGGGUCUGAC	MIMAT0003279		No
hsa-miR-6125	3p	hsa-mir-6125	MI0021259	CGGAAG	20	GCGGAAGGCGGAGCGGCGGA	MIMAT0024598	ATGGCGGAAGGCGGAGC	No
hsa-miR-6126	5p	hsa-mir-6126	MI0021260	UGAAGG	18	GUGAAGGCCCGGCGGAGA	MIMAT0024599	GAAGGCCCGGCGGGGA	No																2								2
hsa-miR-6127	5p	hsa-mir-6127	MI0021271	GAGGGA	19	UGAGGGAGUGGGUGGGAGG	MIMAT0024610		No
hsa-miR-6128	3p	hsa-mir-6128	MI0021272	CUGGAA	19	ACUGGAAUUGGAGUCAAAA	MIMAT0024611	ACTGGAATTGGAGTCAGAA	No
hsa-miR-6131	3p	hsa-mir-6131	MI0021276	GCUGGU	19	GGCUGGUCAGAUGGGAGUG	MIMAT0024615	GGCTGGTCAGATGGTAGTG	No														1		1						1		1
hsa-miR-6133	3p	hsa-mir-6133	MI0021278	GAGGGA	19	UGAGGGAGGAGGUUGGGUA	MIMAT0024617		No
hsa-miR-615-3p	3p	hsa-mir-615	MI0003628	CCGAGC	22	UCCGAGCCUGGGUCUCCCUCUU	MIMAT0003283	TCCGAGCCTGGGTCTCCCTCT	No	313	183	207	66	184	46	138	62	319	165	267	95	186	74	123	93	1152	660	859	330	665	387	452	355
hsa-miR-615-5p	5p	hsa-mir-615	MI0003628	GGGGUC	22	GGGGGUCCCCGGUGCUCGGAUC	MIMAT0004804	GGGGTCCCCGGTGCTCGGATT	No									1		1						1		1
hsa-miR-616-3p	3p	hsa-mir-616	MI0003629	GUCAUU	22	AGUCAUUGGAGGGUUUGAGCAG	MIMAT0004805	AAGTCATTGGAGGGTTTGAGC	No			1	1		1			2	1	2	1		1	1	1	7	4	6	7	2	9	3	6
hsa-miR-616-5p	5p	hsa-mir-616	MI0003629	CUCAAA	22	ACUCAAAACCCUUCAGUGACUU	MIMAT0003284	ACTCAAAACCCTTCAGTGACTTC	No	9	5	5	7	4	6	9	7	15	8	16	8	8	8	9	10	35	20	27	21	19	24	27	32
hsa-miR-618	5p	hsa-mir-618	MI0003632	AACUCU	23	AAACUCUACUUGUCCUUCUGAGU	MIMAT0003287	AAACTCTACTTGTCCTTCTGAGT	Yes	438	471	323	547	373	684	363	409	438	471	323	547	373	684	363	409	619	674	467	775	515	974	490	616
hsa-miR-619-3p	3p	hsa-mir-619	MI0003633	ACCUGG	24	GACCUGGACAUGUUUGUGCCCAGU	MIMAT0003288		No
hsa-miR-619-5p	5p	hsa-mir-619	MI0003633	CUGGGA	22	GCUGGGAUUACAGGCAUGAGCC	MIMAT0026622	GATTACAGGCATGAGC	No																	5		6	1	3	3	7	2
hsa-miR-621	3p	hsa-mir-621	MI0003635	GCUAGC	21	GGCUAGCAACAGCGCUUACCU	MIMAT0003290		No
hsa-miR-622	3p	hsa-mir-622	MI0003636	CAGUCU	21	ACAGUCUGCUGAGGUUGGAGC	MIMAT0003291	CACAGTCTGCTGAGGTTGGAGC	No
hsa-miR-624-3p	3p	hsa-mir-624	MI0003638	ACAAGG	21	CACAAGGUAUUGGUAUUACCU	MIMAT0004807	AACACAAGGTATTGGTATTAC	No										1								4		2		2	1	1
hsa-miR-624-5p	5p	hsa-mir-624	MI0003638	AGUACC	22	UAGUACCAGUACCUUGUGUUCA	MIMAT0003293	TAGTACCAGTACCTTGTGTTC	No	9	24	8	16	13	11	16	8	7	36	11	39	19	30	14	24	26	91	26	72	47	52	46	49
hsa-miR-625-3p	3p	hsa-mir-625	MI0003639	ACUAUA	22	GACUAUAGAACUUUCCCCCUCA	MIMAT0004808	GACTATAGAACTTTCCCCCTCA	Yes	13	19	21	33	10	27	10	10	13	19	21	33	10	27	10	10	44	87	81	133	54	147	45	45
hsa-miR-625-5p	5p	hsa-mir-625	MI0003639	GGGGGA	21	AGGGGGAAAGUUCUAUAGUCC	MIMAT0003294	AGGGGGAAAGTTCTATAGTCCT	No		1	1	2	3	3		1	4	4	5	3	4	7	3	1	10	8	12	9	11	15	8	9
hsa-miR-627-3p	3p	hsa-mir-627	MI0003641	CUUUUC	20	UCUUUUCUUUGAGACUCACU	MIMAT0026623	CTCTTTTCTTTGAGACTCACT	No	1	1	1	2		1	1	1	2	4	1	2	2	1	2	1	3	5	5	5	2	5	4	3
hsa-miR-627-5p	5p	hsa-mir-627	MI0003641	UGAGUC	22	GUGAGUCUCUAAGAAAAGAGGA	MIMAT0003296	GTGAGTCTCTAAGAAAAGAGGA	Yes	5	1	1				1		5	1	1				1		8	6	5		4	1	3	2
hsa-miR-628-3p	3p	hsa-mir-628	MI0003642	CUAGUA	21	UCUAGUAAGAGUGGCAGUCGA	MIMAT0003297	TCTAGTAAGAGTGGCAGTCGAAT	No		2	1	2	1	1	1		2	1		2		1		1	8	16	12	10	9	10	10	9
hsa-miR-628-5p	5p	hsa-mir-628	MI0003642	UGCUGA	22	AUGCUGACAUAUUUACUAGAGG	MIMAT0004809	ATGCTGACATATTTACTAGAGG	Yes	5	12	2	9	6	3	4	6	5	12	2	9	6	3	4	6	8	26	9	22	15	10	8	13
hsa-miR-629-3p	3p	hsa-mir-629	MI0003643	UUCUCC	22	GUUCUCCCAACGUAAGCCCAGC	MIMAT0003298	GTTCTCCCAACGTAAGCCCAGC	Yes	76	58	72	17	52	24	29	30	76	58	72	17	52	24	29	30	184	170	166	48	113	63	77	80
hsa-miR-629-5p	5p	hsa-mir-629	MI0003643	GGGUUU	21	UGGGUUUACGUUGGGAGAACU	MIMAT0004810	TGGGTTTACCTTGGGAGAACTT	No	2	1	1		2		1	1	1750	1719	1363	742	1431	680	1482	1122	2325	2215	1903	1126	1909	1110	1967	1828
hsa-miR-632	3p	hsa-mir-632	MI0003647	UGUCUG	19	GUGUCUGCUUCCUGUGGGA	MIMAT0003302	TCTGCTTCCTGTGGGAC	No									1								1
hsa-miR-636	3p	hsa-mir-636	MI0003651	GUGCUU	23	UGUGCUUGCUCGUCCCGCCCGCA	MIMAT0003306	TGTGCTTGCTCGTCCCGCCCGCA	Yes	2	1	2	1	1			1	2	1	2	1	1			1	9	4	10	1	5	4	3	7
hsa-miR-638	5p	hsa-mir-638	MI0003653	GGGAUC	25	AGGGAUCGCGGGCGGGUGGCGGCCU	MIMAT0003308	CGCGGGCTGGTGGCGGC	No
hsa-miR-639	3p	hsa-mir-639	MI0003654	UCGCUG	23	AUCGCUGCGGUUGCGAGCGCUGU	MIMAT0003309		No
hsa-miR-641	5p	hsa-mir-641	MI0003656	AAGACA	24	AAAGACAUAGGAUAGAGUCACCUC	MIMAT0003311	AAAGACATAGGATAGAGTCACCTC	Yes	20	34	23	14	22	10	18	7	20	34	23	14	22	10	18	7	86	158	112	117	98	105	69	79
hsa-miR-642a-3p	3p	hsa-mir-642a	MI0003657	GACACA	22	AGACACAUUUGGAGAGGGAACC	MIMAT0020924	AGACACATTTGGAGAGGGAAC	No		4	2	1	1	2			4	4	3	3	2	13	3	3	8	14	9	4	6	22	7	4
hsa-miR-642a-5p	5p	hsa-mir-642a	MI0003657	UCCCUC	22	GUCCCUCUCCAAAUGUGUCUUG	MIMAT0003312	GTCCCTCTCCAAATGTGTCTTG	Yes	7	7	12	6	3	4	7	2	7	7	12	6	3	4	7	2	17	18	24	11	12	9	16	9
hsa-miR-642b-3p	3p	hsa-mir-642b	MI0016685	GACACA	22	AGACACAUUUGGAGAGGGACCC	MIMAT0018444		No
hsa-miR-642b-5p	5p	hsa-mir-642b	MI0016685	GUUCCC	22	GGUUCCCUCUCCAAAUGUGUCU	MIMAT0022736	GTCCCTCTCCAAATGTGTCTTGA	No										1								1
hsa-miR-643	3p	hsa-mir-643	MI0003658	CUUGUA	22	ACUUGUAUGCUAGCUCAGGUAG	MIMAT0003313	ACACTTGTATGCTAGCTCAGGT	No									1	4	1	1	1	1	1	1	2	8	4	5	3	4	3	2
hsa-miR-644a	3p	hsa-mir-644a	MI0003659	GUGUGG	19	AGUGUGGCUUUCUUAGAGC	MIMAT0003314		No
hsa-miR-647	5p	hsa-mir-647	MI0003662	UGGCUG	21	GUGGCUGCACUCACUUCCUUC	MIMAT0003317	GCCTGGGGCTGCACTCA	No
hsa-miR-648	5p	hsa-mir-648	MI0003663	AGUGUG	19	AAGUGUGCAGGGCACUGGU	MIMAT0003318		No
hsa-miR-649	3p	hsa-mir-649	MI0003664	AACCUG	22	AAACCUGUGUUGUUCAAGAGUC	MIMAT0003319		No
hsa-miR-6500-3p	3p	hsa-mir-6500	MI0022211	CACUUG	21	ACACUUGUUGGGAUGACCUGC	MIMAT0025455	ACACTTGTTGGGATGACCTGC	Yes	2	3	4	3	4		3		2	3	4	3	4		3		5	3	7	4	4		4
hsa-miR-6500-5p	5p	hsa-mir-6500	MI0022211	GGAGCU	24	AGGAGCUAUCCACUCCAGGUGUCC	MIMAT0025454		No
hsa-miR-6503-3p	3p	hsa-mir-6503	MI0022215	GGACUA	21	GGGACUAGGAUGCAGACCUCC	MIMAT0025463	GGACTAGGATGCAGACCTCCCT	No																1								1
hsa-miR-6503-5p	5p	hsa-mir-6503	MI0022215	GGUCUG	23	AGGUCUGCAUUCAAAUCCCCAGA	MIMAT0025462		No
hsa-miR-6505-3p	3p	hsa-mir-6505	MI0022217	GACUUC	21	UGACUUCUACCUCUUCCAAAG	MIMAT0025467	TGACTTCTACCTCTTCCAAAGT	No									1						1		1						1
hsa-miR-6505-5p	5p	hsa-mir-6505	MI0022217	UGGAAU	22	UUGGAAUAGGGGAUAUCUCAGC	MIMAT0025466	TTGGAATAGGGGATATCTCAGC	Yes																		1		1		1
hsa-miR-6507-3p	3p	hsa-mir-6507	MI0022219	AAAGUC	22	CAAAGUCCUUCCUAUUUUUCCC	MIMAT0025471		No
hsa-miR-6507-5p	5p	hsa-mir-6507	MI0022219	AAGAAU	21	GAAGAAUAGGAGGGACUUUGU	MIMAT0025470		No
hsa-miR-6508-3p	3p	hsa-mir-6508	MI0022220	GGGCCA	22	UGGGCCAUGCAUUUCUAGAACU	MIMAT0025473		No
hsa-miR-6508-5p	5p	hsa-mir-6508	MI0022220	CUAGAA	21	UCUAGAAAUGCAUGACCCACC	MIMAT0025472	CTCTAGAAATGCATGACCCACC	No														1								1
hsa-miR-6509-3p	3p	hsa-mir-6509	MI0022221	UCCACU	22	UUCCACUGCCACUACCUAAUUU	MIMAT0025475	TTCCACTGCCACTACCTAATTT	Yes	5	2	4	1	2		4	1	5	2	4	1	2		4	1	10	6	11	5	6		12	5
hsa-miR-6509-5p	5p	hsa-mir-6509	MI0022221	UUAGGU	21	AUUAGGUAGUGGCAGUGGAAC	MIMAT0025474	ATTAGGTAGTGGCAGTGGAAC	Yes	10	8	12	7	9		7	10	10	8	12	7	9		7	10	21	20	26	13	17	1	19	19
hsa-miR-651-3p	3p	hsa-mir-651	MI0003666	AAGGAA	22	AAAGGAAAGUGUAUCCUAAAAG	MIMAT0026624		No
hsa-miR-651-5p	5p	hsa-mir-651	MI0003666	UUAGGA	22	UUUAGGAUAAGCUUGACUUUUG	MIMAT0003321	TTTAGGATAAGCTTGACTTTTG	Yes	8	28	13	40	20	27	21	24	8	28	13	40	20	27	21	24	10	47	24	63	33	42	32	38
hsa-miR-6510-3p	3p	hsa-mir-6510	MI0022222	ACCGAC	21	CACCGACUCUGUCUCCUGCAG	MIMAT0025477	CACCGACTCTGTCTCCTGCAGT	No										1				1	1	1		2				1	1	1
hsa-miR-6510-5p	5p	hsa-mir-6510	MI0022222	AGCAGG	22	CAGCAGGGGAGAGAGAGGAGUC	MIMAT0025476	CAGCAGAGGAGAGAGAG	No		1													1			1					1
hsa-miR-6511a-3p	3p	hsa-mir-6511a-1	MI0022223	CUCACC	22	CCUCACCAUCCCUUCUGCCUGC	MIMAT0025479	CCTCACCATCCCTTCTGCCTGCA	No										1					1			1					1
hsa-miR-6511a-3p	3p	hsa-mir-6511a-2	MI0023564	CUCACC	22	CCUCACCAUCCCUUCUGCCUGC	MIMAT0025479	CCTCACCATCCCTTCTGCCTGCA	No										1					1			1					1
hsa-miR-6511a-3p	3p	hsa-mir-6511a-3	MI0023565	CUCACC	22	CCUCACCAUCCCUUCUGCCUGC	MIMAT0025479	CCTCACCATCCCTTCTGCCTGCA	No										1					1			1					1
hsa-miR-6511a-3p	3p	hsa-mir-6511a-4	MI0023566	CUCACC	22	CCUCACCAUCCCUUCUGCCUGC	MIMAT0025479	CCTCACCATCCCTTCTGCCTGCA	No										1					1			1					1
hsa-miR-6511a-5p	5p	hsa-mir-6511a-1	MI0022223	AGGCAG	23	CAGGCAGAAGUGGGGCUGACAGG	MIMAT0025478		No
hsa-miR-6511a-5p	5p	hsa-mir-6511a-2	MI0023564	AGGCAG	23	CAGGCAGAAGUGGGGCUGACAGG	MIMAT0025478		No
hsa-miR-6511a-5p	5p	hsa-mir-6511a-3	MI0023565	AGGCAG	23	CAGGCAGAAGUGGGGCUGACAGG	MIMAT0025478		No
hsa-miR-6511a-5p	5p	hsa-mir-6511a-4	MI0023566	AGGCAG	23	CAGGCAGAAGUGGGGCUGACAGG	MIMAT0025478		No
hsa-miR-6511b-3p	3p	hsa-mir-6511b-1	MI0022552	CUCACC	23	CCUCACCACCCCUUCUGCCUGCA	MIMAT0025848	CCTCACCACCCCTTCTGCCTGCA	Yes	2		1	1					2		1	1					2		1	1	1
hsa-miR-6511b-3p	3p	hsa-mir-6511b-2	MI0023431	CUCACC	23	CCUCACCACCCCUUCUGCCUGCA	MIMAT0025848	TCACCACCCCTTCTGCCTGCAGT	No	2		1	1						1	1		1		1	1	2	1	2	2	2	1	1	2
hsa-miR-6511b-5p	5p	hsa-mir-6511b-1	MI0022552	UGCAGG	24	CUGCAGGCAGAAGUGGGGCUGACA	MIMAT0025847		No
hsa-miR-6511b-5p	5p	hsa-mir-6511b-2	MI0023431	UGCAGG	24	CUGCAGGCAGAAGUGGGGCUGACA	MIMAT0025847		No
hsa-miR-6513-3p	3p	hsa-mir-6513	MI0022225	CAAGUG	21	UCAAGUGUCAUCUGUCCCUAG	MIMAT0025483	TCAAGTGTCATCTGTCCCTAGA	No										1								1
hsa-miR-6513-5p	5p	hsa-mir-6513	MI0022225	UUGGGA	23	UUUGGGAUUGACGCCACAUGUCU	MIMAT0025482	TTTGGGATTGACGCCACATGTCT	Yes		1	1							1	1							1	1			1	1
hsa-miR-6514-3p	3p	hsa-mir-6514	MI0022226	UGCCUG	21	CUGCCUGUUCUUCCACUCCAG	MIMAT0025485	CTGCCTGTTCTTCCACTCCAGT	No										1	3			1		3		1	4			1		3
hsa-miR-6514-5p	5p	hsa-mir-6514	MI0022226	AUGGAG	23	UAUGGAGUGGACUUUCAGCUGGC	MIMAT0025484	TATGGAGTGGACTTTCAGCTGG	No			1				1						1		1		1		4		2	1	3
hsa-miR-6515-3p	3p	hsa-mir-6515	MI0022227	CUCUUC	20	UCUCUUCAUCUACCCCCCAG	MIMAT0025487	TCTCTTCATCTACCCCCCAGT	No									11	2	9	3	6	3	9	1	16	3	17	3	14	5	14	3
hsa-miR-6515-5p	5p	hsa-mir-6515	MI0022227	UGGAGG	21	UUGGAGGGUGUGGAAGACAUC	MIMAT0025486	TTGGAGGGTGTGGAAGACATC	Yes	7	3	7	2	10	3	6	3	7	3	7	2	10	3	6	3	9	5	10	2	13	5	10	5
hsa-miR-6516-3p	3p	hsa-mir-6516	MI0025513	UCAUGU	22	AUCAUGUAUGAUACUGCAAACA	MIMAT0030418	ATCATGTATGATACTGCAAACA	Yes		1			1					1			1					1			1
hsa-miR-6516-5p	5p	hsa-mir-6516	MI0025513	UUGCAG	22	UUUGCAGUAACAGGUGUGAGCA	MIMAT0030417	ATTTGCAGTAACAGGTGTGAGC	No		1															1	2
hsa-miR-652-3p	3p	hsa-mir-652	MI0003667	AUGGCG	21	AAUGGCGCCACUAGGGUUGUG	MIMAT0003322	AATGGCGCCACTAGGGTTGTGT	No	161	145	240	49	164	62	99	87	968	1038	1064	281	819	255	500	389	1812	1878	2125	519	1526	513	923	866
hsa-miR-652-5p	5p	hsa-mir-652	MI0003667	AACCCU	25	CAACCCUAGGAGAGGGUGCCAUUCA	MIMAT0022709	ACAACCCTAGGAGAGGGTGCCATT	No		3	1	1		1	2			22	4	14	5	10	7	10	4	80	20	38	20	32	32	26
hsa-miR-653-3p	3p	hsa-mir-653	MI0003674	UCACUG	22	UUCACUGGAGUUUGUUUCAAUA	MIMAT0026625	TTCACTGGAGTTTGTTTCAAT	No		4	1	1	1	1	1			8	1	2		1		1		13	2	3	3	2	1	2
hsa-miR-653-5p	5p	hsa-mir-653	MI0003674	UGUUGA	21	GUGUUGAAACAAUCUCUACUG	MIMAT0003328	TTGAAACAATCTCTACTGAACC	No									4	27	7	9	10	6	8	5	13	49	14	20	19	12	14	13
hsa-miR-654-3p	3p	hsa-mir-654	MI0003676	AUGUCU	22	UAUGUCUGCUGACCAUCACCUU	MIMAT0004814	CATATGTCTGCTGACCATCACC	No																		1			3	2		1
hsa-miR-654-5p	5p	hsa-mir-654	MI0003676	GGUGGG	22	UGGUGGGCCGCAGAACAUGUGC	MIMAT0003330	TGGTGGGCCGCAGAACATGTGT	No							1																1
hsa-miR-655-3p	3p	hsa-mir-655	MI0003677	UAAUAC	22	AUAAUACAUGGUUAACCUCUUU	MIMAT0003331	ATAATACATGGTTAACCTCTT	No										1								1
hsa-miR-655-5p	5p	hsa-mir-655	MI0003677	GAGGUU	22	AGAGGUUAUCCGUGUUAUGUUC	MIMAT0026626		No
hsa-miR-656-3p	3p	hsa-mir-656	MI0003678	AUAUUA	21	AAUAUUAUACAGUCAACCUCU	MIMAT0003332	AATATTATACAGTCAACCTCT	Yes		1								1								1
hsa-miR-656-5p	5p	hsa-mir-656	MI0003678	GGUUGC	21	AGGUUGCCUGUGAGGUGUUCA	MIMAT0026627		No
hsa-miR-658	3p	hsa-mir-658	MI0003682	GCGGAG	25	GGCGGAGGGAAGUAGGUCCGUUGGU	MIMAT0003336	AGGGCGGAGGGAAGCA	No									1								1
hsa-miR-659-3p	3p	hsa-mir-659	MI0003683	UUGGUU	22	CUUGGUUCAGGGAGGGUCCCCA	MIMAT0003337	CTTGGTTCAGGGAGGGTCT	No											1								1
hsa-miR-659-5p	5p	hsa-mir-659	MI0003683	GGACCU	22	AGGACCUUCCCUGAACCAAGGA	MIMAT0022710	AGGACCTTCCCTGAACCAAGGA	Yes	10	2	5	3	4	5	8	4	10	2	5	3	4	5	8	4	13	5	8	4	5	6	11	6
hsa-miR-660-3p	3p	hsa-mir-660	MI0003684	CCUCCU	21	ACCUCCUGUGUGCAUGGAUUA	MIMAT0022711	ACCTCCTGTGTGCATGGATT	No	1	1	2	2	1	1		1	4	4	4	3	2	3	1	3	7	14	10	10	6	13	3	7
hsa-miR-660-5p	5p	hsa-mir-660	MI0003684	ACCCAU	22	UACCCAUUGCAUAUCGGAGUUG	MIMAT0003338	TACCCATTGCATATCGGAGTTGT	No	31	82	45	67	55	52	48	69	182	501	205	506	254	413	283	406	279	821	350	787	422	649	435	692
hsa-miR-661	3p	hsa-mir-661	MI0003669	GCCUGG	24	UGCCUGGGUCUCUGGCCUGCGCGU	MIMAT0003324		No
hsa-miR-662	3p	hsa-mir-662	MI0003670	CCCACG	21	UCCCACGUUGUGGCCCAGCAG	MIMAT0003325		No
hsa-miR-663a	5p	hsa-mir-663a	MI0003672	GGCGGG	22	AGGCGGGGCGCCGCGGGACCGC	MIMAT0003326	GGGGCGCCGCGGGACCGCC	No
hsa-miR-663b	3p	hsa-mir-663b	MI0006336	GUGGCC	22	GGUGGCCCGGCCGUGCCUGAGG	MIMAT0005867	TGGTGGCCCGGCCGTGCCTGAGGT	No																			3				1
hsa-miR-664a-3p	3p	hsa-mir-664a	MI0006442	AUUCAU	23	UAUUCAUUUAUCCCCAGCCUACA	MIMAT0005949	TATTCATTTATCCCCAGCCTACA	Yes	5	46	15	31	13	26	34	28	5	46	15	31	13	26	34	28	10	89	33	55	30	56	60	50
hsa-miR-664a-5p	5p	hsa-mir-664a	MI0006442	CUGGCU	24	ACUGGCUAGGGAAAAUGAUUGGAU	MIMAT0005948	CTGGCTAGGGAAAATGATTGGA	No									5	4	8	2	4	5	6	3	23	16	32	9	17	15	21	12
hsa-miR-664b-3p	3p	hsa-mir-664b	MI0019134	UCAUUU	22	UUCAUUUGCCUCCCAGCCUACA	MIMAT0022272	TTCATTTGCCTCCCAGCCTACA	Yes		3	2	2	2		1	2		3	2	2	2		1	2	2	10	4	5	3	2	2	2
hsa-miR-664b-5p	5p	hsa-mir-664b	MI0019134	GGGCUA	24	UGGGCUAAGGGAGAUGAUUGGGUA	MIMAT0022271	TGGGCTAAGGGAGATGATTGGGT	No		1	2	2	1			1		2	1	1	2	1	1	2	2	3	3	3	3	1	1	4
hsa-miR-668-3p	3p	hsa-mir-668	MI0003761	GUCACU	23	UGUCACUCGGCUCGGCCCACUAC	MIMAT0003881	TGTCACTCGGCTCGGCCCACA	No											1								1
hsa-miR-668-5p	5p	hsa-mir-668	MI0003761	GCGCCU	19	UGCGCCUCGGGUGAGCAUG	MIMAT0026636		No
hsa-miR-671-3p	3p	hsa-mir-671	MI0003760	CCGGUU	21	UCCGGUUCUCAGGGCUCCACC	MIMAT0004819	TCCGGTTCTCAGGGCTCCACC	Yes	62	54	80	37	58	45	71	27	62	54	80	37	58	45	71	27	217	192	206	112	155	129	173	92
hsa-miR-671-5p	5p	hsa-mir-671	MI0003760	GGAAGC	23	AGGAAGCCCUGGAGGGGCUGGAG	MIMAT0003880	AGGAAGCCCTGGAGGGGCTGGAGG	No	63	31	44	4	39	3	14	12	705	268	474	21	432	19	171	87	2088	988	1362	110	1146	68	575	315
hsa-miR-6715a-3p	3p	hsa-mir-6715a	MI0022548	CAAACC	21	CCAAACCAGUCGUGCCUGUGG	MIMAT0025841	CCAAACCAGTCGTGCCTGTGG	Yes	4	2	4	12	3	5	4	4	4	2	4	12	3	5	4	4	7	3	6	24	9	10	6	7
hsa-miR-6715b-3p	3p	hsa-mir-6715b	MI0022549	UCAAAC	22	CUCAAACCGGCUGUGCCUGUGG	MIMAT0025843	CTCAAACCGGCTGTGCCTGTGG	Yes	4	1		2	1	1	1	1	4	1		2	1	1	1	1	4	2	4	3	2	2	1	2
hsa-miR-6715b-5p	5p	hsa-mir-6715b	MI0022549	CAGGCA	21	ACAGGCACGACUGGUUUGGCA	MIMAT0025842	CACAGGCACGACTGGTTTGGC	No												1								1
hsa-miR-6716-3p	3p	hsa-mir-6716	MI0022550	CCGAAC	22	UCCGAACUCUCCAUUCCUCUGC	MIMAT0025845	TCCGAACTCTCCATTCCTCTGC	Yes	2	1	1		1	1			2	1	1		1	1			2	2	2		2	2		1
hsa-miR-6716-5p	5p	hsa-mir-6716	MI0022550	GGGAAU	20	UGGGAAUGGGGGUAAGGGCC	MIMAT0025844		No
hsa-miR-6717-5p	5p	hsa-mir-6717	MI0022551	GGCGAU	22	AGGCGAUGUGGGGAUGUAGAGA	MIMAT0025846	CGAGGTGGGGATGTAG	No											1								1
hsa-miR-6720-3p	3p	hsa-mir-6720	MI0022555	GCGCCU	22	CGCGCCUGCAGGAACUGGUAGA	MIMAT0025851	CGCGCCTGCAGGAACTGGT	No											1								1
hsa-miR-6720-5p	5p	hsa-mir-6720	MI0022555	UCCAGC	23	UUCCAGCCCUGGUAGGCGCCGCG	MIMAT0027345		No
hsa-miR-6721-5p	5p	hsa-mir-6721	MI0022556	GGGCAG	23	UGGGCAGGGGCUUAUUGUAGGAG	MIMAT0025852	CTGGGCAGGGGCTTATTGTAGGAGT	No											1								1
hsa-miR-6723-5p	5p	hsa-mir-6723	MI0022558	UAGUCC	22	AUAGUCCGAGUAACGUCGGGGC	MIMAT0025855	CGGGGTAGTCCGAGTAACGTCGGGGC	No																			1			2
hsa-miR-6724-5p	5p	hsa-mir-6724-1	MI0022559	UGGGCC	23	CUGGGCCCGCGGCGGGCGUGGGG	MIMAT0025856	TGGGCCCGCGGCGGGCGTGGGG	No	1	1	1						1		1		1		1	1	11	4	13		6		2	4
hsa-miR-6724-5p	5p	hsa-mir-6724-2	MI0031516	UGGGCC	23	CUGGGCCCGCGGCGGGCGUGGGG	MIMAT0025856	TGGGCCCGCGGCGGGCGTGGGG	No	1	1	1						1		1		1		1	1	11	4	13		6		2	4
hsa-miR-6724-5p	5p	hsa-mir-6724-3	MI0031517	UGGGCC	23	CUGGGCCCGCGGCGGGCGUGGGG	MIMAT0025856	TGGGCCCGCGGCGGGCGTGGGG	No	1	1	1						1		1		1		1	1	11	4	13		6		2	4
hsa-miR-6724-5p	5p	hsa-mir-6724-4	MI0031518	UGGGCC	23	CUGGGCCCGCGGCGGGCGUGGGG	MIMAT0025856	TGGGCCCGCGGCGGGCGTGGGG	No	1	1	1						1		1		1		1	1	11	4	13		6		2	4
hsa-miR-6726-3p	3p	hsa-mir-6726	MI0022571	UCGCCC	20	CUCGCCCUGUCUCCCGCUAG	MIMAT0027354	CTCGCCCTGTCTCCCGCTAGT	No										1	1	1			2	1	1	2	2	1	2		3	1
hsa-miR-6726-5p	5p	hsa-mir-6726	MI0022571	GGGAGC	21	CGGGAGCUGGGGUCUGCAGGU	MIMAT0027353		No
hsa-miR-6727-3p	3p	hsa-mir-6727	MI0022572	CCUGCC	20	UCCUGCCACCUCCUCCGCAG	MIMAT0027356	CTCCTGCCACCTCCTCCGCAGT	No													1				1				1		1
hsa-miR-6727-5p	5p	hsa-mir-6727	MI0022572	UCGGGG	23	CUCGGGGCAGGCGGCUGGGAGCG	MIMAT0027355	CTCGGGGCAGGCGGCTGGGAGC	No													1								2	1
hsa-miR-6728-3p	3p	hsa-mir-6728	MI0022573	CUCUGC	21	UCUCUGCUCUGCUCUCCCCAG	MIMAT0027358	TTCTCTGCTCTGCTCTCCCCAGT	No									1								1
hsa-miR-6728-5p	5p	hsa-mir-6728	MI0022573	UGGGAU	23	UUGGGAUGGUAGGACCAGAGGGG	MIMAT0027357	TTGGGATGGTAGGACCAGAGGG	No			1								1								2
hsa-miR-6729-3p	3p	hsa-mir-6729	MI0022574	CAUCCC	21	UCAUCCCCCUCGCCCUCUCAG	MIMAT0027360	TCATCCCCCTCGCCCTCTCAGT	No											1	1	1	1	1				1	1	1	1	1
hsa-miR-6729-5p	5p	hsa-mir-6729	MI0022574	GGGCGA	22	UGGGCGAGGGCGGCUGAGCGGC	MIMAT0027359	TGGGCGAGGGCGGCTGAGC	No																	1
hsa-miR-6730-3p	3p	hsa-mir-6730	MI0022575	CUGACA	22	CCUGACACCCCAUCUGCCCUCA	MIMAT0027362	CCTGACACCCCATCTGCCCTCT	No									1								1
hsa-miR-6730-5p	5p	hsa-mir-6730	MI0022575	GAAAGG	23	AGAAAGGUGGAGGGGUUGUCAGA	MIMAT0027361	AAAGGTGGAGGGGTTGTCAGA	No															1				1				1
hsa-miR-6731-3p	3p	hsa-mir-6731	MI0022576	CUAUUC	21	UCUAUUCCCCACUCUCCCCAG	MIMAT0027364		No
hsa-miR-6731-5p	5p	hsa-mir-6731	MI0022576	GGGAGA	22	UGGGAGAGCAGGGUAUUGUGGA	MIMAT0027363		No
hsa-miR-6732-3p	3p	hsa-mir-6732	MI0022577	AACCCU	23	UAACCCUGUCCUCUCCCUCCCAG	MIMAT0027366		No
hsa-miR-6732-5p	5p	hsa-mir-6732	MI0022577	AGGGGG	20	UAGGGGGUGGCAGGCUGGCC	MIMAT0027365		No
hsa-miR-6733-3p	3p	hsa-mir-6733	MI0022578	CAGUGU	20	UCAGUGUCUGGAUUUCCUAG	MIMAT0027368	CTCAGTGTCTGGATTTCCTAGG	No																1								1
hsa-miR-6733-5p	5p	hsa-mir-6733	MI0022578	GGGAAA	22	UGGGAAAGACAAACUCAGAGUU	MIMAT0027367	TGGGAAAGACAAACTCAGAGTT	Yes	3	1	1	1	1	1	2		3	1	1	1	1	1	2		5	4	5	1	3	2	4	1
hsa-miR-6734-3p	3p	hsa-mir-6734	MI0022579	CCUUCC	23	CCCUUCCCUCACUCUUCUCUCAG	MIMAT0027370	CCCTTCCCTCACTCTTCTCTCAGT	No							1			1	1						1	4	2		1		2
hsa-miR-6734-5p	5p	hsa-mir-6734	MI0022579	UGAGGG	23	UUGAGGGGAGAAUGAGGUGGAGA	MIMAT0027369	TTGAGGGGAGAATGAGGTGGAGA	Yes	2	1		1			1	1	2	1		1			1	1	3	3		2		1	2	1
hsa-miR-6735-3p	3p	hsa-mir-6735	MI0022580	GGCCUG	22	AGGCCUGUGGCUCCUCCCUCAG	MIMAT0027372	AGGCCTGTGGCTCCTCCCTCAGT	No									2		1				1		2		2			1	1
hsa-miR-6735-5p	5p	hsa-mir-6735	MI0022580	AGGGCA	25	CAGGGCAGAGGGCACAGGAAUCUGA	MIMAT0027371	CCAGGGCAGAGGGCACAGGAATCTGAT	No		1													1			1				1	1
hsa-miR-6736-3p	3p	hsa-mir-6736	MI0022581	CAGCUC	21	UCAGCUCCUCUCUACCCACAG	MIMAT0027374		No
hsa-miR-6736-5p	5p	hsa-mir-6736	MI0022581	UGGGUG	21	CUGGGUGAGGGCAUCUGUGGU	MIMAT0027373		No
hsa-miR-6737-3p	3p	hsa-mir-6737	MI0022582	CUGUGC	22	UCUGUGCUUCACCCCUACCCAG	MIMAT0027376	TCTGTGCTTCACCCCTACCCAGT	No					1				4	1		1	1	1	5	2	4	1	2	1	2	1	5	2
hsa-miR-6737-5p	5p	hsa-mir-6737	MI0022582	UGGGGU	21	UUGGGGUGGUCGGCCCUGGAG	MIMAT0027375		No
hsa-miR-6738-3p	3p	hsa-mir-6738	MI0022583	UUCUGC	24	CUUCUGCCUGCAUUCUACUCCCAG	MIMAT0027378	CTTCTGCCTGCATTCTACTCCCAGT	No										1								1
hsa-miR-6738-5p	5p	hsa-mir-6738	MI0022583	GAGGGG	23	CGAGGGGUAGAAGAGCACAGGGG	MIMAT0027377		No
hsa-miR-6739-3p	3p	hsa-mir-6739	MI0022584	UUGUUC	21	AUUGUUCUGUCUUUCUCCCAG	MIMAT0027380	ATTGTTCTGTCTTTCTCCCAGT	No										1	3	1	1	1			1	2	4	2	1	2
hsa-miR-6739-5p	5p	hsa-mir-6739	MI0022584	GGGAAA	22	UGGGAAAGAGAAAGAACAAGUA	MIMAT0027379		No
hsa-miR-6740-3p	3p	hsa-mir-6740	MI0022585	GUCUUC	22	UGUCUUCUCUCCUCCCAAACAG	MIMAT0027382	TGTCTTCTCTCCTCCCAAACAGT	No											1				1				1				1
hsa-miR-6740-5p	5p	hsa-mir-6740	MI0022585	GUUUGG	22	AGUUUGGGAUGGAGAGAGGAGA	MIMAT0027381	AGTTTGGGATGGAGAGAGGAGA	Yes																			2				1
hsa-miR-6741-3p	3p	hsa-mir-6741	MI0022586	CGGCUC	22	UCGGCUCUCUCCCUCACCCUAG	MIMAT0027384	TCGGCTCTCTCCCTCACCCTAGT	No				1						1	1				2			1	1	1		1	2
hsa-miR-6741-5p	5p	hsa-mir-6741	MI0022586	UGGGUG	22	GUGGGUGCUGGUGGGAGCCGUG	MIMAT0027383	GTGGGTGCTGGTGGGAGCCGTGT	No									2	1		1	1				2	1		1	1
hsa-miR-6742-3p	3p	hsa-mir-6742	MI0022587	CCUGGG	20	ACCUGGGUUGUCCCCUCUAG	MIMAT0027386	ACCTGGGTTGTCCCCTCTAGT	No																1		1					1	1
hsa-miR-6742-5p	5p	hsa-mir-6742	MI0022587	GUGGGG	22	AGUGGGGUGGGACCCAGCUGUU	MIMAT0027385	TGGGGTGGGACCCAGCTGTT	No
hsa-miR-6743-3p	3p	hsa-mir-6743	MI0022588	GCCGCU	23	AGCCGCUCUUCUCCCUGCCCACA	MIMAT0027388	AGCCGCTCTTCTCCCTGCCCACT	No											1				1				1				1
hsa-miR-6743-5p	5p	hsa-mir-6743	MI0022588	AGGGGC	22	AAGGGGCAGGGACGGGUGGCCC	MIMAT0027387		No
hsa-miR-6746-3p	3p	hsa-mir-6746	MI0022591	AGCCGC	22	CAGCCGCCGCCUGUCUCCACAG	MIMAT0027393	CAGCCGCCGCCTGTCTCCACA	No
hsa-miR-6746-5p	5p	hsa-mir-6746	MI0022591	CGGGAG	22	CCGGGAGAAGGAGGUGGCCUGG	MIMAT0027392		No
hsa-miR-6747-3p	3p	hsa-mir-6747	MI0022592	CCUGCC	21	UCCUGCCUUCCUCUGCACCAG	MIMAT0027395	TCCTGCCTTCCTCTGCACCAGT	No						1			2	1	4	2	1	2	2	3	5	4	8	3	2	6	3	5
hsa-miR-6747-5p	5p	hsa-mir-6747	MI0022592	GGGGUG	24	AGGGGUGUGGAAAGAGGCAGAACA	MIMAT0027394		No
hsa-miR-6748-3p	3p	hsa-mir-6748	MI0022593	CCUGUC	21	UCCUGUCCCUGUCUCCUACAG	MIMAT0027397	CTGTCCCTGTCTACTA	No
hsa-miR-6748-5p	5p	hsa-mir-6748	MI0022593	GUGGGU	22	UGUGGGUGGGAAGGACUGGAUU	MIMAT0027396	TGTGGGTGGGAAGGACTGGATT	Yes
hsa-miR-6749-3p	3p	hsa-mir-6749	MI0022594	UCCUCC	21	CUCCUCCCCUGCCUGGCCCAG	MIMAT0027399	TCCTCCCCTGCCTGGCCCAGT	No										1	2						3	1	5
hsa-miR-6749-5p	5p	hsa-mir-6749	MI0022594	CGGGCC	22	UCGGGCCUGGGGUUGGGGGAGC	MIMAT0027398		No
hsa-miR-675-3p	3p	hsa-mir-675	MI0005416	UGUAUG	20	CUGUAUGCCCUCACCGCUCA	MIMAT0006790	CTGTATGCCCTCACCGCTCAGC	No
hsa-miR-675-5p	5p	hsa-mir-675	MI0005416	GGUGCG	23	UGGUGCGGAGAGGGCCCACAGUG	MIMAT0004284	TGGTGCGGAGAGGGCCT	No					1												1	1			1
hsa-miR-6750-3p	3p	hsa-mir-6750	MI0022595	AACUCA	21	GAACUCACCCUCUGCUCCCAG	MIMAT0027401		No
hsa-miR-6750-5p	5p	hsa-mir-6750	MI0022595	AGGGAA	24	CAGGGAACAGCUGGGUGAGCUGCU	MIMAT0027400	TCAGGGAACAGCTGGGTGAGC	No									1								1
hsa-miR-6751-3p	3p	hsa-mir-6751	MI0022596	CUGAGC	21	ACUGAGCCUCUCUCUCUCCAG	MIMAT0027403	CAGACTGAGCCTCTCTCTCTCCAG	No											1								1				1
hsa-miR-6751-5p	5p	hsa-mir-6751	MI0022596	UGGGGG	23	UUGGGGGUGAGGUUGGUGUCUGG	MIMAT0027402	TCTTGGGGGTGAGGTTGGTGTCT	No																			1
hsa-miR-6752-3p	3p	hsa-mir-6752	MI0022597	CCCUGC	21	UCCCUGCCCCCAUACUCCCAG	MIMAT0027405	TCCCTGCCCCCATACTCCCAGT	No									3		1		1		1	1	3		1		1	1	1	1
hsa-miR-6752-5p	5p	hsa-mir-6752	MI0022597	GGGGGU	22	GGGGGGUGUGGAGCCAGGGGGC	MIMAT0027404		No
hsa-miR-6753-3p	3p	hsa-mir-6753	MI0022598	GGUCUG	22	UGGUCUGUCUCUGCCCUGGCAC	MIMAT0027407	TGGTCTGTCTCTGCCCTGGCA	No						1					1			1		1			2	1		2	1	1
hsa-miR-6753-5p	5p	hsa-mir-6753	MI0022598	ACCAGG	22	CACCAGGGCAGAGCAGGGCUGA	MIMAT0027406	CAGGGCAGGGCAGGGC	No
hsa-miR-6754-3p	3p	hsa-mir-6754	MI0022599	CUUCAC	22	UCUUCACCUGCCUCUGCCUGCA	MIMAT0027409	TCTTCACCTGCCTCTGCCTGCAGT	No
hsa-miR-6754-5p	5p	hsa-mir-6754	MI0022599	CAGGGA	22	CCAGGGAGGCUGGUUUGGAGGA	MIMAT0027408	CCAGGGAGGCTGGTTTGGAGGA	Yes
hsa-miR-6755-3p	3p	hsa-mir-6755	MI0022600	GUUGUC	22	UGUUGUCAUGUUUUUUCCCUAG	MIMAT0027411	TGTTGTCATGTTTTTTCCCTAGT	No															1								1
hsa-miR-6755-5p	5p	hsa-mir-6755	MI0022600	AGGGUA	22	UAGGGUAGACACUGACAACGUU	MIMAT0027410	TAGGGTAGACACTGACAACGTT	Yes				1								1								1
hsa-miR-6756-3p	3p	hsa-mir-6756	MI0022601	CCCCUU	20	UCCCCUUCCUCCCUGCCCAG	MIMAT0027413	CTCCCCTTCCTCCCTGCCCAGT	No											1								1
hsa-miR-6756-5p	5p	hsa-mir-6756	MI0022601	GGGUGG	23	AGGGUGGGGCUGGAGGUGGGGCU	MIMAT0027412		No
hsa-miR-6757-3p	3p	hsa-mir-6757	MI0022602	ACACUG	22	AACACUGGCCUUGCUAUCCCCA	MIMAT0027415		No
hsa-miR-6757-5p	5p	hsa-mir-6757	MI0022602	AGGGAU	22	UAGGGAUGGGAGGCCAGGAUGA	MIMAT0027414		No
hsa-miR-6758-3p	3p	hsa-mir-6758	MI0022603	CUCAUU	20	ACUCAUUCUCCUCUGUCCAG	MIMAT0027417	ACTCATTCTCCTCTGTCCAGT	No										1	1	1				1		1	2	1				1
hsa-miR-6758-5p	5p	hsa-mir-6758	MI0022603	AGAGAG	23	UAGAGAGGGGAAGGAUGUGAUGU	MIMAT0027416	TAGAGAGGGGAAGGATGTGAT	No			1											1					1			1
hsa-miR-6759-3p	3p	hsa-mir-6759	MI0022604	GACCUU	22	UGACCUUUGCCUCUCCCCUCAG	MIMAT0027419		No
hsa-miR-6759-5p	5p	hsa-mir-6759	MI0022604	UGUGGG	22	UUGUGGGUGGGCAGAAGUCUGU	MIMAT0027418	TTGTTGTGGGTGGGCAGAAGTCT	No			1		1														1		2
hsa-miR-676-3p	3p	hsa-mir-676	MI0016436	UGUCCU	21	CUGUCCUAAGGUUGUUGAGUU	MIMAT0018204	CTGTCCTAAGGTTGTTGAGTTT	No
hsa-miR-676-5p	5p	hsa-mir-676	MI0016436	CUUCAA	21	UCUUCAACCUCAGGACUUGCA	MIMAT0018203		No
hsa-miR-6761-3p	3p	hsa-mir-6761	MI0022606	CCUACG	22	UCCUACGCUGCUCUCUCACUCC	MIMAT0027423	CCTCCTACGCTGCTCTCTCACT	No																					1
hsa-miR-6761-5p	5p	hsa-mir-6761	MI0022606	CUGAGA	21	UCUGAGAGAGCUCGAUGGCAG	MIMAT0027422	TCTGAGAGAGCTCGATGGCAGG	No	2		1		1	2			3		1		2	1	2	1	12	2	9	1	7	4	5	4
hsa-miR-6762-3p	3p	hsa-mir-6762	MI0022607	GGCUGC	23	UGGCUGCUUCCCUUGGUCUCCAG	MIMAT0027425	TGGCTGCTTCCCTTGGTCTCCAGT	No									2				1	1			2		1		2	2
hsa-miR-6762-5p	5p	hsa-mir-6762	MI0022607	GGGGCC	23	CGGGGCCAUGGAGCAGCCUGUGU	MIMAT0027424	CCGGGGCCATGGAGCAGCCTGT	No
hsa-miR-6763-3p	3p	hsa-mir-6763	MI0022608	UCCCCG	21	CUCCCCGGCCUCUGCCCCCAG	MIMAT0027427	CTCCCCGGCCTCTGCCCCCAG	Yes																	1						1
hsa-miR-6763-5p	5p	hsa-mir-6763	MI0022608	UGGGGA	19	CUGGGGAGUGGCUGGGGAG	MIMAT0027426	CTGGGGAGTGGCTGGGGAGC	No																					1		2
hsa-miR-6764-3p	3p	hsa-mir-6764	MI0022609	CUCUGG	21	UCUCUGGUCUUUCCUUGACAG	MIMAT0027429		No
hsa-miR-6764-5p	5p	hsa-mir-6764	MI0022609	CCCAGG	22	UCCCAGGGUCUGGUCAGAGUUG	MIMAT0027428	TCCCAGGGTCTGGTCAGAGTTG	Yes			1								1								1
hsa-miR-6765-3p	3p	hsa-mir-6765	MI0022610	CACCUG	21	UCACCUGGCUGGCCCGCCCAG	MIMAT0027431	ACCTGGCTGGCTCGCC	No														1								1
hsa-miR-6765-5p	5p	hsa-mir-6765	MI0022610	UGAGGC	25	GUGAGGCGGGGCCAGGAGGGUGUGU	MIMAT0027430	CCCGGTGAGGCGGGGC	No																					1
hsa-miR-6766-3p	3p	hsa-mir-6766	MI0022611	GAUUGU	22	UGAUUGUCUUCCCCCACCCUCA	MIMAT0027433	TGATTGTCTTCCCCCACCCTC	No																1								1
hsa-miR-6766-5p	5p	hsa-mir-6766	MI0022611	GGGUGG	24	CGGGUGGGAGCAGAUCUUAUUGAG	MIMAT0027432	CGGGTGGGAGCAGATCTTATTGAG	Yes						1								1								1
hsa-miR-6767-3p	3p	hsa-mir-6767	MI0022612	CACGUG	22	CCACGUGCUUCUCUUUCCGCAG	MIMAT0027435	CCACGTGCTTCTCTTTCCGCAGC	No											1								1
hsa-miR-6767-5p	5p	hsa-mir-6767	MI0022612	CGCAGA	23	UCGCAGACAGGGACACAUGGAGA	MIMAT0027434		No
hsa-miR-6769b-3p	3p	hsa-mir-6769b	MI0022706	CCUCUC	21	CCCUCUCUGUCCCACCCAUAG	MIMAT0027621	CCCTCTCTGTCCCACCCATAGT	No													2								2
hsa-miR-6769b-5p	5p	hsa-mir-6769b	MI0022706	GGUGGG	23	UGGUGGGUGGGGAGGAGAAGUGC	MIMAT0027620		No
hsa-miR-6772-3p	3p	hsa-mir-6772	MI0022617	UGCUCC	23	UUGCUCCUGACUCUGUGCCCACA	MIMAT0027445	TTGCTCCTGACTCTGTGCCCACAGT	No		1									1			1	1			2	3		1	2	2	1
hsa-miR-6772-5p	5p	hsa-mir-6772	MI0022617	GGGUGU	22	UGGGUGUAGGCUGGAGCUGAGG	MIMAT0027444	GCCTGGGCGTAGGCTG	No
hsa-miR-6773-3p	3p	hsa-mir-6773	MI0022618	CUGUCA	22	ACUGUCACUUCUCUGCCCAUAG	MIMAT0027447		No
hsa-miR-6773-5p	5p	hsa-mir-6773	MI0022618	UGGGCC	23	UUGGGCCCAGGAGUAAACAGGAU	MIMAT0027446	TTGGGCCCAGGAGTAAACAGGAC	No											1								1
hsa-miR-6775-3p	3p	hsa-mir-6775	MI0022620	GGCCCU	21	AGGCCCUGUCCUCUGCCCCAG	MIMAT0027451	AGGCCCTGTCCTCTGCCCCAGT	No						1				2	2	2	1		1		1	4	5	2	1	1	3	2
hsa-miR-6775-5p	5p	hsa-mir-6775	MI0022620	CGGGGC	25	UCGGGGCAUGGGGGAGGGAGGCUGG	MIMAT0027450		No
hsa-miR-6776-3p	3p	hsa-mir-6776	MI0022621	AACCAC	23	CAACCACCACUGUCUCUCCCCAG	MIMAT0027453	CAACCACCACTGTCTCTCCCC	No											1							1	1					1
hsa-miR-6776-5p	5p	hsa-mir-6776	MI0022621	CUGGGU	19	UCUGGGUGCAGUGGGGGUU	MIMAT0027452	GCTCTGGGTGCAGTGGGGGTTCCC	No											1								1
hsa-miR-6777-3p	3p	hsa-mir-6777	MI0022622	CCACUC	20	UCCACUCUCCUGGCCCCCAG	MIMAT0027455	TCCACTCTCCTGGCCCCCAGT	No										1	2		1			2		1	6		2			2
hsa-miR-6777-5p	5p	hsa-mir-6777	MI0022622	CGGGGA	23	ACGGGGAGUCAGGCAGUGGUGGA	MIMAT0027454	ACGGGGAGTCAGGCAGTGGTGG	No																		2						1
hsa-miR-6779-3p	3p	hsa-mir-6779	MI0022624	AGCCCU	21	AAGCCCUGUCUCCUCCCAUCU	MIMAT0027459	AAGCCCTGTCTCCTCCCATCTT	No															2					1			3
hsa-miR-6779-5p	5p	hsa-mir-6779	MI0022624	UGGGAG	21	CUGGGAGGGGCUGGGUUUGGC	MIMAT0027458	CTCTGGGAGGGGCTGGGTTTGG	No								1											1		1			1
hsa-miR-6780a-3p	3p	hsa-mir-6780a	MI0022625	UCCUCU	21	CUCCUCUGUUUUCUUUCCUAG	MIMAT0027461		No
hsa-miR-6780a-5p	5p	hsa-mir-6780a	MI0022625	UGGGAG	23	UUGGGAGGGAAGACAGCUGGAGA	MIMAT0027460	TTGGGAGGGAAGACAGCTGGAG	No																	2		2			1	1	1
hsa-miR-6780b-3p	3p	hsa-mir-6780b	MI0022681	CCCUUG	21	UCCCUUGUCUCCUUUCCCUAG	MIMAT0027573	TCCCTTGTCTCCTTTCCCTAGT	No									3	1	2	1	3		2		4	4	2	1	4		3
hsa-miR-6780b-5p	5p	hsa-mir-6780b	MI0022681	GGGGAA	23	UGGGGAAGGCUUGGCAGGGAAGA	MIMAT0027572	CTGGGGAAGGCTTGGCA	No									1								2
hsa-miR-6781-3p	3p	hsa-mir-6781	MI0022626	GCCUCU	22	UGCCUCUUUUCCACGGCCUCAG	MIMAT0027463	TTGCCTCTTTTCCACGGCCTCAGT	No
hsa-miR-6781-5p	5p	hsa-mir-6781	MI0022626	GGGCCG	21	CGGGCCGGAGGUCAAGGGCGU	MIMAT0027462		No
hsa-miR-6782-3p	3p	hsa-mir-6782	MI0022627	ACCUUU	23	CACCUUUGUGUCCCCAUCCUGCA	MIMAT0027465	CACCTTTGTGTCCCCATCCTGC	No		1																1
hsa-miR-6782-5p	5p	hsa-mir-6782	MI0022627	AGGGGU	25	UAGGGGUGGGGGAAUUCAGGGGUGU	MIMAT0027464		No
hsa-miR-6783-3p	3p	hsa-mir-6783	MI0022628	UCCUGG	22	UUCCUGGGCUUCUCCUCUGUAG	MIMAT0027467	TCCTGGGCTTCTCCTCTGTAGT	No			1	1	1				2	1	2			1	1		4	3	5	1	2	2	3
hsa-miR-6783-5p	5p	hsa-mir-6783	MI0022628	AGGGGA	22	UAGGGGAAAAGUCCUGAUCCGG	MIMAT0027466	TAGGGGAAAAGTCCTGATCCGG	Yes				1		1						1		1			1		1	1		1	2
hsa-miR-6785-3p	3p	hsa-mir-6785	MI0022630	CAUCGC	21	ACAUCGCCCCACCUUCCCCAG	MIMAT0027471		No
hsa-miR-6785-5p	5p	hsa-mir-6785	MI0022630	GGGAGG	22	UGGGAGGGCGUGGAUGAUGGUG	MIMAT0027470	CTGGGAGGGCGTGGATGATGGT	No											1								1
hsa-miR-6786-3p	3p	hsa-mir-6786	MI0022631	GACGCC	23	UGACGCCCCUUCUGAUUCUGCCU	MIMAT0027473	TGACGCCCCTTCTGATTCTGCC	No																							1
hsa-miR-6786-5p	3p	hsa-mir-6786	MI0022631	CGGUGG	21	GCGGUGGGGCCGGAGGGGCGU	MIMAT0027472		No
hsa-miR-6787-3p	3p	hsa-mir-6787	MI0022632	CUCAGC	22	UCUCAGCUGCUGCCCUCUCCAG	MIMAT0027475	TCTCAGCTGCTGCCCTCTCCAGT	No										1		1	1	1				1		1	2	1
hsa-miR-6787-5p	5p	hsa-mir-6787	MI0022632	GGCGGG	22	UGGCGGGGGUAGAGCUGGCUGC	MIMAT0027474		No
hsa-miR-6788-3p	3p	hsa-mir-6788	MI0022633	UCGCCA	22	UUCGCCACUUCCCUCCCUGCAG	MIMAT0027477	TTCGCCACTTCCCTCCCTGCAG	Yes			1								1								1
hsa-miR-6788-5p	5p	hsa-mir-6788	MI0022633	UGGGAG	21	CUGGGAGAAGAGUGGUGAAGA	MIMAT0027476	ACGGCTGGAAGAAGAGT	No							1																1
hsa-miR-6789-3p	3p	hsa-mir-6789	MI0022634	GGCGCC	21	CGGCGCCCGUGUCUCCUCCAG	MIMAT0027479	CGGCGCCCGTGTCTCCTCCAGT	No									2		1		3		1	1	2		2		4		1	1
hsa-miR-6789-5p	5p	hsa-mir-6789	MI0022634	UAGGGG	24	GUAGGGGCGUCCCGGGCGCGCGGG	MIMAT0027478		No
hsa-miR-6790-3p	3p	hsa-mir-6790	MI0022635	GACCUC	21	CGACCUCGGCGACCCCUCACU	MIMAT0027481		No
hsa-miR-6790-5p	5p	hsa-mir-6790	MI0022635	UGAGUG	23	GUGAGUGUGGAUUUGGCGGGGUU	MIMAT0027480		No
hsa-miR-6791-3p	3p	hsa-mir-6791	MI0022636	GCCUCC	21	UGCCUCCUUGGUCUCCGGCAG	MIMAT0027483	TGCCTCCTTGGTCTCCGGCAG	Yes								1								1	1	1	1		1			1
hsa-miR-6791-5p	5p	hsa-mir-6791	MI0022636	CCCUGG	22	CCCCUGGGGCUGGGCAGGCGGA	MIMAT0027482		No
hsa-miR-6792-3p	3p	hsa-mir-6792	MI0022637	UCCUCC	22	CUCCUCCACAGCCCCUGCUCAU	MIMAT0027485	TCCTCCACAGCCCCTGCTCATT	No											1								1
hsa-miR-6792-5p	5p	hsa-mir-6792	MI0022637	UAAGCA	21	GUAAGCAGGGGCUCUGGGUGA	MIMAT0027484		No
hsa-miR-6793-3p	3p	hsa-mir-6793	MI0022638	CCCCAA	20	UCCCCAACCCCUGCCCGCAG	MIMAT0027487	TCCCCAACCCCTGCCCGCAGT	No										1	1	1		1		1		1	2	1		1		1
hsa-miR-6793-5p	5p	hsa-mir-6793	MI0022638	GUGGGU	22	UGUGGGUUCUGGGUUGGGGUGA	MIMAT0027486	TCACTGTGGGTTCTGGGTTGGGGT	No																	1	1	2		1		3	1
hsa-miR-6794-3p	3p	hsa-mir-6794	MI0022639	UCACUC	20	CUCACUCUCAGUCCCUCCCU	MIMAT0027489	CGTGCTCACTCTCAGTCCCTCCT	No																			1
hsa-miR-6794-5p	5p	hsa-mir-6794	MI0022639	AGGGGG	20	CAGGGGGACUGGGGGUGAGC	MIMAT0027488	CAGGGGGACTGGGGGTGAG	No																		1
hsa-miR-6796-3p	3p	hsa-mir-6796	MI0022641	AAGCUC	21	GAAGCUCUCCCCUCCCCGCAG	MIMAT0027493	GAAGCTCTCCCCTCCCCGC	No															1			1					1
hsa-miR-6796-5p	5p	hsa-mir-6796	MI0022641	UGUGGG	23	UUGUGGGGUUGGAGAGCUGGCUG	MIMAT0027492	TTGTGGGGTTGGAGAGCTGGCTGT	No									1		1		1		1		1		1		1		1
hsa-miR-6797-3p	3p	hsa-mir-6797	MI0022642	GCAUGA	22	UGCAUGACCCUUCCCUCCCCAC	MIMAT0027495	CTGCATGACCCTTCCCTCCC	No
hsa-miR-6797-5p	5p	hsa-mir-6797	MI0022642	GGAGGG	25	AGGAGGGAAGGGGCUGAGAACAGGA	MIMAT0027494	CAGGAGGGAAGGGGCTGAGAACAGG	No
hsa-miR-6798-3p	3p	hsa-mir-6798	MI0022643	UACCCC	21	CUACCCCCCAUCCCCCUGUAG	MIMAT0027497	CTACCCCCCATCCCCCTGTAGT	No											1				1				1				2
hsa-miR-6798-5p	5p	hsa-mir-6798	MI0022643	CAGGGG	23	CCAGGGGGAUGGGCGAGCUUGGG	MIMAT0027496		No
hsa-miR-6799-3p	3p	hsa-mir-6799	MI0022644	GCCCUG	23	UGCCCUGCAUGGUGUCCCCACAG	MIMAT0027499	TGCCCTGCATGGTGTCCCCAC	No																	1		1
hsa-miR-6799-5p	5p	hsa-mir-6799	MI0022644	GGGAGG	20	GGGGAGGUGUGCAGGGCUGG	MIMAT0027498	AGGGGAGGTGTGCAGGGCTGG	No
hsa-miR-6800-3p	3p	hsa-mir-6800	MI0022645	ACCUCU	21	CACCUCUCCUGGCAUCGCCCC	MIMAT0027501	CCCGGCATCGCCCCCA	No														1								1
hsa-miR-6800-5p	5p	hsa-mir-6800	MI0022645	UAGGUG	21	GUAGGUGACAGUCAGGGGCGG	MIMAT0027500	ACAGTCTGGGGCGGGGT	No
hsa-miR-6801-3p	3p	hsa-mir-6801	MI0022646	CCCCUG	20	ACCCCUGCCACUCACUGGCC	MIMAT0027503		No
hsa-miR-6801-5p	5p	hsa-mir-6801	MI0022646	GGUCAG	23	UGGUCAGAGGCAGCAGGAAAUGA	MIMAT0027502	TGGTCAGAGGCAGCAGGAAATT	No											1								1
hsa-miR-6802-3p	3p	hsa-mir-6802	MI0022647	UCACCC	22	UUCACCCCUCUCACCUAAGCAG	MIMAT0027505	CTTCACCCCTCTCACCTAAGCAGT	No									1	1		1	1	1	1		1	1	2	1	2	2	1
hsa-miR-6802-5p	5p	hsa-mir-6802	MI0022647	UAGGUG	20	CUAGGUGGGGGGCUUGAAGC	MIMAT0027504		No
hsa-miR-6803-3p	3p	hsa-mir-6803	MI0022648	CCCUCG	22	UCCCUCGCCUUCUCACCCUCAG	MIMAT0027507	TCCCTCGCCTTCTCACCCTCAGT	No									2	3	2	1	2	1	2	1	2	7	5	3	3	4	4	2
hsa-miR-6803-5p	5p	hsa-mir-6803	MI0022648	UGGGGG	22	CUGGGGGUGGGGGGCUGGGCGU	MIMAT0027506		No
hsa-miR-6804-3p	3p	hsa-mir-6804	MI0022649	GCACCU	22	CGCACCUGCCUCUCACCCACAG	MIMAT0027509	CGCACCTGCCTCTCACCCACAG	Yes							1								1								1
hsa-miR-6804-5p	5p	hsa-mir-6804	MI0022649	GAGGGU	21	UGAGGGUGUCAGCAGGUGACG	MIMAT0027508	TGAGGGTGTCAGCAGGTGACGGT	No											2								2		1
hsa-miR-6805-3p	3p	hsa-mir-6805	MI0022650	UGCUCU	23	UUGCUCUGCUCCCCCGCCCCCAG	MIMAT0027511	TCTGCTCCCCCGCCCCCAGC	No											1								1
hsa-miR-6805-5p	5p	hsa-mir-6805	MI0022650	AGGGGG	22	UAGGGGGCGGCUUGUGGAGUGU	MIMAT0027510	TAGGGGGCGGCTTGTGGAGTGT	Yes					1								1								1
hsa-miR-6806-3p	3p	hsa-mir-6806	MI0022651	GAAGCU	22	UGAAGCUCUGACAUUCCUGCAG	MIMAT0027513	TGAAGCTCTGACATTCCTGCAGT	No					1	1				1	1	1	1	1	2	1		1	3	1	2	2	3	3
hsa-miR-6806-5p	5p	hsa-mir-6806	MI0022651	GUAGGC	24	UGUAGGCAUGAGGCAGGGCCCAGG	MIMAT0027512		No
hsa-miR-6807-3p	3p	hsa-mir-6807	MI0022652	ACUGCA	23	CACUGCAUUCCUGCUUGGCCCAG	MIMAT0027515	CACTGCATTCCTGCTTGGCCCAGT	No									2		1				1		2		1				1
hsa-miR-6807-5p	5p	hsa-mir-6807	MI0022652	UGAGCC	22	GUGAGCCAGUGGAAUGGAGAGG	MIMAT0027514	GTGAGCCAGTGGAATGGAGAGGC	No														1					3		3	1
hsa-miR-6808-3p	3p	hsa-mir-6808	MI0022653	UGUGAC	21	GUGUGACCACCGUUCCUGCAG	MIMAT0027517	GTGTGACCACCGTTCCTGCAGT	No								1	5	1	4		1		1		6	1	4		3		2	1
hsa-miR-6808-5p	5p	hsa-mir-6808	MI0022653	AGGCAG	22	CAGGCAGGGAGGUGGGACCAUG	MIMAT0027516		No
hsa-miR-6809-3p	3p	hsa-mir-6809	MI0022654	UUCUCU	21	CUUCUCUUCUCUCCUUCCCAG	MIMAT0027519	TCTCTCCTTCCCAGCCA	No
hsa-miR-6809-5p	5p	hsa-mir-6809	MI0022654	GGCAAG	22	UGGCAAGGAAAGAAGAGGAUCA	MIMAT0027518		No
hsa-miR-6810-3p	3p	hsa-mir-6810	MI0022655	CCCCUG	23	UCCCCUGCUCCCUUGUUCCCCAG	MIMAT0027521	TCCCCTGCTCCCTTGTTCCCCAGT	No									3	1	1		1		2	1	3	1	1		2	1	2	1
hsa-miR-6810-5p	5p	hsa-mir-6810	MI0022655	UGGGGA	23	AUGGGGACAGGGAUCAGCAUGGC	MIMAT0027520	ATGGGGACAGGGATCAGCATGGCA	No										1								1
hsa-miR-6812-3p	3p	hsa-mir-6812	MI0022657	CGCUCU	21	CCGCUCUUCCCCUGACCCCAG	MIMAT0027525	CCGCTCTTCCCCTGACCCCAGT	No									2		1		2				3		2		4
hsa-miR-6812-5p	5p	hsa-mir-6812	MI0022657	UGGGGU	25	AUGGGGUGAGAUGGGGAGGAGCAGC	MIMAT0027524	GAGGATGGGGTGTGAT	No			1						3						1	1	3		1				1	2
hsa-miR-6814-3p	3p	hsa-mir-6814	MI0022659	CUCGCA	22	ACUCGCAUCCUUCCCUUGGCAG	MIMAT0027529		No
hsa-miR-6814-5p	5p	hsa-mir-6814	MI0022659	CCCAAG	22	UCCCAAGGGUGAGAUGCUGCCA	MIMAT0027528		No
hsa-miR-6815-3p	3p	hsa-mir-6815	MI0022660	GGCUUC	21	UGGCUUCUCUUGCACACCCAG	MIMAT0027531	TGGCTTCTCTTGCACACCCAGTT	No															1								1
hsa-miR-6815-5p	5p	hsa-mir-6815	MI0022660	AGGUGG	23	UAGGUGGCGCCGGAGGAGUCAUU	MIMAT0027530	TAGGTGGCGCCGGAGGAGTCATT	Yes		2	1	1			1			2	1	1			1		1	2	2	1	1		1
hsa-miR-6816-3p	3p	hsa-mir-6816	MI0022661	AAGGAC	18	GAAGGACCUGCACCUUCG	MIMAT0027533		No
hsa-miR-6816-5p	5p	hsa-mir-6816	MI0022661	GGGGCG	21	UGGGGCGGGGCAGGUCCCUGC	MIMAT0027532	AGTGGGGCGGGGCAGGTCCCTGCAG	No													1								1
hsa-miR-6817-3p	3p	hsa-mir-6817	MI0022662	CUCUCU	19	UCUCUCUGACUCCAUGGCA	MIMAT0027535	TCTCTCTGACTCCATGGCAG	No																			2				1
hsa-miR-6817-5p	5p	hsa-mir-6817	MI0022662	CUGCCA	24	UCUGCCAUAGGAAGCUUGGAGUGG	MIMAT0027534		No
hsa-miR-6818-3p	3p	hsa-mir-6818	MI0022663	UGUCUC	22	UUGUCUCUUGUUCCUCACACAG	MIMAT0027537	TTGTTGTCTCTTGTTCCTCACACA	No																		1
hsa-miR-6818-5p	5p	hsa-mir-6818	MI0022663	UGUGUG	22	UUGUGUGAGUACAGAGAGCAUC	MIMAT0027536	TTTTGTGTGAGTACAGAGAGC	No																1								1
hsa-miR-6819-3p	3p	hsa-mir-6819	MI0022664	AGCCUC	21	AAGCCUCUGUCCCCACCCCAG	MIMAT0027539	AAGCCTCTGTCCCCACCCCAGT	No											1				1				1				1
hsa-miR-6819-5p	5p	hsa-mir-6819	MI0022664	UGGGGU	22	UUGGGGUGGAGGGCCAAGGAGC	MIMAT0027538	TTGGGGTGGAGGGCCAAGGAA	No
hsa-miR-6820-3p	3p	hsa-mir-6820	MI0022665	GUGACU	22	UGUGACUUCUCCCCUGCCACAG	MIMAT0027541	TGTGACTTCTCCCCTGCCACAG	Yes	2								2								2	1	1			1		1
hsa-miR-6820-5p	5p	hsa-mir-6820	MI0022665	GCGGCA	19	UGCGGCAGAGCUGGGGUCA	MIMAT0027540	TGCGGCAGAGCTGGGGTA	No																					1
hsa-miR-6821-3p	3p	hsa-mir-6821	MI0022666	GACCUC	21	UGACCUCUCCGCUCCGCACAG	MIMAT0027543	CTCTCCGCTCCGCACA	No
hsa-miR-6821-5p	5p	hsa-mir-6821	MI0022666	UGCGUG	23	GUGCGUGGUGGCUCGAGGCGGGG	MIMAT0027542	GTGCGTGGTGGCTCGAG	No
hsa-miR-6824-3p	3p	hsa-mir-6824	MI0022669	CUCUGG	21	UCUCUGGUCUUGCCACCCCAG	MIMAT0027549	TCTCTGGTCTTGCCACCCCAG	Yes	1	1	1				1		1	1	1				1		1	1	3				2
hsa-miR-6824-5p	5p	hsa-mir-6824	MI0022669	UAGGGG	22	GUAGGGGAGGUUGGGCCAGGGA	MIMAT0027548	TAGGGGAGGTTGGGCCAGGGAT	No									1								1
hsa-miR-6825-3p	3p	hsa-mir-6825	MI0022670	CGCUGA	22	GCGCUGACCCGCCUUCUCCGCA	MIMAT0027551	CGCTGACCCGCCTTCTCCGCAGT	No											1		1						1		1
hsa-miR-6825-5p	5p	hsa-mir-6825	MI0022670	GGGGAG	22	UGGGGAGGUGUGGAGUCAGCAU	MIMAT0027550	ATGGGGAGGTGTGGAGTCAGC	No									1								1
hsa-miR-6826-3p	3p	hsa-mir-6826	MI0022671	UCCCCU	22	CUCCCCUCUCUUUCCUGUUCAG	MIMAT0027553		No
hsa-miR-6826-5p	5p	hsa-mir-6826	MI0022671	CAAUAG	23	UCAAUAGGAAAGAGGUGGGACCU	MIMAT0027552	TCAATAGGAAAGAGGTGGGACCT	Yes																	1
hsa-miR-6827-3p	3p	hsa-mir-6827	MI0022672	CCGUCU	21	ACCGUCUCUUCUGUUCCCCAG	MIMAT0027555	ACCGTCTCTTCTGTTCCCCAGA	No											1								1
hsa-miR-6827-5p	5p	hsa-mir-6827	MI0022672	GGGAGC	22	UGGGAGCCAUGAGGGUCUGUGC	MIMAT0027554	TGGGAGCCATGAGGGTCTGTGC	Yes		1		1						1		1					1	1	2	1	2
hsa-miR-6832-3p	3p	hsa-mir-6832	MI0022677	CCCUUU	20	ACCCUUUUUCUCUUUCCCAG	MIMAT0027565	ACCCTTTTTCTCTTTCCCAGT	No														1								1
hsa-miR-6832-5p	5p	hsa-mir-6832	MI0022677	GUAGAG	23	AGUAGAGAGGAAAAGUUAGGGUC	MIMAT0027564	AGTAGAGAGGAAAAGTTAGGGTC	Yes
hsa-miR-6833-3p	3p	hsa-mir-6833	MI0022678	UUCUCU	21	UUUCUCUCUCCACUUCCUCAG	MIMAT0027567	TTTCTCTCTCCACTTCCTCAGT	No									1	1	4	1	2	1	1	1	1	1	6	1	3	1	2	2
hsa-miR-6833-5p	5p	hsa-mir-6833	MI0022678	UGUGGA	22	GUGUGGAAGAUGGGAGGAGAAA	MIMAT0027566		No
hsa-miR-6834-3p	3p	hsa-mir-6834	MI0022679	AUGUCC	20	UAUGUCCCAUCCCUCCAUCA	MIMAT0027569		No
hsa-miR-6834-5p	5p	hsa-mir-6834	MI0022679	UGAGGG	21	GUGAGGGACUGGGAUUUGUGG	MIMAT0027568	GTGAGGGACTGGGATT	No									1								1
hsa-miR-6836-3p	3p	hsa-mir-6836	MI0022682	UGCCUC	21	AUGCCUCCCCCGGCCCCGCAG	MIMAT0027575	TGCCTCCCCCGGCCCCGCAGT	No									1							1	1							1
hsa-miR-6836-5p	5p	hsa-mir-6836	MI0022682	GCAGGG	22	CGCAGGGCCCUGGCGCAGGCAU	MIMAT0027574	CCGCAGGGCCCTGGCGCAGGCATT	No														1								1
hsa-miR-6837-3p	3p	hsa-mir-6837	MI0022683	CUUCAC	23	CCUUCACUGUGACUCUGCUGCAG	MIMAT0027577	ACCTTCACTGTGACTCTGCTG	No											1								1				1
hsa-miR-6837-5p	5p	hsa-mir-6837	MI0022683	CCAGGG	21	ACCAGGGCCAGCAGGGAAUGU	MIMAT0027576		No
hsa-miR-6839-3p	3p	hsa-mir-6839	MI0022685	UGGGUU	22	UUGGGUUUUCUCUUCAAUCCAG	MIMAT0027581		No
hsa-miR-6839-5p	5p	hsa-mir-6839	MI0022685	CUGGAU	22	UCUGGAUUGAAGAGACGACCCA	MIMAT0027580	TCTGGATTGAAGAGACGACC	No													1				1	1	1		2
hsa-miR-6840-3p	3p	hsa-mir-6840	MI0022686	CCCAGG	22	GCCCAGGACUUUGUGCGGGGUG	MIMAT0027583	GCCCAGGACTTTGTGCGGGGTG	Yes
hsa-miR-6840-5p	5p	hsa-mir-6840	MI0022686	CCCCCG	24	ACCCCCGGGCAAAGACCUGCAGAU	MIMAT0027582	ACCCCCGGGCAAAGACCTGCAGA	No											1		2	1	1				2		2	1	1	2
hsa-miR-6842-3p	3p	hsa-mir-6842	MI0022688	UGGCUG	22	UUGGCUGGUCUCUGCUCCGCAG	MIMAT0027587	TTGGCTGGTCTCTGCTCCGCAG	Yes	5	3	5	1	4	3	5	1	5	3	5	1	4	3	5	1	8	8	15	6	10	5	11	6
hsa-miR-6842-5p	5p	hsa-mir-6842	MI0022688	GGGGGU	22	UGGGGGUGGUCUCUAGCCAAGG	MIMAT0027586		No
hsa-miR-6843-3p	3p	hsa-mir-6843	MI0022689	UGGUCU	21	AUGGUCUCCUGUUCUCUGCAG	MIMAT0027588	ATGGTCTCCTGTTCTCTGCAGT	No								1	6	2	4	2	2	4	3	1	6	3	6	2	3	6	3	2
hsa-miR-6844	3p	hsa-mir-6844	MI0022690	UCUUUG	21	UUCUUUGUUUUUAAUUCACAG	MIMAT0027589		No
hsa-miR-6845-3p	3p	hsa-mir-6845	MI0022691	CUCUCC	21	CCUCUCCUCCCUGUGCCCCAG	MIMAT0027591	CCAGCCTCTGCTCCCTG	No
hsa-miR-6845-5p	5p	hsa-mir-6845	MI0022691	GGGGCC	19	CGGGGCCAGAGCAGAGAGC	MIMAT0027590		No
hsa-miR-6846-3p	3p	hsa-mir-6846	MI0022692	GACCCC	21	UGACCCCUUCUGUCUCCCUAG	MIMAT0027593	TGACCCCTTCTGTCTCCCTAGT	No										1		1					1	1		1
hsa-miR-6846-5p	5p	hsa-mir-6846	MI0022692	GGGGGC	22	UGGGGGCUGGAUGGGGUAGAGU	MIMAT0027592	CTGGGGGCTGGATGGGGTAGAGT	No												1								1
hsa-miR-6847-3p	3p	hsa-mir-6847	MI0022693	GCUCAU	22	GGCUCAUGUGUCUGUCCUCUUC	MIMAT0027595	ATGTGTCTGTCCTCTTCCAG	No
hsa-miR-6847-5p	5p	hsa-mir-6847	MI0022693	CAGAGG	23	ACAGAGGACAGUGGAGUGUGAGC	MIMAT0027594	ACAGAGGACAGTGGAGTGTGAGCT	No		1																2	2		1
hsa-miR-6848-3p	3p	hsa-mir-6848	MI0022694	UGGUCU	19	GUGGUCUCUUGGCCCCCAG	MIMAT0027597		No
hsa-miR-6848-5p	5p	hsa-mir-6848	MI0022694	GGGGGC	23	UGGGGGCUGGGAUGGGCCAUGGU	MIMAT0027596	CCTGGGGGCTGGGATGGGCCATGG	No																			2
hsa-miR-6849-3p	3p	hsa-mir-6849	MI0022695	CCAGCC	22	ACCAGCCUGUGUCCACCUCCAG	MIMAT0027599	CCCACCAGCCTGTGTCCACC	No																			1
hsa-miR-6849-5p	5p	hsa-mir-6849	MI0022695	AGUGGA	23	GAGUGGAUAGGGGAGUGUGUGGA	MIMAT0027598	AGTGGATAGGGGAGTGTGTGGAGA	No													1								1
hsa-miR-6850-3p	3p	hsa-mir-6850	MI0022696	CCGGCC	20	CCCGGCCGGAACGCCGCACU	MIMAT0027601	CCCGGCCGGAACGCCGCACT	Yes
hsa-miR-6850-5p	5p	hsa-mir-6850	MI0022696	UGCGGA	22	GUGCGGAACGCUGGCCGGGGCG	MIMAT0027600	GTGCGGAACGCTGGCCGGGGCGT	No											1								2
hsa-miR-6851-3p	3p	hsa-mir-6851	MI0022697	GGCCCU	21	UGGCCCUUUGUACCCCUCCAG	MIMAT0027603	TGGCCCTTTGTACCCCTCCAGT	No													1		1						1		1
hsa-miR-6851-5p	5p	hsa-mir-6851	MI0022697	GGAGGU	23	AGGAGGUGGUACUAGGGGCCAGC	MIMAT0027602	GAGGAGGTGGTACTAGGGGCCAGT	No													1		1				1		1		1
hsa-miR-6852-3p	3p	hsa-mir-6852	MI0022698	GUCCUC	17	UGUCCUCUGUUCCUCAG	MIMAT0027605	GATGTCCTCTGTTCCTCAGTT	No														1								1
hsa-miR-6852-5p	5p	hsa-mir-6852	MI0022698	CCUGGG	21	CCCUGGGGUUCUGAGGACAUG	MIMAT0027604	CCCTGGGGTTCTGAGGACATG	Yes	1								1								1	1			2
hsa-miR-6853-3p	3p	hsa-mir-6853	MI0022699	GUUCAU	22	UGUUCAUUGGAACCCUGCGCAG	MIMAT0027607	TGTTCATTGGAACCCTGCGCAGT	No									1				1	1	1		1				1	1	1
hsa-miR-6853-5p	5p	hsa-mir-6853	MI0022699	GCGUGG	24	AGCGUGGGAUGUCCAUGAAGUCAG	MIMAT0027606		No
hsa-miR-6854-3p	3p	hsa-mir-6854	MI0022700	GCGUUU	21	UGCGUUUCUCCUCUUGAGCAG	MIMAT0027609		No
hsa-miR-6854-5p	5p	hsa-mir-6854	MI0022700	AGCUCA	24	AAGCUCAGGUUUGAGAACUGCUGA	MIMAT0027608	CAAGCTCAGGTTTGAGAACTGCT	No			1													1			1					1
hsa-miR-6855-3p	3p	hsa-mir-6855	MI0022701	GACUGA	22	AGACUGACCUUCAACCCCACAG	MIMAT0027611	AGACTGACCTTCAACCCCACA	No															1				1				1
hsa-miR-6855-5p	5p	hsa-mir-6855	MI0022701	UGGGGU	25	UUGGGGUUUGGGGUGCAGACAUUGC	MIMAT0027610	TTGGGGTTTGGGGTGCAGACATT	No											1		1						1		1
hsa-miR-6856-3p	3p	hsa-mir-6856	MI0022702	ACAGCC	22	UACAGCCCUGUGAUCUUUCCAG	MIMAT0027613	TCGCTACAGCCCTGTGATCTTTCC	No																	1
hsa-miR-6856-5p	5p	hsa-mir-6856	MI0022702	AGAGAG	24	AAGAGAGGAGCAGUGGUGCUGUGG	MIMAT0027612		No
hsa-miR-6857-3p	3p	hsa-mir-6857	MI0022703	GACUGA	21	UGACUGAGCUUCUCCCCACAG	MIMAT0027615	TGACTGAGCTTCTCCCCACAGT	No									6	2	2	1	2	1	2	1	9	3	4	1	2	1	2	2
hsa-miR-6857-5p	5p	hsa-mir-6857	MI0022703	UGGGGA	22	UUGGGGAUUGGGUCAGGCCAGU	MIMAT0027614	TGTTGGGGATTGGGTCAGGCCAGC	No
hsa-miR-6858-3p	3p	hsa-mir-6858	MI0022704	AGCCAG	22	CAGCCAGCCCCUGCUCACCCCU	MIMAT0027617	ACGGCAGCCAGCCCCTGCTCACC	No											1								1			1
hsa-miR-6858-5p	5p	hsa-mir-6858	MI0022704	UGAGGA	22	GUGAGGAGGGGCUGGCAGGGAC	MIMAT0027616		No
hsa-miR-6860	3p	hsa-mir-6860	MI0022707	CUGGGC	22	ACUGGGCAGGGCUGUGGUGAGU	MIMAT0027622	ACTGGGCAGGGCTGTGGTGAGT	Yes							1								1		1						1
hsa-miR-6862-3p	3p	hsa-mir-6862-1	MI0022709	CUCACC	24	CCUCACCCAGCUCUCUGGCCCUCU	MIMAT0027626	CCTCACCCAGCTCTCTGGCCCTCT	Yes
hsa-miR-6862-3p	3p	hsa-mir-6862-2	MI0026415	CUCACC	24	CCUCACCCAGCUCUCUGGCCCUCU	MIMAT0027626	CCTCACCCAGCTCTCTGGCCCTCT	Yes
hsa-miR-6862-5p	5p	hsa-mir-6862-1	MI0022709	GGGCAU	22	CGGGCAUGCUGGGAGAGACUUU	MIMAT0027625	AGCGGGCATGCTGGGAGAGACT	No
hsa-miR-6862-5p	5p	hsa-mir-6862-2	MI0026415	GGGCAU	22	CGGGCAUGCUGGGAGAGACUUU	MIMAT0027625	AGCGGGCATGCTGGGAGAGACT	No
hsa-miR-6866-3p	3p	hsa-mir-6866	MI0022713	AUCCCU	22	GAUCCCUUUAUCUGUCCUCUAG	MIMAT0027633	GATCCCTTTATCTGTCCTCTAGT	No																							1
hsa-miR-6866-5p	5p	hsa-mir-6866	MI0022713	UAGAGG	23	UUAGAGGCUGGAAUAGAGAUUCU	MIMAT0027632	TTAGAGGCTGGAATAGAGATTCT	Yes	2			1		1	1		2			1		1	1		2		1	1	1	2	2	3
hsa-miR-6867-3p	3p	hsa-mir-6867	MI0022714	UCUCCC	21	CUCUCCCUCUUUACCCACUAG	MIMAT0027635		No
hsa-miR-6867-5p	5p	hsa-mir-6867	MI0022714	GUGUGU	23	UGUGUGUGUAGAGGAAGAAGGGA	MIMAT0027634	TGTGTGTGTAGAGGAAGAAGGG	No
hsa-miR-6868-3p	3p	hsa-mir-6868	MI0022715	UCCUUC	21	UUCCUUCUGUUGUCUGUGCAG	MIMAT0027637	TTCCTTCTGTTGTCTGTGCAGT	No			1							2	2	2		1	1			3	5	3		3	3
hsa-miR-6868-5p	5p	hsa-mir-6868	MI0022715	CUGGCA	22	ACUGGCAGAACACUGAAGCAGC	MIMAT0027636		No
hsa-miR-6869-3p	3p	hsa-mir-6869	MI0022716	GCCGCG	21	CGCCGCGCGCAUCGGCUCAGC	MIMAT0027639		No
hsa-miR-6869-5p	5p	hsa-mir-6869	MI0022716	UGAGUA	22	GUGAGUAGUGGCGCGCGGCGGC	MIMAT0027638	TGAGTAGTGGCGAGCG	No																			1
hsa-miR-6870-3p	3p	hsa-mir-6870	MI0022717	CUCAUC	22	GCUCAUCCCCAUCUCCUUUCAG	MIMAT0027641	GCTCATCCCCATCTCCTTTCAGT	No										2		1	2	1	1			3	2	2	4	2	3
hsa-miR-6870-5p	5p	hsa-mir-6870	MI0022717	GGGGGA	19	UGGGGGAGAUGGGGGUUGA	MIMAT0027640		No
hsa-miR-6871-3p	3p	hsa-mir-6871	MI0022718	AGCACC	22	CAGCACCCUGUGGCUCCCACAG	MIMAT0027643		No
hsa-miR-6871-5p	5p	hsa-mir-6871	MI0022718	AUGGGA	22	CAUGGGAGUUCGGGGUGGUUGC	MIMAT0027642		No
hsa-miR-6872-3p	3p	hsa-mir-6872	MI0022719	CCAUGC	21	CCCAUGCCUCCUGCCGCGGUC	MIMAT0027645	TCCTGCCGCGGTCACC	No
hsa-miR-6872-5p	5p	hsa-mir-6872	MI0022719	CUCGCA	20	UCUCGCAUCAGGAGGCAAGG	MIMAT0027644		No
hsa-miR-6873-3p	3p	hsa-mir-6873	MI0022720	UCUCUC	23	UUCUCUCUGUCUUUCUCUCUCAG	MIMAT0027647	TCTCTCTGTCTTTCTCTCTCAGT	No										1				1			1	3	5		1	3
hsa-miR-6873-5p	5p	hsa-mir-6873	MI0022720	AGAGGG	22	CAGAGGGAAUACAGAGGGCAAU	MIMAT0027646	CAGAGGGAATACAGAGGGCAAT	Yes																		1
hsa-miR-6874-3p	3p	hsa-mir-6874	MI0022721	AGUUCU	23	CAGUUCUGCUGUUCUGACUCUAG	MIMAT0027649	CAGTTCTGCTGTTCTGACTCTAGT	No										1	2			1	1	1		1	3			2	2	1
hsa-miR-6874-5p	5p	hsa-mir-6874	MI0022721	UGGAGC	23	AUGGAGCUGGAACCAGAUCAGGC	MIMAT0027648	TGGAGCTGGAACCAGATCAGGC	No												1								1
hsa-miR-6875-3p	3p	hsa-mir-6875	MI0022722	UUCUUC	22	AUUCUUCCUGCCCUGGCUCCAU	MIMAT0027651		No
hsa-miR-6875-5p	5p	hsa-mir-6875	MI0022722	GAGGGA	21	UGAGGGACCCAGGACAGGAGA	MIMAT0027650	TGAGGGACCCAGGACAGGAGAAT	No									2								2		1		1
hsa-miR-6876-3p	3p	hsa-mir-6876	MI0022723	GCUGUC	24	AGCUGUCUGUGUUUUCCUUCUCAG	MIMAT0027653	AGCTGTCTGTGTTTTCCTTCT	No														1								1
hsa-miR-6876-5p	5p	hsa-mir-6876	MI0022723	AGGAAG	22	CAGGAAGGAGACAGGCAGUUCA	MIMAT0027652	CAGGAAGGAGACAGGCAGTTCA	Yes																					1
hsa-miR-6877-3p	3p	hsa-mir-6877	MI0022724	AGCCUC	21	CAGCCUCUGCCCUUGGCCUCC	MIMAT0027655		No
hsa-miR-6877-5p	5p	hsa-mir-6877	MI0022724	GGGCCG	22	AGGGCCGAAGGGUGGAAGCUGC	MIMAT0027654	AGGGCCGAAGGGTGGAAGCTGC	Yes		1	3		2	1	1			1	3		2	1	1		3	5	14	2	5	4	4	1
hsa-miR-6878-3p	3p	hsa-mir-6878	MI0022725	UGGCCU	21	CUGGCCUCUUCUUUCUCCUAG	MIMAT0027657	CTGGCCTCTTCTTTCTCCTAGA	No
hsa-miR-6878-5p	5p	hsa-mir-6878	MI0022725	GGGAGA	23	AGGGAGAAAGCUAGAAGCUGAAG	MIMAT0027656		No
hsa-miR-6879-3p	3p	hsa-mir-6879	MI0022726	GUCACC	21	UGUCACCCGCUCCUUGCCCAG	MIMAT0027659	TGTCACCCGCTCCTTGCCCAGT	No									1		1						1		1
hsa-miR-6879-5p	5p	hsa-mir-6879	MI0022726	AGGGCA	22	CAGGGCAGGGAAGGUGGGAGAG	MIMAT0027658		No
hsa-miR-6881-3p	3p	hsa-mir-6881	MI0022728	UCCUCU	22	AUCCUCUUUCGUCCUUCCCACU	MIMAT0027663	ATCCTCTTTCGTCCTTCCCACT	Yes																	2
hsa-miR-6881-5p	5p	hsa-mir-6881	MI0022728	GGGGUA	22	UGGGGUAAGGAUAGGAGGGUCA	MIMAT0027662	TGGGGTAAGGATAGGAGGGT	No
hsa-miR-6882-3p	3p	hsa-mir-6882	MI0022729	GCUGCC	24	UGCUGCCUCUCCUCUUGCCUGCAG	MIMAT0027665	TGCTGCCTCTCCTCTTGCCTGC	No											1								1
hsa-miR-6882-5p	5p	hsa-mir-6882	MI0022729	ACAAGU	22	UACAAGUCAGGAGCUGAAGCAG	MIMAT0027664	TACAAGTCAGGAGCTGAAGCAGC	No											1		1		1				2		2	1	2	1
hsa-miR-6883-3p	3p	hsa-mir-6883	MI0022730	UCCCUA	22	UUCCCUAUCUCACUCUCCUCAG	MIMAT0027667	TTCCCTATCTCACTCTCCTCAGT	No														1								1
hsa-miR-6883-5p	5p	hsa-mir-6883	MI0022730	GGGAGG	22	AGGGAGGGUGUGGUAUGGAUGU	MIMAT0027666		No
hsa-miR-6884-3p	3p	hsa-mir-6884	MI0022731	CCAUCA	23	CCCAUCACCUUUCCGUCUCCCCU	MIMAT0027669		No
hsa-miR-6884-5p	5p	hsa-mir-6884	MI0022731	GAGGCU	22	AGAGGCUGAGAAGGUGAUGUUG	MIMAT0027668	CAGAGGCTGAGAAGGTGATGTTGG	No														1								1
hsa-miR-6885-3p	3p	hsa-mir-6885	MI0022732	UUUGCU	21	CUUUGCUUCCUGCUCCCCUAG	MIMAT0027671	TTTGCTTCCTGCTCCCCTAGT	No																			1					1
hsa-miR-6885-5p	5p	hsa-mir-6885	MI0022732	GGGGGG	25	AGGGGGGCACUGCGCAAGCAAAGCC	MIMAT0027670		No
hsa-miR-6886-3p	3p	hsa-mir-6886	MI0022733	GCCCUU	21	UGCCCUUCUCUCCUCCUGCCU	MIMAT0027673	TGCCCTTCTCTCCTCCTGCCTTTC	No						1													1			1
hsa-miR-6886-5p	5p	hsa-mir-6886	MI0022733	CCGCAG	21	CCCGCAGGUGAGAUGAGGGCU	MIMAT0027672	CCCGCAGGTGAGATGAGGGCT	Yes		1			1		2			1			1		2			1			2		2
hsa-miR-6888-3p	3p	hsa-mir-6888	MI0022735	UCUGUC	21	AUCUGUCUCGAUUGUUUCCAG	MIMAT0027677	ATCTGTCTCGATTGTTTCCAGC	No																		1	1		2	1
hsa-miR-6888-5p	5p	hsa-mir-6888	MI0022735	AGGAGA	20	AAGGAGAUGCUCAGGCAGAU	MIMAT0027676		No
hsa-miR-6889-3p	3p	hsa-mir-6889	MI0022736	CUGUGC	20	UCUGUGCCCCUACUUCCCAG	MIMAT0027679	TCTGTGCCCCTACTTCCCAGT	No									3	1	3	1	1		1		3	1	4	1	3		1
hsa-miR-6889-5p	5p	hsa-mir-6889	MI0022736	CGGGGA	23	UCGGGGAGUCUGGGGUCCGGAAU	MIMAT0027678	TCGGGGAGTCTGGGGTCCGGAAT	Yes																			1
hsa-miR-6891-3p	3p	hsa-mir-6891	MI0022738	CCUCAU	21	CCCUCAUCUUCCCCUCCUUUC	MIMAT0027683		No
hsa-miR-6891-5p	5p	hsa-mir-6891	MI0022738	AAGGAG	19	UAAGGAGGGGGAUGAGGGG	MIMAT0027682		No
hsa-miR-6892-3p	3p	hsa-mir-6892	MI0022739	CCCUCU	21	UCCCUCUCCCACCCCUUGCAG	MIMAT0027685		No
hsa-miR-6892-5p	5p	hsa-mir-6892	MI0022739	UAAGGG	21	GUAAGGGACCGGAGAGUAGGA	MIMAT0027684	GTAAGGGACCGGAGAGTAGG	No							1				1						1		2				1
hsa-miR-6893-3p	3p	hsa-mir-6893	MI0022740	CCUGCU	22	CCCUGCUGCCUUCACCUGCCAG	MIMAT0027687	CCCTGCTGCCTTCACCTGCCAGA	No															1								1
hsa-miR-6893-5p	5p	hsa-mir-6893	MI0022740	AGGCAG	21	CAGGCAGGUGUAGGGUGGAGC	MIMAT0027686		No
hsa-miR-6894-3p	3p	hsa-mir-6894	MI0022741	UGCCUG	21	UUGCCUGCCCUCUUCCUCCAG	MIMAT0027689	TTGCCTGCCCTCTTCCTCCAGT	No										1	3		2		1			3	10		2		1	1
hsa-miR-6894-5p	5p	hsa-mir-6894	MI0022741	GGAGGA	24	AGGAGGAUGGAGAGCUGGGCCAGA	MIMAT0027688		No
hsa-miR-6895-3p	3p	hsa-mir-6895	MI0022742	GUCUCU	22	UGUCUCUCGCCCUUGGCCUUAG	MIMAT0027691	TGTCTCTCGCCCTTGGCCTTAGT	No															1								1
hsa-miR-6895-5p	5p	hsa-mir-6895	MI0022742	AGGGCC	21	CAGGGCCAGGCACAGAGUAAG	MIMAT0027690	CAGGGCCAGGCACAGAGTAAGC	No
hsa-miR-7-1-3p	3p	hsa-mir-7-1	MI0000263	AACAAA	22	CAACAAAUCACAGUCUGCCAUA	MIMAT0004553	CAACAAATCACAGTCTGCCATA	Yes	32	75	48	80	53	114	92	48	32	75	48	80	53	114	92	48	96	220	120	228	131	379	199	155
hsa-miR-7-2-3p	3p	hsa-mir-7-2	MI0000264	AACAAA	22	CAACAAAUCCCAGUCUACCUAA	MIMAT0004554		No
hsa-miR-7-5p	5p	hsa-mir-7-1	MI0000263	GGAAGA	23	UGGAAGACUAGUGAUUUUGUUGU	MIMAT0000252	TGGAAGACTAGTGATTTTGTTGTT	No	312	560	457	964	405	676	559	1079	2373	3360	4572	3559	3439	2993	4761	3693	4202	6166	7315	6526	5480	5444	7585	7751
hsa-miR-7-5p	5p	hsa-mir-7-2	MI0000264	GGAAGA	23	UGGAAGACUAGUGAUUUUGUUGU	MIMAT0000252	TGGAAGACTAGTGATTTTGTTGTT	No	312	560	457	964	405	676	559	1079	2373	3360	4572	3559	3439	2993	4761	3693	4010	5773	7045	6235	5328	5164	7174	7300
hsa-miR-7-5p	5p	hsa-mir-7-3	MI0000265	GGAAGA	23	UGGAAGACUAGUGAUUUUGUUGU	MIMAT0000252	TGGAAGACTAGTGATTTTGTTGTT	No	312	560	457	964	405	676	559	1079	2373	3360	4572	3559	3439	2993	4761	3693	4027	5778	7059	6249	5331	5187	7202	7341
hsa-miR-708-3p	3p	hsa-mir-708	MI0005543	AACUAG	22	CAACUAGACUGUGAGCUUCUAG	MIMAT0004927	CAACTAGACTGTGAGCTTCT	No											1					1			1					1
hsa-miR-708-5p	5p	hsa-mir-708	MI0005543	AGGAGC	23	AAGGAGCUUACAAUCUAGCUGGG	MIMAT0004926	AAGGAGCTTACAATCTAGCTGGA	No																1				1			1	1
hsa-miR-7106-3p	3p	hsa-mir-7106	MI0022957	GCUCCC	23	AGCUCCCUGAAUCCCUGUCCCAG	MIMAT0028110	AGCTCCCTGAATCCCTGTCCCAGT	No
hsa-miR-7106-5p	5p	hsa-mir-7106	MI0022957	GGGAGG	20	UGGGAGGAGGGGAUCUUGGG	MIMAT0028109		No
hsa-miR-7108-3p	3p	hsa-mir-7108	MI0022959	CCCGCC	20	ACCCGCCCGUCUCCCCACAG	MIMAT0028114	CACCCGCCCGTCTCCCCACAGA	No											1								1
hsa-miR-7108-5p	5p	hsa-mir-7108	MI0022959	UGUGGC	21	GUGUGGCCGGCAGGCGGGUGG	MIMAT0028113	GTGTGGCCGGCAGGCGGGTGG	Yes	1		1		1				1		1		1				5		2		1
hsa-miR-7109-3p	3p	hsa-mir-7109	MI0022960	AAGCCU	22	CAAGCCUCUCCUGCCCUUCCAG	MIMAT0028116	CAAGCCTCTCCTGCCCTTCCA	No														1								1
hsa-miR-7109-5p	5p	hsa-mir-7109	MI0022960	UGGGGG	21	CUGGGGGGAGGAGACCCUGCU	MIMAT0028115	CCTGGGGGGAGGAGACCCTGCT	No													1								1
hsa-miR-7110-3p	3p	hsa-mir-7110	MI0022961	CUCUCU	22	UCUCUCUCCCACUUCCCUGCAG	MIMAT0028118	TCTCTCTCCCACTTCCCTGCAGT	No					1				3	5	2	1	2	1	1		7	9	6	2	6	1	1
hsa-miR-7110-5p	5p	hsa-mir-7110	MI0022961	GGGGGU	21	UGGGGGUGUGGGGAGAGAGAG	MIMAT0028117		No
hsa-miR-7111-3p	3p	hsa-mir-7111	MI0022962	UCCUCU	22	AUCCUCUCUUCCCUCCUCCCAG	MIMAT0028120	ATCCTCTCTTCCCTCCTCCCAGT	No					1				14	3	6	1	7	1	4	2	21	6	12	1	9	1	7	3
hsa-miR-7111-5p	5p	hsa-mir-7111	MI0022962	GGGGGA	22	UGGGGGAGGAAGGACAGGCCAU	MIMAT0028119	TGGGGGAGGAAGGACAGGCCATC	No																					1
hsa-miR-7112-3p	3p	hsa-mir-7112	MI0022963	GCAUCA	23	UGCAUCACAGCCUUUGGCCCUAG	MIMAT0028122		No
hsa-miR-7112-5p	5p	hsa-mir-7112	MI0022963	CGGGCA	22	ACGGGCAGGGCAGUGCACCCUG	MIMAT0028121		No
hsa-miR-7113-3p	3p	hsa-mir-7113	MI0022964	CUCCCU	23	CCUCCCUGCCCGCCUCUCUGCAG	MIMAT0028124	TCCCTGCCCGCCTCTCTGCAGT	No										1	1							1	1
hsa-miR-7113-5p	5p	hsa-mir-7113	MI0022964	CCAGGG	21	UCCAGGGAGACAGUGUGUGAG	MIMAT0028123	TCCAGGGAGACAGTGTGTGAGG	No		1															1	2	1				2
hsa-miR-7114-3p	3p	hsa-mir-7114	MI0022965	GACCCA	21	UGACCCACCCCUCUCCACCAG	MIMAT0028126	TGACCCACCCCTCTCCACCAGT	No													1		1		2	1	1		1		1
hsa-miR-7114-5p	5p	hsa-mir-7114	MI0022965	CUGUGG	21	UCUGUGGAGUGGGGUGCCUGU	MIMAT0028125	TCTGTGGAGTGGGGTGCCTGT	Yes								1								1			2			1	1	1
hsa-miR-711	3p	hsa-mir-711	MI0012488	GGACCC	22	GGGACCCAGGGAGAGACGUAAG	MIMAT0012734		No
hsa-miR-7150	5p	hsa-mir-7150	MI0023610	UGGCAG	18	CUGGCAGGGGGAGAGGUA	MIMAT0028211		No
hsa-miR-7151-3p	3p	hsa-mir-7151	MI0023611	UACAGG	21	CUACAGGCUGGAAUGGGCUCA	MIMAT0028213	CCTACAGGCTGGAATGGGCTT	No														1								1	1
hsa-miR-7151-5p	5p	hsa-mir-7151	MI0023611	AUCCAU	23	GAUCCAUCUCUGCCUGUAUUGGC	MIMAT0028212	CCATCTCTGCCTGCATT	No											1								1
hsa-miR-7156-3p	3p	hsa-mir-7156	MI0023616	UGCAGC	23	CUGCAGCCACUUGGGGAACUGGU	MIMAT0028223		No
hsa-miR-7156-5p	5p	hsa-mir-7156	MI0023616	UGUUCU	23	UUGUUCUCAAACUGGCUGUCAGA	MIMAT0028222	TTGTTCTCAAACTGGCTGTCAG	No						1			1						1		1					1	1	1
hsa-miR-7157-3p	3p	hsa-mir-7157	MI0023617	CUGUGC	22	UCUGUGCUACUGGAUGAAGAGU	MIMAT0028225	TCTGTGCTACTGGATGAAGAGT	Yes			1				1				1				1				1			1	1
hsa-miR-7157-5p	5p	hsa-mir-7157	MI0023617	CAGCAU	23	UCAGCAUUCAUUGGCACCAGAGA	MIMAT0028224		No
hsa-miR-7160-3p	3p	hsa-mir-7160	MI0023621	AGGGCC	21	CAGGGCCCUGGCUUUAGCAGA	MIMAT0028231		No
hsa-miR-7160-5p	5p	hsa-mir-7160	MI0023621	GCUGAG	21	UGCUGAGGUCCGGGCUGUGCC	MIMAT0028230	GCTGAGGCCCGGGCTGTG	No																			1
hsa-miR-744-3p	3p	hsa-mir-744	MI0005559	UGUUGC	22	CUGUUGCCACUAACCUCAACCU	MIMAT0004946	CTGTTGCCACTAACCTCAACC	No	2	2	2		3	1	1		10	6	8	5	9	5	6	4	35	20	25	13	34	14	18	11
hsa-miR-744-5p	5p	hsa-mir-744	MI0005559	GCGGGG	22	UGCGGGGCUAGGGCUAACAGCA	MIMAT0004945	TGCGGGGCTAGGGCTAACAGC	No	467	304	315	151	381	102	306	147	589	350	365	224	398	228	417	241	1499	982	983	547	1112	510	1012	600
hsa-miR-758-3p	3p	hsa-mir-758	MI0003757	UUGUGA	22	UUUGUGACCUGGUCCACUAACC	MIMAT0003879	TTTGTGACCTGGTCCACTAACC	Yes						1								1			1					1
hsa-miR-758-5p	5p	hsa-mir-758	MI0003757	AUGGUU	22	GAUGGUUGACCAGAGAGCACAC	MIMAT0022929		No
hsa-miR-760	3p	hsa-mir-760	MI0005567	GGCUCU	20	CGGCUCUGGGUCUGUGGGGA	MIMAT0004957	CGGCTCTGGGTCTGTGGGGAGT	No	2		2	1		1	2	1	24	10	29	5	30	5	17	2	51	18	59	9	48	12	32	5
hsa-miR-761	5p	hsa-mir-761	MI0003941	CAGCAG	22	GCAGCAGGGUGAAACUGACACA	MIMAT0010364		No
hsa-miR-762	3p	hsa-mir-762	MI0003892	GGGCUG	22	GGGGCUGGGGCCGGGGCCGAGC	MIMAT0010313		No
[truncated: 1,287 more rows]

## Sheet: B1_UP_Mayinga_24H
miRNA expression for Mayinga-24h-Huh7_vs_Control-24h-Huh7 (based on TagCount_ALL_Isoform data) fold change >=1.5 Column A: MATURE-ID, the ID of mature miRNA annotated in miRBase 21. Column B: pre-miRNA arm (5p or 3p), the position of the mature miRNA on pre-miRNA. Column C: PRE-ID, the pre-miRNA name. Column D: PRE-ACC, the pre-miRNA ACCESSION. Column E: MUTURE-SEED, the seed sequence of the matu…
Mayinga-24h-Huh7_vs_Control-24h-Huh7 1.5 fold change UP-regulated miRNAs
miRNA information										TagCount_Mature_Alone		TagCount_Most_Abundant_Seq		TagCount_ALL_Isoform		Fold Change
MATURE-ID	pre-miRNA arm (5p or 3p)	PRE-ID	PRE-ACC	MATURE-SEED	MATURE-LENGTH	MATURE-SEQ	MATURE-ACC	Most_Abundant_Seq	Is_miRBaseMature_Most_Abundant_Seq	Mayinga-24h-Huh7	Control-24h-Huh7	Mayinga-24h-Huh7	Control-24h-Huh7	Mayinga-24h-Huh7	Control-24h-Huh7	Mayinga-24h-Huh7 vs Control-24h-Huh7 Fold change
hsa-miR-363-3p	3p	hsa-mir-363	MI0000764	AUUGCA	22	AAUUGCACGGUAUCCAUCUGUA	MIMAT0000707	AATTGCACGGTATCCATCTGTA	Yes	27	2	27	2	78	7	5.17647
hsa-miR-374a-5p	5p	hsa-mir-374a	MI0000782	UAUAAU	22	UUAUAAUACAACCUGAUAAGUG	MIMAT0000727	TTATAATACAACCTGATAAGTG	Yes	139	29	139	29	333	65	4.57333
hsa-miR-374b-5p	5p	hsa-mir-374b	MI0005566	UAUAAU	22	AUAUAAUACAACCUGCUAAGUG	MIMAT0004955	ATATAATACAACCTGCTAAGT	No	388	114	552	121	1433	360	3.9
hsa-miR-374a-3p	3p	hsa-mir-374a	MI0000782	UUAUCA	22	CUUAUCAGAUUGUAUUGUAAUU	MIMAT0004688	CTTATCAGATTGTATTGTAATT	Yes	47	7	47	7	66	10	3.8
hsa-miR-454-3p	3p	hsa-mir-454	MI0003820	AGUGCA	23	UAGUGCAAUAUUGCUUAUAGGGU	MIMAT0003885	TAGTGCAATATTGCTTATAGGGTT	No	63	10	86	18	285	68	3.78205
hsa-miR-32-5p	5p	hsa-mir-32	MI0000090	AUUGCA	22	UAUUGCACAUUACUAAGUUGCA	MIMAT0000090	TATTGCACATTACTAAGTTGCA	Yes	53	11	53	11	70	12	3.63636
hsa-miR-429	3p	hsa-mir-429	MI0001641	AAUACU	22	UAAUACUGUCUGGUAAAACCGU	MIMAT0001536	TAATACTGTCTGGTAAAACCGT	Yes	25	3	25	3	40	4	3.57143
hsa-miR-20a-5p	5p	hsa-mir-20a	MI0000076	AAAGUG	23	UAAAGUGCUUAUAGUGCAGGUAG	MIMAT0000075	TAAAGTGCTTATAGTGCAGGTAG	Yes	1815	572	1815	572	3369	1156	2.89794
hsa-miR-26a-2-3p	3p	hsa-mir-26a-2	MI0000750	CUAUUC	22	CCUAUUCUUGAUUACUUGUUUC	MIMAT0004681	CCTATTCTTGATTACTTGTTTC	Yes	35	10	35	10	50	11	2.85714
hsa-miR-200a-3p	3p	hsa-mir-200a	MI0000737	AACACU	22	UAACACUGUCUGGUAACGAUGU	MIMAT0000682	TAACACTGTCTGGTAACGATGTT	No	45	11	146	45	313	105	2.8087
hsa-miR-126-5p	5p	hsa-mir-126	MI0000471	AUUAUU	21	CAUUAUUACUUUUGGUACGCG	MIMAT0000444	CATTATTACTTTTGGTACGCG	Yes	11		11		25	4	2.5
hsa-miR-216a-5p	5p	hsa-mir-216a	MI0000292	AAUCUC	22	UAAUCUCAGCUGGCAACUGUGA	MIMAT0000273	TAATCTCAGCTGGCAACTGTG	No	12	1	3		25	4	2.5
hsa-miR-3613-5p	5p	hsa-mir-3613	MI0016003	GUUGUA	22	UGUUGUACUUUUUUUUUUGUUC	MIMAT0017990	TGTTGTACTTTTTTTTTTGTTC	Yes	21	4	21	4	32	7	2.47059
hsa-miR-novel-chr16_13983	3p	hsa-mir-novel-chr16_13983	MYNO972	GUAUCC	18	UGUAUCCUCUGUGGCUUU	hsa-miR-novel-chr16_13983	GTATTCTCTGTGGCTTT	No			80	31	133	48	2.46552
hsa-miR-16-5p	5p	hsa-mir-16-2	MI0000115	AGCAGC	22	UAGCAGCACGUAAAUAUUGGCG	MIMAT0000069	TAGCAGCACGTAAATATTGGCG	Yes	819	325	819	325	2287	943	2.41028
hsa-miR-16-5p	5p	hsa-mir-16-1	MI0000070	AGCAGC	22	UAGCAGCACGUAAAUAUUGGCG	MIMAT0000069	TAGCAGCACGTAAATATTGGCG	Yes	819	325	819	325	2317	962	2.39403
hsa-miR-548x-3p	3p	hsa-mir-548x	MI0014244	AAAAAC	20	UAAAAACUGCAAUUACUUUC	MIMAT0015081	TAAAAACTGCAATTACTTTCA	No	2		3	1	16	1	2.36364
hsa-miR-18a-5p	5p	hsa-mir-18a	MI0000072	AAGGUG	23	UAAGGUGCAUCUAGUGCAGAUAG	MIMAT0000072	TAAGGTGCATCTAGTGCAGATAG	Yes	89	40	89	40	271	111	2.32231
hsa-miR-novel-chr4_42996	3p	hsa-mir-novel-chr4_42996	MYNO1124	UAGUCU	18	GUAGUCUCUGUGGCUUUA	hsa-miR-novel-chr4_42996	AGTATTCTCTGTGGCTTT	No			85	35	170	68	2.30769
hsa-miR-19a-3p	3p	hsa-mir-19a	MI0000073	GUGCAA	23	UGUGCAAAUCUAUGCAAAACUGA	MIMAT0000073	TGTGCAAATCTATGCAAAACTGT	No	12	7	21	4	89	33	2.30233
hsa-miR-novel-chrX_59973	5p	hsa-mir-novel-chrX_59973	MYNO870	UGUGUA	17	GUGUGUAGCUGUACUUU	hsa-miR-novel-chrX_59973	GTGTGTAGCTGCACTTTT	No			73	23	98	37	2.29787
hsa-miR-30e-5p	5p	hsa-mir-30e	MI0000749	GUAAAC	22	UGUAAACAUCCUUGACUGGAAG	MIMAT0000692	TGTAAACATCCTTGACTGGAAGCT	No	44	13	1691	685	2906	1263	2.29065
hsa-miR-101-3p	3p	hsa-mir-101-2	MI0000739	ACAGUA	21	UACAGUACUGUGAUAACUGAA	MIMAT0000099	TACAGTACTGTGATAACTGAAG	No	18	9	71	31	346	146	2.28205
hsa-miR-101-3p	3p	hsa-mir-101-1	MI0000103	ACAGUA	21	UACAGUACUGUGAUAACUGAA	MIMAT0000099	TACAGTACTGTGATAACTGAAG	No	18	9	71	31	336	143	2.26144
hsa-miR-4483	3p	hsa-mir-4483	MI0016844	GGGUGG	17	GGGGUGGUCUGUUGUUG	MIMAT0019017	GGTGTGGTCTGTTGTT	No			19	4	26	6	2.25
hsa-miR-novel-chr1_24913	3p	hsa-mir-novel-chr1_24913	MYNO1225	GUGUGG	17	GGUGUGGUUUGUUGUUU	hsa-miR-novel-chr1_24913	GGTGTGGTCTGTTGTTT	No			340	120	1123	499	2.22593
hsa-miR-20b-5p	5p	hsa-mir-20b	MI0001519	AAAGUG	23	CAAAGUGCUCAUAGUGCAGGUAG	MIMAT0001413	CAAAGTGCTCATAGTGCAGGTAG	Yes	4		4		14	1	2.18182
hsa-miR-95-3p	3p	hsa-mir-95	MI0000097	UCAACG	22	UUCAACGGGUAUUUAUUGAGCA	MIMAT0000094	TTCAACGGGTATTTATTGAGC	No	42	17	61	23	153	65	2.17333
hsa-miR-novel-chr9_56165	3p	hsa-mir-novel-chr9_56165	MYNO1	UACAGU	22	GUACAGUACUGUGAUAACUGAA	hsa-miR-novel-chr9_56165	GTACAGTACTGTGATAACTGAA	Yes	92	41	92	41	505	227	2.173
hsa-miR-16-2-3p	3p	hsa-mir-16-2	MI0000115	CAAUAU	22	CCAAUAUUACUGUGCUGCUUUA	MIMAT0004518	ACCAATATTACTGTGCTGCTTT	No	20	7	92	49	199	87	2.15464
hsa-miR-651-5p	5p	hsa-mir-651	MI0003666	UUAGGA	22	UUUAGGAUAAGCUUGACUUUUG	MIMAT0003321	TTTAGGATAAGCTTGACTTTTG	Yes	20	8	20	8	33	10	2.15
hsa-miR-652-5p	5p	hsa-mir-652	MI0003667	AACCCU	25	CAACCCUAGGAGAGGGUGCCAUUCA	MIMAT0022709	ACAACCCTAGGAGAGGGTGCCATT	No			5		20	4	2.14286
hsa-miR-21-5p	5p	hsa-mir-21	MI0000077	AGCUUA	22	UAGCUUAUCAGACUGAUGUUGA	MIMAT0000076	TAGCTTATCAGACTGATGTTGAC	No	9801	3365	42821	19948	95275	44856	2.12377
hsa-miR-27a-3p	3p	hsa-mir-27a	MI0000085	UCACAG	21	UUCACAGUGGCUAAGUUCCGC	MIMAT0000084	TTCACAGTGGCTAAGTTCCG	No	298	129	342	122	1519	712	2.11773
hsa-miR-340-5p	5p	hsa-mir-340	MI0000802	UAUAAA	22	UUAUAAAGCAAUGAGACUGAUU	MIMAT0004692	TTATAAAGCAATGAGACTGATT	Yes	254	127	254	127	369	171	2.09392
hsa-miR-4521	5p	hsa-mir-4521	MI0016887	CUAAGG	22	GCUAAGGAAGUCCUGUGCUCAG	MIMAT0019058	GCTAAGGAAGTCCTGTGCTCAGTTT	No	1		1343	538	2861	1395	2.04342
hsa-miR-152-3p	3p	hsa-mir-152	MI0000462	CAGUGC	21	UCAGUGCAUGACAGAACUUGG	MIMAT0000438	TCAGTGCATGACAGAACTTGG	Yes	175	62	175	62	547	265	2.02546
hsa-miR-196b-5p	5p	hsa-mir-196b	MI0001150	AGGUAG	22	UAGGUAGUUUCCUGUUGUUGGG	MIMAT0001080	TAGGTAGTTTCCTGTTGTTGGG	Yes	172	84	172	84	441	213	2.02242
hsa-miR-1228-3p	3p	hsa-mir-1228	MI0006318	CACACC	20	UCACACCUGCCUCGCCCCCC	MIMAT0005583	TCACACCTGCCTCGCCCCCCA	No	1		2		14	2	2
hsa-miR-664a-3p	3p	hsa-mir-664a	MI0006442	AUUCAU	23	UAUUCAUUUAUCCCCAGCCUACA	MIMAT0005949	TATTCATTTATCCCCAGCCTACA	Yes	13	5	13	5	30	10	2
hsa-miR-novel-chr20_29712	5p	hsa-mir-novel-chr20_29712	MYNO1200	GUAGAG	18	GGUAGAGCAUUUGACUGC	hsa-miR-novel-chr20_29712	AGTGGTAGAGCATTTGACTGC	No	1		7	8	118	54	2
hsa-miR-26b-5p	5p	hsa-mir-26b	MI0000084	UCAAGU	21	UUCAAGUAAUUCAGGAUAGGU	MIMAT0000083	TTCAAGTAATTCAGGATAGGTT	No	198	85	1749	828	2864	1444	1.97662
hsa-miR-106b-5p	5p	hsa-mir-106b	MI0000734	AAAGUG	21	UAAAGUGCUGACAGUGCAGAU	MIMAT0000680	TAAAGTGCTGACAGTGCAGATA	No	567	296	817	423	1990	1008	1.96464
hsa-miR-126-3p	3p	hsa-mir-126	MI0000471	CGUACC	22	UCGUACCGUGAGUAAUAAUGCG	MIMAT0000445	TCGTACCGTGAGTAATAATGC	No	404	204	315	122	1529	778	1.95305
hsa-miR-32-3p	3p	hsa-mir-32	MI0000090	AAUUUA	22	CAAUUUAGUGUGUGUGAUAUUU	MIMAT0004505	CAATTTAGTGTGTGTGATATT	No			21	8	29	10	1.95
hsa-miR-novel-chr22_33136	3p	hsa-mir-novel-chr22_33136	MYNO1077	CCUCAG	20	ACCUCAGAAGGUCUCAUUGC	hsa-miR-novel-chr22_33136	ACCTCAGAAGGTCTCACT	No			15	5	25	8	1.94444
hsa-miR-26a-5p	5p	hsa-mir-26a-2	MI0000750	UCAAGU	22	UUCAAGUAAUCCAGGAUAGGCU	MIMAT0000082	TTCAAGTAATCCAGGATAGGCT	Yes	5928	2788	5928	2788	9522	4899	1.94174
hsa-miR-26a-5p	5p	hsa-mir-26a-1	MI0000083	UCAAGU	22	UUCAAGUAAUCCAGGAUAGGCU	MIMAT0000082	TTCAAGTAATCCAGGATAGGCT	Yes	5928	2788	5928	2788	9500	4896	1.93844
hsa-miR-374b-3p	3p	hsa-mir-374b	MI0005566	UUAGCA	22	CUUAGCAGGUUGUAUUAUCAUU	MIMAT0004956	CTTAGCAGGTTGTATTATCATT	Yes	14	5	14	5	19	5	1.93333
hsa-miR-20a-3p	3p	hsa-mir-20a	MI0000076	CUGCAU	22	ACUGCAUUAUGAGCACUUAAAG	MIMAT0004493	ACTGCATTATGAGCACTTAAAGT	No	1		7	2	17	4	1.92857
hsa-miR-577	5p	hsa-mir-577	MI0003584	AGAUAA	21	UAGAUAAAAUAUUGGUACCUG	MIMAT0003242	GTAGATAAAATATTGGTACCTGT	No			9	2	17	4	1.92857
hsa-miR-novel-chr1_26855	3p	hsa-mir-novel-chr1_26855	MYNO43	CCACAU	22	UCCACAUGUAAAAAAAUGAAUC	hsa-miR-novel-chr1_26855	TCCACATGTAAAAAAATGAATC	Yes	8		8		11	1	1.90909
hsa-miR-200c-3p	3p	hsa-mir-200c	MI0000650	AAUACU	23	UAAUACUGCCGGGUAAUGAUGGA	MIMAT0000617	TAATACTGCCGGGTAATGATGGA	Yes	36	18	36	18	72	33	1.90698
hsa-miR-217	5p	hsa-mir-217	MI0000293	ACUGCA	23	UACUGCAUCAGGAACUGAUUGGA	MIMAT0000274	TACTGCATCAGGAACTGATTGGA	Yes	150	74	150	74	334	171	1.90055
hsa-miR-216b-3p	3p	hsa-mir-216b	MI0005569	CACACU	24	ACACACUUACCCGUAGAGAUUCUA	MIMAT0026721	CACACTTACCCGTAGAGATTCT	No			2		9		1.9
hsa-miR-301a-5p	5p	hsa-mir-301a	MI0000745	CUCUGA	22	GCUCUGACUUUAUUGCACUACU	MIMAT0022696	GCTCTGACTTTATTGCACTACT	Yes	20	5	20	5	28	10	1.9
hsa-miR-548ar-3p	3p	hsa-mir-548ar	MI0019131	AAAACU	21	UAAAACUGCAGUUAUUUUUGC	MIMAT0022266	TAAAACTGCAGTTATTTTTGC	Yes	16	6	16	6	24	8	1.88889
hsa-miR-548b-5p	5p	hsa-mir-548b	MI0003596	AAAGUA	22	AAAAGUAAUUGUGGUUUUGGCC	MIMAT0004798	AAAAGTAATTGTGGTTTTGGC	No	2	2	4		16	4	1.85714
hsa-miR-181b-3p	3p	hsa-mir-181b-1	MI0000270	UCACUG	21	CUCACUGAACAAUGAAUGCAA	MIMAT0022692	CTCACTGAACAATGAATGCA	No	5	3	10	7	27	10	1.85
hsa-miR-novel-chr4_43591	5p	hsa-mir-novel-chr4_43591	MYNO892	CGACGG	17	CCGACGGGCGCUGACCC	hsa-miR-novel-chr4_43591	CCGACGGGCGCTGACCC	Yes	4		4		27	10	1.85
hsa-miR-4455	5p	hsa-mir-4455	MI0016801	GGGUGU	17	AGGGUGUGUGUGUUUUU	MIMAT0018977	AGGGTGTGCGTGTTTTT	No	1		309	171	506	269	1.84946
hsa-miR-novel-chr1_26641	5p	hsa-mir-novel-chr1_26641	MYNO1113	UGUGGU	17	GUGUGGUGGCUUACUUU	hsa-miR-novel-chr1_26641	ATGTGGTGGCTTACTTT	No	3	3	346	182	362	192	1.84158
hsa-miR-novel-chr15_12881	5p	hsa-mir-novel-chr15_12881	MYNO551	UGUGGU	18	UUGUGGUGGCUUACUUUA	hsa-miR-novel-chr15_12881	ATGTGGTGGCTTACTTT	No			346	182	373	202	1.8066
hsa-miR-331-5p	5p	hsa-mir-331	MI0000812	UAGGUA	22	CUAGGUAUGGUCCCAGGGAUCC	MIMAT0004700	CTAGGTATGGTCCCAGGGATC	No	12	6	52	31	145	76	1.80233
hsa-miR-590-3p	3p	hsa-mir-590	MI0003602	AAUUUU	21	UAAUUUUAUGUAUAAGCUAGU	MIMAT0004801	TAATTTTATGTATAAGCTAGT	Yes	5		5		17	5	1.8
hsa-miR-novel-chr6_47963	3p	hsa-mir-novel-chr6_47963	MYNO435	UUUUUG	22	UUUUUUGCUGGAACAUUUCUGG	hsa-miR-novel-chr6_47963	TTTTTTGCTGGAACATTTCTGG	Yes	5	1	5	1	17	5	1.8
hsa-miR-194-5p	5p	hsa-mir-194-1	MI0000488	GUAACA	22	UGUAACAGCAACUCCAUGUGGA	MIMAT0000460	TGTAACAGCAACTCCATGTGGA	Yes	1860	1116	1860	1116	6123	3417	1.78961
hsa-miR-455-5p	5p	hsa-mir-455	MI0003513	AUGUGC	22	UAUGUGCCUUUGGACUACAUCG	MIMAT0003150	TATGTGCCTTTGGACTACATCGT	No	499	257	790	349	2459	1371	1.78784
hsa-miR-132-3p	3p	hsa-mir-132	MI0000449	AACAGU	22	UAACAGUCUACAGCCAUGGUCG	MIMAT0000426	TAACAGTCTACAGCCATGGTCG	Yes	3	2	3	2	15	4	1.78571
hsa-miR-215-5p	5p	hsa-mir-215	MI0000291	UGACCU	21	AUGACCUAUGAAUUGACAGAC	MIMAT0000272	ATGACCTATGAATTGACAGACA	No	2042	1025	6567	3692	11109	6249	1.77648
hsa-miR-15a-5p	5p	hsa-mir-15a	MI0000069	AGCAGC	22	UAGCAGCACAUAAUGGUUUGUG	MIMAT0000068	TAGCAGCACATAATGGTTTGT	No	11	7	44	20	100	52	1.77419
hsa-miR-33a-3p	3p	hsa-mir-33a	MI0000091	AAUGUU	22	CAAUGUUUCCACAGUGCAUCAC	MIMAT0004506	CAATGTTTCCACAGTGCATCA	No			17	5	27	11	1.76191
hsa-miR-29c-3p	3p	hsa-mir-29c	MI0000735	AGCACC	22	UAGCACCAUUUGAAAUCGGUUA	MIMAT0000681	TAGCACCATTTGAAATCGGTT	No	4	1	8	5	18	6	1.75
hsa-miR-novel-chr5_44838	5p	hsa-mir-novel-chr5_44838	MYNO937	UAAGCC	19	CUAAGCCAGGGAUUUUGGA	hsa-miR-novel-chr5_44838	CTAAGCCAGGGATTGT	No			6	5	18	6	1.75
hsa-miR-novel-chr2_37480	3p	hsa-mir-novel-chr2_37480	MYNO1125	UGUGGU	17	GUGUGGUGGCUUACUUU	hsa-miR-novel-chr2_37480	ATGTGGTGGCTTACTTTT	No	3	3	382	226	785	448	1.73581
hsa-miR-548ay-5p	5p	hsa-mir-548ay	MI0022210	AAAGUA	21	AAAAGUAAUUGUGGUUUUUGC	MIMAT0025452	AAAAGTAATTGTGGTTTTTGCA	No	1		4		9	1	1.72727
hsa-miR-194-5p	5p	hsa-mir-194-2	MI0000732	GUAACA	22	UGUAACAGCAACUCCAUGUGGA	MIMAT0000460	TGTAACAGCAACTCCATGTGGA	Yes	1860	1116	1860	1116	4881	2826	1.72461
hsa-miR-450b-5p	5p	hsa-mir-450b	MI0005531	UUUGCA	22	UUUUGCAAUAUGUUCCUGAAUA	MIMAT0004909	TTTTGCAATATGTTCCTGAAT	No	8	2	10	4	21	8	1.72222
hsa-miR-130a-3p	3p	hsa-mir-130a	MI0000448	AGUGCA	22	CAGUGCAAUGUUAAAAGGGCAU	MIMAT0000425	CAGTGCAATGTTAAAAGGGCATT	No	123	68	507	298	1351	781	1.72061
hsa-miR-216a-3p	3p	hsa-mir-216a	MI0000292	CACAGU	22	UCACAGUGGUCUCUGGGAUUAU	MIMAT0022844	CACAGTGGTCTCTGGGATTATG	No	1		7	1	19	7	1.70588
hsa-miR-novel-chr7_52141	5p	hsa-mir-novel-chr7_52141	MYNO1210	AGUGGG	17	UAGUGGGUUAUCAGAAC	hsa-miR-novel-chr7_52141	TAGTGGGTTATCAGAACT	No	63	52	118	46	472	273	1.70318
hsa-miR-222-5p	5p	hsa-mir-222	MI0000299	UCAGUA	22	CUCAGUAGCCAGUGUAGAUCCU	MIMAT0004569	CTCAGTAGCCAGTGTAGATCC	No			2		7		1.7
hsa-miR-novel-chr17_16576	3p	hsa-mir-novel-chr17_16576	MYNO27	AAAAAC	22	CAAAAACUGUGAUUACUUUUGC	hsa-miR-novel-chr17_16576	AAAAACTGTGATTACTTTTGC	No	3		2		7		1.7
hsa-miR-503-5p	5p	hsa-mir-503	MI0003188	AGCAGC	23	UAGCAGCGGGAACAGUUCUGCAG	MIMAT0002874	TAGCAGCGGGAACAGTTCTG	No	13	5	22	15	120	67	1.68831
hsa-miR-novel-chrX_60014	3p	hsa-mir-novel-chrX_60014	MYNO517	GUUAGG	17	UGUUAGGGUUCUUUGAA	hsa-miR-novel-chrX_60014	TAGGGTTCTTTGAAAAAA	No	1		1		10	2	1.66667
hsa-miR-424-3p	3p	hsa-mir-424	MI0001446	AAAACG	21	CAAAACGUGAGGCGCUGCUAU	MIMAT0004749	CAAAACGTGAGGCGCTGCTAT	Yes	34	22	34	22	83	46	1.66071
hsa-miR-29b-3p	3p	hsa-mir-29b-1	MI0000105	AGCACC	23	UAGCACCAUUUGAAAUCAGUGUU	MIMAT0000100	TAGCACCATTTGAAATCAGTGTT	Yes	14	10	14	10	28	13	1.65217
hsa-miR-29b-3p	3p	hsa-mir-29b-2	MI0000107	AGCACC	23	UAGCACCAUUUGAAAUCAGUGUU	MIMAT0000100	TAGCACCATTTGAAATCAGTGTT	Yes	14	10	14	10	28	13	1.65217
hsa-miR-137	3p	hsa-mir-137	MI0000454	UAUUGC	23	UUAUUGCUUAAGAAUACGCGUAG	MIMAT0000429	TTATTGCTTAAGAATACGCGTAGT	No	1				13	4	1.64286
hsa-miR-335-3p	3p	hsa-mir-335	MI0000816	UUUUCA	22	UUUUUCAUUAUUGCUCCUGACC	MIMAT0004703	TTTTTCATTATTGCTCCTGACC	Yes	15	5	15	5	36	18	1.64286
hsa-miR-3145-3p	3p	hsa-mir-3145	MI0014170	GAUAUU	24	AGAUAUUUUGAGUGUUUGGAAUUG	MIMAT0015016	AGATATTTTGAGTGTTTGGAATT	No	1		3		8	1	1.63636
hsa-miR-181c-5p	5p	hsa-mir-181c	MI0000271	ACAUUC	22	AACAUUCAACCUGUCGGUGAGU	MIMAT0000258	AACATTCAACCTGTCGGTGAGTTT	No	3		14	8	21	9	1.63158
hsa-miR-15b-3p	3p	hsa-mir-15b	MI0000438	GAAUCA	22	CGAAUCAUUAUUUGCUGCUCUA	MIMAT0004586	CGAATCATTATTTGCTGCTCT	No	37	27	95	51	197	117	1.62992
hsa-miR-140-5p	5p	hsa-mir-140	MI0000456	AGUGGU	22	CAGUGGUUUUACCCUAUGGUAG	MIMAT0000431	CAGTGGTTTTACCCTATGGTAG	Yes	57	35	57	35	159	94	1.625
hsa-miR-1914-5p	5p	hsa-mir-1914	MI0008335	CCUGUG	22	CCCUGUGCCCGGCCCACUUCUG	MIMAT0007889	CCCTGTGCCCGGCCCACTTCTGT	No	3	1	3	3	16	6	1.625
hsa-miR-3128	5p	hsa-mir-3128	MI0014145	CUGGCA	23	UCUGGCAAGUAAAAAACUCUCAU	MIMAT0014991	TGGCAAGTAAAAAACTCTCATT	No			8	3	11	3	1.61539
hsa-miR-novel-chr11_4417	5p	hsa-mir-novel-chr11_4417	MYNO31	GGAGGG	23	AGGAGGGACGUGGCGCUCUGAGA	hsa-miR-novel-chr11_4417	AGGAGGGACGTGGCGCTCTGAGT	No			13	6	19	8	1.61111
hsa-miR-135a-5p	5p	hsa-mir-135a-1	MI0000452	AUGGCU	23	UAUGGCUUUUUAUUCCUAUGUGA	MIMAT0000428	TATGGCTTTTTATTCCTATGTGA	Yes	4		4		6		1.6
hsa-miR-135a-5p	5p	hsa-mir-135a-2	MI0000453	AUGGCU	23	UAUGGCUUUUUAUUCCUAUGUGA	MIMAT0000428	TATGGCTTTTTATTCCTATGTGA	Yes	4		4		6		1.6
hsa-miR-556-3p	3p	hsa-mir-556	MI0003562	UAUUAC	22	AUAUUACCAUUAGCUCAUCUUU	MIMAT0004793	ATATTACCATTAGCTCATCTT	No			5		6		1.6
hsa-miR-99a-3p	3p	hsa-mir-99a	MI0000101	AAGCUC	22	CAAGCUCGCUUCUAUGGGUCUG	MIMAT0004511	CAAGCTCGCTTCTATGGGTCTGT	No	2	2	12	9	33	17	1.59259
hsa-miR-24-1-5p	5p	hsa-mir-24-1	MI0000080	GCCUAC	22	UGCCUACUGAGCUGAUAUCAGU	MIMAT0000079	GTGCCTACTGAGCTGATATCAGT	No	1	2	9	5	17	7	1.58824
hsa-miR-450a-5p	5p	hsa-mir-450a-1	MI0001652	UUUGCG	22	UUUUGCGAUGUGUUCCUAAUAU	MIMAT0001545	TTTTGCGATGTGTTCCTAATAT	Yes	16	6	16	6	44	24	1.58824
hsa-miR-1278	3p	hsa-mir-1278	MI0006425	AGUACU	22	UAGUACUGUGCAUAUCAUCUAU	MIMAT0005936	TAGTACTGTGCATATCATCTAT	Yes	5	2	5	2	9	2	1.58333
hsa-miR-624-5p	5p	hsa-mir-624	MI0003638	AGUACC	22	UAGUACCAGUACCUUGUGUUCA	MIMAT0003293	TAGTACCAGTACCTTGTGTTC	No	13	9	19	7	47	26	1.58333
hsa-miR-421	3p	hsa-mir-421	MI0003685	UCAACA	23	AUCAACAGACAUUAAUUGGGCGC	MIMAT0003339	ATCAACAGACATTAATTGGGCGC	Yes	127	78	127	78	346	215	1.58222
hsa-miR-1255a	5p	hsa-mir-1255a	MI0006389	GGAUGA	23	AGGAUGAGCAAAGAAAGUAGAUU	MIMAT0005906	AGGATGAGCAAAGAAAGTAGATT	Yes	38	21	38	21	56	32	1.57143
hsa-miR-450a-5p	5p	hsa-mir-450a-2	MI0003187	UUUGCG	22	UUUUGCGAUGUGUUCCUAAUAU	MIMAT0001545	TTTTGCGATGTGTTCCTAATAT	Yes	16	6	16	6	45	25	1.57143
hsa-miR-148b-5p	5p	hsa-mir-148b	MI0000811	AGUUCU	22	AAGUUCUGUUAUACACUCAGGC	MIMAT0004699	GAAGTTCTGTTATACACTCAGGC	No	2		34	24	81	48	1.56897
hsa-miR-30d-3p	3p	hsa-mir-30d	MI0000255	UUUCAG	22	CUUUCAGUCAGAUGUUUGCUGC	MIMAT0004551	CTTTCAGTCAGATGTTTGCTGC	Yes	31	15	31	15	81	48	1.56897
hsa-miR-29a-3p	3p	hsa-mir-29a	MI0000087	AGCACC	22	UAGCACCAUCUGAAAUCGGUUA	MIMAT0000086	TAGCACCATCTGAAATCGGTT	No	428	285	844	453	2125	1355	1.5641
hsa-miR-221-5p	5p	hsa-mir-221	MI0000298	CCUGGC	22	ACCUGGCAUACAAUGUAGAUUU	MIMAT0004568	ACCTGGCATACAATGTAGATTTCTGT	No	10	4	61	46	168	104	1.5614
hsa-miR-3129-5p	5p	hsa-mir-3129	MI0014146	CAGUAG	22	GCAGUAGUGUAGAGAUUGGUUU	MIMAT0014992	AGTAGTGTAGAGATTGGTTTGC	No	1		15	7	29	15	1.56
hsa-miR-3187-5p	5p	hsa-mir-3187	MI0014231	CUGGGC	23	CCUGGGCAGCGUGUGGCUGAAGG	MIMAT0019216	CCTGGGCAGCGTGTGGCTGAAGGT	No	2		5	3	18	8	1.55556
hsa-miR-182-3p	3p	hsa-mir-182	MI0000272	GGUUCU	21	UGGUUCUAGACUUGCCAACUA	MIMAT0000260	GTGGTTCTAGACTTGCCAACT	No	1		3		10	3	1.53846
hsa-miR-17-5p	5p	hsa-mir-17	MI0000071	AAAGUG	23	CAAAGUGCUUACAGUGCAGGUAG	MIMAT0000070	CAAAGTGCTTACAGTGCAGGTAG	Yes	2298	1330	2298	1330	5357	3484	1.53606
hsa-miR-582-3p	3p	hsa-mir-582	MI0003589	AACUGG	22	UAACUGGUUGAACAACUGAACC	MIMAT0004797	TAACTGGTTGAACAACTGAACC	Yes	95	54	95	54	155	98	1.52778
hsa-miR-novel-chr10_1330	5p	hsa-mir-novel-chr10_1330	MYNO732	UAGGGC	19	UUAGGGCCCUGGCUCCAUC	hsa-miR-novel-chr10_1330	TTAGGGCCCTGGCTCCATC	Yes	9	4	9	4	19	9	1.52632
hsa-miR-3144-3p	3p	hsa-mir-3144	MI0014169	UAUACC	22	AUAUACCUGUUCGGUCUCUUUA	MIMAT0015015	ATATACCTGTTCGGTCTCTTT	No	6		8	5	22	11	1.52381
hsa-miR-561-5p	5p	hsa-mir-561	MI0003567	UCAAGG	22	AUCAAGGAUCUUAAACUUUGCC	MIMAT0022706	ATCAAGGATCTTAAACTTTGCC	Yes	21	13	21	13	46	27	1.51351
hsa-let-7f-2-3p	3p	hsa-let-7f-2	MI0000068	UAUACA	22	CUAUACAGUCUACUGUCUUUCC	MIMAT0004487	CTATACAGTCTACTGTCTTTCT	No	1		2		5		1.5
hsa-miR-10b-3p	3p	hsa-mir-10b	MI0000267	CAGAUU	22	ACAGAUUCGAUUCUAGGGGAAU	MIMAT0004556	CAGATTCGATTCTAGGGGAAT	No	15	10	19	15	68	42	1.5
hsa-miR-1286	3p	hsa-mir-1286	MI0006348	GCAGGA	21	UGCAGGACCAAGAUGAGCCCU	MIMAT0005877	TGCAGGACCAAGATGAGCCCT	Yes	2		2		5		1.5
hsa-miR-2355-5p	5p	hsa-mir-2355	MI0015873	UCCCCA	21	AUCCCCAGAUACAAUGGACAA	MIMAT0016895	ATCCCCAGATACAATGGACAAT	No			9	4	14	6	1.5
hsa-miR-3939	3p	hsa-mir-3939	MI0016596	ACGCGC	22	UACGCGCAGACCACAGGAUGUC	MIMAT0018355	TACGCGCAGACCACAGGATGTC	Yes	2		2		5		1.5
hsa-miR-548d-5p	5p	hsa-mir-548d-2	MI0003671	AAAGUA	22	AAAAGUAAUUGUGGUUUUUGCC	MIMAT0004812	AAAAGTAATTGTGGTTTTTGCC	Yes	1		1		5		1.5
hsa-miR-550a-5p	5p	hsa-mir-550a-1	MI0003600	GUGCCU	23	AGUGCCUGAGGGAGUAAGAGCCC	MIMAT0004800	AGTGCCTGAGGGAGTAAGAGC	No	1		2	1	11	4	1.5
hsa-miR-550a-5p	5p	hsa-mir-550a-2	MI0003601	GUGCCU	23	AGUGCCUGAGGGAGUAAGAGCCC	MIMAT0004800	AGTGCCTGAGGGAGTAAGAGC	No	1		2	1	11	4	1.5
hsa-miR-novel-chr1_25377	3p	hsa-mir-novel-chr1_25377	MYNO584	UUUGGC	22	AUUUGGCCUUUUAUGUUCUUGA	hsa-miR-novel-chr1_25377	ATTTGGCCTTTTATGTTCTTGA	Yes	1		1		5		1.5
hsa-miR-novel-chr2_34714	5p	hsa-mir-novel-chr2_34714	MYNO17	AAAGUA	22	AAAAGUAAUUGUUGUUCUUGCC	hsa-miR-novel-chr2_34714	AAAAGTAATTGTTGTTCTTGCC	Yes	8	4	8	4	20	10	1.5

## Sheet: B2_DOWN_Mayinga_24H
miRNA expression for Mayinga-24h-Huh7_vs_Control-24h-Huh7 (based on TagCount_ALL_Isoform data) fold change <=1/1.5 (0.67) Column A: MATURE-ID, the ID of mature miRNA annotated in miRBase 21. Column B: pre-miRNA arm (5p or 3p), the position of the mature miRNA on pre-miRNA. Column C: PRE-ID, the pre-miRNA name. Column D: PRE-ACC, the pre-miRNA ACCESSION. Column E: MUTURE-SEED, the seed sequence of…
Mayinga-24h-Huh7_vs_Control-24h-Huh7 1.5 fold change DOWN-regulated miRNAs
miRNA information										TagCount_Mature_Alone		TagCount_Most_Abundant_Seq		TagCount_ALL_Isoform		Fold Change
MATURE-ID	pre-miRNA arm (5p or 3p)	PRE-ID	PRE-ACC	MATURE-SEED	MATURE-LENGTH	MATURE-SEQ	MATURE-ACC	Most_Abundant_Seq	Is_miRBaseMature_Most_Abundant_Seq	Mayinga-24h-Huh7	Control-24h-Huh7	Mayinga-24h-Huh7	Control-24h-Huh7	Mayinga-24h-Huh7	Control-24h-Huh7	Mayinga-24h-Huh7 vs Control-24h-Huh7 Fold change
hsa-miR-2110	5p	hsa-mir-2110	MI0010629	UGGGGA	22	UUGGGGAAACGGCCGCUGAGUG	MIMAT0010133	TTGGGGAAACGGCCGCTGAGTGAGT	No	12	19	37	62	124	191	0.666667
hsa-miR-500b-3p	3p	hsa-mir-500b	MI0015903	CACCCA	20	GCACCCAGGCAAGGAUUCUG	MIMAT0027032	AGTGCACCCAGGCAAGGATTCT	No			4	13	42	68	0.666667
hsa-miR-92b-5p	5p	hsa-mir-92b	MI0003560	GGGACG	22	AGGGACGGGACGCGGUGCAGUG	MIMAT0004792	AGGGACGGGACGCGGTGCAGTGTT	No			4	9	10	20	0.666667
hsa-miR-novel-chr11_5132	3p	hsa-mir-novel-chr11_5132	MYNO274	UGGAGG	21	CUGGAGGCAGGGCUACCACCC	hsa-miR-novel-chr11_5132	CTGGAGGCAGGGCTACCACCA	No		2		2		5	0.666667
hsa-miR-novel-chr16_14180	5p	hsa-mir-novel-chr16_14180	MYNO577	UCCCGG	23	GUCCCGGUCGCCGCGGUUCGCCG	hsa-miR-novel-chr16_14180	GTCCCGGTCGCCGCGGTTCGCCG	Yes		2		2		5	0.666667
hsa-miR-novel-chr17_18036	3p	hsa-mir-novel-chr17_18036	MYNO46	CAGCCC	22	CCAGCCCCACGCGUCCCCAUGC	hsa-miR-novel-chr17_18036	CCAGCCCCACGCGTCCCCATGC	Yes	1	7	1	7	4	11	0.666667
hsa-miR-novel-chr4_41335	3p	hsa-mir-novel-chr4_41335	MYNO692	GCCCAG	22	AGCCCAGGAUGAAACUCUGACA	hsa-miR-novel-chr4_41335	AGCCCAGGATGAAACTCTGACA	Yes	1	6	1	6	2	8	0.666667
hsa-miR-novel-chr5_45438	5p	hsa-mir-novel-chr5_45438	MYNO945	ACAAUG	23	GACAAUGAUGAGAAGACCUGAGG	hsa-miR-novel-chr5_45438	GACAATGATGAGAAGACCTGAGG	Yes		2		2		5	0.666667
hsa-miR-novel-chr6_48355	3p	hsa-mir-novel-chr6_48355	MYNO57	CUCGUC	22	UCUCGUCCCGGCCCUGCCCGCU	hsa-miR-novel-chr6_48355	TCTCGTCCCGGCCCTGCCCGCT	Yes	1	5	1	5	2	8	0.666667
hsa-miR-4286	5p	hsa-mir-4286	MI0015894	CCCCAC	17	ACCCCACUCCUGGUACC	MIMAT0016916	ACCCCACTCCTGGTACCA	No	223	334	243	344	963	1454	0.664617
hsa-miR-novel-chr22_32439	3p	hsa-mir-novel-chr22_32439	MYNO663	CCCCAC	17	CCCCCACUCCUGGUGCC	hsa-miR-novel-chr22_32439	CCCCCACTCCTGGTACC	No			18	21	25	43	0.660377
hsa-miR-4454	5p	hsa-mir-4454	MI0016800	GAUCCG	20	GGAUCCGAGUCACGGCACCA	MIMAT0018976	TCCGAGTCACGGCACCA	No			37	58	191	295	0.659016
hsa-miR-4326	5p	hsa-mir-4326	MI0015866	GUUCCU	20	UGUUCCUCUGUCUCCCAGAC	MIMAT0016888	TGTTCCTCTGTCTCCCAGACTCTG	No	1		146	210	269	414	0.658019
hsa-miR-3187-3p	3p	hsa-mir-3187	MI0014231	UGGCCA	20	UUGGCCAUGGGGCUGCGCGG	MIMAT0015069	TTGGCCATGGGGCTGCGCGGGGC	No	20	32	35	41	188	291	0.657807
hsa-miR-novel-chr7_53281	5p	hsa-mir-novel-chr7_53281	MYNO278	GGGAAU	17	UGGGAAUGAUGAUUUCA	hsa-miR-novel-chr7_53281	TGGGAATGATGATTTC	No	1	1	32	51	38	63	0.657534
hsa-miR-novel-chr8_54829	3p	hsa-mir-novel-chr8_54829	MYNO1192	GCUGGU	18	GGCUGGUCCGAUGGUAGU	hsa-miR-novel-chr8_54829	GGCTGGTCCGATGGTAGTGGGT	No	101	134	171	231	683	1048	0.655009
hsa-miR-130b-5p	5p	hsa-mir-130b	MI0000748	CUCUUU	21	ACUCUUUCCCUGUUGCACUAC	MIMAT0004680	ACTCTTTCCCTGTTGCACTACT	No	29	30	369	550	591	909	0.653972
hsa-miR-659-5p	5p	hsa-mir-659	MI0003683	GGACCU	22	AGGACCUUCCCUGAACCAAGGA	MIMAT0022710	AGGACCTTCCCTGAACCAAGGA	Yes	4	10	4	10	5	13	0.652174
hsa-miR-novel-chr18_19540	5p	hsa-mir-novel-chr18_19540	MYNO556	GAGUGU	23	UGAGUGUGCGUGUGUGAGUGUGC	hsa-miR-novel-chr18_19540	TGAGTGTGTGTGTGTGAGTGTGC	No		1	42	74	48	79	0.651685
hsa-miR-362-5p	5p	hsa-mir-362	MI0000762	AUCCUU	24	AAUCCUUGGAACCUAGGUGUGAGU	MIMAT0000705	AATCCTTGGAACCTAGGTGTGAGT	Yes	519	735	519	735	959	1478	0.65121
hsa-miR-2276-5p	5p	hsa-mir-2276	MI0011282	CCCUCU	22	GCCCUCUGUCACCUUGCAGACG	MIMAT0026921	GCCCTCTGTCACCTTGCAGACG	Yes	1	6	1	6	3	10	0.65
hsa-miR-379-5p	5p	hsa-mir-379	MI0000787	GGUAGA	21	UGGUAGACUAUGGAACGUAGG	MIMAT0000733	TGGTAGACTATGGAACGTAGG	Yes	1	4	1	4	3	10	0.65
hsa-miR-novel-chr14_10937	5p	hsa-mir-novel-chr14_10937	MYNO1131	UUGAUG	25	UUUGAUGGCUGUUCCUCUCACUGCU	hsa-miR-novel-chr14_10937	TTTGATGGCTGTTCCTCTCACTGCT	Yes	5	11	5	11	29	50	0.65
hsa-miR-novel-chr21_31339	3p	hsa-mir-novel-chr21_31339	MYNO68	AGCCAU	20	AAGCCAUGAUGAUACCACUA	hsa-miR-novel-chr21_31339	AGCCATGATGATACCACTGAGC	No			126	204	189	297	0.648208
hsa-miR-novel-chr20_29538	5p	hsa-mir-novel-chr20_29538	MYNO885	CAGGCU	17	CCAGGCUGGAGUGCAGU	hsa-miR-novel-chr20_29538	TTAACCAGGCTGGAGTGCAGTG	No					1	7	0.647059
hsa-miR-616-5p	5p	hsa-mir-616	MI0003629	CUCAAA	22	ACUCAAAACCCUUCAGUGACUU	MIMAT0003284	ACTCAAAACCCTTCAGTGACTTC	No	4	9	8	15	19	35	0.644444
hsa-miR-3662	3p	hsa-mir-3662	MI0016063	AAAAUG	24	GAAAAUGAUGAGUAGUGACUGAUG	MIMAT0018083	GAAAATGATGAGTAGTGACTGATG	Yes	15	21	15	21	17	32	0.642857
hsa-miR-novel-chrX_60296	5p	hsa-mir-novel-chrX_60296	MYNO511	CUGGAC	19	ACUGGACUUGGAGUCAGAA	hsa-miR-novel-chrX_60296	ACTGGACTTGGAGTCAGAA	Yes	57	102	57	102	112	180	0.642105
hsa-miR-3620-3p	3p	hsa-mir-3620	MI0016011	CACCCU	22	UCACCCUGCAUCCCGCACCCAG	MIMAT0018001	TCACCCTGCATCCCGCACCCAGT	No			3	5	6	15	0.64
hsa-miR-novel-chr14_11607	5p	hsa-mir-novel-chr14_11607	MYNO25	UUGAUG	22	UUUGAUGACUGUUCUUCCUGUU	hsa-miR-novel-chr14_11607	TTTGATGACTGTTCTTCCTGTT	Yes	8	12	8	12	20	37	0.638298
hsa-miR-novel-chr12_5743	3p	hsa-mir-novel-chr12_5743	MYNO1233	CUCUGG	18	CCUCUGGGCCCUUCCUCG	hsa-miR-novel-chr12_5743	CCTCTGGGCCCTTCCTCCAGTT	No		1	38	47	93	152	0.635802
hsa-miR-novel-chr9_56704	5p	hsa-mir-novel-chr9_56704	MYNO1062	CCGGCU	18	CCCGGCUGCUGUAGGCUU	hsa-miR-novel-chr9_56704	ACCGGCTGCTGTAGGCTT	No			3	4	30	53	0.634921
hsa-miR-novel-chr3_37885	3p	hsa-mir-novel-chr3_37885	MYNO2	GGGUGC	17	CGGGUGCUGUAGGCUUU	hsa-miR-novel-chr3_37885	GGGTGCTGTAGGCTTT	No	438	621	899	1707	2782	4391	0.634401
hsa-miR-629-3p	3p	hsa-mir-629	MI0003643	UUCUCC	22	GUUCUCCCAACGUAAGCCCAGC	MIMAT0003298	GTTCTCCCAACGTAAGCCCAGC	Yes	52	76	52	76	113	184	0.634021
hsa-miR-1260a	5p	hsa-mir-1260a	MI0006394	UCCCAC	18	AUCCCACCUCUGCCACCA	MIMAT0005911	ATCCCACCGCTGCCACCA	No	1	2	299	502	378	602	0.633987
hsa-miR-127-3p	3p	hsa-mir-127	MI0000472	CGGAUC	22	UCGGAUCCGUCUGAGCUUGGCU	MIMAT0000446	TCGGATCCGTCTGAGCTTGGCT	Yes	11	15	11	15	21	39	0.632653
hsa-miR-92a-1-5p	5p	hsa-mir-92a-1	MI0000093	GGUUGG	23	AGGUUGGGAUCGGUUGCAAUGCU	MIMAT0004507	AGGTTGGGATCGGTTGCAATGCT	Yes	90	135	90	135	143	232	0.632231
hsa-miR-6857-3p	3p	hsa-mir-6857	MI0022703	GACUGA	21	UGACUGAGCUUCUCCCCACAG	MIMAT0027615	TGACTGAGCTTCTCCCCACAGT	No			2	6	2	9	0.631579
hsa-miR-378a-3p	3p	hsa-mir-378a	MI0000786	CUGGAC	22	ACUGGACUUGGAGUCAGAAGGC	MIMAT0000732	ACTGGACTTGGAGTCAGAAGGC	Yes	6746	10496	6746	10496	13852	22007	0.629604
hsa-let-7g-5p	5p	hsa-let-7g	MI0000433	GAGGUA	22	UGAGGUAGUAGUUUGUACAGUU	MIMAT0000414	TGAGGTAGTAGTTTGTACAGTT	Yes	207	267	207	267	318	511	0.629559
hsa-miR-483-5p	5p	hsa-mir-483	MI0002467	AGACGG	22	AAGACGGGAGGAAAGAAGGGAG	MIMAT0004761	AAGACGGGAGGAAAGAAGGGAG	Yes	1176	1717	1176	1717	3873	6167	0.628622
hsa-miR-novel-chr6_49651	5p	hsa-mir-novel-chr6_49651	MYNO1215	GAAGGU	17	GGAAGGUUUCCUGGGCA	hsa-miR-novel-chr6_49651	GGAAGGTTTCCTGGGC	No	6	13	13	26	44	76	0.627907
hsa-miR-novel-chr9_57147	3p	hsa-mir-novel-chr9_57147	MYNO865	CUGUCU	18	CCUGUCUGAGCGCCGCUC	hsa-miR-novel-chr9_57147	TGTCTGAGCGTCGCTC	No			7	13	45	78	0.625
hsa-miR-novel-chr9_57919	5p	hsa-mir-novel-chr9_57919	MYNO3	GGGUGC	17	CGGGUGCUGUAGGCUUU	hsa-miR-novel-chr9_57919	ACCGGGTGCTGTAGGCTT	No	438	621	1708	2399	17114	27399	0.624758
hsa-miR-novel-chr21_31096	5p	hsa-mir-novel-chr21_31096	MYNO590	ACCUCG	21	GACCUCGCCGUCCCGCCCGCC	hsa-miR-novel-chr21_31096	GACCTCGCCGTCCCGCCCGCC	Yes	27	38	27	38	98	163	0.624277
hsa-miR-378f	3p	hsa-mir-378f	MI0016756	CUGGAC	20	ACUGGACUUGGAGCCAGAAG	MIMAT0018932	ACTGGACTTGGAGTCAGAAGT	No	2	2	17	40	63	107	0.623932
hsa-miR-novel-chrX_58953	3p	hsa-mir-novel-chrX_58953	MYNO1150	UGCAUC	19	CUGCAUCCACUGAGAGACG	hsa-miR-novel-chrX_58953	CTGCATCCACTGATAGA	No			9	16	13	27	0.621622
hsa-miR-novel-chr3_38154	5p	hsa-mir-novel-chr3_38154	MYNO1051	UGCACA	24	GUGCACAUUGUUAGAGCUUGGAGU	hsa-miR-novel-chr3_38154	GTGCACATTGTTAGAGCTTGGAGT	Yes	108	114	108	114	318	521	0.617702
hsa-miR-novel-chr12_8466	3p	hsa-mir-novel-chr12_8466	MYNO467	GAGUGU	24	GGAGUGUGUGUGUGUGAGUGUGUG	hsa-miR-novel-chr12_8466	GGAGTGTGTGTGTGTGAGTGTGTG	Yes	6	13	6	13	74	126	0.617647
hsa-miR-1260b	5p	hsa-mir-1260b	MI0014197	UCCCAC	19	AUCCCACCACUGCCACCAU	MIMAT0015041	ATCCCACCGCTGCCACCA	No	2	2	299	502	563	920	0.616129
hsa-miR-3074-5p	5p	hsa-mir-3074	MI0014181	UUCCUG	21	GUUCCUGCUGAACUGAGCCAG	MIMAT0019208	TTCCTGCTGAACTGAGCCAGT	No	2		20	39	44	78	0.613636
hsa-miR-7111-3p	3p	hsa-mir-7111	MI0022962	UCCUCU	22	AUCCUCUCUUCCCUCCUCCCAG	MIMAT0028120	ATCCTCTCTTCCCTCCTCCCAGT	No	1		7	14	9	21	0.612903
hsa-miR-532-3p	3p	hsa-mir-532	MI0003205	CUCCCA	22	CCUCCCACACCCAAGGCUUGCA	MIMAT0004780	CCTCCCACACCCAAGGCTTGCA	Yes	162	272	162	272	401	662	0.611607
hsa-miR-4685-3p	3p	hsa-mir-4685	MI0017317	CUCCCU	22	UCUCCCUUCCUGCCCUGGCUAG	MIMAT0019772	TCTCCCTTCCTGCCCTGGCT	No			1	5	1	8	0.611111
hsa-miR-novel-chr20_30234	3p	hsa-mir-novel-chr20_30234	MYNO1206	GAGAGU	19	GGAGAGUUUGAUCCUGGCU	hsa-miR-novel-chr20_30234	GAGTTTGATCCTGGCT	No				5	1	8	0.611111
hsa-miR-378d	3p	hsa-mir-378d-1	MI0016749	CUGGAC	20	ACUGGACUUGGAGUCAGAAA	MIMAT0018926	ACTGGACTTGGAGTCAGAA	No	13	29	57	102	129	218	0.609649
hsa-miR-novel-chr15_13530	3p	hsa-mir-novel-chr15_13530	MYNO29	AAAAGA	18	AAAAAGACACACACCACA	hsa-miR-novel-chr15_13530	AAAAAGACACACCCCACA	No			11	18	32	59	0.608696
hsa-miR-378d	5p	hsa-mir-378d-2	MI0003840	CUGGAC	20	ACUGGACUUGGAGUCAGAAA	MIMAT0018926	ACTGGACTTGGAGTCAGAA	No	13	29	57	102	127	216	0.606195
hsa-miR-1268b	5p	hsa-mir-1268b	MI0016748	GGGCGU	20	CGGGCGUGGUGGUGGGGGUG	MIMAT0018925	CGGGCGTGGTGGTGGGGG	No			21	29	37	68	0.602564
hsa-miR-7977	5p	hsa-mir-7977	MI0025753	UCCCAG	18	UUCCCAGCCAACGCACCA	MIMAT0031180	TCGATTCCCGGCCAACGCACCA	No			123	276	524	877	0.602029
hsa-miR-365a-5p	5p	hsa-mir-365a	MI0000767	GGGACU	23	AGGGACUUUUGGGGGCAGAUGUG	MIMAT0009199	AGGGACTTTTGGGGGCAGATGTG	Yes	82	160	82	160	196	333	0.600583
hsa-miR-199a-5p	5p	hsa-mir-199a-1	MI0000242	CCAGUG	23	CCCAGUGUUCAGACUACCUGUUC	MIMAT0000231	CCCAGTGTTCAGACTACCTGTTC	Yes	14	19	14	19	23	45	0.6
hsa-miR-199a-5p	5p	hsa-mir-199a-2	MI0000281	CCAGUG	23	CCCAGUGUUCAGACUACCUGUUC	MIMAT0000231	CCCAGTGTTCAGACTACCTGTTC	Yes	14	19	14	19	23	45	0.6
hsa-miR-novel-chr19_20368	5p	hsa-mir-novel-chr19_20368	MYNO812	CAGAGA	18	GCAGAGAUGGCCGAGUGG	hsa-miR-novel-chr19_20368	GCAGCGATGGCCGAGT	No			44	84	48	87	0.597938
hsa-miR-1908-5p	5p	hsa-mir-1908	MI0008329	GGCGGG	21	CGGCGGGGACGGCGAUUGGUC	MIMAT0007881	CGGCGGGGACGGCGATTGGTC	Yes	33	59	33	59	91	159	0.597633
hsa-miR-326	3p	hsa-mir-326	MI0000808	CUCUGG	20	CCUCUGGGCCCUUCCUCCAG	MIMAT0000756	CCTCTGGGCCCTTCCTCCAGT	No	13	23	225	341	313	532	0.595941
hsa-miR-19b-1-5p	5p	hsa-mir-19b-1	MI0000074	GUUUUG	23	AGUUUUGCAGGUUUGCAUCCAGC	MIMAT0004491	AGTTTTGCAGGTTTGCATCCAGC	Yes	11	29	11	29	22	44	0.592593
hsa-miR-1269b	5p	hsa-mir-1269b	MI0016888	UGGACU	22	CUGGACUGAGCCAUGCUACUGG	MIMAT0019059	CTGGACTGAGCCATGCTACTGG	Yes	1431	2635	1431	2635	5871	9919	0.592305
hsa-miR-novel-chr3_38187	3p	hsa-mir-novel-chr3_38187	MYNO502	CGGGUA	17	ACGGGUAUAGUUCAGUG	hsa-miR-novel-chr3_38187	ACGGGTATAGTTCAATGGTA	No			35	67	199	344	0.590395
hsa-miR-370-3p	3p	hsa-mir-370	MI0000778	CCUGCU	22	GCCUGCUGGGGUGGAACCUGGU	MIMAT0000722	GCCTGCTGGGGTGGAACCTGGT	Yes		5		5		7	0.588235
hsa-miR-184	3p	hsa-mir-184	MI0000481	GGACGG	22	UGGACGGAGAACUGAUAAGGGU	MIMAT0000454	TGGACGGAGAACTGATAAGGGT	Yes	17	32	17	32	27	53	0.587302
hsa-miR-204-5p	5p	hsa-mir-204	MI0000284	UCCCUU	22	UUCCCUUUGUCAUCCUAUGCCU	MIMAT0000265	TTCCCTTTGTCATCCTATGCCT	Yes	8	16	8	16	18	38	0.583333
hsa-miR-769-5p	5p	hsa-mir-769	MI0003834	GAGACC	22	UGAGACCUCUGGGUUCUGAGCU	MIMAT0003886	TGAGACCTCTGGGTTCTGAGCT	Yes	856	1347	856	1347	1797	3095	0.581965
hsa-miR-615-3p	3p	hsa-mir-615	MI0003628	CCGAGC	22	UCCGAGCCUGGGUCUCCCUCUU	MIMAT0003283	TCCGAGCCTGGGTCTCCCTCT	No	184	313	186	319	665	1152	0.580895
hsa-miR-novel-chr2_33873	3p	hsa-mir-novel-chr2_33873	MYNO957	GACGAC	22	UGACGACCCACACUCUCGCAGU	hsa-miR-novel-chr2_33873	TCGCGGACGACCCACA	No		1	1	8	1	9	0.578947
hsa-miR-1343-3p	3p	hsa-mir-1343	MI0017320	UCCUGG	22	CUCCUGGGGCCCGCACUCUCGC	MIMAT0019776	CTCCTGGGGCCCGCACTCTCG	No	8	12	8	11	32	63	0.575342
hsa-miR-197-3p	3p	hsa-mir-197	MI0000239	UCACCA	22	UUCACCACCUUCUCCACCCAGC	MIMAT0000227	TTCACCACCTTCTCCACCCAGC	Yes	2716	4372	2716	4372	4975	8669	0.574375
hsa-miR-18a-3p	3p	hsa-mir-18a	MI0000072	CUGCCC	23	ACUGCCCUAAGUGCUCCUUCUGG	MIMAT0002891	ACTGCCCTAAGTGCTCCTTCT	No	42	74	66	103	310	548	0.573477
hsa-miR-501-5p	5p	hsa-mir-501	MI0003185	AUCCUU	22	AAUCCUUUGUCCCUGGGUGAGA	MIMAT0002872	AATCCTTTGTCCCTGGGTGAGAGT	No	6	2	70	135	154	277	0.571429
hsa-miR-1-3p	3p	hsa-mir-1-2	MI0000437	GGAAUG	22	UGGAAUGUAAAGAAGUAUGUAU	MIMAT0000416	TGGAATGTAAAGAAGTATGTAT	Yes	11	24	11	24	20	43	0.566038
hsa-miR-1269a	3p	hsa-mir-1269a	MI0006406	UGGACU	22	CUGGACUGAGCCGUGCUACUGG	MIMAT0005923	CTGGACTGAGCCGTGCTACTGG	Yes	2037	3608	2037	3608	9547	16889	0.565536
hsa-miR-novel-chr3_38884	5p	hsa-mir-novel-chr3_38884	MYNO749	CCCACC	17	UCCCACCGCUGCCACCC	hsa-miR-novel-chr3_38884	ATCCCACCGCTGCCACC	No	1	5	110	156	453	809	0.565324
hsa-miR-378c	5p	hsa-mir-378c	MI0015825	CUGGAC	25	ACUGGACUUGGAGUCAGAAGAGUGG	MIMAT0016847	ACTGGACTTGGAGTCAGAAGA	No			302	580	687	1227	0.56346
hsa-miR-3158-3p	3p	hsa-mir-3158-1	MI0014186	AGGGCU	22	AAGGGCUUCCUCUCUGCAGGAC	MIMAT0015032	AAGGGCTTCCTCTCTGCAGGA	No	11	21	78	156	131	242	0.559524
hsa-miR-3158-3p	3p	hsa-mir-3158-2	MI0014187	AGGGCU	22	AAGGGCUUCCUCUCUGCAGGAC	MIMAT0015032	AAGGGCTTCCTCTCTGCAGGA	No	11	21	78	156	131	242	0.559524
hsa-miR-novel-chr1_26376	3p	hsa-mir-novel-chr1_26376	MYNO981	UGGCCC	24	UUGGCCCUUAUCGAAGCUGCAGCU	hsa-miR-novel-chr1_26376	TTGGCCCTTATCGAAGCTGCAGCT	Yes	31	47	31	47	118	219	0.558952
hsa-miR-671-5p	5p	hsa-mir-671	MI0003760	GGAAGC	23	AGGAAGCCCUGGAGGGGCUGGAG	MIMAT0003880	AGGAAGCCCTGGAGGGGCTGGAGG	No	39	63	432	705	1146	2088	0.551001
hsa-miR-491-3p	3p	hsa-mir-491	MI0003126	UUAUGC	22	CUUAUGCAAGAUUCCCUUCUAC	MIMAT0004765	CTTATGCAAGATTCCCTTCTAC	Yes	1	8	1	8	1	10	0.55
hsa-miR-novel-chr2_34829	3p	hsa-mir-novel-chr2_34829	MYNO591	GGGCCG	25	AGGGCCGGCUGGCUGUUCCGAGUGC	hsa-miR-novel-chr2_34829	GGCTGGTCCGAGTGCA	No			45	93	52	104	0.54386
hsa-miR-378i	5p	hsa-mir-378i	MI0016902	CUGGAC	21	ACUGGACUAGGAGUCAGAAGG	MIMAT0019074	ACTGGACTTGGAGTCAGAAGGT	No	2	4	1248	2319	1377	2567	0.538223
hsa-miR-novel-chr19_21743	5p	hsa-mir-novel-chr19_21743	MYNO714	CCUGCC	17	UCCUGCCGGAGCCCCCA	hsa-miR-novel-chr19_21743	CCTGCCGGAGCCACCA	No			18	43	55	111	0.53719
hsa-let-7b-5p	5p	hsa-let-7b	MI0000063	GAGGUA	22	UGAGGUAGUAGGUUGUGUGGUU	MIMAT0000063	TGAGGTAGTAGGTTGTGTGGTT	Yes	46	72	46	72	86	169	0.536313
hsa-miR-novel-chr16_14844	3p	hsa-mir-novel-chr16_14844	MYNO1055	CCGGGA	18	UCCGGGAGCUGUAGGCUU	hsa-miR-novel-chr16_14844	CCGGGTGCTGTAGGCTTC	No			70	148	126	246	0.53125
hsa-miR-novel-chr9_56867	3p	hsa-mir-novel-chr9_56867	MYNO45	CUCACU	17	UCUCACUGUAGCCUCGA	hsa-miR-novel-chr9_56867	TCTCACTGTAGCCTCGAACCT	No	1		14	43	58	118	0.53125
hsa-miR-874-3p	3p	hsa-mir-874	MI0005532	UGCCCU	22	CUGCCCUGGCCCGAGGGACCGA	MIMAT0004911	CTGCCCTGGCCCGAGGGACCGACT	No	13	40	79	117	269	522	0.524436
hsa-miR-novel-chr17_16473	3p	hsa-mir-novel-chr17_16473	MYNO468	CCCUGU	21	UCCCUGUCCUCCAGGAGCUGG	hsa-miR-novel-chr17_16473	TCCCTGTCCTCCAGGAGCTT	No			36	79	83	169	0.519553
hsa-miR-1-3p	3p	hsa-mir-1-1	MI0000651	GGAAUG	22	UGGAAUGUAAAGAAGUAUGUAU	MIMAT0000416	TGGAATGTAAAGAAGTATGTAT	Yes	11	24	11	24	17	42	0.519231
hsa-miR-novel-chr18_19812	3p	hsa-mir-novel-chr18_19812	MYNO481	GGAAUG	22	UGGAAUGUAAAGAAGUAUGUAU	hsa-miR-novel-chr18_19812	TGGAATGTAAAGAAGTATGTAT	Yes	11	24	11	24	17	42	0.519231
hsa-miR-novel-chr12_6591	3p	hsa-mir-novel-chr12_6591	MYNO1185	GUUCCA	17	GGUUCCAUAGUGUAGUG	hsa-miR-novel-chr12_6591	GGTTCCATAGTGTAGC	No	93	165	126	228	558	1084	0.519196
hsa-miR-328-3p	3p	hsa-mir-328	MI0000804	UGGCCC	22	CUGGCCCUCUCUGCCCUUCCGU	MIMAT0000752	CTGGCCCTCTCTGCCCTTCCGT	Yes	68	137	68	137	126	252	0.519084
hsa-miR-25-5p	5p	hsa-mir-25	MI0000082	GGCGGA	21	AGGCGGAGACUUGGGCAAUUG	MIMAT0004498	AGGCGGAGACTTGGGCAATTGCT	No	47	112	211	326	580	1146	0.510381
hsa-miR-1257	5p	hsa-mir-1257	MI0006391	GUGAAU	21	AGUGAAUGAUGGGUUCUGACC	MIMAT0005908	GTGAATGATGGGTTCTGACC	No	16	36	40	71	98	203	0.507042
hsa-miR-novel-chr11_5216	3p	hsa-mir-novel-chr11_5216	MYNO1048	GAGGGG	19	UGAGGGGCAGAGAGUGAGG	hsa-miR-novel-chr11_5216	TGAGGGGCAGAGAGCGAGGCTTC	No			1	7	4	18	0.5
hsa-miR-1291	5p	hsa-mir-1291	MI0006353	GGCCCU	24	UGGCCCUGACUGAAGACCAGCAGU	MIMAT0005881	GTGGCCCTGACTGAAGACCAGC	No	18	29	127	300	621	1267	0.494127
hsa-miR-novel-chr16_14481	3p	hsa-mir-novel-chr16_14481	MYNO862	CAUUGG	25	GCAUUGGUGGUUCAGUGGUAGAAUU	hsa-miR-novel-chr16_14481	GCATTGGTGGTTCAGTGGTAGAATT	Yes	1303	2407	1303	2407	14667	29887	0.490919
hsa-miR-novel-chr19_22180	3p	hsa-mir-novel-chr19_22180	MYNO801	UGGACG	17	GUGGACGGUGUGAGGCC	hsa-miR-novel-chr19_22180	TGGACGGTGTGAGGCC	No	11	16	27	38	282	585	0.490756
hsa-miR-3944-3p	3p	hsa-mir-3944	MI0016601	UCGGGC	23	UUCGGGCUGGCCUGCUGCUCCGG	MIMAT0018360	TTCGGGCTGGCCTGCTGCTCCGG	Yes	11	30	11	30	46	105	0.486957
hsa-miR-940	3p	hsa-mir-940	MI0005762	AGGCAG	21	AAGGCAGGGCCCCCGCUCCCC	MIMAT0004983	AAGGCAGGGCCCCCGCTCCCCT	No	6	9	8	23	42	97	0.485981
hsa-miR-1908-3p	3p	hsa-mir-1908	MI0008329	CGGCCG	21	CCGGCCGCCGGCUCCGCCCCG	MIMAT0026916	CCGGCCGCCGGCTCCGCCCCG	Yes	8	24	8	24	28	69	0.481013
hsa-miR-224-5p	5p	hsa-mir-224	MI0000301	AAGUCA	21	CAAGUCACUAGUGGUUCCGUU	MIMAT0000281	CAAGTCACTAGTGGTTCCGTTT	No				7		11	0.47619
hsa-let-7i-5p	5p	hsa-let-7i	MI0000434	GAGGUA	22	UGAGGUAGUAGUUUGUGCUGUU	MIMAT0000415	TGAGGTAGTAGTTTGTGCTGTT	Yes	155	322	155	322	268	579	0.471986
hsa-miR-3182	5p	hsa-mir-3182	MI0014224	CUUCUG	17	GCUUCUGUAGUGUAGUC	MIMAT0015062	GCTTCTGTAGTGTAGTG	No	4	13	451	943	719	1552	0.466709
hsa-miR-novel-chr9_56521	3p	hsa-mir-novel-chr9_56521	MYNO587	CUGGAC	19	CCUGGACUUGGAUUCAGAA	hsa-miR-novel-chr9_56521	CCTGGACTTGGAGTCAGAAGGT	No			14	41	34	85	0.463158
hsa-miR-novel-chr19_20494	5p	hsa-mir-novel-chr19_20494	MYNO466	GUGGGU	18	GGUGGGUGCUGUAGGCUU	hsa-miR-novel-chr19_20494	GGGTGCTGTAGGCTTC	No			75	176	171	395	0.446914
hsa-miR-novel-chr4_41778	5p	hsa-mir-novel-chr4_41778	MYNO645	ACCCUU	21	CACCCUUUCCUGUGCCCUUUU	hsa-miR-novel-chr4_41778	CACCCTTTCCTGTGCCCTTTT	Yes	276	613	276	613	708	1598	0.446517
hsa-miR-novel-chr15_12117	3p	hsa-mir-novel-chr15_12117	MYNO538	CUGGCC	19	CCUGGCCUUGGAGUCAGAA	hsa-miR-novel-chr15_12117	CCTGGACTTGGAGTCAGAAGGT	No			14	41	55	138	0.439189
hsa-miR-novel-chr17_18292	3p	hsa-mir-novel-chr17_18292	MYNO788	GAGCCC	18	UGAGCCCUCUGGGGUCUG	hsa-miR-novel-chr17_18292	TGAGCCCTCTGGGTTCTGAGCC	No			3	9	8	31	0.439024
hsa-miR-491-5p	5p	hsa-mir-491	MI0003126	GUGGGG	22	AGUGGGGAACCCUUCCAUGAGG	MIMAT0002807	AGTGGGGAACCCTTCCATGAGGA	No	23	48	100	259	173	411	0.434679
hsa-miR-7974	3p	hsa-mir-7974	MI0025750	GGCUGU	24	AGGCUGUGAUGCUCUCCUGAGCCC	MIMAT0031177	AGGCTGTGATGCTCTCCTGAGCCC	Yes	49	95	49	95	172	443	0.401766
hsa-miR-210-3p	3p	hsa-mir-210	MI0000286	UGUGCG	22	CUGUGCGUGUGACAGCGGCUGA	MIMAT0000267	CTGTGCGTGTGACAGCGGCTGA	Yes	249	709	249	709	825	2075	0.40048
hsa-miR-novel-chr2_36744	3p	hsa-mir-novel-chr2_36744	MYNO860	GGUCUG	17	GGGUCUGUAGCUCAGUG	hsa-miR-novel-chr2_36744	GGCTCTGTAGCTCAGT	No			187	433	209	545	0.394595
hsa-miR-novel-chr5_47105	5p	hsa-mir-novel-chr5_47105	MYNO1194	CCAUGA	18	GCCAUGAGAACAGCCACC	hsa-miR-novel-chr5_47105	GCCATGAGAACAGCAACC	No			58	164	83	242	0.369048
hsa-miR-486-5p	5p	hsa-mir-486-1	MI0002470	CCUGUA	22	UCCUGUACUGAGCUGCCCCGAG	MIMAT0002177	TCCTGTACTGAGCTGCCCCGAG	Yes	3	12	3	12	14	58	0.352941
hsa-miR-486-5p	5p	hsa-mir-486-2	MI0023622	CCUGUA	22	UCCUGUACUGAGCUGCCCCGAG	MIMAT0002177	TCCTGTACTGAGCTGCCCCGAG	Yes	3	12	3	12	15	62	0.347222
hsa-miR-210-5p	5p	hsa-mir-210	MI0000286	GCCCCU	22	AGCCCCUGCCCACCGCACACUG	MIMAT0026475	AGCCCCTGCCCACCGCACACT	No	3	15	8	26	16	75	0.305882
hsa-miR-novel-chr2_35636	5p	hsa-mir-novel-chr2_35636	MYNO1190	CUGACC	21	GCUGACCCGCUGUCCUCUGGC	hsa-miR-novel-chr2_35636	GCTGACACGCTGTCCTCTGGC	No			18	62	25	106	0.301724
hsa-miR-451a	5p	hsa-mir-451a	MI0001729	AACCGU	22	AAACCGUUACCAUUACUGAGUU	MIMAT0001631	AAACCGTTACCATTACTGAGT	No	13	17	133	541	227	878	0.266892
hsa-miR-novel-chr16_14823	5p	hsa-mir-novel-chr16_14823	MYNO638	CGAAUC	17	UCGAAUCUCUCUGAGAG	hsa-miR-novel-chr16_14823	TCGAATCTCTCTGAGCG	No	1		12	89	103	598	0.185855

## Sheet: B3_UP_Makona_24H
miRNA expression for Makona-24h-Huh7_vs_Control-24h-Huh7 (based on TagCount_ALL_Isoform data) fold change >=1.5 Column A: MATURE-ID, the ID of mature miRNA annotated in miRBase 21. Column B: pre-miRNA arm (5p or 3p), the position of the mature miRNA on pre-miRNA. Column C: PRE-ID, the pre-miRNA name. Column D: PRE-ACC, the pre-miRNA ACCESSION. Column E: MUTURE-SEED, the seed sequence of the matur…
Makona-24h-Huh7_vs_Control-24h-Huh7 1.5 fold change UP-regulated miRNAs
miRNA information										TagCount_Mature_Alone		TagCount_Most_Abundant_Seq		TagCount_ALL_Isoform		Fold Change
MATURE-ID	pre-miRNA arm (5p or 3p)	PRE-ID	PRE-ACC	MATURE-SEED	MATURE-LENGTH	MATURE-SEQ	MATURE-ACC	Most_Abundant_Seq	Is_miRBaseMature_Most_Abundant_Seq	Makona-24h-Huh7	Control-24h-Huh7	Makona-24h-Huh7	Control-24h-Huh7	Makona-24h-Huh7	Control-24h-Huh7	Makona-24h-Huh7 vs Control-24h-Huh7 Fold change
hsa-miR-454-3p	3p	hsa-mir-454	MI0003820	AGUGCA	23	UAGUGCAAUAUUGCUUAUAGGGU	MIMAT0003885	TAGTGCAATATTGCTTATAGGGTT	No	44	10	63	18	252	68	3.35897
hsa-miR-374a-3p	3p	hsa-mir-374a	MI0000782	UUAUCA	22	CUUAUCAGAUUGUAUUGUAAUU	MIMAT0004688	CTTATCAGATTGTATTGTAATT	Yes	33	7	33	7	46	10	2.8
hsa-miR-374b-5p	5p	hsa-mir-374b	MI0005566	UAUAAU	22	AUAUAAUACAACCUGCUAAGUG	MIMAT0004955	ATATAATACAACCTGCTAAGT	No	219	114	322	121	867	360	2.37027
hsa-miR-132-3p	3p	hsa-mir-132	MI0000449	AACAGU	22	UAACAGUCUACAGCCAUGGUCG	MIMAT0000426	TAACAGTCTACAGCCATGGTCG	Yes	8	2	8	2	23	4	2.35714
hsa-miR-4483	3p	hsa-mir-4483	MI0016844	GGGUGG	17	GGGGUGGUCUGUUGUUG	MIMAT0019017	GGTGTGGTCTGTTGTT	No			21	4	27	6	2.3125
hsa-miR-novel-chr1_24913	3p	hsa-mir-novel-chr1_24913	MYNO1225	GUGUGG	17	GGUGUGGUUUGUUGUUU	hsa-miR-novel-chr1_24913	GGTGTGGTCTGTTGTTT	No			334	120	1126	499	2.23183
hsa-miR-221-5p	5p	hsa-mir-221	MI0000298	CCUGGC	22	ACCUGGCAUACAAUGUAGAUUU	MIMAT0004568	ACCTGGCATACAATGTAGATTTCTGT	No	8	4	122	46	241	104	2.20175
hsa-miR-19a-3p	3p	hsa-mir-19a	MI0000073	GUGCAA	23	UGUGCAAAUCUAUGCAAAACUGA	MIMAT0000073	TGTGCAAATCTATGCAAAACTGT	No	10	7	15	4	83	33	2.16279
hsa-miR-664a-3p	3p	hsa-mir-664a	MI0006442	AUUCAU	23	UAUUCAUUUAUCCCCAGCCUACA	MIMAT0005949	TATTCATTTATCCCCAGCCTACA	Yes	15	5	15	5	33	10	2.15
hsa-miR-429	3p	hsa-mir-429	MI0001641	AAUACU	22	UAAUACUGUCUGGUAAAACCGU	MIMAT0001536	TAATACTGTCTGGTAAAACCGT	Yes	15	3	15	3	20	4	2.14286
hsa-miR-652-5p	5p	hsa-mir-652	MI0003667	AACCCU	25	CAACCCUAGGAGAGGGUGCCAUUCA	MIMAT0022709	ACAACCCTAGGAGAGGGTGCCATT	No	1		4		20	4	2.14286
hsa-miR-4521	5p	hsa-mir-4521	MI0016887	CUAAGG	22	GCUAAGGAAGUCCUGUGCUCAG	MIMAT0019058	GCTAAGGAAGTCCTGTGCTCAGTTT	No			1291	538	2996	1395	2.1395
hsa-miR-374a-5p	5p	hsa-mir-374a	MI0000782	UAUAAU	22	UUAUAAUACAACCUGAUAAGUG	MIMAT0000727	TTATAATACAACCTGATAAGTG	Yes	69	29	69	29	150	65	2.13333
hsa-miR-6894-3p	3p	hsa-mir-6894	MI0022741	UGCCUG	21	UUGCCUGCCCUCUUCCUCCAG	MIMAT0027689	TTGCCTGCCCTCTTCCTCCAGT	No			3		10		2
hsa-miR-novel-chr20_29712	5p	hsa-mir-novel-chr20_29712	MYNO1200	GUAGAG	18	GGUAGAGCAUUUGACUGC	hsa-miR-novel-chr20_29712	AGTGGTAGAGCATTTGACTGC	No	1		13	8	118	54	2
hsa-miR-novel-chr2_37626	3p	hsa-mir-novel-chr2_37626	MYNO32	UUUAGC	24	AUUUAGCUGUAUUGUGAGACAUUC	hsa-miR-novel-chr2_37626	AGCTGTATTGTGAGACATTC	No	5		1		24	7	2
hsa-miR-32-5p	5p	hsa-mir-32	MI0000090	AUUGCA	22	UAUUGCACAUUACUAAGUUGCA	MIMAT0000090	TATTGCACATTACTAAGTTGCA	Yes	21	11	21	11	33	12	1.95454
hsa-miR-20a-5p	5p	hsa-mir-20a	MI0000076	AAAGUG	23	UAAAGUGCUUAUAGUGCAGGUAG	MIMAT0000075	TAAAGTGCTTATAGTGCAGGTAG	Yes	1146	572	1146	572	2227	1156	1.91853
hsa-miR-novel-chr10_1855	5p	hsa-mir-novel-chr10_1855	MYNO61	GGCUGU	25	UGGCUGUUCCCCUGGUGGUUGCAUC	hsa-miR-novel-chr10_1855	TGGCTGTTCCCCTGGTGGTTGCATC	Yes	3		3		9		1.9
hsa-miR-4455	5p	hsa-mir-4455	MI0016801	GGGUGU	17	AGGGUGUGUGUGUUUUU	MIMAT0018977	AGGGTGTGCGTGTTTTT	No			312	171	520	269	1.89964
hsa-miR-331-5p	5p	hsa-mir-331	MI0000812	UAGGUA	22	CUAGGUAUGGUCCCAGGGAUCC	MIMAT0004700	CTAGGTATGGTCCCAGGGATC	No	11	6	57	31	153	76	1.89535
hsa-miR-novel-chr4_42996	3p	hsa-mir-novel-chr4_42996	MYNO1124	UAGUCU	18	GUAGUCUCUGUGGCUUUA	hsa-miR-novel-chr4_42996	AGTATTCTCTGTGGCTTT	No			70	35	137	68	1.88461
hsa-miR-216a-3p	3p	hsa-mir-216a	MI0000292	CACAGU	22	UCACAGUGGUCUCUGGGAUUAU	MIMAT0022844	CACAGTGGTCTCTGGGATTATG	No			10	1	22	7	1.88235
hsa-miR-20a-3p	3p	hsa-mir-20a	MI0000076	CUGCAU	22	ACUGCAUUAUGAGCACUUAAAG	MIMAT0004493	ACTGCATTATGAGCACTTAAAGT	No			10	2	16	4	1.85714
hsa-miR-548b-5p	5p	hsa-mir-548b	MI0003596	AAAGUA	22	AAAAGUAAUUGUGGUUUUGGCC	MIMAT0004798	AAAAGTAATTGTGGTTTTGGC	No	5	2	1		16	4	1.85714
hsa-miR-novel-chr1_25862	3p	hsa-mir-novel-chr1_25862	MYNO73	CCGGCC	23	UCCGGCCCGGCCCGGCCCCGCCC	hsa-miR-novel-chr1_25862	TCCGGCCCGGCCCGGCCCCGCCT	No			7	1	16	4	1.85714
hsa-miR-6877-5p	5p	hsa-mir-6877	MI0022724	GGGCCG	22	AGGGCCGAAGGGUGGAAGCUGC	MIMAT0027654	AGGGCCGAAGGGTGGAAGCTGC	Yes	3		3		14	3	1.84615
hsa-miR-novel-chr11_4417	5p	hsa-mir-novel-chr11_4417	MYNO31	GGAGGG	23	AGGAGGGACGUGGCGCUCUGAGA	hsa-miR-novel-chr11_4417	AGGAGGGACGTGGCGCTCTGAGT	No	1		9	6	23	8	1.83333
hsa-miR-1914-5p	5p	hsa-mir-1914	MI0008335	CCUGUG	22	CCCUGUGCCCGGCCCACUUCUG	MIMAT0007889	CCCTGTGCCCGGCCCACTTCTGT	No	2	1	2	3	19	6	1.8125
hsa-miR-16-5p	5p	hsa-mir-16-1	MI0000070	AGCAGC	22	UAGCAGCACGUAAAUAUUGGCG	MIMAT0000069	TAGCAGCACGTAAATATTGGCG	Yes	560	325	560	325	1743	962	1.8035
hsa-miR-16-5p	5p	hsa-mir-16-2	MI0000115	AGCAGC	22	UAGCAGCACGUAAAUAUUGGCG	MIMAT0000069	TAGCAGCACGTAAATATTGGCG	Yes	560	325	560	325	1707	943	1.80168
hsa-miR-4676-3p	3p	hsa-mir-4676	MI0017307	ACUGUU	22	CACUGUUUCACCACUGGCUCUU	MIMAT0019759	CACTGTTTCACCACTGGCTCTT	Yes					8		1.8
hsa-miR-4684-3p	3p	hsa-mir-4684	MI0017316	GUUGCA	22	UGUUGCAAGUCGGUGGAGACGU	MIMAT0019770	TGTTGCAAGTCGGTGGAGACGT	Yes	7		7		8		1.8
hsa-miR-577	5p	hsa-mir-577	MI0003584	AGAUAA	21	UAGAUAAAAUAUUGGUACCUG	MIMAT0003242	GTAGATAAAATATTGGTACCTGT	No			10	2	15	4	1.78571
hsa-miR-novel-chr22_33136	3p	hsa-mir-novel-chr22_33136	MYNO1077	CCUCAG	20	ACCUCAGAAGGUCUCAUUGC	hsa-miR-novel-chr22_33136	ACCTCAGAAGGTCTCACT	No			10	5	22	8	1.77778
hsa-miR-18a-5p	5p	hsa-mir-18a	MI0000072	AAGGUG	23	UAAGGUGCAUCUAGUGCAGAUAG	MIMAT0000072	TAAGGTGCATCTAGTGCAGATAG	Yes	57	40	57	40	205	111	1.77686
hsa-miR-182-3p	3p	hsa-mir-182	MI0000272	GGUUCU	21	UGGUUCUAGACUUGCCAACUA	MIMAT0000260	GTGGTTCTAGACTTGCCAACT	No	3		2		13	3	1.76923
hsa-miR-4745-5p	5p	hsa-mir-4745	MI0017384	GAGUGG	23	UGAGUGGGGCUCCCGGGACGGCG	MIMAT0019878	TGAGTGGGGCTCCCGGGACGGCGT	No	1				13	3	1.76923
hsa-miR-26a-2-3p	3p	hsa-mir-26a-2	MI0000750	CUAUUC	22	CCUAUUCUUGAUUACUUGUUUC	MIMAT0004681	CCTATTCTTGATTACTTGTTTC	Yes	22	10	22	10	27	11	1.76191
hsa-miR-7-5p	5p	hsa-mir-7-2	MI0000264	GGAAGA	23	UGGAAGACUAGUGAUUUUGUUGU	MIMAT0000252	TGGAAGACTAGTGATTTTGTTGTT	No	457	312	4572	2373	7045	4010	1.75497
hsa-miR-215-5p	5p	hsa-mir-215	MI0000291	UGACCU	21	AUGACCUAUGAAUUGACAGAC	MIMAT0000272	ATGACCTATGAATTGACAGACA	No	1901	1025	6528	3692	10966	6249	1.75364
hsa-miR-7-5p	5p	hsa-mir-7-3	MI0000265	GGAAGA	23	UGGAAGACUAGUGAUUUUGUUGU	MIMAT0000252	TGGAAGACTAGTGATTTTGTTGTT	No	457	312	4572	2373	7059	4027	1.75105
hsa-miR-582-3p	3p	hsa-mir-582	MI0003589	AACUGG	22	UAACUGGUUGAACAACUGAACC	MIMAT0004797	TAACTGGTTGAACAACTGAACC	Yes	109	54	109	54	179	98	1.75
hsa-miR-novel-chr16_13983	3p	hsa-mir-novel-chr16_13983	MYNO972	GUAUCC	18	UGUAUCCUCUGUGGCUUU	hsa-miR-novel-chr16_13983	GTATTCTCTGTGGCTTT	No			60	31	91	48	1.74138
hsa-miR-7-5p	5p	hsa-mir-7-1	MI0000263	GGAAGA	23	UGGAAGACUAGUGAUUUUGUUGU	MIMAT0000252	TGGAAGACTAGTGATTTTGTTGTT	No	457	312	4572	2373	7315	4202	1.73908
hsa-miR-novel-chr1_27934	3p	hsa-mir-novel-chr1_27934	MYNO778	UGGGCU	21	CUGGGCUGUAGUGCGCUAUGC	hsa-miR-novel-chr1_27934	TTCTGGGCTGTAGTGCGCTATGC	No	22	10	35	18	167	92	1.73529
hsa-miR-548x-3p	3p	hsa-mir-548x	MI0014244	AAAAAC	20	UAAAAACUGCAAUUACUUUC	MIMAT0015081	TAAAAACTGCAATTACTTTCA	No			3	1	9	1	1.72727
hsa-miR-548ar-3p	3p	hsa-mir-548ar	MI0019131	AAAACU	21	UAAAACUGCAGUUAUUUUUGC	MIMAT0022266	TAAAACTGCAGTTATTTTTGC	Yes	12	6	12	6	21	8	1.72222
hsa-miR-4443	5p	hsa-mir-4443	MI0016786	UGGAGG	17	UUGGAGGCGUGGGUUUU	MIMAT0018961	CTTGGAGGCGTGGGTT	No			5		14	4	1.71429
hsa-miR-21-5p	5p	hsa-mir-21	MI0000077	AGCUUA	22	UAGCUUAUCAGACUGAUGUUGA	MIMAT0000076	TAGCTTATCAGACTGATGTTGAC	No	6576	3365	33345	19948	76732	44856	1.71047
hsa-miR-502-5p	5p	hsa-mir-502	MI0003186	UCCUUG	21	AUCCUUGCUAUCUGGGUGCUA	MIMAT0002873	AATCCTTGCTATCTGGGTGCTAGT	No			25	19	72	38	1.70833
hsa-miR-222-5p	5p	hsa-mir-222	MI0000299	UCAGUA	22	CUCAGUAGCCAGUGUAGAUCCU	MIMAT0004569	CTCAGTAGCCAGTGTAGATCC	No			2		7		1.7
hsa-miR-548d-5p	5p	hsa-mir-548d-2	MI0003671	AAAGUA	22	AAAAGUAAUUGUGGUUUUUGCC	MIMAT0004812	AAAAGTAATTGTGGTTTTTGCC	Yes	1		1		7		1.7
hsa-miR-556-3p	3p	hsa-mir-556	MI0003562	UAUUAC	22	AUAUUACCAUUAGCUCAUCUUU	MIMAT0004793	ATATTACCATTAGCTCATCTT	No			4		7		1.7
hsa-miR-651-5p	5p	hsa-mir-651	MI0003666	UUAGGA	22	UUUAGGAUAAGCUUGACUUUUG	MIMAT0003321	TTTAGGATAAGCTTGACTTTTG	Yes	13	8	13	8	24	10	1.7
hsa-miR-novel-chr12_6721	3p	hsa-mir-novel-chr12_6721	MYNO469	GGAGUG	20	UGGAGUGUGAAAUGGUGUGU	hsa-miR-novel-chr12_6721	TGGAGTGTGACAATGGTGTGTA	No			11	16	58	30	1.7
hsa-miR-novel-chr19_20587	3p	hsa-mir-novel-chr19_20587	MYNO109	UUCCCC	22	CUUCCCCACCCUCUCCUGCAGC	hsa-miR-novel-chr19_20587	CTTCCCCACCCTCTCCTGCAGT	No			2		7		1.7
hsa-miR-3128	5p	hsa-mir-3128	MI0014145	CUGGCA	23	UCUGGCAAGUAAAAAACUCUCAU	MIMAT0014991	TGGCAAGTAAAAAACTCTCATT	No			6	3	12	3	1.69231
hsa-miR-548j-5p	5p	hsa-mir-548j	MI0006345	AAAGUA	22	AAAAGUAAUUGCGGUCUUUGGU	MIMAT0005875	AAAAGTAATTGCGGTCTTTGGT	Yes	4	2	4	2	12	3	1.69231
hsa-miR-10b-5p	5p	hsa-mir-10b	MI0000267	ACCCUG	23	UACCCUGUAGAACCGAAUUUGUG	MIMAT0000254	TACCCTGTAGAACCGAATTTGT	No	1437	852	2648	1507	8955	5297	1.68928
hsa-miR-625-3p	3p	hsa-mir-625	MI0003639	ACUAUA	22	GACUAUAGAACUUUCCCCCUCA	MIMAT0004808	GACTATAGAACTTTCCCCCTCA	Yes	21	13	21	13	81	44	1.68518
hsa-miR-novel-chr6_48709	3p	hsa-mir-novel-chr6_48709	MYNO844	UGGGCU	21	CUGGGCUGUAGUGCGCUAUGC	hsa-miR-novel-chr6_48709	CTGGGCTGTAGTGCGCTATGC	Yes	22	10	22	10	108	61	1.66197
hsa-miR-101-3p	3p	hsa-mir-101-2	MI0000739	ACAGUA	21	UACAGUACUGUGAUAACUGAA	MIMAT0000099	TACAGTACTGTGATAACTGAAG	No	10	9	53	31	249	146	1.66026
hsa-miR-3613-3p	3p	hsa-mir-3613	MI0016003	CAAAAA	24	ACAAAAAAAAAAGCCCAACCCUUC	MIMAT0017991	ACAAAAAAAAAAGCCCAACCCT	No			7	5	18	7	1.64706
hsa-miR-363-3p	3p	hsa-mir-363	MI0000764	AUUGCA	22	AAUUGCACGGUAUCCAUCUGUA	MIMAT0000707	AATTGCACGGTATCCATCTGTA	Yes	7	2	7	2	18	7	1.64706
hsa-miR-101-3p	3p	hsa-mir-101-1	MI0000103	ACAGUA	21	UACAGUACUGUGAUAACUGAA	MIMAT0000099	TACAGTACTGTGATAACTGAAG	No	10	9	53	31	241	143	1.64052
hsa-miR-20b-5p	5p	hsa-mir-20b	MI0001519	AAAGUG	23	CAAAGUGCUCAUAGUGCAGGUAG	MIMAT0001413	CAAAGTGCTCATAGTGCAGGTAG	Yes	2		2		8	1	1.63636
hsa-miR-449c-5p	5p	hsa-mir-449c	MI0003823	AGGCAG	25	UAGGCAGUGUAUUGCUAGCGGCUGU	MIMAT0010251	AGGCAGTGTATTGCTAGCGGCTGTT	No	1		10	6	26	12	1.63636
hsa-miR-296-5p	5p	hsa-mir-296	MI0000747	GGGCCC	21	AGGGCCCCCCCUCAAUCCUGU	MIMAT0000690	AGGGCCCCCCCTCAATCCTGT	Yes	33	15	33	15	75	42	1.63461
hsa-miR-95-3p	3p	hsa-mir-95	MI0000097	UCAACG	22	UUCAACGGGUAUUUAUUGAGCA	MIMAT0000094	TTCAACGGGTATTTATTGAGC	No	30	17	42	23	112	65	1.62667
hsa-miR-128-1-5p	5p	hsa-mir-128-1	MI0000447	GGGGCC	23	CGGGGCCGUAGCACUGUCUGAGA	MIMAT0026477	CGGGGCCGTAGCACTGTCTGAGA	Yes	23	8	23	8	55	30	1.625
hsa-miR-novel-chr9_56165	3p	hsa-mir-novel-chr9_56165	MYNO1	UACAGU	22	GUACAGUACUGUGAUAACUGAA	hsa-miR-novel-chr9_56165	GTACAGTACTGTGATAACTGAA	Yes	62	41	62	41	373	227	1.61603
hsa-miR-217	5p	hsa-mir-217	MI0000293	ACUGCA	23	UACUGCAUCAGGAACUGAUUGGA	MIMAT0000274	TACTGCATCAGGAACTGATTGGA	Yes	129	74	129	74	281	171	1.60773
hsa-miR-1286	3p	hsa-mir-1286	MI0006348	GCAGGA	21	UGCAGGACCAAGAUGAGCCCU	MIMAT0005877	TGCAGGACCAAGATGAGCCCT	Yes	1		1		6		1.6
hsa-miR-135a-5p	5p	hsa-mir-135a-1	MI0000452	AUGGCU	23	UAUGGCUUUUUAUUCCUAUGUGA	MIMAT0000428	TATGGCTTTTTATTCCTATGTGA	Yes	4		4		6		1.6
hsa-miR-135a-5p	5p	hsa-mir-135a-2	MI0000453	AUGGCU	23	UAUGGCUUUUUAUUCCUAUGUGA	MIMAT0000428	TATGGCTTTTTATTCCTATGTGA	Yes	4		4		6		1.6
hsa-miR-216b-3p	3p	hsa-mir-216b	MI0005569	CACACU	24	ACACACUUACCCGUAGAGAUUCUA	MIMAT0026721	CACACTTACCCGTAGAGATTCT	No			1		6		1.6
hsa-miR-6777-3p	3p	hsa-mir-6777	MI0022622	CCACUC	20	UCCACUCUCCUGGCCCCCAG	MIMAT0027455	TCCACTCTCCTGGCCCCCAGT	No			2		6		1.6
hsa-miR-novel-chr1_23560	5p	hsa-mir-novel-chr1_23560	MYNO92	UCAGGA	22	CUCAGGACUGGGUCAUUCUGUU	hsa-miR-novel-chr1_23560	CTCAGGACTGGGTCATTCTGTT	Yes	5		5		6		1.6
hsa-miR-novel-chr7_51963	3p	hsa-mir-novel-chr7_51963	MYNO629	GGCUCU	22	CGGCUCUGGCCUCCUGACCCAG	hsa-miR-novel-chr7_51963	CGGCTCTGGCCTCCTGACCCAG	Yes	4		4		6		1.6
hsa-miR-novel-chr15_13364	3p	hsa-mir-novel-chr15_13364	MYNO13	GCGCCG	22	CGCGCCGCUGGGGGCUCUGACU	hsa-miR-novel-chr15_13364	CGCGCCGCTGGGGGCTCTGACT	Yes	22	15	22	15	81	47	1.59649
hsa-miR-3613-5p	5p	hsa-mir-3613	MI0016003	GUUGUA	22	UGUUGUACUUUUUUUUUUGUUC	MIMAT0017990	TGTTGTACTTTTTTTTTTGTTC	Yes	13	4	13	4	17	7	1.58824
hsa-miR-1228-3p	3p	hsa-mir-1228	MI0006318	CACACC	20	UCACACCUGCCUCGCCCCCC	MIMAT0005583	TCACACCTGCCTCGCCCCCCA	No	1		3		9	2	1.58333
hsa-miR-340-5p	5p	hsa-mir-340	MI0000802	UAUAAA	22	UUAUAAAGCAAUGAGACUGAUU	MIMAT0004692	TTATAAAGCAATGAGACTGATT	Yes	195	127	195	127	276	171	1.58011
hsa-miR-216a-5p	5p	hsa-mir-216a	MI0000292	AAUCUC	22	UAAUCUCAGCUGGCAACUGUGA	MIMAT0000273	TAATCTCAGCTGGCAACTGTG	No	5	1	1		12	4	1.57143
hsa-miR-424-3p	3p	hsa-mir-424	MI0001446	AAAACG	21	CAAAACGUGAGGCGCUGCUAU	MIMAT0004749	CAAAACGTGAGGCGCTGCTAT	Yes	30	22	30	22	78	46	1.57143
hsa-miR-200a-5p	5p	hsa-mir-200a	MI0000737	AUCUUA	22	CAUCUUACCGGACAGUGCUGGA	MIMAT0001620	CATCTTACCGGACAGTGCTGGA	Yes	32	20	32	20	59	34	1.56818
hsa-miR-30e-5p	5p	hsa-mir-30e	MI0000749	GUAAAC	22	UGUAAACAUCCUUGACUGGAAG	MIMAT0000692	TGTAAACATCCTTGACTGGAAGCT	No	20	13	1103	685	1971	1263	1.55617
hsa-miR-7854-3p	3p	hsa-mir-7854	MI0025524	GAGGUG	21	UGAGGUGACCGCAGAUGGGAA	MIMAT0030429	TGAGGTGACCGCAGATGGGAAG	No	1		2	1	10	3	1.53846
hsa-miR-335-3p	3p	hsa-mir-335	MI0000816	UUUUCA	22	UUUUUCAUUAUUGCUCCUGACC	MIMAT0004703	TTTTTCATTATTGCTCCTGACC	Yes	13	5	13	5	33	18	1.53571
hsa-miR-374b-3p	3p	hsa-mir-374b	MI0005566	UUAGCA	22	CUUAGCAGGUUGUAUUAUCAUU	MIMAT0004956	CTTAGCAGGTTGTATTATCATT	Yes	8	5	8	5	13	5	1.53333
hsa-miR-500b-5p	5p	hsa-mir-500b	MI0015903	AUCCUU	18	AAUCCUUGCUACCUGGGU	MIMAT0016925	TAATCCTTGCTACCTGGGTGAGA	No			8	6	16	7	1.52941
hsa-miR-126-3p	3p	hsa-mir-126	MI0000471	CGUACC	22	UCGUACCGUGAGUAAUAAUGCG	MIMAT0000445	TCGTACCGTGAGTAATAATGC	No	281	204	264	122	1195	778	1.52919
hsa-miR-1273c	5p	hsa-mir-1273c	MI0014171	GCGACA	22	GGCGACAAAACGAGACCCUGUC	MIMAT0015017	GGCGACAAAACGAGACCCTGTC	Yes	8	6	8	6	22	11	1.52381
hsa-miR-33a-3p	3p	hsa-mir-33a	MI0000091	AAUGUU	22	CAAUGUUUCCACAGUGCAUCAC	MIMAT0004506	CAATGTTTCCACAGTGCATCA	No	1		11	5	22	11	1.52381
hsa-miR-330-5p	5p	hsa-mir-330	MI0000803	CUCUGG	22	UCUCUGGGCCUGUGUCUUAGGC	MIMAT0004693	TCTCTGGGCCTGTGTCTTAGG	No	9	7	12	7	37	21	1.51613
hsa-miR-1255a	5p	hsa-mir-1255a	MI0006389	GGAUGA	23	AGGAUGAGCAAAGAAAGUAGAUU	MIMAT0005906	AGGATGAGCAAAGAAAGTAGATT	Yes	29	21	29	21	53	32	1.5
hsa-miR-132-5p	5p	hsa-mir-132	MI0000449	CCGUGG	22	ACCGUGGCUUUCGAUUGUUACU	MIMAT0004594	ACCGTGGCTTTCGATTGTTACT	Yes	4		4		8	2	1.5
hsa-miR-181b-3p	3p	hsa-mir-181b-1	MI0000270	UCACUG	21	CUCACUGAACAAUGAAUGCAA	MIMAT0022692	CTCACTGAACAATGAATGCA	No	6	3	5	7	20	10	1.5
hsa-miR-3162-5p	5p	hsa-mir-3162	MI0014192	UAGGGA	23	UUAGGGAGUAGAAGGGUGGGGAG	MIMAT0015036	AGGGAGTAGAAGGGTGGGGAGC	No					5		1.5
hsa-miR-3163	5p	hsa-mir-3163	MI0014193	AUAAAA	22	UAUAAAAUGAGGGCAGUAAGAC	MIMAT0015037	TATAAAATGAGGGCAGTAAGAC	Yes	2		2		5		1.5
hsa-miR-3187-5p	5p	hsa-mir-3187	MI0014231	CUGGGC	23	CCUGGGCAGCGUGUGGCUGAAGG	MIMAT0019216	CCTGGGCAGCGTGTGGCTGAAGGT	No	1		5	3	17	8	1.5
hsa-miR-3664-5p	5p	hsa-mir-3664	MI0016065	ACUCUG	22	AACUCUGUCUUCACUCAUGAGU	MIMAT0018086	AACTCTGTCTTCACTCATGAGT	Yes	5	2	5	2	8	2	1.5
hsa-miR-450b-5p	5p	hsa-mir-450b	MI0005531	UUUGCA	22	UUUUGCAAUAUGUUCCUGAAUA	MIMAT0004909	TTTTGCAATATGTTCCTGAAT	No	5	2	8	4	17	8	1.5
hsa-miR-4689	5p	hsa-mir-4689	MI0017322	UGAGGA	22	UUGAGGAGACAUGGUGGGGGCC	MIMAT0019778	TTGAGGAGACATGGTGGG	No			1		5		1.5
hsa-miR-4802-3p	3p	hsa-mir-4802	MI0017450	ACAUGG	23	UACAUGGAUGGAAACCUUCAAGC	MIMAT0019982	TACATGGATGGAAACCTTCAAGC	Yes	3	2	3	2	8	2	1.5
hsa-miR-548d-5p	5p	hsa-mir-548d-1	MI0003668	AAAGUA	22	AAAAGUAAUUGUGGUUUUUGCC	MIMAT0004812	AAAAGTAATTGTGGTTTTTGCC	Yes	1		1		5		1.5
hsa-miR-6868-3p	3p	hsa-mir-6868	MI0022715	UCCUUC	21	UUCCUUCUGUUGUCUGUGCAG	MIMAT0027637	TTCCTTCTGTTGTCTGTGCAGT	No	1		2		5		1.5
hsa-miR-novel-chr17_18112	3p	hsa-mir-novel-chr17_18112	MYNO86	CCUCGC	22	GCCUCGCCGCCGCCUCUGCUGC	hsa-miR-novel-chr17_18112	GCCTCGCCGCCGCCTCTGCTGT	No	1				5		1.5
hsa-miR-novel-chr22_32722	5p	hsa-mir-novel-chr22_32722	MYNO66	AGGUGG	23	CAGGUGGAGGUGUGAGGUCCUGG	hsa-miR-novel-chr22_32722	CAGGTGGAGGTGTGAGGTCCTGT	No			3	4	11	4	1.5
hsa-miR-novel-chrX_60871	5p	hsa-mir-novel-chrX_60871	MYNO463	GGCAGU	17	AGGCAGUGGUGCUAUGG	hsa-miR-novel-chrX_60871	CAGTGGTGCTATGGGA	No	1		2		5		1.5
hsa-miR-novel-chrY_61107	5p	hsa-mir-novel-chrY_61107	MYNO457	GGCAGU	17	AGGCAGUGGUGCUAUGG	hsa-miR-novel-chrY_61107	CAGTGGTGCTATGGGA	No	1		2		5		1.5

## Sheet: B4_DOWN_Makona_24H
miRNA expression for Makona-24h-Huh7_vs_Control-24h-Huh7 (based on TagCount_ALL_Isoform data) fold change <=1/1.5 (0.67) Column A: MATURE-ID, the ID of mature miRNA annotated in miRBase 21. Column B: pre-miRNA arm (5p or 3p), the position of the mature miRNA on pre-miRNA. Column C: PRE-ID, the pre-miRNA name. Column D: PRE-ACC, the pre-miRNA ACCESSION. Column E: MUTURE-SEED, the seed sequence of …
Makona-24h-Huh7_vs_Control-24h-Huh7 1.5 fold change DOWN-regulated miRNAs
miRNA information										TagCount_Mature_Alone		TagCount_Most_Abundant_Seq		TagCount_ALL_Isoform		Fold Change
MATURE-ID	pre-miRNA arm (5p or 3p)	PRE-ID	PRE-ACC	MATURE-SEED	MATURE-LENGTH	MATURE-SEQ	MATURE-ACC	Most_Abundant_Seq	Is_miRBaseMature_Most_Abundant_Seq	Makona-24h-Huh7	Control-24h-Huh7	Makona-24h-Huh7	Control-24h-Huh7	Makona-24h-Huh7	Control-24h-Huh7	Makona-24h-Huh7 vs Control-24h-Huh7 Fold change
hsa-miR-novel-chr11_5132	3p	hsa-mir-novel-chr11_5132	MYNO274	UGGAGG	21	CUGGAGGCAGGGCUACCACCC	hsa-miR-novel-chr11_5132	CTGGAGGCAGGGCTACCACCA	No		2		2		5	0.666667
hsa-miR-novel-chr3_40152	3p	hsa-mir-novel-chr3_40152	MYNO426	AGGAAA	20	GAGGAAACUCUGGUAGAGGA	hsa-miR-novel-chr3_40152	AGGAAACTCTGGTGGAGG	No			2	2	4	11	0.666667
hsa-miR-130b-5p	5p	hsa-mir-130b	MI0000748	CUCUUU	21	ACUCUUUCCCUGUUGCACUAC	MIMAT0004680	ACTCTTTCCCTGTTGCACTACT	No	22	30	375	550	599	909	0.662677
hsa-miR-744-5p	5p	hsa-mir-744	MI0005559	GCGGGG	22	UGCGGGGCUAGGGCUAACAGCA	MIMAT0004945	TGCGGGGCTAGGGCTAACAGC	No	315	467	365	589	983	1499	0.658052
hsa-miR-328-3p	3p	hsa-mir-328	MI0000804	UGGCCC	22	CUGGCCCUCUCUGCCCUUCCGU	MIMAT0000752	CTGGCCCTCTCTGCCCTTCCGT	Yes	82	137	82	137	162	252	0.656489
hsa-miR-181a-3p	3p	hsa-mir-181a-1	MI0000289	CCAUCG	22	ACCAUCGACCGUUGAUUGUACC	MIMAT0000270	ACCATCGACCGTTGATTGTACC	Yes	219	302	219	302	568	871	0.656073
hsa-miR-671-5p	5p	hsa-mir-671	MI0003760	GGAAGC	23	AGGAAGCCCUGGAGGGGCUGGAG	MIMAT0003880	AGGAAGCCCTGGAGGGGCTGGAGG	No	44	63	474	705	1362	2088	0.653956
hsa-miR-1248	5p	hsa-mir-1248	MI0006383	CCUUCU	27	ACCUUCUUGUAUAAGCACUGUGCUAAA	MIMAT0005900	ACCTTCTTGTATAAGCACTGTGC	No	1	2	29	56	104	165	0.651429
hsa-miR-novel-chr9_56704	5p	hsa-mir-novel-chr9_56704	MYNO1062	CCGGCU	18	CCCGGCUGCUGUAGGCUU	hsa-miR-novel-chr9_56704	ACCGGCTGCTGTAGGCTT	No			2	4	31	53	0.650794
hsa-miR-145-3p	3p	hsa-mir-145	MI0000461	GAUUCC	22	GGAUUCCUGGAAAUACUGUUCU	MIMAT0004601	ATTCCTGGAAATACTGTTCTT	No			1	3	3	10	0.65
hsa-miR-novel-chr17_17267	3p	hsa-mir-novel-chr17_17267	MYNO85	AAGCAG	25	GAAGCAGCGCCUGUCGCAACUCGCC	hsa-miR-novel-chr17_17267	GAAGCAGCGCCTGTCGCAACTCGCC	Yes		4		4	1	7	0.647059
hsa-miR-novel-chr20_29538	5p	hsa-mir-novel-chr20_29538	MYNO885	CAGGCU	17	CCAGGCUGGAGUGCAGU	hsa-miR-novel-chr20_29538	TTAACCAGGCTGGAGTGCAGTG	No					1	7	0.647059
hsa-let-7c-5p	5p	hsa-let-7c	MI0000064	GAGGUA	22	UGAGGUAGUAGGUUGUAUGGUU	MIMAT0000064	TGAGGTAGTAGGTTGTATGGTT	Yes	284	433	284	433	427	668	0.644543
hsa-miR-novel-chr19_21743	5p	hsa-mir-novel-chr19_21743	MYNO714	CCUGCC	17	UCCUGCCGGAGCCCCCA	hsa-miR-novel-chr19_21743	CCTGCCGGAGCCACCA	No	1		29	43	67	111	0.636364
hsa-let-7d-5p	5p	hsa-let-7d	MI0000065	GAGGUA	22	AGAGGUAGUAGGUUGCAUAGUU	MIMAT0000065	AGAGGTAGTAGGTTGCATAGTT	Yes	7	16	7	16	16	31	0.634146
hsa-miR-143-5p	5p	hsa-mir-143	MI0000459	GUGCAG	22	GGUGCAGUGCUGCAUCUCUGGU	MIMAT0004599	GGTGCAGTGCTGCATCTCTGG	No	1		1	5	2	9	0.631579
hsa-miR-1257	5p	hsa-mir-1257	MI0006391	GUGAAU	21	AGUGAAUGAUGGGUUCUGACC	MIMAT0005908	GTGAATGATGGGTTCTGACC	No	22	36	52	71	124	203	0.629108
hsa-miR-novel-chr4_41408	5p	hsa-mir-novel-chr4_41408	MYNO1095	CUGGCC	19	CCUGGCCUUGGAGUCAGAA	hsa-miR-novel-chr4_41408	CCTGGACTTGGAGTCAGAAG	No				1		6	0.625
hsa-miR-novel-chr17_16481	3p	hsa-mir-novel-chr17_16481	MYNO1035	ACCUGC	18	UACCUGCUUGCUCCUGCC	hsa-miR-novel-chr17_16481	TACCTGGTTGCTCCTGCC	No	1	1	137	188	244	397	0.624079
hsa-miR-novel-chr3_37885	3p	hsa-mir-novel-chr3_37885	MYNO2	GGGUGC	17	CGGGUGCUGUAGGCUUU	hsa-miR-novel-chr3_37885	GGGTGCTGTAGGCTTT	No	445	621	779	1707	2721	4391	0.620541
hsa-miR-184	3p	hsa-mir-184	MI0000481	GGACGG	22	UGGACGGAGAACUGAUAAGGGU	MIMAT0000454	TGGACGGAGAACTGATAAGGGT	Yes	18	32	18	32	29	53	0.619048
hsa-miR-224-5p	5p	hsa-mir-224	MI0000301	AAGUCA	21	CAAGUCACUAGUGGUUCCGUU	MIMAT0000281	CAAGTCACTAGTGGTTCCGTTT	No				7	3	11	0.619048
hsa-miR-150-5p	5p	hsa-mir-150	MI0000479	CUCCCA	22	UCUCCCAACCCUUGUACCAGUG	MIMAT0000451	TCTCCCAACCCTTGTACCAGT	No		3		4	1	8	0.611111
hsa-miR-novel-chr9_57919	5p	hsa-mir-novel-chr9_57919	MYNO3	GGGUGC	17	CGGGUGCUGUAGGCUUU	hsa-miR-novel-chr9_57919	ACCGGGTGCTGTAGGCTT	No	445	621	1620	2399	16621	27399	0.606771
hsa-miR-25-5p	5p	hsa-mir-25	MI0000082	GGCGGA	21	AGGCGGAGACUUGGGCAAUUG	MIMAT0004498	AGGCGGAGACTTGGGCAATTGCT	No	51	112	243	326	686	1146	0.602076
hsa-miR-491-3p	3p	hsa-mir-491	MI0003126	UUAUGC	22	CUUAUGCAAGAUUCCCUUCUAC	MIMAT0004765	CTTATGCAAGATTCCCTTCTAC	Yes		8		8	2	10	0.6
hsa-miR-326	3p	hsa-mir-326	MI0000808	CUCUGG	20	CCUCUGGGCCCUUCCUCCAG	MIMAT0000756	CCTCTGGGCCCTTCCTCCAGT	No	22	23	204	341	312	532	0.594096
hsa-miR-1908-5p	5p	hsa-mir-1908	MI0008329	GGCGGG	21	CGGCGGGGACGGCGAUUGGUC	MIMAT0007881	CGGCGGGGACGGCGATTGGTC	Yes	25	59	25	59	90	159	0.591716
hsa-miR-novel-chr15_12543	3p	hsa-mir-novel-chr15_12543	MYNO445	CCCUGU	21	UCCCUGUCCUCCAGGAGCACU	hsa-miR-novel-chr15_12543	TCCCTGTCCTCCAGGAGCTCT	No			42	71	61	110	0.591667
hsa-miR-5009-5p	5p	hsa-mir-5009	MI0017877	UGGACU	24	UUGGACUUUUUCAGAUUUGGGGAU	MIMAT0021041	TTTGGACTTTTTCAGATTTGGGGA	No	1	2		1	3	12	0.590909
hsa-miR-novel-chr3_39344	5p	hsa-mir-novel-chr3_39344	MYNO5	AGCAGG	19	AAGCAGGAUUCAGACUACA	hsa-miR-novel-chr3_39344	AAGCAGGATTCAGACT	No	65	108	75	129	354	606	0.590909
hsa-miR-novel-chr2_37043	5p	hsa-mir-novel-chr2_37043	MYNO30	CAUCUG	19	CCAUCUGUGGGAUUAUGAC	hsa-miR-novel-chr2_37043	TCTGTGGGATTATGACTG	No		1	1	1	13	29	0.589744
hsa-miR-novel-chr14_9950	5p	hsa-mir-novel-chr14_9950	MYNO804	CUGUCU	17	CCUGUCUGAGCGUCGCU	hsa-miR-novel-chr14_9950	CCTGTCTGAGCGTCGCT	Yes	401	718	401	718	2662	4526	0.589065
hsa-miR-novel-chr22_32753	5p	hsa-mir-novel-chr22_32753	MYNO766	CUGUCU	17	CCUGUCUGAGCGUCGCU	hsa-miR-novel-chr22_32753	CCTGTCTGAGCGTCGCT	Yes	401	718	401	718	2662	4526	0.589065
hsa-miR-novel-chr4_42226	5p	hsa-mir-novel-chr4_42226	MYNO1231	CCCUGU	23	UCCCUGUCCUCAAGGAGCUCACA	hsa-miR-novel-chr4_42226	TCCCTGTCCTCCAGGAGCTCACA	No	1		55	107	61	113	0.577236
hsa-miR-novel-chr12_5813	5p	hsa-mir-novel-chr12_5813	MYNO938	GGACCU	17	UGGACCUGGAGCCAGGA	hsa-miR-novel-chr12_5813	TGGACCTGGAGCCAGG	No	3	2	21	49	30	60	0.571429
hsa-miR-532-3p	3p	hsa-mir-532	MI0003205	CUCCCA	22	CCUCCCACACCCAAGGCUUGCA	MIMAT0004780	CCTCCCACACCCAAGGCTTGCA	Yes	147	272	147	272	370	662	0.565476
hsa-miR-339-5p	5p	hsa-mir-339	MI0000815	CCCUGU	23	UCCCUGUCCUCCAGGAGCUCACG	MIMAT0000764	TCCCTGTCCTCCAGGAGCTCACG	Yes	272	440	272	440	1240	2220	0.560538
hsa-miR-novel-chr16_14844	3p	hsa-mir-novel-chr16_14844	MYNO1055	CCGGGA	18	UCCGGGAGCUGUAGGCUU	hsa-miR-novel-chr16_14844	CCGGGTGCTGTAGGCTTC	No			78	148	133	246	0.558594
hsa-miR-381-3p	3p	hsa-mir-381	MI0000789	AUACAA	22	UAUACAAGGGCAAGCUCUCUGU	MIMAT0000736	TATACAAGGGCAAGCTCTCTGT	Yes	12	24	12	24	16	37	0.553191
hsa-miR-491-5p	5p	hsa-mir-491	MI0003126	GUGGGG	22	AGUGGGGAACCCUUCCAUGAGG	MIMAT0002807	AGTGGGGAACCCTTCCATGAGGA	No	29	48	127	259	222	411	0.551069
hsa-miR-novel-chr1_26376	3p	hsa-mir-novel-chr1_26376	MYNO981	UGGCCC	24	UUGGCCCUUAUCGAAGCUGCAGCU	hsa-miR-novel-chr1_26376	TTGGCCCTTATCGAAGCTGCAGCT	Yes	31	47	31	47	116	219	0.550218
hsa-miR-379-5p	5p	hsa-mir-379	MI0000787	GGUAGA	21	UGGUAGACUAUGGAACGUAGG	MIMAT0000733	TGGTAGACTATGGAACGTAGG	Yes		4		4	1	10	0.55
hsa-miR-novel-chr19_22671	5p	hsa-mir-novel-chr19_22671	MYNO867	CCCUGU	17	UCCCUGUUCGGGCGCCA	hsa-miR-novel-chr19_22671	CCCTGTTCGGGCGCCA	No	91	223	174	254	490	902	0.548246
hsa-miR-novel-chr12_6130	5p	hsa-mir-novel-chr12_6130	MYNO516	CGUAGA	18	UCGUAGACGCCCUGCUUC	hsa-miR-novel-chr12_6130	TCGTAGACGACCTGCTTC	No			6	18	32	67	0.545455
hsa-miR-novel-chr9_57147	3p	hsa-mir-novel-chr9_57147	MYNO865	CUGUCU	18	CCUGUCUGAGCGCCGCUC	hsa-miR-novel-chr9_57147	TGTCTGAGCGTCGCTC	No			8	13	37	78	0.534091
hsa-miR-novel-chr4_41778	5p	hsa-mir-novel-chr4_41778	MYNO645	ACCCUU	21	CACCCUUUCCUGUGCCCUUUU	hsa-miR-novel-chr4_41778	CACCCTTTCCTGTGCCCTTTT	Yes	315	613	315	613	841	1598	0.529229
hsa-miR-novel-chr2_33873	3p	hsa-mir-novel-chr2_33873	MYNO957	GACGAC	22	UGACGACCCACACUCUCGCAGU	hsa-miR-novel-chr2_33873	TCGCGGACGACCCACA	No		1		8		9	0.526316
hsa-miR-novel-chrX_60833	5p	hsa-mir-novel-chrX_60833	MYNO1223	UCUGCC	17	UUCUGCCCAGUGCUCUG	hsa-miR-novel-chrX_60833	GATTTCTGCCCAGTGCTCTG	No		2		1	17	42	0.519231
hsa-miR-novel-chr19_22180	3p	hsa-mir-novel-chr19_22180	MYNO801	UGGACG	17	GUGGACGGUGUGAGGCC	hsa-miR-novel-chr19_22180	TGGACGGTGTGAGGCC	No	11	16	18	38	296	585	0.514286
hsa-let-7b-5p	5p	hsa-let-7b	MI0000063	GAGGUA	22	UGAGGUAGUAGGUUGUGUGGUU	MIMAT0000063	TGAGGTAGTAGGTTGTGTGGTT	Yes	37	72	37	72	81	169	0.50838
hsa-miR-novel-chr7_53281	5p	hsa-mir-novel-chr7_53281	MYNO278	GGGAAU	17	UGGGAAUGAUGAUUUCA	hsa-miR-novel-chr7_53281	TGGGAATGATGATTTC	No		1	23	51	27	63	0.506849
hsa-miR-1291	5p	hsa-mir-1291	MI0006353	GGCCCU	24	UGGCCCUGACUGAAGACCAGCAGU	MIMAT0005881	GTGGCCCTGACTGAAGACCAGC	No	16	29	133	300	634	1267	0.504307
hsa-miR-145-5p	5p	hsa-mir-145	MI0000461	UCCAGU	23	GUCCAGUUUUCCCAGGAAUCCCU	MIMAT0000437	GTCCAGTTTTCCCAGGAATCCCT	Yes	15	38	15	38	33	76	0.5
hsa-let-7g-5p	5p	hsa-let-7g	MI0000433	GAGGUA	22	UGAGGUAGUAGUUUGUACAGUU	MIMAT0000414	TGAGGTAGTAGTTTGTACAGTT	Yes	153	267	153	267	250	511	0.49904
hsa-miR-1-3p	3p	hsa-mir-1-2	MI0000437	GGAAUG	22	UGGAAUGUAAAGAAGUAUGUAU	MIMAT0000416	TGGAATGTAAAGAAGTATGTAT	Yes	8	24	8	24	16	43	0.490566
hsa-miR-novel-chr22_32439	3p	hsa-mir-novel-chr22_32439	MYNO663	CCCCAC	17	CCCCCACUCCUGGUGCC	hsa-miR-novel-chr22_32439	CCCCCACTCCTGGTACC	No			9	21	16	43	0.490566
hsa-miR-novel-chr17_16473	3p	hsa-mir-novel-chr17_16473	MYNO468	CCCUGU	21	UCCCUGUCCUCCAGGAGCUGG	hsa-miR-novel-chr17_16473	TCCCTGTCCTCCAGGAGCTT	No			34	79	76	169	0.480447
hsa-let-7i-5p	5p	hsa-let-7i	MI0000434	GAGGUA	22	UGAGGUAGUAGUUUGUGCUGUU	MIMAT0000415	TGAGGTAGTAGTTTGTGCTGTT	Yes	164	322	164	322	268	579	0.471986
hsa-miR-novel-chr12_6591	3p	hsa-mir-novel-chr12_6591	MYNO1185	GUUCCA	17	GGUUCCAUAGUGUAGUG	hsa-miR-novel-chr12_6591	GGTTCCATAGTGTAGC	No	62	165	105	228	499	1084	0.465265
hsa-miR-novel-chr17_18292	3p	hsa-mir-novel-chr17_18292	MYNO788	GAGCCC	18	UGAGCCCUCUGGGGUCUG	hsa-miR-novel-chr17_18292	TGAGCCCTCTGGGTTCTGAGCC	No			4	9	9	31	0.463415
hsa-miR-1-3p	3p	hsa-mir-1-1	MI0000651	GGAAUG	22	UGGAAUGUAAAGAAGUAUGUAU	MIMAT0000416	TGGAATGTAAAGAAGTATGTAT	Yes	8	24	8	24	14	42	0.461538
hsa-miR-novel-chr18_19812	3p	hsa-mir-novel-chr18_19812	MYNO481	GGAAUG	22	UGGAAUGUAAAGAAGUAUGUAU	hsa-miR-novel-chr18_19812	TGGAATGTAAAGAAGTATGTAT	Yes	8	24	8	24	14	42	0.461538
hsa-miR-199a-3p	3p	hsa-mir-199a-1	MI0000242	CAGUAG	22	ACAGUAGUCUGCACAUUGGUUA	MIMAT0000232	ACAGTAGTCTGCACATTGGTT	No	2	8	7	16	17	50	0.45
hsa-miR-199a-3p	3p	hsa-mir-199a-2	MI0000281	CAGUAG	22	ACAGUAGUCUGCACAUUGGUUA	MIMAT0000232	ACAGTAGTCTGCACATTGGTT	No	2	8	7	16	17	50	0.45
hsa-miR-199b-3p	3p	hsa-mir-199b	MI0000282	CAGUAG	22	ACAGUAGUCUGCACAUUGGUUA	MIMAT0004563	ACAGTAGTCTGCACATTGGTT	No	2	8	7	16	17	50	0.45
hsa-miR-novel-chr19_20494	5p	hsa-mir-novel-chr19_20494	MYNO466	GUGGGU	18	GGUGGGUGCUGUAGGCUU	hsa-miR-novel-chr19_20494	GGGTGCTGTAGGCTTC	No			73	176	169	395	0.441975
hsa-miR-486-5p	5p	hsa-mir-486-1	MI0002470	CCUGUA	22	UCCUGUACUGAGCUGCCCCGAG	MIMAT0002177	TCCTGTACTGAGCTGCCCCGAG	Yes	4	12	4	12	19	58	0.426471
hsa-miR-novel-chr3_38187	3p	hsa-mir-novel-chr3_38187	MYNO502	CGGGUA	17	ACGGGUAUAGUUCAGUG	hsa-miR-novel-chr3_38187	ACGGGTATAGTTCAATGGTA	No	1		28	67	140	344	0.423729
hsa-miR-novel-chr16_14481	3p	hsa-mir-novel-chr16_14481	MYNO862	CAUUGG	25	GCAUUGGUGGUUCAGUGGUAGAAUU	hsa-miR-novel-chr16_14481	GCATTGGTGGTTCAGTGGTAGAATT	Yes	1002	2407	1002	2407	12572	29887	0.420845
hsa-miR-486-5p	5p	hsa-mir-486-2	MI0023622	CCUGUA	22	UCCUGUACUGAGCUGCCCCGAG	MIMAT0002177	TCCTGTACTGAGCTGCCCCGAG	Yes	4	12	4	12	20	62	0.416667
hsa-miR-199a-5p	5p	hsa-mir-199a-1	MI0000242	CCAGUG	23	CCCAGUGUUCAGACUACCUGUUC	MIMAT0000231	CCCAGTGTTCAGACTACCTGTTC	Yes	5	19	5	19	12	45	0.4
hsa-miR-199a-5p	5p	hsa-mir-199a-2	MI0000281	CCAGUG	23	CCCAGUGUUCAGACUACCUGUUC	MIMAT0000231	CCCAGTGTTCAGACTACCTGTTC	Yes	5	19	5	19	12	45	0.4
hsa-miR-199b-5p	5p	hsa-mir-199b	MI0000282	CCAGUG	23	CCCAGUGUUUAGACUAUCUGUUC	MIMAT0000263	CCCAGTGTTTAGACTATCTGTT	No	4	13	2	9	10	40	0.4
hsa-miR-novel-chr2_35636	5p	hsa-mir-novel-chr2_35636	MYNO1190	CUGACC	21	GCUGACCCGCUGUCCUCUGGC	hsa-miR-novel-chr2_35636	GCTGACACGCTGTCCTCTGGC	No	1		25	62	36	106	0.396552
hsa-miR-210-3p	3p	hsa-mir-210	MI0000286	UGUGCG	22	CUGUGCGUGUGACAGCGGCUGA	MIMAT0000267	CTGTGCGTGTGACAGCGGCTGA	Yes	213	709	213	709	808	2075	0.392326
hsa-miR-210-5p	5p	hsa-mir-210	MI0000286	GCCCCU	22	AGCCCCUGCCCACCGCACACUG	MIMAT0026475	AGCCCCTGCCCACCGCACACT	No	5	15	7	26	23	75	0.388235
hsa-miR-3182	5p	hsa-mir-3182	MI0014224	CUUCUG	17	GCUUCUGUAGUGUAGUC	MIMAT0015062	GCTTCTGTAGTGTAGTG	No	3	13	367	943	576	1552	0.37516
hsa-miR-novel-chr2_34829	3p	hsa-mir-novel-chr2_34829	MYNO591	GGGCCG	25	AGGGCCGGCUGGCUGUUCCGAGUGC	hsa-miR-novel-chr2_34829	GGCTGGTCCGAGTGCA	No			29	93	32	104	0.368421
hsa-miR-novel-chr8_54829	3p	hsa-mir-novel-chr8_54829	MYNO1192	GCUGGU	18	GGCUGGUCCGAUGGUAGU	hsa-miR-novel-chr8_54829	GGCTGGTCCGATGGTAGTGGGT	No	48	134	83	231	352	1048	0.342155
hsa-miR-novel-chr9_56521	3p	hsa-mir-novel-chr9_56521	MYNO587	CUGGAC	19	CCUGGACUUGGAUUCAGAA	hsa-miR-novel-chr9_56521	CCTGGACTTGGAGTCAGAAGGT	No			5	41	22	85	0.336842
hsa-miR-novel-chr2_36744	3p	hsa-mir-novel-chr2_36744	MYNO860	GGUCUG	17	GGGUCUGUAGCUCAGUG	hsa-miR-novel-chr2_36744	GGCTCTGTAGCTCAGT	No			159	433	174	545	0.331532
hsa-miR-143-3p	3p	hsa-mir-143	MI0000459	GAGAUG	21	UGAGAUGAAGCACUGUAGCUC	MIMAT0000435	TGAGATGAAGCACTGTAGCTCT	No	103	226	259	780	746	2342	0.321429
hsa-miR-novel-chr15_12117	3p	hsa-mir-novel-chr15_12117	MYNO538	CUGGCC	19	CCUGGCCUUGGAGUCAGAA	hsa-miR-novel-chr15_12117	CCTGGACTTGGAGTCAGAAGGT	No			5	41	37	138	0.317568
hsa-miR-451a	5p	hsa-mir-451a	MI0001729	AACCGU	22	AAACCGUUACCAUUACUGAGUU	MIMAT0001631	AAACCGTTACCATTACTGAGT	No	7	17	122	541	208	878	0.245495
hsa-miR-novel-chr5_47105	5p	hsa-mir-novel-chr5_47105	MYNO1194	CCAUGA	18	GCCAUGAGAACAGCCACC	hsa-miR-novel-chr5_47105	GCCATGAGAACAGCAACC	No			38	164	51	242	0.242063
hsa-miR-novel-chr16_14823	5p	hsa-mir-novel-chr16_14823	MYNO638	CGAAUC	17	UCGAAUCUCUCUGAGAG	hsa-miR-novel-chr16_14823	TCGAATCTCTCTGAGCG	No			1	89	8	598	0.029605

## Sheet: B5_UP_Reston_24H
miRNA expression for Reston-24h-Huh7_vs_Control-24h-Huh7 (based on TagCount_ALL_Isoform data) fold change >=1.5 Column A: MATURE-ID, the ID of mature miRNA annotated in miRBase 21. Column B: pre-miRNA arm (5p or 3p), the position of the mature miRNA on pre-miRNA. Column C: PRE-ID, the pre-miRNA name. Column D: PRE-ACC, the pre-miRNA ACCESSION. Column E: MUTURE-SEED, the seed sequence of the matur…
Reston-24h-Huh7_vs_Control-24h-Huh7 1.5 fold change UP-regulated miRNAs
miRNA information										TagCount_Mature_Alone		TagCount_Most_Abundant_Seq		TagCount_ALL_Isoform		Fold Change
MATURE-ID	pre-miRNA arm (5p or 3p)	PRE-ID	PRE-ACC	MATURE-SEED	MATURE-LENGTH	MATURE-SEQ	MATURE-ACC	Most_Abundant_Seq	Is_miRBaseMature_Most_Abundant_Seq	Reston-24h-Huh7	Control-24h-Huh7	Reston-24h-Huh7	Control-24h-Huh7	Reston-24h-Huh7	Control-24h-Huh7	Reston-24h-Huh7 vs Control-24h-Huh7 Fold change
hsa-miR-374a-3p	3p	hsa-mir-374a	MI0000782	UUAUCA	22	CUUAUCAGAUUGUAUUGUAAUU	MIMAT0004688	CTTATCAGATTGTATTGTAATT	Yes	90	7	90	7	113	10	6.15
hsa-miR-26a-2-3p	3p	hsa-mir-26a-2	MI0000750	CUAUUC	22	CCUAUUCUUGAUUACUUGUUUC	MIMAT0004681	CCTATTCTTGATTACTTGTTTC	Yes	57	10	57	10	77	11	4.14286
hsa-miR-374b-5p	5p	hsa-mir-374b	MI0005566	UAUAAU	22	AUAUAAUACAACCUGCUAAGUG	MIMAT0004955	ATATAATACAACCTGCTAAGT	No	350	114	606	121	1441	360	3.92162
hsa-miR-454-3p	3p	hsa-mir-454	MI0003820	AGUGCA	23	UAGUGCAAUAUUGCUUAUAGGGU	MIMAT0003885	TAGTGCAATATTGCTTATAGGGTT	No	76	10	88	18	294	68	3.89744
hsa-miR-374a-5p	5p	hsa-mir-374a	MI0000782	UAUAAU	22	UUAUAAUACAACCUGAUAAGUG	MIMAT0000727	TTATAATACAACCTGATAAGTG	Yes	109	29	109	29	274	65	3.78667
hsa-miR-3613-5p	5p	hsa-mir-3613	MI0016003	GUUGUA	22	UGUUGUACUUUUUUUUUUGUUC	MIMAT0017990	TGTTGTACTTTTTTTTTTGTTC	Yes	34	4	34	4	53	7	3.70588
hsa-miR-664a-3p	3p	hsa-mir-664a	MI0006442	AUUCAU	23	UAUUCAUUUAUCCCCAGCCUACA	MIMAT0005949	TATTCATTTATCCCCAGCCTACA	Yes	34	5	34	5	60	10	3.5
hsa-miR-3128	5p	hsa-mir-3128	MI0014145	CUGGCA	23	UCUGGCAAGUAAAAAACUCUCAU	MIMAT0014991	TGGCAAGTAAAAAACTCTCATT	No	1		24	3	32	3	3.23077
hsa-miR-95-3p	3p	hsa-mir-95	MI0000097	UCAACG	22	UUCAACGGGUAUUUAUUGAGCA	MIMAT0000094	TTCAACGGGTATTTATTGAGC	No	66	17	108	23	228	65	3.17333
hsa-miR-126-5p	5p	hsa-mir-126	MI0000471	AUUAUU	21	CAUUAUUACUUUUGGUACGCG	MIMAT0000444	CATTATTACTTTTGGTACGCG	Yes	13		13		32	4	3
hsa-miR-652-5p	5p	hsa-mir-652	MI0003667	AACCCU	25	CAACCCUAGGAGAGGGUGCCAUUCA	MIMAT0022709	ACAACCCTAGGAGAGGGTGCCATT	No	2		7		32	4	3
hsa-miR-582-5p	5p	hsa-mir-582	MI0003589	UACAGU	23	UUACAGUUGUUCAACCAGUUACU	MIMAT0003247	TTACAGTTGTTCAACCAGTTACT	Yes	125	32	125	32	231	74	2.86905
hsa-miR-429	3p	hsa-mir-429	MI0001641	AAUACU	22	UAAUACUGUCUGGUAAAACCGU	MIMAT0001536	TAATACTGTCTGGTAAAACCGT	Yes	22	3	22	3	29	4	2.78571
hsa-miR-32-5p	5p	hsa-mir-32	MI0000090	AUUGCA	22	UAUUGCACAUUACUAAGUUGCA	MIMAT0000090	TATTGCACATTACTAAGTTGCA	Yes	36	11	36	11	51	12	2.77273
hsa-miR-582-3p	3p	hsa-mir-582	MI0003589	AACUGG	22	UAACUGGUUGAACAACUGAACC	MIMAT0004797	TAACTGGTTGAACAACTGAACC	Yes	201	54	201	54	280	98	2.68519
hsa-miR-450b-5p	5p	hsa-mir-450b	MI0005531	UUUGCA	22	UUUUGCAAUAUGUUCCUGAAUA	MIMAT0004909	TTTTGCAATATGTTCCTGAAT	No	7	2	21	4	38	8	2.66667
hsa-miR-21-5p	5p	hsa-mir-21	MI0000077	AGCUUA	22	UAGCUUAUCAGACUGAUGUUGA	MIMAT0000076	TAGCTTATCAGACTGATGTTGAC	No	10675	3365	51602	19948	118839	44856	2.64898
hsa-miR-30e-5p	5p	hsa-mir-30e	MI0000749	GUAAAC	22	UGUAAACAUCCUUGACUGGAAG	MIMAT0000692	TGTAAACATCCTTGACTGGAAGCT	No	82	13	1963	685	3326	1263	2.62058
hsa-miR-148a-3p	3p	hsa-mir-148a	MI0000253	CAGUGC	22	UCAGUGCACUACAGAACUUUGU	MIMAT0000243	TCAGTGCACTACAGAACTTTGT	Yes	152120	58225	152120	58225	168133	65816	2.55436
hsa-miR-548x-3p	3p	hsa-mir-548x	MI0014244	AAAAAC	20	UAAAAACUGCAAUUACUUUC	MIMAT0015081	TAAAAACTGCAATTACTTTCA	No	2		8	1	17	1	2.45454
hsa-miR-335-3p	3p	hsa-mir-335	MI0000816	UUUUCA	22	UUUUUCAUUAUUGCUCCUGACC	MIMAT0004703	TTTTTCATTATTGCTCCTGACC	Yes	23	5	23	5	58	18	2.42857
hsa-miR-548ar-3p	3p	hsa-mir-548ar	MI0019131	AAAACU	21	UAAAACUGCAGUUAUUUUUGC	MIMAT0022266	TAAAACTGCAGTTATTTTTGC	Yes	17	6	17	6	33	8	2.38889
hsa-miR-200a-3p	3p	hsa-mir-200a	MI0000737	AACACU	22	UAACACUGUCUGGUAACGAUGU	MIMAT0000682	TAACACTGTCTGGTAACGATGTT	No	46	11	100	45	257	105	2.32174
hsa-miR-19a-3p	3p	hsa-mir-19a	MI0000073	GUGCAA	23	UGUGCAAAUCUAUGCAAAACUGA	MIMAT0000073	TGTGCAAATCTATGCAAAACTGT	No	8	7	13	4	89	33	2.30233
hsa-miR-novel-chr1_23305	3p	hsa-mir-novel-chr1_23305	MYNO958	CUGGCU	17	CCUGGCUCAGGAUGAAC	hsa-miR-novel-chr1_23305	CTAGCTCAGGATGAACGCT	No	1	1	2	2	148	59	2.28986
hsa-miR-548u	3p	hsa-mir-548u	MI0014168	AAAGAC	23	CAAAGACUGCAAUUACUUUUGCG	MIMAT0015013	CAAAGACTGCAATTACTTTTGC	No			8	4	24	5	2.26667
hsa-miR-590-3p	3p	hsa-mir-590	MI0003602	AAUUUU	21	UAAUUUUAUGUAUAAGCUAGU	MIMAT0004801	TAATTTTATGTATAAGCTAGT	Yes	7		7		24	5	2.26667
hsa-miR-15b-3p	3p	hsa-mir-15b	MI0000438	GAAUCA	22	CGAAUCAUUAUUUGCUGCUCUA	MIMAT0004586	CGAATCATTATTTGCTGCTCT	No	77	27	121	51	275	117	2.24409
hsa-miR-101-3p	3p	hsa-mir-101-2	MI0000739	ACAGUA	21	UACAGUACUGUGAUAACUGAA	MIMAT0000099	TACAGTACTGTGATAACTGAAG	No	19	9	76	31	339	146	2.23718
hsa-miR-101-3p	3p	hsa-mir-101-1	MI0000103	ACAGUA	21	UACAGUACUGUGAUAACUGAA	MIMAT0000099	TACAGTACTGTGATAACTGAAG	No	19	9	76	31	329	143	2.21569
hsa-miR-152-3p	3p	hsa-mir-152	MI0000462	CAGUGC	21	UCAGUGCAUGACAGAACUUGG	MIMAT0000438	TCAGTGCATGACAGAACTTGG	Yes	162	62	162	62	598	265	2.21091
hsa-miR-novel-chr9_56165	3p	hsa-mir-novel-chr9_56165	MYNO1	UACAGU	22	GUACAGUACUGUGAUAACUGAA	hsa-miR-novel-chr9_56165	GTACAGTACTGTGATAACTGAA	Yes	86	41	86	41	507	227	2.18144
hsa-miR-novel-chr20_29712	5p	hsa-mir-novel-chr20_29712	MYNO1200	GUAGAG	18	GGUAGAGCAUUUGACUGC	hsa-miR-novel-chr20_29712	AGTGGTAGAGCATTTGACTGC	No	1		9	8	129	54	2.17188
hsa-miR-221-5p	5p	hsa-mir-221	MI0000298	CCUGGC	22	ACCUGGCAUACAAUGUAGAUUU	MIMAT0004568	ACCTGGCATACAATGTAGATTTCTGT	No	7	4	111	46	237	104	2.16667
hsa-miR-455-5p	5p	hsa-mir-455	MI0003513	AUGUGC	22	UAUGUGCCUUUGGACUACAUCG	MIMAT0003150	TATGTGCCTTTGGACTACATCGT	No	255	257	1412	349	2969	1371	2.15713
hsa-miR-novel-chr16_13983	3p	hsa-mir-novel-chr16_13983	MYNO972	GUAUCC	18	UGUAUCCUCUGUGGCUUU	hsa-miR-novel-chr16_13983	GTATTCTCTGTGGCTTT	No			69	31	115	48	2.15517
hsa-miR-3144-3p	3p	hsa-mir-3144	MI0014169	UAUACC	22	AUAUACCUGUUCGGUCUCUUUA	MIMAT0015015	ATATACCTGTTCGGTCTCTTT	No	11		8	5	35	11	2.14286
hsa-miR-20a-5p	5p	hsa-mir-20a	MI0000076	AAAGUG	23	UAAAGUGCUUAUAGUGCAGGUAG	MIMAT0000075	TAAAGTGCTTATAGTGCAGGTAG	Yes	1269	572	1269	572	2458	1156	2.11664
hsa-miR-216b-3p	3p	hsa-mir-216b	MI0005569	CACACU	24	ACACACUUACCCGUAGAGAUUCUA	MIMAT0026721	CACACTTACCCGTAGAGATTCT	No	1		3		11		2.1
hsa-miR-651-5p	5p	hsa-mir-651	MI0003666	UUAGGA	22	UUUAGGAUAAGCUUGACUUUUG	MIMAT0003321	TTTAGGATAAGCTTGACTTTTG	Yes	21	8	21	8	32	10	2.1
hsa-miR-374b-3p	3p	hsa-mir-374b	MI0005566	UUAGCA	22	CUUAGCAGGUUGUAUUAUCAUU	MIMAT0004956	CTTAGCAGGTTGTATTATCATT	Yes	15	5	15	5	21	5	2.06667
hsa-miR-novel-chr4_42996	3p	hsa-mir-novel-chr4_42996	MYNO1124	UAGUCU	18	GUAGUCUCUGUGGCUUUA	hsa-miR-novel-chr4_42996	AGTATTCTCTGTGGCTTT	No			77	35	151	68	2.0641
hsa-miR-24-1-5p	5p	hsa-mir-24-1	MI0000080	GCCUAC	22	UGCCUACUGAGCUGAUAUCAGU	MIMAT0000079	GTGCCTACTGAGCTGATATCAGT	No	4	2	11	5	25	7	2.05882
hsa-miR-363-3p	3p	hsa-mir-363	MI0000764	AUUGCA	22	AAUUGCACGGUAUCCAUCUGUA	MIMAT0000707	AATTGCACGGTATCCATCTGTA	Yes	9	2	9	2	25	7	2.05882
hsa-miR-548o-3p	3p	hsa-mir-548o-2	MI0016746	CAAAAC	22	CCAAAACUGCAGUUACUUUUGC	MIMAT0005919	CCAAAACTGCAGTTACTTTTGC	Yes	192	88	192	88	260	122	2.04546
hsa-miR-548o-3p	3p	hsa-mir-548o	MI0006402	CAAAAC	22	CCAAAACUGCAGUUACUUUUGC	MIMAT0005919	CCAAAACTGCAGTTACTTTTGC	Yes	192	88	192	88	260	122	2.04546
hsa-miR-26b-5p	5p	hsa-mir-26b	MI0000084	UCAAGU	21	UUCAAGUAAUUCAGGAUAGGU	MIMAT0000083	TTCAAGTAATTCAGGATAGGTT	No	172	85	1941	828	2964	1444	2.04539
hsa-miR-7-1-3p	3p	hsa-mir-7-1	MI0000263	AACAAA	22	CAACAAAUCACAGUCUGCCAUA	MIMAT0004553	CAACAAATCACAGTCTGCCATA	Yes	92	32	92	32	199	96	1.9717
hsa-miR-27a-3p	3p	hsa-mir-27a	MI0000085	UCACAG	21	UUCACAGUGGCUAAGUUCCGC	MIMAT0000084	TTCACAGTGGCTAAGTTCCG	No	229	129	373	122	1409	712	1.96537
hsa-miR-30a-5p	5p	hsa-mir-30a	MI0000088	GUAAAC	22	UGUAAACAUCCUCGACUGGAAG	MIMAT0000087	TGTAAACATCCTCGACTGGAAGCT	No	87	28	752	356	1620	831	1.93817
hsa-miR-137	3p	hsa-mir-137	MI0000454	UAUUGC	23	UUAUUGCUUAAGAAUACGCGUAG	MIMAT0000429	TTATTGCTTAAGAATACGCGTAGT	No	1		1		17	4	1.92857
hsa-miR-301a-3p	3p	hsa-mir-301a	MI0000745	AGUGCA	23	CAGUGCAAUAGUAUUGUCAAAGC	MIMAT0000688	CAGTGCAATAGTATTGTCAAAGCATT	No	1		5		9		1.9
hsa-miR-556-3p	3p	hsa-mir-556	MI0003562	UAUUAC	22	AUAUUACCAUUAGCUCAUCUUU	MIMAT0004793	ATATTACCATTAGCTCATCTT	No	1		5		9		1.9
hsa-miR-novel-chr17_17480	3p	hsa-mir-novel-chr17_17480	MYNO802	GGUUCC	21	CGGUUCCCAUCACUUGCACCA	hsa-miR-novel-chr17_17480	CGATTCCCATCACTTGCACCA	No			9	7	46	20	1.86667
hsa-miR-33a-3p	3p	hsa-mir-33a	MI0000091	AAUGUU	22	CAAUGUUUCCACAGUGCAUCAC	MIMAT0004506	CAATGTTTCCACAGTGCATCA	No			18	5	29	11	1.85714
hsa-miR-4521	5p	hsa-mir-4521	MI0016887	CUAAGG	22	GCUAAGGAAGUCCUGUGCUCAG	MIMAT0019058	GCTAAGGAAGTCCTGTGCTCAGTTT	No			1191	538	2558	1395	1.82776
hsa-miR-29a-3p	3p	hsa-mir-29a	MI0000087	AGCACC	22	UAGCACCAUCUGAAAUCGGUUA	MIMAT0000086	TAGCACCATCTGAAATCGGTT	No	572	285	891	453	2475	1355	1.82051
hsa-miR-novel-chr1_26855	3p	hsa-mir-novel-chr1_26855	MYNO43	CCACAU	22	UCCACAUGUAAAAAAAUGAAUC	hsa-miR-novel-chr1_26855	TCCACATGTAAAAAAATGAATC	Yes	7		7		10	1	1.81818
hsa-miR-7-5p	5p	hsa-mir-7-1	MI0000263	GGAAGA	23	UGGAAGACUAGUGAUUUUGUUGU	MIMAT0000252	TGGAAGACTAGTGATTTTGTTGTT	No	559	312	4761	2373	7585	4202	1.80318
hsa-miR-222-5p	5p	hsa-mir-222	MI0000299	UCAGUA	22	CUCAGUAGCCAGUGUAGAUCCU	MIMAT0004569	CTCAGTAGCCAGTGTAGATCC	No			3		8		1.8
hsa-miR-548am-3p	3p	hsa-mir-548am	MI0016904	AAAAAC	22	CAAAAACUGCAGUUACUUUUGU	MIMAT0019076	CCAAAACTGCAGTTACTTTTGT	No	8	2	34	18	44	20	1.8
hsa-miR-novel-chr4_43591	5p	hsa-mir-novel-chr4_43591	MYNO892	CGACGG	17	CCGACGGGCGCUGACCC	hsa-miR-novel-chr4_43591	CCGACGGGCGCTGACCC	Yes	3		3		26	10	1.8
hsa-miR-7-5p	5p	hsa-mir-7-2	MI0000264	GGAAGA	23	UGGAAGACUAGUGAUUUUGUUGU	MIMAT0000252	TGGAAGACTAGTGATTTTGTTGTT	No	559	312	4761	2373	7174	4010	1.78706
hsa-miR-7-5p	5p	hsa-mir-7-3	MI0000265	GGAAGA	23	UGGAAGACUAGUGAUUUUGUUGU	MIMAT0000252	TGGAAGACTAGTGATTTTGTTGTT	No	559	312	4761	2373	7202	4027	1.78648
hsa-miR-29b-3p	3p	hsa-mir-29b-1	MI0000105	AGCACC	23	UAGCACCAUUUGAAAUCAGUGUU	MIMAT0000100	TAGCACCATTTGAAATCAGTGTT	Yes	20	10	20	10	31	13	1.78261
hsa-miR-29b-3p	3p	hsa-mir-29b-2	MI0000107	AGCACC	23	UAGCACCAUUUGAAAUCAGUGUU	MIMAT0000100	TAGCACCATTTGAAATCAGTGTT	Yes	20	10	20	10	31	13	1.78261
hsa-miR-16-5p	5p	hsa-mir-16-2	MI0000115	AGCAGC	22	UAGCAGCACGUAAAUAUUGGCG	MIMAT0000069	TAGCAGCACGTAAATATTGGCG	Yes	510	325	510	325	1688	943	1.78174
hsa-miR-16-5p	5p	hsa-mir-16-1	MI0000070	AGCAGC	22	UAGCAGCACGUAAAUAUUGGCG	MIMAT0000069	TAGCAGCACGTAAATATTGGCG	Yes	510	325	510	325	1718	962	1.77778
hsa-miR-4473	3p	hsa-mir-4473	MI0016825	UAGUGC	22	CUAGUGCUCUCCGUUACAAGUA	MIMAT0019000	TAGTGCTCTCCGTTACAAGTAT	No	4	2	14	2	36	16	1.76923
hsa-let-7e-3p	3p	hsa-let-7e	MI0000066	UAUACG	22	CUAUACGGCCUCCUAGCUUUCC	MIMAT0004485	CTATACGGCCTCCTAGCTTTCC	Yes	11	4	11	4	25	10	1.75
hsa-miR-190a-5p	5p	hsa-mir-190a	MI0000486	GAUAUG	22	UGAUAUGUUUGAUAUAUUAGGU	MIMAT0000458	TGATATGTTTGATATATTAGGTT	No	4		4	4	18	6	1.75
hsa-miR-novel-chrX_60014	3p	hsa-mir-novel-chrX_60014	MYNO517	GUUAGG	17	UGUUAGGGUUCUUUGAA	hsa-miR-novel-chrX_60014	TAGGGTTCTTTGAAAAAA	No			1		11	2	1.75
hsa-miR-215-5p	5p	hsa-mir-215	MI0000291	UGACCU	21	AUGACCUAUGAAUUGACAGAC	MIMAT0000272	ATGACCTATGAATTGACAGACA	No	2118	1025	6459	3692	10888	6249	1.74117
hsa-miR-340-5p	5p	hsa-mir-340	MI0000802	UAUAAA	22	UUAUAAAGCAAUGAGACUGAUU	MIMAT0004692	TTATAAAGCAATGAGACTGATT	Yes	229	127	229	127	302	171	1.72376
hsa-miR-548d-5p	5p	hsa-mir-548d-2	MI0003671	AAAGUA	22	AAAAGUAAUUGUGGUUUUUGCC	MIMAT0004812	AAAAGTAATTGTGGTTTTTGCC	Yes	1		1		7		1.7
hsa-miR-551b-3p	3p	hsa-mir-551b	MI0003575	CGACCC	21	GCGACCCAUACUUGGUUUCAG	MIMAT0003233	GCGACCCATACTTGGTTTCAGT	No	1		18	7	24	10	1.7
hsa-miR-novel-chr18_19464	5p	hsa-mir-novel-chr18_19464	MYNO651	CAGCUC	22	ACAGCUCUGAUGAUCUCUAUGU	hsa-miR-novel-chr18_19464	ACAGCTCTGATGATCTCTATGT	Yes	4		4		7		1.7
hsa-miR-novel-chr4_42190	5p	hsa-mir-novel-chr4_42190	MYNO634	AGUGAC	22	AAGUGACUGUGGUUUUUGCCAU	hsa-miR-novel-chr4_42190	AAGTGACTGTGGTTTTTGCCAT	Yes	95	57	95	57	153	86	1.69792
hsa-miR-96-5p	5p	hsa-mir-96	MI0000098	UUGGCA	23	UUUGGCACUAGCACAUUUUUGCU	MIMAT0000095	TTTGGCACTAGCACATTTTTGCT	Yes	1186	620	1186	620	1745	1032	1.68426
hsa-miR-30d-5p	5p	hsa-mir-30d	MI0000255	GUAAAC	22	UGUAAACAUCCCCGACUGGAAG	MIMAT0000245	TGTAAACATCCCCGACTGGAAGCT	No	514	184	6276	3560	11897	7076	1.68036
hsa-miR-3133	5p	hsa-mir-3133	MI0014153	AAAGAA	22	UAAAGAACUCUUAAAACCCAAU	MIMAT0014998	AAAGAACTCTTAAAACCCAAT	No	9	4	13	5	32	15	1.68
hsa-miR-425-5p	5p	hsa-mir-425	MI0001448	AUGACA	23	AAUGACACGAUCACUCCCGUUGA	MIMAT0003393	AATGACACGATCACTCCCGTTGAGT	No	148	143	10259	5565	16571	9884	1.67586
hsa-miR-26a-5p	5p	hsa-mir-26a-2	MI0000750	UCAAGU	22	UUCAAGUAAUCCAGGAUAGGCU	MIMAT0000082	TTCAAGTAATCCAGGATAGGCT	Yes	5231	2788	5231	2788	8110	4899	1.6541
hsa-miR-200c-3p	3p	hsa-mir-200c	MI0000650	AAUACU	23	UAAUACUGCCGGGUAAUGAUGGA	MIMAT0000617	TAATACTGCCGGGTAATGATGGA	Yes	31	18	31	18	61	33	1.65116
hsa-miR-301a-5p	5p	hsa-mir-301a	MI0000745	CUCUGA	22	GCUCUGACUUUAUUGCACUACU	MIMAT0022696	GCTCTGACTTTATTGCACTACT	Yes	15	5	15	5	23	10	1.65
hsa-miR-26a-5p	5p	hsa-mir-26a-1	MI0000083	UCAAGU	22	UUCAAGUAAUCCAGGAUAGGCU	MIMAT0000082	TTCAAGTAATCCAGGATAGGCT	Yes	5231	2788	5231	2788	8083	4896	1.64961
hsa-miR-548b-5p	5p	hsa-mir-548b	MI0003596	AAAGUA	22	AAAAGUAAUUGUGGUUUUGGCC	MIMAT0004798	AAAAGTAATTGTGGTTTTGGC	No	2	2	3		13	4	1.64286
hsa-miR-novel-chr3_38833	3p	hsa-mir-novel-chr3_38833	MYNO80	CCCUCU	24	UCCCUCUCCCUCCUUGCUCCUACC	hsa-miR-novel-chr3_38833	TCCCTCTCCCTCCTTGCTCCTACT	No	1		1	1	8	1	1.63636
hsa-miR-novel-chr10_1330	5p	hsa-mir-novel-chr10_1330	MYNO732	UAGGGC	19	UUAGGGCCCUGGCUCCAUC	hsa-miR-novel-chr10_1330	TTAGGGCCCTGGCTCCATC	Yes	9	4	9	4	21	9	1.63158
hsa-miR-novel-chr19_21743	5p	hsa-mir-novel-chr19_21743	MYNO714	CCUGCC	17	UCCUGCCGGAGCCCCCA	hsa-miR-novel-chr19_21743	CCTGCCGGAGCCACCA	No	1		75	43	187	111	1.6281
hsa-miR-4483	3p	hsa-mir-4483	MI0016844	GGGUGG	17	GGGGUGGUCUGUUGUUG	MIMAT0019017	GGTGTGGTCTGTTGTT	No			14	4	16	6	1.625
hsa-miR-200a-5p	5p	hsa-mir-200a	MI0000737	AUCUUA	22	CAUCUUACCGGACAGUGCUGGA	MIMAT0001620	CATCTTACCGGACAGTGCTGGA	Yes	37	20	37	20	61	34	1.61364
hsa-miR-30d-3p	3p	hsa-mir-30d	MI0000255	UUUCAG	22	CUUUCAGUCAGAUGUUUGCUGC	MIMAT0004551	CTTTCAGTCAGATGTTTGCTGC	Yes	29	15	29	15	83	48	1.60345
hsa-miR-1286	3p	hsa-mir-1286	MI0006348	GCAGGA	21	UGCAGGACCAAGAUGAGCCCU	MIMAT0005877	TGCAGGACCAAGATGAGCCCT	Yes	1		1		6		1.6
hsa-miR-135a-5p	5p	hsa-mir-135a-1	MI0000452	AUGGCU	23	UAUGGCUUUUUAUUCCUAUGUGA	MIMAT0000428	TATGGCTTTTTATTCCTATGTGA	Yes	4		4		6		1.6
hsa-miR-135a-5p	5p	hsa-mir-135a-2	MI0000453	AUGGCU	23	UAUGGCUUUUUAUUCCUAUGUGA	MIMAT0000428	TATGGCTTTTTATTCCTATGTGA	Yes	4		4		6		1.6
hsa-miR-3136-5p	5p	hsa-mir-3136	MI0014158	UGACUG	23	CUGACUGAAUAGGUAGGGUCAUU	MIMAT0015003	CTGACTGAATAGGTAGGGTCAT	No	2		2		6		1.6
hsa-miR-4796-5p	5p	hsa-mir-4796	MI0017443	GUCUAU	22	UGUCUAUACUCUGUCACUUUAC	MIMAT0019970	TGTCTATACTCTGTCACTTTAC	Yes	1		1		6		1.6
hsa-miR-548aq-3p	3p	hsa-mir-548aq	MI0019130	AAAAAC	22	CAAAAACUGCAAUUACUUUUGC	MIMAT0022264	CAAAAACTGCAATTACTTTTGC	Yes	4		4		6		1.6
hsa-miR-novel-chr19_20959	3p	hsa-mir-novel-chr19_20959	MYNO1156	UUACUG	24	UUUACUGUUGCUACUAUUACUAGU	hsa-miR-novel-chr19_20959	TTTACTGTTGCTACTGTTACTAGT	No	4				6		1.6
hsa-miR-novel-chrX_60871	5p	hsa-mir-novel-chrX_60871	MYNO463	GGCAGU	17	AGGCAGUGGUGCUAUGG	hsa-miR-novel-chrX_60871	CAGTGGTGCTATGGGA	No			5		6		1.6
hsa-miR-novel-chrY_61107	5p	hsa-mir-novel-chrY_61107	MYNO457	GGCAGU	17	AGGCAGUGGUGCUAUGG	hsa-miR-novel-chrY_61107	CAGTGGTGCTATGGGA	No			5		6		1.6
hsa-miR-15a-5p	5p	hsa-mir-15a	MI0000069	AGCAGC	22	UAGCAGCACAUAAUGGUUUGUG	MIMAT0000068	TAGCAGCACATAATGGTTTGT	No	10	7	45	20	89	52	1.59677
hsa-miR-132-3p	3p	hsa-mir-132	MI0000449	AACAGU	22	UAACAGUCUACAGCCAUGGUCG	MIMAT0000426	TAACAGTCTACAGCCATGGTCG	Yes	3	2	3	2	12	4	1.57143
hsa-miR-216a-5p	5p	hsa-mir-216a	MI0000292	AAUCUC	22	UAAUCUCAGCUGGCAACUGUGA	MIMAT0000273	TAATCTCAGCTGGCAACTGTG	No	3	1	3		12	4	1.57143
hsa-miR-3609	3p	hsa-mir-3609	MI0015999	AAAGUG	24	CAAAGUGAUGAGUAAUACUGGCUG	MIMAT0017986	GCAAAGTGATGAGTAATACTGGCTGGAGC	No	1		3		12	4	1.57143
hsa-miR-624-5p	5p	hsa-mir-624	MI0003638	AGUACC	22	UAGUACCAGUACCUUGUGUUCA	MIMAT0003293	TAGTACCAGTACCTTGTGTTC	No	16	9	14	7	46	26	1.55556
hsa-miR-148b-5p	5p	hsa-mir-148b	MI0000811	AGUUCU	22	AAGUUCUGUUAUACACUCAGGC	MIMAT0004699	GAAGTTCTGTTATACACTCAGGC	No			41	24	80	48	1.55172
hsa-miR-4699-3p	3p	hsa-mir-4699	MI0017332	AUUUAC	22	AAUUUACUCUGCAAUCUUCUCC	MIMAT0019795	AATTTACTCTGCAATCTTCTCC	Yes	3	1	3	1	7	1	1.54546
hsa-miR-126-3p	3p	hsa-mir-126	MI0000471	CGUACC	22	UCGUACCGUGAGUAAUAAUGCG	MIMAT0000445	TCGTACCGTGAGTAATAATGC	No	248	204	307	122	1207	778	1.54442
hsa-miR-660-5p	5p	hsa-mir-660	MI0003684	ACCCAU	22	UACCCAUUGCAUAUCGGAGUUG	MIMAT0003338	TACCCATTGCATATCGGAGTTGT	No	48	31	283	182	435	279	1.53979
hsa-miR-novel-chr6_47963	3p	hsa-mir-novel-chr6_47963	MYNO435	UUUUUG	22	UUUUUUGCUGGAACAUUUCUGG	hsa-miR-novel-chr6_47963	TTTTTTGCTGGAACATTTCTGG	Yes	4	1	4	1	13	5	1.53333
hsa-miR-503-5p	5p	hsa-mir-503	MI0003188	AGCAGC	23	UAGCAGCGGGAACAGUUCUGCAG	MIMAT0002874	TAGCAGCGGGAACAGTTCTG	No	7	5	29	15	108	67	1.53247
hsa-miR-140-5p	5p	hsa-mir-140	MI0000456	AGUGGU	22	CAGUGGUUUUACCCUAUGGUAG	MIMAT0000431	CAGTGGTTTTACCCTATGGTAG	Yes	39	35	39	35	149	94	1.52885
hsa-miR-122-3p	3p	hsa-mir-122	MI0000442	ACGCCA	22	AACGCCAUUAUCACACUAAAUA	MIMAT0004590	AACGCCATTATCACACTAAAT	No	24	12	224	146	473	306	1.52848
hsa-miR-16-2-3p	3p	hsa-mir-16-2	MI0000115	CAAUAU	22	CCAAUAUUACUGUGCUGCUUUA	MIMAT0004518	ACCAATATTACTGTGCTGCTTT	No	11	7	67	49	137	87	1.51546
hsa-miR-561-5p	5p	hsa-mir-561	MI0003567	UCAAGG	22	AUCAAGGAUCUUAAACUUUGCC	MIMAT0022706	ATCAAGGATCTTAAACTTTGCC	Yes	24	13	24	13	46	27	1.51351
hsa-miR-18a-5p	5p	hsa-mir-18a	MI0000072	AAGGUG	23	UAAGGUGCAUCUAGUGCAGAUAG	MIMAT0000072	TAAGGTGCATCTAGTGCAGATAG	Yes	47	40	47	40	173	111	1.5124
hsa-miR-1228-3p	3p	hsa-mir-1228	MI0006318	CACACC	20	UCACACCUGCCUCGCCCCCC	MIMAT0005583	TCACACCTGCCTCGCCCCCCA	No			2		8	2	1.5
hsa-miR-1261	5p	hsa-mir-1261	MI0006396	UGGAUA	19	AUGGAUAAGGCUUUGGCUU	MIMAT0005913	TGGATAAGGCATTGGC	No			75	47	83	52	1.5
hsa-miR-1278	3p	hsa-mir-1278	MI0006425	AGUACU	22	UAGUACUGUGCAUAUCAUCUAU	MIMAT0005936	TAGTACTGTGCATATCATCTAT	Yes	4	2	4	2	8	2	1.5
hsa-miR-132-5p	5p	hsa-mir-132	MI0000449	CCGUGG	22	ACCGUGGCUUUCGAUUGUUACU	MIMAT0004594	ACCGTGGCTTTCGATTGTTACT	Yes	4		4		8	2	1.5
hsa-miR-181b-3p	3p	hsa-mir-181b-1	MI0000270	UCACUG	21	CUCACUGAACAAUGAAUGCAA	MIMAT0022692	CTCACTGAACAATGAATGCA	No	2	3	10	7	20	10	1.5
hsa-miR-548d-5p	5p	hsa-mir-548d-1	MI0003668	AAAGUA	22	AAAAGUAAUUGUGGUUUUUGCC	MIMAT0004812	AAAAGTAATTGTGGTTTTTGCC	Yes	1		1		5		1.5
hsa-miR-548f-3p	3p	hsa-mir-548f-2	MI0006375	AAAACU	19	AAAAACUGUAAUUACUUUU	MIMAT0005895	CAAAAACTGTAATTACTTTTGC	No			4		5		1.5
hsa-miR-548f-3p	3p	hsa-mir-548f-3	MI0006376	AAAACU	19	AAAAACUGUAAUUACUUUU	MIMAT0005895	CAAAAACTGTAATTACTTTTGC	No			4		5		1.5
hsa-miR-7641	5p	hsa-mir-7641-2	MI0024976	UGAUCU	19	UUGAUCUCGGAAGCUAAGC	MIMAT0029782	GTCTGATCTCGGAAGCTAAG	No					5		1.5
hsa-miR-novel-chr10_2470	3p	hsa-mir-novel-chr10_2470	MYNO1030	GUGCAG	18	UGUGCAGGUGCUGUGUGG	hsa-miR-novel-chr10_2470	TGTGCAGGTGCTGTGTGGGCAT	No			5		5		1.5
hsa-miR-novel-chr18_19203	3p	hsa-mir-novel-chr18_19203	MYNO789	GGAGUU	17	AGGAGUUCUGGGCUGUA	hsa-miR-novel-chr18_19203	AGTTCTGGGCTGTAGTG	No			1		8	2	1.5
hsa-miR-novel-chr1_23560	5p	hsa-mir-novel-chr1_23560	MYNO92	UCAGGA	22	CUCAGGACUGGGUCAUUCUGUU	hsa-miR-novel-chr1_23560	CTCAGGACTGGGTCATTCTGTT	Yes	3		3		5		1.5
hsa-miR-novel-chr1_23587	3p	hsa-mir-novel-chr1_23587	MYNO647	CUGUCC	22	UCUGUCCGUCCCCAUCCUCAGG	hsa-miR-novel-chr1_23587	TCTGTCCGTCCCCATCCTCAGT	No			3		5		1.5
hsa-miR-novel-chr22_32181	3p	hsa-mir-novel-chr22_32181	MYNO733	GUGCAG	22	UGUGCAGGUGCUGUGUGGGCAC	hsa-miR-novel-chr22_32181	TGTGCAGGTGCTGTGTGGGCA	No	1		2		5		1.5
hsa-miR-novel-chr4_43073	5p	hsa-mir-novel-chr4_43073	MYNO910	UAGACU	21	CUAGACUGAAGCUCCUGGGGG	hsa-miR-novel-chr4_43073	CTAGACTGAAGCTCCTTGGGG	No			26	15	44	26	1.5
hsa-miR-novel-chr5_46521	5p	hsa-mir-novel-chr5_46521	MYNO62	AAUUGA	21	UAAUUGAAGUUCUUGCCAUCA	hsa-miR-novel-chr5_46521	TAATTGAAGTTCTTGCCATCA	Yes	1		1		5		1.5
hsa-miR-novel-chr5_46746	3p	hsa-mir-novel-chr5_46746	MYNO534	UUGACU	17	CUUGACUGAAGCUGAUG	hsa-miR-novel-chr5_46746	TTGACTGAAGCTGATGATG	No			2		5		1.5

## Sheet: B6_DOWN_Reston_24H
miRNA expression for Reston-24h-Huh7_vs_Control-24h-Huh7 (based on TagCount_ALL_Isoform data) fold change <=1/1.5 (0.67) Column A: MATURE-ID, the ID of mature miRNA annotated in miRBase 21. Column B: pre-miRNA arm (5p or 3p), the position of the mature miRNA on pre-miRNA. Column C: PRE-ID, the pre-miRNA name. Column D: PRE-ACC, the pre-miRNA ACCESSION. Column E: MUTURE-SEED, the seed sequence of …
Reston-24h-Huh7_vs_Control-24h-Huh7 1.5 fold change DOWN-regulated miRNAs
miRNA information										TagCount_Mature_Alone		TagCount_Most_Abundant_Seq		TagCount_ALL_Isoform		Fold Change
MATURE-ID	pre-miRNA arm (5p or 3p)	PRE-ID	PRE-ACC	MATURE-SEED	MATURE-LENGTH	MATURE-SEQ	MATURE-ACC	Most_Abundant_Seq	Is_miRBaseMature_Most_Abundant_Seq	Reston-24h-Huh7	Control-24h-Huh7	Reston-24h-Huh7	Control-24h-Huh7	Reston-24h-Huh7	Control-24h-Huh7	Reston-24h-Huh7 vs Control-24h-Huh7 Fold change
hsa-miR-1915-5p	5p	hsa-mir-1915	MI0008336	CCUUGC	22	ACCUUGCCUUGCUGCCCGGGCC	MIMAT0007891	CACCTTGCCTTGCTGCCCGGGCCTT	No				4		5	0.666667
hsa-miR-1976	3p	hsa-mir-1976	MI0009986	CUCCUG	20	CCUCCUGCCCUCCUUGCUGU	MIMAT0009451	CTCCTGCCCTCCTTGCTGTAGT	No			2	5	4	11	0.666667
hsa-miR-23a-5p	5p	hsa-mir-23a	MI0000079	GGGUUC	22	GGGGUUCCUGGGGAUGGGAUUU	MIMAT0004496	GGGGTTCCTGGGGATGGGATT	No	4	5		2	4	11	0.666667
hsa-miR-26a-1-3p	3p	hsa-mir-26a-1	MI0000083	CUAUUC	22	CCUAUUCUUGGUUACUUGCACG	MIMAT0004499	CCTATTCTTGGTTACTTGCACG	Yes	3	7	3	7	4	11	0.666667
hsa-miR-3130-5p	5p	hsa-mir-3130-1	MI0014147	ACCCAG	21	UACCCAGUCUCCGGUGCAGCC	MIMAT0014995	TACCCAGTCTCCGGTGCAGCC	Yes		1		1	2	8	0.666667
hsa-miR-548w	5p	hsa-mir-548w	MI0014222	AAAGUA	23	AAAAGUAACUGCGGUUUUUGCCU	MIMAT0015060	AAAAGTAACTGCGGTTTTTGCC	No				2		5	0.666667
hsa-miR-7108-5p	5p	hsa-mir-7108	MI0022959	UGUGGC	21	GUGUGGCCGGCAGGCGGGUGG	MIMAT0028113	GTGTGGCCGGCAGGCGGGTGG	Yes		1		1		5	0.666667
hsa-miR-novel-chr11_5132	3p	hsa-mir-novel-chr11_5132	MYNO274	UGGAGG	21	CUGGAGGCAGGGCUACCACCC	hsa-miR-novel-chr11_5132	CTGGAGGCAGGGCTACCACCA	No		2		2		5	0.666667
hsa-miR-novel-chr14_11706	3p	hsa-mir-novel-chr14_11706	MYNO71	UGCUCU	22	UUGCUCUGCUCUCCCUUGUACU	hsa-miR-novel-chr14_11706	TTGCTCTGCTCTCCCTTGTACT	Yes	1	4	1	4	2	8	0.666667
hsa-miR-novel-chrX_58991	3p	hsa-mir-novel-chrX_58991	MYNO1028	GCUGUG	18	GGCUGUGCUGUAGGCUUU	hsa-miR-novel-chrX_58991	GTGCTGTAGGCTTTTT	No			4	5	6	14	0.666667
hsa-miR-92a-3p	3p	hsa-mir-92a-2	MI0000094	AUUGCA	22	UAUUGCACUUGUCCCGGCCUGU	MIMAT0000092	TATTGCACTTGTCCCGGCCTGT	Yes	5231	7509	5231	7509	8066	12156	0.663817
hsa-miR-novel-chrX_60296	5p	hsa-mir-novel-chrX_60296	MYNO511	CUGGAC	19	ACUGGACUUGGAGUCAGAA	hsa-miR-novel-chrX_60296	ACTGGACTTGGAGTCAGAA	Yes	70	102	70	102	116	180	0.663158
hsa-miR-483-3p	3p	hsa-mir-483	MI0002467	CACUCC	21	UCACUCCUCUCCUCCCGUCUU	MIMAT0002173	CACTCCTCTCCTCCCGTCTTCT	No	463	483	1447	2144	5575	8429	0.661808
hsa-miR-novel-chr3_37885	3p	hsa-mir-novel-chr3_37885	MYNO2	GGGUGC	17	CGGGUGCUGUAGGCUUU	hsa-miR-novel-chr3_37885	GGGTGCTGTAGGCTTT	No	461	621	887	1707	2898	4391	0.660759
hsa-miR-885-3p	3p	hsa-mir-885	MI0005560	GGCAGC	22	AGGCAGCGGGGUGUAGUGGAUA	MIMAT0004948	AGGCAGCGGGGTGTAGTGGAT	No	60	70	169	260	367	561	0.660245
hsa-miR-3074-5p	5p	hsa-mir-3074	MI0014181	UUCCUG	21	GUUCCUGCUGAACUGAGCCAG	MIMAT0019208	TTCCTGCTGAACTGAGCCAGT	No			18	39	48	78	0.659091
hsa-miR-378a-3p	3p	hsa-mir-378a	MI0000786	CUGGAC	22	ACUGGACUUGGAGUCAGAAGGC	MIMAT0000732	ACTGGACTTGGAGTCAGAAGGC	Yes	7388	10496	7388	10496	14477	22007	0.657992
hsa-miR-320c	3p	hsa-mir-320c-1	MI0003778	AAAGCU	20	AAAAGCUGGGUUGAGAGGGU	MIMAT0005793	AAAAGCTGGGTTGAGAGGGT	Yes	67	107	67	107	125	196	0.65534
hsa-miR-320e	3p	hsa-mir-320e	MI0014234	AAGCUG	18	AAAGCUGGGUUGAGAAGG	MIMAT0015072	AAAAGCTGGGTTGAGAA	No			3	3	9	19	0.655172
hsa-miR-181a-2-3p	3p	hsa-mir-181a-2	MI0000269	CCACUG	22	ACCACUGACCGUUGACUGUACC	MIMAT0004558	ACCACTGACCGTTGACTGTACC	Yes	217	345	217	345	320	494	0.654762
hsa-miR-novel-chr12_8466	3p	hsa-mir-novel-chr12_8466	MYNO467	GAGUGU	24	GGAGUGUGUGUGUGUGAGUGUGUG	hsa-miR-novel-chr12_8466	GGAGTGTGTGTGTGTGAGTGTGTG	Yes	7	13	7	13	79	126	0.654412
hsa-miR-1301-3p	3p	hsa-mir-1301	MI0003815	UGCAGC	24	UUGCAGCUGCCUGGGAGUGACUUC	MIMAT0005797	TTGCAGCTGCCTGGGAGTGACT	No	16	28	14	27	73	117	0.653543
hsa-miR-877-3p	3p	hsa-mir-877	MI0005561	CCUCUU	21	UCCUCUUCUCCCUCCUCCCAG	MIMAT0004950	TCCTCTTCTCCCTCCTCCCAGT	No	1	1	12	21	20	36	0.652174
hsa-miR-766-3p	3p	hsa-mir-766	MI0003836	CUCCAG	22	ACUCCAGCCCCACAGCCUCAGC	MIMAT0003888	ACTCCAGCCCCACAGCCTCAGC	Yes	20	33	20	33	46	76	0.651163
hsa-miR-142-5p	5p	hsa-mir-142	MI0000458	AUAAAG	21	CAUAAAGUAGAAAGCACUACU	MIMAT0000433	CCCATAAAGTAGAAAGCACT	No				6	3	10	0.65
hsa-miR-2276-5p	5p	hsa-mir-2276	MI0011282	CCCUCU	22	GCCCUCUGUCACCUUGCAGACG	MIMAT0026921	GCCCTCTGTCACCTTGCAGACG	Yes	2	6	2	6	3	10	0.65
hsa-miR-491-3p	3p	hsa-mir-491	MI0003126	UUAUGC	22	CUUAUGCAAGAUUCCCUUCUAC	MIMAT0004765	CTTATGCAAGATTCCCTTCTAC	Yes	2	8	2	8	3	10	0.65
hsa-miR-novel-chr12_6182	5p	hsa-mir-novel-chr12_6182	MYNO1143	UUCUCA	18	AUUCUCAUAGUCCUAGCU	hsa-miR-novel-chr12_6182	CGATTCTCATAGTCCTAGCC	No			1	3	3	10	0.65
hsa-miR-novel-chr2_34791	3p	hsa-mir-novel-chr2_34791	MYNO78	AGGACA	22	AAGGACAUGGUGGUGGACAUCC	hsa-miR-novel-chr2_34791	AAGGACATGGTGGTGGACATC	No		4	1	1	3	10	0.65
hsa-miR-370-3p	3p	hsa-mir-370	MI0000778	CCUGCU	22	GCCUGCUGGGGUGGAACCUGGU	MIMAT0000722	GCCTGCTGGGGTGGAACCTGGT	Yes	1	5	1	5	1	7	0.647059
hsa-miR-5699-5p	5p	hsa-mir-5699	MI0019306	GCCCCA	22	UGCCCCAACAAGGAAGGACAAG	MIMAT0027103	TGCCCCAACAAGGAAGGACAAG	Yes	1	2	1	2	1	7	0.647059
hsa-miR-7110-3p	3p	hsa-mir-7110	MI0022961	CUCUCU	22	UCUCUCUCCCACUUCCCUGCAG	MIMAT0028118	TCTCTCTCCCACTTCCCTGCAGT	No			1	3	1	7	0.647059
hsa-miR-novel-chr6_49954	3p	hsa-mir-novel-chr6_49954	MYNO99	AAAACU	22	AAAAACUGCAGAAAGCUUUUCU	hsa-miR-novel-chr6_49954	AAAAACTGCAGAAAGCTTTTCT	Yes		3		3	1	7	0.647059
hsa-miR-181a-5p	5p	hsa-mir-181a-1	MI0000289	ACAUUC	23	AACAUUCAACGCUGUCGGUGAGU	MIMAT0000256	AACATTCAACGCTGTCGGTGAGT	Yes	1975	2285	1975	2285	5808	8993	0.646229
hsa-miR-181a-5p	5p	hsa-mir-181a-2	MI0000269	ACAUUC	23	AACAUUCAACGCUGUCGGUGAGU	MIMAT0000256	AACATTCAACGCTGTCGGTGAGT	Yes	1975	2285	1975	2285	5808	8993	0.646229
hsa-miR-342-3p	3p	hsa-mir-342	MI0000805	CUCACA	23	UCUCACACAGAAAUCGCACCCGU	MIMAT0000753	TCTCACACAGAAATCGCACCCGTC	No	29	31	121	172	260	408	0.645933
hsa-miR-204-5p	5p	hsa-mir-204	MI0000284	UCCCUU	22	UUCCCUUUGUCAUCCUAUGCCU	MIMAT0000265	TTCCCTTTGTCATCCTATGCCT	Yes	7	16	7	16	21	38	0.645833
hsa-miR-novel-chr6_48321	3p	hsa-mir-novel-chr6_48321	MYNO975	UCUCGG	18	AUCUCGGACGAGCCCCCA	hsa-miR-novel-chr6_48321	ATCCCGGACGAGCCCCCA	No			234	355	523	816	0.645278
hsa-miR-2682-3p	3p	hsa-mir-2682	MI0012063	GCCUCU	22	CGCCUCUUCAGCGCUGUCUUCC	MIMAT0013518	ACGCCTCTTCAGCGCTGTCTT	No			12	26	30	52	0.645161
hsa-miR-novel-chr10_719	3p	hsa-mir-novel-chr10_719	MYNO837	CCACGA	17	ACCACGAGGAAGAGAGG	hsa-miR-novel-chr10_719	CCACGAGGAAGAGAGG	No	5	5	8	12	30	52	0.645161
hsa-miR-novel-chr11_5216	3p	hsa-mir-novel-chr11_5216	MYNO1048	GAGGGG	19	UGAGGGGCAGAGAGUGAGG	hsa-miR-novel-chr11_5216	TGAGGGGCAGAGAGCGAGGCTTC	No			2	7	8	18	0.642857
hsa-miR-149-5p	5p	hsa-mir-149	MI0000478	CUGGCU	23	UCUGGCUCCGUGUCUUCACUCCC	MIMAT0000450	TCTGGCTCCGTGTCTTCACTCC	No	6	12	9	13	40	68	0.641026
hsa-miR-novel-chr8_55327	5p	hsa-mir-novel-chr8_55327	MYNO1154	GAGGCU	17	AGAGGCUGUUUCUGAGC	hsa-miR-novel-chr8_55327	CCAGAGGCTGTTTCTGAGCT	No	1	2	4	9	29	51	0.639344
hsa-miR-novel-chr1_24943	3p	hsa-mir-novel-chr1_24943	MYNO1019	CCCUGU	19	UCCCUGUACGGGCCACCAA	hsa-miR-novel-chr1_24943	TCCCCGTACGGGCCACCA	No			24	48	52	87	0.639175
hsa-miR-2110	5p	hsa-mir-2110	MI0010629	UGGGGA	22	UUGGGGAAACGGCCGCUGAGUG	MIMAT0010133	TTGGGGAAACGGCCGCTGAGTGAGT	No	12	19	46	62	118	191	0.636816
hsa-miR-3127-5p	5p	hsa-mir-3127	MI0014144	UCAGGG	23	AUCAGGGCUUGUGGAAUGGGAAG	MIMAT0014990	ATCAGGGCTTGTGGAATGGGAAG	Yes	4	6	4	6	11	23	0.636364
hsa-miR-5009-5p	5p	hsa-mir-5009	MI0017877	UGGACU	24	UUGGACUUUUUCAGAUUUGGGGAU	MIMAT0021041	TTTGGACTTTTTCAGATTTGGGGA	No	1	2	1	1	4	12	0.636364
hsa-miR-novel-chr17_17167	3p	hsa-mir-novel-chr17_17167	MYNO755	GAGGGA	17	AGAGGGACGGCCGGGGG	hsa-miR-novel-chr17_17167	AGGGACGGCCGGGGGC	No		2	1	2	4	12	0.636364
hsa-miR-184	3p	hsa-mir-184	MI0000481	GGACGG	22	UGGACGGAGAACUGAUAAGGGU	MIMAT0000454	TGGACGGAGAACTGATAAGGGT	Yes	16	32	16	32	30	53	0.634921
hsa-miR-novel-chr6_47426	5p	hsa-mir-novel-chr6_47426	MYNO4	UGGACU	18	CUGGACUGAGCCAUGCUA	hsa-miR-novel-chr6_47426	CTGGACTGAGCCATGCTA	Yes	131	176	131	176	394	627	0.634223
hsa-miR-4326	5p	hsa-mir-4326	MI0015866	GUUCCU	20	UGUUCCUCUGUCUCCCAGAC	MIMAT0016888	TGTTCCTCTGTCTCCCAGACTCTG	No	1		142	210	258	414	0.632075
hsa-miR-6857-3p	3p	hsa-mir-6857	MI0022703	GACUGA	21	UGACUGAGCUUCUCCCCACAG	MIMAT0027615	TGACTGAGCTTCTCCCCACAGT	No			2	6	2	9	0.631579
hsa-miR-novel-chr1_24824	5p	hsa-mir-novel-chr1_24824	MYNO121	AGUGGU	19	UAGUGGUGCGUAUCCCCGU	hsa-miR-novel-chr1_24824	TGGTGAGTATCCCCGT	No			1	9	2	9	0.631579
hsa-miR-106b-3p	3p	hsa-mir-106b	MI0000734	CGCACU	22	CCGCACUGUGGGUACUUGCUGC	MIMAT0004672	CCGCACTGTGGGTACTTGCTGC	Yes	805	1413	805	1413	3422	5434	0.630419
hsa-miR-191-3p	3p	hsa-mir-191	MI0000465	CUGCGC	22	GCUGCGCUUGGAUUUCGUCCCC	MIMAT0001618	GCTGCGCTTGGATTTCGTCCC	No		1	5	4	12	25	0.628571
hsa-miR-1249-3p	3p	hsa-mir-1249	MI0006384	CGCCCU	22	ACGCCCUUCCCCCCCUUCUUCA	MIMAT0005901	ACGCCCTTCCCCCCCTTCTTCA	Yes	5	13	5	13	22	41	0.627451
hsa-let-7g-5p	5p	hsa-let-7g	MI0000433	GAGGUA	22	UGAGGUAGUAGUUUGUACAGUU	MIMAT0000414	TGAGGTAGTAGTTTGTACAGTT	Yes	185	267	185	267	316	511	0.62572
hsa-miR-29c-5p	5p	hsa-mir-29c	MI0000735	GACCGA	22	UGACCGAUUUCUCCUGGUGUUC	MIMAT0004673	ACCGATTTCTCCTGGTGTTCAGA	No	2	7	4	9	20	38	0.625
hsa-miR-4448	3p	hsa-mir-4448	MI0016791	GCUCCU	20	GGCUCCUUGGUCUAGGGGUA	MIMAT0018967	GGCTCGTTGGTCTAGGGGTA	No				2		6	0.625
hsa-miR-943	3p	hsa-mir-943	MI0005768	UGACUG	21	CUGACUGUUGCCGUCCUCCAG	MIMAT0004986	CTGACTGTTGCCGTCCTCCAGT	No				2		6	0.625
hsa-miR-novel-chr6_48547	3p	hsa-mir-novel-chr6_48547	MYNO1084	AAAGCU	20	AAAAGCUGAGUUGAGAGGGG	hsa-miR-novel-chr6_48547	AAAAGCTGAGTTGAGAGGGCGAT	No			1	3	5	14	0.625
hsa-miR-novel-chr9_57919	5p	hsa-mir-novel-chr9_57919	MYNO3	GGGUGC	17	CGGGUGCUGUAGGCUUU	hsa-miR-novel-chr9_57919	ACCGGGTGCTGTAGGCTT	No	461	621	1730	2399	17108	27399	0.624539
hsa-miR-345-5p	5p	hsa-mir-345	MI0000825	CUGACU	22	GCUGACUCCUAGUCCAGGGCUC	MIMAT0000772	GCTGACTCCTAGTCCAGGGCT	No	171	242	211	296	774	1250	0.622222
hsa-miR-744-3p	3p	hsa-mir-744	MI0005559	UGUUGC	22	CUGUUGCCACUAACCUCAACCU	MIMAT0004946	CTGTTGCCACTAACCTCAACC	No	1	2	6	10	18	35	0.622222
hsa-miR-3174	5p	hsa-mir-3174	MI0014208	AGUGAG	23	UAGUGAGUUAGAGAUGCAGAGCC	MIMAT0015051	TAGTGAGTTAGAGATGCAGAGC	No			1	5	3	11	0.619048
hsa-miR-novel-chr6_50686	3p	hsa-mir-novel-chr6_50686	MYNO41	CUCAUG	22	CCUCAUGCCCCUUCCCCAGGCC	hsa-miR-novel-chr6_50686	CCTCATGCCCCTTCCCCAGGCC	Yes	1	1	1	1	3	11	0.619048
hsa-miR-885-5p	5p	hsa-mir-885	MI0005560	CCAUUA	22	UCCAUUACACUACCCUGCCUCU	MIMAT0004947	TCCATTACACTACCCTGCCTCT	Yes	953	1398	953	1398	1419	2321	0.613042
hsa-miR-125b-5p	5p	hsa-mir-125b-1	MI0000446	CCCUGA	22	UCCCUGAGACCCUAACUUGUGA	MIMAT0000423	TCCCTGAGACCCTAACTTGTGA	Yes	97	175	97	175	249	413	0.612293
hsa-miR-127-3p	3p	hsa-mir-127	MI0000472	CGGAUC	22	UCGGAUCCGUCUGAGCUUGGCU	MIMAT0000446	TCGGATCCGTCTGAGCTTGGCT	Yes	5	15	5	15	20	39	0.612245
hsa-miR-193b-3p	3p	hsa-mir-193b	MI0003137	ACUGGC	22	AACUGGCCCUCAAAGUCCCGCU	MIMAT0002819	AACTGGCCCTCAAAGTCCCGCT	Yes	2250	3375	2250	3375	4128	6752	0.611949
hsa-miR-novel-chr4_41335	3p	hsa-mir-novel-chr4_41335	MYNO692	GCCCAG	22	AGCCCAGGAUGAAACUCUGACA	hsa-miR-novel-chr4_41335	AGCCCAGGATGAAACTCTGACA	Yes		6		6	1	8	0.611111
hsa-let-7d-5p	5p	hsa-let-7d	MI0000065	GAGGUA	22	AGAGGUAGUAGGUUGCAUAGUU	MIMAT0000065	AGAGGTAGTAGGTTGCATAGTT	Yes	5	16	5	16	15	31	0.609756
hsa-miR-125b-5p	5p	hsa-mir-125b-2	MI0000470	CCCUGA	22	UCCCUGAGACCCUAACUUGUGA	MIMAT0000423	TCCCTGAGACCCTAACTTGTGA	Yes	97	175	97	175	238	397	0.609337
hsa-let-7c-5p	5p	hsa-let-7c	MI0000064	GAGGUA	22	UGAGGUAGUAGGUUGUAUGGUU	MIMAT0000064	TGAGGTAGTAGGTTGTATGGTT	Yes	297	433	297	433	402	668	0.60767
hsa-miR-942-5p	5p	hsa-mir-942	MI0005767	CUUCUC	22	UCUUCUCUGUUUUGGCCAUGUG	MIMAT0004985	TTCTCTGTTTTGGCCATGTGTG	No	2	5	7	16	30	56	0.606061
hsa-miR-22-3p	3p	hsa-mir-22	MI0000078	AGCUGC	22	AAGCUGCCAGUUGAAGAACUGU	MIMAT0000077	AAGCTGCCAGTTGAAGAACTGT	Yes	4437	6974	4437	6974	6566	10872	0.604301
hsa-miR-novel-chr14_11806	3p	hsa-mir-novel-chr14_11806	MYNO725	CCACGG	17	UCCACGGCAUCUCCACC	hsa-miR-novel-chr14_11806	TCCCCGGCATCTCCACCG	No	1		39	82	213	360	0.602703
hsa-miR-378d	5p	hsa-mir-378d-2	MI0003840	CUGGAC	20	ACUGGACUUGGAGUCAGAAA	MIMAT0018926	ACTGGACTTGGAGTCAGAA	No	7	29	70	102	126	216	0.60177
hsa-miR-novel-chr4_42226	5p	hsa-mir-novel-chr4_42226	MYNO1231	CCCUGU	23	UCCCUGUCCUCAAGGAGCUCACA	hsa-miR-novel-chr4_42226	TCCCTGTCCTCCAGGAGCTCACA	No	1		58	107	64	113	0.601626
hsa-miR-3620-3p	3p	hsa-mir-3620	MI0016011	CACCCU	22	UCACCCUGCAUCCCGCACCCAG	MIMAT0018001	TCACCCTGCATCCCGCACCCAGT	No			3	5	5	15	0.6
hsa-miR-92b-5p	5p	hsa-mir-92b	MI0003560	GGGACG	22	AGGGACGGGACGCGGUGCAGUG	MIMAT0004792	AGGGACGGGACGCGGTGCAGTGTT	No	1		3	9	8	20	0.6
hsa-miR-novel-chr15_13364	3p	hsa-mir-novel-chr15_13364	MYNO13	GCGCCG	22	CGCGCCGCUGGGGGCUCUGACU	hsa-miR-novel-chr15_13364	CGCGCCGCTGGGGGCTCTGACT	Yes	6	15	6	15	24	47	0.596491
hsa-miR-novel-chr12_8312	5p	hsa-mir-novel-chr12_8312	MYNO579	GGCGGC	20	CGGCGGCGGCGGCGGCGGCG	hsa-miR-novel-chr12_8312	AGGGCGGCGGCGGCGGCGGCGGCGG	No			4	13	21	42	0.596154
hsa-miR-novel-chr14_11607	5p	hsa-mir-novel-chr14_11607	MYNO25	UUGAUG	22	UUUGAUGACUGUUCUUCCUGUU	hsa-miR-novel-chr14_11607	TTTGATGACTGTTCTTCCTGTT	Yes	4	12	4	12	18	37	0.595745
hsa-miR-1180-3p	3p	hsa-mir-1180	MI0006273	UUCCGG	22	UUUCCGGCUCGCGUGGGUGUGU	MIMAT0005825	TTTCCGGCTCGCGTGGGTGTGT	Yes	467	740	467	740	799	1351	0.594416
hsa-miR-2278	5p	hsa-mir-2278	MI0011285	AGAGCA	22	GAGAGCAGUGUGUGUUGCCUGG	MIMAT0011778	AGAGCAGTGTGTGTTGCCTGGG	No		1	3	6	9	22	0.59375
hsa-miR-4467	5p	hsa-mir-4467	MI0016818	GGCGGC	22	UGGCGGCGGUAGUUAUGGGCUU	MIMAT0018994	TGGCGGCGGTAGTTATGGGCTTCT	No		1	5	12	9	22	0.59375
hsa-miR-100-5p	5p	hsa-mir-100	MI0000102	ACCCGU	22	AACCCGUAGAUCCGAACUUGUG	MIMAT0000098	AACCCGTAGATCCGAACTTGTG	Yes	1964	3398	1964	3398	4005	6773	0.591921
hsa-miR-novel-chr16_15569	5p	hsa-mir-novel-chr16_15569	MYNO982	GCAGGA	19	AGCAGGACGGUGGCCAUGG	hsa-miR-novel-chr16_15569	AGCAGGACGGTGGCCATGGA	No	8	6	6	7	77	137	0.591837
hsa-miR-99b-5p	5p	hsa-mir-99b	MI0000746	ACCCGU	22	CACCCGUAGAACCGACCUUGCG	MIMAT0000689	CACCCGTAGAACCGACCTTGCG	Yes	5095	8616	5095	8616	10929	18475	0.591777
hsa-miR-novel-chr11_5373	5p	hsa-mir-novel-chr11_5373	MYNO1112	UGCACU	20	CUGCACUUAUGUAUGUUUUU	hsa-miR-novel-chr11_5373	CTGCACTTATGTATGTTTTTGTT	No			2	1	3	12	0.590909
hsa-miR-novel-chr14_11192	3p	hsa-mir-novel-chr14_11192	MYNO8	UCGCGU	23	CUCGCGUCCCCGCUCCCUCCUCC	hsa-miR-novel-chr14_11192	CTCGCGTCCCCGCTCCCTCCTCT	No	18	34	27	40	75	134	0.590278
hsa-miR-500a-3p	3p	hsa-mir-500a	MI0003184	UGCACC	22	AUGCACCUGGGCAAGGAUUCUG	MIMAT0002871	ATGCACCTGGGCAAGGATTCT	No	92	150	175	226	868	1478	0.590054
hsa-miR-novel-chr17_17267	3p	hsa-mir-novel-chr17_17267	MYNO85	AAGCAG	25	GAAGCAGCGCCUGUCGCAACUCGCC	hsa-miR-novel-chr17_17267	GAAGCAGCGCCTGTCGCAACTCGCC	Yes		4		4		7	0.588235
hsa-miR-novel-chr22_32726	5p	hsa-mir-novel-chr22_32726	MYNO635	CCGUCC	22	UCCGUCCGCGUGUGGAAGGUCC	hsa-miR-novel-chr22_32726	TCCGTCCGCGTGTGGAAGGTCC	Yes	2	5				7	0.588235
hsa-miR-378d	3p	hsa-mir-378d-1	MI0016749	CUGGAC	20	ACUGGACUUGGAGUCAGAAA	MIMAT0018926	ACTGGACTTGGAGTCAGAA	No	7	29	70	102	124	218	0.587719
hsa-miR-novel-chr9_56704	5p	hsa-mir-novel-chr9_56704	MYNO1062	CCGGCU	18	CCCGGCUGCUGUAGGCUU	hsa-miR-novel-chr9_56704	ACCGGCTGCTGTAGGCTT	No			2	4	27	53	0.587302
hsa-miR-novel-chr7_51217	3p	hsa-mir-novel-chr7_51217	MYNO454	GAGUGU	23	UGAGUGUGUGGGUGUGAGUGUGG	hsa-miR-novel-chr7_51217	TGAGTGTGTGTGTGTGAGTGTGG	No			6	16	7	19	0.586207
hsa-miR-5001-3p	3p	hsa-mir-5001	MI0017867	UCUGCC	22	UUCUGCCUCUGUCCAGGUCCUU	MIMAT0021022	TTCTGCCTCTGTCCAGGTCCTTTT	No	2	4	7	23	21	43	0.584906
hsa-miR-362-5p	5p	hsa-mir-362	MI0000762	AUCCUU	24	AAUCCUUGGAACCUAGGUGUGAGU	MIMAT0000705	AATCCTTGGAACCTAGGTGTGAGT	Yes	452	735	452	735	858	1478	0.583333
hsa-miR-320b	3p	hsa-mir-320b-2	MI0003839	AAAGCU	22	AAAAGCUGGGUUGAGAGGGCAA	MIMAT0005792	AAAAGCTGGGTTGAGAGGGCA	No	3	15	221	397	505	874	0.582579
hsa-miR-199b-5p	5p	hsa-mir-199b	MI0000282	CCAGUG	23	CCCAGUGUUUAGACUAUCUGUUC	MIMAT0000263	CCCAGTGTTTAGACTATCTGTT	No	7	13	5	9	19	40	0.58
hsa-miR-19b-3p	3p	hsa-mir-19b-1	MI0000074	GUGCAA	23	UGUGCAAAUCCAUGCAAAACUGA	MIMAT0000074	TGTGCAAATCCATGCAAAACTGA	Yes	61	123	61	123	121	216	0.579646
hsa-miR-4508	5p	hsa-mir-4508	MI0016872	CGGGGC	17	GCGGGGCUGGGCGCGCG	MIMAT0019045	AAGCGGGGCTGGGCGCG	No			1	2	1	9	0.578947
hsa-miR-novel-chr2_33873	3p	hsa-mir-novel-chr2_33873	MYNO957	GACGAC	22	UGACGACCCACACUCUCGCAGU	hsa-miR-novel-chr2_33873	TCGCGGACGACCCACA	No	1	1		8	1	9	0.578947
hsa-miR-193a-3p	3p	hsa-mir-193a	MI0000487	ACUGGC	22	AACUGGCCUACAAAGUCCCAGU	MIMAT0000459	AACTGGCCTACAAAGTCCCA	No	4	11	8	19	27	54	0.578125
hsa-miR-501-3p	3p	hsa-mir-501	MI0003185	AUGCAC	22	AAUGCACCCGGGCAAGGAUUCU	MIMAT0004774	AATGCACCCGGGCAAGGATTCT	Yes	235	384	235	384	515	899	0.577558
hsa-miR-500b-3p	3p	hsa-mir-500b	MI0015903	CACCCA	20	GCACCCAGGCAAGGAUUCUG	MIMAT0027032	AGTGCACCCAGGCAAGGATTCT	No			5	13	35	68	0.576923
hsa-miR-320b	3p	hsa-mir-320b-1	MI0003776	AAAGCU	22	AAAAGCUGGGUUGAGAGGGCAA	MIMAT0005792	AAAAGCTGGGTTGAGAGGGCA	No	3	15	221	397	582	1018	0.575875
hsa-miR-novel-chr8_54403	3p	hsa-mir-novel-chr8_54403	MYNO1000	CCCUGC	18	ACCCUGCUCGCUGCACCA	hsa-miR-novel-chr8_54403	ACCCTGCTCGCTGCGCCA	No	1	2	27	57	70	129	0.57554
hsa-miR-423-3p	3p	hsa-mir-423	MI0001445	GCUCGG	23	AGCUCGGUCUGAGGCCCCUCAGU	MIMAT0001340	AGCTCGGTCTGAGGCCCCTCAGT	Yes	5040	8590	5040	8590	10482	18321	0.572364
hsa-miR-6724-5p	5p	hsa-mir-6724-1	MI0022559	UGGGCC	23	CUGGGCCCGCGGCGGGCGUGGGG	MIMAT0025856	TGGGCCCGCGGCGGGCGTGGGG	No		1	1	1	2	11	0.571429
hsa-miR-6724-5p	5p	hsa-mir-6724-2	MI0031516	UGGGCC	23	CUGGGCCCGCGGCGGGCGUGGGG	MIMAT0025856	TGGGCCCGCGGCGGGCGTGGGG	No		1	1	1	2	11	0.571429
hsa-miR-6724-5p	5p	hsa-mir-6724-3	MI0031517	UGGGCC	23	CUGGGCCCGCGGCGGGCGUGGGG	MIMAT0025856	TGGGCCCGCGGCGGGCGTGGGG	No		1	1	1	2	11	0.571429
hsa-miR-6724-5p	5p	hsa-mir-6724-4	MI0031518	UGGGCC	23	CUGGGCCCGCGGCGGGCGUGGGG	MIMAT0025856	TGGGCCCGCGGCGGGCGTGGGG	No		1	1	1	2	11	0.571429
hsa-miR-novel-chr3_38884	5p	hsa-mir-novel-chr3_38884	MYNO749	CCCACC	17	UCCCACCGCUGCCACCC	hsa-miR-novel-chr3_38884	ATCCCACCGCTGCCACC	No	2	5	109	156	458	809	0.571429
hsa-miR-324-5p	5p	hsa-mir-324	MI0000813	GCAUCC	23	CGCAUCCCCUAGGGCAUUGGUGU	MIMAT0000761	CGCATCCCCTAGGGCATTGGTGT	Yes	114	183	114	183	191	342	0.571023
hsa-miR-339-3p	3p	hsa-mir-339	MI0000815	GAGCGC	23	UGAGCGCCUCGACGACAGAGCCG	MIMAT0004702	TGAGCGCCTCGACGACAGAGC	No	56	81	95	149	437	773	0.570881
hsa-miR-1292-5p	5p	hsa-mir-1292	MI0006433	GGGAAC	25	UGGGAACGGGUUCCGGCAGACGCUG	MIMAT0005943	TGGGAACGGGTTCCGGCAGACGCT	No	5	13	9	12	35	69	0.56962
hsa-miR-197-5p	5p	hsa-mir-197	MI0000239	GGGUAG	23	CGGGUAGAGAGGGCAGUGGGAGG	MIMAT0022691	CGGGTAGAGAGGGCAGTGGGAGG	Yes	5	6	5	6	8	22	0.5625
hsa-miR-19b-3p	3p	hsa-mir-19b-2	MI0000075	GUGCAA	23	UGUGCAAAUCCAUGCAAAACUGA	MIMAT0000074	TGTGCAAATCCATGCAAAACTGA	Yes	61	123	61	123	130	239	0.562249
hsa-miR-769-3p	3p	hsa-mir-769	MI0003834	UGGGAU	23	CUGGGAUCUCCGGGGUCUUGGUU	MIMAT0003887	CTGGGATCTCCGGGGTCTTGGTT	Yes	30	68	30	68	104	193	0.561576
hsa-let-7i-5p	5p	hsa-let-7i	MI0000434	GAGGUA	22	UGAGGUAGUAGUUUGUGCUGUU	MIMAT0000415	TGAGGTAGTAGTTTGTGCTGTT	Yes	176	322	176	322	319	579	0.558574
hsa-miR-novel-chr12_6130	5p	hsa-mir-novel-chr12_6130	MYNO516	CGUAGA	18	UCGUAGACGCCCUGCUUC	hsa-miR-novel-chr12_6130	TCGTAGACGACCTGCTTC	No			8	18	33	67	0.558442
hsa-miR-216b-5p	5p	hsa-mir-216b	MI0005569	AAUCUC	22	AAAUCUCUGCAGGCAAAUGUGA	MIMAT0004959	AAATCTCTGCAGGCAAATGTG	No	9	16	33	57	72	137	0.557823
hsa-miR-1247-5p	5p	hsa-mir-1247	MI0006382	CCCGUC	22	ACCCGUCCCGUUCGUCCCCGGA	MIMAT0005899	ACCCGTCCCGTTCGTCCCCGGA	Yes	12	24	12	24	19	42	0.557692
hsa-miR-502-3p	3p	hsa-mir-502	MI0003186	AUGCAC	22	AAUGCACCUGGGCAAGGAUUCA	MIMAT0004775	AATGCACCTGGGCAAGGATTCA	Yes	200	282	200	282	639	1158	0.555651
hsa-miR-378f	3p	hsa-mir-378f	MI0016756	CUGGAC	20	ACUGGACUUGGAGCCAGAAG	MIMAT0018932	ACTGGACTTGGAGTCAGAAGT	No		2	11	40	55	107	0.555556
hsa-miR-novel-chr3_38150	5p	hsa-mir-novel-chr3_38150	MYNO1120	UGCACA	24	CUGCACACUAUUAAAGCUCAGGGU	hsa-miR-novel-chr3_38150	CTGCACACTATTAAAGCTCAGGGT	Yes		2		2		8	0.555556
hsa-miR-769-5p	5p	hsa-mir-769	MI0003834	GAGACC	22	UGAGACCUCUGGGUUCUGAGCU	MIMAT0003886	TGAGACCTCTGGGTTCTGAGCT	Yes	823	1347	823	1347	1713	3095	0.554911
hsa-miR-3677-3p	3p	hsa-mir-3677	MI0016078	UCGUGG	22	CUCGUGGGCUCUGGCCACGGCC	MIMAT0018101	CTCGTGGGCTCTGGCCACGGCC	Yes	2	5	2	5	6	19	0.551724
hsa-miR-501-5p	5p	hsa-mir-501	MI0003185	AUCCUU	22	AAUCCUUUGUCCCUGGGUGAGA	MIMAT0002872	AATCCTTTGTCCCTGGGTGAGAGT	No	6	2	74	135	148	277	0.550523
hsa-miR-379-5p	5p	hsa-mir-379	MI0000787	GGUAGA	21	UGGUAGACUAUGGAACGUAGG	MIMAT0000733	TGGTAGACTATGGAACGTAGG	Yes	1	4	1	4	1	10	0.55
hsa-miR-7111-3p	3p	hsa-mir-7111	MI0022962	UCCUCU	22	AUCCUCUCUUCCCUCCUCCCAG	MIMAT0028120	ATCCTCTCTTCCCTCCTCCCAGT	No			4	14	7	21	0.548387
hsa-miR-novel-chr1_28000	3p	hsa-mir-novel-chr1_28000	MYNO12	AAAGCU	18	AAAAGCUGGGUUGAGGGA	hsa-miR-novel-chr1_28000	AAAAGCTGGGTTGAGGGGGCGT	No			2	5	7	21	0.548387
hsa-miR-3662	3p	hsa-mir-3662	MI0016063	AAAAUG	24	GAAAAUGAUGAGUAGUGACUGAUG	MIMAT0018083	GAAAATGATGAGTAGTGACTGATG	Yes	11	21	11	21	13	32	0.547619
hsa-miR-novel-chr9_56521	3p	hsa-mir-novel-chr9_56521	MYNO587	CUGGAC	19	CCUGGACUUGGAUUCAGAA	hsa-miR-novel-chr9_56521	CCTGGACTTGGAGTCAGAAGGT	No			16	41	42	85	0.547368
hsa-miR-375	3p	hsa-mir-375	MI0000783	UUGUUC	22	UUUGUUCGUUCGGCUCGCGUGA	MIMAT0000728	TTTGTTCGTTCGGCTCGCGTGA	Yes	33	67	33	67	109	208	0.545872
hsa-miR-103a-2-5p	5p	hsa-mir-103a-2	MI0000108	GCUUCU	23	AGCUUCUUUACAGUGCUGCCUUG	MIMAT0009196	AGCTTCTTTACAGTGCTGCCTTG	Yes	12	18	12	18	20	45	0.545455
hsa-miR-365b-5p	5p	hsa-mir-365b	MI0000769	GGGACU	22	AGGGACUUUCAGGGGCAGCUGU	MIMAT0022833	AGGGACTTTCAGGGGCAGCTGTG	No	9	10	11	41	39	80	0.544444
hsa-miR-378a-5p	5p	hsa-mir-378a	MI0000786	UCCUGA	22	CUCCUGACUCCAGGUCCUGUGU	MIMAT0000731	CTCCTGACTCCAGGTCCTGTGT	Yes	50	92	50	92	82	159	0.544379
hsa-miR-326	3p	hsa-mir-326	MI0000808	CUCUGG	20	CCUCUGGGCCCUUCCUCCAG	MIMAT0000756	CCTCTGGGCCCTTCCTCCAGT	No	10	23	210	341	285	532	0.54428
hsa-miR-2277-3p	3p	hsa-mir-2277	MI0011284	GACAGC	21	UGACAGCGCCCUGCCUGGCUC	MIMAT0011777	TGACAGCGCCCTGCCTGGCTCG	No	1	1	3	10	15	36	0.543478
hsa-miR-378i	5p	hsa-mir-378i	MI0016902	CUGGAC	21	ACUGGACUAGGAGUCAGAAGG	MIMAT0019074	ACTGGACTTGGAGTCAGAAGGT	No	2	4	1245	2319	1383	2567	0.540551
hsa-miR-novel-chr18_19540	5p	hsa-mir-novel-chr18_19540	MYNO556	GAGUGU	23	UGAGUGUGCGUGUGUGAGUGUGC	hsa-miR-novel-chr18_19540	TGAGTGTGTGTGTGTGAGTGTGC	No		1	35	74	38	79	0.539326
hsa-miR-novel-chr12_5743	3p	hsa-mir-novel-chr12_5743	MYNO1233	CUCUGG	18	CCUCUGGGCCCUUCCUCG	hsa-miR-novel-chr12_5743	CCTCTGGGCCCTTCCTCCAGTT	No		1	29	47	77	152	0.537037
hsa-miR-1269b	5p	hsa-mir-1269b	MI0016888	UGGACU	22	CUGGACUGAGCCAUGCUACUGG	MIMAT0019059	CTGGACTGAGCCATGCTACTGG	Yes	1229	2635	1229	2635	5284	9919	0.533186
hsa-miR-1307-3p	3p	hsa-mir-1307	MI0006444	CUCGGC	22	ACUCGGCGUGGCGUCGGUCGUG	MIMAT0005951	ACTCGGCGTGGCGTCGGTCGTGG	No	102	157	405	713	1759	3310	0.532831
hsa-let-7b-5p	5p	hsa-let-7b	MI0000063	GAGGUA	22	UGAGGUAGUAGGUUGUGUGGUU	MIMAT0000063	TGAGGTAGTAGGTTGTGTGGTT	Yes	49	72	49	72	85	169	0.530726
hsa-miR-130b-5p	5p	hsa-mir-130b	MI0000748	CUCUUU	21	ACUCUUUCCCUGUUGCACUAC	MIMAT0004680	ACTCTTTCCCTGTTGCACTACT	No	16	30	306	550	477	909	0.529924
hsa-miR-novel-chr3_39633	5p	hsa-mir-novel-chr3_39633	MYNO823	ACCUCC	23	GACCUCCUGGGAUCGCAUCUGGA	hsa-miR-novel-chr3_39633	GACCTCCTGGGATCGCATCTGGA	Yes	8	7	8	7	51	106	0.525862
hsa-miR-339-5p	5p	hsa-mir-339	MI0000815	CCCUGU	23	UCCCUGUCCUCCAGGAGCUCACG	MIMAT0000764	TCCCTGTCCTCCAGGAGCTCACG	Yes	284	440	284	440	1159	2220	0.524215
hsa-miR-224-5p	5p	hsa-mir-224	MI0000301	AAGUCA	21	CAAGUCACUAGUGGUUCCGUU	MIMAT0000281	CAAGTCACTAGTGGTTCCGTTT	No				7	1	11	0.52381
hsa-miR-1248	5p	hsa-mir-1248	MI0006383	CCUUCU	27	ACCUUCUUGUAUAAGCACUGUGCUAAA	MIMAT0005900	ACCTTCTTGTATAAGCACTGTGC	No		2	31	56	81	165	0.52
hsa-miR-novel-chrX_60833	5p	hsa-mir-novel-chrX_60833	MYNO1223	UCUGCC	17	UUCUGCCCAGUGCUCUG	hsa-miR-novel-chrX_60833	GATTTCTGCCCAGTGCTCTG	No		2		1	17	42	0.519231
hsa-miR-27b-5p	5p	hsa-mir-27b	MI0000440	GAGCUU	22	AGAGCUUAGCUGAUUGGUGAAC	MIMAT0004588	AGAGCTTAGCTGATTGGTGAAC	Yes	123	318	123	318	313	614	0.517628
hsa-miR-novel-chr9_56867	3p	hsa-mir-novel-chr9_56867	MYNO45	CUCACU	17	UCUCACUGUAGCCUCGA	hsa-miR-novel-chr9_56867	TCTCACTGTAGCCTCGAACCT	No	1		17	43	56	118	0.515625
hsa-miR-novel-chr15_12117	3p	hsa-mir-novel-chr15_12117	MYNO538	CUGGCC	19	CCUGGCCUUGGAGUCAGAA	hsa-miR-novel-chr15_12117	CCTGGACTTGGAGTCAGAAGGT	No			16	41	66	138	0.513514
hsa-miR-novel-chrX_58953	3p	hsa-mir-novel-chrX_58953	MYNO1150	UGCAUC	19	CUGCAUCCACUGAGAGACG	hsa-miR-novel-chrX_58953	CTGCATCCACTGATAGA	No			7	16	9	27	0.513514
hsa-miR-23b-5p	5p	hsa-mir-23b	MI0000439	GGGUUC	22	UGGGUUCCUGGCAUGCUGAUUU	MIMAT0004587	GGGTTCCTGGCATGCTGATT	No	8	13	14	21	48	103	0.513274
hsa-miR-novel-chrX_59140	5p	hsa-mir-novel-chrX_59140	MYNO1149	CCCUGC	18	ACCCUGCUCUCUGCGCCA	hsa-miR-novel-chrX_59140	ACCCTGCTCGCTGCGCCA	No			27	57	52	111	0.512397
[truncated: 80 more rows]

## Sheet: B7_UP_Mayinga_96H
miRNA expression for Mayinga-96h-Huh7_vs_Control-96h-Huh7 (based on TagCount_ALL_Isoform data) fold change >=1.5 Column A: MATURE-ID, the ID of mature miRNA annotated in miRBase 21. Column B: pre-miRNA arm (5p or 3p), the position of the mature miRNA on pre-miRNA. Column C: PRE-ID, the pre-miRNA name. Column D: PRE-ACC, the pre-miRNA ACCESSION. Column E: MUTURE-SEED, the seed sequence of the matu…
[truncated: 170 more rows]

[truncated: 5 more sheets: B8_DOWN_Mayinga_96H, B9_UP_Makona_96H, B10_DOWN_Makona_96H, B11_UP_Reston_96H, B12_DOWN_Reston_96H]
