# Supplementary material for: Altered microRNA Transcriptome in Cultured Human Liver Cells upon Infection with Ebola Virus
Source: Int J Mol Sci. 2021 Apr 6;22(7):3792. doi: 10.3390/ijms22073792 (PMC8038836; doi:10.3390/ijms22073792)
Supplement: Supplementary file 1 [file ijms-22-03792-s001.zip › Supplementary_File/B_ miRNA_Targets_Prediction/Makona-24h-Huh7_vs_Control-24h-Huh7_down.mature_mirna/Parameters.txt]

species : hsa
score : >=70
commNum : 2
cumulativeWeightedContext++Score : < -0.3
totalContext++Score : < -0.3
