# Supplementary material for: Altered microRNA Transcriptome in Cultured Human Liver Cells upon Infection with Ebola Virus
Source: Int J Mol Sci. 2021 Apr 6;22(7):3792. doi: 10.3390/ijms22073792 (PMC8038836; doi:10.3390/ijms22073792)
Supplement: Supplementary file 1 [file ijms-22-03792-s001.zip › Supplementary_File/B_ miRNA_Targets_Prediction/Makona-24h-Huh7_vs_Control-24h-Huh7_down.mature_mirna/TargetSummary.xlsx]

## Sheet: mirdbV6
miRNAname	matuAcc	targetID	targetDetails	targetRank	targetScore	miRNAdetails	geneSymbol	geneID	Gene_Description
hsa-miR-143-3p	MIMAT0000435	2901134	http://www.mirdb.org/cgi-bin/target_detail.cgi?targetID=2901134	1	99	http://www.mirdb.org/cgi-bin/mature_mir.cgi?name=hsa-miR-143-3p	ABL2	27	ABL proto-oncogene 2, non-receptor tyrosine kinase
hsa-miR-143-3p	MIMAT0000435	2901060	http://www.mirdb.org/cgi-bin/target_detail.cgi?targetID=2901060	2	99	http://www.mirdb.org/cgi-bin/mature_mir.cgi?name=hsa-miR-143-3p	VASH1	22846	vasohibin 1
hsa-miR-143-3p	MIMAT0000435	2901538	http://www.mirdb.org/cgi-bin/target_detail.cgi?targetID=2901538	3	99	http://www.mirdb.org/cgi-bin/mature_mir.cgi?name=hsa-miR-143-3p	DENND1B	163486	DENN domain containing 1B
hsa-miR-143-3p	MIMAT0000435	2901407	http://www.mirdb.org/cgi-bin/target_detail.cgi?targetID=2901407	4	98	http://www.mirdb.org/cgi-bin/mature_mir.cgi?name=hsa-miR-143-3p	ITM2B	9445	integral membrane protein 2B
hsa-miR-143-3p	MIMAT0000435	2901091	http://www.mirdb.org/cgi-bin/target_detail.cgi?targetID=2901091	5	98	http://www.mirdb.org/cgi-bin/mature_mir.cgi?name=hsa-miR-143-3p	MSI2	124540	musashi RNA binding protein 2
hsa-miR-143-3p	MIMAT0000435	2901195	http://www.mirdb.org/cgi-bin/target_detail.cgi?targetID=2901195	6	98	http://www.mirdb.org/cgi-bin/mature_mir.cgi?name=hsa-miR-143-3p	EPM2AIP1	9852	EPM2A interacting protein 1
hsa-miR-143-3p	MIMAT0000435	2901233	http://www.mirdb.org/cgi-bin/target_detail.cgi?targetID=2901233	7	98	http://www.mirdb.org/cgi-bin/mature_mir.cgi?name=hsa-miR-143-3p	GXYLT1	283464	glucoside xylosyltransferase 1
hsa-miR-143-3p	MIMAT0000435	2901498	http://www.mirdb.org/cgi-bin/target_detail.cgi?targetID=2901498	8	97	http://www.mirdb.org/cgi-bin/mature_mir.cgi?name=hsa-miR-143-3p	AKAP13	11214	A-kinase anchoring protein 13
hsa-miR-143-3p	MIMAT0000435	2901302	http://www.mirdb.org/cgi-bin/target_detail.cgi?targetID=2901302	9	97	http://www.mirdb.org/cgi-bin/mature_mir.cgi?name=hsa-miR-143-3p	MYO6	4646	myosin VI
hsa-miR-143-3p	MIMAT0000435	2901171	http://www.mirdb.org/cgi-bin/target_detail.cgi?targetID=2901171	10	97	http://www.mirdb.org/cgi-bin/mature_mir.cgi?name=hsa-miR-143-3p	IGFBP5	3488	insulin like growth factor binding protein 5
hsa-miR-143-3p	MIMAT0000435	2901337	http://www.mirdb.org/cgi-bin/target_detail.cgi?targetID=2901337	11	97	http://www.mirdb.org/cgi-bin/mature_mir.cgi?name=hsa-miR-143-3p	ZBTB44	29068	zinc finger and BTB domain containing 44
hsa-miR-143-3p	MIMAT0000435	2901276	http://www.mirdb.org/cgi-bin/target_detail.cgi?targetID=2901276	12	96	http://www.mirdb.org/cgi-bin/mature_mir.cgi?name=hsa-miR-143-3p	ASAP3	55616	ArfGAP with SH3 domain, ankyrin repeat and PH domain 3
hsa-miR-143-3p	MIMAT0000435	2901609	http://www.mirdb.org/cgi-bin/target_detail.cgi?targetID=2901609	13	96	http://www.mirdb.org/cgi-bin/mature_mir.cgi?name=hsa-miR-143-3p	AHCYL1	10768	adenosylhomocysteinase like 1
hsa-miR-143-3p	MIMAT0000435	2901649	http://www.mirdb.org/cgi-bin/target_detail.cgi?targetID=2901649	14	96	http://www.mirdb.org/cgi-bin/mature_mir.cgi?name=hsa-miR-143-3p	DCLK1	9201	doublecortin like kinase 1
hsa-miR-143-3p	MIMAT0000435	2901550	http://www.mirdb.org/cgi-bin/target_detail.cgi?targetID=2901550	15	96	http://www.mirdb.org/cgi-bin/mature_mir.cgi?name=hsa-miR-143-3p	PSME4	23198	proteasome activator subunit 4
hsa-miR-143-3p	MIMAT0000435	2901079	http://www.mirdb.org/cgi-bin/target_detail.cgi?targetID=2901079	16	95	http://www.mirdb.org/cgi-bin/mature_mir.cgi?name=hsa-miR-143-3p	TTPA	7274	alpha tocopherol transfer protein
hsa-miR-143-3p	MIMAT0000435	2901392	http://www.mirdb.org/cgi-bin/target_detail.cgi?targetID=2901392	17	95	http://www.mirdb.org/cgi-bin/mature_mir.cgi?name=hsa-miR-143-3p	MEDAG	84935	mesenteric estrogen dependent adipogenesis
hsa-miR-143-3p	MIMAT0000435	2901319	http://www.mirdb.org/cgi-bin/target_detail.cgi?targetID=2901319	18	95	http://www.mirdb.org/cgi-bin/mature_mir.cgi?name=hsa-miR-143-3p	KRAS	3845	KRAS proto-oncogene, GTPase
hsa-miR-143-3p	MIMAT0000435	2901721	http://www.mirdb.org/cgi-bin/target_detail.cgi?targetID=2901721	19	95	http://www.mirdb.org/cgi-bin/mature_mir.cgi?name=hsa-miR-143-3p	SLC16A2	6567	solute carrier family 16 member 2
hsa-miR-143-3p	MIMAT0000435	2901400	http://www.mirdb.org/cgi-bin/target_detail.cgi?targetID=2901400	20	95	http://www.mirdb.org/cgi-bin/mature_mir.cgi?name=hsa-miR-143-3p	GOLM1	51280	golgi membrane protein 1
hsa-miR-143-3p	MIMAT0000435	2901624	http://www.mirdb.org/cgi-bin/target_detail.cgi?targetID=2901624	21	95	http://www.mirdb.org/cgi-bin/mature_mir.cgi?name=hsa-miR-143-3p	BRD2	6046	bromodomain containing 2
hsa-miR-143-3p	MIMAT0000435	2901124	http://www.mirdb.org/cgi-bin/target_detail.cgi?targetID=2901124	22	95	http://www.mirdb.org/cgi-bin/mature_mir.cgi?name=hsa-miR-143-3p	HIPK2	28996	homeodomain interacting protein kinase 2
hsa-miR-143-3p	MIMAT0000435	2901292	http://www.mirdb.org/cgi-bin/target_detail.cgi?targetID=2901292	23	94	http://www.mirdb.org/cgi-bin/mature_mir.cgi?name=hsa-miR-143-3p	NECAP1	25977	NECAP endocytosis associated 1
hsa-miR-143-3p	MIMAT0000435	2901461	http://www.mirdb.org/cgi-bin/target_detail.cgi?targetID=2901461	24	94	http://www.mirdb.org/cgi-bin/mature_mir.cgi?name=hsa-miR-143-3p	MYO5A	4644	myosin VA
hsa-miR-143-3p	MIMAT0000435	2901104	http://www.mirdb.org/cgi-bin/target_detail.cgi?targetID=2901104	25	94	http://www.mirdb.org/cgi-bin/mature_mir.cgi?name=hsa-miR-143-3p	BAAT	570	bile acid-CoA:amino acid N-acyltransferase
hsa-miR-143-3p	MIMAT0000435	2901566	http://www.mirdb.org/cgi-bin/target_detail.cgi?targetID=2901566	26	94	http://www.mirdb.org/cgi-bin/mature_mir.cgi?name=hsa-miR-143-3p	TRAPPC8	22878	trafficking protein particle complex 8
hsa-miR-143-3p	MIMAT0000435	2901652	http://www.mirdb.org/cgi-bin/target_detail.cgi?targetID=2901652	27	94	http://www.mirdb.org/cgi-bin/mature_mir.cgi?name=hsa-miR-143-3p	EME1	146956	essential meiotic structure-specific endonuclease 1
hsa-miR-143-3p	MIMAT0000435	2901565	http://www.mirdb.org/cgi-bin/target_detail.cgi?targetID=2901565	28	94	http://www.mirdb.org/cgi-bin/mature_mir.cgi?name=hsa-miR-143-3p	ARHGAP26	23092	Rho GTPase activating protein 26
hsa-miR-143-3p	MIMAT0000435	2901148	http://www.mirdb.org/cgi-bin/target_detail.cgi?targetID=2901148	29	94	http://www.mirdb.org/cgi-bin/mature_mir.cgi?name=hsa-miR-143-3p	CRELD1	78987	cysteine rich with EGF like domains 1
hsa-miR-143-3p	MIMAT0000435	2901151	http://www.mirdb.org/cgi-bin/target_detail.cgi?targetID=2901151	30	94	http://www.mirdb.org/cgi-bin/mature_mir.cgi?name=hsa-miR-143-3p	NEURL1	9148	neuralized E3 ubiquitin protein ligase 1
hsa-miR-143-3p	MIMAT0000435	2901458	http://www.mirdb.org/cgi-bin/target_detail.cgi?targetID=2901458	31	94	http://www.mirdb.org/cgi-bin/mature_mir.cgi?name=hsa-miR-143-3p	ATP10A	57194	ATPase phospholipid transporting 10A (putative)
hsa-miR-143-3p	MIMAT0000435	2901256	http://www.mirdb.org/cgi-bin/target_detail.cgi?targetID=2901256	32	94	http://www.mirdb.org/cgi-bin/mature_mir.cgi?name=hsa-miR-143-3p	KAT6A	7994	lysine acetyltransferase 6A
hsa-miR-143-3p	MIMAT0000435	2901576	http://www.mirdb.org/cgi-bin/target_detail.cgi?targetID=2901576	33	94	http://www.mirdb.org/cgi-bin/mature_mir.cgi?name=hsa-miR-143-3p	SRSF11	9295	serine and arginine rich splicing factor 11
hsa-miR-143-3p	MIMAT0000435	2901635	http://www.mirdb.org/cgi-bin/target_detail.cgi?targetID=2901635	34	94	http://www.mirdb.org/cgi-bin/mature_mir.cgi?name=hsa-miR-143-3p	RECQL5	9400	RecQ like helicase 5
hsa-miR-143-3p	MIMAT0000435	2901289	http://www.mirdb.org/cgi-bin/target_detail.cgi?targetID=2901289	35	94	http://www.mirdb.org/cgi-bin/mature_mir.cgi?name=hsa-miR-143-3p	DIP2B	57609	disco interacting protein 2 homolog B
hsa-miR-143-3p	MIMAT0000435	2901224	http://www.mirdb.org/cgi-bin/target_detail.cgi?targetID=2901224	36	94	http://www.mirdb.org/cgi-bin/mature_mir.cgi?name=hsa-miR-143-3p	MGP	4256	matrix Gla protein
hsa-miR-143-3p	MIMAT0000435	2901540	http://www.mirdb.org/cgi-bin/target_detail.cgi?targetID=2901540	37	94	http://www.mirdb.org/cgi-bin/mature_mir.cgi?name=hsa-miR-143-3p	MOGS	7841	mannosyl-oligosaccharide glucosidase
hsa-miR-143-3p	MIMAT0000435	2901593	http://www.mirdb.org/cgi-bin/target_detail.cgi?targetID=2901593	38	94	http://www.mirdb.org/cgi-bin/mature_mir.cgi?name=hsa-miR-143-3p	PC	5091	pyruvate carboxylase
hsa-miR-143-3p	MIMAT0000435	2901595	http://www.mirdb.org/cgi-bin/target_detail.cgi?targetID=2901595	39	94	http://www.mirdb.org/cgi-bin/mature_mir.cgi?name=hsa-miR-143-3p	USP24	23358	ubiquitin specific peptidase 24
hsa-miR-143-3p	MIMAT0000435	2901601	http://www.mirdb.org/cgi-bin/target_detail.cgi?targetID=2901601	40	94	http://www.mirdb.org/cgi-bin/mature_mir.cgi?name=hsa-miR-143-3p	SEMA5A	9037	semaphorin 5A
hsa-miR-143-3p	MIMAT0000435	2901622	http://www.mirdb.org/cgi-bin/target_detail.cgi?targetID=2901622	41	93	http://www.mirdb.org/cgi-bin/mature_mir.cgi?name=hsa-miR-143-3p	FRS2	10818	fibroblast growth factor receptor substrate 2
hsa-miR-143-3p	MIMAT0000435	2901630	http://www.mirdb.org/cgi-bin/target_detail.cgi?targetID=2901630	42	93	http://www.mirdb.org/cgi-bin/mature_mir.cgi?name=hsa-miR-143-3p	DISC1	27185	DISC1 scaffold protein
hsa-miR-143-3p	MIMAT0000435	2901315	http://www.mirdb.org/cgi-bin/target_detail.cgi?targetID=2901315	43	93	http://www.mirdb.org/cgi-bin/mature_mir.cgi?name=hsa-miR-143-3p	FNDC3B	64778	fibronectin type III domain containing 3B
hsa-miR-143-3p	MIMAT0000435	2901058	http://www.mirdb.org/cgi-bin/target_detail.cgi?targetID=2901058	44	93	http://www.mirdb.org/cgi-bin/mature_mir.cgi?name=hsa-miR-143-3p	VAX1	11023	ventral anterior homeobox 1
hsa-miR-143-3p	MIMAT0000435	2901509	http://www.mirdb.org/cgi-bin/target_detail.cgi?targetID=2901509	45	93	http://www.mirdb.org/cgi-bin/mature_mir.cgi?name=hsa-miR-143-3p	ABHD14A	25864	abhydrolase domain containing 14A
hsa-miR-143-3p	MIMAT0000435	2901043	http://www.mirdb.org/cgi-bin/target_detail.cgi?targetID=2901043	46	93	http://www.mirdb.org/cgi-bin/mature_mir.cgi?name=hsa-miR-143-3p	VAPB	9217	VAMP associated protein B and C
hsa-miR-143-3p	MIMAT0000435	2901685	http://www.mirdb.org/cgi-bin/target_detail.cgi?targetID=2901685	47	93	http://www.mirdb.org/cgi-bin/mature_mir.cgi?name=hsa-miR-143-3p	EIF2AK3	9451	eukaryotic translation initiation factor 2 alpha kinase 3
hsa-miR-143-3p	MIMAT0000435	2901031	http://www.mirdb.org/cgi-bin/target_detail.cgi?targetID=2901031	48	93	http://www.mirdb.org/cgi-bin/mature_mir.cgi?name=hsa-miR-143-3p	ZWILCH	55055	zwilch kinetochore protein
hsa-miR-143-3p	MIMAT0000435	2901436	http://www.mirdb.org/cgi-bin/target_detail.cgi?targetID=2901436	49	93	http://www.mirdb.org/cgi-bin/mature_mir.cgi?name=hsa-miR-143-3p	PHF6	84295	PHD finger protein 6
hsa-miR-143-3p	MIMAT0000435	2901431	http://www.mirdb.org/cgi-bin/target_detail.cgi?targetID=2901431	50	93	http://www.mirdb.org/cgi-bin/mature_mir.cgi?name=hsa-miR-143-3p	STRN3	29966	striatin 3
hsa-miR-143-3p	MIMAT0000435	2901477	http://www.mirdb.org/cgi-bin/target_detail.cgi?targetID=2901477	51	93	http://www.mirdb.org/cgi-bin/mature_mir.cgi?name=hsa-miR-143-3p	ADD3	120	adducin 3
hsa-miR-143-3p	MIMAT0000435	2901138	http://www.mirdb.org/cgi-bin/target_detail.cgi?targetID=2901138	52	93	http://www.mirdb.org/cgi-bin/mature_mir.cgi?name=hsa-miR-143-3p	TET1	80312	tet methylcytosine dioxygenase 1
hsa-miR-143-3p	MIMAT0000435	2901679	http://www.mirdb.org/cgi-bin/target_detail.cgi?targetID=2901679	53	92	http://www.mirdb.org/cgi-bin/mature_mir.cgi?name=hsa-miR-143-3p	PAN3	255967	poly(A) specific ribonuclease subunit PAN3
hsa-miR-143-3p	MIMAT0000435	2901207	http://www.mirdb.org/cgi-bin/target_detail.cgi?targetID=2901207	54	92	http://www.mirdb.org/cgi-bin/mature_mir.cgi?name=hsa-miR-143-3p	ITGB8	3696	integrin subunit beta 8
hsa-miR-143-3p	MIMAT0000435	2901674	http://www.mirdb.org/cgi-bin/target_detail.cgi?targetID=2901674	55	92	http://www.mirdb.org/cgi-bin/mature_mir.cgi?name=hsa-miR-143-3p	GNL3	26354	G protein nucleolar 3
hsa-miR-143-3p	MIMAT0000435	2901357	http://www.mirdb.org/cgi-bin/target_detail.cgi?targetID=2901357	56	92	http://www.mirdb.org/cgi-bin/mature_mir.cgi?name=hsa-miR-143-3p	SPATA5L1	79029	spermatogenesis associated 5 like 1
hsa-miR-143-3p	MIMAT0000435	2901247	http://www.mirdb.org/cgi-bin/target_detail.cgi?targetID=2901247	57	92	http://www.mirdb.org/cgi-bin/mature_mir.cgi?name=hsa-miR-143-3p	ERC1	23085	ELKS/RAB6-interacting/CAST family member 1
hsa-miR-143-3p	MIMAT0000435	2901338	http://www.mirdb.org/cgi-bin/target_detail.cgi?targetID=2901338	58	92	http://www.mirdb.org/cgi-bin/mature_mir.cgi?name=hsa-miR-143-3p	SIX4	51804	SIX homeobox 4
hsa-miR-143-3p	MIMAT0000435	2901125	http://www.mirdb.org/cgi-bin/target_detail.cgi?targetID=2901125	59	92	http://www.mirdb.org/cgi-bin/mature_mir.cgi?name=hsa-miR-143-3p	RBM24	221662	RNA binding motif protein 24
hsa-miR-143-3p	MIMAT0000435	2901445	http://www.mirdb.org/cgi-bin/target_detail.cgi?targetID=2901445	60	92	http://www.mirdb.org/cgi-bin/mature_mir.cgi?name=hsa-miR-143-3p	DEGS1	8560	delta 4-desaturase, sphingolipid 1
hsa-miR-143-3p	MIMAT0000435	2901588	http://www.mirdb.org/cgi-bin/target_detail.cgi?targetID=2901588	61	92	http://www.mirdb.org/cgi-bin/mature_mir.cgi?name=hsa-miR-143-3p	GABARAPL1	23710	GABA type A receptor associated protein like 1
hsa-miR-143-3p	MIMAT0000435	2901212	http://www.mirdb.org/cgi-bin/target_detail.cgi?targetID=2901212	62	91	http://www.mirdb.org/cgi-bin/mature_mir.cgi?name=hsa-miR-143-3p	FNDC5	252995	fibronectin type III domain containing 5
hsa-miR-143-3p	MIMAT0000435	2901720	http://www.mirdb.org/cgi-bin/target_detail.cgi?targetID=2901720	63	91	http://www.mirdb.org/cgi-bin/mature_mir.cgi?name=hsa-miR-143-3p	ZNF182	7569	zinc finger protein 182
hsa-miR-143-3p	MIMAT0000435	2901257	http://www.mirdb.org/cgi-bin/target_detail.cgi?targetID=2901257	64	91	http://www.mirdb.org/cgi-bin/mature_mir.cgi?name=hsa-miR-143-3p	PPM1E	22843	protein phosphatase, Mg2+/Mn2+ dependent 1E
hsa-miR-143-3p	MIMAT0000435	2901105	http://www.mirdb.org/cgi-bin/target_detail.cgi?targetID=2901105	65	91	http://www.mirdb.org/cgi-bin/mature_mir.cgi?name=hsa-miR-143-3p	NPR3	4883	natriuretic peptide receptor 3
hsa-miR-143-3p	MIMAT0000435	2901183	http://www.mirdb.org/cgi-bin/target_detail.cgi?targetID=2901183	66	91	http://www.mirdb.org/cgi-bin/mature_mir.cgi?name=hsa-miR-143-3p	MRTFB	57496	myocardin related transcription factor B
hsa-miR-143-3p	MIMAT0000435	2901680	http://www.mirdb.org/cgi-bin/target_detail.cgi?targetID=2901680	67	91	http://www.mirdb.org/cgi-bin/mature_mir.cgi?name=hsa-miR-143-3p	TUB	7275	tubby bipartite transcription factor
hsa-miR-143-3p	MIMAT0000435	2901640	http://www.mirdb.org/cgi-bin/target_detail.cgi?targetID=2901640	68	90	http://www.mirdb.org/cgi-bin/mature_mir.cgi?name=hsa-miR-143-3p	FTSJ1	24140	FtsJ RNA methyltransferase homolog 1
hsa-miR-143-3p	MIMAT0000435	2901055	http://www.mirdb.org/cgi-bin/target_detail.cgi?targetID=2901055	69	90	http://www.mirdb.org/cgi-bin/mature_mir.cgi?name=hsa-miR-143-3p	COL5A3	50509	collagen type V alpha 3 chain
hsa-miR-143-3p	MIMAT0000435	2901598	http://www.mirdb.org/cgi-bin/target_detail.cgi?targetID=2901598	70	90	http://www.mirdb.org/cgi-bin/mature_mir.cgi?name=hsa-miR-143-3p	THRB	7068	thyroid hormone receptor beta
hsa-miR-143-3p	MIMAT0000435	2901681	http://www.mirdb.org/cgi-bin/target_detail.cgi?targetID=2901681	71	90	http://www.mirdb.org/cgi-bin/mature_mir.cgi?name=hsa-miR-143-3p	SLC39A11	201266	solute carrier family 39 member 11
hsa-miR-143-3p	MIMAT0000435	2901753	http://www.mirdb.org/cgi-bin/target_detail.cgi?targetID=2901753	72	90	http://www.mirdb.org/cgi-bin/mature_mir.cgi?name=hsa-miR-143-3p	PLPBP	11212	pyridoxal phosphate binding protein
hsa-miR-143-3p	MIMAT0000435	2901332	http://www.mirdb.org/cgi-bin/target_detail.cgi?targetID=2901332	73	90	http://www.mirdb.org/cgi-bin/mature_mir.cgi?name=hsa-miR-143-3p	COL24A1	255631	collagen type XXIV alpha 1 chain
hsa-miR-143-3p	MIMAT0000435	2901128	http://www.mirdb.org/cgi-bin/target_detail.cgi?targetID=2901128	74	90	http://www.mirdb.org/cgi-bin/mature_mir.cgi?name=hsa-miR-143-3p	FGF9	2254	fibroblast growth factor 9
hsa-miR-143-3p	MIMAT0000435	2901508	http://www.mirdb.org/cgi-bin/target_detail.cgi?targetID=2901508	75	89	http://www.mirdb.org/cgi-bin/mature_mir.cgi?name=hsa-miR-143-3p	PTPN23	25930	protein tyrosine phosphatase, non-receptor type 23
hsa-miR-143-3p	MIMAT0000435	2901258	http://www.mirdb.org/cgi-bin/target_detail.cgi?targetID=2901258	76	89	http://www.mirdb.org/cgi-bin/mature_mir.cgi?name=hsa-miR-143-3p	COMMD2	51122	COMM domain containing 2
hsa-miR-143-3p	MIMAT0000435	2901533	http://www.mirdb.org/cgi-bin/target_detail.cgi?targetID=2901533	77	89	http://www.mirdb.org/cgi-bin/mature_mir.cgi?name=hsa-miR-143-3p	SCUBE2	57758	signal peptide, CUB domain and EGF like domain containing 2
hsa-miR-143-3p	MIMAT0000435	2901446	http://www.mirdb.org/cgi-bin/target_detail.cgi?targetID=2901446	78	89	http://www.mirdb.org/cgi-bin/mature_mir.cgi?name=hsa-miR-143-3p	SHISA7	729956	shisa family member 7
hsa-miR-143-3p	MIMAT0000435	2901532	http://www.mirdb.org/cgi-bin/target_detail.cgi?targetID=2901532	79	89	http://www.mirdb.org/cgi-bin/mature_mir.cgi?name=hsa-miR-143-3p	HTR2C	3358	5-hydroxytryptamine receptor 2C
hsa-miR-143-3p	MIMAT0000435	2901444	http://www.mirdb.org/cgi-bin/target_detail.cgi?targetID=2901444	80	89	http://www.mirdb.org/cgi-bin/mature_mir.cgi?name=hsa-miR-143-3p	GIGYF2	26058	GRB10 interacting GYF protein 2
hsa-miR-143-3p	MIMAT0000435	2901481	http://www.mirdb.org/cgi-bin/target_detail.cgi?targetID=2901481	81	89	http://www.mirdb.org/cgi-bin/mature_mir.cgi?name=hsa-miR-143-3p	ARFGAP3	26286	ADP ribosylation factor GTPase activating protein 3
hsa-miR-143-3p	MIMAT0000435	2901716	http://www.mirdb.org/cgi-bin/target_detail.cgi?targetID=2901716	82	89	http://www.mirdb.org/cgi-bin/mature_mir.cgi?name=hsa-miR-143-3p	SELL	6402	selectin L
hsa-miR-143-3p	MIMAT0000435	2901119	http://www.mirdb.org/cgi-bin/target_detail.cgi?targetID=2901119	83	89	http://www.mirdb.org/cgi-bin/mature_mir.cgi?name=hsa-miR-143-3p	ATP6V1A	523	ATPase H+ transporting V1 subunit A
hsa-miR-143-3p	MIMAT0000435	2901708	http://www.mirdb.org/cgi-bin/target_detail.cgi?targetID=2901708	84	89	http://www.mirdb.org/cgi-bin/mature_mir.cgi?name=hsa-miR-143-3p	SECISBP2L	9728	SECIS binding protein 2 like
hsa-miR-143-3p	MIMAT0000435	2901734	http://www.mirdb.org/cgi-bin/target_detail.cgi?targetID=2901734	85	89	http://www.mirdb.org/cgi-bin/mature_mir.cgi?name=hsa-miR-143-3p	MAP3K7	6885	mitogen-activated protein kinase kinase kinase 7
hsa-miR-143-3p	MIMAT0000435	2901647	http://www.mirdb.org/cgi-bin/target_detail.cgi?targetID=2901647	86	89	http://www.mirdb.org/cgi-bin/mature_mir.cgi?name=hsa-miR-143-3p	SEC14L4	284904	SEC14 like lipid binding 4
hsa-miR-143-3p	MIMAT0000435	2901613	http://www.mirdb.org/cgi-bin/target_detail.cgi?targetID=2901613	87	89	http://www.mirdb.org/cgi-bin/mature_mir.cgi?name=hsa-miR-143-3p	UBXN2B	137886	UBX domain protein 2B
hsa-miR-143-3p	MIMAT0000435	2901085	http://www.mirdb.org/cgi-bin/target_detail.cgi?targetID=2901085	88	89	http://www.mirdb.org/cgi-bin/mature_mir.cgi?name=hsa-miR-143-3p	CHST10	9486	carbohydrate sulfotransferase 10
hsa-miR-143-3p	MIMAT0000435	2901376	http://www.mirdb.org/cgi-bin/target_detail.cgi?targetID=2901376	89	89	http://www.mirdb.org/cgi-bin/mature_mir.cgi?name=hsa-miR-143-3p	WWC3	55841	WWC family member 3
hsa-miR-143-3p	MIMAT0000435	2901076	http://www.mirdb.org/cgi-bin/target_detail.cgi?targetID=2901076	90	89	http://www.mirdb.org/cgi-bin/mature_mir.cgi?name=hsa-miR-143-3p	SRD5A1	6715	steroid 5 alpha-reductase 1
hsa-miR-143-3p	MIMAT0000435	2901737	http://www.mirdb.org/cgi-bin/target_detail.cgi?targetID=2901737	91	89	http://www.mirdb.org/cgi-bin/mature_mir.cgi?name=hsa-miR-143-3p	ABHD17B	51104	abhydrolase domain containing 17B
hsa-miR-143-3p	MIMAT0000435	2901631	http://www.mirdb.org/cgi-bin/target_detail.cgi?targetID=2901631	92	89	http://www.mirdb.org/cgi-bin/mature_mir.cgi?name=hsa-miR-143-3p	NSD2	7468	nuclear receptor binding SET domain protein 2
hsa-miR-143-3p	MIMAT0000435	2901615	http://www.mirdb.org/cgi-bin/target_detail.cgi?targetID=2901615	93	89	http://www.mirdb.org/cgi-bin/mature_mir.cgi?name=hsa-miR-143-3p	NFXL1	152518	nuclear transcription factor, X-box binding like 1
hsa-miR-143-3p	MIMAT0000435	2901341	http://www.mirdb.org/cgi-bin/target_detail.cgi?targetID=2901341	94	89	http://www.mirdb.org/cgi-bin/mature_mir.cgi?name=hsa-miR-143-3p	GLI3	2737	GLI family zinc finger 3
hsa-miR-143-3p	MIMAT0000435	2901372	http://www.mirdb.org/cgi-bin/target_detail.cgi?targetID=2901372	95	89	http://www.mirdb.org/cgi-bin/mature_mir.cgi?name=hsa-miR-143-3p	KIF3B	9371	kinesin family member 3B
hsa-miR-143-3p	MIMAT0000435	2901678	http://www.mirdb.org/cgi-bin/target_detail.cgi?targetID=2901678	96	88	http://www.mirdb.org/cgi-bin/mature_mir.cgi?name=hsa-miR-143-3p	STOX2	56977	storkhead box 2
hsa-miR-143-3p	MIMAT0000435	2901384	http://www.mirdb.org/cgi-bin/target_detail.cgi?targetID=2901384	97	88	http://www.mirdb.org/cgi-bin/mature_mir.cgi?name=hsa-miR-143-3p	EXOC6B	23233	exocyst complex component 6B
hsa-miR-143-3p	MIMAT0000435	2901643	http://www.mirdb.org/cgi-bin/target_detail.cgi?targetID=2901643	98	88	http://www.mirdb.org/cgi-bin/mature_mir.cgi?name=hsa-miR-143-3p	CIR1	9541	corepressor interacting with RBPJ, 1
hsa-miR-143-3p	MIMAT0000435	2901464	http://www.mirdb.org/cgi-bin/target_detail.cgi?targetID=2901464	99	88	http://www.mirdb.org/cgi-bin/mature_mir.cgi?name=hsa-miR-143-3p	ASB4	51666	ankyrin repeat and SOCS box containing 4
hsa-miR-143-3p	MIMAT0000435	2901208	http://www.mirdb.org/cgi-bin/target_detail.cgi?targetID=2901208	100	88	http://www.mirdb.org/cgi-bin/mature_mir.cgi?name=hsa-miR-143-3p	TTPAL	79183	alpha tocopherol transfer protein like
hsa-miR-143-3p	MIMAT0000435	2901559	http://www.mirdb.org/cgi-bin/target_detail.cgi?targetID=2901559	101	88	http://www.mirdb.org/cgi-bin/mature_mir.cgi?name=hsa-miR-143-3p	ST8SIA4	7903	ST8 alpha-N-acetyl-neuraminide alpha-2,8-sialyltransferase 4
hsa-miR-143-3p	MIMAT0000435	2901275	http://www.mirdb.org/cgi-bin/target_detail.cgi?targetID=2901275	102	88	http://www.mirdb.org/cgi-bin/mature_mir.cgi?name=hsa-miR-143-3p	TBL1XR1	79718	transducin beta like 1 X-linked receptor 1
hsa-miR-143-3p	MIMAT0000435	2901560	http://www.mirdb.org/cgi-bin/target_detail.cgi?targetID=2901560	103	88	http://www.mirdb.org/cgi-bin/mature_mir.cgi?name=hsa-miR-143-3p	NEK5	341676	NIMA related kinase 5
hsa-miR-143-3p	MIMAT0000435	2901036	http://www.mirdb.org/cgi-bin/target_detail.cgi?targetID=2901036	104	88	http://www.mirdb.org/cgi-bin/mature_mir.cgi?name=hsa-miR-143-3p	RND2	8153	Rho family GTPase 2
hsa-miR-143-3p	MIMAT0000435	2901152	http://www.mirdb.org/cgi-bin/target_detail.cgi?targetID=2901152	105	88	http://www.mirdb.org/cgi-bin/mature_mir.cgi?name=hsa-miR-143-3p	ZNF701	55762	zinc finger protein 701
hsa-miR-143-3p	MIMAT0000435	2901095	http://www.mirdb.org/cgi-bin/target_detail.cgi?targetID=2901095	106	87	http://www.mirdb.org/cgi-bin/mature_mir.cgi?name=hsa-miR-143-3p	FSCN1	6624	fascin actin-bundling protein 1
hsa-miR-143-3p	MIMAT0000435	2901495	http://www.mirdb.org/cgi-bin/target_detail.cgi?targetID=2901495	107	87	http://www.mirdb.org/cgi-bin/mature_mir.cgi?name=hsa-miR-143-3p	LOC339862	339862	uncharacterized LOC339862
hsa-miR-143-3p	MIMAT0000435	2901668	http://www.mirdb.org/cgi-bin/target_detail.cgi?targetID=2901668	108	87	http://www.mirdb.org/cgi-bin/mature_mir.cgi?name=hsa-miR-143-3p	BAG3	9531	BCL2 associated athanogene 3
hsa-miR-143-3p	MIMAT0000435	2901564	http://www.mirdb.org/cgi-bin/target_detail.cgi?targetID=2901564	109	87	http://www.mirdb.org/cgi-bin/mature_mir.cgi?name=hsa-miR-143-3p	HOXA5	3202	homeobox A5
hsa-miR-143-3p	MIMAT0000435	2901591	http://www.mirdb.org/cgi-bin/target_detail.cgi?targetID=2901591	110	87	http://www.mirdb.org/cgi-bin/mature_mir.cgi?name=hsa-miR-143-3p	CACNA1A	773	calcium voltage-gated channel subunit alpha1 A
hsa-miR-143-3p	MIMAT0000435	2901488	http://www.mirdb.org/cgi-bin/target_detail.cgi?targetID=2901488	111	87	http://www.mirdb.org/cgi-bin/mature_mir.cgi?name=hsa-miR-143-3p	RAB11FIP1	80223	RAB11 family interacting protein 1
hsa-miR-143-3p	MIMAT0000435	2901561	http://www.mirdb.org/cgi-bin/target_detail.cgi?targetID=2901561	112	87	http://www.mirdb.org/cgi-bin/mature_mir.cgi?name=hsa-miR-143-3p	AKAP6	9472	A-kinase anchoring protein 6
hsa-miR-143-3p	MIMAT0000435	2901158	http://www.mirdb.org/cgi-bin/target_detail.cgi?targetID=2901158	113	86	http://www.mirdb.org/cgi-bin/mature_mir.cgi?name=hsa-miR-143-3p	FAM117A	81558	family with sequence similarity 117 member A
hsa-miR-143-3p	MIMAT0000435	2901153	http://www.mirdb.org/cgi-bin/target_detail.cgi?targetID=2901153	114	86	http://www.mirdb.org/cgi-bin/mature_mir.cgi?name=hsa-miR-143-3p	TM2D2	83877	TM2 domain containing 2
hsa-miR-143-3p	MIMAT0000435	2901700	http://www.mirdb.org/cgi-bin/target_detail.cgi?targetID=2901700	115	86	http://www.mirdb.org/cgi-bin/mature_mir.cgi?name=hsa-miR-143-3p	ETV6	2120	ETS variant 6
hsa-miR-143-3p	MIMAT0000435	2901188	http://www.mirdb.org/cgi-bin/target_detail.cgi?targetID=2901188	116	86	http://www.mirdb.org/cgi-bin/mature_mir.cgi?name=hsa-miR-143-3p	FADS6	283985	fatty acid desaturase 6
hsa-miR-143-3p	MIMAT0000435	2901369	http://www.mirdb.org/cgi-bin/target_detail.cgi?targetID=2901369	117	86	http://www.mirdb.org/cgi-bin/mature_mir.cgi?name=hsa-miR-143-3p	DSG1	1828	desmoglein 1
hsa-miR-143-3p	MIMAT0000435	2901529	http://www.mirdb.org/cgi-bin/target_detail.cgi?targetID=2901529	118	86	http://www.mirdb.org/cgi-bin/mature_mir.cgi?name=hsa-miR-143-3p	FOSL2	2355	FOS like 2, AP-1 transcription factor subunit
hsa-miR-143-3p	MIMAT0000435	2901377	http://www.mirdb.org/cgi-bin/target_detail.cgi?targetID=2901377	119	86	http://www.mirdb.org/cgi-bin/mature_mir.cgi?name=hsa-miR-143-3p	GDF10	2662	growth differentiation factor 10
hsa-miR-143-3p	MIMAT0000435	2901500	http://www.mirdb.org/cgi-bin/target_detail.cgi?targetID=2901500	120	86	http://www.mirdb.org/cgi-bin/mature_mir.cgi?name=hsa-miR-143-3p	FGF1	2246	fibroblast growth factor 1
hsa-miR-143-3p	MIMAT0000435	2901287	http://www.mirdb.org/cgi-bin/target_detail.cgi?targetID=2901287	121	86	http://www.mirdb.org/cgi-bin/mature_mir.cgi?name=hsa-miR-143-3p	LRP12	29967	LDL receptor related protein 12
hsa-miR-143-3p	MIMAT0000435	2901325	http://www.mirdb.org/cgi-bin/target_detail.cgi?targetID=2901325	122	86	http://www.mirdb.org/cgi-bin/mature_mir.cgi?name=hsa-miR-143-3p	CPD	1362	carboxypeptidase D
hsa-miR-143-3p	MIMAT0000435	2901421	http://www.mirdb.org/cgi-bin/target_detail.cgi?targetID=2901421	123	86	http://www.mirdb.org/cgi-bin/mature_mir.cgi?name=hsa-miR-143-3p	LMO4	8543	LIM domain only 4
hsa-miR-143-3p	MIMAT0000435	2901084	http://www.mirdb.org/cgi-bin/target_detail.cgi?targetID=2901084	124	86	http://www.mirdb.org/cgi-bin/mature_mir.cgi?name=hsa-miR-143-3p	MAB21L1	4081	mab-21 like 1
hsa-miR-143-3p	MIMAT0000435	2901288	http://www.mirdb.org/cgi-bin/target_detail.cgi?targetID=2901288	125	86	http://www.mirdb.org/cgi-bin/mature_mir.cgi?name=hsa-miR-143-3p	ETV3	2117	ETS variant 3
hsa-miR-143-3p	MIMAT0000435	2901744	http://www.mirdb.org/cgi-bin/target_detail.cgi?targetID=2901744	126	86	http://www.mirdb.org/cgi-bin/mature_mir.cgi?name=hsa-miR-143-3p	INSYN2	642938	inhibitory synaptic factor 2A
hsa-miR-143-3p	MIMAT0000435	2901651	http://www.mirdb.org/cgi-bin/target_detail.cgi?targetID=2901651	127	85	http://www.mirdb.org/cgi-bin/mature_mir.cgi?name=hsa-miR-143-3p	SLC30A8	169026	solute carrier family 30 member 8
hsa-miR-143-3p	MIMAT0000435	2901291	http://www.mirdb.org/cgi-bin/target_detail.cgi?targetID=2901291	128	85	http://www.mirdb.org/cgi-bin/mature_mir.cgi?name=hsa-miR-143-3p	EFS	10278	embryonal Fyn-associated substrate
hsa-miR-143-3p	MIMAT0000435	2901254	http://www.mirdb.org/cgi-bin/target_detail.cgi?targetID=2901254	129	85	http://www.mirdb.org/cgi-bin/mature_mir.cgi?name=hsa-miR-143-3p	SVIL	6840	supervillin
hsa-miR-143-3p	MIMAT0000435	2901514	http://www.mirdb.org/cgi-bin/target_detail.cgi?targetID=2901514	130	85	http://www.mirdb.org/cgi-bin/mature_mir.cgi?name=hsa-miR-143-3p	RASGRF2	5924	Ras protein specific guanine nucleotide releasing factor 2
hsa-miR-143-3p	MIMAT0000435	2901040	http://www.mirdb.org/cgi-bin/target_detail.cgi?targetID=2901040	131	85	http://www.mirdb.org/cgi-bin/mature_mir.cgi?name=hsa-miR-143-3p	IL2RA	3559	interleukin 2 receptor subunit alpha
hsa-miR-143-3p	MIMAT0000435	2901736	http://www.mirdb.org/cgi-bin/target_detail.cgi?targetID=2901736	132	85	http://www.mirdb.org/cgi-bin/mature_mir.cgi?name=hsa-miR-143-3p	UBE2E2	7325	ubiquitin conjugating enzyme E2 E2
hsa-miR-143-3p	MIMAT0000435	2901471	http://www.mirdb.org/cgi-bin/target_detail.cgi?targetID=2901471	133	85	http://www.mirdb.org/cgi-bin/mature_mir.cgi?name=hsa-miR-143-3p	INO80D	54891	INO80 complex subunit D
hsa-miR-143-3p	MIMAT0000435	2901408	http://www.mirdb.org/cgi-bin/target_detail.cgi?targetID=2901408	134	85	http://www.mirdb.org/cgi-bin/mature_mir.cgi?name=hsa-miR-143-3p	NFATC1	4772	nuclear factor of activated T cells 1
hsa-miR-143-3p	MIMAT0000435	2901334	http://www.mirdb.org/cgi-bin/target_detail.cgi?targetID=2901334	135	85	http://www.mirdb.org/cgi-bin/mature_mir.cgi?name=hsa-miR-143-3p	SYT10	341359	synaptotagmin 10
hsa-miR-143-3p	MIMAT0000435	2901389	http://www.mirdb.org/cgi-bin/target_detail.cgi?targetID=2901389	136	85	http://www.mirdb.org/cgi-bin/mature_mir.cgi?name=hsa-miR-143-3p	MAPK7	5598	mitogen-activated protein kinase 7
hsa-miR-143-3p	MIMAT0000435	2901039	http://www.mirdb.org/cgi-bin/target_detail.cgi?targetID=2901039	137	85	http://www.mirdb.org/cgi-bin/mature_mir.cgi?name=hsa-miR-143-3p	MLLT10	8028	MLLT10, histone lysine methyltransferase DOT1L cofactor
hsa-miR-143-3p	MIMAT0000435	2901067	http://www.mirdb.org/cgi-bin/target_detail.cgi?targetID=2901067	138	85	http://www.mirdb.org/cgi-bin/mature_mir.cgi?name=hsa-miR-143-3p	CDC42BPA	8476	CDC42 binding protein kinase alpha
hsa-miR-143-3p	MIMAT0000435	2901120	http://www.mirdb.org/cgi-bin/target_detail.cgi?targetID=2901120	139	85	http://www.mirdb.org/cgi-bin/mature_mir.cgi?name=hsa-miR-143-3p	GPR15	2838	G protein-coupled receptor 15
hsa-miR-143-3p	MIMAT0000435	2901399	http://www.mirdb.org/cgi-bin/target_detail.cgi?targetID=2901399	140	84	http://www.mirdb.org/cgi-bin/mature_mir.cgi?name=hsa-miR-143-3p	NEXMIF	340533	neurite extension and migration factor
hsa-miR-143-3p	MIMAT0000435	2901748	http://www.mirdb.org/cgi-bin/target_detail.cgi?targetID=2901748	141	84	http://www.mirdb.org/cgi-bin/mature_mir.cgi?name=hsa-miR-143-3p	SLC38A2	54407	solute carrier family 38 member 2
hsa-miR-143-3p	MIMAT0000435	2901489	http://www.mirdb.org/cgi-bin/target_detail.cgi?targetID=2901489	142	84	http://www.mirdb.org/cgi-bin/mature_mir.cgi?name=hsa-miR-143-3p	SINHCAF	58516	SIN3-HDAC complex associated factor
hsa-miR-143-3p	MIMAT0000435	2901242	http://www.mirdb.org/cgi-bin/target_detail.cgi?targetID=2901242	143	84	http://www.mirdb.org/cgi-bin/mature_mir.cgi?name=hsa-miR-143-3p	TP53RK	112858	TP53 regulating kinase
hsa-miR-143-3p	MIMAT0000435	2901230	http://www.mirdb.org/cgi-bin/target_detail.cgi?targetID=2901230	144	84	http://www.mirdb.org/cgi-bin/mature_mir.cgi?name=hsa-miR-143-3p	CPB2	1361	carboxypeptidase B2
hsa-miR-143-3p	MIMAT0000435	2901623	http://www.mirdb.org/cgi-bin/target_detail.cgi?targetID=2901623	145	84	http://www.mirdb.org/cgi-bin/mature_mir.cgi?name=hsa-miR-143-3p	CBFB	865	core-binding factor subunit beta
hsa-miR-143-3p	MIMAT0000435	2901688	http://www.mirdb.org/cgi-bin/target_detail.cgi?targetID=2901688	146	84	http://www.mirdb.org/cgi-bin/mature_mir.cgi?name=hsa-miR-143-3p	COL25A1	84570	collagen type XXV alpha 1 chain
hsa-miR-143-3p	MIMAT0000435	2901580	http://www.mirdb.org/cgi-bin/target_detail.cgi?targetID=2901580	147	84	http://www.mirdb.org/cgi-bin/mature_mir.cgi?name=hsa-miR-143-3p	KCNN3	3782	potassium calcium-activated channel subfamily N member 3
hsa-miR-143-3p	MIMAT0000435	2901239	http://www.mirdb.org/cgi-bin/target_detail.cgi?targetID=2901239	148	84	http://www.mirdb.org/cgi-bin/mature_mir.cgi?name=hsa-miR-143-3p	PSEN1	5663	presenilin 1
hsa-miR-143-3p	MIMAT0000435	2901731	http://www.mirdb.org/cgi-bin/target_detail.cgi?targetID=2901731	149	84	http://www.mirdb.org/cgi-bin/mature_mir.cgi?name=hsa-miR-143-3p	TAF1L	138474	TATA-box binding protein associated factor 1 like
hsa-miR-143-3p	MIMAT0000435	2901226	http://www.mirdb.org/cgi-bin/target_detail.cgi?targetID=2901226	150	84	http://www.mirdb.org/cgi-bin/mature_mir.cgi?name=hsa-miR-143-3p	ZNF583	147949	zinc finger protein 583
hsa-miR-143-3p	MIMAT0000435	2901671	http://www.mirdb.org/cgi-bin/target_detail.cgi?targetID=2901671	151	84	http://www.mirdb.org/cgi-bin/mature_mir.cgi?name=hsa-miR-143-3p	C12orf76	400073	chromosome 12 open reading frame 76
hsa-miR-143-3p	MIMAT0000435	2901209	http://www.mirdb.org/cgi-bin/target_detail.cgi?targetID=2901209	152	84	http://www.mirdb.org/cgi-bin/mature_mir.cgi?name=hsa-miR-143-3p	B9D1	27077	B9 domain containing 1
hsa-miR-143-3p	MIMAT0000435	2901626	http://www.mirdb.org/cgi-bin/target_detail.cgi?targetID=2901626	153	83	http://www.mirdb.org/cgi-bin/mature_mir.cgi?name=hsa-miR-143-3p	PCDH15	65217	protocadherin related 15
hsa-miR-143-3p	MIMAT0000435	2901449	http://www.mirdb.org/cgi-bin/target_detail.cgi?targetID=2901449	154	83	http://www.mirdb.org/cgi-bin/mature_mir.cgi?name=hsa-miR-143-3p	LRBA	987	LPS responsive beige-like anchor protein
hsa-miR-143-3p	MIMAT0000435	2901665	http://www.mirdb.org/cgi-bin/target_detail.cgi?targetID=2901665	155	83	http://www.mirdb.org/cgi-bin/mature_mir.cgi?name=hsa-miR-143-3p	HTR2B	3357	5-hydroxytryptamine receptor 2B
hsa-miR-143-3p	MIMAT0000435	2901733	http://www.mirdb.org/cgi-bin/target_detail.cgi?targetID=2901733	156	83	http://www.mirdb.org/cgi-bin/mature_mir.cgi?name=hsa-miR-143-3p	WASF3	10810	WAS protein family member 3
hsa-miR-143-3p	MIMAT0000435	2901662	http://www.mirdb.org/cgi-bin/target_detail.cgi?targetID=2901662	157	83	http://www.mirdb.org/cgi-bin/mature_mir.cgi?name=hsa-miR-143-3p	UBE2E3	10477	ubiquitin conjugating enzyme E2 E3
hsa-miR-143-3p	MIMAT0000435	2901505	http://www.mirdb.org/cgi-bin/target_detail.cgi?targetID=2901505	158	83	http://www.mirdb.org/cgi-bin/mature_mir.cgi?name=hsa-miR-143-3p	NUAK2	81788	NUAK family kinase 2
hsa-miR-143-3p	MIMAT0000435	2901710	http://www.mirdb.org/cgi-bin/target_detail.cgi?targetID=2901710	159	83	http://www.mirdb.org/cgi-bin/mature_mir.cgi?name=hsa-miR-143-3p	SYNCRIP	10492	synaptotagmin binding cytoplasmic RNA interacting protein
hsa-miR-143-3p	MIMAT0000435	2901582	http://www.mirdb.org/cgi-bin/target_detail.cgi?targetID=2901582	160	83	http://www.mirdb.org/cgi-bin/mature_mir.cgi?name=hsa-miR-143-3p	CLTRN	57393	collectrin, amino acid transport regulator
hsa-miR-143-3p	MIMAT0000435	2901452	http://www.mirdb.org/cgi-bin/target_detail.cgi?targetID=2901452	161	83	http://www.mirdb.org/cgi-bin/mature_mir.cgi?name=hsa-miR-143-3p	PGLYRP4	57115	peptidoglycan recognition protein 4
hsa-miR-143-3p	MIMAT0000435	2901397	http://www.mirdb.org/cgi-bin/target_detail.cgi?targetID=2901397	162	83	http://www.mirdb.org/cgi-bin/mature_mir.cgi?name=hsa-miR-143-3p	UNC5A	90249	unc-5 netrin receptor A
hsa-miR-143-3p	MIMAT0000435	2901606	http://www.mirdb.org/cgi-bin/target_detail.cgi?targetID=2901606	163	83	http://www.mirdb.org/cgi-bin/mature_mir.cgi?name=hsa-miR-143-3p	SH3PXD2A	9644	SH3 and PX domains 2A
hsa-miR-143-3p	MIMAT0000435	2901062	http://www.mirdb.org/cgi-bin/target_detail.cgi?targetID=2901062	164	83	http://www.mirdb.org/cgi-bin/mature_mir.cgi?name=hsa-miR-143-3p	ZNF514	84874	zinc finger protein 514
hsa-miR-143-3p	MIMAT0000435	2901047	http://www.mirdb.org/cgi-bin/target_detail.cgi?targetID=2901047	165	83	http://www.mirdb.org/cgi-bin/mature_mir.cgi?name=hsa-miR-143-3p	TMEM69	51249	transmembrane protein 69
hsa-miR-143-3p	MIMAT0000435	2901089	http://www.mirdb.org/cgi-bin/target_detail.cgi?targetID=2901089	166	83	http://www.mirdb.org/cgi-bin/mature_mir.cgi?name=hsa-miR-143-3p	ZBTB41	360023	zinc finger and BTB domain containing 41
hsa-miR-143-3p	MIMAT0000435	2901238	http://www.mirdb.org/cgi-bin/target_detail.cgi?targetID=2901238	167	83	http://www.mirdb.org/cgi-bin/mature_mir.cgi?name=hsa-miR-143-3p	TMEM242	729515	transmembrane protein 242
hsa-miR-143-3p	MIMAT0000435	2901749	http://www.mirdb.org/cgi-bin/target_detail.cgi?targetID=2901749	168	82	http://www.mirdb.org/cgi-bin/mature_mir.cgi?name=hsa-miR-143-3p	SCAMP4	113178	secretory carrier membrane protein 4
hsa-miR-143-3p	MIMAT0000435	2901037	http://www.mirdb.org/cgi-bin/target_detail.cgi?targetID=2901037	169	82	http://www.mirdb.org/cgi-bin/mature_mir.cgi?name=hsa-miR-143-3p	USP40	55230	ubiquitin specific peptidase 40
hsa-miR-143-3p	MIMAT0000435	2901057	http://www.mirdb.org/cgi-bin/target_detail.cgi?targetID=2901057	170	82	http://www.mirdb.org/cgi-bin/mature_mir.cgi?name=hsa-miR-143-3p	TAF12	6883	TATA-box binding protein associated factor 12
hsa-miR-143-3p	MIMAT0000435	2901284	http://www.mirdb.org/cgi-bin/target_detail.cgi?targetID=2901284	171	82	http://www.mirdb.org/cgi-bin/mature_mir.cgi?name=hsa-miR-143-3p	MFSD6	54842	major facilitator superfamily domain containing 6
hsa-miR-143-3p	MIMAT0000435	2901416	http://www.mirdb.org/cgi-bin/target_detail.cgi?targetID=2901416	172	82	http://www.mirdb.org/cgi-bin/mature_mir.cgi?name=hsa-miR-143-3p	TMEM178B	100507421	transmembrane protein 178B
hsa-miR-143-3p	MIMAT0000435	2901243	http://www.mirdb.org/cgi-bin/target_detail.cgi?targetID=2901243	173	82	http://www.mirdb.org/cgi-bin/mature_mir.cgi?name=hsa-miR-143-3p	CCDC110	256309	coiled-coil domain containing 110
hsa-miR-143-3p	MIMAT0000435	2901673	http://www.mirdb.org/cgi-bin/target_detail.cgi?targetID=2901673	174	82	http://www.mirdb.org/cgi-bin/mature_mir.cgi?name=hsa-miR-143-3p	TSHR	7253	thyroid stimulating hormone receptor
hsa-miR-143-3p	MIMAT0000435	2901686	http://www.mirdb.org/cgi-bin/target_detail.cgi?targetID=2901686	175	82	http://www.mirdb.org/cgi-bin/mature_mir.cgi?name=hsa-miR-143-3p	RPP30	10556	ribonuclease P/MRP subunit p30
hsa-miR-143-3p	MIMAT0000435	2901145	http://www.mirdb.org/cgi-bin/target_detail.cgi?targetID=2901145	176	82	http://www.mirdb.org/cgi-bin/mature_mir.cgi?name=hsa-miR-143-3p	AFF1	4299	AF4/FMR2 family member 1
hsa-miR-143-3p	MIMAT0000435	2901578	http://www.mirdb.org/cgi-bin/target_detail.cgi?targetID=2901578	177	82	http://www.mirdb.org/cgi-bin/mature_mir.cgi?name=hsa-miR-143-3p	STAC	6769	SH3 and cysteine rich domain
hsa-miR-143-3p	MIMAT0000435	2901310	http://www.mirdb.org/cgi-bin/target_detail.cgi?targetID=2901310	178	82	http://www.mirdb.org/cgi-bin/mature_mir.cgi?name=hsa-miR-143-3p	EPB41L4A	64097	erythrocyte membrane protein band 4.1 like 4A
hsa-miR-143-3p	MIMAT0000435	2901157	http://www.mirdb.org/cgi-bin/target_detail.cgi?targetID=2901157	179	82	http://www.mirdb.org/cgi-bin/mature_mir.cgi?name=hsa-miR-143-3p	HTR3A	3359	5-hydroxytryptamine receptor 3A
hsa-miR-143-3p	MIMAT0000435	2901221	http://www.mirdb.org/cgi-bin/target_detail.cgi?targetID=2901221	180	82	http://www.mirdb.org/cgi-bin/mature_mir.cgi?name=hsa-miR-143-3p	SC5D	6309	sterol-C5-desaturase
hsa-miR-143-3p	MIMAT0000435	2901163	http://www.mirdb.org/cgi-bin/target_detail.cgi?targetID=2901163	181	82	http://www.mirdb.org/cgi-bin/mature_mir.cgi?name=hsa-miR-143-3p	ALDH1L2	160428	aldehyde dehydrogenase 1 family member L2
hsa-miR-143-3p	MIMAT0000435	2901572	http://www.mirdb.org/cgi-bin/target_detail.cgi?targetID=2901572	182	82	http://www.mirdb.org/cgi-bin/mature_mir.cgi?name=hsa-miR-143-3p	CLSPN	63967	claspin
hsa-miR-143-3p	MIMAT0000435	2901727	http://www.mirdb.org/cgi-bin/target_detail.cgi?targetID=2901727	183	82	http://www.mirdb.org/cgi-bin/mature_mir.cgi?name=hsa-miR-143-3p	MEX3C	51320	mex-3 RNA binding family member C
hsa-miR-143-3p	MIMAT0000435	2901364	http://www.mirdb.org/cgi-bin/target_detail.cgi?targetID=2901364	184	82	http://www.mirdb.org/cgi-bin/mature_mir.cgi?name=hsa-miR-143-3p	PDIA6	10130	protein disulfide isomerase family A member 6
hsa-miR-143-3p	MIMAT0000435	2901689	http://www.mirdb.org/cgi-bin/target_detail.cgi?targetID=2901689	185	82	http://www.mirdb.org/cgi-bin/mature_mir.cgi?name=hsa-miR-143-3p	SLC25A15	10166	solute carrier family 25 member 15
hsa-miR-143-3p	MIMAT0000435	2901599	http://www.mirdb.org/cgi-bin/target_detail.cgi?targetID=2901599	186	81	http://www.mirdb.org/cgi-bin/mature_mir.cgi?name=hsa-miR-143-3p	KRT80	144501	keratin 80
hsa-miR-143-3p	MIMAT0000435	2901419	http://www.mirdb.org/cgi-bin/target_detail.cgi?targetID=2901419	187	81	http://www.mirdb.org/cgi-bin/mature_mir.cgi?name=hsa-miR-143-3p	SYT3	84258	synaptotagmin 3
hsa-miR-143-3p	MIMAT0000435	2901154	http://www.mirdb.org/cgi-bin/target_detail.cgi?targetID=2901154	188	81	http://www.mirdb.org/cgi-bin/mature_mir.cgi?name=hsa-miR-143-3p	IL16	3603	interleukin 16
hsa-miR-143-3p	MIMAT0000435	2901675	http://www.mirdb.org/cgi-bin/target_detail.cgi?targetID=2901675	189	81	http://www.mirdb.org/cgi-bin/mature_mir.cgi?name=hsa-miR-143-3p	PACRGL	133015	parkin coregulated like
hsa-miR-143-3p	MIMAT0000435	2901024	http://www.mirdb.org/cgi-bin/target_detail.cgi?targetID=2901024	190	81	http://www.mirdb.org/cgi-bin/mature_mir.cgi?name=hsa-miR-143-3p	CACHD1	57685	cache domain containing 1
hsa-miR-143-3p	MIMAT0000435	2901440	http://www.mirdb.org/cgi-bin/target_detail.cgi?targetID=2901440	191	81	http://www.mirdb.org/cgi-bin/mature_mir.cgi?name=hsa-miR-143-3p	CMPK1	51727	cytidine/uridine monophosphate kinase 1
hsa-miR-143-3p	MIMAT0000435	2901513	http://www.mirdb.org/cgi-bin/target_detail.cgi?targetID=2901513	192	81	http://www.mirdb.org/cgi-bin/mature_mir.cgi?name=hsa-miR-143-3p	SFXN1	94081	sideroflexin 1
hsa-miR-143-3p	MIMAT0000435	2901194	http://www.mirdb.org/cgi-bin/target_detail.cgi?targetID=2901194	193	81	http://www.mirdb.org/cgi-bin/mature_mir.cgi?name=hsa-miR-143-3p	SMNDC1	10285	survival motor neuron domain containing 1
hsa-miR-143-3p	MIMAT0000435	2901282	http://www.mirdb.org/cgi-bin/target_detail.cgi?targetID=2901282	194	81	http://www.mirdb.org/cgi-bin/mature_mir.cgi?name=hsa-miR-143-3p	CA8	767	carbonic anhydrase 8
hsa-miR-143-3p	MIMAT0000435	2901406	http://www.mirdb.org/cgi-bin/target_detail.cgi?targetID=2901406	195	81	http://www.mirdb.org/cgi-bin/mature_mir.cgi?name=hsa-miR-143-3p	TGM2	7052	transglutaminase 2
hsa-miR-143-3p	MIMAT0000435	2901494	http://www.mirdb.org/cgi-bin/target_detail.cgi?targetID=2901494	196	81	http://www.mirdb.org/cgi-bin/mature_mir.cgi?name=hsa-miR-143-3p	FAR1	84188	fatty acyl-CoA reductase 1
hsa-miR-143-3p	MIMAT0000435	2901111	http://www.mirdb.org/cgi-bin/target_detail.cgi?targetID=2901111	197	81	http://www.mirdb.org/cgi-bin/mature_mir.cgi?name=hsa-miR-143-3p	ELMOD1	55531	ELMO domain containing 1
hsa-miR-143-3p	MIMAT0000435	2901695	http://www.mirdb.org/cgi-bin/target_detail.cgi?targetID=2901695	198	81	http://www.mirdb.org/cgi-bin/mature_mir.cgi?name=hsa-miR-143-3p	PTPN4	5775	protein tyrosine phosphatase, non-receptor type 4
hsa-miR-143-3p	MIMAT0000435	2901168	http://www.mirdb.org/cgi-bin/target_detail.cgi?targetID=2901168	199	81	http://www.mirdb.org/cgi-bin/mature_mir.cgi?name=hsa-miR-143-3p	SLC4A8	9498	solute carrier family 4 member 8
hsa-miR-143-3p	MIMAT0000435	2901123	http://www.mirdb.org/cgi-bin/target_detail.cgi?targetID=2901123	200	81	http://www.mirdb.org/cgi-bin/mature_mir.cgi?name=hsa-miR-143-3p	RNF6	6049	ring finger protein 6
hsa-miR-143-3p	MIMAT0000435	2901637	http://www.mirdb.org/cgi-bin/target_detail.cgi?targetID=2901637	201	81	http://www.mirdb.org/cgi-bin/mature_mir.cgi?name=hsa-miR-143-3p	COL1A1	1277	collagen type I alpha 1 chain
hsa-miR-143-3p	MIMAT0000435	2901070	http://www.mirdb.org/cgi-bin/target_detail.cgi?targetID=2901070	202	80	http://www.mirdb.org/cgi-bin/mature_mir.cgi?name=hsa-miR-143-3p	PIAS2	9063	protein inhibitor of activated STAT 2
hsa-miR-143-3p	MIMAT0000435	2901644	http://www.mirdb.org/cgi-bin/target_detail.cgi?targetID=2901644	203	80	http://www.mirdb.org/cgi-bin/mature_mir.cgi?name=hsa-miR-143-3p	SLC6A11	6538	solute carrier family 6 member 11
hsa-miR-143-3p	MIMAT0000435	2901627	http://www.mirdb.org/cgi-bin/target_detail.cgi?targetID=2901627	204	80	http://www.mirdb.org/cgi-bin/mature_mir.cgi?name=hsa-miR-143-3p	SLC7A11	23657	solute carrier family 7 member 11
hsa-miR-143-3p	MIMAT0000435	2901654	http://www.mirdb.org/cgi-bin/target_detail.cgi?targetID=2901654	205	80	http://www.mirdb.org/cgi-bin/mature_mir.cgi?name=hsa-miR-143-3p	DCSTAMP	81501	dendrocyte expressed seven transmembrane protein
hsa-miR-143-3p	MIMAT0000435	2901259	http://www.mirdb.org/cgi-bin/target_detail.cgi?targetID=2901259	206	80	http://www.mirdb.org/cgi-bin/mature_mir.cgi?name=hsa-miR-143-3p	VHL	7428	von Hippel-Lindau tumor suppressor
hsa-miR-143-3p	MIMAT0000435	2901351	http://www.mirdb.org/cgi-bin/target_detail.cgi?targetID=2901351	207	80	http://www.mirdb.org/cgi-bin/mature_mir.cgi?name=hsa-miR-143-3p	KCNK10	54207	potassium two pore domain channel subfamily K member 10
hsa-miR-143-3p	MIMAT0000435	2901470	http://www.mirdb.org/cgi-bin/target_detail.cgi?targetID=2901470	208	80	http://www.mirdb.org/cgi-bin/mature_mir.cgi?name=hsa-miR-143-3p	UTP18	51096	UTP18, small subunit processome component
hsa-miR-143-3p	MIMAT0000435	2901467	http://www.mirdb.org/cgi-bin/target_detail.cgi?targetID=2901467	209	80	http://www.mirdb.org/cgi-bin/mature_mir.cgi?name=hsa-miR-143-3p	MYBL2	4605	MYB proto-oncogene like 2
hsa-miR-143-3p	MIMAT0000435	2901206	http://www.mirdb.org/cgi-bin/target_detail.cgi?targetID=2901206	210	80	http://www.mirdb.org/cgi-bin/mature_mir.cgi?name=hsa-miR-143-3p	PTPRB	5787	protein tyrosine phosphatase, receptor type B
hsa-miR-143-3p	MIMAT0000435	2901676	http://www.mirdb.org/cgi-bin/target_detail.cgi?targetID=2901676	211	80	http://www.mirdb.org/cgi-bin/mature_mir.cgi?name=hsa-miR-143-3p	LIMK1	3984	LIM domain kinase 1
hsa-miR-143-3p	MIMAT0000435	2901712	http://www.mirdb.org/cgi-bin/target_detail.cgi?targetID=2901712	212	80	http://www.mirdb.org/cgi-bin/mature_mir.cgi?name=hsa-miR-143-3p	FBXO46	23403	F-box protein 46
hsa-miR-143-3p	MIMAT0000435	2901046	http://www.mirdb.org/cgi-bin/target_detail.cgi?targetID=2901046	213	80	http://www.mirdb.org/cgi-bin/mature_mir.cgi?name=hsa-miR-143-3p	KCND1	3750	potassium voltage-gated channel subfamily D member 1
hsa-miR-143-3p	MIMAT0000435	2901424	http://www.mirdb.org/cgi-bin/target_detail.cgi?targetID=2901424	214	80	http://www.mirdb.org/cgi-bin/mature_mir.cgi?name=hsa-miR-143-3p	SOBP	55084	sine oculis binding protein homolog
hsa-miR-143-3p	MIMAT0000435	2901486	http://www.mirdb.org/cgi-bin/target_detail.cgi?targetID=2901486	215	80	http://www.mirdb.org/cgi-bin/mature_mir.cgi?name=hsa-miR-143-3p	AFG1L	246269	AFG1 like ATPase
hsa-miR-143-3p	MIMAT0000435	2901160	http://www.mirdb.org/cgi-bin/target_detail.cgi?targetID=2901160	216	79	http://www.mirdb.org/cgi-bin/mature_mir.cgi?name=hsa-miR-143-3p	KLC2	64837	kinesin light chain 2
hsa-miR-143-3p	MIMAT0000435	2901135	http://www.mirdb.org/cgi-bin/target_detail.cgi?targetID=2901135	217	79	http://www.mirdb.org/cgi-bin/mature_mir.cgi?name=hsa-miR-143-3p	TOB2	10766	transducer of ERBB2, 2
hsa-miR-143-3p	MIMAT0000435	2901200	http://www.mirdb.org/cgi-bin/target_detail.cgi?targetID=2901200	218	79	http://www.mirdb.org/cgi-bin/mature_mir.cgi?name=hsa-miR-143-3p	RICTOR	253260	RPTOR independent companion of MTOR complex 2
hsa-miR-143-3p	MIMAT0000435	2901414	http://www.mirdb.org/cgi-bin/target_detail.cgi?targetID=2901414	219	79	http://www.mirdb.org/cgi-bin/mature_mir.cgi?name=hsa-miR-143-3p	POLDIP3	84271	DNA polymerase delta interacting protein 3
hsa-miR-143-3p	MIMAT0000435	2901090	http://www.mirdb.org/cgi-bin/target_detail.cgi?targetID=2901090	220	79	http://www.mirdb.org/cgi-bin/mature_mir.cgi?name=hsa-miR-143-3p	FRMD5	84978	FERM domain containing 5
hsa-miR-143-3p	MIMAT0000435	2901100	http://www.mirdb.org/cgi-bin/target_detail.cgi?targetID=2901100	221	79	http://www.mirdb.org/cgi-bin/mature_mir.cgi?name=hsa-miR-143-3p	BLOC1S5	63915	biogenesis of lysosomal organelles complex 1 subunit 5
hsa-miR-143-3p	MIMAT0000435	2901645	http://www.mirdb.org/cgi-bin/target_detail.cgi?targetID=2901645	222	79	http://www.mirdb.org/cgi-bin/mature_mir.cgi?name=hsa-miR-143-3p	ERBB3	2065	erb-b2 receptor tyrosine kinase 3
hsa-miR-143-3p	MIMAT0000435	2901677	http://www.mirdb.org/cgi-bin/target_detail.cgi?targetID=2901677	223	79	http://www.mirdb.org/cgi-bin/mature_mir.cgi?name=hsa-miR-143-3p	ZBTB20	26137	zinc finger and BTB domain containing 20
hsa-miR-143-3p	MIMAT0000435	2901140	http://www.mirdb.org/cgi-bin/target_detail.cgi?targetID=2901140	224	79	http://www.mirdb.org/cgi-bin/mature_mir.cgi?name=hsa-miR-143-3p	PLEKHG2	64857	pleckstrin homology and RhoGEF domain containing G2
hsa-miR-143-3p	MIMAT0000435	2901340	http://www.mirdb.org/cgi-bin/target_detail.cgi?targetID=2901340	225	79	http://www.mirdb.org/cgi-bin/mature_mir.cgi?name=hsa-miR-143-3p	FAM111A	63901	family with sequence similarity 111 member A
hsa-miR-143-3p	MIMAT0000435	2901634	http://www.mirdb.org/cgi-bin/target_detail.cgi?targetID=2901634	226	79	http://www.mirdb.org/cgi-bin/mature_mir.cgi?name=hsa-miR-143-3p	RALBP1	10928	ralA binding protein 1
hsa-miR-143-3p	MIMAT0000435	2901378	http://www.mirdb.org/cgi-bin/target_detail.cgi?targetID=2901378	227	79	http://www.mirdb.org/cgi-bin/mature_mir.cgi?name=hsa-miR-143-3p	MAP1B	4131	microtubule associated protein 1B
hsa-miR-143-3p	MIMAT0000435	2901482	http://www.mirdb.org/cgi-bin/target_detail.cgi?targetID=2901482	228	79	http://www.mirdb.org/cgi-bin/mature_mir.cgi?name=hsa-miR-143-3p	DCAKD	79877	dephospho-CoA kinase domain containing
hsa-miR-143-3p	MIMAT0000435	2901521	http://www.mirdb.org/cgi-bin/target_detail.cgi?targetID=2901521	229	79	http://www.mirdb.org/cgi-bin/mature_mir.cgi?name=hsa-miR-143-3p	ENTPD5	957	ectonucleoside triphosphate diphosphohydrolase 5
hsa-miR-143-3p	MIMAT0000435	2901387	http://www.mirdb.org/cgi-bin/target_detail.cgi?targetID=2901387	230	79	http://www.mirdb.org/cgi-bin/mature_mir.cgi?name=hsa-miR-143-3p	ITGA6	3655	integrin subunit alpha 6
hsa-miR-143-3p	MIMAT0000435	2901132	http://www.mirdb.org/cgi-bin/target_detail.cgi?targetID=2901132	231	79	http://www.mirdb.org/cgi-bin/mature_mir.cgi?name=hsa-miR-143-3p	RSRC2	65117	arginine and serine rich coiled-coil 2
hsa-miR-143-3p	MIMAT0000435	2901525	http://www.mirdb.org/cgi-bin/target_detail.cgi?targetID=2901525	232	78	http://www.mirdb.org/cgi-bin/mature_mir.cgi?name=hsa-miR-143-3p	AOC2	314	amine oxidase, copper containing 2
hsa-miR-143-3p	MIMAT0000435	2901101	http://www.mirdb.org/cgi-bin/target_detail.cgi?targetID=2901101	233	78	http://www.mirdb.org/cgi-bin/mature_mir.cgi?name=hsa-miR-143-3p	RBM27	54439	RNA binding motif protein 27
hsa-miR-143-3p	MIMAT0000435	2901197	http://www.mirdb.org/cgi-bin/target_detail.cgi?targetID=2901197	234	78	http://www.mirdb.org/cgi-bin/mature_mir.cgi?name=hsa-miR-143-3p	XK	7504	X-linked Kx blood group
hsa-miR-143-3p	MIMAT0000435	2901029	http://www.mirdb.org/cgi-bin/target_detail.cgi?targetID=2901029	235	78	http://www.mirdb.org/cgi-bin/mature_mir.cgi?name=hsa-miR-143-3p	MORC2	22880	MORC family CW-type zinc finger 2
hsa-miR-143-3p	MIMAT0000435	2901621	http://www.mirdb.org/cgi-bin/target_detail.cgi?targetID=2901621	236	78	http://www.mirdb.org/cgi-bin/mature_mir.cgi?name=hsa-miR-143-3p	TSC22D3	1831	TSC22 domain family member 3
hsa-miR-143-3p	MIMAT0000435	2901742	http://www.mirdb.org/cgi-bin/target_detail.cgi?targetID=2901742	237	78	http://www.mirdb.org/cgi-bin/mature_mir.cgi?name=hsa-miR-143-3p	LARP4	113251	La ribonucleoprotein domain family member 4
hsa-miR-143-3p	MIMAT0000435	2901611	http://www.mirdb.org/cgi-bin/target_detail.cgi?targetID=2901611	238	78	http://www.mirdb.org/cgi-bin/mature_mir.cgi?name=hsa-miR-143-3p	IGFBP3	3486	insulin like growth factor binding protein 3
hsa-miR-143-3p	MIMAT0000435	2901083	http://www.mirdb.org/cgi-bin/target_detail.cgi?targetID=2901083	239	78	http://www.mirdb.org/cgi-bin/mature_mir.cgi?name=hsa-miR-143-3p	FREM1	158326	FRAS1 related extracellular matrix 1
hsa-miR-143-3p	MIMAT0000435	2901087	http://www.mirdb.org/cgi-bin/target_detail.cgi?targetID=2901087	240	78	http://www.mirdb.org/cgi-bin/mature_mir.cgi?name=hsa-miR-143-3p	CNNM3	26505	cyclin and CBS domain divalent metal cation transport mediator 3
hsa-miR-143-3p	MIMAT0000435	2901142	http://www.mirdb.org/cgi-bin/target_detail.cgi?targetID=2901142	241	78	http://www.mirdb.org/cgi-bin/mature_mir.cgi?name=hsa-miR-143-3p	CRLF3	51379	cytokine receptor like factor 3
hsa-miR-143-3p	MIMAT0000435	2901642	http://www.mirdb.org/cgi-bin/target_detail.cgi?targetID=2901642	242	78	http://www.mirdb.org/cgi-bin/mature_mir.cgi?name=hsa-miR-143-3p	SSH2	85464	slingshot protein phosphatase 2
hsa-miR-143-3p	MIMAT0000435	2901612	http://www.mirdb.org/cgi-bin/target_detail.cgi?targetID=2901612	243	78	http://www.mirdb.org/cgi-bin/mature_mir.cgi?name=hsa-miR-143-3p	RBL1	5933	RB transcriptional corepressor like 1
hsa-miR-143-3p	MIMAT0000435	2901524	http://www.mirdb.org/cgi-bin/target_detail.cgi?targetID=2901524	244	78	http://www.mirdb.org/cgi-bin/mature_mir.cgi?name=hsa-miR-143-3p	EPB41L5	57669	erythrocyte membrane protein band 4.1 like 5
hsa-miR-143-3p	MIMAT0000435	2901326	http://www.mirdb.org/cgi-bin/target_detail.cgi?targetID=2901326	245	77	http://www.mirdb.org/cgi-bin/mature_mir.cgi?name=hsa-miR-143-3p	A1CF	29974	APOBEC1 complementation factor
hsa-miR-143-3p	MIMAT0000435	2901423	http://www.mirdb.org/cgi-bin/target_detail.cgi?targetID=2901423	246	77	http://www.mirdb.org/cgi-bin/mature_mir.cgi?name=hsa-miR-143-3p	TARDBP	23435	TAR DNA binding protein
hsa-miR-143-3p	MIMAT0000435	2901167	http://www.mirdb.org/cgi-bin/target_detail.cgi?targetID=2901167	247	77	http://www.mirdb.org/cgi-bin/mature_mir.cgi?name=hsa-miR-143-3p	PRKCE	5581	protein kinase C epsilon
hsa-miR-143-3p	MIMAT0000435	2901318	http://www.mirdb.org/cgi-bin/target_detail.cgi?targetID=2901318	248	77	http://www.mirdb.org/cgi-bin/mature_mir.cgi?name=hsa-miR-143-3p	RNF170	81790	ring finger protein 170
hsa-miR-143-3p	MIMAT0000435	2901661	http://www.mirdb.org/cgi-bin/target_detail.cgi?targetID=2901661	249	77	http://www.mirdb.org/cgi-bin/mature_mir.cgi?name=hsa-miR-143-3p	NETO1	81832	neuropilin and tolloid like 1
hsa-miR-143-3p	MIMAT0000435	2901628	http://www.mirdb.org/cgi-bin/target_detail.cgi?targetID=2901628	250	77	http://www.mirdb.org/cgi-bin/mature_mir.cgi?name=hsa-miR-143-3p	NOVA2	4858	NOVA alternative splicing regulator 2
hsa-miR-143-3p	MIMAT0000435	2901589	http://www.mirdb.org/cgi-bin/target_detail.cgi?targetID=2901589	251	77	http://www.mirdb.org/cgi-bin/mature_mir.cgi?name=hsa-miR-143-3p	HBS1L	10767	HBS1 like translational GTPase
hsa-miR-143-3p	MIMAT0000435	2901690	http://www.mirdb.org/cgi-bin/target_detail.cgi?targetID=2901690	252	77	http://www.mirdb.org/cgi-bin/mature_mir.cgi?name=hsa-miR-143-3p	SIKE1	80143	suppressor of IKBKE 1
hsa-miR-143-3p	MIMAT0000435	2901361	http://www.mirdb.org/cgi-bin/target_detail.cgi?targetID=2901361	253	76	http://www.mirdb.org/cgi-bin/mature_mir.cgi?name=hsa-miR-143-3p	ASH1L	55870	ASH1 like histone lysine methyltransferase
hsa-miR-143-3p	MIMAT0000435	2901030	http://www.mirdb.org/cgi-bin/target_detail.cgi?targetID=2901030	254	76	http://www.mirdb.org/cgi-bin/mature_mir.cgi?name=hsa-miR-143-3p	ATG2B	55102	autophagy related 2B
hsa-miR-143-3p	MIMAT0000435	2901162	http://www.mirdb.org/cgi-bin/target_detail.cgi?targetID=2901162	255	76	http://www.mirdb.org/cgi-bin/mature_mir.cgi?name=hsa-miR-143-3p	CCN2	1490	cellular communication network factor 2
hsa-miR-143-3p	MIMAT0000435	2901636	http://www.mirdb.org/cgi-bin/target_detail.cgi?targetID=2901636	256	76	http://www.mirdb.org/cgi-bin/mature_mir.cgi?name=hsa-miR-143-3p	GATM	2628	glycine amidinotransferase
hsa-miR-143-3p	MIMAT0000435	2901411	http://www.mirdb.org/cgi-bin/target_detail.cgi?targetID=2901411	257	76	http://www.mirdb.org/cgi-bin/mature_mir.cgi?name=hsa-miR-143-3p	C1orf74	148304	chromosome 1 open reading frame 74
hsa-miR-143-3p	MIMAT0000435	2901159	http://www.mirdb.org/cgi-bin/target_detail.cgi?targetID=2901159	258	76	http://www.mirdb.org/cgi-bin/mature_mir.cgi?name=hsa-miR-143-3p	SIDT1	54847	SID1 transmembrane family member 1
hsa-miR-143-3p	MIMAT0000435	2901728	http://www.mirdb.org/cgi-bin/target_detail.cgi?targetID=2901728	259	76	http://www.mirdb.org/cgi-bin/mature_mir.cgi?name=hsa-miR-143-3p	PATL1	219988	PAT1 homolog 1, processing body mRNA decay factor
hsa-miR-143-3p	MIMAT0000435	2901081	http://www.mirdb.org/cgi-bin/target_detail.cgi?targetID=2901081	260	76	http://www.mirdb.org/cgi-bin/mature_mir.cgi?name=hsa-miR-143-3p	CAPRIN1	4076	cell cycle associated protein 1
hsa-miR-143-3p	MIMAT0000435	2901507	http://www.mirdb.org/cgi-bin/target_detail.cgi?targetID=2901507	261	76	http://www.mirdb.org/cgi-bin/mature_mir.cgi?name=hsa-miR-143-3p	TMEM41B	440026	transmembrane protein 41B
hsa-miR-143-3p	MIMAT0000435	2901385	http://www.mirdb.org/cgi-bin/target_detail.cgi?targetID=2901385	262	76	http://www.mirdb.org/cgi-bin/mature_mir.cgi?name=hsa-miR-143-3p	TMOD2	29767	tropomodulin 2
hsa-miR-143-3p	MIMAT0000435	2901253	http://www.mirdb.org/cgi-bin/target_detail.cgi?targetID=2901253	263	76	http://www.mirdb.org/cgi-bin/mature_mir.cgi?name=hsa-miR-143-3p	KCNB1	3745	potassium voltage-gated channel subfamily B member 1
hsa-miR-143-3p	MIMAT0000435	2901741	http://www.mirdb.org/cgi-bin/target_detail.cgi?targetID=2901741	264	76	http://www.mirdb.org/cgi-bin/mature_mir.cgi?name=hsa-miR-143-3p	ATG10	83734	autophagy related 10
hsa-miR-143-3p	MIMAT0000435	2901215	http://www.mirdb.org/cgi-bin/target_detail.cgi?targetID=2901215	265	76	http://www.mirdb.org/cgi-bin/mature_mir.cgi?name=hsa-miR-143-3p	CNTD1	124817	cyclin N-terminal domain containing 1
hsa-miR-143-3p	MIMAT0000435	2901290	http://www.mirdb.org/cgi-bin/target_detail.cgi?targetID=2901290	266	76	http://www.mirdb.org/cgi-bin/mature_mir.cgi?name=hsa-miR-143-3p	GRHL2	79977	grainyhead like transcription factor 2
hsa-miR-143-3p	MIMAT0000435	2901022	http://www.mirdb.org/cgi-bin/target_detail.cgi?targetID=2901022	267	75	http://www.mirdb.org/cgi-bin/mature_mir.cgi?name=hsa-miR-143-3p	TTYH3	80727	tweety family member 3
hsa-miR-143-3p	MIMAT0000435	2901301	http://www.mirdb.org/cgi-bin/target_detail.cgi?targetID=2901301	268	75	http://www.mirdb.org/cgi-bin/mature_mir.cgi?name=hsa-miR-143-3p	HAPLN4	404037	hyaluronan and proteoglycan link protein 4
hsa-miR-143-3p	MIMAT0000435	2901277	http://www.mirdb.org/cgi-bin/target_detail.cgi?targetID=2901277	269	75	http://www.mirdb.org/cgi-bin/mature_mir.cgi?name=hsa-miR-143-3p	ATP11C	286410	ATPase phospholipid transporting 11C
hsa-miR-143-3p	MIMAT0000435	2901542	http://www.mirdb.org/cgi-bin/target_detail.cgi?targetID=2901542	270	75	http://www.mirdb.org/cgi-bin/mature_mir.cgi?name=hsa-miR-143-3p	USP54	159195	ubiquitin specific peptidase 54
hsa-miR-143-3p	MIMAT0000435	2901702	http://www.mirdb.org/cgi-bin/target_detail.cgi?targetID=2901702	271	75	http://www.mirdb.org/cgi-bin/mature_mir.cgi?name=hsa-miR-143-3p	NPL	80896	N-acetylneuraminate pyruvate lyase
hsa-miR-143-3p	MIMAT0000435	2901577	http://www.mirdb.org/cgi-bin/target_detail.cgi?targetID=2901577	272	75	http://www.mirdb.org/cgi-bin/mature_mir.cgi?name=hsa-miR-143-3p	DUXA	503835	double homeobox A
hsa-miR-143-3p	MIMAT0000435	2901137	http://www.mirdb.org/cgi-bin/target_detail.cgi?targetID=2901137	273	75	http://www.mirdb.org/cgi-bin/mature_mir.cgi?name=hsa-miR-143-3p	TMEM121	80757	transmembrane protein 121
hsa-miR-143-3p	MIMAT0000435	2901402	http://www.mirdb.org/cgi-bin/target_detail.cgi?targetID=2901402	274	75	http://www.mirdb.org/cgi-bin/mature_mir.cgi?name=hsa-miR-143-3p	AIPL1	23746	aryl hydrocarbon receptor interacting protein like 1
hsa-miR-143-3p	MIMAT0000435	2901018	http://www.mirdb.org/cgi-bin/target_detail.cgi?targetID=2901018	275	75	http://www.mirdb.org/cgi-bin/mature_mir.cgi?name=hsa-miR-143-3p	NRAS	4893	NRAS proto-oncogene, GTPase
hsa-miR-143-3p	MIMAT0000435	2901715	http://www.mirdb.org/cgi-bin/target_detail.cgi?targetID=2901715	276	74	http://www.mirdb.org/cgi-bin/mature_mir.cgi?name=hsa-miR-143-3p	LPAR2	9170	lysophosphatidic acid receptor 2
hsa-miR-143-3p	MIMAT0000435	2901563	http://www.mirdb.org/cgi-bin/target_detail.cgi?targetID=2901563	277	74	http://www.mirdb.org/cgi-bin/mature_mir.cgi?name=hsa-miR-143-3p	NAA30	122830	N(alpha)-acetyltransferase 30, NatC catalytic subunit
hsa-miR-143-3p	MIMAT0000435	2901216	http://www.mirdb.org/cgi-bin/target_detail.cgi?targetID=2901216	278	74	http://www.mirdb.org/cgi-bin/mature_mir.cgi?name=hsa-miR-143-3p	JAKMIP2	9832	janus kinase and microtubule interacting protein 2
hsa-miR-143-3p	MIMAT0000435	2901271	http://www.mirdb.org/cgi-bin/target_detail.cgi?targetID=2901271	279	74	http://www.mirdb.org/cgi-bin/mature_mir.cgi?name=hsa-miR-143-3p	PTBP3	9991	polypyrimidine tract binding protein 3
hsa-miR-143-3p	MIMAT0000435	2901191	http://www.mirdb.org/cgi-bin/target_detail.cgi?targetID=2901191	280	74	http://www.mirdb.org/cgi-bin/mature_mir.cgi?name=hsa-miR-143-3p	ESRRG	2104	estrogen related receptor gamma
hsa-miR-143-3p	MIMAT0000435	2901255	http://www.mirdb.org/cgi-bin/target_detail.cgi?targetID=2901255	281	74	http://www.mirdb.org/cgi-bin/mature_mir.cgi?name=hsa-miR-143-3p	LARP1	23367	La ribonucleoprotein domain family member 1
hsa-miR-143-3p	MIMAT0000435	2901602	http://www.mirdb.org/cgi-bin/target_detail.cgi?targetID=2901602	282	74	http://www.mirdb.org/cgi-bin/mature_mir.cgi?name=hsa-miR-143-3p	KLF12	11278	Kruppel like factor 12
hsa-miR-143-3p	MIMAT0000435	2901391	http://www.mirdb.org/cgi-bin/target_detail.cgi?targetID=2901391	283	74	http://www.mirdb.org/cgi-bin/mature_mir.cgi?name=hsa-miR-143-3p	USP46	64854	ubiquitin specific peptidase 46
hsa-miR-143-3p	MIMAT0000435	2901266	http://www.mirdb.org/cgi-bin/target_detail.cgi?targetID=2901266	284	74	http://www.mirdb.org/cgi-bin/mature_mir.cgi?name=hsa-miR-143-3p	CORIN	10699	corin, serine peptidase
hsa-miR-143-3p	MIMAT0000435	2901625	http://www.mirdb.org/cgi-bin/target_detail.cgi?targetID=2901625	285	74	http://www.mirdb.org/cgi-bin/mature_mir.cgi?name=hsa-miR-143-3p	SPATA12	353324	spermatogenesis associated 12
hsa-miR-143-3p	MIMAT0000435	2901227	http://www.mirdb.org/cgi-bin/target_detail.cgi?targetID=2901227	286	74	http://www.mirdb.org/cgi-bin/mature_mir.cgi?name=hsa-miR-143-3p	DSTYK	25778	dual serine/threonine and tyrosine protein kinase
hsa-miR-143-3p	MIMAT0000435	2901655	http://www.mirdb.org/cgi-bin/target_detail.cgi?targetID=2901655	287	74	http://www.mirdb.org/cgi-bin/mature_mir.cgi?name=hsa-miR-143-3p	XPO5	57510	exportin 5
hsa-miR-143-3p	MIMAT0000435	2901185	http://www.mirdb.org/cgi-bin/target_detail.cgi?targetID=2901185	288	74	http://www.mirdb.org/cgi-bin/mature_mir.cgi?name=hsa-miR-143-3p	CAMK4	814	calcium/calmodulin dependent protein kinase IV
hsa-miR-143-3p	MIMAT0000435	2901450	http://www.mirdb.org/cgi-bin/target_detail.cgi?targetID=2901450	289	74	http://www.mirdb.org/cgi-bin/mature_mir.cgi?name=hsa-miR-143-3p	LASP1	3927	LIM and SH3 protein 1
hsa-miR-143-3p	MIMAT0000435	2901409	http://www.mirdb.org/cgi-bin/target_detail.cgi?targetID=2901409	290	74	http://www.mirdb.org/cgi-bin/mature_mir.cgi?name=hsa-miR-143-3p	USP45	85015	ubiquitin specific peptidase 45
hsa-miR-143-3p	MIMAT0000435	2901228	http://www.mirdb.org/cgi-bin/target_detail.cgi?targetID=2901228	291	73	http://www.mirdb.org/cgi-bin/mature_mir.cgi?name=hsa-miR-143-3p	TAPBP	6892	TAP binding protein
hsa-miR-143-3p	MIMAT0000435	2901594	http://www.mirdb.org/cgi-bin/target_detail.cgi?targetID=2901594	292	73	http://www.mirdb.org/cgi-bin/mature_mir.cgi?name=hsa-miR-143-3p	STAT5A	6776	signal transducer and activator of transcription 5A
hsa-miR-143-3p	MIMAT0000435	2901549	http://www.mirdb.org/cgi-bin/target_detail.cgi?targetID=2901549	293	73	http://www.mirdb.org/cgi-bin/mature_mir.cgi?name=hsa-miR-143-3p	HK2	3099	hexokinase 2
hsa-miR-143-3p	MIMAT0000435	2901336	http://www.mirdb.org/cgi-bin/target_detail.cgi?targetID=2901336	294	73	http://www.mirdb.org/cgi-bin/mature_mir.cgi?name=hsa-miR-143-3p	KLF5	688	Kruppel like factor 5
hsa-miR-143-3p	MIMAT0000435	2901545	http://www.mirdb.org/cgi-bin/target_detail.cgi?targetID=2901545	295	73	http://www.mirdb.org/cgi-bin/mature_mir.cgi?name=hsa-miR-143-3p	AMER2	219287	APC membrane recruitment protein 2
hsa-miR-143-3p	MIMAT0000435	2901056	http://www.mirdb.org/cgi-bin/target_detail.cgi?targetID=2901056	296	73	http://www.mirdb.org/cgi-bin/mature_mir.cgi?name=hsa-miR-143-3p	POU2F3	25833	POU class 2 homeobox 3
hsa-miR-143-3p	MIMAT0000435	2901371	http://www.mirdb.org/cgi-bin/target_detail.cgi?targetID=2901371	297	73	http://www.mirdb.org/cgi-bin/mature_mir.cgi?name=hsa-miR-143-3p	ANXA3	306	annexin A3
hsa-miR-143-3p	MIMAT0000435	2901263	http://www.mirdb.org/cgi-bin/target_detail.cgi?targetID=2901263	298	73	http://www.mirdb.org/cgi-bin/mature_mir.cgi?name=hsa-miR-143-3p	TXLNB	167838	taxilin beta
hsa-miR-143-3p	MIMAT0000435	2901714	http://www.mirdb.org/cgi-bin/target_detail.cgi?targetID=2901714	299	73	http://www.mirdb.org/cgi-bin/mature_mir.cgi?name=hsa-miR-143-3p	POLH	5429	DNA polymerase eta
hsa-miR-143-3p	MIMAT0000435	2901094	http://www.mirdb.org/cgi-bin/target_detail.cgi?targetID=2901094	300	73	http://www.mirdb.org/cgi-bin/mature_mir.cgi?name=hsa-miR-143-3p	UBE2E1	7324	ubiquitin conjugating enzyme E2 E1
hsa-miR-143-3p	MIMAT0000435	2901726	http://www.mirdb.org/cgi-bin/target_detail.cgi?targetID=2901726	301	73	http://www.mirdb.org/cgi-bin/mature_mir.cgi?name=hsa-miR-143-3p	ADAMTSL1	92949	ADAMTS like 1
hsa-miR-143-3p	MIMAT0000435	2901164	http://www.mirdb.org/cgi-bin/target_detail.cgi?targetID=2901164	302	73	http://www.mirdb.org/cgi-bin/mature_mir.cgi?name=hsa-miR-143-3p	GALNT7	51809	polypeptide N-acetylgalactosaminyltransferase 7
hsa-miR-143-3p	MIMAT0000435	2901663	http://www.mirdb.org/cgi-bin/target_detail.cgi?targetID=2901663	303	73	http://www.mirdb.org/cgi-bin/mature_mir.cgi?name=hsa-miR-143-3p	PPP1R9B	84687	protein phosphatase 1 regulatory subunit 9B
hsa-miR-143-3p	MIMAT0000435	2901049	http://www.mirdb.org/cgi-bin/target_detail.cgi?targetID=2901049	304	73	http://www.mirdb.org/cgi-bin/mature_mir.cgi?name=hsa-miR-143-3p	SV2C	22987	synaptic vesicle glycoprotein 2C
hsa-miR-143-3p	MIMAT0000435	2901020	http://www.mirdb.org/cgi-bin/target_detail.cgi?targetID=2901020	305	73	http://www.mirdb.org/cgi-bin/mature_mir.cgi?name=hsa-miR-143-3p	C17orf51	339263	chromosome 17 open reading frame 51
hsa-miR-143-3p	MIMAT0000435	2901597	http://www.mirdb.org/cgi-bin/target_detail.cgi?targetID=2901597	306	73	http://www.mirdb.org/cgi-bin/mature_mir.cgi?name=hsa-miR-143-3p	IL36G	56300	interleukin 36 gamma
hsa-miR-143-3p	MIMAT0000435	2901106	http://www.mirdb.org/cgi-bin/target_detail.cgi?targetID=2901106	307	73	http://www.mirdb.org/cgi-bin/mature_mir.cgi?name=hsa-miR-143-3p	AP1S3	130340	adaptor related protein complex 1 subunit sigma 3
hsa-miR-143-3p	MIMAT0000435	2901616	http://www.mirdb.org/cgi-bin/target_detail.cgi?targetID=2901616	308	73	http://www.mirdb.org/cgi-bin/mature_mir.cgi?name=hsa-miR-143-3p	ZIM3	114026	zinc finger imprinted 3
hsa-miR-143-3p	MIMAT0000435	2901248	http://www.mirdb.org/cgi-bin/target_detail.cgi?targetID=2901248	309	73	http://www.mirdb.org/cgi-bin/mature_mir.cgi?name=hsa-miR-143-3p	ZDHHC9	51114	zinc finger DHHC-type containing 9
hsa-miR-143-3p	MIMAT0000435	2901404	http://www.mirdb.org/cgi-bin/target_detail.cgi?targetID=2901404	310	73	http://www.mirdb.org/cgi-bin/mature_mir.cgi?name=hsa-miR-143-3p	NCBP1	4686	nuclear cap binding protein subunit 1
hsa-miR-143-3p	MIMAT0000435	2901485	http://www.mirdb.org/cgi-bin/target_detail.cgi?targetID=2901485	311	72	http://www.mirdb.org/cgi-bin/mature_mir.cgi?name=hsa-miR-143-3p	WIPF2	147179	WAS/WASL interacting protein family member 2
hsa-miR-143-3p	MIMAT0000435	2901618	http://www.mirdb.org/cgi-bin/target_detail.cgi?targetID=2901618	312	72	http://www.mirdb.org/cgi-bin/mature_mir.cgi?name=hsa-miR-143-3p	VSTM2A	222008	V-set and transmembrane domain containing 2A
hsa-miR-143-3p	MIMAT0000435	2901428	http://www.mirdb.org/cgi-bin/target_detail.cgi?targetID=2901428	313	72	http://www.mirdb.org/cgi-bin/mature_mir.cgi?name=hsa-miR-143-3p	FAM241A	132720	family with sequence similarity 241 member A
hsa-miR-143-3p	MIMAT0000435	2901430	http://www.mirdb.org/cgi-bin/target_detail.cgi?targetID=2901430	314	72	http://www.mirdb.org/cgi-bin/mature_mir.cgi?name=hsa-miR-143-3p	KIAA0408	9729	KIAA0408
hsa-miR-143-3p	MIMAT0000435	2901583	http://www.mirdb.org/cgi-bin/target_detail.cgi?targetID=2901583	315	72	http://www.mirdb.org/cgi-bin/mature_mir.cgi?name=hsa-miR-143-3p	ALS2	57679	ALS2, alsin Rho guanine nucleotide exchange factor
hsa-miR-143-3p	MIMAT0000435	2901075	http://www.mirdb.org/cgi-bin/target_detail.cgi?targetID=2901075	316	72	http://www.mirdb.org/cgi-bin/mature_mir.cgi?name=hsa-miR-143-3p	AZGP1	563	alpha-2-glycoprotein 1, zinc-binding
hsa-miR-143-3p	MIMAT0000435	2901713	http://www.mirdb.org/cgi-bin/target_detail.cgi?targetID=2901713	317	72	http://www.mirdb.org/cgi-bin/mature_mir.cgi?name=hsa-miR-143-3p	TIGD5	84948	tigger transposable element derived 5
hsa-miR-143-3p	MIMAT0000435	2901528	http://www.mirdb.org/cgi-bin/target_detail.cgi?targetID=2901528	318	72	http://www.mirdb.org/cgi-bin/mature_mir.cgi?name=hsa-miR-143-3p	CCDC58	131076	coiled-coil domain containing 58
hsa-miR-143-3p	MIMAT0000435	2901547	http://www.mirdb.org/cgi-bin/target_detail.cgi?targetID=2901547	319	72	http://www.mirdb.org/cgi-bin/mature_mir.cgi?name=hsa-miR-143-3p	EAPP	55837	E2F associated phosphoprotein
hsa-miR-143-3p	MIMAT0000435	2901121	http://www.mirdb.org/cgi-bin/target_detail.cgi?targetID=2901121	320	72	http://www.mirdb.org/cgi-bin/mature_mir.cgi?name=hsa-miR-143-3p	DUT	1854	deoxyuridine triphosphatase
hsa-miR-143-3p	MIMAT0000435	2901223	http://www.mirdb.org/cgi-bin/target_detail.cgi?targetID=2901223	321	72	http://www.mirdb.org/cgi-bin/mature_mir.cgi?name=hsa-miR-143-3p	BCL2L13	23786	BCL2 like 13
hsa-miR-143-3p	MIMAT0000435	2901122	http://www.mirdb.org/cgi-bin/target_detail.cgi?targetID=2901122	322	72	http://www.mirdb.org/cgi-bin/mature_mir.cgi?name=hsa-miR-143-3p	PALM2	114299	paralemmin 2
hsa-miR-143-3p	MIMAT0000435	2901222	http://www.mirdb.org/cgi-bin/target_detail.cgi?targetID=2901222	323	72	http://www.mirdb.org/cgi-bin/mature_mir.cgi?name=hsa-miR-143-3p	ABHD2	11057	abhydrolase domain containing 2
hsa-miR-143-3p	MIMAT0000435	2901261	http://www.mirdb.org/cgi-bin/target_detail.cgi?targetID=2901261	324	72	http://www.mirdb.org/cgi-bin/mature_mir.cgi?name=hsa-miR-143-3p	MYO3A	53904	myosin IIIA
hsa-miR-143-3p	MIMAT0000435	2901175	http://www.mirdb.org/cgi-bin/target_detail.cgi?targetID=2901175	325	72	http://www.mirdb.org/cgi-bin/mature_mir.cgi?name=hsa-miR-143-3p	FAM163A	148753	family with sequence similarity 163 member A
hsa-miR-143-3p	MIMAT0000435	2901112	http://www.mirdb.org/cgi-bin/target_detail.cgi?targetID=2901112	326	72	http://www.mirdb.org/cgi-bin/mature_mir.cgi?name=hsa-miR-143-3p	ST8SIA3	51046	ST8 alpha-N-acetyl-neuraminide alpha-2,8-sialyltransferase 3
hsa-miR-143-3p	MIMAT0000435	2901274	http://www.mirdb.org/cgi-bin/target_detail.cgi?targetID=2901274	327	72	http://www.mirdb.org/cgi-bin/mature_mir.cgi?name=hsa-miR-143-3p	COPS2	9318	COP9 signalosome subunit 2
hsa-miR-143-3p	MIMAT0000435	2901614	http://www.mirdb.org/cgi-bin/target_detail.cgi?targetID=2901614	328	71	http://www.mirdb.org/cgi-bin/mature_mir.cgi?name=hsa-miR-143-3p	RAD51D	5892	RAD51 paralog D
hsa-miR-143-3p	MIMAT0000435	2901346	http://www.mirdb.org/cgi-bin/target_detail.cgi?targetID=2901346	329	71	http://www.mirdb.org/cgi-bin/mature_mir.cgi?name=hsa-miR-143-3p	SH2D4B	387694	SH2 domain containing 4B
hsa-miR-143-3p	MIMAT0000435	2901220	http://www.mirdb.org/cgi-bin/target_detail.cgi?targetID=2901220	330	71	http://www.mirdb.org/cgi-bin/mature_mir.cgi?name=hsa-miR-143-3p	SOGA3	387104	SOGA family member 3
hsa-miR-143-3p	MIMAT0000435	2901556	http://www.mirdb.org/cgi-bin/target_detail.cgi?targetID=2901556	331	71	http://www.mirdb.org/cgi-bin/mature_mir.cgi?name=hsa-miR-143-3p	SULT1E1	6783	sulfotransferase family 1E member 1
hsa-miR-143-3p	MIMAT0000435	2901394	http://www.mirdb.org/cgi-bin/target_detail.cgi?targetID=2901394	332	71	http://www.mirdb.org/cgi-bin/mature_mir.cgi?name=hsa-miR-143-3p	HLA-DOA	3111	major histocompatibility complex, class II, DO alpha
hsa-miR-143-3p	MIMAT0000435	2901476	http://www.mirdb.org/cgi-bin/target_detail.cgi?targetID=2901476	333	71	http://www.mirdb.org/cgi-bin/mature_mir.cgi?name=hsa-miR-143-3p	CLDN22	53842	claudin 22
hsa-miR-143-3p	MIMAT0000435	2901268	http://www.mirdb.org/cgi-bin/target_detail.cgi?targetID=2901268	334	70	http://www.mirdb.org/cgi-bin/mature_mir.cgi?name=hsa-miR-143-3p	TEX35	84066	testis expressed 35
hsa-miR-143-3p	MIMAT0000435	2901297	http://www.mirdb.org/cgi-bin/target_detail.cgi?targetID=2901297	335	70	http://www.mirdb.org/cgi-bin/mature_mir.cgi?name=hsa-miR-143-3p	CTNNA3	29119	catenin alpha 3
hsa-miR-143-3p	MIMAT0000435	2901246	http://www.mirdb.org/cgi-bin/target_detail.cgi?targetID=2901246	336	70	http://www.mirdb.org/cgi-bin/mature_mir.cgi?name=hsa-miR-143-3p	PCMT1	5110	protein-L-isoaspartate (D-aspartate) O-methyltransferase
hsa-miR-143-3p	MIMAT0000435	2901359	http://www.mirdb.org/cgi-bin/target_detail.cgi?targetID=2901359	337	70	http://www.mirdb.org/cgi-bin/mature_mir.cgi?name=hsa-miR-143-3p	TENT4B	64282	terminal nucleotidyltransferase 4B
hsa-miR-143-3p	MIMAT0000435	2901225	http://www.mirdb.org/cgi-bin/target_detail.cgi?targetID=2901225	338	70	http://www.mirdb.org/cgi-bin/mature_mir.cgi?name=hsa-miR-143-3p	MED26	9441	mediator complex subunit 26
hsa-miR-143-3p	MIMAT0000435	2901499	http://www.mirdb.org/cgi-bin/target_detail.cgi?targetID=2901499	339	70	http://www.mirdb.org/cgi-bin/mature_mir.cgi?name=hsa-miR-143-3p	RASGEF1B	153020	RasGEF domain family member 1B
hsa-miR-143-3p	MIMAT0000435	2901059	http://www.mirdb.org/cgi-bin/target_detail.cgi?targetID=2901059	340	70	http://www.mirdb.org/cgi-bin/mature_mir.cgi?name=hsa-miR-143-3p	CAMK1D	57118	calcium/calmodulin dependent protein kinase ID
hsa-miR-143-3p	MIMAT0000435	2901093	http://www.mirdb.org/cgi-bin/target_detail.cgi?targetID=2901093	341	70	http://www.mirdb.org/cgi-bin/mature_mir.cgi?name=hsa-miR-143-3p	PDE5A	8654	phosphodiesterase 5A
hsa-miR-143-3p	MIMAT0000435	2901483	http://www.mirdb.org/cgi-bin/target_detail.cgi?targetID=2901483	342	70	http://www.mirdb.org/cgi-bin/mature_mir.cgi?name=hsa-miR-143-3p	CSNK2A1	1457	casein kinase 2 alpha 1
hsa-miR-143-3p	MIMAT0000435	2901745	http://www.mirdb.org/cgi-bin/target_detail.cgi?targetID=2901745	343	70	http://www.mirdb.org/cgi-bin/mature_mir.cgi?name=hsa-miR-143-3p	CCDC169-SOHLH2	100526761	CCDC169-SOHLH2 readthrough
hsa-miR-143-3p	MIMAT0000435	2901190	http://www.mirdb.org/cgi-bin/target_detail.cgi?targetID=2901190	344	70	http://www.mirdb.org/cgi-bin/mature_mir.cgi?name=hsa-miR-143-3p	SOHLH2	54937	spermatogenesis and oogenesis specific basic helix-loop-helix 2
hsa-miR-143-3p	MIMAT0000435	2901127	http://www.mirdb.org/cgi-bin/target_detail.cgi?targetID=2901127	345	70	http://www.mirdb.org/cgi-bin/mature_mir.cgi?name=hsa-miR-143-3p	WNT9B	7484	Wnt family member 9B
hsa-miR-143-3p	MIMAT0000435	2901349	http://www.mirdb.org/cgi-bin/target_detail.cgi?targetID=2901349	346	70	http://www.mirdb.org/cgi-bin/mature_mir.cgi?name=hsa-miR-143-3p	ANKRD12	23253	ankyrin repeat domain 12
hsa-miR-143-3p	MIMAT0000435	2901204	http://www.mirdb.org/cgi-bin/target_detail.cgi?targetID=2901204	347	70	http://www.mirdb.org/cgi-bin/mature_mir.cgi?name=hsa-miR-143-3p	ATP13A4	84239	ATPase 13A4
hsa-miR-143-3p	MIMAT0000435	2901045	http://www.mirdb.org/cgi-bin/target_detail.cgi?targetID=2901045	348	70	http://www.mirdb.org/cgi-bin/mature_mir.cgi?name=hsa-miR-143-3p	ZNF322	79692	zinc finger protein 322
hsa-miR-143-3p	MIMAT0000435	2901146	http://www.mirdb.org/cgi-bin/target_detail.cgi?targetID=2901146	349	69	http://www.mirdb.org/cgi-bin/mature_mir.cgi?name=hsa-miR-143-3p	UNC5C	8633	unc-5 netrin receptor C
hsa-miR-143-3p	MIMAT0000435	2901658	http://www.mirdb.org/cgi-bin/target_detail.cgi?targetID=2901658	350	69	http://www.mirdb.org/cgi-bin/mature_mir.cgi?name=hsa-miR-143-3p	CXorf38	159013	chromosome X open reading frame 38
hsa-miR-143-3p	MIMAT0000435	2901293	http://www.mirdb.org/cgi-bin/target_detail.cgi?targetID=2901293	351	69	http://www.mirdb.org/cgi-bin/mature_mir.cgi?name=hsa-miR-143-3p	MCF2	4168	MCF.2 cell line derived transforming sequence
hsa-miR-143-3p	MIMAT0000435	2901466	http://www.mirdb.org/cgi-bin/target_detail.cgi?targetID=2901466	352	69	http://www.mirdb.org/cgi-bin/mature_mir.cgi?name=hsa-miR-143-3p	CALN1	83698	calneuron 1
hsa-miR-143-3p	MIMAT0000435	2901537	http://www.mirdb.org/cgi-bin/target_detail.cgi?targetID=2901537	353	69	http://www.mirdb.org/cgi-bin/mature_mir.cgi?name=hsa-miR-143-3p	PHYKPL	85007	5-phosphohydroxy-L-lysine phospho-lyase
hsa-miR-143-3p	MIMAT0000435	2901025	http://www.mirdb.org/cgi-bin/target_detail.cgi?targetID=2901025	354	69	http://www.mirdb.org/cgi-bin/mature_mir.cgi?name=hsa-miR-143-3p	MAF	4094	MAF bZIP transcription factor
hsa-miR-143-3p	MIMAT0000435	2901454	http://www.mirdb.org/cgi-bin/target_detail.cgi?targetID=2901454	355	69	http://www.mirdb.org/cgi-bin/mature_mir.cgi?name=hsa-miR-143-3p	PLIN1	5346	perilipin 1
hsa-miR-143-3p	MIMAT0000435	2901669	http://www.mirdb.org/cgi-bin/target_detail.cgi?targetID=2901669	356	69	http://www.mirdb.org/cgi-bin/mature_mir.cgi?name=hsa-miR-143-3p	DENND2C	163259	DENN domain containing 2C
hsa-miR-143-3p	MIMAT0000435	2901694	http://www.mirdb.org/cgi-bin/target_detail.cgi?targetID=2901694	357	69	http://www.mirdb.org/cgi-bin/mature_mir.cgi?name=hsa-miR-143-3p	ZFP30	22835	ZFP30 zinc finger protein
hsa-miR-143-3p	MIMAT0000435	2901234	http://www.mirdb.org/cgi-bin/target_detail.cgi?targetID=2901234	358	69	http://www.mirdb.org/cgi-bin/mature_mir.cgi?name=hsa-miR-143-3p	CD177	57126	CD177 molecule
hsa-miR-143-3p	MIMAT0000435	2901442	http://www.mirdb.org/cgi-bin/target_detail.cgi?targetID=2901442	359	69	http://www.mirdb.org/cgi-bin/mature_mir.cgi?name=hsa-miR-143-3p	CBL	867	Cbl proto-oncogene
hsa-miR-143-3p	MIMAT0000435	2901066	http://www.mirdb.org/cgi-bin/target_detail.cgi?targetID=2901066	360	69	http://www.mirdb.org/cgi-bin/mature_mir.cgi?name=hsa-miR-143-3p	DEFA6	1671	defensin alpha 6
hsa-miR-143-3p	MIMAT0000435	2901510	http://www.mirdb.org/cgi-bin/target_detail.cgi?targetID=2901510	361	69	http://www.mirdb.org/cgi-bin/mature_mir.cgi?name=hsa-miR-143-3p	FAM168A	23201	family with sequence similarity 168 member A
hsa-miR-143-3p	MIMAT0000435	2901575	http://www.mirdb.org/cgi-bin/target_detail.cgi?targetID=2901575	362	69	http://www.mirdb.org/cgi-bin/mature_mir.cgi?name=hsa-miR-143-3p	PHKG2	5261	phosphorylase kinase catalytic subunit gamma 2
hsa-miR-143-3p	MIMAT0000435	2901166	http://www.mirdb.org/cgi-bin/target_detail.cgi?targetID=2901166	363	69	http://www.mirdb.org/cgi-bin/mature_mir.cgi?name=hsa-miR-143-3p	SLC39A3	29985	solute carrier family 39 member 3
hsa-miR-143-3p	MIMAT0000435	2901295	http://www.mirdb.org/cgi-bin/target_detail.cgi?targetID=2901295	364	69	http://www.mirdb.org/cgi-bin/mature_mir.cgi?name=hsa-miR-143-3p	CPLX2	10814	complexin 2
hsa-miR-143-3p	MIMAT0000435	2901519	http://www.mirdb.org/cgi-bin/target_detail.cgi?targetID=2901519	365	69	http://www.mirdb.org/cgi-bin/mature_mir.cgi?name=hsa-miR-143-3p	TNFSF8	944	TNF superfamily member 8
hsa-miR-143-3p	MIMAT0000435	2901032	http://www.mirdb.org/cgi-bin/target_detail.cgi?targetID=2901032	366	68	http://www.mirdb.org/cgi-bin/mature_mir.cgi?name=hsa-miR-143-3p	ZC4H2	55906	zinc finger C4H2-type containing
hsa-miR-143-3p	MIMAT0000435	2901078	http://www.mirdb.org/cgi-bin/target_detail.cgi?targetID=2901078	367	68	http://www.mirdb.org/cgi-bin/mature_mir.cgi?name=hsa-miR-143-3p	GNB5	10681	G protein subunit beta 5
hsa-miR-143-3p	MIMAT0000435	2901393	http://www.mirdb.org/cgi-bin/target_detail.cgi?targetID=2901393	368	68	http://www.mirdb.org/cgi-bin/mature_mir.cgi?name=hsa-miR-143-3p	YPEL5	51646	yippee like 5
hsa-miR-143-3p	MIMAT0000435	2901063	http://www.mirdb.org/cgi-bin/target_detail.cgi?targetID=2901063	369	68	http://www.mirdb.org/cgi-bin/mature_mir.cgi?name=hsa-miR-143-3p	TNFRSF10D	8793	TNF receptor superfamily member 10d
hsa-miR-143-3p	MIMAT0000435	2901586	http://www.mirdb.org/cgi-bin/target_detail.cgi?targetID=2901586	370	68	http://www.mirdb.org/cgi-bin/mature_mir.cgi?name=hsa-miR-143-3p	COL21A1	81578	collagen type XXI alpha 1 chain
hsa-miR-143-3p	MIMAT0000435	2901344	http://www.mirdb.org/cgi-bin/target_detail.cgi?targetID=2901344	371	68	http://www.mirdb.org/cgi-bin/mature_mir.cgi?name=hsa-miR-143-3p	TTC19	54902	tetratricopeptide repeat domain 19
hsa-miR-143-3p	MIMAT0000435	2901347	http://www.mirdb.org/cgi-bin/target_detail.cgi?targetID=2901347	372	68	http://www.mirdb.org/cgi-bin/mature_mir.cgi?name=hsa-miR-143-3p	AMMECR1	9949	Alport syndrome, mental retardation, midface hypoplasia and elliptocytosis chromosomal region gene 1
hsa-miR-143-3p	MIMAT0000435	2901691	http://www.mirdb.org/cgi-bin/target_detail.cgi?targetID=2901691	373	68	http://www.mirdb.org/cgi-bin/mature_mir.cgi?name=hsa-miR-143-3p	HLA-DPB1	3115	major histocompatibility complex, class II, DP beta 1
hsa-miR-143-3p	MIMAT0000435	2901370	http://www.mirdb.org/cgi-bin/target_detail.cgi?targetID=2901370	374	68	http://www.mirdb.org/cgi-bin/mature_mir.cgi?name=hsa-miR-143-3p	LIFR	3977	LIF receptor alpha
hsa-miR-143-3p	MIMAT0000435	2901065	http://www.mirdb.org/cgi-bin/target_detail.cgi?targetID=2901065	375	68	http://www.mirdb.org/cgi-bin/mature_mir.cgi?name=hsa-miR-143-3p	ZDHHC2	51201	zinc finger DHHC-type containing 2
hsa-miR-143-3p	MIMAT0000435	2901362	http://www.mirdb.org/cgi-bin/target_detail.cgi?targetID=2901362	376	68	http://www.mirdb.org/cgi-bin/mature_mir.cgi?name=hsa-miR-143-3p	ANKRD28	23243	ankyrin repeat domain 28
hsa-miR-143-3p	MIMAT0000435	2901118	http://www.mirdb.org/cgi-bin/target_detail.cgi?targetID=2901118	377	68	http://www.mirdb.org/cgi-bin/mature_mir.cgi?name=hsa-miR-143-3p	EGLN1	54583	egl-9 family hypoxia inducible factor 1
hsa-miR-143-3p	MIMAT0000435	2901568	http://www.mirdb.org/cgi-bin/target_detail.cgi?targetID=2901568	378	68	http://www.mirdb.org/cgi-bin/mature_mir.cgi?name=hsa-miR-143-3p	UPRT	139596	uracil phosphoribosyltransferase homolog
hsa-miR-143-3p	MIMAT0000435	2901473	http://www.mirdb.org/cgi-bin/target_detail.cgi?targetID=2901473	379	68	http://www.mirdb.org/cgi-bin/mature_mir.cgi?name=hsa-miR-143-3p	SLC5A3	6526	solute carrier family 5 member 3
hsa-miR-143-3p	MIMAT0000435	2901596	http://www.mirdb.org/cgi-bin/target_detail.cgi?targetID=2901596	380	68	http://www.mirdb.org/cgi-bin/mature_mir.cgi?name=hsa-miR-143-3p	LMCD1	29995	LIM and cysteine rich domains 1
hsa-miR-143-3p	MIMAT0000435	2901422	http://www.mirdb.org/cgi-bin/target_detail.cgi?targetID=2901422	381	67	http://www.mirdb.org/cgi-bin/mature_mir.cgi?name=hsa-miR-143-3p	GPD2	2820	glycerol-3-phosphate dehydrogenase 2
hsa-miR-143-3p	MIMAT0000435	2901358	http://www.mirdb.org/cgi-bin/target_detail.cgi?targetID=2901358	382	67	http://www.mirdb.org/cgi-bin/mature_mir.cgi?name=hsa-miR-143-3p	NUDT16	131870	nudix hydrolase 16
hsa-miR-143-3p	MIMAT0000435	2901512	http://www.mirdb.org/cgi-bin/target_detail.cgi?targetID=2901512	383	67	http://www.mirdb.org/cgi-bin/mature_mir.cgi?name=hsa-miR-143-3p	LAMP2	3920	lysosomal associated membrane protein 2
hsa-miR-143-3p	MIMAT0000435	2901610	http://www.mirdb.org/cgi-bin/target_detail.cgi?targetID=2901610	384	67	http://www.mirdb.org/cgi-bin/mature_mir.cgi?name=hsa-miR-143-3p	CAMK2A	815	calcium/calmodulin dependent protein kinase II alpha
hsa-miR-143-3p	MIMAT0000435	2901539	http://www.mirdb.org/cgi-bin/target_detail.cgi?targetID=2901539	385	67	http://www.mirdb.org/cgi-bin/mature_mir.cgi?name=hsa-miR-143-3p	GUCY1A2	2977	guanylate cyclase 1 soluble subunit alpha 2
hsa-miR-143-3p	MIMAT0000435	2901211	http://www.mirdb.org/cgi-bin/target_detail.cgi?targetID=2901211	386	67	http://www.mirdb.org/cgi-bin/mature_mir.cgi?name=hsa-miR-143-3p	AK4	205	adenylate kinase 4
hsa-miR-143-3p	MIMAT0000435	2901126	http://www.mirdb.org/cgi-bin/target_detail.cgi?targetID=2901126	387	67	http://www.mirdb.org/cgi-bin/mature_mir.cgi?name=hsa-miR-143-3p	TFF3	7033	trefoil factor 3
hsa-miR-143-3p	MIMAT0000435	2901743	http://www.mirdb.org/cgi-bin/target_detail.cgi?targetID=2901743	388	67	http://www.mirdb.org/cgi-bin/mature_mir.cgi?name=hsa-miR-143-3p	LRRN2	10446	leucine rich repeat neuronal 2
hsa-miR-143-3p	MIMAT0000435	2901330	http://www.mirdb.org/cgi-bin/target_detail.cgi?targetID=2901330	389	67	http://www.mirdb.org/cgi-bin/mature_mir.cgi?name=hsa-miR-143-3p	PRKX	5613	protein kinase X-linked
hsa-miR-143-3p	MIMAT0000435	2901329	http://www.mirdb.org/cgi-bin/target_detail.cgi?targetID=2901329	390	67	http://www.mirdb.org/cgi-bin/mature_mir.cgi?name=hsa-miR-143-3p	THSD7A	221981	thrombospondin type 1 domain containing 7A
hsa-miR-143-3p	MIMAT0000435	2901380	http://www.mirdb.org/cgi-bin/target_detail.cgi?targetID=2901380	391	67	http://www.mirdb.org/cgi-bin/mature_mir.cgi?name=hsa-miR-143-3p	PLAC8	51316	placenta specific 8
hsa-miR-143-3p	MIMAT0000435	2901102	http://www.mirdb.org/cgi-bin/target_detail.cgi?targetID=2901102	392	67	http://www.mirdb.org/cgi-bin/mature_mir.cgi?name=hsa-miR-143-3p	TCP10L2	401285	t-complex 10 like 2
hsa-miR-143-3p	MIMAT0000435	2901136	http://www.mirdb.org/cgi-bin/target_detail.cgi?targetID=2901136	393	67	http://www.mirdb.org/cgi-bin/mature_mir.cgi?name=hsa-miR-143-3p	ETV1	2115	ETS variant 1
hsa-miR-143-3p	MIMAT0000435	2901072	http://www.mirdb.org/cgi-bin/target_detail.cgi?targetID=2901072	394	67	http://www.mirdb.org/cgi-bin/mature_mir.cgi?name=hsa-miR-143-3p	TRANK1	9881	tetratricopeptide repeat and ankyrin repeat containing 1
hsa-miR-143-3p	MIMAT0000435	2901465	http://www.mirdb.org/cgi-bin/target_detail.cgi?targetID=2901465	395	67	http://www.mirdb.org/cgi-bin/mature_mir.cgi?name=hsa-miR-143-3p	PDPR	55066	pyruvate dehydrogenase phosphatase regulatory subunit
hsa-miR-143-3p	MIMAT0000435	2901103	http://www.mirdb.org/cgi-bin/target_detail.cgi?targetID=2901103	396	67	http://www.mirdb.org/cgi-bin/mature_mir.cgi?name=hsa-miR-143-3p	ABCA1	19	ATP binding cassette subfamily A member 1
hsa-miR-143-3p	MIMAT0000435	2901438	http://www.mirdb.org/cgi-bin/target_detail.cgi?targetID=2901438	397	67	http://www.mirdb.org/cgi-bin/mature_mir.cgi?name=hsa-miR-143-3p	ZNF570	148268	zinc finger protein 570
hsa-miR-143-3p	MIMAT0000435	2901453	http://www.mirdb.org/cgi-bin/target_detail.cgi?targetID=2901453	398	67	http://www.mirdb.org/cgi-bin/mature_mir.cgi?name=hsa-miR-143-3p	RIC3	79608	RIC3 acetylcholine receptor chaperone
hsa-miR-143-3p	MIMAT0000435	2901251	http://www.mirdb.org/cgi-bin/target_detail.cgi?targetID=2901251	399	67	http://www.mirdb.org/cgi-bin/mature_mir.cgi?name=hsa-miR-143-3p	SLC41A1	254428	solute carrier family 41 member 1
hsa-miR-143-3p	MIMAT0000435	2901696	http://www.mirdb.org/cgi-bin/target_detail.cgi?targetID=2901696	400	67	http://www.mirdb.org/cgi-bin/mature_mir.cgi?name=hsa-miR-143-3p	AAK1	22848	AP2 associated kinase 1
hsa-miR-143-3p	MIMAT0000435	2901434	http://www.mirdb.org/cgi-bin/target_detail.cgi?targetID=2901434	401	66	http://www.mirdb.org/cgi-bin/mature_mir.cgi?name=hsa-miR-143-3p	ANAPC16	119504	anaphase promoting complex subunit 16
hsa-miR-143-3p	MIMAT0000435	2901638	http://www.mirdb.org/cgi-bin/target_detail.cgi?targetID=2901638	402	66	http://www.mirdb.org/cgi-bin/mature_mir.cgi?name=hsa-miR-143-3p	PATJ	10207	PATJ, crumbs cell polarity complex component
hsa-miR-143-3p	MIMAT0000435	2901023	http://www.mirdb.org/cgi-bin/target_detail.cgi?targetID=2901023	403	66	http://www.mirdb.org/cgi-bin/mature_mir.cgi?name=hsa-miR-143-3p	DHX37	57647	DEAH-box helicase 37
hsa-miR-143-3p	MIMAT0000435	2901156	http://www.mirdb.org/cgi-bin/target_detail.cgi?targetID=2901156	404	66	http://www.mirdb.org/cgi-bin/mature_mir.cgi?name=hsa-miR-143-3p	TTF2	8458	transcription termination factor 2
hsa-miR-143-3p	MIMAT0000435	2901468	http://www.mirdb.org/cgi-bin/target_detail.cgi?targetID=2901468	405	66	http://www.mirdb.org/cgi-bin/mature_mir.cgi?name=hsa-miR-143-3p	NUDT10	170685	nudix hydrolase 10
hsa-miR-143-3p	MIMAT0000435	2901080	http://www.mirdb.org/cgi-bin/target_detail.cgi?targetID=2901080	406	66	http://www.mirdb.org/cgi-bin/mature_mir.cgi?name=hsa-miR-143-3p	SLC1A2	6506	solute carrier family 1 member 2
hsa-miR-143-3p	MIMAT0000435	2901053	http://www.mirdb.org/cgi-bin/target_detail.cgi?targetID=2901053	407	66	http://www.mirdb.org/cgi-bin/mature_mir.cgi?name=hsa-miR-143-3p	PRR27	401137	proline rich 27
hsa-miR-143-3p	MIMAT0000435	2901429	http://www.mirdb.org/cgi-bin/target_detail.cgi?targetID=2901429	408	66	http://www.mirdb.org/cgi-bin/mature_mir.cgi?name=hsa-miR-143-3p	TSPAN13	27075	tetraspanin 13
hsa-miR-143-3p	MIMAT0000435	2901240	http://www.mirdb.org/cgi-bin/target_detail.cgi?targetID=2901240	409	66	http://www.mirdb.org/cgi-bin/mature_mir.cgi?name=hsa-miR-143-3p	DAPK1	1612	death associated protein kinase 1
hsa-miR-143-3p	MIMAT0000435	2901236	http://www.mirdb.org/cgi-bin/target_detail.cgi?targetID=2901236	410	66	http://www.mirdb.org/cgi-bin/mature_mir.cgi?name=hsa-miR-143-3p	AP2B1	163	adaptor related protein complex 2 subunit beta 1
hsa-miR-143-3p	MIMAT0000435	2901382	http://www.mirdb.org/cgi-bin/target_detail.cgi?targetID=2901382	411	66	http://www.mirdb.org/cgi-bin/mature_mir.cgi?name=hsa-miR-143-3p	TCF20	6942	transcription factor 20
hsa-miR-143-3p	MIMAT0000435	2901286	http://www.mirdb.org/cgi-bin/target_detail.cgi?targetID=2901286	412	66	http://www.mirdb.org/cgi-bin/mature_mir.cgi?name=hsa-miR-143-3p	CD93	22918	CD93 molecule
hsa-miR-143-3p	MIMAT0000435	2901620	http://www.mirdb.org/cgi-bin/target_detail.cgi?targetID=2901620	413	66	http://www.mirdb.org/cgi-bin/mature_mir.cgi?name=hsa-miR-143-3p	LMNB2	84823	lamin B2
hsa-miR-143-3p	MIMAT0000435	2901415	http://www.mirdb.org/cgi-bin/target_detail.cgi?targetID=2901415	414	66	http://www.mirdb.org/cgi-bin/mature_mir.cgi?name=hsa-miR-143-3p	TNS3	64759	tensin 3
hsa-miR-143-3p	MIMAT0000435	2901725	http://www.mirdb.org/cgi-bin/target_detail.cgi?targetID=2901725	415	66	http://www.mirdb.org/cgi-bin/mature_mir.cgi?name=hsa-miR-143-3p	SERPINE1	5054	serpin family E member 1
hsa-miR-143-3p	MIMAT0000435	2901418	http://www.mirdb.org/cgi-bin/target_detail.cgi?targetID=2901418	416	66	http://www.mirdb.org/cgi-bin/mature_mir.cgi?name=hsa-miR-143-3p	TMX4	56255	thioredoxin related transmembrane protein 4
hsa-miR-143-3p	MIMAT0000435	2901231	http://www.mirdb.org/cgi-bin/target_detail.cgi?targetID=2901231	417	66	http://www.mirdb.org/cgi-bin/mature_mir.cgi?name=hsa-miR-143-3p	TCEAL9	51186	transcription elongation factor A like 9
hsa-miR-143-3p	MIMAT0000435	2901299	http://www.mirdb.org/cgi-bin/target_detail.cgi?targetID=2901299	418	65	http://www.mirdb.org/cgi-bin/mature_mir.cgi?name=hsa-miR-143-3p	PHTF2	57157	putative homeodomain transcription factor 2
hsa-miR-143-3p	MIMAT0000435	2901390	http://www.mirdb.org/cgi-bin/target_detail.cgi?targetID=2901390	419	65	http://www.mirdb.org/cgi-bin/mature_mir.cgi?name=hsa-miR-143-3p	LNPK	80856	lunapark, ER junction formation factor
hsa-miR-143-3p	MIMAT0000435	2901552	http://www.mirdb.org/cgi-bin/target_detail.cgi?targetID=2901552	420	65	http://www.mirdb.org/cgi-bin/mature_mir.cgi?name=hsa-miR-143-3p	DPP10	57628	dipeptidyl peptidase like 10
hsa-miR-143-3p	MIMAT0000435	2901331	http://www.mirdb.org/cgi-bin/target_detail.cgi?targetID=2901331	421	65	http://www.mirdb.org/cgi-bin/mature_mir.cgi?name=hsa-miR-143-3p	NRSN1	140767	neurensin 1
hsa-miR-143-3p	MIMAT0000435	2901548	http://www.mirdb.org/cgi-bin/target_detail.cgi?targetID=2901548	422	65	http://www.mirdb.org/cgi-bin/mature_mir.cgi?name=hsa-miR-143-3p	GALNT17	64409	polypeptide N-acetylgalactosaminyltransferase 17
hsa-miR-143-3p	MIMAT0000435	2901177	http://www.mirdb.org/cgi-bin/target_detail.cgi?targetID=2901177	423	65	http://www.mirdb.org/cgi-bin/mature_mir.cgi?name=hsa-miR-143-3p	SYT11	23208	synaptotagmin 11
hsa-miR-143-3p	MIMAT0000435	2901590	http://www.mirdb.org/cgi-bin/target_detail.cgi?targetID=2901590	424	65	http://www.mirdb.org/cgi-bin/mature_mir.cgi?name=hsa-miR-143-3p	THEM4	117145	thioesterase superfamily member 4
hsa-miR-143-3p	MIMAT0000435	2901656	http://www.mirdb.org/cgi-bin/target_detail.cgi?targetID=2901656	425	65	http://www.mirdb.org/cgi-bin/mature_mir.cgi?name=hsa-miR-143-3p	LMO7	4008	LIM domain 7
hsa-miR-143-3p	MIMAT0000435	2901241	http://www.mirdb.org/cgi-bin/target_detail.cgi?targetID=2901241	426	65	http://www.mirdb.org/cgi-bin/mature_mir.cgi?name=hsa-miR-143-3p	GID8	54994	GID complex subunit 8 homolog
hsa-miR-143-3p	MIMAT0000435	2901041	http://www.mirdb.org/cgi-bin/target_detail.cgi?targetID=2901041	427	65	http://www.mirdb.org/cgi-bin/mature_mir.cgi?name=hsa-miR-143-3p	CACUL1	143384	CDK2 associated cullin domain 1
hsa-miR-143-3p	MIMAT0000435	2901432	http://www.mirdb.org/cgi-bin/target_detail.cgi?targetID=2901432	428	65	http://www.mirdb.org/cgi-bin/mature_mir.cgi?name=hsa-miR-143-3p	TRPS1	7227	transcriptional repressor GATA binding 1
hsa-miR-143-3p	MIMAT0000435	2901581	http://www.mirdb.org/cgi-bin/target_detail.cgi?targetID=2901581	429	65	http://www.mirdb.org/cgi-bin/mature_mir.cgi?name=hsa-miR-143-3p	CBX5	23468	chromobox 5
hsa-miR-143-3p	MIMAT0000435	2901417	http://www.mirdb.org/cgi-bin/target_detail.cgi?targetID=2901417	430	65	http://www.mirdb.org/cgi-bin/mature_mir.cgi?name=hsa-miR-143-3p	ENO4	387712	enolase 4
hsa-miR-143-3p	MIMAT0000435	2901503	http://www.mirdb.org/cgi-bin/target_detail.cgi?targetID=2901503	431	65	http://www.mirdb.org/cgi-bin/mature_mir.cgi?name=hsa-miR-143-3p	QKI	9444	QKI, KH domain containing RNA binding
hsa-miR-143-3p	MIMAT0000435	2901740	http://www.mirdb.org/cgi-bin/target_detail.cgi?targetID=2901740	432	65	http://www.mirdb.org/cgi-bin/mature_mir.cgi?name=hsa-miR-143-3p	SLC16A7	9194	solute carrier family 16 member 7
hsa-miR-143-3p	MIMAT0000435	2901174	http://www.mirdb.org/cgi-bin/target_detail.cgi?targetID=2901174	433	64	http://www.mirdb.org/cgi-bin/mature_mir.cgi?name=hsa-miR-143-3p	STARD4	134429	StAR related lipid transfer domain containing 4
hsa-miR-143-3p	MIMAT0000435	2901324	http://www.mirdb.org/cgi-bin/target_detail.cgi?targetID=2901324	434	64	http://www.mirdb.org/cgi-bin/mature_mir.cgi?name=hsa-miR-143-3p	SIRT5	23408	sirtuin 5
hsa-miR-143-3p	MIMAT0000435	2901019	http://www.mirdb.org/cgi-bin/target_detail.cgi?targetID=2901019	435	64	http://www.mirdb.org/cgi-bin/mature_mir.cgi?name=hsa-miR-143-3p	VGLL3	389136	vestigial like family member 3
hsa-miR-143-3p	MIMAT0000435	2901660	http://www.mirdb.org/cgi-bin/target_detail.cgi?targetID=2901660	436	64	http://www.mirdb.org/cgi-bin/mature_mir.cgi?name=hsa-miR-143-3p	ZNF599	148103	zinc finger protein 599
hsa-miR-143-3p	MIMAT0000435	2901017	http://www.mirdb.org/cgi-bin/target_detail.cgi?targetID=2901017	437	64	http://www.mirdb.org/cgi-bin/mature_mir.cgi?name=hsa-miR-143-3p	LOC102724951	102724951	uncharacterized LOC102724951
hsa-miR-143-3p	MIMAT0000435	2901027	http://www.mirdb.org/cgi-bin/target_detail.cgi?targetID=2901027	438	64	http://www.mirdb.org/cgi-bin/mature_mir.cgi?name=hsa-miR-143-3p	LRRC27	80313	leucine rich repeat containing 27
hsa-miR-143-3p	MIMAT0000435	2901375	http://www.mirdb.org/cgi-bin/target_detail.cgi?targetID=2901375	439	64	http://www.mirdb.org/cgi-bin/mature_mir.cgi?name=hsa-miR-143-3p	LOC102724219	102724219	uncharacterized LOC102724219
hsa-miR-143-3p	MIMAT0000435	2901086	http://www.mirdb.org/cgi-bin/target_detail.cgi?targetID=2901086	440	64	http://www.mirdb.org/cgi-bin/mature_mir.cgi?name=hsa-miR-143-3p	B3GNTL1	146712	UDP-GlcNAc:betaGal beta-1,3-N-acetylglucosaminyltransferase like 1
hsa-miR-143-3p	MIMAT0000435	2901455	http://www.mirdb.org/cgi-bin/target_detail.cgi?targetID=2901455	441	64	http://www.mirdb.org/cgi-bin/mature_mir.cgi?name=hsa-miR-143-3p	DEFA3	1668	defensin alpha 3
hsa-miR-143-3p	MIMAT0000435	2901280	http://www.mirdb.org/cgi-bin/target_detail.cgi?targetID=2901280	442	64	http://www.mirdb.org/cgi-bin/mature_mir.cgi?name=hsa-miR-143-3p	PSG1	5669	pregnancy specific beta-1-glycoprotein 1
hsa-miR-143-3p	MIMAT0000435	2901365	http://www.mirdb.org/cgi-bin/target_detail.cgi?targetID=2901365	443	64	http://www.mirdb.org/cgi-bin/mature_mir.cgi?name=hsa-miR-143-3p	MFSD6L	162387	major facilitator superfamily domain containing 6 like
hsa-miR-143-3p	MIMAT0000435	2901410	http://www.mirdb.org/cgi-bin/target_detail.cgi?targetID=2901410	444	64	http://www.mirdb.org/cgi-bin/mature_mir.cgi?name=hsa-miR-143-3p	NUMB	8650	NUMB, endocytic adaptor protein
hsa-miR-143-3p	MIMAT0000435	2901368	http://www.mirdb.org/cgi-bin/target_detail.cgi?targetID=2901368	445	64	http://www.mirdb.org/cgi-bin/mature_mir.cgi?name=hsa-miR-143-3p	LOC102723360	102723360	uncharacterized LOC102723360
hsa-miR-143-3p	MIMAT0000435	2901178	http://www.mirdb.org/cgi-bin/target_detail.cgi?targetID=2901178	446	64	http://www.mirdb.org/cgi-bin/mature_mir.cgi?name=hsa-miR-143-3p	KCNU1	157855	potassium calcium-activated channel subfamily U member 1
hsa-miR-143-3p	MIMAT0000435	2901294	http://www.mirdb.org/cgi-bin/target_detail.cgi?targetID=2901294	447	64	http://www.mirdb.org/cgi-bin/mature_mir.cgi?name=hsa-miR-143-3p	ZKSCAN1	7586	zinc finger with KRAB and SCAN domains 1
hsa-miR-143-3p	MIMAT0000435	2901544	http://www.mirdb.org/cgi-bin/target_detail.cgi?targetID=2901544	448	64	http://www.mirdb.org/cgi-bin/mature_mir.cgi?name=hsa-miR-143-3p	FN1	2335	fibronectin 1
hsa-miR-143-3p	MIMAT0000435	2901536	http://www.mirdb.org/cgi-bin/target_detail.cgi?targetID=2901536	449	64	http://www.mirdb.org/cgi-bin/mature_mir.cgi?name=hsa-miR-143-3p	LOC102724843	102724843	uncharacterized LOC102724843
hsa-miR-143-3p	MIMAT0000435	2901705	http://www.mirdb.org/cgi-bin/target_detail.cgi?targetID=2901705	450	63	http://www.mirdb.org/cgi-bin/mature_mir.cgi?name=hsa-miR-143-3p	QRSL1	55278	QRSL1, glutaminyl-tRNA amidotransferase subunit A
hsa-miR-143-3p	MIMAT0000435	2901278	http://www.mirdb.org/cgi-bin/target_detail.cgi?targetID=2901278	451	63	http://www.mirdb.org/cgi-bin/mature_mir.cgi?name=hsa-miR-143-3p	TCEAL8	90843	transcription elongation factor A like 8
hsa-miR-143-3p	MIMAT0000435	2901739	http://www.mirdb.org/cgi-bin/target_detail.cgi?targetID=2901739	452	63	http://www.mirdb.org/cgi-bin/mature_mir.cgi?name=hsa-miR-143-3p	TMEM132D	121256	transmembrane protein 132D
hsa-miR-143-3p	MIMAT0000435	2901333	http://www.mirdb.org/cgi-bin/target_detail.cgi?targetID=2901333	453	63	http://www.mirdb.org/cgi-bin/mature_mir.cgi?name=hsa-miR-143-3p	PSG8	440533	pregnancy specific beta-1-glycoprotein 8
hsa-miR-143-3p	MIMAT0000435	2901584	http://www.mirdb.org/cgi-bin/target_detail.cgi?targetID=2901584	454	63	http://www.mirdb.org/cgi-bin/mature_mir.cgi?name=hsa-miR-143-3p	DLG3	1741	discs large MAGUK scaffold protein 3
hsa-miR-143-3p	MIMAT0000435	2901267	http://www.mirdb.org/cgi-bin/target_detail.cgi?targetID=2901267	455	63	http://www.mirdb.org/cgi-bin/mature_mir.cgi?name=hsa-miR-143-3p	SNX27	81609	sorting nexin family member 27
hsa-miR-143-3p	MIMAT0000435	2901666	http://www.mirdb.org/cgi-bin/target_detail.cgi?targetID=2901666	456	63	http://www.mirdb.org/cgi-bin/mature_mir.cgi?name=hsa-miR-143-3p	KMT2B	9757	lysine methyltransferase 2B
hsa-miR-143-3p	MIMAT0000435	2901273	http://www.mirdb.org/cgi-bin/target_detail.cgi?targetID=2901273	457	63	http://www.mirdb.org/cgi-bin/mature_mir.cgi?name=hsa-miR-143-3p	CIT	11113	citron rho-interacting serine/threonine kinase
hsa-miR-143-3p	MIMAT0000435	2901169	http://www.mirdb.org/cgi-bin/target_detail.cgi?targetID=2901169	458	63	http://www.mirdb.org/cgi-bin/mature_mir.cgi?name=hsa-miR-143-3p	RIT1	6016	Ras like without CAAX 1
hsa-miR-143-3p	MIMAT0000435	2901186	http://www.mirdb.org/cgi-bin/target_detail.cgi?targetID=2901186	459	63	http://www.mirdb.org/cgi-bin/mature_mir.cgi?name=hsa-miR-143-3p	SELENOI	85465	selenoprotein I
hsa-miR-143-3p	MIMAT0000435	2901314	http://www.mirdb.org/cgi-bin/target_detail.cgi?targetID=2901314	460	63	http://www.mirdb.org/cgi-bin/mature_mir.cgi?name=hsa-miR-143-3p	TMEM185A	84548	transmembrane protein 185A
hsa-miR-143-3p	MIMAT0000435	2901312	http://www.mirdb.org/cgi-bin/target_detail.cgi?targetID=2901312	461	63	http://www.mirdb.org/cgi-bin/mature_mir.cgi?name=hsa-miR-143-3p	MLLT3	4300	MLLT3, super elongation complex subunit
hsa-miR-143-3p	MIMAT0000435	2901641	http://www.mirdb.org/cgi-bin/target_detail.cgi?targetID=2901641	462	63	http://www.mirdb.org/cgi-bin/mature_mir.cgi?name=hsa-miR-143-3p	BMPR1A	657	bone morphogenetic protein receptor type 1A
hsa-miR-143-3p	MIMAT0000435	2901502	http://www.mirdb.org/cgi-bin/target_detail.cgi?targetID=2901502	463	62	http://www.mirdb.org/cgi-bin/mature_mir.cgi?name=hsa-miR-143-3p	NFASC	23114	neurofascin
hsa-miR-143-3p	MIMAT0000435	2901527	http://www.mirdb.org/cgi-bin/target_detail.cgi?targetID=2901527	464	62	http://www.mirdb.org/cgi-bin/mature_mir.cgi?name=hsa-miR-143-3p	AMOTL1	154810	angiomotin like 1
hsa-miR-143-3p	MIMAT0000435	2901554	http://www.mirdb.org/cgi-bin/target_detail.cgi?targetID=2901554	465	62	http://www.mirdb.org/cgi-bin/mature_mir.cgi?name=hsa-miR-143-3p	TPM3	7170	tropomyosin 3
hsa-miR-143-3p	MIMAT0000435	2901133	http://www.mirdb.org/cgi-bin/target_detail.cgi?targetID=2901133	466	62	http://www.mirdb.org/cgi-bin/mature_mir.cgi?name=hsa-miR-143-3p	NOVA1	4857	NOVA alternative splicing regulator 1
hsa-miR-143-3p	MIMAT0000435	2901345	http://www.mirdb.org/cgi-bin/target_detail.cgi?targetID=2901345	467	62	http://www.mirdb.org/cgi-bin/mature_mir.cgi?name=hsa-miR-143-3p	SLC38A7	55238	solute carrier family 38 member 7
hsa-miR-143-3p	MIMAT0000435	2901327	http://www.mirdb.org/cgi-bin/target_detail.cgi?targetID=2901327	468	62	http://www.mirdb.org/cgi-bin/mature_mir.cgi?name=hsa-miR-143-3p	KRTAP1-1	81851	keratin associated protein 1-1
hsa-miR-143-3p	MIMAT0000435	2901323	http://www.mirdb.org/cgi-bin/target_detail.cgi?targetID=2901323	469	62	http://www.mirdb.org/cgi-bin/mature_mir.cgi?name=hsa-miR-143-3p	CREBZF	58487	CREB/ATF bZIP transcription factor
hsa-miR-143-3p	MIMAT0000435	2901648	http://www.mirdb.org/cgi-bin/target_detail.cgi?targetID=2901648	470	62	http://www.mirdb.org/cgi-bin/mature_mir.cgi?name=hsa-miR-143-3p	WDR91	29062	WD repeat domain 91
hsa-miR-143-3p	MIMAT0000435	2901355	http://www.mirdb.org/cgi-bin/target_detail.cgi?targetID=2901355	471	62	http://www.mirdb.org/cgi-bin/mature_mir.cgi?name=hsa-miR-143-3p	CA2	760	carbonic anhydrase 2
hsa-miR-143-3p	MIMAT0000435	2901439	http://www.mirdb.org/cgi-bin/target_detail.cgi?targetID=2901439	472	62	http://www.mirdb.org/cgi-bin/mature_mir.cgi?name=hsa-miR-143-3p	PSG7	5676	pregnancy specific beta-1-glycoprotein 7 (gene/pseudogene)
hsa-miR-143-3p	MIMAT0000435	2901650	http://www.mirdb.org/cgi-bin/target_detail.cgi?targetID=2901650	473	62	http://www.mirdb.org/cgi-bin/mature_mir.cgi?name=hsa-miR-143-3p	UNC80	285175	unc-80 homolog, NALCN channel complex subunit
hsa-miR-143-3p	MIMAT0000435	2901161	http://www.mirdb.org/cgi-bin/target_detail.cgi?targetID=2901161	474	62	http://www.mirdb.org/cgi-bin/mature_mir.cgi?name=hsa-miR-143-3p	UTP25	27042	UTP25, small subunit processor component
hsa-miR-143-3p	MIMAT0000435	2901605	http://www.mirdb.org/cgi-bin/target_detail.cgi?targetID=2901605	475	62	http://www.mirdb.org/cgi-bin/mature_mir.cgi?name=hsa-miR-143-3p	CCP110	9738	centriolar coiled-coil protein 110
hsa-miR-143-3p	MIMAT0000435	2901659	http://www.mirdb.org/cgi-bin/target_detail.cgi?targetID=2901659	476	62	http://www.mirdb.org/cgi-bin/mature_mir.cgi?name=hsa-miR-143-3p	FHIT	2272	fragile histidine triad
hsa-miR-143-3p	MIMAT0000435	2901235	http://www.mirdb.org/cgi-bin/target_detail.cgi?targetID=2901235	477	62	http://www.mirdb.org/cgi-bin/mature_mir.cgi?name=hsa-miR-143-3p	ZNF200	7752	zinc finger protein 200
hsa-miR-143-3p	MIMAT0000435	2901619	http://www.mirdb.org/cgi-bin/target_detail.cgi?targetID=2901619	478	62	http://www.mirdb.org/cgi-bin/mature_mir.cgi?name=hsa-miR-143-3p	EBF1	1879	EBF transcription factor 1
hsa-miR-143-3p	MIMAT0000435	2901724	http://www.mirdb.org/cgi-bin/target_detail.cgi?targetID=2901724	479	62	http://www.mirdb.org/cgi-bin/mature_mir.cgi?name=hsa-miR-143-3p	ATP8A2	51761	ATPase phospholipid transporting 8A2
hsa-miR-143-3p	MIMAT0000435	2901366	http://www.mirdb.org/cgi-bin/target_detail.cgi?targetID=2901366	480	61	http://www.mirdb.org/cgi-bin/mature_mir.cgi?name=hsa-miR-143-3p	TOR1AIP2	163590	torsin 1A interacting protein 2
hsa-miR-143-3p	MIMAT0000435	2901383	http://www.mirdb.org/cgi-bin/target_detail.cgi?targetID=2901383	481	61	http://www.mirdb.org/cgi-bin/mature_mir.cgi?name=hsa-miR-143-3p	RAD23B	5887	RAD23 homolog B, nucleotide excision repair protein
hsa-miR-143-3p	MIMAT0000435	2901335	http://www.mirdb.org/cgi-bin/target_detail.cgi?targetID=2901335	482	61	http://www.mirdb.org/cgi-bin/mature_mir.cgi?name=hsa-miR-143-3p	HTR7	3363	5-hydroxytryptamine receptor 7
hsa-miR-143-3p	MIMAT0000435	2901172	http://www.mirdb.org/cgi-bin/target_detail.cgi?targetID=2901172	483	61	http://www.mirdb.org/cgi-bin/mature_mir.cgi?name=hsa-miR-143-3p	DNMT3A	1788	DNA methyltransferase 3 alpha
hsa-miR-143-3p	MIMAT0000435	2901184	http://www.mirdb.org/cgi-bin/target_detail.cgi?targetID=2901184	484	61	http://www.mirdb.org/cgi-bin/mature_mir.cgi?name=hsa-miR-143-3p	TAF1	6872	TATA-box binding protein associated factor 1
hsa-miR-143-3p	MIMAT0000435	2901729	http://www.mirdb.org/cgi-bin/target_detail.cgi?targetID=2901729	485	61	http://www.mirdb.org/cgi-bin/mature_mir.cgi?name=hsa-miR-143-3p	FGD6	55785	FYVE, RhoGEF and PH domain containing 6
hsa-miR-143-3p	MIMAT0000435	2901028	http://www.mirdb.org/cgi-bin/target_detail.cgi?targetID=2901028	486	61	http://www.mirdb.org/cgi-bin/mature_mir.cgi?name=hsa-miR-143-3p	BAG1	573	BCL2 associated athanogene 1
hsa-miR-143-3p	MIMAT0000435	2901202	http://www.mirdb.org/cgi-bin/target_detail.cgi?targetID=2901202	487	61	http://www.mirdb.org/cgi-bin/mature_mir.cgi?name=hsa-miR-143-3p	PRG2	5553	proteoglycan 2, pro eosinophil major basic protein
hsa-miR-143-3p	MIMAT0000435	2901116	http://www.mirdb.org/cgi-bin/target_detail.cgi?targetID=2901116	488	61	http://www.mirdb.org/cgi-bin/mature_mir.cgi?name=hsa-miR-143-3p	PSG4	5672	pregnancy specific beta-1-glycoprotein 4
hsa-miR-143-3p	MIMAT0000435	2901219	http://www.mirdb.org/cgi-bin/target_detail.cgi?targetID=2901219	489	61	http://www.mirdb.org/cgi-bin/mature_mir.cgi?name=hsa-miR-143-3p	DNAJB1	3337	DnaJ heat shock protein family (Hsp40) member B1
hsa-miR-143-3p	MIMAT0000435	2901229	http://www.mirdb.org/cgi-bin/target_detail.cgi?targetID=2901229	490	61	http://www.mirdb.org/cgi-bin/mature_mir.cgi?name=hsa-miR-143-3p	MBOAT2	129642	membrane bound O-acyltransferase domain containing 2
hsa-miR-143-3p	MIMAT0000435	2901603	http://www.mirdb.org/cgi-bin/target_detail.cgi?targetID=2901603	491	61	http://www.mirdb.org/cgi-bin/mature_mir.cgi?name=hsa-miR-143-3p	TTC39C	125488	tetratricopeptide repeat domain 39C
hsa-miR-143-3p	MIMAT0000435	2901052	http://www.mirdb.org/cgi-bin/target_detail.cgi?targetID=2901052	492	61	http://www.mirdb.org/cgi-bin/mature_mir.cgi?name=hsa-miR-143-3p	GPSM3	63940	G protein signaling modulator 3
hsa-miR-143-3p	MIMAT0000435	2901493	http://www.mirdb.org/cgi-bin/target_detail.cgi?targetID=2901493	493	61	http://www.mirdb.org/cgi-bin/mature_mir.cgi?name=hsa-miR-143-3p	RNF24	11237	ring finger protein 24
hsa-miR-143-3p	MIMAT0000435	2901567	http://www.mirdb.org/cgi-bin/target_detail.cgi?targetID=2901567	494	61	http://www.mirdb.org/cgi-bin/mature_mir.cgi?name=hsa-miR-143-3p	ZNF275	10838	zinc finger protein 275
hsa-miR-143-3p	MIMAT0000435	2901607	http://www.mirdb.org/cgi-bin/target_detail.cgi?targetID=2901607	495	61	http://www.mirdb.org/cgi-bin/mature_mir.cgi?name=hsa-miR-143-3p	CYP2C9	1559	cytochrome P450 family 2 subfamily C member 9
hsa-miR-143-3p	MIMAT0000435	2901034	http://www.mirdb.org/cgi-bin/target_detail.cgi?targetID=2901034	496	61	http://www.mirdb.org/cgi-bin/mature_mir.cgi?name=hsa-miR-143-3p	MTMR1	8776	myotubularin related protein 1
hsa-miR-143-3p	MIMAT0000435	2901412	http://www.mirdb.org/cgi-bin/target_detail.cgi?targetID=2901412	497	61	http://www.mirdb.org/cgi-bin/mature_mir.cgi?name=hsa-miR-143-3p	JAML	120425	junction adhesion molecule like
hsa-miR-143-3p	MIMAT0000435	2901061	http://www.mirdb.org/cgi-bin/target_detail.cgi?targetID=2901061	498	61	http://www.mirdb.org/cgi-bin/mature_mir.cgi?name=hsa-miR-143-3p	ANKS6	203286	ankyrin repeat and sterile alpha motif domain containing 6
hsa-miR-143-3p	MIMAT0000435	2901474	http://www.mirdb.org/cgi-bin/target_detail.cgi?targetID=2901474	499	61	http://www.mirdb.org/cgi-bin/mature_mir.cgi?name=hsa-miR-143-3p	TAOK2	9344	TAO kinase 2
hsa-miR-143-3p	MIMAT0000435	2901501	http://www.mirdb.org/cgi-bin/target_detail.cgi?targetID=2901501	500	61	http://www.mirdb.org/cgi-bin/mature_mir.cgi?name=hsa-miR-143-3p	TMPRSS3	64699	transmembrane serine protease 3
hsa-miR-143-3p	MIMAT0000435	2901480	http://www.mirdb.org/cgi-bin/target_detail.cgi?targetID=2901480	501	60	http://www.mirdb.org/cgi-bin/mature_mir.cgi?name=hsa-miR-143-3p	ALB	213	albumin
hsa-miR-143-3p	MIMAT0000435	2901097	http://www.mirdb.org/cgi-bin/target_detail.cgi?targetID=2901097	502	60	http://www.mirdb.org/cgi-bin/mature_mir.cgi?name=hsa-miR-143-3p	NCKAP5	344148	NCK associated protein 5
hsa-miR-143-3p	MIMAT0000435	2901395	http://www.mirdb.org/cgi-bin/target_detail.cgi?targetID=2901395	503	60	http://www.mirdb.org/cgi-bin/mature_mir.cgi?name=hsa-miR-143-3p	ZNF618	114991	zinc finger protein 618
hsa-miR-143-3p	MIMAT0000435	2901719	http://www.mirdb.org/cgi-bin/target_detail.cgi?targetID=2901719	504	60	http://www.mirdb.org/cgi-bin/mature_mir.cgi?name=hsa-miR-143-3p	OTUD4	54726	OTU deubiquitinase 4
hsa-miR-143-3p	MIMAT0000435	2901269	http://www.mirdb.org/cgi-bin/target_detail.cgi?targetID=2901269	505	60	http://www.mirdb.org/cgi-bin/mature_mir.cgi?name=hsa-miR-143-3p	DQX1	165545	DEAQ-box RNA dependent ATPase 1
hsa-miR-143-3p	MIMAT0000435	2901443	http://www.mirdb.org/cgi-bin/target_detail.cgi?targetID=2901443	506	60	http://www.mirdb.org/cgi-bin/mature_mir.cgi?name=hsa-miR-143-3p	ABHD18	80167	abhydrolase domain containing 18
hsa-miR-143-3p	MIMAT0000435	2901546	http://www.mirdb.org/cgi-bin/target_detail.cgi?targetID=2901546	507	60	http://www.mirdb.org/cgi-bin/mature_mir.cgi?name=hsa-miR-143-3p	BCL2	596	BCL2, apoptosis regulator
hsa-miR-143-3p	MIMAT0000435	2901684	http://www.mirdb.org/cgi-bin/target_detail.cgi?targetID=2901684	508	60	http://www.mirdb.org/cgi-bin/mature_mir.cgi?name=hsa-miR-143-3p	COL6A5	256076	collagen type VI alpha 5 chain
hsa-miR-143-3p	MIMAT0000435	2901672	http://www.mirdb.org/cgi-bin/target_detail.cgi?targetID=2901672	509	60	http://www.mirdb.org/cgi-bin/mature_mir.cgi?name=hsa-miR-143-3p	ZNF148	7707	zinc finger protein 148
hsa-miR-143-3p	MIMAT0000435	2901492	http://www.mirdb.org/cgi-bin/target_detail.cgi?targetID=2901492	510	60	http://www.mirdb.org/cgi-bin/mature_mir.cgi?name=hsa-miR-143-3p	ENTPD3	956	ectonucleoside triphosphate diphosphohydrolase 3
hsa-miR-143-3p	MIMAT0000435	2901264	http://www.mirdb.org/cgi-bin/target_detail.cgi?targetID=2901264	511	60	http://www.mirdb.org/cgi-bin/mature_mir.cgi?name=hsa-miR-143-3p	CHKA	1119	choline kinase alpha
hsa-miR-143-3p	MIMAT0000435	2901396	http://www.mirdb.org/cgi-bin/target_detail.cgi?targetID=2901396	512	60	http://www.mirdb.org/cgi-bin/mature_mir.cgi?name=hsa-miR-143-3p	HDX	139324	highly divergent homeobox
hsa-miR-143-3p	MIMAT0000435	2901401	http://www.mirdb.org/cgi-bin/target_detail.cgi?targetID=2901401	513	60	http://www.mirdb.org/cgi-bin/mature_mir.cgi?name=hsa-miR-143-3p	ATP10B	23120	ATPase phospholipid transporting 10B (putative)
hsa-miR-143-3p	MIMAT0000435	2901048	http://www.mirdb.org/cgi-bin/target_detail.cgi?targetID=2901048	514	60	http://www.mirdb.org/cgi-bin/mature_mir.cgi?name=hsa-miR-143-3p	CCDC40	55036	coiled-coil domain containing 40
hsa-miR-143-3p	MIMAT0000435	2901035	http://www.mirdb.org/cgi-bin/target_detail.cgi?targetID=2901035	515	60	http://www.mirdb.org/cgi-bin/mature_mir.cgi?name=hsa-miR-143-3p	COPS9	150678	COP9 signalosome subunit 9
hsa-miR-143-3p	MIMAT0000435	2901073	http://www.mirdb.org/cgi-bin/target_detail.cgi?targetID=2901073	516	60	http://www.mirdb.org/cgi-bin/mature_mir.cgi?name=hsa-miR-143-3p	CASP8	841	caspase 8
hsa-miR-143-3p	MIMAT0000435	2901496	http://www.mirdb.org/cgi-bin/target_detail.cgi?targetID=2901496	517	60	http://www.mirdb.org/cgi-bin/mature_mir.cgi?name=hsa-miR-143-3p	PTCH1	5727	patched 1
hsa-miR-143-3p	MIMAT0000435	2901343	http://www.mirdb.org/cgi-bin/target_detail.cgi?targetID=2901343	518	60	http://www.mirdb.org/cgi-bin/mature_mir.cgi?name=hsa-miR-143-3p	MGARP	84709	mitochondria localized glutamic acid rich protein
hsa-miR-143-3p	MIMAT0000435	2901311	http://www.mirdb.org/cgi-bin/target_detail.cgi?targetID=2901311	519	60	http://www.mirdb.org/cgi-bin/mature_mir.cgi?name=hsa-miR-143-3p	TRPC5	7224	transient receptor potential cation channel subfamily C member 5
hsa-miR-143-3p	MIMAT0000435	2901579	http://www.mirdb.org/cgi-bin/target_detail.cgi?targetID=2901579	520	60	http://www.mirdb.org/cgi-bin/mature_mir.cgi?name=hsa-miR-143-3p	TECRL	253017	trans-2,3-enoyl-CoA reductase like
hsa-miR-143-3p	MIMAT0000435	2901701	http://www.mirdb.org/cgi-bin/target_detail.cgi?targetID=2901701	521	59	http://www.mirdb.org/cgi-bin/mature_mir.cgi?name=hsa-miR-143-3p	HERC4	26091	HECT and RLD domain containing E3 ubiquitin protein ligase 4
hsa-miR-143-3p	MIMAT0000435	2901682	http://www.mirdb.org/cgi-bin/target_detail.cgi?targetID=2901682	522	59	http://www.mirdb.org/cgi-bin/mature_mir.cgi?name=hsa-miR-143-3p	GNS	2799	glucosamine (N-acetyl)-6-sulfatase
hsa-miR-143-3p	MIMAT0000435	2901687	http://www.mirdb.org/cgi-bin/target_detail.cgi?targetID=2901687	523	59	http://www.mirdb.org/cgi-bin/mature_mir.cgi?name=hsa-miR-143-3p	WNK4	65266	WNK lysine deficient protein kinase 4
hsa-miR-143-3p	MIMAT0000435	2901425	http://www.mirdb.org/cgi-bin/target_detail.cgi?targetID=2901425	524	59	http://www.mirdb.org/cgi-bin/mature_mir.cgi?name=hsa-miR-143-3p	BIRC3	330	baculoviral IAP repeat containing 3
hsa-miR-143-3p	MIMAT0000435	2901555	http://www.mirdb.org/cgi-bin/target_detail.cgi?targetID=2901555	525	59	http://www.mirdb.org/cgi-bin/mature_mir.cgi?name=hsa-miR-143-3p	SMURF1	57154	SMAD specific E3 ubiquitin protein ligase 1
hsa-miR-143-3p	MIMAT0000435	2901704	http://www.mirdb.org/cgi-bin/target_detail.cgi?targetID=2901704	526	59	http://www.mirdb.org/cgi-bin/mature_mir.cgi?name=hsa-miR-143-3p	STK16	8576	serine/threonine kinase 16
hsa-miR-143-3p	MIMAT0000435	2901139	http://www.mirdb.org/cgi-bin/target_detail.cgi?targetID=2901139	527	59	http://www.mirdb.org/cgi-bin/mature_mir.cgi?name=hsa-miR-143-3p	RAD51B	5890	RAD51 paralog B
hsa-miR-143-3p	MIMAT0000435	2901199	http://www.mirdb.org/cgi-bin/target_detail.cgi?targetID=2901199	528	59	http://www.mirdb.org/cgi-bin/mature_mir.cgi?name=hsa-miR-143-3p	RAB11FIP4	84440	RAB11 family interacting protein 4
hsa-miR-143-3p	MIMAT0000435	2901232	http://www.mirdb.org/cgi-bin/target_detail.cgi?targetID=2901232	529	59	http://www.mirdb.org/cgi-bin/mature_mir.cgi?name=hsa-miR-143-3p	DDAH1	23576	dimethylarginine dimethylaminohydrolase 1
hsa-miR-143-3p	MIMAT0000435	2901462	http://www.mirdb.org/cgi-bin/target_detail.cgi?targetID=2901462	530	59	http://www.mirdb.org/cgi-bin/mature_mir.cgi?name=hsa-miR-143-3p	CCDC93	54520	coiled-coil domain containing 93
hsa-miR-143-3p	MIMAT0000435	2901420	http://www.mirdb.org/cgi-bin/target_detail.cgi?targetID=2901420	531	59	http://www.mirdb.org/cgi-bin/mature_mir.cgi?name=hsa-miR-143-3p	PAG1	55824	phosphoprotein membrane anchor with glycosphingolipid microdomains 1
hsa-miR-143-3p	MIMAT0000435	2901386	http://www.mirdb.org/cgi-bin/target_detail.cgi?targetID=2901386	532	59	http://www.mirdb.org/cgi-bin/mature_mir.cgi?name=hsa-miR-143-3p	KLB	152831	klotho beta
hsa-miR-143-3p	MIMAT0000435	2901632	http://www.mirdb.org/cgi-bin/target_detail.cgi?targetID=2901632	533	59	http://www.mirdb.org/cgi-bin/mature_mir.cgi?name=hsa-miR-143-3p	PTTG1IP	754	PTTG1 interacting protein
hsa-miR-143-3p	MIMAT0000435	2901353	http://www.mirdb.org/cgi-bin/target_detail.cgi?targetID=2901353	534	59	http://www.mirdb.org/cgi-bin/mature_mir.cgi?name=hsa-miR-143-3p	TVP23C	201158	trans-golgi network vesicle protein 23 homolog C
hsa-miR-143-3p	MIMAT0000435	2901309	http://www.mirdb.org/cgi-bin/target_detail.cgi?targetID=2901309	535	59	http://www.mirdb.org/cgi-bin/mature_mir.cgi?name=hsa-miR-143-3p	PLCH1	23007	phospholipase C eta 1
hsa-miR-143-3p	MIMAT0000435	2901463	http://www.mirdb.org/cgi-bin/target_detail.cgi?targetID=2901463	536	59	http://www.mirdb.org/cgi-bin/mature_mir.cgi?name=hsa-miR-143-3p	CFAP44	55779	cilia and flagella associated protein 44
hsa-miR-143-3p	MIMAT0000435	2901534	http://www.mirdb.org/cgi-bin/target_detail.cgi?targetID=2901534	537	59	http://www.mirdb.org/cgi-bin/mature_mir.cgi?name=hsa-miR-143-3p	GPR180	160897	G protein-coupled receptor 180
hsa-miR-143-3p	MIMAT0000435	2901752	http://www.mirdb.org/cgi-bin/target_detail.cgi?targetID=2901752	538	59	http://www.mirdb.org/cgi-bin/mature_mir.cgi?name=hsa-miR-143-3p	C6orf136	221545	chromosome 6 open reading frame 136
hsa-miR-143-3p	MIMAT0000435	2901571	http://www.mirdb.org/cgi-bin/target_detail.cgi?targetID=2901571	539	58	http://www.mirdb.org/cgi-bin/mature_mir.cgi?name=hsa-miR-143-3p	REEP3	221035	receptor accessory protein 3
hsa-miR-143-3p	MIMAT0000435	2901629	http://www.mirdb.org/cgi-bin/target_detail.cgi?targetID=2901629	540	58	http://www.mirdb.org/cgi-bin/mature_mir.cgi?name=hsa-miR-143-3p	CNOT4	4850	CCR4-NOT transcription complex subunit 4
hsa-miR-143-3p	MIMAT0000435	2901730	http://www.mirdb.org/cgi-bin/target_detail.cgi?targetID=2901730	541	58	http://www.mirdb.org/cgi-bin/mature_mir.cgi?name=hsa-miR-143-3p	C6orf62	81688	chromosome 6 open reading frame 62
hsa-miR-143-3p	MIMAT0000435	2901608	http://www.mirdb.org/cgi-bin/target_detail.cgi?targetID=2901608	542	58	http://www.mirdb.org/cgi-bin/mature_mir.cgi?name=hsa-miR-143-3p	SSBP2	23635	single stranded DNA binding protein 2
hsa-miR-143-3p	MIMAT0000435	2901667	http://www.mirdb.org/cgi-bin/target_detail.cgi?targetID=2901667	543	58	http://www.mirdb.org/cgi-bin/mature_mir.cgi?name=hsa-miR-143-3p	IL18	3606	interleukin 18
hsa-miR-143-3p	MIMAT0000435	2901722	http://www.mirdb.org/cgi-bin/target_detail.cgi?targetID=2901722	544	58	http://www.mirdb.org/cgi-bin/mature_mir.cgi?name=hsa-miR-143-3p	FUT11	170384	fucosyltransferase 11
hsa-miR-143-3p	MIMAT0000435	2901592	http://www.mirdb.org/cgi-bin/target_detail.cgi?targetID=2901592	545	58	http://www.mirdb.org/cgi-bin/mature_mir.cgi?name=hsa-miR-143-3p	C20orf197	284756	chromosome 20 open reading frame 197
hsa-miR-143-3p	MIMAT0000435	2901646	http://www.mirdb.org/cgi-bin/target_detail.cgi?targetID=2901646	546	58	http://www.mirdb.org/cgi-bin/mature_mir.cgi?name=hsa-miR-143-3p	CD84	8832	CD84 molecule
hsa-miR-143-3p	MIMAT0000435	2901050	http://www.mirdb.org/cgi-bin/target_detail.cgi?targetID=2901050	547	58	http://www.mirdb.org/cgi-bin/mature_mir.cgi?name=hsa-miR-143-3p	LRRC8B	23507	leucine rich repeat containing 8 VRAC subunit B
hsa-miR-143-3p	MIMAT0000435	2901141	http://www.mirdb.org/cgi-bin/target_detail.cgi?targetID=2901141	548	58	http://www.mirdb.org/cgi-bin/mature_mir.cgi?name=hsa-miR-143-3p	TTN	7273	titin
hsa-miR-143-3p	MIMAT0000435	2901522	http://www.mirdb.org/cgi-bin/target_detail.cgi?targetID=2901522	549	58	http://www.mirdb.org/cgi-bin/mature_mir.cgi?name=hsa-miR-143-3p	LRRC3B	116135	leucine rich repeat containing 3B
hsa-miR-143-3p	MIMAT0000435	2901179	http://www.mirdb.org/cgi-bin/target_detail.cgi?targetID=2901179	550	58	http://www.mirdb.org/cgi-bin/mature_mir.cgi?name=hsa-miR-143-3p	CACNA1E	777	calcium voltage-gated channel subunit alpha1 E
hsa-miR-143-3p	MIMAT0000435	2901054	http://www.mirdb.org/cgi-bin/target_detail.cgi?targetID=2901054	551	58	http://www.mirdb.org/cgi-bin/mature_mir.cgi?name=hsa-miR-143-3p	PAGR1	79447	PAXIP1 associated glutamate rich protein 1
hsa-miR-143-3p	MIMAT0000435	2901516	http://www.mirdb.org/cgi-bin/target_detail.cgi?targetID=2901516	552	58	http://www.mirdb.org/cgi-bin/mature_mir.cgi?name=hsa-miR-143-3p	TANC2	26115	tetratricopeptide repeat, ankyrin repeat and coiled-coil containing 2
hsa-miR-143-3p	MIMAT0000435	2901250	http://www.mirdb.org/cgi-bin/target_detail.cgi?targetID=2901250	553	58	http://www.mirdb.org/cgi-bin/mature_mir.cgi?name=hsa-miR-143-3p	EYA2	2139	EYA transcriptional coactivator and phosphatase 2
hsa-miR-143-3p	MIMAT0000435	2901543	http://www.mirdb.org/cgi-bin/target_detail.cgi?targetID=2901543	554	58	http://www.mirdb.org/cgi-bin/mature_mir.cgi?name=hsa-miR-143-3p	DMTF1	9988	cyclin D binding myb like transcription factor 1
hsa-miR-143-3p	MIMAT0000435	2901176	http://www.mirdb.org/cgi-bin/target_detail.cgi?targetID=2901176	555	58	http://www.mirdb.org/cgi-bin/mature_mir.cgi?name=hsa-miR-143-3p	UPF2	26019	UPF2, regulator of nonsense mediated mRNA decay
hsa-miR-143-3p	MIMAT0000435	2901108	http://www.mirdb.org/cgi-bin/target_detail.cgi?targetID=2901108	556	58	http://www.mirdb.org/cgi-bin/mature_mir.cgi?name=hsa-miR-143-3p	UPF1	5976	UPF1, RNA helicase and ATPase
hsa-miR-143-3p	MIMAT0000435	2901074	http://www.mirdb.org/cgi-bin/target_detail.cgi?targetID=2901074	557	58	http://www.mirdb.org/cgi-bin/mature_mir.cgi?name=hsa-miR-143-3p	PSMB11	122706	proteasome subunit beta 11
hsa-miR-143-3p	MIMAT0000435	2901313	http://www.mirdb.org/cgi-bin/target_detail.cgi?targetID=2901313	558	57	http://www.mirdb.org/cgi-bin/mature_mir.cgi?name=hsa-miR-143-3p	ZNF578	147660	zinc finger protein 578
hsa-miR-143-3p	MIMAT0000435	2901478	http://www.mirdb.org/cgi-bin/target_detail.cgi?targetID=2901478	559	57	http://www.mirdb.org/cgi-bin/mature_mir.cgi?name=hsa-miR-143-3p	PRTG	283659	protogenin
hsa-miR-143-3p	MIMAT0000435	2901144	http://www.mirdb.org/cgi-bin/target_detail.cgi?targetID=2901144	560	57	http://www.mirdb.org/cgi-bin/mature_mir.cgi?name=hsa-miR-143-3p	GPR83	10888	G protein-coupled receptor 83
hsa-miR-143-3p	MIMAT0000435	2901296	http://www.mirdb.org/cgi-bin/target_detail.cgi?targetID=2901296	561	57	http://www.mirdb.org/cgi-bin/mature_mir.cgi?name=hsa-miR-143-3p	WDR7	23335	WD repeat domain 7
hsa-miR-143-3p	MIMAT0000435	2901348	http://www.mirdb.org/cgi-bin/target_detail.cgi?targetID=2901348	562	57	http://www.mirdb.org/cgi-bin/mature_mir.cgi?name=hsa-miR-143-3p	DMBX1	127343	diencephalon/mesencephalon homeobox 1
hsa-miR-143-3p	MIMAT0000435	2901405	http://www.mirdb.org/cgi-bin/target_detail.cgi?targetID=2901405	563	57	http://www.mirdb.org/cgi-bin/mature_mir.cgi?name=hsa-miR-143-3p	PHC3	80012	polyhomeotic homolog 3
hsa-miR-143-3p	MIMAT0000435	2901617	http://www.mirdb.org/cgi-bin/target_detail.cgi?targetID=2901617	564	57	http://www.mirdb.org/cgi-bin/mature_mir.cgi?name=hsa-miR-143-3p	SLC35F1	222553	solute carrier family 35 member F1
hsa-miR-143-3p	MIMAT0000435	2901441	http://www.mirdb.org/cgi-bin/target_detail.cgi?targetID=2901441	565	57	http://www.mirdb.org/cgi-bin/mature_mir.cgi?name=hsa-miR-143-3p	CDK12	51755	cyclin dependent kinase 12
hsa-miR-143-3p	MIMAT0000435	2901447	http://www.mirdb.org/cgi-bin/target_detail.cgi?targetID=2901447	566	57	http://www.mirdb.org/cgi-bin/mature_mir.cgi?name=hsa-miR-143-3p	C1RL	51279	complement C1r subcomponent like
hsa-miR-143-3p	MIMAT0000435	2901114	http://www.mirdb.org/cgi-bin/target_detail.cgi?targetID=2901114	567	57	http://www.mirdb.org/cgi-bin/mature_mir.cgi?name=hsa-miR-143-3p	ZMYND11	10771	zinc finger MYND-type containing 11
hsa-miR-143-3p	MIMAT0000435	2901096	http://www.mirdb.org/cgi-bin/target_detail.cgi?targetID=2901096	568	57	http://www.mirdb.org/cgi-bin/mature_mir.cgi?name=hsa-miR-143-3p	DCUN1D1	54165	defective in cullin neddylation 1 domain containing 1
hsa-miR-143-3p	MIMAT0000435	2901451	http://www.mirdb.org/cgi-bin/target_detail.cgi?targetID=2901451	569	57	http://www.mirdb.org/cgi-bin/mature_mir.cgi?name=hsa-miR-143-3p	CFAP65	255101	cilia and flagella associated protein 65
hsa-miR-143-3p	MIMAT0000435	2901413	http://www.mirdb.org/cgi-bin/target_detail.cgi?targetID=2901413	570	57	http://www.mirdb.org/cgi-bin/mature_mir.cgi?name=hsa-miR-143-3p	FOXO1	2308	forkhead box O1
hsa-miR-143-3p	MIMAT0000435	2901260	http://www.mirdb.org/cgi-bin/target_detail.cgi?targetID=2901260	571	57	http://www.mirdb.org/cgi-bin/mature_mir.cgi?name=hsa-miR-143-3p	USP18	11274	ubiquitin specific peptidase 18
hsa-miR-143-3p	MIMAT0000435	2901170	http://www.mirdb.org/cgi-bin/target_detail.cgi?targetID=2901170	572	57	http://www.mirdb.org/cgi-bin/mature_mir.cgi?name=hsa-miR-143-3p	CYFIP2	26999	cytoplasmic FMR1 interacting protein 2
hsa-miR-143-3p	MIMAT0000435	2901173	http://www.mirdb.org/cgi-bin/target_detail.cgi?targetID=2901173	573	57	http://www.mirdb.org/cgi-bin/mature_mir.cgi?name=hsa-miR-143-3p	BPTF	2186	bromodomain PHD finger transcription factor
hsa-miR-143-3p	MIMAT0000435	2901217	http://www.mirdb.org/cgi-bin/target_detail.cgi?targetID=2901217	574	57	http://www.mirdb.org/cgi-bin/mature_mir.cgi?name=hsa-miR-143-3p	TET2	54790	tet methylcytosine dioxygenase 2
hsa-miR-143-3p	MIMAT0000435	2901433	http://www.mirdb.org/cgi-bin/target_detail.cgi?targetID=2901433	575	57	http://www.mirdb.org/cgi-bin/mature_mir.cgi?name=hsa-miR-143-3p	DNAJC11	55735	DnaJ heat shock protein family (Hsp40) member C11
hsa-miR-143-3p	MIMAT0000435	2901210	http://www.mirdb.org/cgi-bin/target_detail.cgi?targetID=2901210	576	57	http://www.mirdb.org/cgi-bin/mature_mir.cgi?name=hsa-miR-143-3p	VPS37A	137492	VPS37A, ESCRT-I subunit
hsa-miR-143-3p	MIMAT0000435	2901205	http://www.mirdb.org/cgi-bin/target_detail.cgi?targetID=2901205	577	57	http://www.mirdb.org/cgi-bin/mature_mir.cgi?name=hsa-miR-143-3p	NEIL2	252969	nei like DNA glycosylase 2
hsa-miR-143-3p	MIMAT0000435	2901526	http://www.mirdb.org/cgi-bin/target_detail.cgi?targetID=2901526	578	57	http://www.mirdb.org/cgi-bin/mature_mir.cgi?name=hsa-miR-143-3p	ELK4	2005	ELK4, ETS transcription factor
hsa-miR-143-3p	MIMAT0000435	2901523	http://www.mirdb.org/cgi-bin/target_detail.cgi?targetID=2901523	579	57	http://www.mirdb.org/cgi-bin/mature_mir.cgi?name=hsa-miR-143-3p	RNF152	220441	ring finger protein 152
hsa-miR-143-3p	MIMAT0000435	2901553	http://www.mirdb.org/cgi-bin/target_detail.cgi?targetID=2901553	580	57	http://www.mirdb.org/cgi-bin/mature_mir.cgi?name=hsa-miR-143-3p	VAMP7	6845	vesicle associated membrane protein 7
hsa-miR-143-3p	MIMAT0000435	2901692	http://www.mirdb.org/cgi-bin/target_detail.cgi?targetID=2901692	581	57	http://www.mirdb.org/cgi-bin/mature_mir.cgi?name=hsa-miR-143-3p	SOX6	55553	SRY-box 6
hsa-miR-143-3p	MIMAT0000435	2901585	http://www.mirdb.org/cgi-bin/target_detail.cgi?targetID=2901585	582	57	http://www.mirdb.org/cgi-bin/mature_mir.cgi?name=hsa-miR-143-3p	GPR26	2849	G protein-coupled receptor 26
hsa-miR-143-3p	MIMAT0000435	2901746	http://www.mirdb.org/cgi-bin/target_detail.cgi?targetID=2901746	583	57	http://www.mirdb.org/cgi-bin/mature_mir.cgi?name=hsa-miR-143-3p	IFNA16	3449	interferon alpha 16
hsa-miR-143-3p	MIMAT0000435	2901381	http://www.mirdb.org/cgi-bin/target_detail.cgi?targetID=2901381	584	56	http://www.mirdb.org/cgi-bin/mature_mir.cgi?name=hsa-miR-143-3p	MAP3K20	51776	mitogen-activated protein kinase kinase kinase 20
hsa-miR-143-3p	MIMAT0000435	2901379	http://www.mirdb.org/cgi-bin/target_detail.cgi?targetID=2901379	585	56	http://www.mirdb.org/cgi-bin/mature_mir.cgi?name=hsa-miR-143-3p	ARHGAP9	64333	Rho GTPase activating protein 9
hsa-miR-143-3p	MIMAT0000435	2901203	http://www.mirdb.org/cgi-bin/target_detail.cgi?targetID=2901203	586	56	http://www.mirdb.org/cgi-bin/mature_mir.cgi?name=hsa-miR-143-3p	NKTR	4820	natural killer cell triggering receptor
hsa-miR-143-3p	MIMAT0000435	2901189	http://www.mirdb.org/cgi-bin/target_detail.cgi?targetID=2901189	587	56	http://www.mirdb.org/cgi-bin/mature_mir.cgi?name=hsa-miR-143-3p	GOT1	2805	glutamic-oxaloacetic transaminase 1
hsa-miR-143-3p	MIMAT0000435	2901218	http://www.mirdb.org/cgi-bin/target_detail.cgi?targetID=2901218	588	56	http://www.mirdb.org/cgi-bin/mature_mir.cgi?name=hsa-miR-143-3p	RMND5A	64795	required for meiotic nuclear division 5 homolog A
hsa-miR-143-3p	MIMAT0000435	2901367	http://www.mirdb.org/cgi-bin/target_detail.cgi?targetID=2901367	589	56	http://www.mirdb.org/cgi-bin/mature_mir.cgi?name=hsa-miR-143-3p	SYNJ2BP	55333	synaptojanin 2 binding protein
hsa-miR-143-3p	MIMAT0000435	2901303	http://www.mirdb.org/cgi-bin/target_detail.cgi?targetID=2901303	590	56	http://www.mirdb.org/cgi-bin/mature_mir.cgi?name=hsa-miR-143-3p	SVOP	55530	SV2 related protein
hsa-miR-143-3p	MIMAT0000435	2901657	http://www.mirdb.org/cgi-bin/target_detail.cgi?targetID=2901657	591	56	http://www.mirdb.org/cgi-bin/mature_mir.cgi?name=hsa-miR-143-3p	SOD2	6648	superoxide dismutase 2
hsa-miR-143-3p	MIMAT0000435	2901709	http://www.mirdb.org/cgi-bin/target_detail.cgi?targetID=2901709	592	56	http://www.mirdb.org/cgi-bin/mature_mir.cgi?name=hsa-miR-143-3p	TCF7	6932	transcription factor 7
hsa-miR-143-3p	MIMAT0000435	2901252	http://www.mirdb.org/cgi-bin/target_detail.cgi?targetID=2901252	593	56	http://www.mirdb.org/cgi-bin/mature_mir.cgi?name=hsa-miR-143-3p	FLYWCH1	84256	FLYWCH-type zinc finger 1
hsa-miR-143-3p	MIMAT0000435	2901328	http://www.mirdb.org/cgi-bin/target_detail.cgi?targetID=2901328	594	56	http://www.mirdb.org/cgi-bin/mature_mir.cgi?name=hsa-miR-143-3p	TMEM167B	56900	transmembrane protein 167B
hsa-miR-143-3p	MIMAT0000435	2901272	http://www.mirdb.org/cgi-bin/target_detail.cgi?targetID=2901272	595	56	http://www.mirdb.org/cgi-bin/mature_mir.cgi?name=hsa-miR-143-3p	MAPK1	5594	mitogen-activated protein kinase 1
hsa-miR-143-3p	MIMAT0000435	2901342	http://www.mirdb.org/cgi-bin/target_detail.cgi?targetID=2901342	596	56	http://www.mirdb.org/cgi-bin/mature_mir.cgi?name=hsa-miR-143-3p	IAPP	3375	islet amyloid polypeptide
hsa-miR-143-3p	MIMAT0000435	2901181	http://www.mirdb.org/cgi-bin/target_detail.cgi?targetID=2901181	597	56	http://www.mirdb.org/cgi-bin/mature_mir.cgi?name=hsa-miR-143-3p	IKZF2	22807	IKAROS family zinc finger 2
hsa-miR-143-3p	MIMAT0000435	2901354	http://www.mirdb.org/cgi-bin/target_detail.cgi?targetID=2901354	598	56	http://www.mirdb.org/cgi-bin/mature_mir.cgi?name=hsa-miR-143-3p	NPTX1	4884	neuronal pentraxin 1
hsa-miR-143-3p	MIMAT0000435	2901426	http://www.mirdb.org/cgi-bin/target_detail.cgi?targetID=2901426	599	56	http://www.mirdb.org/cgi-bin/mature_mir.cgi?name=hsa-miR-143-3p	RAB7A	7879	RAB7A, member RAS oncogene family
hsa-miR-143-3p	MIMAT0000435	2901573	http://www.mirdb.org/cgi-bin/target_detail.cgi?targetID=2901573	600	56	http://www.mirdb.org/cgi-bin/mature_mir.cgi?name=hsa-miR-143-3p	RIMS3	9783	regulating synaptic membrane exocytosis 3
hsa-miR-143-3p	MIMAT0000435	2901517	http://www.mirdb.org/cgi-bin/target_detail.cgi?targetID=2901517	601	56	http://www.mirdb.org/cgi-bin/mature_mir.cgi?name=hsa-miR-143-3p	MASP1	5648	mannan binding lectin serine peptidase 1
hsa-miR-143-3p	MIMAT0000435	2901082	http://www.mirdb.org/cgi-bin/target_detail.cgi?targetID=2901082	602	56	http://www.mirdb.org/cgi-bin/mature_mir.cgi?name=hsa-miR-143-3p	PACS1	55690	phosphofurin acidic cluster sorting protein 1
hsa-miR-143-3p	MIMAT0000435	2901479	http://www.mirdb.org/cgi-bin/target_detail.cgi?targetID=2901479	603	56	http://www.mirdb.org/cgi-bin/mature_mir.cgi?name=hsa-miR-143-3p	HEG1	57493	heart development protein with EGF like domains 1
hsa-miR-143-3p	MIMAT0000435	2901064	http://www.mirdb.org/cgi-bin/target_detail.cgi?targetID=2901064	604	56	http://www.mirdb.org/cgi-bin/mature_mir.cgi?name=hsa-miR-143-3p	CCDC97	90324	coiled-coil domain containing 97
hsa-miR-143-3p	MIMAT0000435	2901735	http://www.mirdb.org/cgi-bin/target_detail.cgi?targetID=2901735	605	56	http://www.mirdb.org/cgi-bin/mature_mir.cgi?name=hsa-miR-143-3p	XAF1	54739	XIAP associated factor 1
hsa-miR-143-3p	MIMAT0000435	2901033	http://www.mirdb.org/cgi-bin/target_detail.cgi?targetID=2901033	606	56	http://www.mirdb.org/cgi-bin/mature_mir.cgi?name=hsa-miR-143-3p	LRIT3	345193	leucine rich repeat, Ig-like and transmembrane domains 3
hsa-miR-143-3p	MIMAT0000435	2901448	http://www.mirdb.org/cgi-bin/target_detail.cgi?targetID=2901448	607	56	http://www.mirdb.org/cgi-bin/mature_mir.cgi?name=hsa-miR-143-3p	ZNF526	116115	zinc finger protein 526
hsa-miR-143-3p	MIMAT0000435	2901732	http://www.mirdb.org/cgi-bin/target_detail.cgi?targetID=2901732	608	56	http://www.mirdb.org/cgi-bin/mature_mir.cgi?name=hsa-miR-143-3p	HS3ST3B1	9953	heparan sulfate-glucosamine 3-sulfotransferase 3B1
hsa-miR-143-3p	MIMAT0000435	2901504	http://www.mirdb.org/cgi-bin/target_detail.cgi?targetID=2901504	609	56	http://www.mirdb.org/cgi-bin/mature_mir.cgi?name=hsa-miR-143-3p	IMP4	92856	IMP4, U3 small nucleolar ribonucleoprotein
hsa-miR-143-3p	MIMAT0000435	2901558	http://www.mirdb.org/cgi-bin/target_detail.cgi?targetID=2901558	610	56	http://www.mirdb.org/cgi-bin/mature_mir.cgi?name=hsa-miR-143-3p	NXF1	10482	nuclear RNA export factor 1
hsa-miR-143-3p	MIMAT0000435	2901427	http://www.mirdb.org/cgi-bin/target_detail.cgi?targetID=2901427	611	56	http://www.mirdb.org/cgi-bin/mature_mir.cgi?name=hsa-miR-143-3p	HECTD1	25831	HECT domain E3 ubiquitin protein ligase 1
hsa-miR-143-3p	MIMAT0000435	2901562	http://www.mirdb.org/cgi-bin/target_detail.cgi?targetID=2901562	612	56	http://www.mirdb.org/cgi-bin/mature_mir.cgi?name=hsa-miR-143-3p	RIN2	54453	Ras and Rab interactor 2
hsa-miR-143-3p	MIMAT0000435	2901150	http://www.mirdb.org/cgi-bin/target_detail.cgi?targetID=2901150	613	55	http://www.mirdb.org/cgi-bin/mature_mir.cgi?name=hsa-miR-143-3p	KCNC1	3746	potassium voltage-gated channel subfamily C member 1
hsa-miR-143-3p	MIMAT0000435	2901754	http://www.mirdb.org/cgi-bin/target_detail.cgi?targetID=2901754	614	55	http://www.mirdb.org/cgi-bin/mature_mir.cgi?name=hsa-miR-143-3p	MYADM	91663	myeloid associated differentiation marker
hsa-miR-143-3p	MIMAT0000435	2901491	http://www.mirdb.org/cgi-bin/target_detail.cgi?targetID=2901491	615	55	http://www.mirdb.org/cgi-bin/mature_mir.cgi?name=hsa-miR-143-3p	TRIM67	440730	tripartite motif containing 67
hsa-miR-143-3p	MIMAT0000435	2901262	http://www.mirdb.org/cgi-bin/target_detail.cgi?targetID=2901262	616	55	http://www.mirdb.org/cgi-bin/mature_mir.cgi?name=hsa-miR-143-3p	DCTN5	84516	dynactin subunit 5
hsa-miR-143-3p	MIMAT0000435	2901069	http://www.mirdb.org/cgi-bin/target_detail.cgi?targetID=2901069	617	55	http://www.mirdb.org/cgi-bin/mature_mir.cgi?name=hsa-miR-143-3p	RRM2B	50484	ribonucleotide reductase regulatory TP53 inducible subunit M2B
hsa-miR-143-3p	MIMAT0000435	2901693	http://www.mirdb.org/cgi-bin/target_detail.cgi?targetID=2901693	618	55	http://www.mirdb.org/cgi-bin/mature_mir.cgi?name=hsa-miR-143-3p	ARID3B	10620	AT-rich interaction domain 3B
hsa-miR-143-3p	MIMAT0000435	2901304	http://www.mirdb.org/cgi-bin/target_detail.cgi?targetID=2901304	619	55	http://www.mirdb.org/cgi-bin/mature_mir.cgi?name=hsa-miR-143-3p	FMN1	342184	formin 1
hsa-miR-143-3p	MIMAT0000435	2901738	http://www.mirdb.org/cgi-bin/target_detail.cgi?targetID=2901738	620	55	http://www.mirdb.org/cgi-bin/mature_mir.cgi?name=hsa-miR-143-3p	JOSD1	9929	Josephin domain containing 1
hsa-miR-143-3p	MIMAT0000435	2901214	http://www.mirdb.org/cgi-bin/target_detail.cgi?targetID=2901214	621	55	http://www.mirdb.org/cgi-bin/mature_mir.cgi?name=hsa-miR-143-3p	SUSD2	56241	sushi domain containing 2
hsa-miR-143-3p	MIMAT0000435	2901374	http://www.mirdb.org/cgi-bin/target_detail.cgi?targetID=2901374	622	55	http://www.mirdb.org/cgi-bin/mature_mir.cgi?name=hsa-miR-143-3p	YIF1B	90522	Yip1 interacting factor homolog B, membrane trafficking protein
hsa-miR-143-3p	MIMAT0000435	2901099	http://www.mirdb.org/cgi-bin/target_detail.cgi?targetID=2901099	623	55	http://www.mirdb.org/cgi-bin/mature_mir.cgi?name=hsa-miR-143-3p	PTPRT	11122	protein tyrosine phosphatase, receptor type T
hsa-miR-143-3p	MIMAT0000435	2901530	http://www.mirdb.org/cgi-bin/target_detail.cgi?targetID=2901530	624	55	http://www.mirdb.org/cgi-bin/mature_mir.cgi?name=hsa-miR-143-3p	PPM1B	5495	protein phosphatase, Mg2+/Mn2+ dependent 1B
hsa-miR-143-3p	MIMAT0000435	2901129	http://www.mirdb.org/cgi-bin/target_detail.cgi?targetID=2901129	625	55	http://www.mirdb.org/cgi-bin/mature_mir.cgi?name=hsa-miR-143-3p	IGFL1	374918	IGF like family member 1
hsa-miR-143-3p	MIMAT0000435	2901245	http://www.mirdb.org/cgi-bin/target_detail.cgi?targetID=2901245	626	55	http://www.mirdb.org/cgi-bin/mature_mir.cgi?name=hsa-miR-143-3p	ENY2	56943	ENY2, transcription and export complex 2 subunit
hsa-miR-143-3p	MIMAT0000435	2901113	http://www.mirdb.org/cgi-bin/target_detail.cgi?targetID=2901113	627	55	http://www.mirdb.org/cgi-bin/mature_mir.cgi?name=hsa-miR-143-3p	TTI2	80185	TELO2 interacting protein 2
hsa-miR-143-3p	MIMAT0000435	2901403	http://www.mirdb.org/cgi-bin/target_detail.cgi?targetID=2901403	628	55	http://www.mirdb.org/cgi-bin/mature_mir.cgi?name=hsa-miR-143-3p	WDR87	83889	WD repeat domain 87
hsa-miR-143-3p	MIMAT0000435	2901456	http://www.mirdb.org/cgi-bin/target_detail.cgi?targetID=2901456	629	55	http://www.mirdb.org/cgi-bin/mature_mir.cgi?name=hsa-miR-143-3p	BICD1	636	BICD cargo adaptor 1
hsa-miR-143-3p	MIMAT0000435	2901551	http://www.mirdb.org/cgi-bin/target_detail.cgi?targetID=2901551	630	54	http://www.mirdb.org/cgi-bin/mature_mir.cgi?name=hsa-miR-143-3p	ZNF460	10794	zinc finger protein 460
hsa-miR-143-3p	MIMAT0000435	2901265	http://www.mirdb.org/cgi-bin/target_detail.cgi?targetID=2901265	631	54	http://www.mirdb.org/cgi-bin/mature_mir.cgi?name=hsa-miR-143-3p	CSNK1G3	1456	casein kinase 1 gamma 3
hsa-miR-143-3p	MIMAT0000435	2901249	http://www.mirdb.org/cgi-bin/target_detail.cgi?targetID=2901249	632	54	http://www.mirdb.org/cgi-bin/mature_mir.cgi?name=hsa-miR-143-3p	ERCC6	2074	ERCC excision repair 6, chromatin remodeling factor
hsa-miR-143-3p	MIMAT0000435	2901038	http://www.mirdb.org/cgi-bin/target_detail.cgi?targetID=2901038	633	54	http://www.mirdb.org/cgi-bin/mature_mir.cgi?name=hsa-miR-143-3p	CACNA1C	775	calcium voltage-gated channel subunit alpha1 C
hsa-miR-143-3p	MIMAT0000435	2901535	http://www.mirdb.org/cgi-bin/target_detail.cgi?targetID=2901535	634	54	http://www.mirdb.org/cgi-bin/mature_mir.cgi?name=hsa-miR-143-3p	KLHDC10	23008	kelch domain containing 10
hsa-miR-143-3p	MIMAT0000435	2901670	http://www.mirdb.org/cgi-bin/target_detail.cgi?targetID=2901670	635	54	http://www.mirdb.org/cgi-bin/mature_mir.cgi?name=hsa-miR-143-3p	P2RY14	9934	purinergic receptor P2Y14
hsa-miR-143-3p	MIMAT0000435	2901051	http://www.mirdb.org/cgi-bin/target_detail.cgi?targetID=2901051	636	54	http://www.mirdb.org/cgi-bin/mature_mir.cgi?name=hsa-miR-143-3p	PDP2	57546	pyruvate dehyrogenase phosphatase catalytic subunit 2
hsa-miR-143-3p	MIMAT0000435	2901192	http://www.mirdb.org/cgi-bin/target_detail.cgi?targetID=2901192	637	54	http://www.mirdb.org/cgi-bin/mature_mir.cgi?name=hsa-miR-143-3p	NFIC	4782	nuclear factor I C
hsa-miR-143-3p	MIMAT0000435	2901587	http://www.mirdb.org/cgi-bin/target_detail.cgi?targetID=2901587	638	54	http://www.mirdb.org/cgi-bin/mature_mir.cgi?name=hsa-miR-143-3p	COX20	116228	cytochrome c oxidase assembly factor COX20
hsa-miR-143-3p	MIMAT0000435	2901697	http://www.mirdb.org/cgi-bin/target_detail.cgi?targetID=2901697	639	54	http://www.mirdb.org/cgi-bin/mature_mir.cgi?name=hsa-miR-143-3p	FHDC1	85462	FH2 domain containing 1
hsa-miR-143-3p	MIMAT0000435	2901165	http://www.mirdb.org/cgi-bin/target_detail.cgi?targetID=2901165	640	54	http://www.mirdb.org/cgi-bin/mature_mir.cgi?name=hsa-miR-143-3p	ARHGEF26	26084	Rho guanine nucleotide exchange factor 26
hsa-miR-143-3p	MIMAT0000435	2901398	http://www.mirdb.org/cgi-bin/target_detail.cgi?targetID=2901398	641	54	http://www.mirdb.org/cgi-bin/mature_mir.cgi?name=hsa-miR-143-3p	NFAT5	10725	nuclear factor of activated T cells 5
hsa-miR-143-3p	MIMAT0000435	2901363	http://www.mirdb.org/cgi-bin/target_detail.cgi?targetID=2901363	642	54	http://www.mirdb.org/cgi-bin/mature_mir.cgi?name=hsa-miR-143-3p	WWC2	80014	WW and C2 domain containing 2
hsa-miR-143-3p	MIMAT0000435	2901117	http://www.mirdb.org/cgi-bin/target_detail.cgi?targetID=2901117	643	54	http://www.mirdb.org/cgi-bin/mature_mir.cgi?name=hsa-miR-143-3p	PIK3CG	5294	phosphatidylinositol-4,5-bisphosphate 3-kinase catalytic subunit gamma
hsa-miR-143-3p	MIMAT0000435	2901459	http://www.mirdb.org/cgi-bin/target_detail.cgi?targetID=2901459	644	54	http://www.mirdb.org/cgi-bin/mature_mir.cgi?name=hsa-miR-143-3p	CADM1	23705	cell adhesion molecule 1
hsa-miR-143-3p	MIMAT0000435	2901460	http://www.mirdb.org/cgi-bin/target_detail.cgi?targetID=2901460	645	54	http://www.mirdb.org/cgi-bin/mature_mir.cgi?name=hsa-miR-143-3p	PLEKHG7	440107	pleckstrin homology and RhoGEF domain containing G7
hsa-miR-143-3p	MIMAT0000435	2901472	http://www.mirdb.org/cgi-bin/target_detail.cgi?targetID=2901472	646	54	http://www.mirdb.org/cgi-bin/mature_mir.cgi?name=hsa-miR-143-3p	HOGA1	112817	4-hydroxy-2-oxoglutarate aldolase 1
hsa-miR-143-3p	MIMAT0000435	2901321	http://www.mirdb.org/cgi-bin/target_detail.cgi?targetID=2901321	647	54	http://www.mirdb.org/cgi-bin/mature_mir.cgi?name=hsa-miR-143-3p	HMBS	3145	hydroxymethylbilane synthase
hsa-miR-143-3p	MIMAT0000435	2901317	http://www.mirdb.org/cgi-bin/target_detail.cgi?targetID=2901317	648	54	http://www.mirdb.org/cgi-bin/mature_mir.cgi?name=hsa-miR-143-3p	DLK1	8788	delta like non-canonical Notch ligand 1
hsa-miR-143-3p	MIMAT0000435	2901484	http://www.mirdb.org/cgi-bin/target_detail.cgi?targetID=2901484	649	54	http://www.mirdb.org/cgi-bin/mature_mir.cgi?name=hsa-miR-143-3p	ARHGAP18	93663	Rho GTPase activating protein 18
hsa-miR-143-3p	MIMAT0000435	2901071	http://www.mirdb.org/cgi-bin/target_detail.cgi?targetID=2901071	650	54	http://www.mirdb.org/cgi-bin/mature_mir.cgi?name=hsa-miR-143-3p	SAMD8	142891	sterile alpha motif domain containing 8
hsa-miR-143-3p	MIMAT0000435	2901143	http://www.mirdb.org/cgi-bin/target_detail.cgi?targetID=2901143	651	54	http://www.mirdb.org/cgi-bin/mature_mir.cgi?name=hsa-miR-143-3p	HRH4	59340	histamine receptor H4
hsa-miR-143-3p	MIMAT0000435	2901300	http://www.mirdb.org/cgi-bin/target_detail.cgi?targetID=2901300	652	54	http://www.mirdb.org/cgi-bin/mature_mir.cgi?name=hsa-miR-143-3p	SCN4B	6330	sodium voltage-gated channel beta subunit 4
hsa-miR-143-3p	MIMAT0000435	2901149	http://www.mirdb.org/cgi-bin/target_detail.cgi?targetID=2901149	653	54	http://www.mirdb.org/cgi-bin/mature_mir.cgi?name=hsa-miR-143-3p	MYO1E	4643	myosin IE
hsa-miR-143-3p	MIMAT0000435	2901497	http://www.mirdb.org/cgi-bin/target_detail.cgi?targetID=2901497	654	54	http://www.mirdb.org/cgi-bin/mature_mir.cgi?name=hsa-miR-143-3p	NFATC2	4773	nuclear factor of activated T cells 2
hsa-miR-143-3p	MIMAT0000435	2901109	http://www.mirdb.org/cgi-bin/target_detail.cgi?targetID=2901109	655	53	http://www.mirdb.org/cgi-bin/mature_mir.cgi?name=hsa-miR-143-3p	USP14	9097	ubiquitin specific peptidase 14
hsa-miR-143-3p	MIMAT0000435	2901751	http://www.mirdb.org/cgi-bin/target_detail.cgi?targetID=2901751	656	53	http://www.mirdb.org/cgi-bin/mature_mir.cgi?name=hsa-miR-143-3p	CDH11	1009	cadherin 11
hsa-miR-143-3p	MIMAT0000435	2901182	http://www.mirdb.org/cgi-bin/target_detail.cgi?targetID=2901182	657	53	http://www.mirdb.org/cgi-bin/mature_mir.cgi?name=hsa-miR-143-3p	BCORL1	63035	BCL6 corepressor like 1
hsa-miR-143-3p	MIMAT0000435	2901115	http://www.mirdb.org/cgi-bin/target_detail.cgi?targetID=2901115	658	53	http://www.mirdb.org/cgi-bin/mature_mir.cgi?name=hsa-miR-143-3p	TAF4B	6875	TATA-box binding protein associated factor 4b
hsa-miR-143-3p	MIMAT0000435	2901717	http://www.mirdb.org/cgi-bin/target_detail.cgi?targetID=2901717	659	53	http://www.mirdb.org/cgi-bin/mature_mir.cgi?name=hsa-miR-143-3p	PTPN2	5771	protein tyrosine phosphatase, non-receptor type 2
hsa-miR-143-3p	MIMAT0000435	2901092	http://www.mirdb.org/cgi-bin/target_detail.cgi?targetID=2901092	660	53	http://www.mirdb.org/cgi-bin/mature_mir.cgi?name=hsa-miR-143-3p	NME6	10201	NME/NM23 nucleoside diphosphate kinase 6
hsa-miR-143-3p	MIMAT0000435	2901131	http://www.mirdb.org/cgi-bin/target_detail.cgi?targetID=2901131	661	53	http://www.mirdb.org/cgi-bin/mature_mir.cgi?name=hsa-miR-143-3p	CORO2B	10391	coronin 2B
hsa-miR-143-3p	MIMAT0000435	2901703	http://www.mirdb.org/cgi-bin/target_detail.cgi?targetID=2901703	662	53	http://www.mirdb.org/cgi-bin/mature_mir.cgi?name=hsa-miR-143-3p	TSKU	25987	tsukushi, small leucine rich proteoglycan
hsa-miR-143-3p	MIMAT0000435	2901706	http://www.mirdb.org/cgi-bin/target_detail.cgi?targetID=2901706	663	53	http://www.mirdb.org/cgi-bin/mature_mir.cgi?name=hsa-miR-143-3p	PGPEP1	54858	pyroglutamyl-peptidase I
hsa-miR-143-3p	MIMAT0000435	2901711	http://www.mirdb.org/cgi-bin/target_detail.cgi?targetID=2901711	664	53	http://www.mirdb.org/cgi-bin/mature_mir.cgi?name=hsa-miR-143-3p	LTBP2	4053	latent transforming growth factor beta binding protein 2
hsa-miR-143-3p	MIMAT0000435	2901155	http://www.mirdb.org/cgi-bin/target_detail.cgi?targetID=2901155	665	53	http://www.mirdb.org/cgi-bin/mature_mir.cgi?name=hsa-miR-143-3p	ASIC2	40	acid sensing ion channel subunit 2
hsa-miR-143-3p	MIMAT0000435	2901307	http://www.mirdb.org/cgi-bin/target_detail.cgi?targetID=2901307	666	53	http://www.mirdb.org/cgi-bin/mature_mir.cgi?name=hsa-miR-143-3p	KCNS2	3788	potassium voltage-gated channel modifier subfamily S member 2
hsa-miR-143-3p	MIMAT0000435	2901352	http://www.mirdb.org/cgi-bin/target_detail.cgi?targetID=2901352	667	53	http://www.mirdb.org/cgi-bin/mature_mir.cgi?name=hsa-miR-143-3p	NCOA7	135112	nuclear receptor coactivator 7
hsa-miR-143-3p	MIMAT0000435	2901283	http://www.mirdb.org/cgi-bin/target_detail.cgi?targetID=2901283	668	53	http://www.mirdb.org/cgi-bin/mature_mir.cgi?name=hsa-miR-143-3p	BATF2	116071	basic leucine zipper ATF-like transcription factor 2
hsa-miR-143-3p	MIMAT0000435	2901639	http://www.mirdb.org/cgi-bin/target_detail.cgi?targetID=2901639	669	53	http://www.mirdb.org/cgi-bin/mature_mir.cgi?name=hsa-miR-143-3p	RWDD4	201965	RWD domain containing 4
hsa-miR-143-3p	MIMAT0000435	2901316	http://www.mirdb.org/cgi-bin/target_detail.cgi?targetID=2901316	670	53	http://www.mirdb.org/cgi-bin/mature_mir.cgi?name=hsa-miR-143-3p	RB1	5925	RB transcriptional corepressor 1
hsa-miR-143-3p	MIMAT0000435	2901298	http://www.mirdb.org/cgi-bin/target_detail.cgi?targetID=2901298	671	53	http://www.mirdb.org/cgi-bin/mature_mir.cgi?name=hsa-miR-143-3p	CREB5	9586	cAMP responsive element binding protein 5
hsa-miR-143-3p	MIMAT0000435	2901574	http://www.mirdb.org/cgi-bin/target_detail.cgi?targetID=2901574	672	53	http://www.mirdb.org/cgi-bin/mature_mir.cgi?name=hsa-miR-143-3p	SP7	121340	Sp7 transcription factor
hsa-miR-143-3p	MIMAT0000435	2901016	http://www.mirdb.org/cgi-bin/target_detail.cgi?targetID=2901016	673	53	http://www.mirdb.org/cgi-bin/mature_mir.cgi?name=hsa-miR-143-3p	ADAL	161823	adenosine deaminase like
hsa-miR-143-3p	MIMAT0000435	2901531	http://www.mirdb.org/cgi-bin/target_detail.cgi?targetID=2901531	674	53	http://www.mirdb.org/cgi-bin/mature_mir.cgi?name=hsa-miR-143-3p	TNPO2	30000	transportin 2
hsa-miR-143-3p	MIMAT0000435	2901569	http://www.mirdb.org/cgi-bin/target_detail.cgi?targetID=2901569	675	53	http://www.mirdb.org/cgi-bin/mature_mir.cgi?name=hsa-miR-143-3p	NFIA	4774	nuclear factor I A
hsa-miR-143-3p	MIMAT0000435	2901339	http://www.mirdb.org/cgi-bin/target_detail.cgi?targetID=2901339	676	53	http://www.mirdb.org/cgi-bin/mature_mir.cgi?name=hsa-miR-143-3p	RBM17	84991	RNA binding motif protein 17
hsa-miR-143-3p	MIMAT0000435	2901633	http://www.mirdb.org/cgi-bin/target_detail.cgi?targetID=2901633	677	52	http://www.mirdb.org/cgi-bin/mature_mir.cgi?name=hsa-miR-143-3p	PDE11A	50940	phosphodiesterase 11A
hsa-miR-143-3p	MIMAT0000435	2901350	http://www.mirdb.org/cgi-bin/target_detail.cgi?targetID=2901350	678	52	http://www.mirdb.org/cgi-bin/mature_mir.cgi?name=hsa-miR-143-3p	SLC39A10	57181	solute carrier family 39 member 10
hsa-miR-143-3p	MIMAT0000435	2901707	http://www.mirdb.org/cgi-bin/target_detail.cgi?targetID=2901707	679	52	http://www.mirdb.org/cgi-bin/mature_mir.cgi?name=hsa-miR-143-3p	SETBP1	26040	SET binding protein 1
hsa-miR-143-3p	MIMAT0000435	2901356	http://www.mirdb.org/cgi-bin/target_detail.cgi?targetID=2901356	680	52	http://www.mirdb.org/cgi-bin/mature_mir.cgi?name=hsa-miR-143-3p	ZFP82	284406	ZFP82 zinc finger protein
hsa-miR-143-3p	MIMAT0000435	2901718	http://www.mirdb.org/cgi-bin/target_detail.cgi?targetID=2901718	681	52	http://www.mirdb.org/cgi-bin/mature_mir.cgi?name=hsa-miR-143-3p	TPM4	7171	tropomyosin 4
hsa-miR-143-3p	MIMAT0000435	2901437	http://www.mirdb.org/cgi-bin/target_detail.cgi?targetID=2901437	682	52	http://www.mirdb.org/cgi-bin/mature_mir.cgi?name=hsa-miR-143-3p	APPL2	55198	adaptor protein, phosphotyrosine interacting with PH domain and leucine zipper 2
hsa-miR-143-3p	MIMAT0000435	2901457	http://www.mirdb.org/cgi-bin/target_detail.cgi?targetID=2901457	683	52	http://www.mirdb.org/cgi-bin/mature_mir.cgi?name=hsa-miR-143-3p	MAP7D3	79649	MAP7 domain containing 3
hsa-miR-143-3p	MIMAT0000435	2901077	http://www.mirdb.org/cgi-bin/target_detail.cgi?targetID=2901077	684	52	http://www.mirdb.org/cgi-bin/mature_mir.cgi?name=hsa-miR-143-3p	ABHD15	116236	abhydrolase domain containing 15
hsa-miR-143-3p	MIMAT0000435	2901490	http://www.mirdb.org/cgi-bin/target_detail.cgi?targetID=2901490	685	52	http://www.mirdb.org/cgi-bin/mature_mir.cgi?name=hsa-miR-143-3p	PUS10	150962	pseudouridine synthase 10
hsa-miR-143-3p	MIMAT0000435	2901068	http://www.mirdb.org/cgi-bin/target_detail.cgi?targetID=2901068	686	52	http://www.mirdb.org/cgi-bin/mature_mir.cgi?name=hsa-miR-143-3p	AIRE	326	autoimmune regulator
hsa-miR-143-3p	MIMAT0000435	2901515	http://www.mirdb.org/cgi-bin/target_detail.cgi?targetID=2901515	687	52	http://www.mirdb.org/cgi-bin/mature_mir.cgi?name=hsa-miR-143-3p	NEK9	91754	NIMA related kinase 9
hsa-miR-143-3p	MIMAT0000435	2901750	http://www.mirdb.org/cgi-bin/target_detail.cgi?targetID=2901750	688	52	http://www.mirdb.org/cgi-bin/mature_mir.cgi?name=hsa-miR-143-3p	CDKL3	51265	cyclin dependent kinase like 3
hsa-miR-143-3p	MIMAT0000435	2901026	http://www.mirdb.org/cgi-bin/target_detail.cgi?targetID=2901026	689	52	http://www.mirdb.org/cgi-bin/mature_mir.cgi?name=hsa-miR-143-3p	MAGI3	260425	membrane associated guanylate kinase, WW and PDZ domain containing 3
hsa-miR-143-3p	MIMAT0000435	2901281	http://www.mirdb.org/cgi-bin/target_detail.cgi?targetID=2901281	690	52	http://www.mirdb.org/cgi-bin/mature_mir.cgi?name=hsa-miR-143-3p	RAB2A	5862	RAB2A, member RAS oncogene family
hsa-miR-143-3p	MIMAT0000435	2901683	http://www.mirdb.org/cgi-bin/target_detail.cgi?targetID=2901683	691	52	http://www.mirdb.org/cgi-bin/mature_mir.cgi?name=hsa-miR-143-3p	C1orf162	128346	chromosome 1 open reading frame 162
hsa-miR-143-3p	MIMAT0000435	2901201	http://www.mirdb.org/cgi-bin/target_detail.cgi?targetID=2901201	692	52	http://www.mirdb.org/cgi-bin/mature_mir.cgi?name=hsa-miR-143-3p	SKP1	6500	S-phase kinase associated protein 1
hsa-miR-143-3p	MIMAT0000435	2901193	http://www.mirdb.org/cgi-bin/target_detail.cgi?targetID=2901193	693	52	http://www.mirdb.org/cgi-bin/mature_mir.cgi?name=hsa-miR-143-3p	CTBP2	1488	C-terminal binding protein 2
hsa-miR-143-3p	MIMAT0000435	2901042	http://www.mirdb.org/cgi-bin/target_detail.cgi?targetID=2901042	694	52	http://www.mirdb.org/cgi-bin/mature_mir.cgi?name=hsa-miR-143-3p	FXYD3	5349	FXYD domain containing ion transport regulator 3
hsa-miR-143-3p	MIMAT0000435	2901653	http://www.mirdb.org/cgi-bin/target_detail.cgi?targetID=2901653	695	52	http://www.mirdb.org/cgi-bin/mature_mir.cgi?name=hsa-miR-143-3p	DCAF5	8816	DDB1 and CUL4 associated factor 5
hsa-miR-143-3p	MIMAT0000435	2901237	http://www.mirdb.org/cgi-bin/target_detail.cgi?targetID=2901237	696	52	http://www.mirdb.org/cgi-bin/mature_mir.cgi?name=hsa-miR-143-3p	SUCNR1	56670	succinate receptor 1
hsa-miR-143-3p	MIMAT0000435	2901305	http://www.mirdb.org/cgi-bin/target_detail.cgi?targetID=2901305	697	52	http://www.mirdb.org/cgi-bin/mature_mir.cgi?name=hsa-miR-143-3p	HYOU1	10525	hypoxia up-regulated 1
hsa-miR-143-3p	MIMAT0000435	2901187	http://www.mirdb.org/cgi-bin/target_detail.cgi?targetID=2901187	698	52	http://www.mirdb.org/cgi-bin/mature_mir.cgi?name=hsa-miR-143-3p	RMND1	55005	required for meiotic nuclear division 1 homolog
hsa-miR-143-3p	MIMAT0000435	2901469	http://www.mirdb.org/cgi-bin/target_detail.cgi?targetID=2901469	699	51	http://www.mirdb.org/cgi-bin/mature_mir.cgi?name=hsa-miR-143-3p	IL13RA1	3597	interleukin 13 receptor subunit alpha 1
hsa-miR-143-3p	MIMAT0000435	2901487	http://www.mirdb.org/cgi-bin/target_detail.cgi?targetID=2901487	700	51	http://www.mirdb.org/cgi-bin/mature_mir.cgi?name=hsa-miR-143-3p	GMFB	2764	glia maturation factor beta
hsa-miR-143-3p	MIMAT0000435	2901600	http://www.mirdb.org/cgi-bin/target_detail.cgi?targetID=2901600	701	51	http://www.mirdb.org/cgi-bin/mature_mir.cgi?name=hsa-miR-143-3p	FMNL3	91010	formin like 3
hsa-miR-143-3p	MIMAT0000435	2901435	http://www.mirdb.org/cgi-bin/target_detail.cgi?targetID=2901435	702	51	http://www.mirdb.org/cgi-bin/mature_mir.cgi?name=hsa-miR-143-3p	TMEM74	157753	transmembrane protein 74
hsa-miR-143-3p	MIMAT0000435	2901511	http://www.mirdb.org/cgi-bin/target_detail.cgi?targetID=2901511	703	51	http://www.mirdb.org/cgi-bin/mature_mir.cgi?name=hsa-miR-143-3p	PPM1M	132160	protein phosphatase, Mg2+/Mn2+ dependent 1M
hsa-miR-143-3p	MIMAT0000435	2901213	http://www.mirdb.org/cgi-bin/target_detail.cgi?targetID=2901213	704	51	http://www.mirdb.org/cgi-bin/mature_mir.cgi?name=hsa-miR-143-3p	SRSF8	10929	serine and arginine rich splicing factor 8
hsa-miR-143-3p	MIMAT0000435	2901518	http://www.mirdb.org/cgi-bin/target_detail.cgi?targetID=2901518	705	51	http://www.mirdb.org/cgi-bin/mature_mir.cgi?name=hsa-miR-143-3p	SLC9A8	23315	solute carrier family 9 member A8
hsa-miR-143-3p	MIMAT0000435	2901699	http://www.mirdb.org/cgi-bin/target_detail.cgi?targetID=2901699	706	51	http://www.mirdb.org/cgi-bin/mature_mir.cgi?name=hsa-miR-143-3p	LBH	81606	limb bud and heart development
hsa-miR-143-3p	MIMAT0000435	2901044	http://www.mirdb.org/cgi-bin/target_detail.cgi?targetID=2901044	707	51	http://www.mirdb.org/cgi-bin/mature_mir.cgi?name=hsa-miR-143-3p	BTLA	151888	B and T lymphocyte associated
hsa-miR-143-3p	MIMAT0000435	2901747	http://www.mirdb.org/cgi-bin/target_detail.cgi?targetID=2901747	708	51	http://www.mirdb.org/cgi-bin/mature_mir.cgi?name=hsa-miR-143-3p	PLAGL2	5326	PLAG1 like zinc finger 2
hsa-miR-143-3p	MIMAT0000435	2901570	http://www.mirdb.org/cgi-bin/target_detail.cgi?targetID=2901570	709	51	http://www.mirdb.org/cgi-bin/mature_mir.cgi?name=hsa-miR-143-3p	BDH2	56898	3-hydroxybutyrate dehydrogenase 2
hsa-miR-143-3p	MIMAT0000435	2901541	http://www.mirdb.org/cgi-bin/target_detail.cgi?targetID=2901541	710	51	http://www.mirdb.org/cgi-bin/mature_mir.cgi?name=hsa-miR-143-3p	LHFPL5	222662	LHFPL tetraspan subfamily member 5
hsa-miR-143-3p	MIMAT0000435	2901557	http://www.mirdb.org/cgi-bin/target_detail.cgi?targetID=2901557	711	51	http://www.mirdb.org/cgi-bin/mature_mir.cgi?name=hsa-miR-143-3p	IRX6	79190	iroquois homeobox 6
hsa-miR-143-3p	MIMAT0000435	2901088	http://www.mirdb.org/cgi-bin/target_detail.cgi?targetID=2901088	712	51	http://www.mirdb.org/cgi-bin/mature_mir.cgi?name=hsa-miR-143-3p	KSR2	283455	kinase suppressor of ras 2
hsa-miR-143-3p	MIMAT0000435	2901604	http://www.mirdb.org/cgi-bin/target_detail.cgi?targetID=2901604	713	51	http://www.mirdb.org/cgi-bin/mature_mir.cgi?name=hsa-miR-143-3p	BEND6	221336	BEN domain containing 6
hsa-miR-143-3p	MIMAT0000435	2901698	http://www.mirdb.org/cgi-bin/target_detail.cgi?targetID=2901698	714	51	http://www.mirdb.org/cgi-bin/mature_mir.cgi?name=hsa-miR-143-3p	KCMF1	56888	potassium channel modulatory factor 1
hsa-miR-143-3p	MIMAT0000435	2901130	http://www.mirdb.org/cgi-bin/target_detail.cgi?targetID=2901130	715	51	http://www.mirdb.org/cgi-bin/mature_mir.cgi?name=hsa-miR-143-3p	FNDC1	84624	fibronectin type III domain containing 1
hsa-miR-143-3p	MIMAT0000435	2901322	http://www.mirdb.org/cgi-bin/target_detail.cgi?targetID=2901322	716	51	http://www.mirdb.org/cgi-bin/mature_mir.cgi?name=hsa-miR-143-3p	RNF114	55905	ring finger protein 114
hsa-miR-143-3p	MIMAT0000435	2901279	http://www.mirdb.org/cgi-bin/target_detail.cgi?targetID=2901279	717	51	http://www.mirdb.org/cgi-bin/mature_mir.cgi?name=hsa-miR-143-3p	MTMR3	8897	myotubularin related protein 3
hsa-miR-143-3p	MIMAT0000435	2901320	http://www.mirdb.org/cgi-bin/target_detail.cgi?targetID=2901320	718	51	http://www.mirdb.org/cgi-bin/mature_mir.cgi?name=hsa-miR-143-3p	IFIT3	3437	interferon induced protein with tetratricopeptide repeats 3
hsa-miR-143-3p	MIMAT0000435	2901360	http://www.mirdb.org/cgi-bin/target_detail.cgi?targetID=2901360	719	51	http://www.mirdb.org/cgi-bin/mature_mir.cgi?name=hsa-miR-143-3p	FGD4	121512	FYVE, RhoGEF and PH domain containing 4
hsa-miR-143-3p	MIMAT0000435	2901373	http://www.mirdb.org/cgi-bin/target_detail.cgi?targetID=2901373	720	51	http://www.mirdb.org/cgi-bin/mature_mir.cgi?name=hsa-miR-143-3p	REL	5966	REL proto-oncogene, NF-kB subunit
hsa-miR-143-3p	MIMAT0000435	2901285	http://www.mirdb.org/cgi-bin/target_detail.cgi?targetID=2901285	721	51	http://www.mirdb.org/cgi-bin/mature_mir.cgi?name=hsa-miR-143-3p	WNT3	7473	Wnt family member 3
hsa-miR-143-3p	MIMAT0000435	2901388	http://www.mirdb.org/cgi-bin/target_detail.cgi?targetID=2901388	722	51	http://www.mirdb.org/cgi-bin/mature_mir.cgi?name=hsa-miR-143-3p	BBS9	27241	Bardet-Biedl syndrome 9
hsa-miR-143-3p	MIMAT0000435	2901308	http://www.mirdb.org/cgi-bin/target_detail.cgi?targetID=2901308	723	51	http://www.mirdb.org/cgi-bin/mature_mir.cgi?name=hsa-miR-143-3p	CDK1	983	cyclin dependent kinase 1
hsa-miR-143-3p	MIMAT0000435	2901147	http://www.mirdb.org/cgi-bin/target_detail.cgi?targetID=2901147	724	51	http://www.mirdb.org/cgi-bin/mature_mir.cgi?name=hsa-miR-143-3p	PRDM9	56979	PR/SET domain 9
hsa-miR-143-3p	MIMAT0000435	2901098	http://www.mirdb.org/cgi-bin/target_detail.cgi?targetID=2901098	725	51	http://www.mirdb.org/cgi-bin/mature_mir.cgi?name=hsa-miR-143-3p	SPTBN1	6711	spectrin beta, non-erythrocytic 1
hsa-miR-143-3p	MIMAT0000435	2901196	http://www.mirdb.org/cgi-bin/target_detail.cgi?targetID=2901196	726	50	http://www.mirdb.org/cgi-bin/mature_mir.cgi?name=hsa-miR-143-3p	MRO	83876	maestro
hsa-miR-143-3p	MIMAT0000435	2901306	http://www.mirdb.org/cgi-bin/target_detail.cgi?targetID=2901306	727	50	http://www.mirdb.org/cgi-bin/mature_mir.cgi?name=hsa-miR-143-3p	FAM200A	221786	family with sequence similarity 200 member A
hsa-miR-143-3p	MIMAT0000435	2901021	http://www.mirdb.org/cgi-bin/target_detail.cgi?targetID=2901021	728	50	http://www.mirdb.org/cgi-bin/mature_mir.cgi?name=hsa-miR-143-3p	PAPOLB	56903	poly(A) polymerase beta
hsa-miR-143-3p	MIMAT0000435	2901180	http://www.mirdb.org/cgi-bin/target_detail.cgi?targetID=2901180	729	50	http://www.mirdb.org/cgi-bin/mature_mir.cgi?name=hsa-miR-143-3p	CLEC12B	387837	C-type lectin domain family 12 member B
hsa-miR-143-3p	MIMAT0000435	2901198	http://www.mirdb.org/cgi-bin/target_detail.cgi?targetID=2901198	730	50	http://www.mirdb.org/cgi-bin/mature_mir.cgi?name=hsa-miR-143-3p	GNAQ	2776	G protein subunit alpha q
hsa-miR-143-3p	MIMAT0000435	2901664	http://www.mirdb.org/cgi-bin/target_detail.cgi?targetID=2901664	731	50	http://www.mirdb.org/cgi-bin/mature_mir.cgi?name=hsa-miR-143-3p	PTGIR	5739	prostaglandin I2 receptor
hsa-miR-143-3p	MIMAT0000435	2901107	http://www.mirdb.org/cgi-bin/target_detail.cgi?targetID=2901107	732	50	http://www.mirdb.org/cgi-bin/mature_mir.cgi?name=hsa-miR-143-3p	TNFAIP8L3	388121	TNF alpha induced protein 8 like 3
hsa-miR-143-3p	MIMAT0000435	2901723	http://www.mirdb.org/cgi-bin/target_detail.cgi?targetID=2901723	733	50	http://www.mirdb.org/cgi-bin/mature_mir.cgi?name=hsa-miR-143-3p	NDUFA10	4705	NADH:ubiquinone oxidoreductase subunit A10
hsa-miR-143-3p	MIMAT0000435	2901475	http://www.mirdb.org/cgi-bin/target_detail.cgi?targetID=2901475	734	50	http://www.mirdb.org/cgi-bin/mature_mir.cgi?name=hsa-miR-143-3p	EDA2R	60401	ectodysplasin A2 receptor
hsa-miR-143-3p	MIMAT0000435	2901110	http://www.mirdb.org/cgi-bin/target_detail.cgi?targetID=2901110	735	50	http://www.mirdb.org/cgi-bin/mature_mir.cgi?name=hsa-miR-143-3p	N4BP2L1	90634	NEDD4 binding protein 2 like 1
hsa-miR-143-3p	MIMAT0000435	2901506	http://www.mirdb.org/cgi-bin/target_detail.cgi?targetID=2901506	736	50	http://www.mirdb.org/cgi-bin/mature_mir.cgi?name=hsa-miR-143-3p	NDFIP1	80762	Nedd4 family interacting protein 1
hsa-miR-143-3p	MIMAT0000435	2901270	http://www.mirdb.org/cgi-bin/target_detail.cgi?targetID=2901270	737	50	http://www.mirdb.org/cgi-bin/mature_mir.cgi?name=hsa-miR-143-3p	POU2F1	5451	POU class 2 homeobox 1
hsa-miR-143-3p	MIMAT0000435	2901244	http://www.mirdb.org/cgi-bin/target_detail.cgi?targetID=2901244	738	50	http://www.mirdb.org/cgi-bin/mature_mir.cgi?name=hsa-miR-143-3p	ZSCAN20	7579	zinc finger and SCAN domain containing 20
hsa-miR-143-3p	MIMAT0000435	2901520	http://www.mirdb.org/cgi-bin/target_detail.cgi?targetID=2901520	739	50	http://www.mirdb.org/cgi-bin/mature_mir.cgi?name=hsa-miR-143-3p	MYORG	57462	myogenesis regulating glycosidase (putative)
hsa-miR-3182	MIMAT0015062	1612289	http://www.mirdb.org/cgi-bin/target_detail.cgi?targetID=1612289	1	99	http://www.mirdb.org/cgi-bin/mature_mir.cgi?name=hsa-miR-3182	FAM206A	54942	family with sequence similarity 206 member A
hsa-miR-3182	MIMAT0015062	1611288	http://www.mirdb.org/cgi-bin/target_detail.cgi?targetID=1611288	2	98	http://www.mirdb.org/cgi-bin/mature_mir.cgi?name=hsa-miR-3182	BMPR2	659	bone morphogenetic protein receptor type 2
hsa-miR-3182	MIMAT0015062	1611501	http://www.mirdb.org/cgi-bin/target_detail.cgi?targetID=1611501	3	98	http://www.mirdb.org/cgi-bin/mature_mir.cgi?name=hsa-miR-3182	MRTFB	57496	myocardin related transcription factor B
hsa-miR-3182	MIMAT0015062	1611299	http://www.mirdb.org/cgi-bin/target_detail.cgi?targetID=1611299	4	97	http://www.mirdb.org/cgi-bin/mature_mir.cgi?name=hsa-miR-3182	RNF41	10193	ring finger protein 41
hsa-miR-3182	MIMAT0015062	1611439	http://www.mirdb.org/cgi-bin/target_detail.cgi?targetID=1611439	5	97	http://www.mirdb.org/cgi-bin/mature_mir.cgi?name=hsa-miR-3182	UTP25	27042	UTP25, small subunit processor component
hsa-miR-3182	MIMAT0015062	1611460	http://www.mirdb.org/cgi-bin/target_detail.cgi?targetID=1611460	6	97	http://www.mirdb.org/cgi-bin/mature_mir.cgi?name=hsa-miR-3182	ZNF418	147686	zinc finger protein 418
hsa-miR-3182	MIMAT0015062	1611701	http://www.mirdb.org/cgi-bin/target_detail.cgi?targetID=1611701	7	97	http://www.mirdb.org/cgi-bin/mature_mir.cgi?name=hsa-miR-3182	RNF222	643904	ring finger protein 222
hsa-miR-3182	MIMAT0015062	1611989	http://www.mirdb.org/cgi-bin/target_detail.cgi?targetID=1611989	8	97	http://www.mirdb.org/cgi-bin/mature_mir.cgi?name=hsa-miR-3182	TECTB	6975	tectorin beta
hsa-miR-3182	MIMAT0015062	1611426	http://www.mirdb.org/cgi-bin/target_detail.cgi?targetID=1611426	9	96	http://www.mirdb.org/cgi-bin/mature_mir.cgi?name=hsa-miR-3182	PLEKHH1	57475	pleckstrin homology, MyTH4 and FERM domain containing H1
hsa-miR-3182	MIMAT0015062	1611820	http://www.mirdb.org/cgi-bin/target_detail.cgi?targetID=1611820	10	96	http://www.mirdb.org/cgi-bin/mature_mir.cgi?name=hsa-miR-3182	KLHL2	11275	kelch like family member 2
hsa-miR-3182	MIMAT0015062	1612166	http://www.mirdb.org/cgi-bin/target_detail.cgi?targetID=1612166	11	96	http://www.mirdb.org/cgi-bin/mature_mir.cgi?name=hsa-miR-3182	AP4S1	11154	adaptor related protein complex 4 subunit sigma 1
hsa-miR-3182	MIMAT0015062	1612190	http://www.mirdb.org/cgi-bin/target_detail.cgi?targetID=1612190	12	96	http://www.mirdb.org/cgi-bin/mature_mir.cgi?name=hsa-miR-3182	ZDHHC20	253832	zinc finger DHHC-type containing 20
hsa-miR-3182	MIMAT0015062	1612279	http://www.mirdb.org/cgi-bin/target_detail.cgi?targetID=1612279	13	96	http://www.mirdb.org/cgi-bin/mature_mir.cgi?name=hsa-miR-3182	CALD1	800	caldesmon 1
hsa-miR-3182	MIMAT0015062	1612303	http://www.mirdb.org/cgi-bin/target_detail.cgi?targetID=1612303	14	96	http://www.mirdb.org/cgi-bin/mature_mir.cgi?name=hsa-miR-3182	GBX2	2637	gastrulation brain homeobox 2
hsa-miR-3182	MIMAT0015062	1611268	http://www.mirdb.org/cgi-bin/target_detail.cgi?targetID=1611268	15	95	http://www.mirdb.org/cgi-bin/mature_mir.cgi?name=hsa-miR-3182	HOOK3	84376	hook microtubule tethering protein 3
hsa-miR-3182	MIMAT0015062	1611319	http://www.mirdb.org/cgi-bin/target_detail.cgi?targetID=1611319	16	95	http://www.mirdb.org/cgi-bin/mature_mir.cgi?name=hsa-miR-3182	VPS50	55610	VPS50, EARP/GARPII complex subunit
hsa-miR-3182	MIMAT0015062	1611462	http://www.mirdb.org/cgi-bin/target_detail.cgi?targetID=1611462	17	95	http://www.mirdb.org/cgi-bin/mature_mir.cgi?name=hsa-miR-3182	CDK2AP1	8099	cyclin dependent kinase 2 associated protein 1
hsa-miR-3182	MIMAT0015062	1611507	http://www.mirdb.org/cgi-bin/target_detail.cgi?targetID=1611507	18	95	http://www.mirdb.org/cgi-bin/mature_mir.cgi?name=hsa-miR-3182	DCHS2	54798	dachsous cadherin-related 2
hsa-miR-3182	MIMAT0015062	1611705	http://www.mirdb.org/cgi-bin/target_detail.cgi?targetID=1611705	19	95	http://www.mirdb.org/cgi-bin/mature_mir.cgi?name=hsa-miR-3182	AKAP10	11216	A-kinase anchoring protein 10
hsa-miR-3182	MIMAT0015062	1611743	http://www.mirdb.org/cgi-bin/target_detail.cgi?targetID=1611743	20	95	http://www.mirdb.org/cgi-bin/mature_mir.cgi?name=hsa-miR-3182	UBR5	51366	ubiquitin protein ligase E3 component n-recognin 5
hsa-miR-3182	MIMAT0015062	1611833	http://www.mirdb.org/cgi-bin/target_detail.cgi?targetID=1611833	21	95	http://www.mirdb.org/cgi-bin/mature_mir.cgi?name=hsa-miR-3182	SLC5A12	159963	solute carrier family 5 member 12
hsa-miR-3182	MIMAT0015062	1612153	http://www.mirdb.org/cgi-bin/target_detail.cgi?targetID=1612153	22	95	http://www.mirdb.org/cgi-bin/mature_mir.cgi?name=hsa-miR-3182	ZC3H14	79882	zinc finger CCCH-type containing 14
hsa-miR-3182	MIMAT0015062	1611302	http://www.mirdb.org/cgi-bin/target_detail.cgi?targetID=1611302	23	94	http://www.mirdb.org/cgi-bin/mature_mir.cgi?name=hsa-miR-3182	SPRY4	81848	sprouty RTK signaling antagonist 4
hsa-miR-3182	MIMAT0015062	1611435	http://www.mirdb.org/cgi-bin/target_detail.cgi?targetID=1611435	24	94	http://www.mirdb.org/cgi-bin/mature_mir.cgi?name=hsa-miR-3182	C11orf58	10944	chromosome 11 open reading frame 58
hsa-miR-3182	MIMAT0015062	1611471	http://www.mirdb.org/cgi-bin/target_detail.cgi?targetID=1611471	25	94	http://www.mirdb.org/cgi-bin/mature_mir.cgi?name=hsa-miR-3182	PUM1	9698	pumilio RNA binding family member 1
hsa-miR-3182	MIMAT0015062	1611805	http://www.mirdb.org/cgi-bin/target_detail.cgi?targetID=1611805	26	94	http://www.mirdb.org/cgi-bin/mature_mir.cgi?name=hsa-miR-3182	EML5	161436	EMAP like 5
hsa-miR-3182	MIMAT0015062	1611818	http://www.mirdb.org/cgi-bin/target_detail.cgi?targetID=1611818	27	94	http://www.mirdb.org/cgi-bin/mature_mir.cgi?name=hsa-miR-3182	MAP1B	4131	microtubule associated protein 1B
hsa-miR-3182	MIMAT0015062	1611825	http://www.mirdb.org/cgi-bin/target_detail.cgi?targetID=1611825	28	94	http://www.mirdb.org/cgi-bin/mature_mir.cgi?name=hsa-miR-3182	FAM160B1	57700	family with sequence similarity 160 member B1
hsa-miR-3182	MIMAT0015062	1611872	http://www.mirdb.org/cgi-bin/target_detail.cgi?targetID=1611872	29	94	http://www.mirdb.org/cgi-bin/mature_mir.cgi?name=hsa-miR-3182	ZNF682	91120	zinc finger protein 682
hsa-miR-3182	MIMAT0015062	1611943	http://www.mirdb.org/cgi-bin/target_detail.cgi?targetID=1611943	30	94	http://www.mirdb.org/cgi-bin/mature_mir.cgi?name=hsa-miR-3182	PSMC6	5706	proteasome 26S subunit, ATPase 6
hsa-miR-3182	MIMAT0015062	1612027	http://www.mirdb.org/cgi-bin/target_detail.cgi?targetID=1612027	31	94	http://www.mirdb.org/cgi-bin/mature_mir.cgi?name=hsa-miR-3182	SGTB	54557	small glutamine rich tetratricopeptide repeat containing beta
hsa-miR-3182	MIMAT0015062	1612058	http://www.mirdb.org/cgi-bin/target_detail.cgi?targetID=1612058	32	94	http://www.mirdb.org/cgi-bin/mature_mir.cgi?name=hsa-miR-3182	DENND1B	163486	DENN domain containing 1B
hsa-miR-3182	MIMAT0015062	1612172	http://www.mirdb.org/cgi-bin/target_detail.cgi?targetID=1612172	33	94	http://www.mirdb.org/cgi-bin/mature_mir.cgi?name=hsa-miR-3182	ZW10	9183	zw10 kinetochore protein
hsa-miR-3182	MIMAT0015062	1612274	http://www.mirdb.org/cgi-bin/target_detail.cgi?targetID=1612274	34	94	http://www.mirdb.org/cgi-bin/mature_mir.cgi?name=hsa-miR-3182	TNRC6B	23112	trinucleotide repeat containing 6B
hsa-miR-3182	MIMAT0015062	1611248	http://www.mirdb.org/cgi-bin/target_detail.cgi?targetID=1611248	35	93	http://www.mirdb.org/cgi-bin/mature_mir.cgi?name=hsa-miR-3182	STARD7	56910	StAR related lipid transfer domain containing 7
hsa-miR-3182	MIMAT0015062	1611250	http://www.mirdb.org/cgi-bin/target_detail.cgi?targetID=1611250	36	93	http://www.mirdb.org/cgi-bin/mature_mir.cgi?name=hsa-miR-3182	JPH3	57338	junctophilin 3
hsa-miR-3182	MIMAT0015062	1611251	http://www.mirdb.org/cgi-bin/target_detail.cgi?targetID=1611251	37	93	http://www.mirdb.org/cgi-bin/mature_mir.cgi?name=hsa-miR-3182	FBP2	8789	fructose-bisphosphatase 2
hsa-miR-3182	MIMAT0015062	1611310	http://www.mirdb.org/cgi-bin/target_detail.cgi?targetID=1611310	38	93	http://www.mirdb.org/cgi-bin/mature_mir.cgi?name=hsa-miR-3182	GPATCH2L	55668	G-patch domain containing 2 like
hsa-miR-3182	MIMAT0015062	1611429	http://www.mirdb.org/cgi-bin/target_detail.cgi?targetID=1611429	39	93	http://www.mirdb.org/cgi-bin/mature_mir.cgi?name=hsa-miR-3182	EEF1E1	9521	eukaryotic translation elongation factor 1 epsilon 1
hsa-miR-3182	MIMAT0015062	1611458	http://www.mirdb.org/cgi-bin/target_detail.cgi?targetID=1611458	40	93	http://www.mirdb.org/cgi-bin/mature_mir.cgi?name=hsa-miR-3182	RBM12	10137	RNA binding motif protein 12
hsa-miR-3182	MIMAT0015062	1611557	http://www.mirdb.org/cgi-bin/target_detail.cgi?targetID=1611557	41	93	http://www.mirdb.org/cgi-bin/mature_mir.cgi?name=hsa-miR-3182	E2F3	1871	E2F transcription factor 3
hsa-miR-3182	MIMAT0015062	1611905	http://www.mirdb.org/cgi-bin/target_detail.cgi?targetID=1611905	42	93	http://www.mirdb.org/cgi-bin/mature_mir.cgi?name=hsa-miR-3182	EOGT	285203	EGF domain specific O-linked N-acetylglucosamine transferase
hsa-miR-3182	MIMAT0015062	1611970	http://www.mirdb.org/cgi-bin/target_detail.cgi?targetID=1611970	43	93	http://www.mirdb.org/cgi-bin/mature_mir.cgi?name=hsa-miR-3182	MTAP	4507	methylthioadenosine phosphorylase
hsa-miR-3182	MIMAT0015062	1612080	http://www.mirdb.org/cgi-bin/target_detail.cgi?targetID=1612080	44	93	http://www.mirdb.org/cgi-bin/mature_mir.cgi?name=hsa-miR-3182	SLC49A4	84925	solute carrier family 49 member 4
hsa-miR-3182	MIMAT0015062	1612104	http://www.mirdb.org/cgi-bin/target_detail.cgi?targetID=1612104	45	93	http://www.mirdb.org/cgi-bin/mature_mir.cgi?name=hsa-miR-3182	IFRD2	7866	interferon related developmental regulator 2
hsa-miR-3182	MIMAT0015062	1612148	http://www.mirdb.org/cgi-bin/target_detail.cgi?targetID=1612148	46	93	http://www.mirdb.org/cgi-bin/mature_mir.cgi?name=hsa-miR-3182	LRP6	4040	LDL receptor related protein 6
hsa-miR-3182	MIMAT0015062	1612168	http://www.mirdb.org/cgi-bin/target_detail.cgi?targetID=1612168	47	93	http://www.mirdb.org/cgi-bin/mature_mir.cgi?name=hsa-miR-3182	PUM2	23369	pumilio RNA binding family member 2
hsa-miR-3182	MIMAT0015062	1612181	http://www.mirdb.org/cgi-bin/target_detail.cgi?targetID=1612181	48	93	http://www.mirdb.org/cgi-bin/mature_mir.cgi?name=hsa-miR-3182	PCDH15	65217	protocadherin related 15
hsa-miR-3182	MIMAT0015062	1612218	http://www.mirdb.org/cgi-bin/target_detail.cgi?targetID=1612218	49	93	http://www.mirdb.org/cgi-bin/mature_mir.cgi?name=hsa-miR-3182	TSLP	85480	thymic stromal lymphopoietin
hsa-miR-3182	MIMAT0015062	1612224	http://www.mirdb.org/cgi-bin/target_detail.cgi?targetID=1612224	50	93	http://www.mirdb.org/cgi-bin/mature_mir.cgi?name=hsa-miR-3182	MTMR10	54893	myotubularin related protein 10
hsa-miR-3182	MIMAT0015062	1612293	http://www.mirdb.org/cgi-bin/target_detail.cgi?targetID=1612293	51	93	http://www.mirdb.org/cgi-bin/mature_mir.cgi?name=hsa-miR-3182	LAMC1	3915	laminin subunit gamma 1
hsa-miR-3182	MIMAT0015062	1611407	http://www.mirdb.org/cgi-bin/target_detail.cgi?targetID=1611407	52	92	http://www.mirdb.org/cgi-bin/mature_mir.cgi?name=hsa-miR-3182	TSHZ3	57616	teashirt zinc finger homeobox 3
hsa-miR-3182	MIMAT0015062	1611464	http://www.mirdb.org/cgi-bin/target_detail.cgi?targetID=1611464	53	92	http://www.mirdb.org/cgi-bin/mature_mir.cgi?name=hsa-miR-3182	MINAR1	23251	membrane integral NOTCH2 associated receptor 1
hsa-miR-3182	MIMAT0015062	1611642	http://www.mirdb.org/cgi-bin/target_detail.cgi?targetID=1611642	54	92	http://www.mirdb.org/cgi-bin/mature_mir.cgi?name=hsa-miR-3182	MTOR	2475	mechanistic target of rapamycin kinase
hsa-miR-3182	MIMAT0015062	1611649	http://www.mirdb.org/cgi-bin/target_detail.cgi?targetID=1611649	55	92	http://www.mirdb.org/cgi-bin/mature_mir.cgi?name=hsa-miR-3182	PTBP3	9991	polypyrimidine tract binding protein 3
hsa-miR-3182	MIMAT0015062	1611654	http://www.mirdb.org/cgi-bin/target_detail.cgi?targetID=1611654	56	92	http://www.mirdb.org/cgi-bin/mature_mir.cgi?name=hsa-miR-3182	INTS8	55656	integrator complex subunit 8
hsa-miR-3182	MIMAT0015062	1611690	http://www.mirdb.org/cgi-bin/target_detail.cgi?targetID=1611690	57	92	http://www.mirdb.org/cgi-bin/mature_mir.cgi?name=hsa-miR-3182	CYBB	1536	cytochrome b-245 beta chain
hsa-miR-3182	MIMAT0015062	1611777	http://www.mirdb.org/cgi-bin/target_detail.cgi?targetID=1611777	58	92	http://www.mirdb.org/cgi-bin/mature_mir.cgi?name=hsa-miR-3182	HAVCR2	84868	hepatitis A virus cellular receptor 2
hsa-miR-3182	MIMAT0015062	1611914	http://www.mirdb.org/cgi-bin/target_detail.cgi?targetID=1611914	59	92	http://www.mirdb.org/cgi-bin/mature_mir.cgi?name=hsa-miR-3182	PROX2	283571	prospero homeobox 2
hsa-miR-3182	MIMAT0015062	1611945	http://www.mirdb.org/cgi-bin/target_detail.cgi?targetID=1611945	60	92	http://www.mirdb.org/cgi-bin/mature_mir.cgi?name=hsa-miR-3182	ANP32E	81611	acidic nuclear phosphoprotein 32 family member E
hsa-miR-3182	MIMAT0015062	1612266	http://www.mirdb.org/cgi-bin/target_detail.cgi?targetID=1612266	61	92	http://www.mirdb.org/cgi-bin/mature_mir.cgi?name=hsa-miR-3182	GPRIN1	114787	G protein regulated inducer of neurite outgrowth 1
hsa-miR-3182	MIMAT0015062	1612283	http://www.mirdb.org/cgi-bin/target_detail.cgi?targetID=1612283	62	92	http://www.mirdb.org/cgi-bin/mature_mir.cgi?name=hsa-miR-3182	NUFIP2	57532	nuclear FMR1 interacting protein 2
hsa-miR-3182	MIMAT0015062	1612292	http://www.mirdb.org/cgi-bin/target_detail.cgi?targetID=1612292	63	92	http://www.mirdb.org/cgi-bin/mature_mir.cgi?name=hsa-miR-3182	MYOCD	93649	myocardin
hsa-miR-3182	MIMAT0015062	1611280	http://www.mirdb.org/cgi-bin/target_detail.cgi?targetID=1611280	64	91	http://www.mirdb.org/cgi-bin/mature_mir.cgi?name=hsa-miR-3182	ZMYND8	23613	zinc finger MYND-type containing 8
hsa-miR-3182	MIMAT0015062	1611492	http://www.mirdb.org/cgi-bin/target_detail.cgi?targetID=1611492	65	91	http://www.mirdb.org/cgi-bin/mature_mir.cgi?name=hsa-miR-3182	PRKACB	5567	protein kinase cAMP-activated catalytic subunit beta
hsa-miR-3182	MIMAT0015062	1611562	http://www.mirdb.org/cgi-bin/target_detail.cgi?targetID=1611562	66	91	http://www.mirdb.org/cgi-bin/mature_mir.cgi?name=hsa-miR-3182	EPHB1	2047	EPH receptor B1
hsa-miR-3182	MIMAT0015062	1611584	http://www.mirdb.org/cgi-bin/target_detail.cgi?targetID=1611584	67	91	http://www.mirdb.org/cgi-bin/mature_mir.cgi?name=hsa-miR-3182	GDA	9615	guanine deaminase
hsa-miR-3182	MIMAT0015062	1611651	http://www.mirdb.org/cgi-bin/target_detail.cgi?targetID=1611651	68	91	http://www.mirdb.org/cgi-bin/mature_mir.cgi?name=hsa-miR-3182	NOL4	8715	nucleolar protein 4
hsa-miR-3182	MIMAT0015062	1611857	http://www.mirdb.org/cgi-bin/target_detail.cgi?targetID=1611857	69	91	http://www.mirdb.org/cgi-bin/mature_mir.cgi?name=hsa-miR-3182	FAN1	22909	FANCD2 and FANCI associated nuclease 1
hsa-miR-3182	MIMAT0015062	1611865	http://www.mirdb.org/cgi-bin/target_detail.cgi?targetID=1611865	70	91	http://www.mirdb.org/cgi-bin/mature_mir.cgi?name=hsa-miR-3182	CALML4	91860	calmodulin like 4
hsa-miR-3182	MIMAT0015062	1611904	http://www.mirdb.org/cgi-bin/target_detail.cgi?targetID=1611904	71	91	http://www.mirdb.org/cgi-bin/mature_mir.cgi?name=hsa-miR-3182	B3GALNT2	148789	beta-1,3-N-acetylgalactosaminyltransferase 2
hsa-miR-3182	MIMAT0015062	1612081	http://www.mirdb.org/cgi-bin/target_detail.cgi?targetID=1612081	72	91	http://www.mirdb.org/cgi-bin/mature_mir.cgi?name=hsa-miR-3182	METTL21A	151194	methyltransferase like 21A
hsa-miR-3182	MIMAT0015062	1612285	http://www.mirdb.org/cgi-bin/target_detail.cgi?targetID=1612285	73	91	http://www.mirdb.org/cgi-bin/mature_mir.cgi?name=hsa-miR-3182	SNX19	399979	sorting nexin 19
hsa-miR-3182	MIMAT0015062	1612352	http://www.mirdb.org/cgi-bin/target_detail.cgi?targetID=1612352	74	91	http://www.mirdb.org/cgi-bin/mature_mir.cgi?name=hsa-miR-3182	KDELR1	10945	KDEL endoplasmic reticulum protein retention receptor 1
hsa-miR-3182	MIMAT0015062	1611544	http://www.mirdb.org/cgi-bin/target_detail.cgi?targetID=1611544	75	90	http://www.mirdb.org/cgi-bin/mature_mir.cgi?name=hsa-miR-3182	ARID5B	84159	AT-rich interaction domain 5B
hsa-miR-3182	MIMAT0015062	1611592	http://www.mirdb.org/cgi-bin/target_detail.cgi?targetID=1611592	76	90	http://www.mirdb.org/cgi-bin/mature_mir.cgi?name=hsa-miR-3182	C12orf4	57102	chromosome 12 open reading frame 4
hsa-miR-3182	MIMAT0015062	1611626	http://www.mirdb.org/cgi-bin/target_detail.cgi?targetID=1611626	77	90	http://www.mirdb.org/cgi-bin/mature_mir.cgi?name=hsa-miR-3182	SIPA1L2	57568	signal induced proliferation associated 1 like 2
hsa-miR-3182	MIMAT0015062	1611659	http://www.mirdb.org/cgi-bin/target_detail.cgi?targetID=1611659	78	90	http://www.mirdb.org/cgi-bin/mature_mir.cgi?name=hsa-miR-3182	TBL1XR1	79718	transducin beta like 1 X-linked receptor 1
hsa-miR-3182	MIMAT0015062	1611771	http://www.mirdb.org/cgi-bin/target_detail.cgi?targetID=1611771	79	90	http://www.mirdb.org/cgi-bin/mature_mir.cgi?name=hsa-miR-3182	PRELID3B	51012	PRELI domain containing 3B
hsa-miR-3182	MIMAT0015062	1611831	http://www.mirdb.org/cgi-bin/target_detail.cgi?targetID=1611831	80	90	http://www.mirdb.org/cgi-bin/mature_mir.cgi?name=hsa-miR-3182	SPATA6	54558	spermatogenesis associated 6
hsa-miR-3182	MIMAT0015062	1611849	http://www.mirdb.org/cgi-bin/target_detail.cgi?targetID=1611849	81	90	http://www.mirdb.org/cgi-bin/mature_mir.cgi?name=hsa-miR-3182	GLI2	2736	GLI family zinc finger 2
hsa-miR-3182	MIMAT0015062	1611912	http://www.mirdb.org/cgi-bin/target_detail.cgi?targetID=1611912	82	90	http://www.mirdb.org/cgi-bin/mature_mir.cgi?name=hsa-miR-3182	NDFIP2	54602	Nedd4 family interacting protein 2
hsa-miR-3182	MIMAT0015062	1611924	http://www.mirdb.org/cgi-bin/target_detail.cgi?targetID=1611924	83	90	http://www.mirdb.org/cgi-bin/mature_mir.cgi?name=hsa-miR-3182	PPP4R2	151987	protein phosphatase 4 regulatory subunit 2
hsa-miR-3182	MIMAT0015062	1611925	http://www.mirdb.org/cgi-bin/target_detail.cgi?targetID=1611925	84	90	http://www.mirdb.org/cgi-bin/mature_mir.cgi?name=hsa-miR-3182	ATRX	546	ATRX, chromatin remodeler
hsa-miR-3182	MIMAT0015062	1611961	http://www.mirdb.org/cgi-bin/target_detail.cgi?targetID=1611961	85	90	http://www.mirdb.org/cgi-bin/mature_mir.cgi?name=hsa-miR-3182	FAM102B	284611	family with sequence similarity 102 member B
hsa-miR-3182	MIMAT0015062	1611994	http://www.mirdb.org/cgi-bin/target_detail.cgi?targetID=1611994	86	90	http://www.mirdb.org/cgi-bin/mature_mir.cgi?name=hsa-miR-3182	CCDC6	8030	coiled-coil domain containing 6
hsa-miR-3182	MIMAT0015062	1611997	http://www.mirdb.org/cgi-bin/target_detail.cgi?targetID=1611997	87	90	http://www.mirdb.org/cgi-bin/mature_mir.cgi?name=hsa-miR-3182	BTRC	8945	beta-transducin repeat containing E3 ubiquitin protein ligase
hsa-miR-3182	MIMAT0015062	1612063	http://www.mirdb.org/cgi-bin/target_detail.cgi?targetID=1612063	88	90	http://www.mirdb.org/cgi-bin/mature_mir.cgi?name=hsa-miR-3182	S100PBP	64766	S100P binding protein
hsa-miR-3182	MIMAT0015062	1612193	http://www.mirdb.org/cgi-bin/target_detail.cgi?targetID=1612193	89	90	http://www.mirdb.org/cgi-bin/mature_mir.cgi?name=hsa-miR-3182	IGFBP7	3490	insulin like growth factor binding protein 7
hsa-miR-3182	MIMAT0015062	1612228	http://www.mirdb.org/cgi-bin/target_detail.cgi?targetID=1612228	90	90	http://www.mirdb.org/cgi-bin/mature_mir.cgi?name=hsa-miR-3182	CREG1	8804	cellular repressor of E1A stimulated genes 1
hsa-miR-3182	MIMAT0015062	1612257	http://www.mirdb.org/cgi-bin/target_detail.cgi?targetID=1612257	91	90	http://www.mirdb.org/cgi-bin/mature_mir.cgi?name=hsa-miR-3182	ZBTB20	26137	zinc finger and BTB domain containing 20
hsa-miR-3182	MIMAT0015062	1612278	http://www.mirdb.org/cgi-bin/target_detail.cgi?targetID=1612278	92	90	http://www.mirdb.org/cgi-bin/mature_mir.cgi?name=hsa-miR-3182	ANKS1B	56899	ankyrin repeat and sterile alpha motif domain containing 1B
hsa-miR-3182	MIMAT0015062	1612318	http://www.mirdb.org/cgi-bin/target_detail.cgi?targetID=1612318	93	90	http://www.mirdb.org/cgi-bin/mature_mir.cgi?name=hsa-miR-3182	PTPN12	5782	protein tyrosine phosphatase, non-receptor type 12
hsa-miR-3182	MIMAT0015062	1611329	http://www.mirdb.org/cgi-bin/target_detail.cgi?targetID=1611329	94	89	http://www.mirdb.org/cgi-bin/mature_mir.cgi?name=hsa-miR-3182	SLC25A36	55186	solute carrier family 25 member 36
hsa-miR-3182	MIMAT0015062	1611536	http://www.mirdb.org/cgi-bin/target_detail.cgi?targetID=1611536	95	89	http://www.mirdb.org/cgi-bin/mature_mir.cgi?name=hsa-miR-3182	TNFSF10	8743	TNF superfamily member 10
hsa-miR-3182	MIMAT0015062	1611727	http://www.mirdb.org/cgi-bin/target_detail.cgi?targetID=1611727	96	89	http://www.mirdb.org/cgi-bin/mature_mir.cgi?name=hsa-miR-3182	NMNAT2	23057	nicotinamide nucleotide adenylyltransferase 2
hsa-miR-3182	MIMAT0015062	1611933	http://www.mirdb.org/cgi-bin/target_detail.cgi?targetID=1611933	97	89	http://www.mirdb.org/cgi-bin/mature_mir.cgi?name=hsa-miR-3182	SUCO	51430	SUN domain containing ossification factor
hsa-miR-3182	MIMAT0015062	1612171	http://www.mirdb.org/cgi-bin/target_detail.cgi?targetID=1612171	98	89	http://www.mirdb.org/cgi-bin/mature_mir.cgi?name=hsa-miR-3182	SH3BGRL2	83699	SH3 domain binding glutamate rich protein like 2
hsa-miR-3182	MIMAT0015062	1612177	http://www.mirdb.org/cgi-bin/target_detail.cgi?targetID=1612177	99	89	http://www.mirdb.org/cgi-bin/mature_mir.cgi?name=hsa-miR-3182	SUPT20H	55578	SPT20 homolog, SAGA complex component
hsa-miR-3182	MIMAT0015062	1612265	http://www.mirdb.org/cgi-bin/target_detail.cgi?targetID=1612265	100	89	http://www.mirdb.org/cgi-bin/mature_mir.cgi?name=hsa-miR-3182	ZNF385B	151126	zinc finger protein 385B
hsa-miR-3182	MIMAT0015062	1612316	http://www.mirdb.org/cgi-bin/target_detail.cgi?targetID=1612316	101	89	http://www.mirdb.org/cgi-bin/mature_mir.cgi?name=hsa-miR-3182	ANKRD50	57182	ankyrin repeat domain 50
hsa-miR-3182	MIMAT0015062	1611286	http://www.mirdb.org/cgi-bin/target_detail.cgi?targetID=1611286	102	88	http://www.mirdb.org/cgi-bin/mature_mir.cgi?name=hsa-miR-3182	RNF217	154214	ring finger protein 217
hsa-miR-3182	MIMAT0015062	1611317	http://www.mirdb.org/cgi-bin/target_detail.cgi?targetID=1611317	103	88	http://www.mirdb.org/cgi-bin/mature_mir.cgi?name=hsa-miR-3182	WDR3	10885	WD repeat domain 3
hsa-miR-3182	MIMAT0015062	1611325	http://www.mirdb.org/cgi-bin/target_detail.cgi?targetID=1611325	104	88	http://www.mirdb.org/cgi-bin/mature_mir.cgi?name=hsa-miR-3182	PSMB11	122706	proteasome subunit beta 11
hsa-miR-3182	MIMAT0015062	1611392	http://www.mirdb.org/cgi-bin/target_detail.cgi?targetID=1611392	105	88	http://www.mirdb.org/cgi-bin/mature_mir.cgi?name=hsa-miR-3182	PIK3CG	5294	phosphatidylinositol-4,5-bisphosphate 3-kinase catalytic subunit gamma
hsa-miR-3182	MIMAT0015062	1611399	http://www.mirdb.org/cgi-bin/target_detail.cgi?targetID=1611399	106	88	http://www.mirdb.org/cgi-bin/mature_mir.cgi?name=hsa-miR-3182	RNF169	254225	ring finger protein 169
hsa-miR-3182	MIMAT0015062	1611515	http://www.mirdb.org/cgi-bin/target_detail.cgi?targetID=1611515	107	88	http://www.mirdb.org/cgi-bin/mature_mir.cgi?name=hsa-miR-3182	C2orf48	348738	chromosome 2 open reading frame 48
hsa-miR-3182	MIMAT0015062	1611586	http://www.mirdb.org/cgi-bin/target_detail.cgi?targetID=1611586	108	88	http://www.mirdb.org/cgi-bin/mature_mir.cgi?name=hsa-miR-3182	THAP12	5612	THAP domain containing 12
hsa-miR-3182	MIMAT0015062	1611655	http://www.mirdb.org/cgi-bin/target_detail.cgi?targetID=1611655	109	88	http://www.mirdb.org/cgi-bin/mature_mir.cgi?name=hsa-miR-3182	CARD8	22900	caspase recruitment domain family member 8
hsa-miR-3182	MIMAT0015062	1611782	http://www.mirdb.org/cgi-bin/target_detail.cgi?targetID=1611782	110	88	http://www.mirdb.org/cgi-bin/mature_mir.cgi?name=hsa-miR-3182	ATG101	60673	autophagy related 101
hsa-miR-3182	MIMAT0015062	1611941	http://www.mirdb.org/cgi-bin/target_detail.cgi?targetID=1611941	111	88	http://www.mirdb.org/cgi-bin/mature_mir.cgi?name=hsa-miR-3182	JADE1	79960	jade family PHD finger 1
hsa-miR-3182	MIMAT0015062	1612082	http://www.mirdb.org/cgi-bin/target_detail.cgi?targetID=1612082	112	88	http://www.mirdb.org/cgi-bin/mature_mir.cgi?name=hsa-miR-3182	UBE2W	55284	ubiquitin conjugating enzyme E2 W
hsa-miR-3182	MIMAT0015062	1612183	http://www.mirdb.org/cgi-bin/target_detail.cgi?targetID=1612183	113	88	http://www.mirdb.org/cgi-bin/mature_mir.cgi?name=hsa-miR-3182	RALGPS2	55103	Ral GEF with PH domain and SH3 binding motif 2
hsa-miR-3182	MIMAT0015062	1612302	http://www.mirdb.org/cgi-bin/target_detail.cgi?targetID=1612302	114	88	http://www.mirdb.org/cgi-bin/mature_mir.cgi?name=hsa-miR-3182	CSNK1A1	1452	casein kinase 1 alpha 1
hsa-miR-3182	MIMAT0015062	1612315	http://www.mirdb.org/cgi-bin/target_detail.cgi?targetID=1612315	115	88	http://www.mirdb.org/cgi-bin/mature_mir.cgi?name=hsa-miR-3182	GPR158	57512	G protein-coupled receptor 158
hsa-miR-3182	MIMAT0015062	1612325	http://www.mirdb.org/cgi-bin/target_detail.cgi?targetID=1612325	116	88	http://www.mirdb.org/cgi-bin/mature_mir.cgi?name=hsa-miR-3182	BROX	148362	BRO1 domain and CAAX motif containing
hsa-miR-3182	MIMAT0015062	1612334	http://www.mirdb.org/cgi-bin/target_detail.cgi?targetID=1612334	117	88	http://www.mirdb.org/cgi-bin/mature_mir.cgi?name=hsa-miR-3182	SUMO1	7341	small ubiquitin-like modifier 1
hsa-miR-3182	MIMAT0015062	1611238	http://www.mirdb.org/cgi-bin/target_detail.cgi?targetID=1611238	118	87	http://www.mirdb.org/cgi-bin/mature_mir.cgi?name=hsa-miR-3182	SBF2	81846	SET binding factor 2
hsa-miR-3182	MIMAT0015062	1611345	http://www.mirdb.org/cgi-bin/target_detail.cgi?targetID=1611345	119	87	http://www.mirdb.org/cgi-bin/mature_mir.cgi?name=hsa-miR-3182	SMG7	9887	SMG7, nonsense mediated mRNA decay factor
hsa-miR-3182	MIMAT0015062	1611354	http://www.mirdb.org/cgi-bin/target_detail.cgi?targetID=1611354	120	87	http://www.mirdb.org/cgi-bin/mature_mir.cgi?name=hsa-miR-3182	NCKAP5	344148	NCK associated protein 5
hsa-miR-3182	MIMAT0015062	1611370	http://www.mirdb.org/cgi-bin/target_detail.cgi?targetID=1611370	121	87	http://www.mirdb.org/cgi-bin/mature_mir.cgi?name=hsa-miR-3182	SLF2	55719	SMC5-SMC6 complex localization factor 2
hsa-miR-3182	MIMAT0015062	1611504	http://www.mirdb.org/cgi-bin/target_detail.cgi?targetID=1611504	122	87	http://www.mirdb.org/cgi-bin/mature_mir.cgi?name=hsa-miR-3182	CHST11	50515	carbohydrate sulfotransferase 11
hsa-miR-3182	MIMAT0015062	1611547	http://www.mirdb.org/cgi-bin/target_detail.cgi?targetID=1611547	123	87	http://www.mirdb.org/cgi-bin/mature_mir.cgi?name=hsa-miR-3182	LRTM2	654429	leucine rich repeats and transmembrane domains 2
hsa-miR-3182	MIMAT0015062	1611639	http://www.mirdb.org/cgi-bin/target_detail.cgi?targetID=1611639	124	87	http://www.mirdb.org/cgi-bin/mature_mir.cgi?name=hsa-miR-3182	DDX55	57696	DEAD-box helicase 55
hsa-miR-3182	MIMAT0015062	1611703	http://www.mirdb.org/cgi-bin/target_detail.cgi?targetID=1611703	125	87	http://www.mirdb.org/cgi-bin/mature_mir.cgi?name=hsa-miR-3182	BTG1	694	BTG anti-proliferation factor 1
hsa-miR-3182	MIMAT0015062	1611710	http://www.mirdb.org/cgi-bin/target_detail.cgi?targetID=1611710	126	87	http://www.mirdb.org/cgi-bin/mature_mir.cgi?name=hsa-miR-3182	KATNAL1	84056	katanin catalytic subunit A1 like 1
hsa-miR-3182	MIMAT0015062	1611758	http://www.mirdb.org/cgi-bin/target_detail.cgi?targetID=1611758	127	87	http://www.mirdb.org/cgi-bin/mature_mir.cgi?name=hsa-miR-3182	GLIPR1	11010	GLI pathogenesis related 1
hsa-miR-3182	MIMAT0015062	1611759	http://www.mirdb.org/cgi-bin/target_detail.cgi?targetID=1611759	128	87	http://www.mirdb.org/cgi-bin/mature_mir.cgi?name=hsa-miR-3182	SORL1	6653	sortilin related receptor 1
hsa-miR-3182	MIMAT0015062	1611796	http://www.mirdb.org/cgi-bin/target_detail.cgi?targetID=1611796	129	87	http://www.mirdb.org/cgi-bin/mature_mir.cgi?name=hsa-miR-3182	SLC9B1	150159	solute carrier family 9 member B1
hsa-miR-3182	MIMAT0015062	1611879	http://www.mirdb.org/cgi-bin/target_detail.cgi?targetID=1611879	130	87	http://www.mirdb.org/cgi-bin/mature_mir.cgi?name=hsa-miR-3182	SH3TC2	79628	SH3 domain and tetratricopeptide repeats 2
hsa-miR-3182	MIMAT0015062	1611990	http://www.mirdb.org/cgi-bin/target_detail.cgi?targetID=1611990	131	87	http://www.mirdb.org/cgi-bin/mature_mir.cgi?name=hsa-miR-3182	GMCL1	64395	germ cell-less, spermatogenesis associated 1
hsa-miR-3182	MIMAT0015062	1612074	http://www.mirdb.org/cgi-bin/target_detail.cgi?targetID=1612074	132	87	http://www.mirdb.org/cgi-bin/mature_mir.cgi?name=hsa-miR-3182	C11orf87	399947	chromosome 11 open reading frame 87
hsa-miR-3182	MIMAT0015062	1612089	http://www.mirdb.org/cgi-bin/target_detail.cgi?targetID=1612089	133	87	http://www.mirdb.org/cgi-bin/mature_mir.cgi?name=hsa-miR-3182	DPP10	57628	dipeptidyl peptidase like 10
hsa-miR-3182	MIMAT0015062	1612099	http://www.mirdb.org/cgi-bin/target_detail.cgi?targetID=1612099	134	87	http://www.mirdb.org/cgi-bin/mature_mir.cgi?name=hsa-miR-3182	PTP4A1	7803	protein tyrosine phosphatase type IVA, member 1
hsa-miR-3182	MIMAT0015062	1612145	http://www.mirdb.org/cgi-bin/target_detail.cgi?targetID=1612145	135	87	http://www.mirdb.org/cgi-bin/mature_mir.cgi?name=hsa-miR-3182	ELAVL3	1995	ELAV like RNA binding protein 3
hsa-miR-3182	MIMAT0015062	1612161	http://www.mirdb.org/cgi-bin/target_detail.cgi?targetID=1612161	136	87	http://www.mirdb.org/cgi-bin/mature_mir.cgi?name=hsa-miR-3182	CTSS	1520	cathepsin S
hsa-miR-3182	MIMAT0015062	1612169	http://www.mirdb.org/cgi-bin/target_detail.cgi?targetID=1612169	137	87	http://www.mirdb.org/cgi-bin/mature_mir.cgi?name=hsa-miR-3182	C8orf33	65265	chromosome 8 open reading frame 33
hsa-miR-3182	MIMAT0015062	1612219	http://www.mirdb.org/cgi-bin/target_detail.cgi?targetID=1612219	138	87	http://www.mirdb.org/cgi-bin/mature_mir.cgi?name=hsa-miR-3182	STK35	140901	serine/threonine kinase 35
hsa-miR-3182	MIMAT0015062	1612222	http://www.mirdb.org/cgi-bin/target_detail.cgi?targetID=1612222	139	87	http://www.mirdb.org/cgi-bin/mature_mir.cgi?name=hsa-miR-3182	BRWD1	54014	bromodomain and WD repeat domain containing 1
hsa-miR-3182	MIMAT0015062	1612280	http://www.mirdb.org/cgi-bin/target_detail.cgi?targetID=1612280	140	87	http://www.mirdb.org/cgi-bin/mature_mir.cgi?name=hsa-miR-3182	AMOTL2	51421	angiomotin like 2
hsa-miR-3182	MIMAT0015062	1612353	http://www.mirdb.org/cgi-bin/target_detail.cgi?targetID=1612353	141	87	http://www.mirdb.org/cgi-bin/mature_mir.cgi?name=hsa-miR-3182	RIT2	6014	Ras like without CAAX 2
hsa-miR-3182	MIMAT0015062	1611257	http://www.mirdb.org/cgi-bin/target_detail.cgi?targetID=1611257	142	86	http://www.mirdb.org/cgi-bin/mature_mir.cgi?name=hsa-miR-3182	BCAS1	8537	breast carcinoma amplified sequence 1
hsa-miR-3182	MIMAT0015062	1611283	http://www.mirdb.org/cgi-bin/target_detail.cgi?targetID=1611283	143	86	http://www.mirdb.org/cgi-bin/mature_mir.cgi?name=hsa-miR-3182	CLCN3	1182	chloride voltage-gated channel 3
hsa-miR-3182	MIMAT0015062	1611350	http://www.mirdb.org/cgi-bin/target_detail.cgi?targetID=1611350	144	86	http://www.mirdb.org/cgi-bin/mature_mir.cgi?name=hsa-miR-3182	UFM1	51569	ubiquitin fold modifier 1
hsa-miR-3182	MIMAT0015062	1611394	http://www.mirdb.org/cgi-bin/target_detail.cgi?targetID=1611394	145	86	http://www.mirdb.org/cgi-bin/mature_mir.cgi?name=hsa-miR-3182	MYSM1	114803	Myb like, SWIRM and MPN domains 1
hsa-miR-3182	MIMAT0015062	1611425	http://www.mirdb.org/cgi-bin/target_detail.cgi?targetID=1611425	146	86	http://www.mirdb.org/cgi-bin/mature_mir.cgi?name=hsa-miR-3182	GHITM	27069	growth hormone inducible transmembrane protein
hsa-miR-3182	MIMAT0015062	1611482	http://www.mirdb.org/cgi-bin/target_detail.cgi?targetID=1611482	147	86	http://www.mirdb.org/cgi-bin/mature_mir.cgi?name=hsa-miR-3182	PRKG2	5593	protein kinase cGMP-dependent 2
hsa-miR-3182	MIMAT0015062	1611535	http://www.mirdb.org/cgi-bin/target_detail.cgi?targetID=1611535	148	86	http://www.mirdb.org/cgi-bin/mature_mir.cgi?name=hsa-miR-3182	RAP2A	5911	RAP2A, member of RAS oncogene family
hsa-miR-3182	MIMAT0015062	1611609	http://www.mirdb.org/cgi-bin/target_detail.cgi?targetID=1611609	149	86	http://www.mirdb.org/cgi-bin/mature_mir.cgi?name=hsa-miR-3182	C1orf21	81563	chromosome 1 open reading frame 21
hsa-miR-3182	MIMAT0015062	1611844	http://www.mirdb.org/cgi-bin/target_detail.cgi?targetID=1611844	150	86	http://www.mirdb.org/cgi-bin/mature_mir.cgi?name=hsa-miR-3182	CHST15	51363	carbohydrate sulfotransferase 15
hsa-miR-3182	MIMAT0015062	1611889	http://www.mirdb.org/cgi-bin/target_detail.cgi?targetID=1611889	151	86	http://www.mirdb.org/cgi-bin/mature_mir.cgi?name=hsa-miR-3182	SNAPC1	6617	small nuclear RNA activating complex polypeptide 1
hsa-miR-3182	MIMAT0015062	1611890	http://www.mirdb.org/cgi-bin/target_detail.cgi?targetID=1611890	152	86	http://www.mirdb.org/cgi-bin/mature_mir.cgi?name=hsa-miR-3182	WDR48	57599	WD repeat domain 48
hsa-miR-3182	MIMAT0015062	1612100	http://www.mirdb.org/cgi-bin/target_detail.cgi?targetID=1612100	153	86	http://www.mirdb.org/cgi-bin/mature_mir.cgi?name=hsa-miR-3182	GRIK2	2898	glutamate ionotropic receptor kainate type subunit 2
hsa-miR-3182	MIMAT0015062	1612111	http://www.mirdb.org/cgi-bin/target_detail.cgi?targetID=1612111	154	86	http://www.mirdb.org/cgi-bin/mature_mir.cgi?name=hsa-miR-3182	MARCH8	220972	membrane associated ring-CH-type finger 8
hsa-miR-3182	MIMAT0015062	1612156	http://www.mirdb.org/cgi-bin/target_detail.cgi?targetID=1612156	155	86	http://www.mirdb.org/cgi-bin/mature_mir.cgi?name=hsa-miR-3182	GALNT15	117248	polypeptide N-acetylgalactosaminyltransferase 15
hsa-miR-3182	MIMAT0015062	1612215	http://www.mirdb.org/cgi-bin/target_detail.cgi?targetID=1612215	156	86	http://www.mirdb.org/cgi-bin/mature_mir.cgi?name=hsa-miR-3182	LYRM9	201229	LYR motif containing 9
hsa-miR-3182	MIMAT0015062	1612236	http://www.mirdb.org/cgi-bin/target_detail.cgi?targetID=1612236	157	86	http://www.mirdb.org/cgi-bin/mature_mir.cgi?name=hsa-miR-3182	MRRF	92399	mitochondrial ribosome recycling factor
hsa-miR-3182	MIMAT0015062	1612252	http://www.mirdb.org/cgi-bin/target_detail.cgi?targetID=1612252	158	86	http://www.mirdb.org/cgi-bin/mature_mir.cgi?name=hsa-miR-3182	ZNF148	7707	zinc finger protein 148
hsa-miR-3182	MIMAT0015062	1612254	http://www.mirdb.org/cgi-bin/target_detail.cgi?targetID=1612254	159	86	http://www.mirdb.org/cgi-bin/mature_mir.cgi?name=hsa-miR-3182	CAP2	10486	cyclase associated actin cytoskeleton regulatory protein 2
hsa-miR-3182	MIMAT0015062	1612272	http://www.mirdb.org/cgi-bin/target_detail.cgi?targetID=1612272	160	86	http://www.mirdb.org/cgi-bin/mature_mir.cgi?name=hsa-miR-3182	LRP8	7804	LDL receptor related protein 8
hsa-miR-3182	MIMAT0015062	1612335	http://www.mirdb.org/cgi-bin/target_detail.cgi?targetID=1612335	161	86	http://www.mirdb.org/cgi-bin/mature_mir.cgi?name=hsa-miR-3182	SRGAP2	23380	SLIT-ROBO Rho GTPase activating protein 2
hsa-miR-3182	MIMAT0015062	1611276	http://www.mirdb.org/cgi-bin/target_detail.cgi?targetID=1611276	162	85	http://www.mirdb.org/cgi-bin/mature_mir.cgi?name=hsa-miR-3182	ZNF761	388561	zinc finger protein 761
hsa-miR-3182	MIMAT0015062	1611427	http://www.mirdb.org/cgi-bin/target_detail.cgi?targetID=1611427	163	85	http://www.mirdb.org/cgi-bin/mature_mir.cgi?name=hsa-miR-3182	CHML	1122	CHM like, Rab escort protein 2
hsa-miR-3182	MIMAT0015062	1611580	http://www.mirdb.org/cgi-bin/target_detail.cgi?targetID=1611580	164	85	http://www.mirdb.org/cgi-bin/mature_mir.cgi?name=hsa-miR-3182	BCL2L13	23786	BCL2 like 13
hsa-miR-3182	MIMAT0015062	1611665	http://www.mirdb.org/cgi-bin/target_detail.cgi?targetID=1611665	165	85	http://www.mirdb.org/cgi-bin/mature_mir.cgi?name=hsa-miR-3182	RAB2A	5862	RAB2A, member RAS oncogene family
hsa-miR-3182	MIMAT0015062	1611713	http://www.mirdb.org/cgi-bin/target_detail.cgi?targetID=1611713	166	85	http://www.mirdb.org/cgi-bin/mature_mir.cgi?name=hsa-miR-3182	PLCH1	23007	phospholipase C eta 1
hsa-miR-3182	MIMAT0015062	1611741	http://www.mirdb.org/cgi-bin/target_detail.cgi?targetID=1611741	167	85	http://www.mirdb.org/cgi-bin/mature_mir.cgi?name=hsa-miR-3182	TTC39B	158219	tetratricopeptide repeat domain 39B
hsa-miR-3182	MIMAT0015062	1611747	http://www.mirdb.org/cgi-bin/target_detail.cgi?targetID=1611747	168	85	http://www.mirdb.org/cgi-bin/mature_mir.cgi?name=hsa-miR-3182	DCDC1	341019	doublecortin domain containing 1
hsa-miR-3182	MIMAT0015062	1611774	http://www.mirdb.org/cgi-bin/target_detail.cgi?targetID=1611774	169	85	http://www.mirdb.org/cgi-bin/mature_mir.cgi?name=hsa-miR-3182	RALGAPA2	57186	Ral GTPase activating protein catalytic alpha subunit 2
hsa-miR-3182	MIMAT0015062	1611880	http://www.mirdb.org/cgi-bin/target_detail.cgi?targetID=1611880	170	85	http://www.mirdb.org/cgi-bin/mature_mir.cgi?name=hsa-miR-3182	PCNX1	22990	pecanex 1
hsa-miR-3182	MIMAT0015062	1612125	http://www.mirdb.org/cgi-bin/target_detail.cgi?targetID=1612125	171	85	http://www.mirdb.org/cgi-bin/mature_mir.cgi?name=hsa-miR-3182	SRXN1	140809	sulfiredoxin 1
hsa-miR-3182	MIMAT0015062	1612154	http://www.mirdb.org/cgi-bin/target_detail.cgi?targetID=1612154	172	85	http://www.mirdb.org/cgi-bin/mature_mir.cgi?name=hsa-miR-3182	IER5	51278	immediate early response 5
hsa-miR-3182	MIMAT0015062	1612206	http://www.mirdb.org/cgi-bin/target_detail.cgi?targetID=1612206	173	85	http://www.mirdb.org/cgi-bin/mature_mir.cgi?name=hsa-miR-3182	NEU3	10825	neuraminidase 3
hsa-miR-3182	MIMAT0015062	1612249	http://www.mirdb.org/cgi-bin/target_detail.cgi?targetID=1612249	174	85	http://www.mirdb.org/cgi-bin/mature_mir.cgi?name=hsa-miR-3182	SMIM13	221710	small integral membrane protein 13
hsa-miR-3182	MIMAT0015062	1612273	http://www.mirdb.org/cgi-bin/target_detail.cgi?targetID=1612273	175	85	http://www.mirdb.org/cgi-bin/mature_mir.cgi?name=hsa-miR-3182	CDH4	1002	cadherin 4
hsa-miR-3182	MIMAT0015062	1612307	http://www.mirdb.org/cgi-bin/target_detail.cgi?targetID=1612307	176	85	http://www.mirdb.org/cgi-bin/mature_mir.cgi?name=hsa-miR-3182	TCP11L2	255394	t-complex 11 like 2
hsa-miR-3182	MIMAT0015062	1611290	http://www.mirdb.org/cgi-bin/target_detail.cgi?targetID=1611290	177	84	http://www.mirdb.org/cgi-bin/mature_mir.cgi?name=hsa-miR-3182	ATP2B1	490	ATPase plasma membrane Ca2+ transporting 1
hsa-miR-3182	MIMAT0015062	1611318	http://www.mirdb.org/cgi-bin/target_detail.cgi?targetID=1611318	178	84	http://www.mirdb.org/cgi-bin/mature_mir.cgi?name=hsa-miR-3182	MTMR4	9110	myotubularin related protein 4
hsa-miR-3182	MIMAT0015062	1611356	http://www.mirdb.org/cgi-bin/target_detail.cgi?targetID=1611356	179	84	http://www.mirdb.org/cgi-bin/mature_mir.cgi?name=hsa-miR-3182	DIXDC1	85458	DIX domain containing 1
hsa-miR-3182	MIMAT0015062	1611402	http://www.mirdb.org/cgi-bin/target_detail.cgi?targetID=1611402	180	84	http://www.mirdb.org/cgi-bin/mature_mir.cgi?name=hsa-miR-3182	DIO2	1734	iodothyronine deiodinase 2
hsa-miR-3182	MIMAT0015062	1611478	http://www.mirdb.org/cgi-bin/target_detail.cgi?targetID=1611478	181	84	http://www.mirdb.org/cgi-bin/mature_mir.cgi?name=hsa-miR-3182	SLC16A14	151473	solute carrier family 16 member 14
hsa-miR-3182	MIMAT0015062	1611629	http://www.mirdb.org/cgi-bin/target_detail.cgi?targetID=1611629	182	84	http://www.mirdb.org/cgi-bin/mature_mir.cgi?name=hsa-miR-3182	PPP1R12A	4659	protein phosphatase 1 regulatory subunit 12A
hsa-miR-3182	MIMAT0015062	1611709	http://www.mirdb.org/cgi-bin/target_detail.cgi?targetID=1611709	183	84	http://www.mirdb.org/cgi-bin/mature_mir.cgi?name=hsa-miR-3182	MIGA1	374986	mitoguardin 1
hsa-miR-3182	MIMAT0015062	1611725	http://www.mirdb.org/cgi-bin/target_detail.cgi?targetID=1611725	184	84	http://www.mirdb.org/cgi-bin/mature_mir.cgi?name=hsa-miR-3182	PRKN	5071	parkin RBR E3 ubiquitin protein ligase
hsa-miR-3182	MIMAT0015062	1611726	http://www.mirdb.org/cgi-bin/target_detail.cgi?targetID=1611726	185	84	http://www.mirdb.org/cgi-bin/mature_mir.cgi?name=hsa-miR-3182	CREBZF	58487	CREB/ATF bZIP transcription factor
hsa-miR-3182	MIMAT0015062	1611862	http://www.mirdb.org/cgi-bin/target_detail.cgi?targetID=1611862	186	84	http://www.mirdb.org/cgi-bin/mature_mir.cgi?name=hsa-miR-3182	USP28	57646	ubiquitin specific peptidase 28
hsa-miR-3182	MIMAT0015062	1611873	http://www.mirdb.org/cgi-bin/target_detail.cgi?targetID=1611873	187	84	http://www.mirdb.org/cgi-bin/mature_mir.cgi?name=hsa-miR-3182	TXNDC8	255220	thioredoxin domain containing 8
hsa-miR-3182	MIMAT0015062	1611891	http://www.mirdb.org/cgi-bin/target_detail.cgi?targetID=1611891	188	84	http://www.mirdb.org/cgi-bin/mature_mir.cgi?name=hsa-miR-3182	DRG2	1819	developmentally regulated GTP binding protein 2
hsa-miR-3182	MIMAT0015062	1611930	http://www.mirdb.org/cgi-bin/target_detail.cgi?targetID=1611930	189	84	http://www.mirdb.org/cgi-bin/mature_mir.cgi?name=hsa-miR-3182	ARPC3	10094	actin related protein 2/3 complex subunit 3
hsa-miR-3182	MIMAT0015062	1611984	http://www.mirdb.org/cgi-bin/target_detail.cgi?targetID=1611984	190	84	http://www.mirdb.org/cgi-bin/mature_mir.cgi?name=hsa-miR-3182	SSTR3	6753	somatostatin receptor 3
hsa-miR-3182	MIMAT0015062	1611991	http://www.mirdb.org/cgi-bin/target_detail.cgi?targetID=1611991	191	84	http://www.mirdb.org/cgi-bin/mature_mir.cgi?name=hsa-miR-3182	TMX1	81542	thioredoxin related transmembrane protein 1
hsa-miR-3182	MIMAT0015062	1612120	http://www.mirdb.org/cgi-bin/target_detail.cgi?targetID=1612120	192	84	http://www.mirdb.org/cgi-bin/mature_mir.cgi?name=hsa-miR-3182	DLG3	1741	discs large MAGUK scaffold protein 3
hsa-miR-3182	MIMAT0015062	1612140	http://www.mirdb.org/cgi-bin/target_detail.cgi?targetID=1612140	193	84	http://www.mirdb.org/cgi-bin/mature_mir.cgi?name=hsa-miR-3182	SEMA5A	9037	semaphorin 5A
hsa-miR-3182	MIMAT0015062	1612187	http://www.mirdb.org/cgi-bin/target_detail.cgi?targetID=1612187	194	84	http://www.mirdb.org/cgi-bin/mature_mir.cgi?name=hsa-miR-3182	RARB	5915	retinoic acid receptor beta
hsa-miR-3182	MIMAT0015062	1612203	http://www.mirdb.org/cgi-bin/target_detail.cgi?targetID=1612203	195	84	http://www.mirdb.org/cgi-bin/mature_mir.cgi?name=hsa-miR-3182	GABRB3	2562	gamma-aminobutyric acid type A receptor beta3 subunit
hsa-miR-3182	MIMAT0015062	1612223	http://www.mirdb.org/cgi-bin/target_detail.cgi?targetID=1612223	196	84	http://www.mirdb.org/cgi-bin/mature_mir.cgi?name=hsa-miR-3182	NCALD	83988	neurocalcin delta
hsa-miR-3182	MIMAT0015062	1612256	http://www.mirdb.org/cgi-bin/target_detail.cgi?targetID=1612256	197	84	http://www.mirdb.org/cgi-bin/mature_mir.cgi?name=hsa-miR-3182	PHF2	5253	PHD finger protein 2
hsa-miR-3182	MIMAT0015062	1612281	http://www.mirdb.org/cgi-bin/target_detail.cgi?targetID=1612281	198	84	http://www.mirdb.org/cgi-bin/mature_mir.cgi?name=hsa-miR-3182	IFI44	10561	interferon induced protein 44
hsa-miR-3182	MIMAT0015062	1612340	http://www.mirdb.org/cgi-bin/target_detail.cgi?targetID=1612340	199	84	http://www.mirdb.org/cgi-bin/mature_mir.cgi?name=hsa-miR-3182	PSTK	118672	phosphoseryl-tRNA kinase
hsa-miR-3182	MIMAT0015062	1612356	http://www.mirdb.org/cgi-bin/target_detail.cgi?targetID=1612356	200	84	http://www.mirdb.org/cgi-bin/mature_mir.cgi?name=hsa-miR-3182	FAM32A	26017	family with sequence similarity 32 member A
hsa-miR-3182	MIMAT0015062	1611274	http://www.mirdb.org/cgi-bin/target_detail.cgi?targetID=1611274	201	83	http://www.mirdb.org/cgi-bin/mature_mir.cgi?name=hsa-miR-3182	DDX6	1656	DEAD-box helicase 6
hsa-miR-3182	MIMAT0015062	1611279	http://www.mirdb.org/cgi-bin/target_detail.cgi?targetID=1611279	202	83	http://www.mirdb.org/cgi-bin/mature_mir.cgi?name=hsa-miR-3182	TMEM168	64418	transmembrane protein 168
hsa-miR-3182	MIMAT0015062	1611342	http://www.mirdb.org/cgi-bin/target_detail.cgi?targetID=1611342	203	83	http://www.mirdb.org/cgi-bin/mature_mir.cgi?name=hsa-miR-3182	PABPN1	8106	poly(A) binding protein nuclear 1
hsa-miR-3182	MIMAT0015062	1611527	http://www.mirdb.org/cgi-bin/target_detail.cgi?targetID=1611527	204	83	http://www.mirdb.org/cgi-bin/mature_mir.cgi?name=hsa-miR-3182	STK32A	202374	serine/threonine kinase 32A
hsa-miR-3182	MIMAT0015062	1611553	http://www.mirdb.org/cgi-bin/target_detail.cgi?targetID=1611553	205	83	http://www.mirdb.org/cgi-bin/mature_mir.cgi?name=hsa-miR-3182	ANK3	288	ankyrin 3
hsa-miR-3182	MIMAT0015062	1611554	http://www.mirdb.org/cgi-bin/target_detail.cgi?targetID=1611554	206	83	http://www.mirdb.org/cgi-bin/mature_mir.cgi?name=hsa-miR-3182	TMEM135	65084	transmembrane protein 135
hsa-miR-3182	MIMAT0015062	1611595	http://www.mirdb.org/cgi-bin/target_detail.cgi?targetID=1611595	207	83	http://www.mirdb.org/cgi-bin/mature_mir.cgi?name=hsa-miR-3182	YTHDC1	91746	YTH domain containing 1
hsa-miR-3182	MIMAT0015062	1611601	http://www.mirdb.org/cgi-bin/target_detail.cgi?targetID=1611601	208	83	http://www.mirdb.org/cgi-bin/mature_mir.cgi?name=hsa-miR-3182	GABPB2	126626	GA binding protein transcription factor subunit beta 2
hsa-miR-3182	MIMAT0015062	1611664	http://www.mirdb.org/cgi-bin/target_detail.cgi?targetID=1611664	209	83	http://www.mirdb.org/cgi-bin/mature_mir.cgi?name=hsa-miR-3182	RAB14	51552	RAB14, member RAS oncogene family
hsa-miR-3182	MIMAT0015062	1611780	http://www.mirdb.org/cgi-bin/target_detail.cgi?targetID=1611780	210	83	http://www.mirdb.org/cgi-bin/mature_mir.cgi?name=hsa-miR-3182	FBXW11	23291	F-box and WD repeat domain containing 11
hsa-miR-3182	MIMAT0015062	1611869	http://www.mirdb.org/cgi-bin/target_detail.cgi?targetID=1611869	211	83	http://www.mirdb.org/cgi-bin/mature_mir.cgi?name=hsa-miR-3182	TEX19	400629	testis expressed 19
hsa-miR-3182	MIMAT0015062	1612135	http://www.mirdb.org/cgi-bin/target_detail.cgi?targetID=1612135	212	83	http://www.mirdb.org/cgi-bin/mature_mir.cgi?name=hsa-miR-3182	IL6ST	3572	interleukin 6 signal transducer
hsa-miR-3182	MIMAT0015062	1612221	http://www.mirdb.org/cgi-bin/target_detail.cgi?targetID=1612221	213	83	http://www.mirdb.org/cgi-bin/mature_mir.cgi?name=hsa-miR-3182	DDX4	54514	DEAD-box helicase 4
hsa-miR-3182	MIMAT0015062	1612351	http://www.mirdb.org/cgi-bin/target_detail.cgi?targetID=1612351	214	83	http://www.mirdb.org/cgi-bin/mature_mir.cgi?name=hsa-miR-3182	NRIP1	8204	nuclear receptor interacting protein 1
hsa-miR-3182	MIMAT0015062	1611338	http://www.mirdb.org/cgi-bin/target_detail.cgi?targetID=1611338	215	82	http://www.mirdb.org/cgi-bin/mature_mir.cgi?name=hsa-miR-3182	WDR41	55255	WD repeat domain 41
hsa-miR-3182	MIMAT0015062	1611339	http://www.mirdb.org/cgi-bin/target_detail.cgi?targetID=1611339	216	82	http://www.mirdb.org/cgi-bin/mature_mir.cgi?name=hsa-miR-3182	OPCML	4978	opioid binding protein/cell adhesion molecule like
hsa-miR-3182	MIMAT0015062	1611374	http://www.mirdb.org/cgi-bin/target_detail.cgi?targetID=1611374	217	82	http://www.mirdb.org/cgi-bin/mature_mir.cgi?name=hsa-miR-3182	CACNA2D2	9254	calcium voltage-gated channel auxiliary subunit alpha2delta 2
hsa-miR-3182	MIMAT0015062	1611386	http://www.mirdb.org/cgi-bin/target_detail.cgi?targetID=1611386	218	82	http://www.mirdb.org/cgi-bin/mature_mir.cgi?name=hsa-miR-3182	KIAA1671	85379	KIAA1671
hsa-miR-3182	MIMAT0015062	1611440	http://www.mirdb.org/cgi-bin/target_detail.cgi?targetID=1611440	219	82	http://www.mirdb.org/cgi-bin/mature_mir.cgi?name=hsa-miR-3182	HEXIM1	10614	HEXIM P-TEFb complex subunit 1
hsa-miR-3182	MIMAT0015062	1611497	http://www.mirdb.org/cgi-bin/target_detail.cgi?targetID=1611497	220	82	http://www.mirdb.org/cgi-bin/mature_mir.cgi?name=hsa-miR-3182	RHOU	58480	ras homolog family member U
hsa-miR-3182	MIMAT0015062	1611502	http://www.mirdb.org/cgi-bin/target_detail.cgi?targetID=1611502	221	82	http://www.mirdb.org/cgi-bin/mature_mir.cgi?name=hsa-miR-3182	CLTC	1213	clathrin heavy chain
hsa-miR-3182	MIMAT0015062	1611517	http://www.mirdb.org/cgi-bin/target_detail.cgi?targetID=1611517	222	82	http://www.mirdb.org/cgi-bin/mature_mir.cgi?name=hsa-miR-3182	CHD1	1105	chromodomain helicase DNA binding protein 1
hsa-miR-3182	MIMAT0015062	1611545	http://www.mirdb.org/cgi-bin/target_detail.cgi?targetID=1611545	223	82	http://www.mirdb.org/cgi-bin/mature_mir.cgi?name=hsa-miR-3182	S1PR3	1903	sphingosine-1-phosphate receptor 3
hsa-miR-3182	MIMAT0015062	1611560	http://www.mirdb.org/cgi-bin/target_detail.cgi?targetID=1611560	224	82	http://www.mirdb.org/cgi-bin/mature_mir.cgi?name=hsa-miR-3182	ARHGAP21	57584	Rho GTPase activating protein 21
hsa-miR-3182	MIMAT0015062	1611575	http://www.mirdb.org/cgi-bin/target_detail.cgi?targetID=1611575	225	82	http://www.mirdb.org/cgi-bin/mature_mir.cgi?name=hsa-miR-3182	FCGR1B	2210	Fc fragment of IgG receptor Ib
hsa-miR-3182	MIMAT0015062	1611731	http://www.mirdb.org/cgi-bin/target_detail.cgi?targetID=1611731	226	82	http://www.mirdb.org/cgi-bin/mature_mir.cgi?name=hsa-miR-3182	MFSD14B	84641	major facilitator superfamily domain containing 14B
hsa-miR-3182	MIMAT0015062	1611897	http://www.mirdb.org/cgi-bin/target_detail.cgi?targetID=1611897	227	82	http://www.mirdb.org/cgi-bin/mature_mir.cgi?name=hsa-miR-3182	CCNA2	890	cyclin A2
hsa-miR-3182	MIMAT0015062	1611929	http://www.mirdb.org/cgi-bin/target_detail.cgi?targetID=1611929	228	82	http://www.mirdb.org/cgi-bin/mature_mir.cgi?name=hsa-miR-3182	EXD2	55218	exonuclease 3'-5' domain containing 2
hsa-miR-3182	MIMAT0015062	1612133	http://www.mirdb.org/cgi-bin/target_detail.cgi?targetID=1612133	229	82	http://www.mirdb.org/cgi-bin/mature_mir.cgi?name=hsa-miR-3182	KLHL14	57565	kelch like family member 14
hsa-miR-3182	MIMAT0015062	1612195	http://www.mirdb.org/cgi-bin/target_detail.cgi?targetID=1612195	230	82	http://www.mirdb.org/cgi-bin/mature_mir.cgi?name=hsa-miR-3182	FCGR1A	2209	Fc fragment of IgG receptor Ia
hsa-miR-3182	MIMAT0015062	1612217	http://www.mirdb.org/cgi-bin/target_detail.cgi?targetID=1612217	231	82	http://www.mirdb.org/cgi-bin/mature_mir.cgi?name=hsa-miR-3182	PYROXD1	79912	pyridine nucleotide-disulphide oxidoreductase domain 1
hsa-miR-3182	MIMAT0015062	1612243	http://www.mirdb.org/cgi-bin/target_detail.cgi?targetID=1612243	232	82	http://www.mirdb.org/cgi-bin/mature_mir.cgi?name=hsa-miR-3182	MIER1	57708	MIER1 transcriptional regulator
hsa-miR-3182	MIMAT0015062	1612294	http://www.mirdb.org/cgi-bin/target_detail.cgi?targetID=1612294	233	82	http://www.mirdb.org/cgi-bin/mature_mir.cgi?name=hsa-miR-3182	MALT1	10892	MALT1 paracaspase
hsa-miR-3182	MIMAT0015062	1612338	http://www.mirdb.org/cgi-bin/target_detail.cgi?targetID=1612338	234	82	http://www.mirdb.org/cgi-bin/mature_mir.cgi?name=hsa-miR-3182	FRMD3	257019	FERM domain containing 3
hsa-miR-3182	MIMAT0015062	1611355	http://www.mirdb.org/cgi-bin/target_detail.cgi?targetID=1611355	235	81	http://www.mirdb.org/cgi-bin/mature_mir.cgi?name=hsa-miR-3182	PTPRT	11122	protein tyrosine phosphatase, receptor type T
hsa-miR-3182	MIMAT0015062	1611371	http://www.mirdb.org/cgi-bin/target_detail.cgi?targetID=1611371	236	81	http://www.mirdb.org/cgi-bin/mature_mir.cgi?name=hsa-miR-3182	PATE1	160065	prostate and testis expressed 1
hsa-miR-3182	MIMAT0015062	1611393	http://www.mirdb.org/cgi-bin/target_detail.cgi?targetID=1611393	237	81	http://www.mirdb.org/cgi-bin/mature_mir.cgi?name=hsa-miR-3182	EGLN1	54583	egl-9 family hypoxia inducible factor 1
hsa-miR-3182	MIMAT0015062	1611613	http://www.mirdb.org/cgi-bin/target_detail.cgi?targetID=1611613	238	81	http://www.mirdb.org/cgi-bin/mature_mir.cgi?name=hsa-miR-3182	TRDMT1	1787	tRNA aspartic acid methyltransferase 1
hsa-miR-3182	MIMAT0015062	1611628	http://www.mirdb.org/cgi-bin/target_detail.cgi?targetID=1611628	239	81	http://www.mirdb.org/cgi-bin/mature_mir.cgi?name=hsa-miR-3182	CCL16	6360	C-C motif chemokine ligand 16
hsa-miR-3182	MIMAT0015062	1611656	http://www.mirdb.org/cgi-bin/target_detail.cgi?targetID=1611656	240	81	http://www.mirdb.org/cgi-bin/mature_mir.cgi?name=hsa-miR-3182	SCN1B	6324	sodium voltage-gated channel beta subunit 1
hsa-miR-3182	MIMAT0015062	1611751	http://www.mirdb.org/cgi-bin/target_detail.cgi?targetID=1611751	241	81	http://www.mirdb.org/cgi-bin/mature_mir.cgi?name=hsa-miR-3182	GNPTAB	79158	N-acetylglucosamine-1-phosphate transferase subunits alpha and beta
hsa-miR-3182	MIMAT0015062	1611752	http://www.mirdb.org/cgi-bin/target_detail.cgi?targetID=1611752	242	81	http://www.mirdb.org/cgi-bin/mature_mir.cgi?name=hsa-miR-3182	ZNF81	347344	zinc finger protein 81
hsa-miR-3182	MIMAT0015062	1611776	http://www.mirdb.org/cgi-bin/target_detail.cgi?targetID=1611776	243	81	http://www.mirdb.org/cgi-bin/mature_mir.cgi?name=hsa-miR-3182	DTNA	1837	dystrobrevin alpha
hsa-miR-3182	MIMAT0015062	1611783	http://www.mirdb.org/cgi-bin/target_detail.cgi?targetID=1611783	244	81	http://www.mirdb.org/cgi-bin/mature_mir.cgi?name=hsa-miR-3182	TNFAIP8L2	79626	TNF alpha induced protein 8 like 2
hsa-miR-3182	MIMAT0015062	1611968	http://www.mirdb.org/cgi-bin/target_detail.cgi?targetID=1611968	245	81	http://www.mirdb.org/cgi-bin/mature_mir.cgi?name=hsa-miR-3182	ITGB5	3693	integrin subunit beta 5
hsa-miR-3182	MIMAT0015062	1612023	http://www.mirdb.org/cgi-bin/target_detail.cgi?targetID=1612023	246	81	http://www.mirdb.org/cgi-bin/mature_mir.cgi?name=hsa-miR-3182	NR3C1	2908	nuclear receptor subfamily 3 group C member 1
hsa-miR-3182	MIMAT0015062	1612226	http://www.mirdb.org/cgi-bin/target_detail.cgi?targetID=1612226	247	81	http://www.mirdb.org/cgi-bin/mature_mir.cgi?name=hsa-miR-3182	DNAH12	201625	dynein axonemal heavy chain 12
hsa-miR-3182	MIMAT0015062	1612288	http://www.mirdb.org/cgi-bin/target_detail.cgi?targetID=1612288	248	81	http://www.mirdb.org/cgi-bin/mature_mir.cgi?name=hsa-miR-3182	GNA14	9630	G protein subunit alpha 14
hsa-miR-3182	MIMAT0015062	1612346	http://www.mirdb.org/cgi-bin/target_detail.cgi?targetID=1612346	249	81	http://www.mirdb.org/cgi-bin/mature_mir.cgi?name=hsa-miR-3182	SNRNP27	11017	small nuclear ribonucleoprotein U4/U6.U5 subunit 27
hsa-miR-3182	MIMAT0015062	1611246	http://www.mirdb.org/cgi-bin/target_detail.cgi?targetID=1611246	250	80	http://www.mirdb.org/cgi-bin/mature_mir.cgi?name=hsa-miR-3182	MARVELD3	91862	MARVEL domain containing 3
hsa-miR-3182	MIMAT0015062	1611252	http://www.mirdb.org/cgi-bin/target_detail.cgi?targetID=1611252	251	80	http://www.mirdb.org/cgi-bin/mature_mir.cgi?name=hsa-miR-3182	MAGI3	260425	membrane associated guanylate kinase, WW and PDZ domain containing 3
hsa-miR-3182	MIMAT0015062	1611267	http://www.mirdb.org/cgi-bin/target_detail.cgi?targetID=1611267	252	80	http://www.mirdb.org/cgi-bin/mature_mir.cgi?name=hsa-miR-3182	METTL8	79828	methyltransferase like 8
hsa-miR-3182	MIMAT0015062	1611320	http://www.mirdb.org/cgi-bin/target_detail.cgi?targetID=1611320	253	80	http://www.mirdb.org/cgi-bin/mature_mir.cgi?name=hsa-miR-3182	CCDC13	152206	coiled-coil domain containing 13
hsa-miR-3182	MIMAT0015062	1611324	http://www.mirdb.org/cgi-bin/target_detail.cgi?targetID=1611324	254	80	http://www.mirdb.org/cgi-bin/mature_mir.cgi?name=hsa-miR-3182	TRIQK	286144	triple QxxK/R motif containing
hsa-miR-3182	MIMAT0015062	1611364	http://www.mirdb.org/cgi-bin/target_detail.cgi?targetID=1611364	255	80	http://www.mirdb.org/cgi-bin/mature_mir.cgi?name=hsa-miR-3182	NPR3	4883	natriuretic peptide receptor 3
hsa-miR-3182	MIMAT0015062	1611408	http://www.mirdb.org/cgi-bin/target_detail.cgi?targetID=1611408	256	80	http://www.mirdb.org/cgi-bin/mature_mir.cgi?name=hsa-miR-3182	NYAP1	222950	neuronal tyrosine phosphorylated phosphoinositide-3-kinase adaptor 1
hsa-miR-3182	MIMAT0015062	1611412	http://www.mirdb.org/cgi-bin/target_detail.cgi?targetID=1611412	257	80	http://www.mirdb.org/cgi-bin/mature_mir.cgi?name=hsa-miR-3182	COL19A1	1310	collagen type XIX alpha 1 chain
hsa-miR-3182	MIMAT0015062	1611436	http://www.mirdb.org/cgi-bin/target_detail.cgi?targetID=1611436	258	80	http://www.mirdb.org/cgi-bin/mature_mir.cgi?name=hsa-miR-3182	DLG2	1740	discs large MAGUK scaffold protein 2
hsa-miR-3182	MIMAT0015062	1611457	http://www.mirdb.org/cgi-bin/target_detail.cgi?targetID=1611457	259	80	http://www.mirdb.org/cgi-bin/mature_mir.cgi?name=hsa-miR-3182	JMY	133746	junction mediating and regulatory protein, p53 cofactor
hsa-miR-3182	MIMAT0015062	1611529	http://www.mirdb.org/cgi-bin/target_detail.cgi?targetID=1611529	260	80	http://www.mirdb.org/cgi-bin/mature_mir.cgi?name=hsa-miR-3182	SNX13	23161	sorting nexin 13
hsa-miR-3182	MIMAT0015062	1611692	http://www.mirdb.org/cgi-bin/target_detail.cgi?targetID=1611692	261	80	http://www.mirdb.org/cgi-bin/mature_mir.cgi?name=hsa-miR-3182	ZNF697	90874	zinc finger protein 697
hsa-miR-3182	MIMAT0015062	1611718	http://www.mirdb.org/cgi-bin/target_detail.cgi?targetID=1611718	262	80	http://www.mirdb.org/cgi-bin/mature_mir.cgi?name=hsa-miR-3182	ZFP36L1	677	ZFP36 ring finger protein like 1
hsa-miR-3182	MIMAT0015062	1611779	http://www.mirdb.org/cgi-bin/target_detail.cgi?targetID=1611779	263	80	http://www.mirdb.org/cgi-bin/mature_mir.cgi?name=hsa-miR-3182	SH2D4B	387694	SH2 domain containing 4B
hsa-miR-3182	MIMAT0015062	1611915	http://www.mirdb.org/cgi-bin/target_detail.cgi?targetID=1611915	264	80	http://www.mirdb.org/cgi-bin/mature_mir.cgi?name=hsa-miR-3182	TMC7	79905	transmembrane channel like 7
hsa-miR-3182	MIMAT0015062	1611939	http://www.mirdb.org/cgi-bin/target_detail.cgi?targetID=1611939	265	80	http://www.mirdb.org/cgi-bin/mature_mir.cgi?name=hsa-miR-3182	IARS	3376	isoleucyl-tRNA synthetase
hsa-miR-3182	MIMAT0015062	1612026	http://www.mirdb.org/cgi-bin/target_detail.cgi?targetID=1612026	266	80	http://www.mirdb.org/cgi-bin/mature_mir.cgi?name=hsa-miR-3182	ZRANB3	84083	zinc finger RANBP2-type containing 3
hsa-miR-3182	MIMAT0015062	1612029	http://www.mirdb.org/cgi-bin/target_detail.cgi?targetID=1612029	267	80	http://www.mirdb.org/cgi-bin/mature_mir.cgi?name=hsa-miR-3182	C5orf63	401207	chromosome 5 open reading frame 63
hsa-miR-3182	MIMAT0015062	1612038	http://www.mirdb.org/cgi-bin/target_detail.cgi?targetID=1612038	268	80	http://www.mirdb.org/cgi-bin/mature_mir.cgi?name=hsa-miR-3182	DPY30	84661	dpy-30, histone methyltransferase complex regulatory subunit
hsa-miR-3182	MIMAT0015062	1612087	http://www.mirdb.org/cgi-bin/target_detail.cgi?targetID=1612087	269	80	http://www.mirdb.org/cgi-bin/mature_mir.cgi?name=hsa-miR-3182	MET	4233	MET proto-oncogene, receptor tyrosine kinase
hsa-miR-3182	MIMAT0015062	1612202	http://www.mirdb.org/cgi-bin/target_detail.cgi?targetID=1612202	270	80	http://www.mirdb.org/cgi-bin/mature_mir.cgi?name=hsa-miR-3182	EML4	27436	EMAP like 4
hsa-miR-3182	MIMAT0015062	1612261	http://www.mirdb.org/cgi-bin/target_detail.cgi?targetID=1612261	271	80	http://www.mirdb.org/cgi-bin/mature_mir.cgi?name=hsa-miR-3182	CD22	933	CD22 molecule
hsa-miR-3182	MIMAT0015062	1611253	http://www.mirdb.org/cgi-bin/target_detail.cgi?targetID=1611253	272	79	http://www.mirdb.org/cgi-bin/mature_mir.cgi?name=hsa-miR-3182	DERL2	51009	derlin 2
hsa-miR-3182	MIMAT0015062	1611349	http://www.mirdb.org/cgi-bin/target_detail.cgi?targetID=1611349	273	79	http://www.mirdb.org/cgi-bin/mature_mir.cgi?name=hsa-miR-3182	CREBRF	153222	CREB3 regulatory factor
hsa-miR-3182	MIMAT0015062	1611359	http://www.mirdb.org/cgi-bin/target_detail.cgi?targetID=1611359	274	79	http://www.mirdb.org/cgi-bin/mature_mir.cgi?name=hsa-miR-3182	TIAL1	7073	TIA1 cytotoxic granule associated RNA binding protein like 1
hsa-miR-3182	MIMAT0015062	1611372	http://www.mirdb.org/cgi-bin/target_detail.cgi?targetID=1611372	275	79	http://www.mirdb.org/cgi-bin/mature_mir.cgi?name=hsa-miR-3182	FLVCR2	55640	feline leukemia virus subgroup C cellular receptor family member 2
hsa-miR-3182	MIMAT0015062	1611463	http://www.mirdb.org/cgi-bin/target_detail.cgi?targetID=1611463	276	79	http://www.mirdb.org/cgi-bin/mature_mir.cgi?name=hsa-miR-3182	ROCK2	9475	Rho associated coiled-coil containing protein kinase 2
hsa-miR-3182	MIMAT0015062	1611475	http://www.mirdb.org/cgi-bin/target_detail.cgi?targetID=1611475	277	79	http://www.mirdb.org/cgi-bin/mature_mir.cgi?name=hsa-miR-3182	NRG1	3084	neuregulin 1
hsa-miR-3182	MIMAT0015062	1611484	http://www.mirdb.org/cgi-bin/target_detail.cgi?targetID=1611484	278	79	http://www.mirdb.org/cgi-bin/mature_mir.cgi?name=hsa-miR-3182	GRIN2A	2903	glutamate ionotropic receptor NMDA type subunit 2A
hsa-miR-3182	MIMAT0015062	1611520	http://www.mirdb.org/cgi-bin/target_detail.cgi?targetID=1611520	279	79	http://www.mirdb.org/cgi-bin/mature_mir.cgi?name=hsa-miR-3182	STEAP3	55240	STEAP3 metalloreductase
hsa-miR-3182	MIMAT0015062	1611531	http://www.mirdb.org/cgi-bin/target_detail.cgi?targetID=1611531	280	79	http://www.mirdb.org/cgi-bin/mature_mir.cgi?name=hsa-miR-3182	MBNL3	55796	muscleblind like splicing regulator 3
hsa-miR-3182	MIMAT0015062	1611541	http://www.mirdb.org/cgi-bin/target_detail.cgi?targetID=1611541	281	79	http://www.mirdb.org/cgi-bin/mature_mir.cgi?name=hsa-miR-3182	SEMA6D	80031	semaphorin 6D
hsa-miR-3182	MIMAT0015062	1611571	http://www.mirdb.org/cgi-bin/target_detail.cgi?targetID=1611571	282	79	http://www.mirdb.org/cgi-bin/mature_mir.cgi?name=hsa-miR-3182	DPP4	1803	dipeptidyl peptidase 4
hsa-miR-3182	MIMAT0015062	1611620	http://www.mirdb.org/cgi-bin/target_detail.cgi?targetID=1611620	283	79	http://www.mirdb.org/cgi-bin/mature_mir.cgi?name=hsa-miR-3182	SMCHD1	23347	structural maintenance of chromosomes flexible hinge domain containing 1
hsa-miR-3182	MIMAT0015062	1611686	http://www.mirdb.org/cgi-bin/target_detail.cgi?targetID=1611686	284	79	http://www.mirdb.org/cgi-bin/mature_mir.cgi?name=hsa-miR-3182	TUBB6	84617	tubulin beta 6 class V
hsa-miR-3182	MIMAT0015062	1611750	http://www.mirdb.org/cgi-bin/target_detail.cgi?targetID=1611750	285	79	http://www.mirdb.org/cgi-bin/mature_mir.cgi?name=hsa-miR-3182	ACVR2B	93	activin A receptor type 2B
hsa-miR-3182	MIMAT0015062	1611766	http://www.mirdb.org/cgi-bin/target_detail.cgi?targetID=1611766	286	79	http://www.mirdb.org/cgi-bin/mature_mir.cgi?name=hsa-miR-3182	SYT2	127833	synaptotagmin 2
hsa-miR-3182	MIMAT0015062	1611801	http://www.mirdb.org/cgi-bin/target_detail.cgi?targetID=1611801	287	79	http://www.mirdb.org/cgi-bin/mature_mir.cgi?name=hsa-miR-3182	ARHGEF18	23370	Rho/Rac guanine nucleotide exchange factor 18
hsa-miR-3182	MIMAT0015062	1611927	http://www.mirdb.org/cgi-bin/target_detail.cgi?targetID=1611927	288	79	http://www.mirdb.org/cgi-bin/mature_mir.cgi?name=hsa-miR-3182	CXXC5	51523	CXXC finger protein 5
hsa-miR-3182	MIMAT0015062	1611952	http://www.mirdb.org/cgi-bin/target_detail.cgi?targetID=1611952	289	79	http://www.mirdb.org/cgi-bin/mature_mir.cgi?name=hsa-miR-3182	BMP7	655	bone morphogenetic protein 7
hsa-miR-3182	MIMAT0015062	1612078	http://www.mirdb.org/cgi-bin/target_detail.cgi?targetID=1612078	290	79	http://www.mirdb.org/cgi-bin/mature_mir.cgi?name=hsa-miR-3182	ATP2A1	487	ATPase sarcoplasmic/endoplasmic reticulum Ca2+ transporting 1
hsa-miR-3182	MIMAT0015062	1612129	http://www.mirdb.org/cgi-bin/target_detail.cgi?targetID=1612129	291	79	http://www.mirdb.org/cgi-bin/mature_mir.cgi?name=hsa-miR-3182	RAB8B	51762	RAB8B, member RAS oncogene family
hsa-miR-3182	MIMAT0015062	1612198	http://www.mirdb.org/cgi-bin/target_detail.cgi?targetID=1612198	292	79	http://www.mirdb.org/cgi-bin/mature_mir.cgi?name=hsa-miR-3182	CASP8AP2	9994	caspase 8 associated protein 2
hsa-miR-3182	MIMAT0015062	1612230	http://www.mirdb.org/cgi-bin/target_detail.cgi?targetID=1612230	293	79	http://www.mirdb.org/cgi-bin/mature_mir.cgi?name=hsa-miR-3182	POTEM	641455	POTE ankyrin domain family member M
hsa-miR-3182	MIMAT0015062	1612269	http://www.mirdb.org/cgi-bin/target_detail.cgi?targetID=1612269	294	79	http://www.mirdb.org/cgi-bin/mature_mir.cgi?name=hsa-miR-3182	LGALS8	3964	galectin 8
hsa-miR-3182	MIMAT0015062	1611297	http://www.mirdb.org/cgi-bin/target_detail.cgi?targetID=1611297	295	78	http://www.mirdb.org/cgi-bin/mature_mir.cgi?name=hsa-miR-3182	ASPHD2	57168	aspartate beta-hydroxylase domain containing 2
hsa-miR-3182	MIMAT0015062	1611574	http://www.mirdb.org/cgi-bin/target_detail.cgi?targetID=1611574	296	78	http://www.mirdb.org/cgi-bin/mature_mir.cgi?name=hsa-miR-3182	SLC9A1	6548	solute carrier family 9 member A1
hsa-miR-3182	MIMAT0015062	1611587	http://www.mirdb.org/cgi-bin/target_detail.cgi?targetID=1611587	297	78	http://www.mirdb.org/cgi-bin/mature_mir.cgi?name=hsa-miR-3182	SHE	126669	Src homology 2 domain containing E
hsa-miR-3182	MIMAT0015062	1611600	http://www.mirdb.org/cgi-bin/target_detail.cgi?targetID=1611600	298	78	http://www.mirdb.org/cgi-bin/mature_mir.cgi?name=hsa-miR-3182	GXYLT1	283464	glucoside xylosyltransferase 1
hsa-miR-3182	MIMAT0015062	1611602	http://www.mirdb.org/cgi-bin/target_detail.cgi?targetID=1611602	299	78	http://www.mirdb.org/cgi-bin/mature_mir.cgi?name=hsa-miR-3182	GRAMD1B	57476	GRAM domain containing 1B
hsa-miR-3182	MIMAT0015062	1611606	http://www.mirdb.org/cgi-bin/target_detail.cgi?targetID=1611606	300	78	http://www.mirdb.org/cgi-bin/mature_mir.cgi?name=hsa-miR-3182	PRKAA1	5562	protein kinase AMP-activated catalytic subunit alpha 1
hsa-miR-3182	MIMAT0015062	1611723	http://www.mirdb.org/cgi-bin/target_detail.cgi?targetID=1611723	301	78	http://www.mirdb.org/cgi-bin/mature_mir.cgi?name=hsa-miR-3182	SCAI	286205	suppressor of cancer cell invasion
hsa-miR-3182	MIMAT0015062	1611808	http://www.mirdb.org/cgi-bin/target_detail.cgi?targetID=1611808	302	78	http://www.mirdb.org/cgi-bin/mature_mir.cgi?name=hsa-miR-3182	WWC2	80014	WW and C2 domain containing 2
hsa-miR-3182	MIMAT0015062	1611823	http://www.mirdb.org/cgi-bin/target_detail.cgi?targetID=1611823	303	78	http://www.mirdb.org/cgi-bin/mature_mir.cgi?name=hsa-miR-3182	UHMK1	127933	U2AF homology motif kinase 1
hsa-miR-3182	MIMAT0015062	1611900	http://www.mirdb.org/cgi-bin/target_detail.cgi?targetID=1611900	304	78	http://www.mirdb.org/cgi-bin/mature_mir.cgi?name=hsa-miR-3182	PDE4D	5144	phosphodiesterase 4D
hsa-miR-3182	MIMAT0015062	1612062	http://www.mirdb.org/cgi-bin/target_detail.cgi?targetID=1612062	305	78	http://www.mirdb.org/cgi-bin/mature_mir.cgi?name=hsa-miR-3182	CPEB2	132864	cytoplasmic polyadenylation element binding protein 2
hsa-miR-3182	MIMAT0015062	1612076	http://www.mirdb.org/cgi-bin/target_detail.cgi?targetID=1612076	306	78	http://www.mirdb.org/cgi-bin/mature_mir.cgi?name=hsa-miR-3182	TMEM181	57583	transmembrane protein 181
hsa-miR-3182	MIMAT0015062	1612084	http://www.mirdb.org/cgi-bin/target_detail.cgi?targetID=1612084	307	78	http://www.mirdb.org/cgi-bin/mature_mir.cgi?name=hsa-miR-3182	ZNF208	7757	zinc finger protein 208
hsa-miR-3182	MIMAT0015062	1612106	http://www.mirdb.org/cgi-bin/target_detail.cgi?targetID=1612106	308	78	http://www.mirdb.org/cgi-bin/mature_mir.cgi?name=hsa-miR-3182	GABPA	2551	GA binding protein transcription factor subunit alpha
hsa-miR-3182	MIMAT0015062	1612205	http://www.mirdb.org/cgi-bin/target_detail.cgi?targetID=1612205	309	78	http://www.mirdb.org/cgi-bin/mature_mir.cgi?name=hsa-miR-3182	ETFBKMT	254013	electron transfer flavoprotein subunit beta lysine methyltransferase
hsa-miR-3182	MIMAT0015062	1612220	http://www.mirdb.org/cgi-bin/target_detail.cgi?targetID=1612220	310	78	http://www.mirdb.org/cgi-bin/mature_mir.cgi?name=hsa-miR-3182	TFPI2	7980	tissue factor pathway inhibitor 2
hsa-miR-3182	MIMAT0015062	1612317	http://www.mirdb.org/cgi-bin/target_detail.cgi?targetID=1612317	311	78	http://www.mirdb.org/cgi-bin/mature_mir.cgi?name=hsa-miR-3182	KIAA1324L	222223	KIAA1324 like
hsa-miR-3182	MIMAT0015062	1612357	http://www.mirdb.org/cgi-bin/target_detail.cgi?targetID=1612357	312	78	http://www.mirdb.org/cgi-bin/mature_mir.cgi?name=hsa-miR-3182	OTOR	56914	otoraplin
hsa-miR-3182	MIMAT0015062	1611242	http://www.mirdb.org/cgi-bin/target_detail.cgi?targetID=1611242	313	77	http://www.mirdb.org/cgi-bin/mature_mir.cgi?name=hsa-miR-3182	GATAD2B	57459	GATA zinc finger domain containing 2B
hsa-miR-3182	MIMAT0015062	1611281	http://www.mirdb.org/cgi-bin/target_detail.cgi?targetID=1611281	314	77	http://www.mirdb.org/cgi-bin/mature_mir.cgi?name=hsa-miR-3182	ZNF302	55900	zinc finger protein 302
hsa-miR-3182	MIMAT0015062	1611287	http://www.mirdb.org/cgi-bin/target_detail.cgi?targetID=1611287	315	77	http://www.mirdb.org/cgi-bin/mature_mir.cgi?name=hsa-miR-3182	ZMAT1	84460	zinc finger matrin-type 1
hsa-miR-3182	MIMAT0015062	1611328	http://www.mirdb.org/cgi-bin/target_detail.cgi?targetID=1611328	316	77	http://www.mirdb.org/cgi-bin/mature_mir.cgi?name=hsa-miR-3182	RBL2	5934	RB transcriptional corepressor like 2
hsa-miR-3182	MIMAT0015062	1611335	http://www.mirdb.org/cgi-bin/target_detail.cgi?targetID=1611335	317	77	http://www.mirdb.org/cgi-bin/mature_mir.cgi?name=hsa-miR-3182	PDE7A	5150	phosphodiesterase 7A
hsa-miR-3182	MIMAT0015062	1611340	http://www.mirdb.org/cgi-bin/target_detail.cgi?targetID=1611340	318	77	http://www.mirdb.org/cgi-bin/mature_mir.cgi?name=hsa-miR-3182	CIAO2A	84191	cytosolic iron-sulfur assembly component 2A
hsa-miR-3182	MIMAT0015062	1611375	http://www.mirdb.org/cgi-bin/target_detail.cgi?targetID=1611375	319	77	http://www.mirdb.org/cgi-bin/mature_mir.cgi?name=hsa-miR-3182	CADM2	253559	cell adhesion molecule 2
hsa-miR-3182	MIMAT0015062	1611410	http://www.mirdb.org/cgi-bin/target_detail.cgi?targetID=1611410	320	77	http://www.mirdb.org/cgi-bin/mature_mir.cgi?name=hsa-miR-3182	FMOD	2331	fibromodulin
hsa-miR-3182	MIMAT0015062	1611443	http://www.mirdb.org/cgi-bin/target_detail.cgi?targetID=1611443	321	77	http://www.mirdb.org/cgi-bin/mature_mir.cgi?name=hsa-miR-3182	SKIL	6498	SKI like proto-oncogene
hsa-miR-3182	MIMAT0015062	1611490	http://www.mirdb.org/cgi-bin/target_detail.cgi?targetID=1611490	322	77	http://www.mirdb.org/cgi-bin/mature_mir.cgi?name=hsa-miR-3182	RNF103	7844	ring finger protein 103
hsa-miR-3182	MIMAT0015062	1611509	http://www.mirdb.org/cgi-bin/target_detail.cgi?targetID=1611509	323	77	http://www.mirdb.org/cgi-bin/mature_mir.cgi?name=hsa-miR-3182	SLC7A14	57709	solute carrier family 7 member 14
hsa-miR-3182	MIMAT0015062	1611525	http://www.mirdb.org/cgi-bin/target_detail.cgi?targetID=1611525	324	77	http://www.mirdb.org/cgi-bin/mature_mir.cgi?name=hsa-miR-3182	JKAMP	51528	JNK1/MAPK8 associated membrane protein
hsa-miR-3182	MIMAT0015062	1611550	http://www.mirdb.org/cgi-bin/target_detail.cgi?targetID=1611550	325	77	http://www.mirdb.org/cgi-bin/mature_mir.cgi?name=hsa-miR-3182	AMMECR1L	83607	AMMECR1 like
hsa-miR-3182	MIMAT0015062	1611616	http://www.mirdb.org/cgi-bin/target_detail.cgi?targetID=1611616	326	77	http://www.mirdb.org/cgi-bin/mature_mir.cgi?name=hsa-miR-3182	STON2	85439	stonin 2
hsa-miR-3182	MIMAT0015062	1611627	http://www.mirdb.org/cgi-bin/target_detail.cgi?targetID=1611627	327	77	http://www.mirdb.org/cgi-bin/mature_mir.cgi?name=hsa-miR-3182	SREK1	140890	splicing regulatory glutamic acid and lysine rich protein 1
hsa-miR-3182	MIMAT0015062	1611660	http://www.mirdb.org/cgi-bin/target_detail.cgi?targetID=1611660	328	77	http://www.mirdb.org/cgi-bin/mature_mir.cgi?name=hsa-miR-3182	FLRT2	23768	fibronectin leucine rich transmembrane protein 2
hsa-miR-3182	MIMAT0015062	1611680	http://www.mirdb.org/cgi-bin/target_detail.cgi?targetID=1611680	329	77	http://www.mirdb.org/cgi-bin/mature_mir.cgi?name=hsa-miR-3182	RYR2	6262	ryanodine receptor 2
hsa-miR-3182	MIMAT0015062	1611704	http://www.mirdb.org/cgi-bin/target_detail.cgi?targetID=1611704	330	77	http://www.mirdb.org/cgi-bin/mature_mir.cgi?name=hsa-miR-3182	ZNF276	92822	zinc finger protein 276
hsa-miR-3182	MIMAT0015062	1611802	http://www.mirdb.org/cgi-bin/target_detail.cgi?targetID=1611802	331	77	http://www.mirdb.org/cgi-bin/mature_mir.cgi?name=hsa-miR-3182	TENT4B	64282	terminal nucleotidyltransferase 4B
hsa-miR-3182	MIMAT0015062	1611842	http://www.mirdb.org/cgi-bin/target_detail.cgi?targetID=1611842	332	77	http://www.mirdb.org/cgi-bin/mature_mir.cgi?name=hsa-miR-3182	ASPH	444	aspartate beta-hydroxylase
hsa-miR-3182	MIMAT0015062	1611845	http://www.mirdb.org/cgi-bin/target_detail.cgi?targetID=1611845	333	77	http://www.mirdb.org/cgi-bin/mature_mir.cgi?name=hsa-miR-3182	BACE1	23621	beta-secretase 1
hsa-miR-3182	MIMAT0015062	1611917	http://www.mirdb.org/cgi-bin/target_detail.cgi?targetID=1611917	334	77	http://www.mirdb.org/cgi-bin/mature_mir.cgi?name=hsa-miR-3182	PDGFC	56034	platelet derived growth factor C
hsa-miR-3182	MIMAT0015062	1611918	http://www.mirdb.org/cgi-bin/target_detail.cgi?targetID=1611918	335	77	http://www.mirdb.org/cgi-bin/mature_mir.cgi?name=hsa-miR-3182	SOS1	6654	SOS Ras/Rac guanine nucleotide exchange factor 1
hsa-miR-3182	MIMAT0015062	1611920	http://www.mirdb.org/cgi-bin/target_detail.cgi?targetID=1611920	336	77	http://www.mirdb.org/cgi-bin/mature_mir.cgi?name=hsa-miR-3182	KLF6	1316	Kruppel like factor 6
hsa-miR-3182	MIMAT0015062	1611922	http://www.mirdb.org/cgi-bin/target_detail.cgi?targetID=1611922	337	77	http://www.mirdb.org/cgi-bin/mature_mir.cgi?name=hsa-miR-3182	TBX18	9096	T-box 18
hsa-miR-3182	MIMAT0015062	1611935	http://www.mirdb.org/cgi-bin/target_detail.cgi?targetID=1611935	338	77	http://www.mirdb.org/cgi-bin/mature_mir.cgi?name=hsa-miR-3182	PHACTR4	65979	phosphatase and actin regulator 4
hsa-miR-3182	MIMAT0015062	1612132	http://www.mirdb.org/cgi-bin/target_detail.cgi?targetID=1612132	339	77	http://www.mirdb.org/cgi-bin/mature_mir.cgi?name=hsa-miR-3182	PAPOLA	10914	poly(A) polymerase alpha
hsa-miR-3182	MIMAT0015062	1612142	http://www.mirdb.org/cgi-bin/target_detail.cgi?targetID=1612142	340	77	http://www.mirdb.org/cgi-bin/mature_mir.cgi?name=hsa-miR-3182	LCORL	254251	ligand dependent nuclear receptor corepressor like
hsa-miR-3182	MIMAT0015062	1611239	http://www.mirdb.org/cgi-bin/target_detail.cgi?targetID=1611239	341	76	http://www.mirdb.org/cgi-bin/mature_mir.cgi?name=hsa-miR-3182	ZNF99	7652	zinc finger protein 99
hsa-miR-3182	MIMAT0015062	1611322	http://www.mirdb.org/cgi-bin/target_detail.cgi?targetID=1611322	342	76	http://www.mirdb.org/cgi-bin/mature_mir.cgi?name=hsa-miR-3182	EVC	2121	EvC ciliary complex subunit 1
hsa-miR-3182	MIMAT0015062	1611396	http://www.mirdb.org/cgi-bin/target_detail.cgi?targetID=1611396	343	76	http://www.mirdb.org/cgi-bin/mature_mir.cgi?name=hsa-miR-3182	ABHD17C	58489	abhydrolase domain containing 17C
hsa-miR-3182	MIMAT0015062	1611486	http://www.mirdb.org/cgi-bin/target_detail.cgi?targetID=1611486	344	76	http://www.mirdb.org/cgi-bin/mature_mir.cgi?name=hsa-miR-3182	MMAA	166785	metabolism of cobalamin associated A
hsa-miR-3182	MIMAT0015062	1611638	http://www.mirdb.org/cgi-bin/target_detail.cgi?targetID=1611638	345	76	http://www.mirdb.org/cgi-bin/mature_mir.cgi?name=hsa-miR-3182	INSR	3643	insulin receptor
hsa-miR-3182	MIMAT0015062	1611674	http://www.mirdb.org/cgi-bin/target_detail.cgi?targetID=1611674	346	76	http://www.mirdb.org/cgi-bin/mature_mir.cgi?name=hsa-miR-3182	ELOVL2	54898	ELOVL fatty acid elongase 2
hsa-miR-3182	MIMAT0015062	1611675	http://www.mirdb.org/cgi-bin/target_detail.cgi?targetID=1611675	347	76	http://www.mirdb.org/cgi-bin/mature_mir.cgi?name=hsa-miR-3182	EP400	57634	E1A binding protein p400
hsa-miR-3182	MIMAT0015062	1611786	http://www.mirdb.org/cgi-bin/target_detail.cgi?targetID=1611786	348	76	http://www.mirdb.org/cgi-bin/mature_mir.cgi?name=hsa-miR-3182	PEX3	8504	peroxisomal biogenesis factor 3
hsa-miR-3182	MIMAT0015062	1611814	http://www.mirdb.org/cgi-bin/target_detail.cgi?targetID=1611814	349	76	http://www.mirdb.org/cgi-bin/mature_mir.cgi?name=hsa-miR-3182	EHD3	30845	EH domain containing 3
hsa-miR-3182	MIMAT0015062	1611864	http://www.mirdb.org/cgi-bin/target_detail.cgi?targetID=1611864	350	76	http://www.mirdb.org/cgi-bin/mature_mir.cgi?name=hsa-miR-3182	DDX10	1662	DEAD-box helicase 10
hsa-miR-3182	MIMAT0015062	1611881	http://www.mirdb.org/cgi-bin/target_detail.cgi?targetID=1611881	351	76	http://www.mirdb.org/cgi-bin/mature_mir.cgi?name=hsa-miR-3182	ZBTB33	10009	zinc finger and BTB domain containing 33
hsa-miR-3182	MIMAT0015062	1611883	http://www.mirdb.org/cgi-bin/target_detail.cgi?targetID=1611883	352	76	http://www.mirdb.org/cgi-bin/mature_mir.cgi?name=hsa-miR-3182	FFAR3	2865	free fatty acid receptor 3
hsa-miR-3182	MIMAT0015062	1611988	http://www.mirdb.org/cgi-bin/target_detail.cgi?targetID=1611988	353	76	http://www.mirdb.org/cgi-bin/mature_mir.cgi?name=hsa-miR-3182	DDX17	10521	DEAD-box helicase 17
hsa-miR-3182	MIMAT0015062	1612008	http://www.mirdb.org/cgi-bin/target_detail.cgi?targetID=1612008	354	76	http://www.mirdb.org/cgi-bin/mature_mir.cgi?name=hsa-miR-3182	GTF2H1	2965	general transcription factor IIH subunit 1
hsa-miR-3182	MIMAT0015062	1612031	http://www.mirdb.org/cgi-bin/target_detail.cgi?targetID=1612031	355	76	http://www.mirdb.org/cgi-bin/mature_mir.cgi?name=hsa-miR-3182	SLC20A1	6574	solute carrier family 20 member 1
hsa-miR-3182	MIMAT0015062	1612050	http://www.mirdb.org/cgi-bin/target_detail.cgi?targetID=1612050	356	76	http://www.mirdb.org/cgi-bin/mature_mir.cgi?name=hsa-miR-3182	AMOTL1	154810	angiomotin like 1
hsa-miR-3182	MIMAT0015062	1612141	http://www.mirdb.org/cgi-bin/target_detail.cgi?targetID=1612141	357	76	http://www.mirdb.org/cgi-bin/mature_mir.cgi?name=hsa-miR-3182	TASOR	23272	transcription activation suppressor
hsa-miR-3182	MIMAT0015062	1612176	http://www.mirdb.org/cgi-bin/target_detail.cgi?targetID=1612176	358	76	http://www.mirdb.org/cgi-bin/mature_mir.cgi?name=hsa-miR-3182	CCAR2	57805	cell cycle and apoptosis regulator 2
hsa-miR-3182	MIMAT0015062	1612189	http://www.mirdb.org/cgi-bin/target_detail.cgi?targetID=1612189	359	76	http://www.mirdb.org/cgi-bin/mature_mir.cgi?name=hsa-miR-3182	ASCC3	10973	activating signal cointegrator 1 complex subunit 3
hsa-miR-3182	MIMAT0015062	1612204	http://www.mirdb.org/cgi-bin/target_detail.cgi?targetID=1612204	360	76	http://www.mirdb.org/cgi-bin/mature_mir.cgi?name=hsa-miR-3182	SLC47A2	146802	solute carrier family 47 member 2
hsa-miR-3182	MIMAT0015062	1612301	http://www.mirdb.org/cgi-bin/target_detail.cgi?targetID=1612301	361	76	http://www.mirdb.org/cgi-bin/mature_mir.cgi?name=hsa-miR-3182	ZNF346	23567	zinc finger protein 346
hsa-miR-3182	MIMAT0015062	1612331	http://www.mirdb.org/cgi-bin/target_detail.cgi?targetID=1612331	362	76	http://www.mirdb.org/cgi-bin/mature_mir.cgi?name=hsa-miR-3182	GRIA3	2892	glutamate ionotropic receptor AMPA type subunit 3
hsa-miR-3182	MIMAT0015062	1612337	http://www.mirdb.org/cgi-bin/target_detail.cgi?targetID=1612337	363	76	http://www.mirdb.org/cgi-bin/mature_mir.cgi?name=hsa-miR-3182	SGSH	6448	N-sulfoglucosamine sulfohydrolase
hsa-miR-3182	MIMAT0015062	1611236	http://www.mirdb.org/cgi-bin/target_detail.cgi?targetID=1611236	364	75	http://www.mirdb.org/cgi-bin/mature_mir.cgi?name=hsa-miR-3182	ZNF471	57573	zinc finger protein 471
hsa-miR-3182	MIMAT0015062	1611284	http://www.mirdb.org/cgi-bin/target_detail.cgi?targetID=1611284	365	75	http://www.mirdb.org/cgi-bin/mature_mir.cgi?name=hsa-miR-3182	ABCD2	225	ATP binding cassette subfamily D member 2
hsa-miR-3182	MIMAT0015062	1611307	http://www.mirdb.org/cgi-bin/target_detail.cgi?targetID=1611307	366	75	http://www.mirdb.org/cgi-bin/mature_mir.cgi?name=hsa-miR-3182	RAPGEF4	11069	Rap guanine nucleotide exchange factor 4
hsa-miR-3182	MIMAT0015062	1611454	http://www.mirdb.org/cgi-bin/target_detail.cgi?targetID=1611454	367	75	http://www.mirdb.org/cgi-bin/mature_mir.cgi?name=hsa-miR-3182	NIPSNAP3B	55335	nipsnap homolog 3B
hsa-miR-3182	MIMAT0015062	1611512	http://www.mirdb.org/cgi-bin/target_detail.cgi?targetID=1611512	368	75	http://www.mirdb.org/cgi-bin/mature_mir.cgi?name=hsa-miR-3182	RAI14	26064	retinoic acid induced 14
hsa-miR-3182	MIMAT0015062	1611552	http://www.mirdb.org/cgi-bin/target_detail.cgi?targetID=1611552	369	75	http://www.mirdb.org/cgi-bin/mature_mir.cgi?name=hsa-miR-3182	PMCH	5367	pro-melanin concentrating hormone
hsa-miR-3182	MIMAT0015062	1611611	http://www.mirdb.org/cgi-bin/target_detail.cgi?targetID=1611611	370	75	http://www.mirdb.org/cgi-bin/mature_mir.cgi?name=hsa-miR-3182	BRD8	10902	bromodomain containing 8
hsa-miR-3182	MIMAT0015062	1611647	http://www.mirdb.org/cgi-bin/target_detail.cgi?targetID=1611647	371	75	http://www.mirdb.org/cgi-bin/mature_mir.cgi?name=hsa-miR-3182	ZNF813	126017	zinc finger protein 813
hsa-miR-3182	MIMAT0015062	1611666	http://www.mirdb.org/cgi-bin/target_detail.cgi?targetID=1611666	372	75	http://www.mirdb.org/cgi-bin/mature_mir.cgi?name=hsa-miR-3182	EPDR1	54749	ependymin related 1
hsa-miR-3182	MIMAT0015062	1611708	http://www.mirdb.org/cgi-bin/target_detail.cgi?targetID=1611708	373	75	http://www.mirdb.org/cgi-bin/mature_mir.cgi?name=hsa-miR-3182	PIGX	54965	phosphatidylinositol glycan anchor biosynthesis class X
hsa-miR-3182	MIMAT0015062	1611734	http://www.mirdb.org/cgi-bin/target_detail.cgi?targetID=1611734	374	75	http://www.mirdb.org/cgi-bin/mature_mir.cgi?name=hsa-miR-3182	FUT9	10690	fucosyltransferase 9
hsa-miR-3182	MIMAT0015062	1611736	http://www.mirdb.org/cgi-bin/target_detail.cgi?targetID=1611736	375	75	http://www.mirdb.org/cgi-bin/mature_mir.cgi?name=hsa-miR-3182	DLGAP1	9229	DLG associated protein 1
hsa-miR-3182	MIMAT0015062	1611764	http://www.mirdb.org/cgi-bin/target_detail.cgi?targetID=1611764	376	75	http://www.mirdb.org/cgi-bin/mature_mir.cgi?name=hsa-miR-3182	SERF2	10169	small EDRK-rich factor 2
hsa-miR-3182	MIMAT0015062	1611885	http://www.mirdb.org/cgi-bin/target_detail.cgi?targetID=1611885	377	75	http://www.mirdb.org/cgi-bin/mature_mir.cgi?name=hsa-miR-3182	AGA	175	aspartylglucosaminidase
hsa-miR-3182	MIMAT0015062	1612043	http://www.mirdb.org/cgi-bin/target_detail.cgi?targetID=1612043	378	75	http://www.mirdb.org/cgi-bin/mature_mir.cgi?name=hsa-miR-3182	NAV1	89796	neuron navigator 1
hsa-miR-3182	MIMAT0015062	1612044	http://www.mirdb.org/cgi-bin/target_detail.cgi?targetID=1612044	379	75	http://www.mirdb.org/cgi-bin/mature_mir.cgi?name=hsa-miR-3182	SLC16A9	220963	solute carrier family 16 member 9
hsa-miR-3182	MIMAT0015062	1612090	http://www.mirdb.org/cgi-bin/target_detail.cgi?targetID=1612090	380	75	http://www.mirdb.org/cgi-bin/mature_mir.cgi?name=hsa-miR-3182	GRM6	2916	glutamate metabotropic receptor 6
hsa-miR-3182	MIMAT0015062	1612101	http://www.mirdb.org/cgi-bin/target_detail.cgi?targetID=1612101	381	75	http://www.mirdb.org/cgi-bin/mature_mir.cgi?name=hsa-miR-3182	OTULINL	54491	OTU deubiquitinase with linear linkage specificity like
hsa-miR-3182	MIMAT0015062	1612131	http://www.mirdb.org/cgi-bin/target_detail.cgi?targetID=1612131	382	75	http://www.mirdb.org/cgi-bin/mature_mir.cgi?name=hsa-miR-3182	ABHD8	79575	abhydrolase domain containing 8
hsa-miR-3182	MIMAT0015062	1612229	http://www.mirdb.org/cgi-bin/target_detail.cgi?targetID=1612229	383	75	http://www.mirdb.org/cgi-bin/mature_mir.cgi?name=hsa-miR-3182	ELOVL6	79071	ELOVL fatty acid elongase 6
hsa-miR-3182	MIMAT0015062	1611401	http://www.mirdb.org/cgi-bin/target_detail.cgi?targetID=1611401	384	74	http://www.mirdb.org/cgi-bin/mature_mir.cgi?name=hsa-miR-3182	CCNG2	901	cyclin G2
hsa-miR-3182	MIMAT0015062	1611450	http://www.mirdb.org/cgi-bin/target_detail.cgi?targetID=1611450	385	74	http://www.mirdb.org/cgi-bin/mature_mir.cgi?name=hsa-miR-3182	CDK17	5128	cyclin dependent kinase 17
hsa-miR-3182	MIMAT0015062	1611467	http://www.mirdb.org/cgi-bin/target_detail.cgi?targetID=1611467	386	74	http://www.mirdb.org/cgi-bin/mature_mir.cgi?name=hsa-miR-3182	RIT1	6016	Ras like without CAAX 1
hsa-miR-3182	MIMAT0015062	1611542	http://www.mirdb.org/cgi-bin/target_detail.cgi?targetID=1611542	387	74	http://www.mirdb.org/cgi-bin/mature_mir.cgi?name=hsa-miR-3182	CHN1	1123	chimerin 1
hsa-miR-3182	MIMAT0015062	1611608	http://www.mirdb.org/cgi-bin/target_detail.cgi?targetID=1611608	388	74	http://www.mirdb.org/cgi-bin/mature_mir.cgi?name=hsa-miR-3182	C6orf141	135398	chromosome 6 open reading frame 141
hsa-miR-3182	MIMAT0015062	1611712	http://www.mirdb.org/cgi-bin/target_detail.cgi?targetID=1611712	389	74	http://www.mirdb.org/cgi-bin/mature_mir.cgi?name=hsa-miR-3182	ZNF91	7644	zinc finger protein 91
hsa-miR-3182	MIMAT0015062	1611715	http://www.mirdb.org/cgi-bin/target_detail.cgi?targetID=1611715	390	74	http://www.mirdb.org/cgi-bin/mature_mir.cgi?name=hsa-miR-3182	DHFR2	200895	dihydrofolate reductase 2
hsa-miR-3182	MIMAT0015062	1611773	http://www.mirdb.org/cgi-bin/target_detail.cgi?targetID=1611773	391	74	http://www.mirdb.org/cgi-bin/mature_mir.cgi?name=hsa-miR-3182	FAM111A	63901	family with sequence similarity 111 member A
hsa-miR-3182	MIMAT0015062	1611859	http://www.mirdb.org/cgi-bin/target_detail.cgi?targetID=1611859	392	74	http://www.mirdb.org/cgi-bin/mature_mir.cgi?name=hsa-miR-3182	RNF180	285671	ring finger protein 180
hsa-miR-3182	MIMAT0015062	1612113	http://www.mirdb.org/cgi-bin/target_detail.cgi?targetID=1612113	393	74	http://www.mirdb.org/cgi-bin/mature_mir.cgi?name=hsa-miR-3182	SLAIN2	57606	SLAIN motif family member 2
hsa-miR-3182	MIMAT0015062	1612126	http://www.mirdb.org/cgi-bin/target_detail.cgi?targetID=1612126	394	74	http://www.mirdb.org/cgi-bin/mature_mir.cgi?name=hsa-miR-3182	RAG1	5896	recombination activating 1
hsa-miR-3182	MIMAT0015062	1612179	http://www.mirdb.org/cgi-bin/target_detail.cgi?targetID=1612179	395	74	http://www.mirdb.org/cgi-bin/mature_mir.cgi?name=hsa-miR-3182	SPOCK2	9806	SPARC (osteonectin), cwcv and kazal like domains proteoglycan 2
hsa-miR-3182	MIMAT0015062	1612182	http://www.mirdb.org/cgi-bin/target_detail.cgi?targetID=1612182	396	74	http://www.mirdb.org/cgi-bin/mature_mir.cgi?name=hsa-miR-3182	YY2	404281	YY2 transcription factor
hsa-miR-3182	MIMAT0015062	1612194	http://www.mirdb.org/cgi-bin/target_detail.cgi?targetID=1612194	397	74	http://www.mirdb.org/cgi-bin/mature_mir.cgi?name=hsa-miR-3182	ARMC6	93436	armadillo repeat containing 6
hsa-miR-3182	MIMAT0015062	1612320	http://www.mirdb.org/cgi-bin/target_detail.cgi?targetID=1612320	398	74	http://www.mirdb.org/cgi-bin/mature_mir.cgi?name=hsa-miR-3182	DAGLA	747	diacylglycerol lipase alpha
hsa-miR-3182	MIMAT0015062	1612326	http://www.mirdb.org/cgi-bin/target_detail.cgi?targetID=1612326	399	74	http://www.mirdb.org/cgi-bin/mature_mir.cgi?name=hsa-miR-3182	KLHL18	23276	kelch like family member 18
hsa-miR-3182	MIMAT0015062	1612329	http://www.mirdb.org/cgi-bin/target_detail.cgi?targetID=1612329	400	74	http://www.mirdb.org/cgi-bin/mature_mir.cgi?name=hsa-miR-3182	CLEC9A	283420	C-type lectin domain containing 9A
hsa-miR-3182	MIMAT0015062	1611247	http://www.mirdb.org/cgi-bin/target_detail.cgi?targetID=1611247	401	73	http://www.mirdb.org/cgi-bin/mature_mir.cgi?name=hsa-miR-3182	TNFRSF8	943	TNF receptor superfamily member 8
hsa-miR-3182	MIMAT0015062	1611305	http://www.mirdb.org/cgi-bin/target_detail.cgi?targetID=1611305	402	73	http://www.mirdb.org/cgi-bin/mature_mir.cgi?name=hsa-miR-3182	LRRC34	151827	leucine rich repeat containing 34
hsa-miR-3182	MIMAT0015062	1611313	http://www.mirdb.org/cgi-bin/target_detail.cgi?targetID=1611313	403	73	http://www.mirdb.org/cgi-bin/mature_mir.cgi?name=hsa-miR-3182	NDC1	55706	NDC1 transmembrane nucleoporin
hsa-miR-3182	MIMAT0015062	1611332	http://www.mirdb.org/cgi-bin/target_detail.cgi?targetID=1611332	404	73	http://www.mirdb.org/cgi-bin/mature_mir.cgi?name=hsa-miR-3182	VAV3	10451	vav guanine nucleotide exchange factor 3
hsa-miR-3182	MIMAT0015062	1611336	http://www.mirdb.org/cgi-bin/target_detail.cgi?targetID=1611336	405	73	http://www.mirdb.org/cgi-bin/mature_mir.cgi?name=hsa-miR-3182	SLC30A7	148867	solute carrier family 30 member 7
hsa-miR-3182	MIMAT0015062	1611476	http://www.mirdb.org/cgi-bin/target_detail.cgi?targetID=1611476	406	73	http://www.mirdb.org/cgi-bin/mature_mir.cgi?name=hsa-miR-3182	ATMIN	23300	ATM interactor
hsa-miR-3182	MIMAT0015062	1611511	http://www.mirdb.org/cgi-bin/target_detail.cgi?targetID=1611511	407	73	http://www.mirdb.org/cgi-bin/mature_mir.cgi?name=hsa-miR-3182	TSC1	7248	TSC complex subunit 1
hsa-miR-3182	MIMAT0015062	1611583	http://www.mirdb.org/cgi-bin/target_detail.cgi?targetID=1611583	408	73	http://www.mirdb.org/cgi-bin/mature_mir.cgi?name=hsa-miR-3182	UNC13C	440279	unc-13 homolog C
hsa-miR-3182	MIMAT0015062	1611588	http://www.mirdb.org/cgi-bin/target_detail.cgi?targetID=1611588	409	73	http://www.mirdb.org/cgi-bin/mature_mir.cgi?name=hsa-miR-3182	BNIP2	663	BCL2 interacting protein 2
hsa-miR-3182	MIMAT0015062	1611597	http://www.mirdb.org/cgi-bin/target_detail.cgi?targetID=1611597	410	73	http://www.mirdb.org/cgi-bin/mature_mir.cgi?name=hsa-miR-3182	CNOT2	4848	CCR4-NOT transcription complex subunit 2
hsa-miR-3182	MIMAT0015062	1611618	http://www.mirdb.org/cgi-bin/target_detail.cgi?targetID=1611618	411	73	http://www.mirdb.org/cgi-bin/mature_mir.cgi?name=hsa-miR-3182	AFF2	2334	AF4/FMR2 family member 2
hsa-miR-3182	MIMAT0015062	1611716	http://www.mirdb.org/cgi-bin/target_detail.cgi?targetID=1611716	412	73	http://www.mirdb.org/cgi-bin/mature_mir.cgi?name=hsa-miR-3182	DPY19L3	147991	dpy-19 like C-mannosyltransferase 3
hsa-miR-3182	MIMAT0015062	1611768	http://www.mirdb.org/cgi-bin/target_detail.cgi?targetID=1611768	413	73	http://www.mirdb.org/cgi-bin/mature_mir.cgi?name=hsa-miR-3182	PNN	5411	pinin, desmosome associated protein
hsa-miR-3182	MIMAT0015062	1611803	http://www.mirdb.org/cgi-bin/target_detail.cgi?targetID=1611803	414	73	http://www.mirdb.org/cgi-bin/mature_mir.cgi?name=hsa-miR-3182	KLF7	8609	Kruppel like factor 7
hsa-miR-3182	MIMAT0015062	1611834	http://www.mirdb.org/cgi-bin/target_detail.cgi?targetID=1611834	415	73	http://www.mirdb.org/cgi-bin/mature_mir.cgi?name=hsa-miR-3182	USP46	64854	ubiquitin specific peptidase 46
hsa-miR-3182	MIMAT0015062	1611840	http://www.mirdb.org/cgi-bin/target_detail.cgi?targetID=1611840	416	73	http://www.mirdb.org/cgi-bin/mature_mir.cgi?name=hsa-miR-3182	SLC52A1	55065	solute carrier family 52 member 1
hsa-miR-3182	MIMAT0015062	1611871	http://www.mirdb.org/cgi-bin/target_detail.cgi?targetID=1611871	417	73	http://www.mirdb.org/cgi-bin/mature_mir.cgi?name=hsa-miR-3182	VDAC1	7416	voltage dependent anion channel 1
hsa-miR-3182	MIMAT0015062	1612009	http://www.mirdb.org/cgi-bin/target_detail.cgi?targetID=1612009	418	73	http://www.mirdb.org/cgi-bin/mature_mir.cgi?name=hsa-miR-3182	IRAK1BP1	134728	interleukin 1 receptor associated kinase 1 binding protein 1
hsa-miR-3182	MIMAT0015062	1612112	http://www.mirdb.org/cgi-bin/target_detail.cgi?targetID=1612112	419	73	http://www.mirdb.org/cgi-bin/mature_mir.cgi?name=hsa-miR-3182	RIMS3	9783	regulating synaptic membrane exocytosis 3
hsa-miR-3182	MIMAT0015062	1612134	http://www.mirdb.org/cgi-bin/target_detail.cgi?targetID=1612134	420	73	http://www.mirdb.org/cgi-bin/mature_mir.cgi?name=hsa-miR-3182	HLA-DPA1	3113	major histocompatibility complex, class II, DP alpha 1
hsa-miR-3182	MIMAT0015062	1612136	http://www.mirdb.org/cgi-bin/target_detail.cgi?targetID=1612136	421	73	http://www.mirdb.org/cgi-bin/mature_mir.cgi?name=hsa-miR-3182	SLC44A1	23446	solute carrier family 44 member 1
hsa-miR-3182	MIMAT0015062	1612180	http://www.mirdb.org/cgi-bin/target_detail.cgi?targetID=1612180	422	73	http://www.mirdb.org/cgi-bin/mature_mir.cgi?name=hsa-miR-3182	NPVF	64111	neuropeptide VF precursor
hsa-miR-3182	MIMAT0015062	1612234	http://www.mirdb.org/cgi-bin/target_detail.cgi?targetID=1612234	423	73	http://www.mirdb.org/cgi-bin/mature_mir.cgi?name=hsa-miR-3182	TENT5D	169966	terminal nucleotidyltransferase 5D
hsa-miR-3182	MIMAT0015062	1612291	http://www.mirdb.org/cgi-bin/target_detail.cgi?targetID=1612291	424	73	http://www.mirdb.org/cgi-bin/mature_mir.cgi?name=hsa-miR-3182	SSX2IP	117178	SSX family member 2 interacting protein
hsa-miR-3182	MIMAT0015062	1611294	http://www.mirdb.org/cgi-bin/target_detail.cgi?targetID=1611294	425	72	http://www.mirdb.org/cgi-bin/mature_mir.cgi?name=hsa-miR-3182	PLAT	5327	plasminogen activator, tissue type
hsa-miR-3182	MIMAT0015062	1611306	http://www.mirdb.org/cgi-bin/target_detail.cgi?targetID=1611306	426	72	http://www.mirdb.org/cgi-bin/mature_mir.cgi?name=hsa-miR-3182	ELL2	22936	elongation factor for RNA polymerase II 2
hsa-miR-3182	MIMAT0015062	1611368	http://www.mirdb.org/cgi-bin/target_detail.cgi?targetID=1611368	427	72	http://www.mirdb.org/cgi-bin/mature_mir.cgi?name=hsa-miR-3182	HLA-DQA1	3117	major histocompatibility complex, class II, DQ alpha 1
hsa-miR-3182	MIMAT0015062	1611459	http://www.mirdb.org/cgi-bin/target_detail.cgi?targetID=1611459	428	72	http://www.mirdb.org/cgi-bin/mature_mir.cgi?name=hsa-miR-3182	MPDZ	8777	multiple PDZ domain crumbs cell polarity complex component
hsa-miR-3182	MIMAT0015062	1611472	http://www.mirdb.org/cgi-bin/target_detail.cgi?targetID=1611472	429	72	http://www.mirdb.org/cgi-bin/mature_mir.cgi?name=hsa-miR-3182	PTCHD1	139411	patched domain containing 1
hsa-miR-3182	MIMAT0015062	1611508	http://www.mirdb.org/cgi-bin/target_detail.cgi?targetID=1611508	430	72	http://www.mirdb.org/cgi-bin/mature_mir.cgi?name=hsa-miR-3182	C17orf78	284099	chromosome 17 open reading frame 78
hsa-miR-3182	MIMAT0015062	1611518	http://www.mirdb.org/cgi-bin/target_detail.cgi?targetID=1611518	431	72	http://www.mirdb.org/cgi-bin/mature_mir.cgi?name=hsa-miR-3182	RAB6D	150786	RAB6D, member RAS oncogene family
hsa-miR-3182	MIMAT0015062	1611521	http://www.mirdb.org/cgi-bin/target_detail.cgi?targetID=1611521	432	72	http://www.mirdb.org/cgi-bin/mature_mir.cgi?name=hsa-miR-3182	KCNK2	3776	potassium two pore domain channel subfamily K member 2
hsa-miR-3182	MIMAT0015062	1611570	http://www.mirdb.org/cgi-bin/target_detail.cgi?targetID=1611570	433	72	http://www.mirdb.org/cgi-bin/mature_mir.cgi?name=hsa-miR-3182	ZNF451	26036	zinc finger protein 451
hsa-miR-3182	MIMAT0015062	1611577	http://www.mirdb.org/cgi-bin/target_detail.cgi?targetID=1611577	434	72	http://www.mirdb.org/cgi-bin/mature_mir.cgi?name=hsa-miR-3182	NDUFA4L2	56901	NDUFA4, mitochondrial complex associated like 2
hsa-miR-3182	MIMAT0015062	1611599	http://www.mirdb.org/cgi-bin/target_detail.cgi?targetID=1611599	435	72	http://www.mirdb.org/cgi-bin/mature_mir.cgi?name=hsa-miR-3182	ADGRL3	23284	adhesion G protein-coupled receptor L3
hsa-miR-3182	MIMAT0015062	1611615	http://www.mirdb.org/cgi-bin/target_detail.cgi?targetID=1611615	436	72	http://www.mirdb.org/cgi-bin/mature_mir.cgi?name=hsa-miR-3182	IKZF3	22806	IKAROS family zinc finger 3
hsa-miR-3182	MIMAT0015062	1611652	http://www.mirdb.org/cgi-bin/target_detail.cgi?targetID=1611652	437	72	http://www.mirdb.org/cgi-bin/mature_mir.cgi?name=hsa-miR-3182	MAS1	4142	MAS1 proto-oncogene, G protein-coupled receptor
hsa-miR-3182	MIMAT0015062	1611697	http://www.mirdb.org/cgi-bin/target_detail.cgi?targetID=1611697	438	72	http://www.mirdb.org/cgi-bin/mature_mir.cgi?name=hsa-miR-3182	PRDM4	11108	PR/SET domain 4
hsa-miR-3182	MIMAT0015062	1611728	http://www.mirdb.org/cgi-bin/target_detail.cgi?targetID=1611728	439	72	http://www.mirdb.org/cgi-bin/mature_mir.cgi?name=hsa-miR-3182	SIRT5	23408	sirtuin 5
hsa-miR-3182	MIMAT0015062	1611794	http://www.mirdb.org/cgi-bin/target_detail.cgi?targetID=1611794	440	72	http://www.mirdb.org/cgi-bin/mature_mir.cgi?name=hsa-miR-3182	ZNF397	84307	zinc finger protein 397
hsa-miR-3182	MIMAT0015062	1611809	http://www.mirdb.org/cgi-bin/target_detail.cgi?targetID=1611809	441	72	http://www.mirdb.org/cgi-bin/mature_mir.cgi?name=hsa-miR-3182	ENTHD1	150350	ENTH domain containing 1
hsa-miR-3182	MIMAT0015062	1611867	http://www.mirdb.org/cgi-bin/target_detail.cgi?targetID=1611867	442	72	http://www.mirdb.org/cgi-bin/mature_mir.cgi?name=hsa-miR-3182	FAM110B	90362	family with sequence similarity 110 member B
hsa-miR-3182	MIMAT0015062	1611940	http://www.mirdb.org/cgi-bin/target_detail.cgi?targetID=1611940	443	72	http://www.mirdb.org/cgi-bin/mature_mir.cgi?name=hsa-miR-3182	ATP10A	57194	ATPase phospholipid transporting 10A (putative)
hsa-miR-3182	MIMAT0015062	1611956	http://www.mirdb.org/cgi-bin/target_detail.cgi?targetID=1611956	444	72	http://www.mirdb.org/cgi-bin/mature_mir.cgi?name=hsa-miR-3182	KCNA6	3742	potassium voltage-gated channel subfamily A member 6
hsa-miR-3182	MIMAT0015062	1611977	http://www.mirdb.org/cgi-bin/target_detail.cgi?targetID=1611977	445	72	http://www.mirdb.org/cgi-bin/mature_mir.cgi?name=hsa-miR-3182	CNOT6	57472	CCR4-NOT transcription complex subunit 6
hsa-miR-3182	MIMAT0015062	1612000	http://www.mirdb.org/cgi-bin/target_detail.cgi?targetID=1612000	446	72	http://www.mirdb.org/cgi-bin/mature_mir.cgi?name=hsa-miR-3182	CHL1	10752	cell adhesion molecule L1 like
hsa-miR-3182	MIMAT0015062	1612025	http://www.mirdb.org/cgi-bin/target_detail.cgi?targetID=1612025	447	72	http://www.mirdb.org/cgi-bin/mature_mir.cgi?name=hsa-miR-3182	TCERG1	10915	transcription elongation regulator 1
hsa-miR-3182	MIMAT0015062	1612039	http://www.mirdb.org/cgi-bin/target_detail.cgi?targetID=1612039	448	72	http://www.mirdb.org/cgi-bin/mature_mir.cgi?name=hsa-miR-3182	C6orf106	64771	chromosome 6 open reading frame 106
hsa-miR-3182	MIMAT0015062	1612143	http://www.mirdb.org/cgi-bin/target_detail.cgi?targetID=1612143	449	72	http://www.mirdb.org/cgi-bin/mature_mir.cgi?name=hsa-miR-3182	TRIL	9865	TLR4 interactor with leucine rich repeats
hsa-miR-3182	MIMAT0015062	1612147	http://www.mirdb.org/cgi-bin/target_detail.cgi?targetID=1612147	450	72	http://www.mirdb.org/cgi-bin/mature_mir.cgi?name=hsa-miR-3182	MAP4K5	11183	mitogen-activated protein kinase kinase kinase kinase 5
hsa-miR-3182	MIMAT0015062	1612343	http://www.mirdb.org/cgi-bin/target_detail.cgi?targetID=1612343	451	72	http://www.mirdb.org/cgi-bin/mature_mir.cgi?name=hsa-miR-3182	DLG1	1739	discs large MAGUK scaffold protein 1
hsa-miR-3182	MIMAT0015062	1612344	http://www.mirdb.org/cgi-bin/target_detail.cgi?targetID=1612344	452	72	http://www.mirdb.org/cgi-bin/mature_mir.cgi?name=hsa-miR-3182	RP2	6102	RP2, ARL3 GTPase activating protein
hsa-miR-3182	MIMAT0015062	1611256	http://www.mirdb.org/cgi-bin/target_detail.cgi?targetID=1611256	453	71	http://www.mirdb.org/cgi-bin/mature_mir.cgi?name=hsa-miR-3182	GHR	2690	growth hormone receptor
hsa-miR-3182	MIMAT0015062	1611321	http://www.mirdb.org/cgi-bin/target_detail.cgi?targetID=1611321	454	71	http://www.mirdb.org/cgi-bin/mature_mir.cgi?name=hsa-miR-3182	UTRN	7402	utrophin
hsa-miR-3182	MIMAT0015062	1611333	http://www.mirdb.org/cgi-bin/target_detail.cgi?targetID=1611333	455	71	http://www.mirdb.org/cgi-bin/mature_mir.cgi?name=hsa-miR-3182	CAPRIN1	4076	cell cycle associated protein 1
hsa-miR-3182	MIMAT0015062	1611360	http://www.mirdb.org/cgi-bin/target_detail.cgi?targetID=1611360	456	71	http://www.mirdb.org/cgi-bin/mature_mir.cgi?name=hsa-miR-3182	ABCA1	19	ATP binding cassette subfamily A member 1
hsa-miR-3182	MIMAT0015062	1611363	http://www.mirdb.org/cgi-bin/target_detail.cgi?targetID=1611363	457	71	http://www.mirdb.org/cgi-bin/mature_mir.cgi?name=hsa-miR-3182	PANX1	24145	pannexin 1
hsa-miR-3182	MIMAT0015062	1611395	http://www.mirdb.org/cgi-bin/target_detail.cgi?targetID=1611395	458	71	http://www.mirdb.org/cgi-bin/mature_mir.cgi?name=hsa-miR-3182	MRC1	4360	mannose receptor C-type 1
hsa-miR-3182	MIMAT0015062	1611556	http://www.mirdb.org/cgi-bin/target_detail.cgi?targetID=1611556	459	71	http://www.mirdb.org/cgi-bin/mature_mir.cgi?name=hsa-miR-3182	XYLT2	64132	xylosyltransferase 2
hsa-miR-3182	MIMAT0015062	1611565	http://www.mirdb.org/cgi-bin/target_detail.cgi?targetID=1611565	460	71	http://www.mirdb.org/cgi-bin/mature_mir.cgi?name=hsa-miR-3182	B9D1	27077	B9 domain containing 1
hsa-miR-3182	MIMAT0015062	1611612	http://www.mirdb.org/cgi-bin/target_detail.cgi?targetID=1611612	461	71	http://www.mirdb.org/cgi-bin/mature_mir.cgi?name=hsa-miR-3182	STRN	6801	striatin
hsa-miR-3182	MIMAT0015062	1611769	http://www.mirdb.org/cgi-bin/target_detail.cgi?targetID=1611769	462	71	http://www.mirdb.org/cgi-bin/mature_mir.cgi?name=hsa-miR-3182	MOB3B	79817	MOB kinase activator 3B
hsa-miR-3182	MIMAT0015062	1611853	http://www.mirdb.org/cgi-bin/target_detail.cgi?targetID=1611853	463	71	http://www.mirdb.org/cgi-bin/mature_mir.cgi?name=hsa-miR-3182	RBMS3	27303	RNA binding motif single stranded interacting protein 3
hsa-miR-3182	MIMAT0015062	1611953	http://www.mirdb.org/cgi-bin/target_detail.cgi?targetID=1611953	464	71	http://www.mirdb.org/cgi-bin/mature_mir.cgi?name=hsa-miR-3182	ARVCF	421	ARVCF, delta catenin family member
hsa-miR-3182	MIMAT0015062	1611980	http://www.mirdb.org/cgi-bin/target_detail.cgi?targetID=1611980	465	71	http://www.mirdb.org/cgi-bin/mature_mir.cgi?name=hsa-miR-3182	TBX5	6910	T-box 5
hsa-miR-3182	MIMAT0015062	1612011	http://www.mirdb.org/cgi-bin/target_detail.cgi?targetID=1612011	466	71	http://www.mirdb.org/cgi-bin/mature_mir.cgi?name=hsa-miR-3182	PDE1C	5137	phosphodiesterase 1C
hsa-miR-3182	MIMAT0015062	1612018	http://www.mirdb.org/cgi-bin/target_detail.cgi?targetID=1612018	467	71	http://www.mirdb.org/cgi-bin/mature_mir.cgi?name=hsa-miR-3182	NCOA1	8648	nuclear receptor coactivator 1
hsa-miR-3182	MIMAT0015062	1612049	http://www.mirdb.org/cgi-bin/target_detail.cgi?targetID=1612049	468	71	http://www.mirdb.org/cgi-bin/mature_mir.cgi?name=hsa-miR-3182	PTPRO	5800	protein tyrosine phosphatase, receptor type O
hsa-miR-3182	MIMAT0015062	1612070	http://www.mirdb.org/cgi-bin/target_detail.cgi?targetID=1612070	469	71	http://www.mirdb.org/cgi-bin/mature_mir.cgi?name=hsa-miR-3182	MTF2	22823	metal response element binding transcription factor 2
hsa-miR-3182	MIMAT0015062	1612073	http://www.mirdb.org/cgi-bin/target_detail.cgi?targetID=1612073	470	71	http://www.mirdb.org/cgi-bin/mature_mir.cgi?name=hsa-miR-3182	SCUBE3	222663	signal peptide, CUB domain and EGF like domain containing 3
hsa-miR-3182	MIMAT0015062	1612086	http://www.mirdb.org/cgi-bin/target_detail.cgi?targetID=1612086	471	71	http://www.mirdb.org/cgi-bin/mature_mir.cgi?name=hsa-miR-3182	POLI	11201	DNA polymerase iota
hsa-miR-3182	MIMAT0015062	1612242	http://www.mirdb.org/cgi-bin/target_detail.cgi?targetID=1612242	472	71	http://www.mirdb.org/cgi-bin/mature_mir.cgi?name=hsa-miR-3182	FGF2	2247	fibroblast growth factor 2
hsa-miR-3182	MIMAT0015062	1611241	http://www.mirdb.org/cgi-bin/target_detail.cgi?targetID=1611241	473	70	http://www.mirdb.org/cgi-bin/mature_mir.cgi?name=hsa-miR-3182	MRGPRF	116535	MAS related GPR family member F
hsa-miR-3182	MIMAT0015062	1611245	http://www.mirdb.org/cgi-bin/target_detail.cgi?targetID=1611245	474	70	http://www.mirdb.org/cgi-bin/mature_mir.cgi?name=hsa-miR-3182	PDLIM5	10611	PDZ and LIM domain 5
hsa-miR-3182	MIMAT0015062	1611259	http://www.mirdb.org/cgi-bin/target_detail.cgi?targetID=1611259	475	70	http://www.mirdb.org/cgi-bin/mature_mir.cgi?name=hsa-miR-3182	USP42	84132	ubiquitin specific peptidase 42
hsa-miR-3182	MIMAT0015062	1611289	http://www.mirdb.org/cgi-bin/target_detail.cgi?targetID=1611289	476	70	http://www.mirdb.org/cgi-bin/mature_mir.cgi?name=hsa-miR-3182	FOXP2	93986	forkhead box P2
hsa-miR-3182	MIMAT0015062	1611357	http://www.mirdb.org/cgi-bin/target_detail.cgi?targetID=1611357	477	70	http://www.mirdb.org/cgi-bin/mature_mir.cgi?name=hsa-miR-3182	C6orf89	221477	chromosome 6 open reading frame 89
hsa-miR-3182	MIMAT0015062	1611405	http://www.mirdb.org/cgi-bin/target_detail.cgi?targetID=1611405	478	70	http://www.mirdb.org/cgi-bin/mature_mir.cgi?name=hsa-miR-3182	CASTOR2	729438	cytosolic arginine sensor for mTORC1 subunit 2
hsa-miR-3182	MIMAT0015062	1611411	http://www.mirdb.org/cgi-bin/target_detail.cgi?targetID=1611411	479	70	http://www.mirdb.org/cgi-bin/mature_mir.cgi?name=hsa-miR-3182	ZNF695	57116	zinc finger protein 695
hsa-miR-3182	MIMAT0015062	1611466	http://www.mirdb.org/cgi-bin/target_detail.cgi?targetID=1611466	480	70	http://www.mirdb.org/cgi-bin/mature_mir.cgi?name=hsa-miR-3182	POLR2M	81488	RNA polymerase II subunit M
hsa-miR-3182	MIMAT0015062	1611513	http://www.mirdb.org/cgi-bin/target_detail.cgi?targetID=1611513	481	70	http://www.mirdb.org/cgi-bin/mature_mir.cgi?name=hsa-miR-3182	PI15	51050	peptidase inhibitor 15
hsa-miR-3182	MIMAT0015062	1611551	http://www.mirdb.org/cgi-bin/target_detail.cgi?targetID=1611551	482	70	http://www.mirdb.org/cgi-bin/mature_mir.cgi?name=hsa-miR-3182	CDH2	1000	cadherin 2
hsa-miR-3182	MIMAT0015062	1611593	http://www.mirdb.org/cgi-bin/target_detail.cgi?targetID=1611593	483	70	http://www.mirdb.org/cgi-bin/mature_mir.cgi?name=hsa-miR-3182	RNLS	55328	renalase, FAD dependent amine oxidase
hsa-miR-3182	MIMAT0015062	1611636	http://www.mirdb.org/cgi-bin/target_detail.cgi?targetID=1611636	484	70	http://www.mirdb.org/cgi-bin/mature_mir.cgi?name=hsa-miR-3182	PDS5A	23244	PDS5 cohesin associated factor A
hsa-miR-3182	MIMAT0015062	1611669	http://www.mirdb.org/cgi-bin/target_detail.cgi?targetID=1611669	485	70	http://www.mirdb.org/cgi-bin/mature_mir.cgi?name=hsa-miR-3182	RAB12	201475	RAB12, member RAS oncogene family
hsa-miR-3182	MIMAT0015062	1611691	http://www.mirdb.org/cgi-bin/target_detail.cgi?targetID=1611691	486	70	http://www.mirdb.org/cgi-bin/mature_mir.cgi?name=hsa-miR-3182	TAF2	6873	TATA-box binding protein associated factor 2
hsa-miR-3182	MIMAT0015062	1611700	http://www.mirdb.org/cgi-bin/target_detail.cgi?targetID=1611700	487	70	http://www.mirdb.org/cgi-bin/mature_mir.cgi?name=hsa-miR-3182	MRVI1	10335	murine retrovirus integration site 1 homolog
hsa-miR-3182	MIMAT0015062	1611721	http://www.mirdb.org/cgi-bin/target_detail.cgi?targetID=1611721	488	70	http://www.mirdb.org/cgi-bin/mature_mir.cgi?name=hsa-miR-3182	TIMELESS	8914	timeless circadian regulator
hsa-miR-3182	MIMAT0015062	1611790	http://www.mirdb.org/cgi-bin/target_detail.cgi?targetID=1611790	489	70	http://www.mirdb.org/cgi-bin/mature_mir.cgi?name=hsa-miR-3182	KCNK10	54207	potassium two pore domain channel subfamily K member 10
hsa-miR-3182	MIMAT0015062	1611817	http://www.mirdb.org/cgi-bin/target_detail.cgi?targetID=1611817	490	70	http://www.mirdb.org/cgi-bin/mature_mir.cgi?name=hsa-miR-3182	VAMP4	8674	vesicle associated membrane protein 4
hsa-miR-3182	MIMAT0015062	1611821	http://www.mirdb.org/cgi-bin/target_detail.cgi?targetID=1611821	491	70	http://www.mirdb.org/cgi-bin/mature_mir.cgi?name=hsa-miR-3182	DHFR	1719	dihydrofolate reductase
hsa-miR-3182	MIMAT0015062	1611847	http://www.mirdb.org/cgi-bin/target_detail.cgi?targetID=1611847	492	70	http://www.mirdb.org/cgi-bin/mature_mir.cgi?name=hsa-miR-3182	TACC1	6867	transforming acidic coiled-coil containing protein 1
hsa-miR-3182	MIMAT0015062	1611874	http://www.mirdb.org/cgi-bin/target_detail.cgi?targetID=1611874	493	70	http://www.mirdb.org/cgi-bin/mature_mir.cgi?name=hsa-miR-3182	TAB3	257397	TGF-beta activated kinase 1 (MAP3K7) binding protein 3
hsa-miR-3182	MIMAT0015062	1611909	http://www.mirdb.org/cgi-bin/target_detail.cgi?targetID=1611909	494	70	http://www.mirdb.org/cgi-bin/mature_mir.cgi?name=hsa-miR-3182	ZNF704	619279	zinc finger protein 704
hsa-miR-3182	MIMAT0015062	1611919	http://www.mirdb.org/cgi-bin/target_detail.cgi?targetID=1611919	495	70	http://www.mirdb.org/cgi-bin/mature_mir.cgi?name=hsa-miR-3182	ZDHHC15	158866	zinc finger DHHC-type containing 15
hsa-miR-3182	MIMAT0015062	1612184	http://www.mirdb.org/cgi-bin/target_detail.cgi?targetID=1612184	496	70	http://www.mirdb.org/cgi-bin/mature_mir.cgi?name=hsa-miR-3182	CCND2	894	cyclin D2
hsa-miR-3182	MIMAT0015062	1612258	http://www.mirdb.org/cgi-bin/target_detail.cgi?targetID=1612258	497	70	http://www.mirdb.org/cgi-bin/mature_mir.cgi?name=hsa-miR-3182	STOX2	56977	storkhead box 2
hsa-miR-3182	MIMAT0015062	1612349	http://www.mirdb.org/cgi-bin/target_detail.cgi?targetID=1612349	498	70	http://www.mirdb.org/cgi-bin/mature_mir.cgi?name=hsa-miR-3182	ELOVL7	79993	ELOVL fatty acid elongase 7
hsa-miR-3182	MIMAT0015062	1611291	http://www.mirdb.org/cgi-bin/target_detail.cgi?targetID=1611291	499	69	http://www.mirdb.org/cgi-bin/mature_mir.cgi?name=hsa-miR-3182	TMOD1	7111	tropomodulin 1
hsa-miR-3182	MIMAT0015062	1611300	http://www.mirdb.org/cgi-bin/target_detail.cgi?targetID=1611300	500	69	http://www.mirdb.org/cgi-bin/mature_mir.cgi?name=hsa-miR-3182	TINF2	26277	TERF1 interacting nuclear factor 2
hsa-miR-3182	MIMAT0015062	1611312	http://www.mirdb.org/cgi-bin/target_detail.cgi?targetID=1611312	501	69	http://www.mirdb.org/cgi-bin/mature_mir.cgi?name=hsa-miR-3182	PIAS2	9063	protein inhibitor of activated STAT 2
hsa-miR-3182	MIMAT0015062	1611366	http://www.mirdb.org/cgi-bin/target_detail.cgi?targetID=1611366	502	69	http://www.mirdb.org/cgi-bin/mature_mir.cgi?name=hsa-miR-3182	SP1	6667	Sp1 transcription factor
hsa-miR-3182	MIMAT0015062	1611491	http://www.mirdb.org/cgi-bin/target_detail.cgi?targetID=1611491	503	69	http://www.mirdb.org/cgi-bin/mature_mir.cgi?name=hsa-miR-3182	PTCHD4	442213	patched domain containing 4
hsa-miR-3182	MIMAT0015062	1611510	http://www.mirdb.org/cgi-bin/target_detail.cgi?targetID=1611510	504	69	http://www.mirdb.org/cgi-bin/mature_mir.cgi?name=hsa-miR-3182	ICA1L	130026	islet cell autoantigen 1 like
hsa-miR-3182	MIMAT0015062	1611559	http://www.mirdb.org/cgi-bin/target_detail.cgi?targetID=1611559	505	69	http://www.mirdb.org/cgi-bin/mature_mir.cgi?name=hsa-miR-3182	ZNF677	342926	zinc finger protein 677
hsa-miR-3182	MIMAT0015062	1611566	http://www.mirdb.org/cgi-bin/target_detail.cgi?targetID=1611566	506	69	http://www.mirdb.org/cgi-bin/mature_mir.cgi?name=hsa-miR-3182	PASK	23178	PAS domain containing serine/threonine kinase
hsa-miR-3182	MIMAT0015062	1611581	http://www.mirdb.org/cgi-bin/target_detail.cgi?targetID=1611581	507	69	http://www.mirdb.org/cgi-bin/mature_mir.cgi?name=hsa-miR-3182	FBXO11	80204	F-box protein 11
hsa-miR-3182	MIMAT0015062	1611590	http://www.mirdb.org/cgi-bin/target_detail.cgi?targetID=1611590	508	69	http://www.mirdb.org/cgi-bin/mature_mir.cgi?name=hsa-miR-3182	LBR	3930	lamin B receptor
hsa-miR-3182	MIMAT0015062	1611682	http://www.mirdb.org/cgi-bin/target_detail.cgi?targetID=1611682	509	69	http://www.mirdb.org/cgi-bin/mature_mir.cgi?name=hsa-miR-3182	DUSP3	1845	dual specificity phosphatase 3
hsa-miR-3182	MIMAT0015062	1611702	http://www.mirdb.org/cgi-bin/target_detail.cgi?targetID=1611702	510	69	http://www.mirdb.org/cgi-bin/mature_mir.cgi?name=hsa-miR-3182	SF3B3	23450	splicing factor 3b subunit 3
hsa-miR-3182	MIMAT0015062	1611816	http://www.mirdb.org/cgi-bin/target_detail.cgi?targetID=1611816	511	69	http://www.mirdb.org/cgi-bin/mature_mir.cgi?name=hsa-miR-3182	DMRT1	1761	doublesex and mab-3 related transcription factor 1
hsa-miR-3182	MIMAT0015062	1611999	http://www.mirdb.org/cgi-bin/target_detail.cgi?targetID=1611999	512	69	http://www.mirdb.org/cgi-bin/mature_mir.cgi?name=hsa-miR-3182	KCNAB1	7881	potassium voltage-gated channel subfamily A member regulatory beta subunit 1
hsa-miR-3182	MIMAT0015062	1612005	http://www.mirdb.org/cgi-bin/target_detail.cgi?targetID=1612005	513	69	http://www.mirdb.org/cgi-bin/mature_mir.cgi?name=hsa-miR-3182	LRCH4	4034	leucine rich repeats and calponin homology domain containing 4
hsa-miR-3182	MIMAT0015062	1612013	http://www.mirdb.org/cgi-bin/target_detail.cgi?targetID=1612013	514	69	http://www.mirdb.org/cgi-bin/mature_mir.cgi?name=hsa-miR-3182	C15orf40	123207	chromosome 15 open reading frame 40
hsa-miR-3182	MIMAT0015062	1612093	http://www.mirdb.org/cgi-bin/target_detail.cgi?targetID=1612093	515	69	http://www.mirdb.org/cgi-bin/mature_mir.cgi?name=hsa-miR-3182	TANK	10010	TRAF family member associated NFKB activator
hsa-miR-3182	MIMAT0015062	1612115	http://www.mirdb.org/cgi-bin/target_detail.cgi?targetID=1612115	516	69	http://www.mirdb.org/cgi-bin/mature_mir.cgi?name=hsa-miR-3182	SRSF11	9295	serine and arginine rich splicing factor 11
hsa-miR-3182	MIMAT0015062	1612144	http://www.mirdb.org/cgi-bin/target_detail.cgi?targetID=1612144	517	69	http://www.mirdb.org/cgi-bin/mature_mir.cgi?name=hsa-miR-3182	WDR20	91833	WD repeat domain 20
hsa-miR-3182	MIMAT0015062	1612241	http://www.mirdb.org/cgi-bin/target_detail.cgi?targetID=1612241	518	69	http://www.mirdb.org/cgi-bin/mature_mir.cgi?name=hsa-miR-3182	PPM1L	151742	protein phosphatase, Mg2+/Mn2+ dependent 1L
hsa-miR-3182	MIMAT0015062	1612287	http://www.mirdb.org/cgi-bin/target_detail.cgi?targetID=1612287	519	69	http://www.mirdb.org/cgi-bin/mature_mir.cgi?name=hsa-miR-3182	ZNF124	7678	zinc finger protein 124
hsa-miR-3182	MIMAT0015062	1612298	http://www.mirdb.org/cgi-bin/target_detail.cgi?targetID=1612298	520	69	http://www.mirdb.org/cgi-bin/mature_mir.cgi?name=hsa-miR-3182	TIMM17A	10440	translocase of inner mitochondrial membrane 17A
hsa-miR-3182	MIMAT0015062	1612299	http://www.mirdb.org/cgi-bin/target_detail.cgi?targetID=1612299	521	69	http://www.mirdb.org/cgi-bin/mature_mir.cgi?name=hsa-miR-3182	CMTM4	146223	CKLF like MARVEL transmembrane domain containing 4
hsa-miR-3182	MIMAT0015062	1612314	http://www.mirdb.org/cgi-bin/target_detail.cgi?targetID=1612314	522	69	http://www.mirdb.org/cgi-bin/mature_mir.cgi?name=hsa-miR-3182	PIK3AP1	118788	phosphoinositide-3-kinase adaptor protein 1
hsa-miR-3182	MIMAT0015062	1612319	http://www.mirdb.org/cgi-bin/target_detail.cgi?targetID=1612319	523	69	http://www.mirdb.org/cgi-bin/mature_mir.cgi?name=hsa-miR-3182	STX3	6809	syntaxin 3
hsa-miR-3182	MIMAT0015062	1612341	http://www.mirdb.org/cgi-bin/target_detail.cgi?targetID=1612341	524	69	http://www.mirdb.org/cgi-bin/mature_mir.cgi?name=hsa-miR-3182	ENTPD6	955	ectonucleoside triphosphate diphosphohydrolase 6 (putative)
hsa-miR-3182	MIMAT0015062	1611422	http://www.mirdb.org/cgi-bin/target_detail.cgi?targetID=1611422	525	68	http://www.mirdb.org/cgi-bin/mature_mir.cgi?name=hsa-miR-3182	SPACA9	11092	sperm acrosome associated 9
hsa-miR-3182	MIMAT0015062	1611465	http://www.mirdb.org/cgi-bin/target_detail.cgi?targetID=1611465	526	68	http://www.mirdb.org/cgi-bin/mature_mir.cgi?name=hsa-miR-3182	PIP4K2C	79837	phosphatidylinositol-5-phosphate 4-kinase type 2 gamma
hsa-miR-3182	MIMAT0015062	1611563	http://www.mirdb.org/cgi-bin/target_detail.cgi?targetID=1611563	527	68	http://www.mirdb.org/cgi-bin/mature_mir.cgi?name=hsa-miR-3182	ZFAND4	93550	zinc finger AN1-type containing 4
hsa-miR-3182	MIMAT0015062	1611672	http://www.mirdb.org/cgi-bin/target_detail.cgi?targetID=1611672	528	68	http://www.mirdb.org/cgi-bin/mature_mir.cgi?name=hsa-miR-3182	SPRTN	83932	SprT-like N-terminal domain
hsa-miR-3182	MIMAT0015062	1611695	http://www.mirdb.org/cgi-bin/target_detail.cgi?targetID=1611695	529	68	http://www.mirdb.org/cgi-bin/mature_mir.cgi?name=hsa-miR-3182	KRTAP4-6	81871	keratin associated protein 4-6
hsa-miR-3182	MIMAT0015062	1611706	http://www.mirdb.org/cgi-bin/target_detail.cgi?targetID=1611706	530	68	http://www.mirdb.org/cgi-bin/mature_mir.cgi?name=hsa-miR-3182	POU1F1	5449	POU class 1 homeobox 1
hsa-miR-3182	MIMAT0015062	1611717	http://www.mirdb.org/cgi-bin/target_detail.cgi?targetID=1611717	531	68	http://www.mirdb.org/cgi-bin/mature_mir.cgi?name=hsa-miR-3182	FNDC3B	64778	fibronectin type III domain containing 3B
hsa-miR-3182	MIMAT0015062	1611763	http://www.mirdb.org/cgi-bin/target_detail.cgi?targetID=1611763	532	68	http://www.mirdb.org/cgi-bin/mature_mir.cgi?name=hsa-miR-3182	ORC4	5000	origin recognition complex subunit 4
hsa-miR-3182	MIMAT0015062	1611775	http://www.mirdb.org/cgi-bin/target_detail.cgi?targetID=1611775	533	68	http://www.mirdb.org/cgi-bin/mature_mir.cgi?name=hsa-miR-3182	MBTPS2	51360	membrane bound transcription factor peptidase, site 2
hsa-miR-3182	MIMAT0015062	1611791	http://www.mirdb.org/cgi-bin/target_detail.cgi?targetID=1611791	534	68	http://www.mirdb.org/cgi-bin/mature_mir.cgi?name=hsa-miR-3182	PTGFRN	5738	prostaglandin F2 receptor inhibitor
hsa-miR-3182	MIMAT0015062	1611807	http://www.mirdb.org/cgi-bin/target_detail.cgi?targetID=1611807	535	68	http://www.mirdb.org/cgi-bin/mature_mir.cgi?name=hsa-miR-3182	ANKRD28	23243	ankyrin repeat domain 28
hsa-miR-3182	MIMAT0015062	1611827	http://www.mirdb.org/cgi-bin/target_detail.cgi?targetID=1611827	536	68	http://www.mirdb.org/cgi-bin/mature_mir.cgi?name=hsa-miR-3182	C10orf25	220979	chromosome 10 open reading frame 25
hsa-miR-3182	MIMAT0015062	1611830	http://www.mirdb.org/cgi-bin/target_detail.cgi?targetID=1611830	537	68	http://www.mirdb.org/cgi-bin/mature_mir.cgi?name=hsa-miR-3182	YAE1	57002	YAE1, ABCE1 maturation factor
hsa-miR-3182	MIMAT0015062	1611875	http://www.mirdb.org/cgi-bin/target_detail.cgi?targetID=1611875	538	68	http://www.mirdb.org/cgi-bin/mature_mir.cgi?name=hsa-miR-3182	MARK4	57787	microtubule affinity regulating kinase 4
hsa-miR-3182	MIMAT0015062	1611901	http://www.mirdb.org/cgi-bin/target_detail.cgi?targetID=1611901	539	68	http://www.mirdb.org/cgi-bin/mature_mir.cgi?name=hsa-miR-3182	ZNF90	7643	zinc finger protein 90
hsa-miR-3182	MIMAT0015062	1611944	http://www.mirdb.org/cgi-bin/target_detail.cgi?targetID=1611944	540	68	http://www.mirdb.org/cgi-bin/mature_mir.cgi?name=hsa-miR-3182	DUSP19	142679	dual specificity phosphatase 19
hsa-miR-3182	MIMAT0015062	1611950	http://www.mirdb.org/cgi-bin/target_detail.cgi?targetID=1611950	541	68	http://www.mirdb.org/cgi-bin/mature_mir.cgi?name=hsa-miR-3182	KIF5B	3799	kinesin family member 5B
hsa-miR-3182	MIMAT0015062	1611982	http://www.mirdb.org/cgi-bin/target_detail.cgi?targetID=1611982	542	68	http://www.mirdb.org/cgi-bin/mature_mir.cgi?name=hsa-miR-3182	TCF19	6941	transcription factor 19
hsa-miR-3182	MIMAT0015062	1612004	http://www.mirdb.org/cgi-bin/target_detail.cgi?targetID=1612004	543	68	http://www.mirdb.org/cgi-bin/mature_mir.cgi?name=hsa-miR-3182	LHFPL2	10184	LHFPL tetraspan subfamily member 2
hsa-miR-3182	MIMAT0015062	1612022	http://www.mirdb.org/cgi-bin/target_detail.cgi?targetID=1612022	544	68	http://www.mirdb.org/cgi-bin/mature_mir.cgi?name=hsa-miR-3182	GVQW3	100506127	GVQW motif containing 3
hsa-miR-3182	MIMAT0015062	1612116	http://www.mirdb.org/cgi-bin/target_detail.cgi?targetID=1612116	545	68	http://www.mirdb.org/cgi-bin/mature_mir.cgi?name=hsa-miR-3182	BCLAF1	9774	BCL2 associated transcription factor 1
hsa-miR-3182	MIMAT0015062	1612123	http://www.mirdb.org/cgi-bin/target_detail.cgi?targetID=1612123	546	68	http://www.mirdb.org/cgi-bin/mature_mir.cgi?name=hsa-miR-3182	SDHD	6392	succinate dehydrogenase complex subunit D
hsa-miR-3182	MIMAT0015062	1612167	http://www.mirdb.org/cgi-bin/target_detail.cgi?targetID=1612167	547	68	http://www.mirdb.org/cgi-bin/mature_mir.cgi?name=hsa-miR-3182	ZNF33A	7581	zinc finger protein 33A
hsa-miR-3182	MIMAT0015062	1611244	http://www.mirdb.org/cgi-bin/target_detail.cgi?targetID=1611244	548	67	http://www.mirdb.org/cgi-bin/mature_mir.cgi?name=hsa-miR-3182	IL22RA2	116379	interleukin 22 receptor subunit alpha 2
hsa-miR-3182	MIMAT0015062	1611358	http://www.mirdb.org/cgi-bin/target_detail.cgi?targetID=1611358	549	67	http://www.mirdb.org/cgi-bin/mature_mir.cgi?name=hsa-miR-3182	BCL11A	53335	BCL11A, BAF complex component
hsa-miR-3182	MIMAT0015062	1611417	http://www.mirdb.org/cgi-bin/target_detail.cgi?targetID=1611417	550	67	http://www.mirdb.org/cgi-bin/mature_mir.cgi?name=hsa-miR-3182	ZNF765	91661	zinc finger protein 765
hsa-miR-3182	MIMAT0015062	1611433	http://www.mirdb.org/cgi-bin/target_detail.cgi?targetID=1611433	551	67	http://www.mirdb.org/cgi-bin/mature_mir.cgi?name=hsa-miR-3182	DYNC1LI1	51143	dynein cytoplasmic 1 light intermediate chain 1
hsa-miR-3182	MIMAT0015062	1611456	http://www.mirdb.org/cgi-bin/target_detail.cgi?targetID=1611456	552	67	http://www.mirdb.org/cgi-bin/mature_mir.cgi?name=hsa-miR-3182	HSPA14	51182	heat shock protein family A (Hsp70) member 14
hsa-miR-3182	MIMAT0015062	1611494	http://www.mirdb.org/cgi-bin/target_detail.cgi?targetID=1611494	553	67	http://www.mirdb.org/cgi-bin/mature_mir.cgi?name=hsa-miR-3182	MEFV	4210	MEFV, pyrin innate immunity regulator
hsa-miR-3182	MIMAT0015062	1611503	http://www.mirdb.org/cgi-bin/target_detail.cgi?targetID=1611503	554	67	http://www.mirdb.org/cgi-bin/mature_mir.cgi?name=hsa-miR-3182	SCN1A	6323	sodium voltage-gated channel alpha subunit 1
hsa-miR-3182	MIMAT0015062	1611532	http://www.mirdb.org/cgi-bin/target_detail.cgi?targetID=1611532	555	67	http://www.mirdb.org/cgi-bin/mature_mir.cgi?name=hsa-miR-3182	AKR1C3	8644	aldo-keto reductase family 1 member C3
hsa-miR-3182	MIMAT0015062	1611537	http://www.mirdb.org/cgi-bin/target_detail.cgi?targetID=1611537	556	67	http://www.mirdb.org/cgi-bin/mature_mir.cgi?name=hsa-miR-3182	PMM1	5372	phosphomannomutase 1
hsa-miR-3182	MIMAT0015062	1611663	http://www.mirdb.org/cgi-bin/target_detail.cgi?targetID=1611663	557	67	http://www.mirdb.org/cgi-bin/mature_mir.cgi?name=hsa-miR-3182	ACAT1	38	acetyl-CoA acetyltransferase 1
hsa-miR-3182	MIMAT0015062	1611744	http://www.mirdb.org/cgi-bin/target_detail.cgi?targetID=1611744	558	67	http://www.mirdb.org/cgi-bin/mature_mir.cgi?name=hsa-miR-3182	ZNF543	125919	zinc finger protein 543
hsa-miR-3182	MIMAT0015062	1611755	http://www.mirdb.org/cgi-bin/target_detail.cgi?targetID=1611755	559	67	http://www.mirdb.org/cgi-bin/mature_mir.cgi?name=hsa-miR-3182	TP53INP1	94241	tumor protein p53 inducible nuclear protein 1
hsa-miR-3182	MIMAT0015062	1611908	http://www.mirdb.org/cgi-bin/target_detail.cgi?targetID=1611908	560	67	http://www.mirdb.org/cgi-bin/mature_mir.cgi?name=hsa-miR-3182	ACAD10	80724	acyl-CoA dehydrogenase family member 10
hsa-miR-3182	MIMAT0015062	1611910	http://www.mirdb.org/cgi-bin/target_detail.cgi?targetID=1611910	561	67	http://www.mirdb.org/cgi-bin/mature_mir.cgi?name=hsa-miR-3182	TRAF3	7187	TNF receptor associated factor 3
hsa-miR-3182	MIMAT0015062	1611938	http://www.mirdb.org/cgi-bin/target_detail.cgi?targetID=1611938	562	67	http://www.mirdb.org/cgi-bin/mature_mir.cgi?name=hsa-miR-3182	TAL1	6886	TAL bHLH transcription factor 1, erythroid differentiation factor
hsa-miR-3182	MIMAT0015062	1611957	http://www.mirdb.org/cgi-bin/target_detail.cgi?targetID=1611957	563	67	http://www.mirdb.org/cgi-bin/mature_mir.cgi?name=hsa-miR-3182	FAM49B	51571	family with sequence similarity 49 member B
hsa-miR-3182	MIMAT0015062	1612002	http://www.mirdb.org/cgi-bin/target_detail.cgi?targetID=1612002	564	67	http://www.mirdb.org/cgi-bin/mature_mir.cgi?name=hsa-miR-3182	COL4A3BP	10087	collagen type IV alpha 3 binding protein
hsa-miR-3182	MIMAT0015062	1612155	http://www.mirdb.org/cgi-bin/target_detail.cgi?targetID=1612155	565	67	http://www.mirdb.org/cgi-bin/mature_mir.cgi?name=hsa-miR-3182	PTGS2	5743	prostaglandin-endoperoxide synthase 2
hsa-miR-3182	MIMAT0015062	1612245	http://www.mirdb.org/cgi-bin/target_detail.cgi?targetID=1612245	566	67	http://www.mirdb.org/cgi-bin/mature_mir.cgi?name=hsa-miR-3182	ZNF331	55422	zinc finger protein 331
hsa-miR-3182	MIMAT0015062	1612267	http://www.mirdb.org/cgi-bin/target_detail.cgi?targetID=1612267	567	67	http://www.mirdb.org/cgi-bin/mature_mir.cgi?name=hsa-miR-3182	GRIK3	2899	glutamate ionotropic receptor kainate type subunit 3
hsa-miR-3182	MIMAT0015062	1611295	http://www.mirdb.org/cgi-bin/target_detail.cgi?targetID=1611295	568	66	http://www.mirdb.org/cgi-bin/mature_mir.cgi?name=hsa-miR-3182	ANKRD62	342850	ankyrin repeat domain 62
hsa-miR-3182	MIMAT0015062	1611303	http://www.mirdb.org/cgi-bin/target_detail.cgi?targetID=1611303	569	66	http://www.mirdb.org/cgi-bin/mature_mir.cgi?name=hsa-miR-3182	F2RL1	2150	F2R like trypsin receptor 1
hsa-miR-3182	MIMAT0015062	1611327	http://www.mirdb.org/cgi-bin/target_detail.cgi?targetID=1611327	570	66	http://www.mirdb.org/cgi-bin/mature_mir.cgi?name=hsa-miR-3182	GRAMD4	23151	GRAM domain containing 4
hsa-miR-3182	MIMAT0015062	1611389	http://www.mirdb.org/cgi-bin/target_detail.cgi?targetID=1611389	571	66	http://www.mirdb.org/cgi-bin/mature_mir.cgi?name=hsa-miR-3182	ONECUT2	9480	one cut homeobox 2
hsa-miR-3182	MIMAT0015062	1611413	http://www.mirdb.org/cgi-bin/target_detail.cgi?targetID=1611413	572	66	http://www.mirdb.org/cgi-bin/mature_mir.cgi?name=hsa-miR-3182	ETV1	2115	ETS variant 1
hsa-miR-3182	MIMAT0015062	1611452	http://www.mirdb.org/cgi-bin/target_detail.cgi?targetID=1611452	573	66	http://www.mirdb.org/cgi-bin/mature_mir.cgi?name=hsa-miR-3182	SCN8A	6334	sodium voltage-gated channel alpha subunit 8
hsa-miR-3182	MIMAT0015062	1611468	http://www.mirdb.org/cgi-bin/target_detail.cgi?targetID=1611468	574	66	http://www.mirdb.org/cgi-bin/mature_mir.cgi?name=hsa-miR-3182	TCOF1	6949	treacle ribosome biogenesis factor 1
hsa-miR-3182	MIMAT0015062	1611489	http://www.mirdb.org/cgi-bin/target_detail.cgi?targetID=1611489	575	66	http://www.mirdb.org/cgi-bin/mature_mir.cgi?name=hsa-miR-3182	IKZF2	22807	IKAROS family zinc finger 2
hsa-miR-3182	MIMAT0015062	1611516	http://www.mirdb.org/cgi-bin/target_detail.cgi?targetID=1611516	576	66	http://www.mirdb.org/cgi-bin/mature_mir.cgi?name=hsa-miR-3182	EXOC3L2	90332	exocyst complex component 3 like 2
hsa-miR-3182	MIMAT0015062	1611632	http://www.mirdb.org/cgi-bin/target_detail.cgi?targetID=1611632	577	66	http://www.mirdb.org/cgi-bin/mature_mir.cgi?name=hsa-miR-3182	SPOPL	339745	speckle type BTB/POZ protein like
hsa-miR-3182	MIMAT0015062	1611683	http://www.mirdb.org/cgi-bin/target_detail.cgi?targetID=1611683	578	66	http://www.mirdb.org/cgi-bin/mature_mir.cgi?name=hsa-miR-3182	DIP2B	57609	disco interacting protein 2 homolog B
hsa-miR-3182	MIMAT0015062	1611749	http://www.mirdb.org/cgi-bin/target_detail.cgi?targetID=1611749	579	66	http://www.mirdb.org/cgi-bin/mature_mir.cgi?name=hsa-miR-3182	MGAM	8972	maltase-glucoamylase
hsa-miR-3182	MIMAT0015062	1611788	http://www.mirdb.org/cgi-bin/target_detail.cgi?targetID=1611788	580	66	http://www.mirdb.org/cgi-bin/mature_mir.cgi?name=hsa-miR-3182	DYRK2	8445	dual specificity tyrosine phosphorylation regulated kinase 2
hsa-miR-3182	MIMAT0015062	1611877	http://www.mirdb.org/cgi-bin/target_detail.cgi?targetID=1611877	581	66	http://www.mirdb.org/cgi-bin/mature_mir.cgi?name=hsa-miR-3182	WBP1L	54838	WW domain binding protein 1 like
hsa-miR-3182	MIMAT0015062	1611884	http://www.mirdb.org/cgi-bin/target_detail.cgi?targetID=1611884	582	66	http://www.mirdb.org/cgi-bin/mature_mir.cgi?name=hsa-miR-3182	IGF1	3479	insulin like growth factor 1
hsa-miR-3182	MIMAT0015062	1611942	http://www.mirdb.org/cgi-bin/target_detail.cgi?targetID=1611942	583	66	http://www.mirdb.org/cgi-bin/mature_mir.cgi?name=hsa-miR-3182	SAMD12	401474	sterile alpha motif domain containing 12
hsa-miR-3182	MIMAT0015062	1611965	http://www.mirdb.org/cgi-bin/target_detail.cgi?targetID=1611965	584	66	http://www.mirdb.org/cgi-bin/mature_mir.cgi?name=hsa-miR-3182	CFAP44	55779	cilia and flagella associated protein 44
hsa-miR-3182	MIMAT0015062	1611971	http://www.mirdb.org/cgi-bin/target_detail.cgi?targetID=1611971	585	66	http://www.mirdb.org/cgi-bin/mature_mir.cgi?name=hsa-miR-3182	MCTS1	28985	MCTS1, re-initiation and release factor
hsa-miR-3182	MIMAT0015062	1611976	http://www.mirdb.org/cgi-bin/target_detail.cgi?targetID=1611976	586	66	http://www.mirdb.org/cgi-bin/mature_mir.cgi?name=hsa-miR-3182	ZNF33B	7582	zinc finger protein 33B
hsa-miR-3182	MIMAT0015062	1612045	http://www.mirdb.org/cgi-bin/target_detail.cgi?targetID=1612045	587	66	http://www.mirdb.org/cgi-bin/mature_mir.cgi?name=hsa-miR-3182	MMD	23531	monocyte to macrophage differentiation associated
hsa-miR-3182	MIMAT0015062	1612060	http://www.mirdb.org/cgi-bin/target_detail.cgi?targetID=1612060	588	66	http://www.mirdb.org/cgi-bin/mature_mir.cgi?name=hsa-miR-3182	RGS9	8787	regulator of G protein signaling 9
hsa-miR-3182	MIMAT0015062	1612083	http://www.mirdb.org/cgi-bin/target_detail.cgi?targetID=1612083	589	66	http://www.mirdb.org/cgi-bin/mature_mir.cgi?name=hsa-miR-3182	ABCG4	64137	ATP binding cassette subfamily G member 4
hsa-miR-3182	MIMAT0015062	1612085	http://www.mirdb.org/cgi-bin/target_detail.cgi?targetID=1612085	590	66	http://www.mirdb.org/cgi-bin/mature_mir.cgi?name=hsa-miR-3182	KCTD16	57528	potassium channel tetramerization domain containing 16
hsa-miR-3182	MIMAT0015062	1612108	http://www.mirdb.org/cgi-bin/target_detail.cgi?targetID=1612108	591	66	http://www.mirdb.org/cgi-bin/mature_mir.cgi?name=hsa-miR-3182	CELF5	60680	CUGBP Elav-like family member 5
hsa-miR-3182	MIMAT0015062	1612196	http://www.mirdb.org/cgi-bin/target_detail.cgi?targetID=1612196	592	66	http://www.mirdb.org/cgi-bin/mature_mir.cgi?name=hsa-miR-3182	BCL2L2-PABPN1	100529063	BCL2L2-PABPN1 readthrough
hsa-miR-3182	MIMAT0015062	1612207	http://www.mirdb.org/cgi-bin/target_detail.cgi?targetID=1612207	593	66	http://www.mirdb.org/cgi-bin/mature_mir.cgi?name=hsa-miR-3182	LYZ	4069	lysozyme
hsa-miR-3182	MIMAT0015062	1611264	http://www.mirdb.org/cgi-bin/target_detail.cgi?targetID=1611264	594	65	http://www.mirdb.org/cgi-bin/mature_mir.cgi?name=hsa-miR-3182	ENSA	2029	endosulfine alpha
hsa-miR-3182	MIMAT0015062	1611292	http://www.mirdb.org/cgi-bin/target_detail.cgi?targetID=1611292	595	65	http://www.mirdb.org/cgi-bin/mature_mir.cgi?name=hsa-miR-3182	C1orf198	84886	chromosome 1 open reading frame 198
hsa-miR-3182	MIMAT0015062	1611378	http://www.mirdb.org/cgi-bin/target_detail.cgi?targetID=1611378	596	65	http://www.mirdb.org/cgi-bin/mature_mir.cgi?name=hsa-miR-3182	NUP153	9972	nucleoporin 153
hsa-miR-3182	MIMAT0015062	1611397	http://www.mirdb.org/cgi-bin/target_detail.cgi?targetID=1611397	597	65	http://www.mirdb.org/cgi-bin/mature_mir.cgi?name=hsa-miR-3182	ABHD10	55347	abhydrolase domain containing 10
hsa-miR-3182	MIMAT0015062	1611415	http://www.mirdb.org/cgi-bin/target_detail.cgi?targetID=1611415	598	65	http://www.mirdb.org/cgi-bin/mature_mir.cgi?name=hsa-miR-3182	RAB6C	84084	RAB6C, member RAS oncogene family
hsa-miR-3182	MIMAT0015062	1611496	http://www.mirdb.org/cgi-bin/target_detail.cgi?targetID=1611496	599	65	http://www.mirdb.org/cgi-bin/mature_mir.cgi?name=hsa-miR-3182	ABHD5	51099	abhydrolase domain containing 5
hsa-miR-3182	MIMAT0015062	1611499	http://www.mirdb.org/cgi-bin/target_detail.cgi?targetID=1611499	600	65	http://www.mirdb.org/cgi-bin/mature_mir.cgi?name=hsa-miR-3182	GATA6	2627	GATA binding protein 6
hsa-miR-3182	MIMAT0015062	1611500	http://www.mirdb.org/cgi-bin/target_detail.cgi?targetID=1611500	601	65	http://www.mirdb.org/cgi-bin/mature_mir.cgi?name=hsa-miR-3182	IST1	9798	IST1, ESCRT-III associated factor
hsa-miR-3182	MIMAT0015062	1611621	http://www.mirdb.org/cgi-bin/target_detail.cgi?targetID=1611621	602	65	http://www.mirdb.org/cgi-bin/mature_mir.cgi?name=hsa-miR-3182	LONRF3	79836	LON peptidase N-terminal domain and ring finger 3
hsa-miR-3182	MIMAT0015062	1611646	http://www.mirdb.org/cgi-bin/target_detail.cgi?targetID=1611646	603	65	http://www.mirdb.org/cgi-bin/mature_mir.cgi?name=hsa-miR-3182	GJA1	2697	gap junction protein alpha 1
hsa-miR-3182	MIMAT0015062	1611667	http://www.mirdb.org/cgi-bin/target_detail.cgi?targetID=1611667	604	65	http://www.mirdb.org/cgi-bin/mature_mir.cgi?name=hsa-miR-3182	CDK6	1021	cyclin dependent kinase 6
hsa-miR-3182	MIMAT0015062	1611681	http://www.mirdb.org/cgi-bin/target_detail.cgi?targetID=1611681	605	65	http://www.mirdb.org/cgi-bin/mature_mir.cgi?name=hsa-miR-3182	GTF2A1	2957	general transcription factor IIA subunit 1
hsa-miR-3182	MIMAT0015062	1611699	http://www.mirdb.org/cgi-bin/target_detail.cgi?targetID=1611699	606	65	http://www.mirdb.org/cgi-bin/mature_mir.cgi?name=hsa-miR-3182	FMN1	342184	formin 1
hsa-miR-3182	MIMAT0015062	1611735	http://www.mirdb.org/cgi-bin/target_detail.cgi?targetID=1611735	607	65	http://www.mirdb.org/cgi-bin/mature_mir.cgi?name=hsa-miR-3182	PCK2	5106	phosphoenolpyruvate carboxykinase 2, mitochondrial
hsa-miR-3182	MIMAT0015062	1611745	http://www.mirdb.org/cgi-bin/target_detail.cgi?targetID=1611745	608	65	http://www.mirdb.org/cgi-bin/mature_mir.cgi?name=hsa-miR-3182	TMPRSS5	80975	transmembrane serine protease 5
hsa-miR-3182	MIMAT0015062	1611753	http://www.mirdb.org/cgi-bin/target_detail.cgi?targetID=1611753	609	65	http://www.mirdb.org/cgi-bin/mature_mir.cgi?name=hsa-miR-3182	CDC42BPB	9578	CDC42 binding protein kinase beta
hsa-miR-3182	MIMAT0015062	1611795	http://www.mirdb.org/cgi-bin/target_detail.cgi?targetID=1611795	610	65	http://www.mirdb.org/cgi-bin/mature_mir.cgi?name=hsa-miR-3182	TVP23C	201158	trans-golgi network vesicle protein 23 homolog C
hsa-miR-3182	MIMAT0015062	1611798	http://www.mirdb.org/cgi-bin/target_detail.cgi?targetID=1611798	611	65	http://www.mirdb.org/cgi-bin/mature_mir.cgi?name=hsa-miR-3182	TUBGCP4	27229	tubulin gamma complex associated protein 4
hsa-miR-3182	MIMAT0015062	1611841	http://www.mirdb.org/cgi-bin/target_detail.cgi?targetID=1611841	612	65	http://www.mirdb.org/cgi-bin/mature_mir.cgi?name=hsa-miR-3182	GTF2A2	2958	general transcription factor IIA subunit 2
hsa-miR-3182	MIMAT0015062	1611848	http://www.mirdb.org/cgi-bin/target_detail.cgi?targetID=1611848	613	65	http://www.mirdb.org/cgi-bin/mature_mir.cgi?name=hsa-miR-3182	DMP1	1758	dentin matrix acidic phosphoprotein 1
hsa-miR-3182	MIMAT0015062	1611854	http://www.mirdb.org/cgi-bin/target_detail.cgi?targetID=1611854	614	65	http://www.mirdb.org/cgi-bin/mature_mir.cgi?name=hsa-miR-3182	SLC14A1	6563	solute carrier family 14 member 1 (Kidd blood group)
hsa-miR-3182	MIMAT0015062	1611856	http://www.mirdb.org/cgi-bin/target_detail.cgi?targetID=1611856	615	65	http://www.mirdb.org/cgi-bin/mature_mir.cgi?name=hsa-miR-3182	DZIP1L	199221	DAZ interacting zinc finger protein 1 like
hsa-miR-3182	MIMAT0015062	1611876	http://www.mirdb.org/cgi-bin/target_detail.cgi?targetID=1611876	616	65	http://www.mirdb.org/cgi-bin/mature_mir.cgi?name=hsa-miR-3182	PLXNA4	91584	plexin A4
hsa-miR-3182	MIMAT0015062	1611892	http://www.mirdb.org/cgi-bin/target_detail.cgi?targetID=1611892	617	65	http://www.mirdb.org/cgi-bin/mature_mir.cgi?name=hsa-miR-3182	NFYB	4801	nuclear transcription factor Y subunit beta
hsa-miR-3182	MIMAT0015062	1611894	http://www.mirdb.org/cgi-bin/target_detail.cgi?targetID=1611894	618	65	http://www.mirdb.org/cgi-bin/mature_mir.cgi?name=hsa-miR-3182	AVPR1A	552	arginine vasopressin receptor 1A
hsa-miR-3182	MIMAT0015062	1611896	http://www.mirdb.org/cgi-bin/target_detail.cgi?targetID=1611896	619	65	http://www.mirdb.org/cgi-bin/mature_mir.cgi?name=hsa-miR-3182	VMAC	400673	vimentin type intermediate filament associated coiled-coil protein
hsa-miR-3182	MIMAT0015062	1612028	http://www.mirdb.org/cgi-bin/target_detail.cgi?targetID=1612028	620	65	http://www.mirdb.org/cgi-bin/mature_mir.cgi?name=hsa-miR-3182	RPS6KC1	26750	ribosomal protein S6 kinase C1
hsa-miR-3182	MIMAT0015062	1612041	http://www.mirdb.org/cgi-bin/target_detail.cgi?targetID=1612041	621	65	http://www.mirdb.org/cgi-bin/mature_mir.cgi?name=hsa-miR-3182	WDFY4	57705	WDFY family member 4
hsa-miR-3182	MIMAT0015062	1612048	http://www.mirdb.org/cgi-bin/target_detail.cgi?targetID=1612048	622	65	http://www.mirdb.org/cgi-bin/mature_mir.cgi?name=hsa-miR-3182	CNKSR2	22866	connector enhancer of kinase suppressor of Ras 2
hsa-miR-3182	MIMAT0015062	1612059	http://www.mirdb.org/cgi-bin/target_detail.cgi?targetID=1612059	623	65	http://www.mirdb.org/cgi-bin/mature_mir.cgi?name=hsa-miR-3182	GUCY1A2	2977	guanylate cyclase 1 soluble subunit alpha 2
hsa-miR-3182	MIMAT0015062	1612064	http://www.mirdb.org/cgi-bin/target_detail.cgi?targetID=1612064	624	65	http://www.mirdb.org/cgi-bin/mature_mir.cgi?name=hsa-miR-3182	KREMEN1	83999	kringle containing transmembrane protein 1
hsa-miR-3182	MIMAT0015062	1612119	http://www.mirdb.org/cgi-bin/target_detail.cgi?targetID=1612119	625	65	http://www.mirdb.org/cgi-bin/mature_mir.cgi?name=hsa-miR-3182	ARSA	410	arylsulfatase A
hsa-miR-3182	MIMAT0015062	1612160	http://www.mirdb.org/cgi-bin/target_detail.cgi?targetID=1612160	626	65	http://www.mirdb.org/cgi-bin/mature_mir.cgi?name=hsa-miR-3182	GRIA2	2891	glutamate ionotropic receptor AMPA type subunit 2
hsa-miR-3182	MIMAT0015062	1612214	http://www.mirdb.org/cgi-bin/target_detail.cgi?targetID=1612214	627	65	http://www.mirdb.org/cgi-bin/mature_mir.cgi?name=hsa-miR-3182	WDR91	29062	WD repeat domain 91
hsa-miR-3182	MIMAT0015062	1612240	http://www.mirdb.org/cgi-bin/target_detail.cgi?targetID=1612240	628	65	http://www.mirdb.org/cgi-bin/mature_mir.cgi?name=hsa-miR-3182	P2RY12	64805	purinergic receptor P2Y12
hsa-miR-3182	MIMAT0015062	1612246	http://www.mirdb.org/cgi-bin/target_detail.cgi?targetID=1612246	629	65	http://www.mirdb.org/cgi-bin/mature_mir.cgi?name=hsa-miR-3182	TENM4	26011	teneurin transmembrane protein 4
hsa-miR-3182	MIMAT0015062	1611352	http://www.mirdb.org/cgi-bin/target_detail.cgi?targetID=1611352	630	64	http://www.mirdb.org/cgi-bin/mature_mir.cgi?name=hsa-miR-3182	UBE2E1	7324	ubiquitin conjugating enzyme E2 E1
hsa-miR-3182	MIMAT0015062	1611362	http://www.mirdb.org/cgi-bin/target_detail.cgi?targetID=1611362	631	64	http://www.mirdb.org/cgi-bin/mature_mir.cgi?name=hsa-miR-3182	PIEZO2	63895	piezo type mechanosensitive ion channel component 2
hsa-miR-3182	MIMAT0015062	1611365	http://www.mirdb.org/cgi-bin/target_detail.cgi?targetID=1611365	632	64	http://www.mirdb.org/cgi-bin/mature_mir.cgi?name=hsa-miR-3182	PHF24	23349	PHD finger protein 24
hsa-miR-3182	MIMAT0015062	1611381	http://www.mirdb.org/cgi-bin/target_detail.cgi?targetID=1611381	633	64	http://www.mirdb.org/cgi-bin/mature_mir.cgi?name=hsa-miR-3182	MSRB3	253827	methionine sulfoxide reductase B3
hsa-miR-3182	MIMAT0015062	1611404	http://www.mirdb.org/cgi-bin/target_detail.cgi?targetID=1611404	634	64	http://www.mirdb.org/cgi-bin/mature_mir.cgi?name=hsa-miR-3182	GNAO1	2775	G protein subunit alpha o1
hsa-miR-3182	MIMAT0015062	1611424	http://www.mirdb.org/cgi-bin/target_detail.cgi?targetID=1611424	635	64	http://www.mirdb.org/cgi-bin/mature_mir.cgi?name=hsa-miR-3182	C8orf44-SGK3	100533105	C8orf44-SGK3 readthrough
hsa-miR-3182	MIMAT0015062	1611481	http://www.mirdb.org/cgi-bin/target_detail.cgi?targetID=1611481	636	64	http://www.mirdb.org/cgi-bin/mature_mir.cgi?name=hsa-miR-3182	SGK3	23678	serum/glucocorticoid regulated kinase family member 3
hsa-miR-3182	MIMAT0015062	1611522	http://www.mirdb.org/cgi-bin/target_detail.cgi?targetID=1611522	637	64	http://www.mirdb.org/cgi-bin/mature_mir.cgi?name=hsa-miR-3182	F2R	2149	coagulation factor II thrombin receptor
hsa-miR-3182	MIMAT0015062	1611688	http://www.mirdb.org/cgi-bin/target_detail.cgi?targetID=1611688	638	64	http://www.mirdb.org/cgi-bin/mature_mir.cgi?name=hsa-miR-3182	FAM155B	27112	family with sequence similarity 155 member B
hsa-miR-3182	MIMAT0015062	1611756	http://www.mirdb.org/cgi-bin/target_detail.cgi?targetID=1611756	639	64	http://www.mirdb.org/cgi-bin/mature_mir.cgi?name=hsa-miR-3182	CFLAR	8837	CASP8 and FADD like apoptosis regulator
hsa-miR-3182	MIMAT0015062	1611967	http://www.mirdb.org/cgi-bin/target_detail.cgi?targetID=1611967	640	64	http://www.mirdb.org/cgi-bin/mature_mir.cgi?name=hsa-miR-3182	LRRC19	64922	leucine rich repeat containing 19
hsa-miR-3182	MIMAT0015062	1612033	http://www.mirdb.org/cgi-bin/target_detail.cgi?targetID=1612033	641	64	http://www.mirdb.org/cgi-bin/mature_mir.cgi?name=hsa-miR-3182	CLVS1	157807	clavesin 1
hsa-miR-3182	MIMAT0015062	1612046	http://www.mirdb.org/cgi-bin/target_detail.cgi?targetID=1612046	642	64	http://www.mirdb.org/cgi-bin/mature_mir.cgi?name=hsa-miR-3182	AMER1	139285	APC membrane recruitment protein 1
hsa-miR-3182	MIMAT0015062	1612067	http://www.mirdb.org/cgi-bin/target_detail.cgi?targetID=1612067	643	64	http://www.mirdb.org/cgi-bin/mature_mir.cgi?name=hsa-miR-3182	RCSD1	92241	RCSD domain containing 1
hsa-miR-3182	MIMAT0015062	1612165	http://www.mirdb.org/cgi-bin/target_detail.cgi?targetID=1612165	644	64	http://www.mirdb.org/cgi-bin/mature_mir.cgi?name=hsa-miR-3182	CASC3	22794	CASC3, exon junction complex subunit
hsa-miR-3182	MIMAT0015062	1612188	http://www.mirdb.org/cgi-bin/target_detail.cgi?targetID=1612188	645	64	http://www.mirdb.org/cgi-bin/mature_mir.cgi?name=hsa-miR-3182	DKK2	27123	dickkopf WNT signaling pathway inhibitor 2
hsa-miR-3182	MIMAT0015062	1612197	http://www.mirdb.org/cgi-bin/target_detail.cgi?targetID=1612197	646	64	http://www.mirdb.org/cgi-bin/mature_mir.cgi?name=hsa-miR-3182	TMEM199	147007	transmembrane protein 199
hsa-miR-3182	MIMAT0015062	1612216	http://www.mirdb.org/cgi-bin/target_detail.cgi?targetID=1612216	647	64	http://www.mirdb.org/cgi-bin/mature_mir.cgi?name=hsa-miR-3182	L2HGDH	79944	L-2-hydroxyglutarate dehydrogenase
hsa-miR-3182	MIMAT0015062	1612362	http://www.mirdb.org/cgi-bin/target_detail.cgi?targetID=1612362	648	64	http://www.mirdb.org/cgi-bin/mature_mir.cgi?name=hsa-miR-3182	UTP23	84294	UTP23, small subunit processome component
hsa-miR-3182	MIMAT0015062	1611254	http://www.mirdb.org/cgi-bin/target_detail.cgi?targetID=1611254	649	63	http://www.mirdb.org/cgi-bin/mature_mir.cgi?name=hsa-miR-3182	POLR3E	55718	RNA polymerase III subunit E
hsa-miR-3182	MIMAT0015062	1611262	http://www.mirdb.org/cgi-bin/target_detail.cgi?targetID=1611262	650	63	http://www.mirdb.org/cgi-bin/mature_mir.cgi?name=hsa-miR-3182	PHACTR3	116154	phosphatase and actin regulator 3
hsa-miR-3182	MIMAT0015062	1611272	http://www.mirdb.org/cgi-bin/target_detail.cgi?targetID=1611272	651	63	http://www.mirdb.org/cgi-bin/mature_mir.cgi?name=hsa-miR-3182	ZDHHC16	84287	zinc finger DHHC-type containing 16
hsa-miR-3182	MIMAT0015062	1611315	http://www.mirdb.org/cgi-bin/target_detail.cgi?targetID=1611315	652	63	http://www.mirdb.org/cgi-bin/mature_mir.cgi?name=hsa-miR-3182	TRDN	10345	triadin
hsa-miR-3182	MIMAT0015062	1611316	http://www.mirdb.org/cgi-bin/target_detail.cgi?targetID=1611316	653	63	http://www.mirdb.org/cgi-bin/mature_mir.cgi?name=hsa-miR-3182	PLXNA2	5362	plexin A2
hsa-miR-3182	MIMAT0015062	1611334	http://www.mirdb.org/cgi-bin/target_detail.cgi?targetID=1611334	654	63	http://www.mirdb.org/cgi-bin/mature_mir.cgi?name=hsa-miR-3182	ACADSB	36	acyl-CoA dehydrogenase short/branched chain
hsa-miR-3182	MIMAT0015062	1611353	http://www.mirdb.org/cgi-bin/target_detail.cgi?targetID=1611353	655	63	http://www.mirdb.org/cgi-bin/mature_mir.cgi?name=hsa-miR-3182	TCF12	6938	transcription factor 12
hsa-miR-3182	MIMAT0015062	1611390	http://www.mirdb.org/cgi-bin/target_detail.cgi?targetID=1611390	656	63	http://www.mirdb.org/cgi-bin/mature_mir.cgi?name=hsa-miR-3182	MATR3	9782	matrin 3
hsa-miR-3182	MIMAT0015062	1611469	http://www.mirdb.org/cgi-bin/target_detail.cgi?targetID=1611469	657	63	http://www.mirdb.org/cgi-bin/mature_mir.cgi?name=hsa-miR-3182	TRIM66	9866	tripartite motif containing 66
hsa-miR-3182	MIMAT0015062	1611479	http://www.mirdb.org/cgi-bin/target_detail.cgi?targetID=1611479	658	63	http://www.mirdb.org/cgi-bin/mature_mir.cgi?name=hsa-miR-3182	APOBEC3H	164668	apolipoprotein B mRNA editing enzyme catalytic subunit 3H
hsa-miR-3182	MIMAT0015062	1611506	http://www.mirdb.org/cgi-bin/target_detail.cgi?targetID=1611506	659	63	http://www.mirdb.org/cgi-bin/mature_mir.cgi?name=hsa-miR-3182	PEX10	5192	peroxisomal biogenesis factor 10
hsa-miR-3182	MIMAT0015062	1611523	http://www.mirdb.org/cgi-bin/target_detail.cgi?targetID=1611523	660	63	http://www.mirdb.org/cgi-bin/mature_mir.cgi?name=hsa-miR-3182	MOSPD1	56180	motile sperm domain containing 1
hsa-miR-3182	MIMAT0015062	1611589	http://www.mirdb.org/cgi-bin/target_detail.cgi?targetID=1611589	661	63	http://www.mirdb.org/cgi-bin/mature_mir.cgi?name=hsa-miR-3182	SOST	50964	sclerostin
hsa-miR-3182	MIMAT0015062	1611598	http://www.mirdb.org/cgi-bin/target_detail.cgi?targetID=1611598	662	63	http://www.mirdb.org/cgi-bin/mature_mir.cgi?name=hsa-miR-3182	SAMD5	389432	sterile alpha motif domain containing 5
hsa-miR-3182	MIMAT0015062	1611670	http://www.mirdb.org/cgi-bin/target_detail.cgi?targetID=1611670	663	63	http://www.mirdb.org/cgi-bin/mature_mir.cgi?name=hsa-miR-3182	CYP7B1	9420	cytochrome P450 family 7 subfamily B member 1
hsa-miR-3182	MIMAT0015062	1611722	http://www.mirdb.org/cgi-bin/target_detail.cgi?targetID=1611722	664	63	http://www.mirdb.org/cgi-bin/mature_mir.cgi?name=hsa-miR-3182	ATXN7	6314	ataxin 7
hsa-miR-3182	MIMAT0015062	1611765	http://www.mirdb.org/cgi-bin/target_detail.cgi?targetID=1611765	665	63	http://www.mirdb.org/cgi-bin/mature_mir.cgi?name=hsa-miR-3182	SPAST	6683	spastin
hsa-miR-3182	MIMAT0015062	1611815	http://www.mirdb.org/cgi-bin/target_detail.cgi?targetID=1611815	666	63	http://www.mirdb.org/cgi-bin/mature_mir.cgi?name=hsa-miR-3182	HAVCR1	26762	hepatitis A virus cellular receptor 1
hsa-miR-3182	MIMAT0015062	1611835	http://www.mirdb.org/cgi-bin/target_detail.cgi?targetID=1611835	667	63	http://www.mirdb.org/cgi-bin/mature_mir.cgi?name=hsa-miR-3182	SGMS2	166929	sphingomyelin synthase 2
hsa-miR-3182	MIMAT0015062	1611951	http://www.mirdb.org/cgi-bin/target_detail.cgi?targetID=1611951	668	63	http://www.mirdb.org/cgi-bin/mature_mir.cgi?name=hsa-miR-3182	ARL10	285598	ADP ribosylation factor like GTPase 10
hsa-miR-3182	MIMAT0015062	1612006	http://www.mirdb.org/cgi-bin/target_detail.cgi?targetID=1612006	669	63	http://www.mirdb.org/cgi-bin/mature_mir.cgi?name=hsa-miR-3182	PGAP1	80055	post-GPI attachment to proteins 1
hsa-miR-3182	MIMAT0015062	1612014	http://www.mirdb.org/cgi-bin/target_detail.cgi?targetID=1612014	670	63	http://www.mirdb.org/cgi-bin/mature_mir.cgi?name=hsa-miR-3182	SAP30L	79685	SAP30 like
hsa-miR-3182	MIMAT0015062	1612036	http://www.mirdb.org/cgi-bin/target_detail.cgi?targetID=1612036	671	63	http://www.mirdb.org/cgi-bin/mature_mir.cgi?name=hsa-miR-3182	FRMPD4	9758	FERM and PDZ domain containing 4
hsa-miR-3182	MIMAT0015062	1612051	http://www.mirdb.org/cgi-bin/target_detail.cgi?targetID=1612051	672	63	http://www.mirdb.org/cgi-bin/mature_mir.cgi?name=hsa-miR-3182	ZZZ3	26009	zinc finger ZZ-type containing 3
hsa-miR-3182	MIMAT0015062	1612079	http://www.mirdb.org/cgi-bin/target_detail.cgi?targetID=1612079	673	63	http://www.mirdb.org/cgi-bin/mature_mir.cgi?name=hsa-miR-3182	ZFP90	146198	ZFP90 zinc finger protein
hsa-miR-3182	MIMAT0015062	1612102	http://www.mirdb.org/cgi-bin/target_detail.cgi?targetID=1612102	674	63	http://www.mirdb.org/cgi-bin/mature_mir.cgi?name=hsa-miR-3182	ZNF37A	7587	zinc finger protein 37A
hsa-miR-3182	MIMAT0015062	1612186	http://www.mirdb.org/cgi-bin/target_detail.cgi?targetID=1612186	675	63	http://www.mirdb.org/cgi-bin/mature_mir.cgi?name=hsa-miR-3182	ADORA3	140	adenosine A3 receptor
hsa-miR-3182	MIMAT0015062	1612200	http://www.mirdb.org/cgi-bin/target_detail.cgi?targetID=1612200	676	63	http://www.mirdb.org/cgi-bin/mature_mir.cgi?name=hsa-miR-3182	NPPA	4878	natriuretic peptide A
hsa-miR-3182	MIMAT0015062	1612231	http://www.mirdb.org/cgi-bin/target_detail.cgi?targetID=1612231	677	63	http://www.mirdb.org/cgi-bin/mature_mir.cgi?name=hsa-miR-3182	TMEM154	201799	transmembrane protein 154
hsa-miR-3182	MIMAT0015062	1612259	http://www.mirdb.org/cgi-bin/target_detail.cgi?targetID=1612259	678	63	http://www.mirdb.org/cgi-bin/mature_mir.cgi?name=hsa-miR-3182	TXNDC15	79770	thioredoxin domain containing 15
hsa-miR-3182	MIMAT0015062	1612276	http://www.mirdb.org/cgi-bin/target_detail.cgi?targetID=1612276	679	63	http://www.mirdb.org/cgi-bin/mature_mir.cgi?name=hsa-miR-3182	GATC	283459	glutamyl-tRNA amidotransferase subunit C
hsa-miR-3182	MIMAT0015062	1612282	http://www.mirdb.org/cgi-bin/target_detail.cgi?targetID=1612282	680	63	http://www.mirdb.org/cgi-bin/mature_mir.cgi?name=hsa-miR-3182	VKORC1L1	154807	vitamin K epoxide reductase complex subunit 1 like 1
hsa-miR-3182	MIMAT0015062	1612286	http://www.mirdb.org/cgi-bin/target_detail.cgi?targetID=1612286	681	63	http://www.mirdb.org/cgi-bin/mature_mir.cgi?name=hsa-miR-3182	ZNF750	79755	zinc finger protein 750
hsa-miR-3182	MIMAT0015062	1612355	http://www.mirdb.org/cgi-bin/target_detail.cgi?targetID=1612355	682	63	http://www.mirdb.org/cgi-bin/mature_mir.cgi?name=hsa-miR-3182	TNNI1	7135	troponin I1, slow skeletal type
hsa-miR-3182	MIMAT0015062	1612364	http://www.mirdb.org/cgi-bin/target_detail.cgi?targetID=1612364	683	63	http://www.mirdb.org/cgi-bin/mature_mir.cgi?name=hsa-miR-3182	DBT	1629	dihydrolipoamide branched chain transacylase E2
hsa-miR-3182	MIMAT0015062	1612365	http://www.mirdb.org/cgi-bin/target_detail.cgi?targetID=1612365	684	63	http://www.mirdb.org/cgi-bin/mature_mir.cgi?name=hsa-miR-3182	PPP1R21	129285	protein phosphatase 1 regulatory subunit 21
hsa-miR-3182	MIMAT0015062	1611351	http://www.mirdb.org/cgi-bin/target_detail.cgi?targetID=1611351	685	62	http://www.mirdb.org/cgi-bin/mature_mir.cgi?name=hsa-miR-3182	AGAP1	116987	ArfGAP with GTPase domain, ankyrin repeat and PH domain 1
hsa-miR-3182	MIMAT0015062	1611428	http://www.mirdb.org/cgi-bin/target_detail.cgi?targetID=1611428	686	62	http://www.mirdb.org/cgi-bin/mature_mir.cgi?name=hsa-miR-3182	AIFM3	150209	apoptosis inducing factor, mitochondria associated 3
hsa-miR-3182	MIMAT0015062	1611431	http://www.mirdb.org/cgi-bin/target_detail.cgi?targetID=1611431	687	62	http://www.mirdb.org/cgi-bin/mature_mir.cgi?name=hsa-miR-3182	ZNF486	90649	zinc finger protein 486
hsa-miR-3182	MIMAT0015062	1611444	http://www.mirdb.org/cgi-bin/target_detail.cgi?targetID=1611444	688	62	http://www.mirdb.org/cgi-bin/mature_mir.cgi?name=hsa-miR-3182	KDSR	2531	3-ketodihydrosphingosine reductase
hsa-miR-3182	MIMAT0015062	1611505	http://www.mirdb.org/cgi-bin/target_detail.cgi?targetID=1611505	689	62	http://www.mirdb.org/cgi-bin/mature_mir.cgi?name=hsa-miR-3182	KPTN	11133	kaptin, actin binding protein
hsa-miR-3182	MIMAT0015062	1611524	http://www.mirdb.org/cgi-bin/target_detail.cgi?targetID=1611524	690	62	http://www.mirdb.org/cgi-bin/mature_mir.cgi?name=hsa-miR-3182	FRMD6	122786	FERM domain containing 6
hsa-miR-3182	MIMAT0015062	1611533	http://www.mirdb.org/cgi-bin/target_detail.cgi?targetID=1611533	691	62	http://www.mirdb.org/cgi-bin/mature_mir.cgi?name=hsa-miR-3182	FUT4	2526	fucosyltransferase 4
hsa-miR-3182	MIMAT0015062	1611555	http://www.mirdb.org/cgi-bin/target_detail.cgi?targetID=1611555	692	62	http://www.mirdb.org/cgi-bin/mature_mir.cgi?name=hsa-miR-3182	ZSWIM7	125150	zinc finger SWIM-type containing 7
hsa-miR-3182	MIMAT0015062	1611579	http://www.mirdb.org/cgi-bin/target_detail.cgi?targetID=1611579	693	62	http://www.mirdb.org/cgi-bin/mature_mir.cgi?name=hsa-miR-3182	LMO2	4005	LIM domain only 2
hsa-miR-3182	MIMAT0015062	1611591	http://www.mirdb.org/cgi-bin/target_detail.cgi?targetID=1611591	694	62	http://www.mirdb.org/cgi-bin/mature_mir.cgi?name=hsa-miR-3182	POTEA	340441	POTE ankyrin domain family member A
hsa-miR-3182	MIMAT0015062	1611617	http://www.mirdb.org/cgi-bin/target_detail.cgi?targetID=1611617	695	62	http://www.mirdb.org/cgi-bin/mature_mir.cgi?name=hsa-miR-3182	OPA1	4976	OPA1, mitochondrial dynamin like GTPase
hsa-miR-3182	MIMAT0015062	1611757	http://www.mirdb.org/cgi-bin/target_detail.cgi?targetID=1611757	696	62	http://www.mirdb.org/cgi-bin/mature_mir.cgi?name=hsa-miR-3182	ZFP42	132625	ZFP42 zinc finger protein
hsa-miR-3182	MIMAT0015062	1611887	http://www.mirdb.org/cgi-bin/target_detail.cgi?targetID=1611887	697	62	http://www.mirdb.org/cgi-bin/mature_mir.cgi?name=hsa-miR-3182	KALRN	8997	kalirin RhoGEF kinase
hsa-miR-3182	MIMAT0015062	1611955	http://www.mirdb.org/cgi-bin/target_detail.cgi?targetID=1611955	698	62	http://www.mirdb.org/cgi-bin/mature_mir.cgi?name=hsa-miR-3182	PHF20L1	51105	PHD finger protein 20 like 1
hsa-miR-3182	MIMAT0015062	1611978	http://www.mirdb.org/cgi-bin/target_detail.cgi?targetID=1611978	699	62	http://www.mirdb.org/cgi-bin/mature_mir.cgi?name=hsa-miR-3182	MAL2	114569	mal, T cell differentiation protein 2 (gene/pseudogene)
hsa-miR-3182	MIMAT0015062	1611993	http://www.mirdb.org/cgi-bin/target_detail.cgi?targetID=1611993	700	62	http://www.mirdb.org/cgi-bin/mature_mir.cgi?name=hsa-miR-3182	EIF5A2	56648	eukaryotic translation initiation factor 5A2
hsa-miR-3182	MIMAT0015062	1612012	http://www.mirdb.org/cgi-bin/target_detail.cgi?targetID=1612012	701	62	http://www.mirdb.org/cgi-bin/mature_mir.cgi?name=hsa-miR-3182	HCFC1R1	54985	host cell factor C1 regulator 1
hsa-miR-3182	MIMAT0015062	1612094	http://www.mirdb.org/cgi-bin/target_detail.cgi?targetID=1612094	702	62	http://www.mirdb.org/cgi-bin/mature_mir.cgi?name=hsa-miR-3182	PRLR	5618	prolactin receptor
hsa-miR-3182	MIMAT0015062	1612098	http://www.mirdb.org/cgi-bin/target_detail.cgi?targetID=1612098	703	62	http://www.mirdb.org/cgi-bin/mature_mir.cgi?name=hsa-miR-3182	ARHGAP26	23092	Rho GTPase activating protein 26
hsa-miR-3182	MIMAT0015062	1612109	http://www.mirdb.org/cgi-bin/target_detail.cgi?targetID=1612109	704	62	http://www.mirdb.org/cgi-bin/mature_mir.cgi?name=hsa-miR-3182	TPM1	7168	tropomyosin 1
hsa-miR-3182	MIMAT0015062	1612110	http://www.mirdb.org/cgi-bin/target_detail.cgi?targetID=1612110	705	62	http://www.mirdb.org/cgi-bin/mature_mir.cgi?name=hsa-miR-3182	KIAA1549L	25758	KIAA1549 like
hsa-miR-3182	MIMAT0015062	1612158	http://www.mirdb.org/cgi-bin/target_detail.cgi?targetID=1612158	706	62	http://www.mirdb.org/cgi-bin/mature_mir.cgi?name=hsa-miR-3182	BMPR1B	658	bone morphogenetic protein receptor type 1B
hsa-miR-3182	MIMAT0015062	1612178	http://www.mirdb.org/cgi-bin/target_detail.cgi?targetID=1612178	707	62	http://www.mirdb.org/cgi-bin/mature_mir.cgi?name=hsa-miR-3182	PRDM5	11107	PR/SET domain 5
hsa-miR-3182	MIMAT0015062	1612296	http://www.mirdb.org/cgi-bin/target_detail.cgi?targetID=1612296	708	62	http://www.mirdb.org/cgi-bin/mature_mir.cgi?name=hsa-miR-3182	FCRL6	343413	Fc receptor like 6
hsa-miR-3182	MIMAT0015062	1612311	http://www.mirdb.org/cgi-bin/target_detail.cgi?targetID=1612311	709	62	http://www.mirdb.org/cgi-bin/mature_mir.cgi?name=hsa-miR-3182	CEACAM6	4680	carcinoembryonic antigen related cell adhesion molecule 6
hsa-miR-3182	MIMAT0015062	1612336	http://www.mirdb.org/cgi-bin/target_detail.cgi?targetID=1612336	710	62	http://www.mirdb.org/cgi-bin/mature_mir.cgi?name=hsa-miR-3182	SYNPO2	171024	synaptopodin 2
hsa-miR-3182	MIMAT0015062	1611293	http://www.mirdb.org/cgi-bin/target_detail.cgi?targetID=1611293	711	61	http://www.mirdb.org/cgi-bin/mature_mir.cgi?name=hsa-miR-3182	CAMK1D	57118	calcium/calmodulin dependent protein kinase ID
hsa-miR-3182	MIMAT0015062	1611347	http://www.mirdb.org/cgi-bin/target_detail.cgi?targetID=1611347	712	61	http://www.mirdb.org/cgi-bin/mature_mir.cgi?name=hsa-miR-3182	AKAP11	11215	A-kinase anchoring protein 11
hsa-miR-3182	MIMAT0015062	1611373	http://www.mirdb.org/cgi-bin/target_detail.cgi?targetID=1611373	713	61	http://www.mirdb.org/cgi-bin/mature_mir.cgi?name=hsa-miR-3182	LSM11	134353	LSM11, U7 small nuclear RNA associated
hsa-miR-3182	MIMAT0015062	1611434	http://www.mirdb.org/cgi-bin/target_detail.cgi?targetID=1611434	714	61	http://www.mirdb.org/cgi-bin/mature_mir.cgi?name=hsa-miR-3182	ADAM12	8038	ADAM metallopeptidase domain 12
hsa-miR-3182	MIMAT0015062	1611514	http://www.mirdb.org/cgi-bin/target_detail.cgi?targetID=1611514	715	61	http://www.mirdb.org/cgi-bin/mature_mir.cgi?name=hsa-miR-3182	MC2R	4158	melanocortin 2 receptor
hsa-miR-3182	MIMAT0015062	1611543	http://www.mirdb.org/cgi-bin/target_detail.cgi?targetID=1611543	716	61	http://www.mirdb.org/cgi-bin/mature_mir.cgi?name=hsa-miR-3182	DGKG	1608	diacylglycerol kinase gamma
hsa-miR-3182	MIMAT0015062	1611572	http://www.mirdb.org/cgi-bin/target_detail.cgi?targetID=1611572	717	61	http://www.mirdb.org/cgi-bin/mature_mir.cgi?name=hsa-miR-3182	RMND5A	64795	required for meiotic nuclear division 5 homolog A
hsa-miR-3182	MIMAT0015062	1611630	http://www.mirdb.org/cgi-bin/target_detail.cgi?targetID=1611630	718	61	http://www.mirdb.org/cgi-bin/mature_mir.cgi?name=hsa-miR-3182	CTDSPL2	51496	CTD small phosphatase like 2
hsa-miR-3182	MIMAT0015062	1611648	http://www.mirdb.org/cgi-bin/target_detail.cgi?targetID=1611648	719	61	http://www.mirdb.org/cgi-bin/mature_mir.cgi?name=hsa-miR-3182	STAT6	6778	signal transducer and activator of transcription 6
hsa-miR-3182	MIMAT0015062	1611792	http://www.mirdb.org/cgi-bin/target_detail.cgi?targetID=1611792	720	61	http://www.mirdb.org/cgi-bin/mature_mir.cgi?name=hsa-miR-3182	NBR1	4077	NBR1, autophagy cargo receptor
hsa-miR-3182	MIMAT0015062	1611826	http://www.mirdb.org/cgi-bin/target_detail.cgi?targetID=1611826	721	61	http://www.mirdb.org/cgi-bin/mature_mir.cgi?name=hsa-miR-3182	GRM5	2915	glutamate metabotropic receptor 5
hsa-miR-3182	MIMAT0015062	1611852	http://www.mirdb.org/cgi-bin/target_detail.cgi?targetID=1611852	722	61	http://www.mirdb.org/cgi-bin/mature_mir.cgi?name=hsa-miR-3182	MTCP1	4515	mature T cell proliferation 1
hsa-miR-3182	MIMAT0015062	1611855	http://www.mirdb.org/cgi-bin/target_detail.cgi?targetID=1611855	723	61	http://www.mirdb.org/cgi-bin/mature_mir.cgi?name=hsa-miR-3182	NFATC1	4772	nuclear factor of activated T cells 1
hsa-miR-3182	MIMAT0015062	1611866	http://www.mirdb.org/cgi-bin/target_detail.cgi?targetID=1611866	724	61	http://www.mirdb.org/cgi-bin/mature_mir.cgi?name=hsa-miR-3182	ZNF665	79788	zinc finger protein 665
hsa-miR-3182	MIMAT0015062	1612030	http://www.mirdb.org/cgi-bin/target_detail.cgi?targetID=1612030	725	61	http://www.mirdb.org/cgi-bin/mature_mir.cgi?name=hsa-miR-3182	CD300E	342510	CD300e molecule
hsa-miR-3182	MIMAT0015062	1612088	http://www.mirdb.org/cgi-bin/target_detail.cgi?targetID=1612088	726	61	http://www.mirdb.org/cgi-bin/mature_mir.cgi?name=hsa-miR-3182	ZNF460	10794	zinc finger protein 460
hsa-miR-3182	MIMAT0015062	1612146	http://www.mirdb.org/cgi-bin/target_detail.cgi?targetID=1612146	727	61	http://www.mirdb.org/cgi-bin/mature_mir.cgi?name=hsa-miR-3182	CCP110	9738	centriolar coiled-coil protein 110
hsa-miR-3182	MIMAT0015062	1612164	http://www.mirdb.org/cgi-bin/target_detail.cgi?targetID=1612164	728	61	http://www.mirdb.org/cgi-bin/mature_mir.cgi?name=hsa-miR-3182	SYK	6850	spleen associated tyrosine kinase
hsa-miR-3182	MIMAT0015062	1612191	http://www.mirdb.org/cgi-bin/target_detail.cgi?targetID=1612191	729	61	http://www.mirdb.org/cgi-bin/mature_mir.cgi?name=hsa-miR-3182	FANCC	2176	FA complementation group C
hsa-miR-3182	MIMAT0015062	1612247	http://www.mirdb.org/cgi-bin/target_detail.cgi?targetID=1612247	730	61	http://www.mirdb.org/cgi-bin/mature_mir.cgi?name=hsa-miR-3182	ZNF555	148254	zinc finger protein 555
hsa-miR-3182	MIMAT0015062	1612253	http://www.mirdb.org/cgi-bin/target_detail.cgi?targetID=1612253	731	61	http://www.mirdb.org/cgi-bin/mature_mir.cgi?name=hsa-miR-3182	MXRA7	439921	matrix remodeling associated 7
hsa-miR-3182	MIMAT0015062	1612260	http://www.mirdb.org/cgi-bin/target_detail.cgi?targetID=1612260	732	61	http://www.mirdb.org/cgi-bin/mature_mir.cgi?name=hsa-miR-3182	RAVER2	55225	ribonucleoprotein, PTB binding 2
hsa-miR-3182	MIMAT0015062	1612297	http://www.mirdb.org/cgi-bin/target_detail.cgi?targetID=1612297	733	61	http://www.mirdb.org/cgi-bin/mature_mir.cgi?name=hsa-miR-3182	PLEKHG4B	153478	pleckstrin homology and RhoGEF domain containing G4B
hsa-miR-3182	MIMAT0015062	1612333	http://www.mirdb.org/cgi-bin/target_detail.cgi?targetID=1612333	734	61	http://www.mirdb.org/cgi-bin/mature_mir.cgi?name=hsa-miR-3182	MXI1	4601	MAX interactor 1, dimerization protein
hsa-miR-3182	MIMAT0015062	1612345	http://www.mirdb.org/cgi-bin/target_detail.cgi?targetID=1612345	735	61	http://www.mirdb.org/cgi-bin/mature_mir.cgi?name=hsa-miR-3182	SLC16A7	9194	solute carrier family 16 member 7
hsa-miR-3182	MIMAT0015062	1611304	http://www.mirdb.org/cgi-bin/target_detail.cgi?targetID=1611304	736	60	http://www.mirdb.org/cgi-bin/mature_mir.cgi?name=hsa-miR-3182	ZMAT3	64393	zinc finger matrin-type 3
hsa-miR-3182	MIMAT0015062	1611382	http://www.mirdb.org/cgi-bin/target_detail.cgi?targetID=1611382	737	60	http://www.mirdb.org/cgi-bin/mature_mir.cgi?name=hsa-miR-3182	ESRP2	80004	epithelial splicing regulatory protein 2
hsa-miR-3182	MIMAT0015062	1611446	http://www.mirdb.org/cgi-bin/target_detail.cgi?targetID=1611446	738	60	http://www.mirdb.org/cgi-bin/mature_mir.cgi?name=hsa-miR-3182	DDI2	84301	DNA damage inducible 1 homolog 2
hsa-miR-3182	MIMAT0015062	1611495	http://www.mirdb.org/cgi-bin/target_detail.cgi?targetID=1611495	739	60	http://www.mirdb.org/cgi-bin/mature_mir.cgi?name=hsa-miR-3182	EML1	2009	EMAP like 1
hsa-miR-3182	MIMAT0015062	1611548	http://www.mirdb.org/cgi-bin/target_detail.cgi?targetID=1611548	740	60	http://www.mirdb.org/cgi-bin/mature_mir.cgi?name=hsa-miR-3182	C11orf45	219833	chromosome 11 open reading frame 45
hsa-miR-3182	MIMAT0015062	1611679	http://www.mirdb.org/cgi-bin/target_detail.cgi?targetID=1611679	741	60	http://www.mirdb.org/cgi-bin/mature_mir.cgi?name=hsa-miR-3182	PHF14	9678	PHD finger protein 14
hsa-miR-3182	MIMAT0015062	1611719	http://www.mirdb.org/cgi-bin/target_detail.cgi?targetID=1611719	742	60	http://www.mirdb.org/cgi-bin/mature_mir.cgi?name=hsa-miR-3182	STX6	10228	syntaxin 6
hsa-miR-3182	MIMAT0015062	1611812	http://www.mirdb.org/cgi-bin/target_detail.cgi?targetID=1611812	743	60	http://www.mirdb.org/cgi-bin/mature_mir.cgi?name=hsa-miR-3182	ZFR2	23217	zinc finger RNA binding protein 2
hsa-miR-3182	MIMAT0015062	1611843	http://www.mirdb.org/cgi-bin/target_detail.cgi?targetID=1611843	744	60	http://www.mirdb.org/cgi-bin/mature_mir.cgi?name=hsa-miR-3182	VPS26B	112936	VPS26, retromer complex component B
hsa-miR-3182	MIMAT0015062	1611928	http://www.mirdb.org/cgi-bin/target_detail.cgi?targetID=1611928	745	60	http://www.mirdb.org/cgi-bin/mature_mir.cgi?name=hsa-miR-3182	JPH1	56704	junctophilin 1
hsa-miR-3182	MIMAT0015062	1611948	http://www.mirdb.org/cgi-bin/target_detail.cgi?targetID=1611948	746	60	http://www.mirdb.org/cgi-bin/mature_mir.cgi?name=hsa-miR-3182	FAM49A	81553	family with sequence similarity 49 member A
hsa-miR-3182	MIMAT0015062	1611964	http://www.mirdb.org/cgi-bin/target_detail.cgi?targetID=1611964	747	60	http://www.mirdb.org/cgi-bin/mature_mir.cgi?name=hsa-miR-3182	CNNM1	26507	cyclin and CBS domain divalent metal cation transport mediator 1
hsa-miR-3182	MIMAT0015062	1612007	http://www.mirdb.org/cgi-bin/target_detail.cgi?targetID=1612007	748	60	http://www.mirdb.org/cgi-bin/mature_mir.cgi?name=hsa-miR-3182	TRIM67	440730	tripartite motif containing 67
hsa-miR-3182	MIMAT0015062	1612010	http://www.mirdb.org/cgi-bin/target_detail.cgi?targetID=1612010	749	60	http://www.mirdb.org/cgi-bin/mature_mir.cgi?name=hsa-miR-3182	ANGEL1	23357	angel homolog 1
hsa-miR-3182	MIMAT0015062	1612075	http://www.mirdb.org/cgi-bin/target_detail.cgi?targetID=1612075	750	60	http://www.mirdb.org/cgi-bin/mature_mir.cgi?name=hsa-miR-3182	COL9A1	1297	collagen type IX alpha 1 chain
hsa-miR-3182	MIMAT0015062	1612095	http://www.mirdb.org/cgi-bin/target_detail.cgi?targetID=1612095	751	60	http://www.mirdb.org/cgi-bin/mature_mir.cgi?name=hsa-miR-3182	AMOT	154796	angiomotin
hsa-miR-3182	MIMAT0015062	1612152	http://www.mirdb.org/cgi-bin/target_detail.cgi?targetID=1612152	752	60	http://www.mirdb.org/cgi-bin/mature_mir.cgi?name=hsa-miR-3182	LOC389895	389895	chromosome 16 open reading frame 72-like
hsa-miR-3182	MIMAT0015062	1612173	http://www.mirdb.org/cgi-bin/target_detail.cgi?targetID=1612173	753	60	http://www.mirdb.org/cgi-bin/mature_mir.cgi?name=hsa-miR-3182	FBXW2	26190	F-box and WD repeat domain containing 2
hsa-miR-3182	MIMAT0015062	1612213	http://www.mirdb.org/cgi-bin/target_detail.cgi?targetID=1612213	754	60	http://www.mirdb.org/cgi-bin/mature_mir.cgi?name=hsa-miR-3182	NCOA4	8031	nuclear receptor coactivator 4
hsa-miR-3182	MIMAT0015062	1612232	http://www.mirdb.org/cgi-bin/target_detail.cgi?targetID=1612232	755	60	http://www.mirdb.org/cgi-bin/mature_mir.cgi?name=hsa-miR-3182	TMEM117	84216	transmembrane protein 117
hsa-miR-3182	MIMAT0015062	1612233	http://www.mirdb.org/cgi-bin/target_detail.cgi?targetID=1612233	756	60	http://www.mirdb.org/cgi-bin/mature_mir.cgi?name=hsa-miR-3182	TBL1X	6907	transducin beta like 1 X-linked
hsa-miR-3182	MIMAT0015062	1612251	http://www.mirdb.org/cgi-bin/target_detail.cgi?targetID=1612251	757	60	http://www.mirdb.org/cgi-bin/mature_mir.cgi?name=hsa-miR-3182	COMT	1312	catechol-O-methyltransferase
hsa-miR-3182	MIMAT0015062	1612277	http://www.mirdb.org/cgi-bin/target_detail.cgi?targetID=1612277	758	60	http://www.mirdb.org/cgi-bin/mature_mir.cgi?name=hsa-miR-3182	CTSC	1075	cathepsin C
hsa-miR-3182	MIMAT0015062	1612358	http://www.mirdb.org/cgi-bin/target_detail.cgi?targetID=1612358	759	60	http://www.mirdb.org/cgi-bin/mature_mir.cgi?name=hsa-miR-3182	BAG4	9530	BCL2 associated athanogene 4
hsa-miR-3182	MIMAT0015062	1612361	http://www.mirdb.org/cgi-bin/target_detail.cgi?targetID=1612361	760	60	http://www.mirdb.org/cgi-bin/mature_mir.cgi?name=hsa-miR-3182	LYSMD1	388695	LysM domain containing 1
hsa-miR-3182	MIMAT0015062	1611243	http://www.mirdb.org/cgi-bin/target_detail.cgi?targetID=1611243	761	59	http://www.mirdb.org/cgi-bin/mature_mir.cgi?name=hsa-miR-3182	RAPH1	65059	Ras association (RalGDS/AF-6) and pleckstrin homology domains 1
hsa-miR-3182	MIMAT0015062	1611275	http://www.mirdb.org/cgi-bin/target_detail.cgi?targetID=1611275	762	59	http://www.mirdb.org/cgi-bin/mature_mir.cgi?name=hsa-miR-3182	MYCN	4613	MYCN proto-oncogene, bHLH transcription factor
hsa-miR-3182	MIMAT0015062	1611277	http://www.mirdb.org/cgi-bin/target_detail.cgi?targetID=1611277	763	59	http://www.mirdb.org/cgi-bin/mature_mir.cgi?name=hsa-miR-3182	EML2	24139	EMAP like 2
hsa-miR-3182	MIMAT0015062	1611309	http://www.mirdb.org/cgi-bin/target_detail.cgi?targetID=1611309	764	59	http://www.mirdb.org/cgi-bin/mature_mir.cgi?name=hsa-miR-3182	USF3	205717	upstream transcription factor family member 3
hsa-miR-3182	MIMAT0015062	1611341	http://www.mirdb.org/cgi-bin/target_detail.cgi?targetID=1611341	765	59	http://www.mirdb.org/cgi-bin/mature_mir.cgi?name=hsa-miR-3182	ZNF468	90333	zinc finger protein 468
hsa-miR-3182	MIMAT0015062	1611379	http://www.mirdb.org/cgi-bin/target_detail.cgi?targetID=1611379	766	59	http://www.mirdb.org/cgi-bin/mature_mir.cgi?name=hsa-miR-3182	TNIP1	10318	TNFAIP3 interacting protein 1
hsa-miR-3182	MIMAT0015062	1611384	http://www.mirdb.org/cgi-bin/target_detail.cgi?targetID=1611384	767	59	http://www.mirdb.org/cgi-bin/mature_mir.cgi?name=hsa-miR-3182	LONP2	83752	lon peptidase 2, peroxisomal
hsa-miR-3182	MIMAT0015062	1611437	http://www.mirdb.org/cgi-bin/target_detail.cgi?targetID=1611437	768	59	http://www.mirdb.org/cgi-bin/mature_mir.cgi?name=hsa-miR-3182	DGKK	139189	diacylglycerol kinase kappa
hsa-miR-3182	MIMAT0015062	1611448	http://www.mirdb.org/cgi-bin/target_detail.cgi?targetID=1611448	769	59	http://www.mirdb.org/cgi-bin/mature_mir.cgi?name=hsa-miR-3182	PTER	9317	phosphotriesterase related
hsa-miR-3182	MIMAT0015062	1611610	http://www.mirdb.org/cgi-bin/target_detail.cgi?targetID=1611610	770	59	http://www.mirdb.org/cgi-bin/mature_mir.cgi?name=hsa-miR-3182	MEIOC	284071	meiosis specific with coiled-coil domain
hsa-miR-3182	MIMAT0015062	1611631	http://www.mirdb.org/cgi-bin/target_detail.cgi?targetID=1611631	771	59	http://www.mirdb.org/cgi-bin/mature_mir.cgi?name=hsa-miR-3182	SLC35D3	340146	solute carrier family 35 member D3
hsa-miR-3182	MIMAT0015062	1611643	http://www.mirdb.org/cgi-bin/target_detail.cgi?targetID=1611643	772	59	http://www.mirdb.org/cgi-bin/mature_mir.cgi?name=hsa-miR-3182	PBX1	5087	PBX homeobox 1
hsa-miR-3182	MIMAT0015062	1611658	http://www.mirdb.org/cgi-bin/target_detail.cgi?targetID=1611658	773	59	http://www.mirdb.org/cgi-bin/mature_mir.cgi?name=hsa-miR-3182	COPS2	9318	COP9 signalosome subunit 2
hsa-miR-3182	MIMAT0015062	1611689	http://www.mirdb.org/cgi-bin/target_detail.cgi?targetID=1611689	774	59	http://www.mirdb.org/cgi-bin/mature_mir.cgi?name=hsa-miR-3182	ATF2	1386	activating transcription factor 2
hsa-miR-3182	MIMAT0015062	1611732	http://www.mirdb.org/cgi-bin/target_detail.cgi?targetID=1611732	775	59	http://www.mirdb.org/cgi-bin/mature_mir.cgi?name=hsa-miR-3182	DSE	29940	dermatan sulfate epimerase
hsa-miR-3182	MIMAT0015062	1611739	http://www.mirdb.org/cgi-bin/target_detail.cgi?targetID=1611739	776	59	http://www.mirdb.org/cgi-bin/mature_mir.cgi?name=hsa-miR-3182	TFE3	7030	transcription factor binding to IGHM enhancer 3
hsa-miR-3182	MIMAT0015062	1611760	http://www.mirdb.org/cgi-bin/target_detail.cgi?targetID=1611760	777	59	http://www.mirdb.org/cgi-bin/mature_mir.cgi?name=hsa-miR-3182	CDH23	64072	cadherin related 23
hsa-miR-3182	MIMAT0015062	1611778	http://www.mirdb.org/cgi-bin/target_detail.cgi?targetID=1611778	778	59	http://www.mirdb.org/cgi-bin/mature_mir.cgi?name=hsa-miR-3182	AMMECR1	9949	Alport syndrome, mental retardation, midface hypoplasia and elliptocytosis chromosomal region gene 1
hsa-miR-3182	MIMAT0015062	1611850	http://www.mirdb.org/cgi-bin/target_detail.cgi?targetID=1611850	779	59	http://www.mirdb.org/cgi-bin/mature_mir.cgi?name=hsa-miR-3182	AQP9	366	aquaporin 9
hsa-miR-3182	MIMAT0015062	1611888	http://www.mirdb.org/cgi-bin/target_detail.cgi?targetID=1611888	780	59	http://www.mirdb.org/cgi-bin/mature_mir.cgi?name=hsa-miR-3182	SASH1	23328	SAM and SH3 domain containing 1
hsa-miR-3182	MIMAT0015062	1611903	http://www.mirdb.org/cgi-bin/target_detail.cgi?targetID=1611903	781	59	http://www.mirdb.org/cgi-bin/mature_mir.cgi?name=hsa-miR-3182	CBL	867	Cbl proto-oncogene
hsa-miR-3182	MIMAT0015062	1611921	http://www.mirdb.org/cgi-bin/target_detail.cgi?targetID=1611921	782	59	http://www.mirdb.org/cgi-bin/mature_mir.cgi?name=hsa-miR-3182	GPATCH2	55105	G-patch domain containing 2
hsa-miR-3182	MIMAT0015062	1611949	http://www.mirdb.org/cgi-bin/target_detail.cgi?targetID=1611949	783	59	http://www.mirdb.org/cgi-bin/mature_mir.cgi?name=hsa-miR-3182	XPR1	9213	xenotropic and polytropic retrovirus receptor 1
hsa-miR-3182	MIMAT0015062	1611960	http://www.mirdb.org/cgi-bin/target_detail.cgi?targetID=1611960	784	59	http://www.mirdb.org/cgi-bin/mature_mir.cgi?name=hsa-miR-3182	ITPRID1	223075	ITPR interacting domain containing 1
hsa-miR-3182	MIMAT0015062	1612020	http://www.mirdb.org/cgi-bin/target_detail.cgi?targetID=1612020	785	59	http://www.mirdb.org/cgi-bin/mature_mir.cgi?name=hsa-miR-3182	GATAD2A	54815	GATA zinc finger domain containing 2A
hsa-miR-3182	MIMAT0015062	1612055	http://www.mirdb.org/cgi-bin/target_detail.cgi?targetID=1612055	786	59	http://www.mirdb.org/cgi-bin/mature_mir.cgi?name=hsa-miR-3182	ITGAD	3681	integrin subunit alpha D
hsa-miR-3182	MIMAT0015062	1612071	http://www.mirdb.org/cgi-bin/target_detail.cgi?targetID=1612071	787	59	http://www.mirdb.org/cgi-bin/mature_mir.cgi?name=hsa-miR-3182	PANK2	80025	pantothenate kinase 2
hsa-miR-3182	MIMAT0015062	1612117	http://www.mirdb.org/cgi-bin/target_detail.cgi?targetID=1612117	788	59	http://www.mirdb.org/cgi-bin/mature_mir.cgi?name=hsa-miR-3182	CEP44	80817	centrosomal protein 44
hsa-miR-3182	MIMAT0015062	1612128	http://www.mirdb.org/cgi-bin/target_detail.cgi?targetID=1612128	789	59	http://www.mirdb.org/cgi-bin/mature_mir.cgi?name=hsa-miR-3182	TRIM38	10475	tripartite motif containing 38
hsa-miR-3182	MIMAT0015062	1612159	http://www.mirdb.org/cgi-bin/target_detail.cgi?targetID=1612159	790	59	http://www.mirdb.org/cgi-bin/mature_mir.cgi?name=hsa-miR-3182	C9orf170	401535	chromosome 9 open reading frame 170
hsa-miR-3182	MIMAT0015062	1612170	http://www.mirdb.org/cgi-bin/target_detail.cgi?targetID=1612170	791	59	http://www.mirdb.org/cgi-bin/mature_mir.cgi?name=hsa-miR-3182	CELF6	60677	CUGBP Elav-like family member 6
hsa-miR-3182	MIMAT0015062	1612199	http://www.mirdb.org/cgi-bin/target_detail.cgi?targetID=1612199	792	59	http://www.mirdb.org/cgi-bin/mature_mir.cgi?name=hsa-miR-3182	GAB2	9846	GRB2 associated binding protein 2
hsa-miR-3182	MIMAT0015062	1612208	http://www.mirdb.org/cgi-bin/target_detail.cgi?targetID=1612208	793	59	http://www.mirdb.org/cgi-bin/mature_mir.cgi?name=hsa-miR-3182	POFUT1	23509	protein O-fucosyltransferase 1
hsa-miR-3182	MIMAT0015062	1612235	http://www.mirdb.org/cgi-bin/target_detail.cgi?targetID=1612235	794	59	http://www.mirdb.org/cgi-bin/mature_mir.cgi?name=hsa-miR-3182	SEMA6C	10500	semaphorin 6C
hsa-miR-3182	MIMAT0015062	1612275	http://www.mirdb.org/cgi-bin/target_detail.cgi?targetID=1612275	795	59	http://www.mirdb.org/cgi-bin/mature_mir.cgi?name=hsa-miR-3182	SIKE1	80143	suppressor of IKBKE 1
hsa-miR-3182	MIMAT0015062	1612295	http://www.mirdb.org/cgi-bin/target_detail.cgi?targetID=1612295	796	59	http://www.mirdb.org/cgi-bin/mature_mir.cgi?name=hsa-miR-3182	THSD4	79875	thrombospondin type 1 domain containing 4
hsa-miR-3182	MIMAT0015062	1612327	http://www.mirdb.org/cgi-bin/target_detail.cgi?targetID=1612327	797	59	http://www.mirdb.org/cgi-bin/mature_mir.cgi?name=hsa-miR-3182	PABPC1L2B	645974	poly(A) binding protein cytoplasmic 1 like 2B
hsa-miR-3182	MIMAT0015062	1612348	http://www.mirdb.org/cgi-bin/target_detail.cgi?targetID=1612348	798	59	http://www.mirdb.org/cgi-bin/mature_mir.cgi?name=hsa-miR-3182	EXOSC3	51010	exosome component 3
hsa-miR-3182	MIMAT0015062	1611258	http://www.mirdb.org/cgi-bin/target_detail.cgi?targetID=1611258	799	58	http://www.mirdb.org/cgi-bin/mature_mir.cgi?name=hsa-miR-3182	ZFP36L2	678	ZFP36 ring finger protein like 2
hsa-miR-3182	MIMAT0015062	1611261	http://www.mirdb.org/cgi-bin/target_detail.cgi?targetID=1611261	800	58	http://www.mirdb.org/cgi-bin/mature_mir.cgi?name=hsa-miR-3182	TMEM268	203197	transmembrane protein 268
hsa-miR-3182	MIMAT0015062	1611266	http://www.mirdb.org/cgi-bin/target_detail.cgi?targetID=1611266	801	58	http://www.mirdb.org/cgi-bin/mature_mir.cgi?name=hsa-miR-3182	ENTPD4	9583	ectonucleoside triphosphate diphosphohydrolase 4
hsa-miR-3182	MIMAT0015062	1611269	http://www.mirdb.org/cgi-bin/target_detail.cgi?targetID=1611269	802	58	http://www.mirdb.org/cgi-bin/mature_mir.cgi?name=hsa-miR-3182	TBC1D20	128637	TBC1 domain family member 20
hsa-miR-3182	MIMAT0015062	1611273	http://www.mirdb.org/cgi-bin/target_detail.cgi?targetID=1611273	803	58	http://www.mirdb.org/cgi-bin/mature_mir.cgi?name=hsa-miR-3182	RASA2	5922	RAS p21 protein activator 2
hsa-miR-3182	MIMAT0015062	1611343	http://www.mirdb.org/cgi-bin/target_detail.cgi?targetID=1611343	804	58	http://www.mirdb.org/cgi-bin/mature_mir.cgi?name=hsa-miR-3182	SERPINE2	5270	serpin family E member 2
hsa-miR-3182	MIMAT0015062	1611346	http://www.mirdb.org/cgi-bin/target_detail.cgi?targetID=1611346	805	58	http://www.mirdb.org/cgi-bin/mature_mir.cgi?name=hsa-miR-3182	CSMD1	64478	CUB and Sushi multiple domains 1
hsa-miR-3182	MIMAT0015062	1611385	http://www.mirdb.org/cgi-bin/target_detail.cgi?targetID=1611385	806	58	http://www.mirdb.org/cgi-bin/mature_mir.cgi?name=hsa-miR-3182	CCDC90B	60492	coiled-coil domain containing 90B
hsa-miR-3182	MIMAT0015062	1611387	http://www.mirdb.org/cgi-bin/target_detail.cgi?targetID=1611387	807	58	http://www.mirdb.org/cgi-bin/mature_mir.cgi?name=hsa-miR-3182	OPRM1	4988	opioid receptor mu 1
hsa-miR-3182	MIMAT0015062	1611403	http://www.mirdb.org/cgi-bin/target_detail.cgi?targetID=1611403	808	58	http://www.mirdb.org/cgi-bin/mature_mir.cgi?name=hsa-miR-3182	RASL12	51285	RAS like family 12
hsa-miR-3182	MIMAT0015062	1611441	http://www.mirdb.org/cgi-bin/target_detail.cgi?targetID=1611441	809	58	http://www.mirdb.org/cgi-bin/mature_mir.cgi?name=hsa-miR-3182	GSTM3	2947	glutathione S-transferase mu 3
hsa-miR-3182	MIMAT0015062	1611442	http://www.mirdb.org/cgi-bin/target_detail.cgi?targetID=1611442	810	58	http://www.mirdb.org/cgi-bin/mature_mir.cgi?name=hsa-miR-3182	GALNT7	51809	polypeptide N-acetylgalactosaminyltransferase 7
hsa-miR-3182	MIMAT0015062	1611451	http://www.mirdb.org/cgi-bin/target_detail.cgi?targetID=1611451	811	58	http://www.mirdb.org/cgi-bin/mature_mir.cgi?name=hsa-miR-3182	ANKRD17	26057	ankyrin repeat domain 17
hsa-miR-3182	MIMAT0015062	1611488	http://www.mirdb.org/cgi-bin/target_detail.cgi?targetID=1611488	812	58	http://www.mirdb.org/cgi-bin/mature_mir.cgi?name=hsa-miR-3182	STX11	8676	syntaxin 11
hsa-miR-3182	MIMAT0015062	1611530	http://www.mirdb.org/cgi-bin/target_detail.cgi?targetID=1611530	813	58	http://www.mirdb.org/cgi-bin/mature_mir.cgi?name=hsa-miR-3182	KCNJ2	3759	potassium voltage-gated channel subfamily J member 2
hsa-miR-3182	MIMAT0015062	1611569	http://www.mirdb.org/cgi-bin/target_detail.cgi?targetID=1611569	814	58	http://www.mirdb.org/cgi-bin/mature_mir.cgi?name=hsa-miR-3182	SYNPR	132204	synaptoporin
hsa-miR-3182	MIMAT0015062	1611578	http://www.mirdb.org/cgi-bin/target_detail.cgi?targetID=1611578	815	58	http://www.mirdb.org/cgi-bin/mature_mir.cgi?name=hsa-miR-3182	LDB1	8861	LIM domain binding 1
hsa-miR-3182	MIMAT0015062	1611653	http://www.mirdb.org/cgi-bin/target_detail.cgi?targetID=1611653	816	58	http://www.mirdb.org/cgi-bin/mature_mir.cgi?name=hsa-miR-3182	IGF2BP2	10644	insulin like growth factor 2 mRNA binding protein 2
hsa-miR-3182	MIMAT0015062	1611657	http://www.mirdb.org/cgi-bin/target_detail.cgi?targetID=1611657	817	58	http://www.mirdb.org/cgi-bin/mature_mir.cgi?name=hsa-miR-3182	RBM41	55285	RNA binding motif protein 41
hsa-miR-3182	MIMAT0015062	1611711	http://www.mirdb.org/cgi-bin/target_detail.cgi?targetID=1611711	818	58	http://www.mirdb.org/cgi-bin/mature_mir.cgi?name=hsa-miR-3182	LMOD3	56203	leiomodin 3
hsa-miR-3182	MIMAT0015062	1611746	http://www.mirdb.org/cgi-bin/target_detail.cgi?targetID=1611746	819	58	http://www.mirdb.org/cgi-bin/mature_mir.cgi?name=hsa-miR-3182	DPF3	8110	double PHD fingers 3
hsa-miR-3182	MIMAT0015062	1611781	http://www.mirdb.org/cgi-bin/target_detail.cgi?targetID=1611781	820	58	http://www.mirdb.org/cgi-bin/mature_mir.cgi?name=hsa-miR-3182	TMEM184B	25829	transmembrane protein 184B
hsa-miR-3182	MIMAT0015062	1611898	http://www.mirdb.org/cgi-bin/target_detail.cgi?targetID=1611898	821	58	http://www.mirdb.org/cgi-bin/mature_mir.cgi?name=hsa-miR-3182	TAP2	6891	transporter 2, ATP binding cassette subfamily B member
hsa-miR-3182	MIMAT0015062	1611899	http://www.mirdb.org/cgi-bin/target_detail.cgi?targetID=1611899	822	58	http://www.mirdb.org/cgi-bin/mature_mir.cgi?name=hsa-miR-3182	COL4A1	1282	collagen type IV alpha 1 chain
hsa-miR-3182	MIMAT0015062	1612024	http://www.mirdb.org/cgi-bin/target_detail.cgi?targetID=1612024	823	58	http://www.mirdb.org/cgi-bin/mature_mir.cgi?name=hsa-miR-3182	SLX4IP	128710	SLX4 interacting protein
hsa-miR-3182	MIMAT0015062	1612032	http://www.mirdb.org/cgi-bin/target_detail.cgi?targetID=1612032	824	58	http://www.mirdb.org/cgi-bin/mature_mir.cgi?name=hsa-miR-3182	SEH1L	81929	SEH1 like nucleoporin
hsa-miR-3182	MIMAT0015062	1612035	http://www.mirdb.org/cgi-bin/target_detail.cgi?targetID=1612035	825	58	http://www.mirdb.org/cgi-bin/mature_mir.cgi?name=hsa-miR-3182	FMC1-LUC7L2	100996928	FMC1-LUC7L2 readthrough
hsa-miR-3182	MIMAT0015062	1612056	http://www.mirdb.org/cgi-bin/target_detail.cgi?targetID=1612056	826	58	http://www.mirdb.org/cgi-bin/mature_mir.cgi?name=hsa-miR-3182	HTR2C	3358	5-hydroxytryptamine receptor 2C
hsa-miR-3182	MIMAT0015062	1612097	http://www.mirdb.org/cgi-bin/target_detail.cgi?targetID=1612097	827	58	http://www.mirdb.org/cgi-bin/mature_mir.cgi?name=hsa-miR-3182	SLC15A2	6565	solute carrier family 15 member 2
hsa-miR-3182	MIMAT0015062	1612114	http://www.mirdb.org/cgi-bin/target_detail.cgi?targetID=1612114	828	58	http://www.mirdb.org/cgi-bin/mature_mir.cgi?name=hsa-miR-3182	LUC7L2	51631	LUC7 like 2, pre-mRNA splicing factor
hsa-miR-3182	MIMAT0015062	1612121	http://www.mirdb.org/cgi-bin/target_detail.cgi?targetID=1612121	829	58	http://www.mirdb.org/cgi-bin/mature_mir.cgi?name=hsa-miR-3182	CGGBP1	8545	CGG triplet repeat binding protein 1
hsa-miR-3182	MIMAT0015062	1612157	http://www.mirdb.org/cgi-bin/target_detail.cgi?targetID=1612157	830	58	http://www.mirdb.org/cgi-bin/mature_mir.cgi?name=hsa-miR-3182	EPGN	255324	epithelial mitogen
hsa-miR-3182	MIMAT0015062	1612225	http://www.mirdb.org/cgi-bin/target_detail.cgi?targetID=1612225	831	58	http://www.mirdb.org/cgi-bin/mature_mir.cgi?name=hsa-miR-3182	MCPH1	79648	microcephalin 1
hsa-miR-3182	MIMAT0015062	1612238	http://www.mirdb.org/cgi-bin/target_detail.cgi?targetID=1612238	832	58	http://www.mirdb.org/cgi-bin/mature_mir.cgi?name=hsa-miR-3182	RCAN2	10231	regulator of calcineurin 2
hsa-miR-3182	MIMAT0015062	1612248	http://www.mirdb.org/cgi-bin/target_detail.cgi?targetID=1612248	833	58	http://www.mirdb.org/cgi-bin/mature_mir.cgi?name=hsa-miR-3182	ELOVL1	64834	ELOVL fatty acid elongase 1
hsa-miR-3182	MIMAT0015062	1612255	http://www.mirdb.org/cgi-bin/target_detail.cgi?targetID=1612255	834	58	http://www.mirdb.org/cgi-bin/mature_mir.cgi?name=hsa-miR-3182	ICMT	23463	isoprenylcysteine carboxyl methyltransferase
hsa-miR-3182	MIMAT0015062	1612264	http://www.mirdb.org/cgi-bin/target_detail.cgi?targetID=1612264	835	58	http://www.mirdb.org/cgi-bin/mature_mir.cgi?name=hsa-miR-3182	DNM3	26052	dynamin 3
hsa-miR-3182	MIMAT0015062	1612347	http://www.mirdb.org/cgi-bin/target_detail.cgi?targetID=1612347	836	58	http://www.mirdb.org/cgi-bin/mature_mir.cgi?name=hsa-miR-3182	LCNL1	401562	lipocalin like 1
hsa-miR-3182	MIMAT0015062	1611418	http://www.mirdb.org/cgi-bin/target_detail.cgi?targetID=1611418	837	57	http://www.mirdb.org/cgi-bin/mature_mir.cgi?name=hsa-miR-3182	HRH4	59340	histamine receptor H4
hsa-miR-3182	MIMAT0015062	1611449	http://www.mirdb.org/cgi-bin/target_detail.cgi?targetID=1611449	838	57	http://www.mirdb.org/cgi-bin/mature_mir.cgi?name=hsa-miR-3182	SSR3	6747	signal sequence receptor subunit 3
hsa-miR-3182	MIMAT0015062	1611453	http://www.mirdb.org/cgi-bin/target_detail.cgi?targetID=1611453	839	57	http://www.mirdb.org/cgi-bin/mature_mir.cgi?name=hsa-miR-3182	HSD3B2	3284	hydroxy-delta-5-steroid dehydrogenase, 3 beta- and steroid delta-isomerase 2
hsa-miR-3182	MIMAT0015062	1611567	http://www.mirdb.org/cgi-bin/target_detail.cgi?targetID=1611567	840	57	http://www.mirdb.org/cgi-bin/mature_mir.cgi?name=hsa-miR-3182	UBE2D4	51619	ubiquitin conjugating enzyme E2 D4 (putative)
hsa-miR-3182	MIMAT0015062	1611605	http://www.mirdb.org/cgi-bin/target_detail.cgi?targetID=1611605	841	57	http://www.mirdb.org/cgi-bin/mature_mir.cgi?name=hsa-miR-3182	ZNF559-ZNF177	100529215	ZNF559-ZNF177 readthrough
hsa-miR-3182	MIMAT0015062	1611624	http://www.mirdb.org/cgi-bin/target_detail.cgi?targetID=1611624	842	57	http://www.mirdb.org/cgi-bin/mature_mir.cgi?name=hsa-miR-3182	TIMP3	7078	TIMP metallopeptidase inhibitor 3
hsa-miR-3182	MIMAT0015062	1611676	http://www.mirdb.org/cgi-bin/target_detail.cgi?targetID=1611676	843	57	http://www.mirdb.org/cgi-bin/mature_mir.cgi?name=hsa-miR-3182	DCAF4L1	285429	DDB1 and CUL4 associated factor 4 like 1
hsa-miR-3182	MIMAT0015062	1611733	http://www.mirdb.org/cgi-bin/target_detail.cgi?targetID=1611733	844	57	http://www.mirdb.org/cgi-bin/mature_mir.cgi?name=hsa-miR-3182	TFRC	7037	transferrin receptor
hsa-miR-3182	MIMAT0015062	1611742	http://www.mirdb.org/cgi-bin/target_detail.cgi?targetID=1611742	845	57	http://www.mirdb.org/cgi-bin/mature_mir.cgi?name=hsa-miR-3182	YTHDF3	253943	YTH N6-methyladenosine RNA binding protein 3
hsa-miR-3182	MIMAT0015062	1611767	http://www.mirdb.org/cgi-bin/target_detail.cgi?targetID=1611767	846	57	http://www.mirdb.org/cgi-bin/mature_mir.cgi?name=hsa-miR-3182	MPP6	51678	membrane palmitoylated protein 6
hsa-miR-3182	MIMAT0015062	1611789	http://www.mirdb.org/cgi-bin/target_detail.cgi?targetID=1611789	847	57	http://www.mirdb.org/cgi-bin/mature_mir.cgi?name=hsa-miR-3182	SPATA31D3	389762	SPATA31 subfamily D member 3
hsa-miR-3182	MIMAT0015062	1611806	http://www.mirdb.org/cgi-bin/target_detail.cgi?targetID=1611806	848	57	http://www.mirdb.org/cgi-bin/mature_mir.cgi?name=hsa-miR-3182	ASH1L	55870	ASH1 like histone lysine methyltransferase
hsa-miR-3182	MIMAT0015062	1611916	http://www.mirdb.org/cgi-bin/target_detail.cgi?targetID=1611916	849	57	http://www.mirdb.org/cgi-bin/mature_mir.cgi?name=hsa-miR-3182	ANO5	203859	anoctamin 5
hsa-miR-3182	MIMAT0015062	1611923	http://www.mirdb.org/cgi-bin/target_detail.cgi?targetID=1611923	850	57	http://www.mirdb.org/cgi-bin/mature_mir.cgi?name=hsa-miR-3182	RYK	6259	receptor-like tyrosine kinase
hsa-miR-3182	MIMAT0015062	1611926	http://www.mirdb.org/cgi-bin/target_detail.cgi?targetID=1611926	851	57	http://www.mirdb.org/cgi-bin/mature_mir.cgi?name=hsa-miR-3182	MYRIP	25924	myosin VIIA and Rab interacting protein
hsa-miR-3182	MIMAT0015062	1611985	http://www.mirdb.org/cgi-bin/target_detail.cgi?targetID=1611985	852	57	http://www.mirdb.org/cgi-bin/mature_mir.cgi?name=hsa-miR-3182	JAKMIP3	282973	Janus kinase and microtubule interacting protein 3
hsa-miR-3182	MIMAT0015062	1611995	http://www.mirdb.org/cgi-bin/target_detail.cgi?targetID=1611995	853	57	http://www.mirdb.org/cgi-bin/mature_mir.cgi?name=hsa-miR-3182	SPARCL1	8404	SPARC like 1
hsa-miR-3182	MIMAT0015062	1612003	http://www.mirdb.org/cgi-bin/target_detail.cgi?targetID=1612003	854	57	http://www.mirdb.org/cgi-bin/mature_mir.cgi?name=hsa-miR-3182	NALCN	259232	sodium leak channel, non-selective
hsa-miR-3182	MIMAT0015062	1612037	http://www.mirdb.org/cgi-bin/target_detail.cgi?targetID=1612037	855	57	http://www.mirdb.org/cgi-bin/mature_mir.cgi?name=hsa-miR-3182	EIF4EBP2	1979	eukaryotic translation initiation factor 4E binding protein 2
hsa-miR-3182	MIMAT0015062	1612053	http://www.mirdb.org/cgi-bin/target_detail.cgi?targetID=1612053	856	57	http://www.mirdb.org/cgi-bin/mature_mir.cgi?name=hsa-miR-3182	SPPL3	121665	signal peptide peptidase like 3
hsa-miR-3182	MIMAT0015062	1612061	http://www.mirdb.org/cgi-bin/target_detail.cgi?targetID=1612061	857	57	http://www.mirdb.org/cgi-bin/mature_mir.cgi?name=hsa-miR-3182	RALGPS1	9649	Ral GEF with PH domain and SH3 binding motif 1
hsa-miR-3182	MIMAT0015062	1612096	http://www.mirdb.org/cgi-bin/target_detail.cgi?targetID=1612096	858	57	http://www.mirdb.org/cgi-bin/mature_mir.cgi?name=hsa-miR-3182	VSX1	30813	visual system homeobox 1
hsa-miR-3182	MIMAT0015062	1612118	http://www.mirdb.org/cgi-bin/target_detail.cgi?targetID=1612118	859	57	http://www.mirdb.org/cgi-bin/mature_mir.cgi?name=hsa-miR-3182	KCNN3	3782	potassium calcium-activated channel subfamily N member 3
hsa-miR-3182	MIMAT0015062	1612149	http://www.mirdb.org/cgi-bin/target_detail.cgi?targetID=1612149	860	57	http://www.mirdb.org/cgi-bin/mature_mir.cgi?name=hsa-miR-3182	RGMB	285704	repulsive guidance molecule BMP co-receptor b
hsa-miR-3182	MIMAT0015062	1612150	http://www.mirdb.org/cgi-bin/target_detail.cgi?targetID=1612150	861	57	http://www.mirdb.org/cgi-bin/mature_mir.cgi?name=hsa-miR-3182	ZNF320	162967	zinc finger protein 320
hsa-miR-3182	MIMAT0015062	1612162	http://www.mirdb.org/cgi-bin/target_detail.cgi?targetID=1612162	862	57	http://www.mirdb.org/cgi-bin/mature_mir.cgi?name=hsa-miR-3182	NRK	203447	Nik related kinase
hsa-miR-3182	MIMAT0015062	1612328	http://www.mirdb.org/cgi-bin/target_detail.cgi?targetID=1612328	863	57	http://www.mirdb.org/cgi-bin/mature_mir.cgi?name=hsa-miR-3182	MKLN1	4289	muskelin 1
hsa-miR-3182	MIMAT0015062	1612363	http://www.mirdb.org/cgi-bin/target_detail.cgi?targetID=1612363	864	57	http://www.mirdb.org/cgi-bin/mature_mir.cgi?name=hsa-miR-3182	DCAF17	80067	DDB1 and CUL4 associated factor 17
hsa-miR-3182	MIMAT0015062	1611400	http://www.mirdb.org/cgi-bin/target_detail.cgi?targetID=1611400	865	56	http://www.mirdb.org/cgi-bin/mature_mir.cgi?name=hsa-miR-3182	ADCY7	113	adenylate cyclase 7
hsa-miR-3182	MIMAT0015062	1611416	http://www.mirdb.org/cgi-bin/target_detail.cgi?targetID=1611416	866	56	http://www.mirdb.org/cgi-bin/mature_mir.cgi?name=hsa-miR-3182	PRKD1	5587	protein kinase D1
hsa-miR-3182	MIMAT0015062	1611432	http://www.mirdb.org/cgi-bin/target_detail.cgi?targetID=1611432	867	56	http://www.mirdb.org/cgi-bin/mature_mir.cgi?name=hsa-miR-3182	SERINC4	619189	serine incorporator 4
hsa-miR-3182	MIMAT0015062	1611445	http://www.mirdb.org/cgi-bin/target_detail.cgi?targetID=1611445	868	56	http://www.mirdb.org/cgi-bin/mature_mir.cgi?name=hsa-miR-3182	CEP250	11190	centrosomal protein 250
hsa-miR-3182	MIMAT0015062	1611455	http://www.mirdb.org/cgi-bin/target_detail.cgi?targetID=1611455	869	56	http://www.mirdb.org/cgi-bin/mature_mir.cgi?name=hsa-miR-3182	CLEC2D	29121	C-type lectin domain family 2 member D
hsa-miR-3182	MIMAT0015062	1611493	http://www.mirdb.org/cgi-bin/target_detail.cgi?targetID=1611493	870	56	http://www.mirdb.org/cgi-bin/mature_mir.cgi?name=hsa-miR-3182	SLC38A1	81539	solute carrier family 38 member 1
hsa-miR-3182	MIMAT0015062	1611498	http://www.mirdb.org/cgi-bin/target_detail.cgi?targetID=1611498	871	56	http://www.mirdb.org/cgi-bin/mature_mir.cgi?name=hsa-miR-3182	EPN2	22905	epsin 2
hsa-miR-3182	MIMAT0015062	1611549	http://www.mirdb.org/cgi-bin/target_detail.cgi?targetID=1611549	872	56	http://www.mirdb.org/cgi-bin/mature_mir.cgi?name=hsa-miR-3182	RPL28	6158	ribosomal protein L28
hsa-miR-3182	MIMAT0015062	1611564	http://www.mirdb.org/cgi-bin/target_detail.cgi?targetID=1611564	873	56	http://www.mirdb.org/cgi-bin/mature_mir.cgi?name=hsa-miR-3182	SAMD4A	23034	sterile alpha motif domain containing 4A
hsa-miR-3182	MIMAT0015062	1611623	http://www.mirdb.org/cgi-bin/target_detail.cgi?targetID=1611623	874	56	http://www.mirdb.org/cgi-bin/mature_mir.cgi?name=hsa-miR-3182	FBXO9	26268	F-box protein 9
hsa-miR-3182	MIMAT0015062	1611644	http://www.mirdb.org/cgi-bin/target_detail.cgi?targetID=1611644	875	56	http://www.mirdb.org/cgi-bin/mature_mir.cgi?name=hsa-miR-3182	REEP1	65055	receptor accessory protein 1
hsa-miR-3182	MIMAT0015062	1611685	http://www.mirdb.org/cgi-bin/target_detail.cgi?targetID=1611685	876	56	http://www.mirdb.org/cgi-bin/mature_mir.cgi?name=hsa-miR-3182	GRHL2	79977	grainyhead like transcription factor 2
hsa-miR-3182	MIMAT0015062	1611724	http://www.mirdb.org/cgi-bin/target_detail.cgi?targetID=1611724	877	56	http://www.mirdb.org/cgi-bin/mature_mir.cgi?name=hsa-miR-3182	NIPA1	123606	NIPA magnesium transporter 1
hsa-miR-3182	MIMAT0015062	1611748	http://www.mirdb.org/cgi-bin/target_detail.cgi?targetID=1611748	878	56	http://www.mirdb.org/cgi-bin/mature_mir.cgi?name=hsa-miR-3182	EYA3	2140	EYA transcriptional coactivator and phosphatase 3
hsa-miR-3182	MIMAT0015062	1611829	http://www.mirdb.org/cgi-bin/target_detail.cgi?targetID=1611829	879	56	http://www.mirdb.org/cgi-bin/mature_mir.cgi?name=hsa-miR-3182	ADRB1	153	adrenoceptor beta 1
hsa-miR-3182	MIMAT0015062	1611858	http://www.mirdb.org/cgi-bin/target_detail.cgi?targetID=1611858	880	56	http://www.mirdb.org/cgi-bin/mature_mir.cgi?name=hsa-miR-3182	TK2	7084	thymidine kinase 2, mitochondrial
hsa-miR-3182	MIMAT0015062	1611860	http://www.mirdb.org/cgi-bin/target_detail.cgi?targetID=1611860	881	56	http://www.mirdb.org/cgi-bin/mature_mir.cgi?name=hsa-miR-3182	KIF13B	23303	kinesin family member 13B
hsa-miR-3182	MIMAT0015062	1611913	http://www.mirdb.org/cgi-bin/target_detail.cgi?targetID=1611913	882	56	http://www.mirdb.org/cgi-bin/mature_mir.cgi?name=hsa-miR-3182	GOLGA6A	342096	golgin A6 family member A
hsa-miR-3182	MIMAT0015062	1611932	http://www.mirdb.org/cgi-bin/target_detail.cgi?targetID=1611932	883	56	http://www.mirdb.org/cgi-bin/mature_mir.cgi?name=hsa-miR-3182	MTMR9	66036	myotubularin related protein 9
hsa-miR-3182	MIMAT0015062	1611974	http://www.mirdb.org/cgi-bin/target_detail.cgi?targetID=1611974	884	56	http://www.mirdb.org/cgi-bin/mature_mir.cgi?name=hsa-miR-3182	CHAF1B	8208	chromatin assembly factor 1 subunit B
hsa-miR-3182	MIMAT0015062	1612001	http://www.mirdb.org/cgi-bin/target_detail.cgi?targetID=1612001	885	56	http://www.mirdb.org/cgi-bin/mature_mir.cgi?name=hsa-miR-3182	WIPF2	147179	WAS/WASL interacting protein family member 2
hsa-miR-3182	MIMAT0015062	1612015	http://www.mirdb.org/cgi-bin/target_detail.cgi?targetID=1612015	886	56	http://www.mirdb.org/cgi-bin/mature_mir.cgi?name=hsa-miR-3182	NFATC2	4773	nuclear factor of activated T cells 2
hsa-miR-3182	MIMAT0015062	1612052	http://www.mirdb.org/cgi-bin/target_detail.cgi?targetID=1612052	887	56	http://www.mirdb.org/cgi-bin/mature_mir.cgi?name=hsa-miR-3182	CENPU	79682	centromere protein U
hsa-miR-3182	MIMAT0015062	1612065	http://www.mirdb.org/cgi-bin/target_detail.cgi?targetID=1612065	888	56	http://www.mirdb.org/cgi-bin/mature_mir.cgi?name=hsa-miR-3182	QPRT	23475	quinolinate phosphoribosyltransferase
hsa-miR-3182	MIMAT0015062	1612066	http://www.mirdb.org/cgi-bin/target_detail.cgi?targetID=1612066	889	56	http://www.mirdb.org/cgi-bin/mature_mir.cgi?name=hsa-miR-3182	AKAP7	9465	A-kinase anchoring protein 7
hsa-miR-3182	MIMAT0015062	1612091	http://www.mirdb.org/cgi-bin/target_detail.cgi?targetID=1612091	890	56	http://www.mirdb.org/cgi-bin/mature_mir.cgi?name=hsa-miR-3182	KLF13	51621	Kruppel like factor 13
hsa-miR-3182	MIMAT0015062	1612124	http://www.mirdb.org/cgi-bin/target_detail.cgi?targetID=1612124	891	56	http://www.mirdb.org/cgi-bin/mature_mir.cgi?name=hsa-miR-3182	RAP2B	5912	RAP2B, member of RAS oncogene family
hsa-miR-3182	MIMAT0015062	1612151	http://www.mirdb.org/cgi-bin/target_detail.cgi?targetID=1612151	892	56	http://www.mirdb.org/cgi-bin/mature_mir.cgi?name=hsa-miR-3182	GPR19	2842	G protein-coupled receptor 19
hsa-miR-3182	MIMAT0015062	1612163	http://www.mirdb.org/cgi-bin/target_detail.cgi?targetID=1612163	893	56	http://www.mirdb.org/cgi-bin/mature_mir.cgi?name=hsa-miR-3182	SIGLEC11	114132	sialic acid binding Ig like lectin 11
hsa-miR-3182	MIMAT0015062	1612227	http://www.mirdb.org/cgi-bin/target_detail.cgi?targetID=1612227	894	56	http://www.mirdb.org/cgi-bin/mature_mir.cgi?name=hsa-miR-3182	ATP5IF1	93974	ATP synthase inhibitory factor subunit 1
hsa-miR-3182	MIMAT0015062	1612244	http://www.mirdb.org/cgi-bin/target_detail.cgi?targetID=1612244	895	56	http://www.mirdb.org/cgi-bin/mature_mir.cgi?name=hsa-miR-3182	GOLGA6B	55889	golgin A6 family member B
hsa-miR-3182	MIMAT0015062	1612268	http://www.mirdb.org/cgi-bin/target_detail.cgi?targetID=1612268	896	56	http://www.mirdb.org/cgi-bin/mature_mir.cgi?name=hsa-miR-3182	REST	5978	RE1 silencing transcription factor
hsa-miR-3182	MIMAT0015062	1612300	http://www.mirdb.org/cgi-bin/target_detail.cgi?targetID=1612300	897	56	http://www.mirdb.org/cgi-bin/mature_mir.cgi?name=hsa-miR-3182	TIMM10B	26515	translocase of inner mitochondrial membrane 10B
hsa-miR-3182	MIMAT0015062	1612322	http://www.mirdb.org/cgi-bin/target_detail.cgi?targetID=1612322	898	56	http://www.mirdb.org/cgi-bin/mature_mir.cgi?name=hsa-miR-3182	ISM1	140862	isthmin 1
hsa-miR-3182	MIMAT0015062	1612342	http://www.mirdb.org/cgi-bin/target_detail.cgi?targetID=1612342	899	56	http://www.mirdb.org/cgi-bin/mature_mir.cgi?name=hsa-miR-3182	EDC3	80153	enhancer of mRNA decapping 3
hsa-miR-3182	MIMAT0015062	1612354	http://www.mirdb.org/cgi-bin/target_detail.cgi?targetID=1612354	900	56	http://www.mirdb.org/cgi-bin/mature_mir.cgi?name=hsa-miR-3182	PLAGL2	5326	PLAG1 like zinc finger 2
hsa-miR-3182	MIMAT0015062	1611249	http://www.mirdb.org/cgi-bin/target_detail.cgi?targetID=1611249	901	55	http://www.mirdb.org/cgi-bin/mature_mir.cgi?name=hsa-miR-3182	ELAC1	55520	elaC ribonuclease Z 1
hsa-miR-3182	MIMAT0015062	1611260	http://www.mirdb.org/cgi-bin/target_detail.cgi?targetID=1611260	902	55	http://www.mirdb.org/cgi-bin/mature_mir.cgi?name=hsa-miR-3182	C14orf132	56967	chromosome 14 open reading frame 132
hsa-miR-3182	MIMAT0015062	1611263	http://www.mirdb.org/cgi-bin/target_detail.cgi?targetID=1611263	903	55	http://www.mirdb.org/cgi-bin/mature_mir.cgi?name=hsa-miR-3182	TRIM11	81559	tripartite motif containing 11
hsa-miR-3182	MIMAT0015062	1611270	http://www.mirdb.org/cgi-bin/target_detail.cgi?targetID=1611270	904	55	http://www.mirdb.org/cgi-bin/mature_mir.cgi?name=hsa-miR-3182	KCNMB4	27345	potassium calcium-activated channel subfamily M regulatory beta subunit 4
hsa-miR-3182	MIMAT0015062	1611282	http://www.mirdb.org/cgi-bin/target_detail.cgi?targetID=1611282	905	55	http://www.mirdb.org/cgi-bin/mature_mir.cgi?name=hsa-miR-3182	PTCD3	55037	pentatricopeptide repeat domain 3
hsa-miR-3182	MIMAT0015062	1611331	http://www.mirdb.org/cgi-bin/target_detail.cgi?targetID=1611331	906	55	http://www.mirdb.org/cgi-bin/mature_mir.cgi?name=hsa-miR-3182	NOX1	27035	NADPH oxidase 1
hsa-miR-3182	MIMAT0015062	1611361	http://www.mirdb.org/cgi-bin/target_detail.cgi?targetID=1611361	907	55	http://www.mirdb.org/cgi-bin/mature_mir.cgi?name=hsa-miR-3182	FAM117B	150864	family with sequence similarity 117 member B
hsa-miR-3182	MIMAT0015062	1611377	http://www.mirdb.org/cgi-bin/target_detail.cgi?targetID=1611377	908	55	http://www.mirdb.org/cgi-bin/mature_mir.cgi?name=hsa-miR-3182	PRDM12	59335	PR/SET domain 12
hsa-miR-3182	MIMAT0015062	1611406	http://www.mirdb.org/cgi-bin/target_detail.cgi?targetID=1611406	909	55	http://www.mirdb.org/cgi-bin/mature_mir.cgi?name=hsa-miR-3182	LMX1A	4009	LIM homeobox transcription factor 1 alpha
hsa-miR-3182	MIMAT0015062	1611480	http://www.mirdb.org/cgi-bin/target_detail.cgi?targetID=1611480	910	55	http://www.mirdb.org/cgi-bin/mature_mir.cgi?name=hsa-miR-3182	PNPLA5	150379	patatin like phospholipase domain containing 5
hsa-miR-3182	MIMAT0015062	1611546	http://www.mirdb.org/cgi-bin/target_detail.cgi?targetID=1611546	911	55	http://www.mirdb.org/cgi-bin/mature_mir.cgi?name=hsa-miR-3182	POLDIP2	26073	DNA polymerase delta interacting protein 2
hsa-miR-3182	MIMAT0015062	1611573	http://www.mirdb.org/cgi-bin/target_detail.cgi?targetID=1611573	912	55	http://www.mirdb.org/cgi-bin/mature_mir.cgi?name=hsa-miR-3182	PAPPA	5069	pappalysin 1
hsa-miR-3182	MIMAT0015062	1611603	http://www.mirdb.org/cgi-bin/target_detail.cgi?targetID=1611603	913	55	http://www.mirdb.org/cgi-bin/mature_mir.cgi?name=hsa-miR-3182	DIRAS2	54769	DIRAS family GTPase 2
hsa-miR-3182	MIMAT0015062	1611641	http://www.mirdb.org/cgi-bin/target_detail.cgi?targetID=1611641	914	55	http://www.mirdb.org/cgi-bin/mature_mir.cgi?name=hsa-miR-3182	NWD2	57495	NACHT and WD repeat domain containing 2
hsa-miR-3182	MIMAT0015062	1611677	http://www.mirdb.org/cgi-bin/target_detail.cgi?targetID=1611677	915	55	http://www.mirdb.org/cgi-bin/mature_mir.cgi?name=hsa-miR-3182	RPH3A	22895	rabphilin 3A
hsa-miR-3182	MIMAT0015062	1611678	http://www.mirdb.org/cgi-bin/target_detail.cgi?targetID=1611678	916	55	http://www.mirdb.org/cgi-bin/mature_mir.cgi?name=hsa-miR-3182	CACNB2	783	calcium voltage-gated channel auxiliary subunit beta 2
hsa-miR-3182	MIMAT0015062	1611696	http://www.mirdb.org/cgi-bin/target_detail.cgi?targetID=1611696	917	55	http://www.mirdb.org/cgi-bin/mature_mir.cgi?name=hsa-miR-3182	NDUFB4	4710	NADH:ubiquinone oxidoreductase subunit B4
hsa-miR-3182	MIMAT0015062	1611698	http://www.mirdb.org/cgi-bin/target_detail.cgi?targetID=1611698	918	55	http://www.mirdb.org/cgi-bin/mature_mir.cgi?name=hsa-miR-3182	MYO6	4646	myosin VI
hsa-miR-3182	MIMAT0015062	1611707	http://www.mirdb.org/cgi-bin/target_detail.cgi?targetID=1611707	919	55	http://www.mirdb.org/cgi-bin/mature_mir.cgi?name=hsa-miR-3182	CDC42SE2	56990	CDC42 small effector 2
hsa-miR-3182	MIMAT0015062	1611761	http://www.mirdb.org/cgi-bin/target_detail.cgi?targetID=1611761	920	55	http://www.mirdb.org/cgi-bin/mature_mir.cgi?name=hsa-miR-3182	ANO6	196527	anoctamin 6
hsa-miR-3182	MIMAT0015062	1611785	http://www.mirdb.org/cgi-bin/target_detail.cgi?targetID=1611785	921	55	http://www.mirdb.org/cgi-bin/mature_mir.cgi?name=hsa-miR-3182	DLX6	1750	distal-less homeobox 6
hsa-miR-3182	MIMAT0015062	1611797	http://www.mirdb.org/cgi-bin/target_detail.cgi?targetID=1611797	922	55	http://www.mirdb.org/cgi-bin/mature_mir.cgi?name=hsa-miR-3182	VWA2	340706	von Willebrand factor A domain containing 2
hsa-miR-3182	MIMAT0015062	1611836	http://www.mirdb.org/cgi-bin/target_detail.cgi?targetID=1611836	923	55	http://www.mirdb.org/cgi-bin/mature_mir.cgi?name=hsa-miR-3182	ATRN	8455	attractin
hsa-miR-3182	MIMAT0015062	1611838	http://www.mirdb.org/cgi-bin/target_detail.cgi?targetID=1611838	924	55	http://www.mirdb.org/cgi-bin/mature_mir.cgi?name=hsa-miR-3182	ZNF365	22891	zinc finger protein 365
hsa-miR-3182	MIMAT0015062	1611861	http://www.mirdb.org/cgi-bin/target_detail.cgi?targetID=1611861	925	55	http://www.mirdb.org/cgi-bin/mature_mir.cgi?name=hsa-miR-3182	CAMSAP1	157922	calmodulin regulated spectrin associated protein 1
hsa-miR-3182	MIMAT0015062	1611882	http://www.mirdb.org/cgi-bin/target_detail.cgi?targetID=1611882	926	55	http://www.mirdb.org/cgi-bin/mature_mir.cgi?name=hsa-miR-3182	PKIA	5569	cAMP-dependent protein kinase inhibitor alpha
hsa-miR-3182	MIMAT0015062	1611893	http://www.mirdb.org/cgi-bin/target_detail.cgi?targetID=1611893	927	55	http://www.mirdb.org/cgi-bin/mature_mir.cgi?name=hsa-miR-3182	GTF3C4	9329	general transcription factor IIIC subunit 4
hsa-miR-3182	MIMAT0015062	1611936	http://www.mirdb.org/cgi-bin/target_detail.cgi?targetID=1611936	928	55	http://www.mirdb.org/cgi-bin/mature_mir.cgi?name=hsa-miR-3182	CREG2	200407	cellular repressor of E1A stimulated genes 2
hsa-miR-3182	MIMAT0015062	1611979	http://www.mirdb.org/cgi-bin/target_detail.cgi?targetID=1611979	929	55	http://www.mirdb.org/cgi-bin/mature_mir.cgi?name=hsa-miR-3182	RAD54L2	23132	RAD54 like 2
hsa-miR-3182	MIMAT0015062	1612016	http://www.mirdb.org/cgi-bin/target_detail.cgi?targetID=1612016	930	55	http://www.mirdb.org/cgi-bin/mature_mir.cgi?name=hsa-miR-3182	AKAP13	11214	A-kinase anchoring protein 13
hsa-miR-3182	MIMAT0015062	1612021	http://www.mirdb.org/cgi-bin/target_detail.cgi?targetID=1612021	931	55	http://www.mirdb.org/cgi-bin/mature_mir.cgi?name=hsa-miR-3182	QKI	9444	QKI, KH domain containing RNA binding
hsa-miR-3182	MIMAT0015062	1612040	http://www.mirdb.org/cgi-bin/target_detail.cgi?targetID=1612040	932	55	http://www.mirdb.org/cgi-bin/mature_mir.cgi?name=hsa-miR-3182	PID1	55022	phosphotyrosine interaction domain containing 1
hsa-miR-3182	MIMAT0015062	1612057	http://www.mirdb.org/cgi-bin/target_detail.cgi?targetID=1612057	933	55	http://www.mirdb.org/cgi-bin/mature_mir.cgi?name=hsa-miR-3182	WDFY3	23001	WD repeat and FYVE domain containing 3
hsa-miR-3182	MIMAT0015062	1612068	http://www.mirdb.org/cgi-bin/target_detail.cgi?targetID=1612068	934	55	http://www.mirdb.org/cgi-bin/mature_mir.cgi?name=hsa-miR-3182	SLC24A2	25769	solute carrier family 24 member 2
hsa-miR-3182	MIMAT0015062	1612130	http://www.mirdb.org/cgi-bin/target_detail.cgi?targetID=1612130	935	55	http://www.mirdb.org/cgi-bin/mature_mir.cgi?name=hsa-miR-3182	RSBN1	54665	round spermatid basic protein 1
hsa-miR-3182	MIMAT0015062	1612137	http://www.mirdb.org/cgi-bin/target_detail.cgi?targetID=1612137	936	55	http://www.mirdb.org/cgi-bin/mature_mir.cgi?name=hsa-miR-3182	MPPED2	744	metallophosphoesterase domain containing 2
hsa-miR-3182	MIMAT0015062	1612138	http://www.mirdb.org/cgi-bin/target_detail.cgi?targetID=1612138	937	55	http://www.mirdb.org/cgi-bin/mature_mir.cgi?name=hsa-miR-3182	LOC102724265	102724265	uncharacterized LOC102724265
hsa-miR-3182	MIMAT0015062	1612284	http://www.mirdb.org/cgi-bin/target_detail.cgi?targetID=1612284	938	55	http://www.mirdb.org/cgi-bin/mature_mir.cgi?name=hsa-miR-3182	ETV6	2120	ETS variant 6
hsa-miR-3182	MIMAT0015062	1612312	http://www.mirdb.org/cgi-bin/target_detail.cgi?targetID=1612312	939	55	http://www.mirdb.org/cgi-bin/mature_mir.cgi?name=hsa-miR-3182	SH3GL1	6455	SH3 domain containing GRB2 like 1, endophilin A2
hsa-miR-3182	MIMAT0015062	1612332	http://www.mirdb.org/cgi-bin/target_detail.cgi?targetID=1612332	940	55	http://www.mirdb.org/cgi-bin/mature_mir.cgi?name=hsa-miR-3182	HS3ST3B1	9953	heparan sulfate-glucosamine 3-sulfotransferase 3B1
hsa-miR-3182	MIMAT0015062	1612339	http://www.mirdb.org/cgi-bin/target_detail.cgi?targetID=1612339	941	55	http://www.mirdb.org/cgi-bin/mature_mir.cgi?name=hsa-miR-3182	USP16	10600	ubiquitin specific peptidase 16
hsa-miR-3182	MIMAT0015062	1612366	http://www.mirdb.org/cgi-bin/target_detail.cgi?targetID=1612366	942	55	http://www.mirdb.org/cgi-bin/mature_mir.cgi?name=hsa-miR-3182	IFNAR1	3454	interferon alpha and beta receptor subunit 1
hsa-miR-3182	MIMAT0015062	1612367	http://www.mirdb.org/cgi-bin/target_detail.cgi?targetID=1612367	943	55	http://www.mirdb.org/cgi-bin/mature_mir.cgi?name=hsa-miR-3182	ZNF330	27309	zinc finger protein 330
hsa-miR-3182	MIMAT0015062	1611240	http://www.mirdb.org/cgi-bin/target_detail.cgi?targetID=1611240	944	54	http://www.mirdb.org/cgi-bin/mature_mir.cgi?name=hsa-miR-3182	GOLGA6D	653643	golgin A6 family member D
hsa-miR-3182	MIMAT0015062	1611255	http://www.mirdb.org/cgi-bin/target_detail.cgi?targetID=1611255	945	54	http://www.mirdb.org/cgi-bin/mature_mir.cgi?name=hsa-miR-3182	TGIF2	60436	TGFB induced factor homeobox 2
hsa-miR-3182	MIMAT0015062	1611278	http://www.mirdb.org/cgi-bin/target_detail.cgi?targetID=1611278	946	54	http://www.mirdb.org/cgi-bin/mature_mir.cgi?name=hsa-miR-3182	CDK5R1	8851	cyclin dependent kinase 5 regulatory subunit 1
hsa-miR-3182	MIMAT0015062	1611330	http://www.mirdb.org/cgi-bin/target_detail.cgi?targetID=1611330	947	54	http://www.mirdb.org/cgi-bin/mature_mir.cgi?name=hsa-miR-3182	ELP5	23587	elongator acetyltransferase complex subunit 5
hsa-miR-3182	MIMAT0015062	1611367	http://www.mirdb.org/cgi-bin/target_detail.cgi?targetID=1611367	948	54	http://www.mirdb.org/cgi-bin/mature_mir.cgi?name=hsa-miR-3182	TMEM39A	55254	transmembrane protein 39A
hsa-miR-3182	MIMAT0015062	1611369	http://www.mirdb.org/cgi-bin/target_detail.cgi?targetID=1611369	949	54	http://www.mirdb.org/cgi-bin/mature_mir.cgi?name=hsa-miR-3182	PEAK1	79834	pseudopodium enriched atypical kinase 1
hsa-miR-3182	MIMAT0015062	1611420	http://www.mirdb.org/cgi-bin/target_detail.cgi?targetID=1611420	950	54	http://www.mirdb.org/cgi-bin/mature_mir.cgi?name=hsa-miR-3182	GPR83	10888	G protein-coupled receptor 83
hsa-miR-3182	MIMAT0015062	1611473	http://www.mirdb.org/cgi-bin/target_detail.cgi?targetID=1611473	951	54	http://www.mirdb.org/cgi-bin/mature_mir.cgi?name=hsa-miR-3182	ZNF519	162655	zinc finger protein 519
hsa-miR-3182	MIMAT0015062	1611561	http://www.mirdb.org/cgi-bin/target_detail.cgi?targetID=1611561	952	54	http://www.mirdb.org/cgi-bin/mature_mir.cgi?name=hsa-miR-3182	CCDC198	55195	coiled-coil domain containing 198
hsa-miR-3182	MIMAT0015062	1611635	http://www.mirdb.org/cgi-bin/target_detail.cgi?targetID=1611635	953	54	http://www.mirdb.org/cgi-bin/mature_mir.cgi?name=hsa-miR-3182	IL2RG	3561	interleukin 2 receptor subunit gamma
hsa-miR-3182	MIMAT0015062	1611637	http://www.mirdb.org/cgi-bin/target_detail.cgi?targetID=1611637	954	54	http://www.mirdb.org/cgi-bin/mature_mir.cgi?name=hsa-miR-3182	EXOC6	54536	exocyst complex component 6
hsa-miR-3182	MIMAT0015062	1611645	http://www.mirdb.org/cgi-bin/target_detail.cgi?targetID=1611645	955	54	http://www.mirdb.org/cgi-bin/mature_mir.cgi?name=hsa-miR-3182	INSYN2B	100131897	inhibitory synaptic factor family member 2B
hsa-miR-3182	MIMAT0015062	1611668	http://www.mirdb.org/cgi-bin/target_detail.cgi?targetID=1611668	956	54	http://www.mirdb.org/cgi-bin/mature_mir.cgi?name=hsa-miR-3182	GIN1	54826	gypsy retrotransposon integrase 1
hsa-miR-3182	MIMAT0015062	1611687	http://www.mirdb.org/cgi-bin/target_detail.cgi?targetID=1611687	957	54	http://www.mirdb.org/cgi-bin/mature_mir.cgi?name=hsa-miR-3182	GP1BA	2811	glycoprotein Ib platelet subunit alpha
hsa-miR-3182	MIMAT0015062	1611730	http://www.mirdb.org/cgi-bin/target_detail.cgi?targetID=1611730	958	54	http://www.mirdb.org/cgi-bin/mature_mir.cgi?name=hsa-miR-3182	BTBD11	121551	BTB domain containing 11
hsa-miR-3182	MIMAT0015062	1611799	http://www.mirdb.org/cgi-bin/target_detail.cgi?targetID=1611799	959	54	http://www.mirdb.org/cgi-bin/mature_mir.cgi?name=hsa-miR-3182	RIMKLA	284716	ribosomal modification protein rimK like family member A
hsa-miR-3182	MIMAT0015062	1611819	http://www.mirdb.org/cgi-bin/target_detail.cgi?targetID=1611819	960	54	http://www.mirdb.org/cgi-bin/mature_mir.cgi?name=hsa-miR-3182	PFDN1	5201	prefoldin subunit 1
hsa-miR-3182	MIMAT0015062	1611832	http://www.mirdb.org/cgi-bin/target_detail.cgi?targetID=1611832	961	54	http://www.mirdb.org/cgi-bin/mature_mir.cgi?name=hsa-miR-3182	HIP1	3092	huntingtin interacting protein 1
hsa-miR-3182	MIMAT0015062	1611907	http://www.mirdb.org/cgi-bin/target_detail.cgi?targetID=1611907	962	54	http://www.mirdb.org/cgi-bin/mature_mir.cgi?name=hsa-miR-3182	CERS6	253782	ceramide synthase 6
hsa-miR-3182	MIMAT0015062	1611931	http://www.mirdb.org/cgi-bin/target_detail.cgi?targetID=1611931	963	54	http://www.mirdb.org/cgi-bin/mature_mir.cgi?name=hsa-miR-3182	MAN2A2	4122	mannosidase alpha class 2A member 2
hsa-miR-3182	MIMAT0015062	1611946	http://www.mirdb.org/cgi-bin/target_detail.cgi?targetID=1611946	964	54	http://www.mirdb.org/cgi-bin/mature_mir.cgi?name=hsa-miR-3182	TOR1B	27348	torsin family 1 member B
hsa-miR-3182	MIMAT0015062	1611954	http://www.mirdb.org/cgi-bin/target_detail.cgi?targetID=1611954	965	54	http://www.mirdb.org/cgi-bin/mature_mir.cgi?name=hsa-miR-3182	YBEY	54059	ybeY metalloendoribonuclease
hsa-miR-3182	MIMAT0015062	1611972	http://www.mirdb.org/cgi-bin/target_detail.cgi?targetID=1611972	966	54	http://www.mirdb.org/cgi-bin/mature_mir.cgi?name=hsa-miR-3182	E2F6	1876	E2F transcription factor 6
hsa-miR-3182	MIMAT0015062	1611981	http://www.mirdb.org/cgi-bin/target_detail.cgi?targetID=1611981	967	54	http://www.mirdb.org/cgi-bin/mature_mir.cgi?name=hsa-miR-3182	ETNK1	55500	ethanolamine kinase 1
hsa-miR-3182	MIMAT0015062	1611983	http://www.mirdb.org/cgi-bin/target_detail.cgi?targetID=1611983	968	54	http://www.mirdb.org/cgi-bin/mature_mir.cgi?name=hsa-miR-3182	TMEM161B	153396	transmembrane protein 161B
hsa-miR-3182	MIMAT0015062	1611987	http://www.mirdb.org/cgi-bin/target_detail.cgi?targetID=1611987	969	54	http://www.mirdb.org/cgi-bin/mature_mir.cgi?name=hsa-miR-3182	RUNX1T1	862	RUNX1 translocation partner 1
hsa-miR-3182	MIMAT0015062	1612042	http://www.mirdb.org/cgi-bin/target_detail.cgi?targetID=1612042	970	54	http://www.mirdb.org/cgi-bin/mature_mir.cgi?name=hsa-miR-3182	MYORG	57462	myogenesis regulating glycosidase (putative)
hsa-miR-3182	MIMAT0015062	1612072	http://www.mirdb.org/cgi-bin/target_detail.cgi?targetID=1612072	971	54	http://www.mirdb.org/cgi-bin/mature_mir.cgi?name=hsa-miR-3182	ZNF784	147808	zinc finger protein 784
hsa-miR-3182	MIMAT0015062	1612209	http://www.mirdb.org/cgi-bin/target_detail.cgi?targetID=1612209	972	54	http://www.mirdb.org/cgi-bin/mature_mir.cgi?name=hsa-miR-3182	CD84	8832	CD84 molecule
hsa-miR-3182	MIMAT0015062	1612211	http://www.mirdb.org/cgi-bin/target_detail.cgi?targetID=1612211	973	54	http://www.mirdb.org/cgi-bin/mature_mir.cgi?name=hsa-miR-3182	ACER3	55331	alkaline ceramidase 3
hsa-miR-3182	MIMAT0015062	1612212	http://www.mirdb.org/cgi-bin/target_detail.cgi?targetID=1612212	974	54	http://www.mirdb.org/cgi-bin/mature_mir.cgi?name=hsa-miR-3182	NLRP9	338321	NLR family pyrin domain containing 9
hsa-miR-3182	MIMAT0015062	1612237	http://www.mirdb.org/cgi-bin/target_detail.cgi?targetID=1612237	975	54	http://www.mirdb.org/cgi-bin/mature_mir.cgi?name=hsa-miR-3182	CDHR1	92211	cadherin related family member 1
hsa-miR-3182	MIMAT0015062	1612250	http://www.mirdb.org/cgi-bin/target_detail.cgi?targetID=1612250	976	54	http://www.mirdb.org/cgi-bin/mature_mir.cgi?name=hsa-miR-3182	TLCD2	727910	TLC domain containing 2
hsa-miR-3182	MIMAT0015062	1612263	http://www.mirdb.org/cgi-bin/target_detail.cgi?targetID=1612263	977	54	http://www.mirdb.org/cgi-bin/mature_mir.cgi?name=hsa-miR-3182	C6orf120	387263	chromosome 6 open reading frame 120
hsa-miR-3182	MIMAT0015062	1612270	http://www.mirdb.org/cgi-bin/target_detail.cgi?targetID=1612270	978	54	http://www.mirdb.org/cgi-bin/mature_mir.cgi?name=hsa-miR-3182	SMC1A	8243	structural maintenance of chromosomes 1A
hsa-miR-3182	MIMAT0015062	1612321	http://www.mirdb.org/cgi-bin/target_detail.cgi?targetID=1612321	979	54	http://www.mirdb.org/cgi-bin/mature_mir.cgi?name=hsa-miR-3182	DGKH	160851	diacylglycerol kinase eta
hsa-miR-3182	MIMAT0015062	1612359	http://www.mirdb.org/cgi-bin/target_detail.cgi?targetID=1612359	980	54	http://www.mirdb.org/cgi-bin/mature_mir.cgi?name=hsa-miR-3182	TRPA1	8989	transient receptor potential cation channel subfamily A member 1
hsa-miR-3182	MIMAT0015062	1611237	http://www.mirdb.org/cgi-bin/target_detail.cgi?targetID=1611237	981	53	http://www.mirdb.org/cgi-bin/mature_mir.cgi?name=hsa-miR-3182	ADAL	161823	adenosine deaminase like
hsa-miR-3182	MIMAT0015062	1611296	http://www.mirdb.org/cgi-bin/target_detail.cgi?targetID=1611296	982	53	http://www.mirdb.org/cgi-bin/mature_mir.cgi?name=hsa-miR-3182	DAAM1	23002	dishevelled associated activator of morphogenesis 1
hsa-miR-3182	MIMAT0015062	1611323	http://www.mirdb.org/cgi-bin/target_detail.cgi?targetID=1611323	983	53	http://www.mirdb.org/cgi-bin/mature_mir.cgi?name=hsa-miR-3182	PDE7B	27115	phosphodiesterase 7B
hsa-miR-3182	MIMAT0015062	1611326	http://www.mirdb.org/cgi-bin/target_detail.cgi?targetID=1611326	984	53	http://www.mirdb.org/cgi-bin/mature_mir.cgi?name=hsa-miR-3182	CXCL1	2919	C-X-C motif chemokine ligand 1
hsa-miR-3182	MIMAT0015062	1611344	http://www.mirdb.org/cgi-bin/target_detail.cgi?targetID=1611344	985	53	http://www.mirdb.org/cgi-bin/mature_mir.cgi?name=hsa-miR-3182	A2M	2	alpha-2-macroglobulin
hsa-miR-3182	MIMAT0015062	1611348	http://www.mirdb.org/cgi-bin/target_detail.cgi?targetID=1611348	986	53	http://www.mirdb.org/cgi-bin/mature_mir.cgi?name=hsa-miR-3182	OTULIN	90268	OTU deubiquitinase with linear linkage specificity
hsa-miR-3182	MIMAT0015062	1611376	http://www.mirdb.org/cgi-bin/target_detail.cgi?targetID=1611376	987	53	http://www.mirdb.org/cgi-bin/mature_mir.cgi?name=hsa-miR-3182	KLF3	51274	Kruppel like factor 3
hsa-miR-3182	MIMAT0015062	1611421	http://www.mirdb.org/cgi-bin/target_detail.cgi?targetID=1611421	988	53	http://www.mirdb.org/cgi-bin/mature_mir.cgi?name=hsa-miR-3182	MDFIC	29969	MyoD family inhibitor domain containing
hsa-miR-3182	MIMAT0015062	1611447	http://www.mirdb.org/cgi-bin/target_detail.cgi?targetID=1611447	989	53	http://www.mirdb.org/cgi-bin/mature_mir.cgi?name=hsa-miR-3182	AIF1	199	allograft inflammatory factor 1
hsa-miR-3182	MIMAT0015062	1611461	http://www.mirdb.org/cgi-bin/target_detail.cgi?targetID=1611461	990	53	http://www.mirdb.org/cgi-bin/mature_mir.cgi?name=hsa-miR-3182	IGF2BP1	10642	insulin like growth factor 2 mRNA binding protein 1
hsa-miR-3182	MIMAT0015062	1611474	http://www.mirdb.org/cgi-bin/target_detail.cgi?targetID=1611474	991	53	http://www.mirdb.org/cgi-bin/mature_mir.cgi?name=hsa-miR-3182	GOLGA8A	23015	golgin A8 family member A
hsa-miR-3182	MIMAT0015062	1611528	http://www.mirdb.org/cgi-bin/target_detail.cgi?targetID=1611528	992	53	http://www.mirdb.org/cgi-bin/mature_mir.cgi?name=hsa-miR-3182	SLC43A3	29015	solute carrier family 43 member 3
hsa-miR-3182	MIMAT0015062	1611538	http://www.mirdb.org/cgi-bin/target_detail.cgi?targetID=1611538	993	53	http://www.mirdb.org/cgi-bin/mature_mir.cgi?name=hsa-miR-3182	RBSN	64145	rabenosyn, RAB effector
hsa-miR-3182	MIMAT0015062	1611594	http://www.mirdb.org/cgi-bin/target_detail.cgi?targetID=1611594	994	53	http://www.mirdb.org/cgi-bin/mature_mir.cgi?name=hsa-miR-3182	KCNJ16	3773	potassium voltage-gated channel subfamily J member 16
hsa-miR-3182	MIMAT0015062	1611607	http://www.mirdb.org/cgi-bin/target_detail.cgi?targetID=1611607	995	53	http://www.mirdb.org/cgi-bin/mature_mir.cgi?name=hsa-miR-3182	NFIB	4781	nuclear factor I B
hsa-miR-3182	MIMAT0015062	1611633	http://www.mirdb.org/cgi-bin/target_detail.cgi?targetID=1611633	996	53	http://www.mirdb.org/cgi-bin/mature_mir.cgi?name=hsa-miR-3182	TPGS2	25941	tubulin polyglutamylase complex subunit 2
hsa-miR-3182	MIMAT0015062	1611661	http://www.mirdb.org/cgi-bin/target_detail.cgi?targetID=1611661	997	53	http://www.mirdb.org/cgi-bin/mature_mir.cgi?name=hsa-miR-3182	ATP11C	286410	ATPase phospholipid transporting 11C
hsa-miR-3182	MIMAT0015062	1611740	http://www.mirdb.org/cgi-bin/target_detail.cgi?targetID=1611740	998	53	http://www.mirdb.org/cgi-bin/mature_mir.cgi?name=hsa-miR-3182	MIPOL1	145282	mirror-image polydactyly 1
hsa-miR-3182	MIMAT0015062	1611754	http://www.mirdb.org/cgi-bin/target_detail.cgi?targetID=1611754	999	53	http://www.mirdb.org/cgi-bin/mature_mir.cgi?name=hsa-miR-3182	CHRNA9	55584	cholinergic receptor nicotinic alpha 9 subunit
hsa-miR-3182	MIMAT0015062	1611772	http://www.mirdb.org/cgi-bin/target_detail.cgi?targetID=1611772	1000	53	http://www.mirdb.org/cgi-bin/mature_mir.cgi?name=hsa-miR-3182	SIX4	51804	SIX homeobox 4
hsa-miR-3182	MIMAT0015062	1611784	http://www.mirdb.org/cgi-bin/target_detail.cgi?targetID=1611784	1001	53	http://www.mirdb.org/cgi-bin/mature_mir.cgi?name=hsa-miR-3182	UBLCP1	134510	ubiquitin like domain containing CTD phosphatase 1
hsa-miR-3182	MIMAT0015062	1611787	http://www.mirdb.org/cgi-bin/target_detail.cgi?targetID=1611787	1002	53	http://www.mirdb.org/cgi-bin/mature_mir.cgi?name=hsa-miR-3182	RASGRP1	10125	RAS guanyl releasing protein 1
hsa-miR-3182	MIMAT0015062	1611793	http://www.mirdb.org/cgi-bin/target_detail.cgi?targetID=1611793	1003	53	http://www.mirdb.org/cgi-bin/mature_mir.cgi?name=hsa-miR-3182	ADIPOR1	51094	adiponectin receptor 1
hsa-miR-3182	MIMAT0015062	1611811	http://www.mirdb.org/cgi-bin/target_detail.cgi?targetID=1611811	1004	53	http://www.mirdb.org/cgi-bin/mature_mir.cgi?name=hsa-miR-3182	LIFR	3977	LIF receptor alpha
hsa-miR-3182	MIMAT0015062	1611870	http://www.mirdb.org/cgi-bin/target_detail.cgi?targetID=1611870	1005	53	http://www.mirdb.org/cgi-bin/mature_mir.cgi?name=hsa-miR-3182	ANKRD33B	651746	ankyrin repeat domain 33B
hsa-miR-3182	MIMAT0015062	1611902	http://www.mirdb.org/cgi-bin/target_detail.cgi?targetID=1611902	1006	53	http://www.mirdb.org/cgi-bin/mature_mir.cgi?name=hsa-miR-3182	KIF1C	10749	kinesin family member 1C
hsa-miR-3182	MIMAT0015062	1611992	http://www.mirdb.org/cgi-bin/target_detail.cgi?targetID=1611992	1007	53	http://www.mirdb.org/cgi-bin/mature_mir.cgi?name=hsa-miR-3182	APLN	8862	apelin
hsa-miR-3182	MIMAT0015062	1611998	http://www.mirdb.org/cgi-bin/target_detail.cgi?targetID=1611998	1008	53	http://www.mirdb.org/cgi-bin/mature_mir.cgi?name=hsa-miR-3182	KDM4C	23081	lysine demethylase 4C
hsa-miR-3182	MIMAT0015062	1612069	http://www.mirdb.org/cgi-bin/target_detail.cgi?targetID=1612069	1009	53	http://www.mirdb.org/cgi-bin/mature_mir.cgi?name=hsa-miR-3182	TAF9B	51616	TATA-box binding protein associated factor 9b
hsa-miR-3182	MIMAT0015062	1612077	http://www.mirdb.org/cgi-bin/target_detail.cgi?targetID=1612077	1010	53	http://www.mirdb.org/cgi-bin/mature_mir.cgi?name=hsa-miR-3182	EDEM3	80267	ER degradation enhancing alpha-mannosidase like protein 3
hsa-miR-3182	MIMAT0015062	1612105	http://www.mirdb.org/cgi-bin/target_detail.cgi?targetID=1612105	1011	53	http://www.mirdb.org/cgi-bin/mature_mir.cgi?name=hsa-miR-3182	RHOBTB3	22836	Rho related BTB domain containing 3
hsa-miR-3182	MIMAT0015062	1612192	http://www.mirdb.org/cgi-bin/target_detail.cgi?targetID=1612192	1012	53	http://www.mirdb.org/cgi-bin/mature_mir.cgi?name=hsa-miR-3182	BLCAP	10904	BLCAP, apoptosis inducing factor
hsa-miR-3182	MIMAT0015062	1612210	http://www.mirdb.org/cgi-bin/target_detail.cgi?targetID=1612210	1013	53	http://www.mirdb.org/cgi-bin/mature_mir.cgi?name=hsa-miR-3182	WTAP	9589	WT1 associated protein
hsa-miR-3182	MIMAT0015062	1612262	http://www.mirdb.org/cgi-bin/target_detail.cgi?targetID=1612262	1014	53	http://www.mirdb.org/cgi-bin/mature_mir.cgi?name=hsa-miR-3182	PRDM16	63976	PR/SET domain 16
hsa-miR-3182	MIMAT0015062	1612271	http://www.mirdb.org/cgi-bin/target_detail.cgi?targetID=1612271	1015	53	http://www.mirdb.org/cgi-bin/mature_mir.cgi?name=hsa-miR-3182	TNFSF15	9966	TNF superfamily member 15
hsa-miR-3182	MIMAT0015062	1612308	http://www.mirdb.org/cgi-bin/target_detail.cgi?targetID=1612308	1016	53	http://www.mirdb.org/cgi-bin/mature_mir.cgi?name=hsa-miR-3182	ENAH	55740	ENAH, actin regulator
hsa-miR-3182	MIMAT0015062	1612310	http://www.mirdb.org/cgi-bin/target_detail.cgi?targetID=1612310	1017	53	http://www.mirdb.org/cgi-bin/mature_mir.cgi?name=hsa-miR-3182	MGA	23269	MGA, MAX dimerization protein
hsa-miR-3182	MIMAT0015062	1612324	http://www.mirdb.org/cgi-bin/target_detail.cgi?targetID=1612324	1018	53	http://www.mirdb.org/cgi-bin/mature_mir.cgi?name=hsa-miR-3182	ZBTB37	84614	zinc finger and BTB domain containing 37
hsa-miR-3182	MIMAT0015062	1612330	http://www.mirdb.org/cgi-bin/target_detail.cgi?targetID=1612330	1019	53	http://www.mirdb.org/cgi-bin/mature_mir.cgi?name=hsa-miR-3182	CRLS1	54675	cardiolipin synthase 1
hsa-miR-3182	MIMAT0015062	1611285	http://www.mirdb.org/cgi-bin/target_detail.cgi?targetID=1611285	1020	52	http://www.mirdb.org/cgi-bin/mature_mir.cgi?name=hsa-miR-3182	PRR27	401137	proline rich 27
hsa-miR-3182	MIMAT0015062	1611301	http://www.mirdb.org/cgi-bin/target_detail.cgi?targetID=1611301	1021	52	http://www.mirdb.org/cgi-bin/mature_mir.cgi?name=hsa-miR-3182	RASEF	158158	RAS and EF-hand domain containing
hsa-miR-3182	MIMAT0015062	1611314	http://www.mirdb.org/cgi-bin/target_detail.cgi?targetID=1611314	1022	52	http://www.mirdb.org/cgi-bin/mature_mir.cgi?name=hsa-miR-3182	ATXN3	4287	ataxin 3
hsa-miR-3182	MIMAT0015062	1611419	http://www.mirdb.org/cgi-bin/target_detail.cgi?targetID=1611419	1023	52	http://www.mirdb.org/cgi-bin/mature_mir.cgi?name=hsa-miR-3182	ZBTB7A	51341	zinc finger and BTB domain containing 7A
hsa-miR-3182	MIMAT0015062	1611470	http://www.mirdb.org/cgi-bin/target_detail.cgi?targetID=1611470	1024	52	http://www.mirdb.org/cgi-bin/mature_mir.cgi?name=hsa-miR-3182	ENOSF1	55556	enolase superfamily member 1
hsa-miR-3182	MIMAT0015062	1611485	http://www.mirdb.org/cgi-bin/target_detail.cgi?targetID=1611485	1025	52	http://www.mirdb.org/cgi-bin/mature_mir.cgi?name=hsa-miR-3182	PALMD	54873	palmdelphin
hsa-miR-3182	MIMAT0015062	1611540	http://www.mirdb.org/cgi-bin/target_detail.cgi?targetID=1611540	1026	52	http://www.mirdb.org/cgi-bin/mature_mir.cgi?name=hsa-miR-3182	AIFM1	9131	apoptosis inducing factor mitochondria associated 1
hsa-miR-3182	MIMAT0015062	1611582	http://www.mirdb.org/cgi-bin/target_detail.cgi?targetID=1611582	1027	52	http://www.mirdb.org/cgi-bin/mature_mir.cgi?name=hsa-miR-3182	RNF122	79845	ring finger protein 122
hsa-miR-3182	MIMAT0015062	1611596	http://www.mirdb.org/cgi-bin/target_detail.cgi?targetID=1611596	1028	52	http://www.mirdb.org/cgi-bin/mature_mir.cgi?name=hsa-miR-3182	MTHFSD	64779	methenyltetrahydrofolate synthetase domain containing
hsa-miR-3182	MIMAT0015062	1611604	http://www.mirdb.org/cgi-bin/target_detail.cgi?targetID=1611604	1029	52	http://www.mirdb.org/cgi-bin/mature_mir.cgi?name=hsa-miR-3182	DNAJC5	80331	DnaJ heat shock protein family (Hsp40) member C5
hsa-miR-3182	MIMAT0015062	1611650	http://www.mirdb.org/cgi-bin/target_detail.cgi?targetID=1611650	1030	52	http://www.mirdb.org/cgi-bin/mature_mir.cgi?name=hsa-miR-3182	SAA2	6289	serum amyloid A2
hsa-miR-3182	MIMAT0015062	1611662	http://www.mirdb.org/cgi-bin/target_detail.cgi?targetID=1611662	1031	52	http://www.mirdb.org/cgi-bin/mature_mir.cgi?name=hsa-miR-3182	MTMR3	8897	myotubularin related protein 3
hsa-miR-3182	MIMAT0015062	1611694	http://www.mirdb.org/cgi-bin/target_detail.cgi?targetID=1611694	1032	52	http://www.mirdb.org/cgi-bin/mature_mir.cgi?name=hsa-miR-3182	CTNNA3	29119	catenin alpha 3
hsa-miR-3182	MIMAT0015062	1611738	http://www.mirdb.org/cgi-bin/target_detail.cgi?targetID=1611738	1033	52	http://www.mirdb.org/cgi-bin/mature_mir.cgi?name=hsa-miR-3182	KPNA4	3840	karyopherin subunit alpha 4
hsa-miR-3182	MIMAT0015062	1611800	http://www.mirdb.org/cgi-bin/target_detail.cgi?targetID=1611800	1034	52	http://www.mirdb.org/cgi-bin/mature_mir.cgi?name=hsa-miR-3182	MED13L	23389	mediator complex subunit 13 like
hsa-miR-3182	MIMAT0015062	1611822	http://www.mirdb.org/cgi-bin/target_detail.cgi?targetID=1611822	1035	52	http://www.mirdb.org/cgi-bin/mature_mir.cgi?name=hsa-miR-3182	MRPS5	64969	mitochondrial ribosomal protein S5
hsa-miR-3182	MIMAT0015062	1611837	http://www.mirdb.org/cgi-bin/target_detail.cgi?targetID=1611837	1036	52	http://www.mirdb.org/cgi-bin/mature_mir.cgi?name=hsa-miR-3182	ST3GAL6	10402	ST3 beta-galactoside alpha-2,3-sialyltransferase 6
hsa-miR-3182	MIMAT0015062	1611839	http://www.mirdb.org/cgi-bin/target_detail.cgi?targetID=1611839	1037	52	http://www.mirdb.org/cgi-bin/mature_mir.cgi?name=hsa-miR-3182	NBPF11	200030	NBPF member 11
hsa-miR-3182	MIMAT0015062	1611846	http://www.mirdb.org/cgi-bin/target_detail.cgi?targetID=1611846	1038	52	http://www.mirdb.org/cgi-bin/mature_mir.cgi?name=hsa-miR-3182	XRRA1	143570	X-ray radiation resistance associated 1
hsa-miR-3182	MIMAT0015062	1611886	http://www.mirdb.org/cgi-bin/target_detail.cgi?targetID=1611886	1039	52	http://www.mirdb.org/cgi-bin/mature_mir.cgi?name=hsa-miR-3182	KRTAP10-6	386674	keratin associated protein 10-6
hsa-miR-3182	MIMAT0015062	1611911	http://www.mirdb.org/cgi-bin/target_detail.cgi?targetID=1611911	1040	52	http://www.mirdb.org/cgi-bin/mature_mir.cgi?name=hsa-miR-3182	WNK3	65267	WNK lysine deficient protein kinase 3
hsa-miR-3182	MIMAT0015062	1611963	http://www.mirdb.org/cgi-bin/target_detail.cgi?targetID=1611963	1041	52	http://www.mirdb.org/cgi-bin/mature_mir.cgi?name=hsa-miR-3182	TMEM25	84866	transmembrane protein 25
hsa-miR-3182	MIMAT0015062	1611969	http://www.mirdb.org/cgi-bin/target_detail.cgi?targetID=1611969	1042	52	http://www.mirdb.org/cgi-bin/mature_mir.cgi?name=hsa-miR-3182	MIP	4284	major intrinsic protein of lens fiber
hsa-miR-3182	MIMAT0015062	1611973	http://www.mirdb.org/cgi-bin/target_detail.cgi?targetID=1611973	1043	52	http://www.mirdb.org/cgi-bin/mature_mir.cgi?name=hsa-miR-3182	MYO10	4651	myosin X
hsa-miR-3182	MIMAT0015062	1612017	http://www.mirdb.org/cgi-bin/target_detail.cgi?targetID=1612017	1044	52	http://www.mirdb.org/cgi-bin/mature_mir.cgi?name=hsa-miR-3182	MYO15A	51168	myosin XVA
hsa-miR-3182	MIMAT0015062	1612122	http://www.mirdb.org/cgi-bin/target_detail.cgi?targetID=1612122	1045	52	http://www.mirdb.org/cgi-bin/mature_mir.cgi?name=hsa-miR-3182	SLCO6A1	133482	solute carrier organic anion transporter family member 6A1
hsa-miR-3182	MIMAT0015062	1612127	http://www.mirdb.org/cgi-bin/target_detail.cgi?targetID=1612127	1046	52	http://www.mirdb.org/cgi-bin/mature_mir.cgi?name=hsa-miR-3182	ERG	2078	ETS transcription factor ERG
hsa-miR-3182	MIMAT0015062	1612139	http://www.mirdb.org/cgi-bin/target_detail.cgi?targetID=1612139	1047	52	http://www.mirdb.org/cgi-bin/mature_mir.cgi?name=hsa-miR-3182	NUDT16L1	84309	nudix hydrolase 16 like 1
hsa-miR-3182	MIMAT0015062	1612174	http://www.mirdb.org/cgi-bin/target_detail.cgi?targetID=1612174	1048	52	http://www.mirdb.org/cgi-bin/mature_mir.cgi?name=hsa-miR-3182	ARHGEF15	22899	Rho guanine nucleotide exchange factor 15
hsa-miR-3182	MIMAT0015062	1612185	http://www.mirdb.org/cgi-bin/target_detail.cgi?targetID=1612185	1049	52	http://www.mirdb.org/cgi-bin/mature_mir.cgi?name=hsa-miR-3182	CNOT4	4850	CCR4-NOT transcription complex subunit 4
hsa-miR-3182	MIMAT0015062	1612323	http://www.mirdb.org/cgi-bin/target_detail.cgi?targetID=1612323	1050	52	http://www.mirdb.org/cgi-bin/mature_mir.cgi?name=hsa-miR-3182	PPP6R2	9701	protein phosphatase 6 regulatory subunit 2
hsa-miR-3182	MIMAT0015062	1611265	http://www.mirdb.org/cgi-bin/target_detail.cgi?targetID=1611265	1051	51	http://www.mirdb.org/cgi-bin/mature_mir.cgi?name=hsa-miR-3182	SF3B5	83443	splicing factor 3b subunit 5
hsa-miR-3182	MIMAT0015062	1611298	http://www.mirdb.org/cgi-bin/target_detail.cgi?targetID=1611298	1052	51	http://www.mirdb.org/cgi-bin/mature_mir.cgi?name=hsa-miR-3182	SNX4	8723	sorting nexin 4
hsa-miR-3182	MIMAT0015062	1611311	http://www.mirdb.org/cgi-bin/target_detail.cgi?targetID=1611311	1053	51	http://www.mirdb.org/cgi-bin/mature_mir.cgi?name=hsa-miR-3182	PLEKHH2	130271	pleckstrin homology, MyTH4 and FERM domain containing H2
hsa-miR-3182	MIMAT0015062	1611337	http://www.mirdb.org/cgi-bin/target_detail.cgi?targetID=1611337	1054	51	http://www.mirdb.org/cgi-bin/mature_mir.cgi?name=hsa-miR-3182	HNRNPU	3192	heterogeneous nuclear ribonucleoprotein U
hsa-miR-3182	MIMAT0015062	1611388	http://www.mirdb.org/cgi-bin/target_detail.cgi?targetID=1611388	1055	51	http://www.mirdb.org/cgi-bin/mature_mir.cgi?name=hsa-miR-3182	PIP5K1A	8394	phosphatidylinositol-4-phosphate 5-kinase type 1 alpha
hsa-miR-3182	MIMAT0015062	1611423	http://www.mirdb.org/cgi-bin/target_detail.cgi?targetID=1611423	1056	51	http://www.mirdb.org/cgi-bin/mature_mir.cgi?name=hsa-miR-3182	ZDHHC3	51304	zinc finger DHHC-type containing 3
hsa-miR-3182	MIMAT0015062	1611438	http://www.mirdb.org/cgi-bin/target_detail.cgi?targetID=1611438	1057	51	http://www.mirdb.org/cgi-bin/mature_mir.cgi?name=hsa-miR-3182	NBN	4683	nibrin
hsa-miR-3182	MIMAT0015062	1611526	http://www.mirdb.org/cgi-bin/target_detail.cgi?targetID=1611526	1058	51	http://www.mirdb.org/cgi-bin/mature_mir.cgi?name=hsa-miR-3182	ARMC7	79637	armadillo repeat containing 7
hsa-miR-3182	MIMAT0015062	1611539	http://www.mirdb.org/cgi-bin/target_detail.cgi?targetID=1611539	1059	51	http://www.mirdb.org/cgi-bin/mature_mir.cgi?name=hsa-miR-3182	RUNX1	861	runt related transcription factor 1
hsa-miR-3182	MIMAT0015062	1611568	http://www.mirdb.org/cgi-bin/target_detail.cgi?targetID=1611568	1060	51	http://www.mirdb.org/cgi-bin/mature_mir.cgi?name=hsa-miR-3182	GOLGA8J	653073	golgin A8 family member J
hsa-miR-3182	MIMAT0015062	1611576	http://www.mirdb.org/cgi-bin/target_detail.cgi?targetID=1611576	1061	51	http://www.mirdb.org/cgi-bin/mature_mir.cgi?name=hsa-miR-3182	ICE2	79664	interactor of little elongation complex ELL subunit 2
hsa-miR-3182	MIMAT0015062	1611614	http://www.mirdb.org/cgi-bin/target_detail.cgi?targetID=1611614	1062	51	http://www.mirdb.org/cgi-bin/mature_mir.cgi?name=hsa-miR-3182	MYLK4	340156	myosin light chain kinase family member 4
hsa-miR-3182	MIMAT0015062	1611619	http://www.mirdb.org/cgi-bin/target_detail.cgi?targetID=1611619	1063	51	http://www.mirdb.org/cgi-bin/mature_mir.cgi?name=hsa-miR-3182	METTL25	84190	methyltransferase like 25
hsa-miR-3182	MIMAT0015062	1611622	http://www.mirdb.org/cgi-bin/target_detail.cgi?targetID=1611622	1064	51	http://www.mirdb.org/cgi-bin/mature_mir.cgi?name=hsa-miR-3182	GOLGA8H	728498	golgin A8 family member H
hsa-miR-3182	MIMAT0015062	1611625	http://www.mirdb.org/cgi-bin/target_detail.cgi?targetID=1611625	1065	51	http://www.mirdb.org/cgi-bin/mature_mir.cgi?name=hsa-miR-3182	KAT6A	7994	lysine acetyltransferase 6A
hsa-miR-3182	MIMAT0015062	1611634	http://www.mirdb.org/cgi-bin/target_detail.cgi?targetID=1611634	1066	51	http://www.mirdb.org/cgi-bin/mature_mir.cgi?name=hsa-miR-3182	XIRP1	165904	xin actin binding repeat containing 1
hsa-miR-3182	MIMAT0015062	1611671	http://www.mirdb.org/cgi-bin/target_detail.cgi?targetID=1611671	1067	51	http://www.mirdb.org/cgi-bin/mature_mir.cgi?name=hsa-miR-3182	AP1S2	8905	adaptor related protein complex 1 subunit sigma 2
hsa-miR-3182	MIMAT0015062	1611673	http://www.mirdb.org/cgi-bin/target_detail.cgi?targetID=1611673	1068	51	http://www.mirdb.org/cgi-bin/mature_mir.cgi?name=hsa-miR-3182	USP9X	8239	ubiquitin specific peptidase 9 X-linked
hsa-miR-3182	MIMAT0015062	1611714	http://www.mirdb.org/cgi-bin/target_detail.cgi?targetID=1611714	1069	51	http://www.mirdb.org/cgi-bin/mature_mir.cgi?name=hsa-miR-3182	LY6K	54742	lymphocyte antigen 6 family member K
hsa-miR-3182	MIMAT0015062	1611729	http://www.mirdb.org/cgi-bin/target_detail.cgi?targetID=1611729	1070	51	http://www.mirdb.org/cgi-bin/mature_mir.cgi?name=hsa-miR-3182	DCUN1D2	55208	defective in cullin neddylation 1 domain containing 2
hsa-miR-3182	MIMAT0015062	1611737	http://www.mirdb.org/cgi-bin/target_detail.cgi?targetID=1611737	1071	51	http://www.mirdb.org/cgi-bin/mature_mir.cgi?name=hsa-miR-3182	BSDC1	55108	BSD domain containing 1
hsa-miR-3182	MIMAT0015062	1611770	http://www.mirdb.org/cgi-bin/target_detail.cgi?targetID=1611770	1072	51	http://www.mirdb.org/cgi-bin/mature_mir.cgi?name=hsa-miR-3182	GOLGA8M	653720	golgin A8 family member M
hsa-miR-3182	MIMAT0015062	1611804	http://www.mirdb.org/cgi-bin/target_detail.cgi?targetID=1611804	1073	51	http://www.mirdb.org/cgi-bin/mature_mir.cgi?name=hsa-miR-3182	ZNF426	79088	zinc finger protein 426
hsa-miR-3182	MIMAT0015062	1611810	http://www.mirdb.org/cgi-bin/target_detail.cgi?targetID=1611810	1074	51	http://www.mirdb.org/cgi-bin/mature_mir.cgi?name=hsa-miR-3182	SYNJ2BP	55333	synaptojanin 2 binding protein
hsa-miR-3182	MIMAT0015062	1611824	http://www.mirdb.org/cgi-bin/target_detail.cgi?targetID=1611824	1075	51	http://www.mirdb.org/cgi-bin/mature_mir.cgi?name=hsa-miR-3182	CDCP1	64866	CUB domain containing protein 1
hsa-miR-3182	MIMAT0015062	1611828	http://www.mirdb.org/cgi-bin/target_detail.cgi?targetID=1611828	1076	51	http://www.mirdb.org/cgi-bin/mature_mir.cgi?name=hsa-miR-3182	RAB22A	57403	RAB22A, member RAS oncogene family
hsa-miR-3182	MIMAT0015062	1611906	http://www.mirdb.org/cgi-bin/target_detail.cgi?targetID=1611906	1077	51	http://www.mirdb.org/cgi-bin/mature_mir.cgi?name=hsa-miR-3182	GOLGA8O	728047	golgin A8 family member O
hsa-miR-3182	MIMAT0015062	1611934	http://www.mirdb.org/cgi-bin/target_detail.cgi?targetID=1611934	1078	51	http://www.mirdb.org/cgi-bin/mature_mir.cgi?name=hsa-miR-3182	VNN1	8876	vanin 1
hsa-miR-3182	MIMAT0015062	1611937	http://www.mirdb.org/cgi-bin/target_detail.cgi?targetID=1611937	1079	51	http://www.mirdb.org/cgi-bin/mature_mir.cgi?name=hsa-miR-3182	TMPRSS11D	9407	transmembrane serine protease 11D
hsa-miR-3182	MIMAT0015062	1611959	http://www.mirdb.org/cgi-bin/target_detail.cgi?targetID=1611959	1080	51	http://www.mirdb.org/cgi-bin/mature_mir.cgi?name=hsa-miR-3182	ARHGAP24	83478	Rho GTPase activating protein 24
hsa-miR-3182	MIMAT0015062	1611962	http://www.mirdb.org/cgi-bin/target_detail.cgi?targetID=1611962	1081	51	http://www.mirdb.org/cgi-bin/mature_mir.cgi?name=hsa-miR-3182	LYNX1	66004	Ly6/neurotoxin 1
hsa-miR-3182	MIMAT0015062	1611966	http://www.mirdb.org/cgi-bin/target_detail.cgi?targetID=1611966	1082	51	http://www.mirdb.org/cgi-bin/mature_mir.cgi?name=hsa-miR-3182	CYP2A13	1553	cytochrome P450 family 2 subfamily A member 13
hsa-miR-3182	MIMAT0015062	1611975	http://www.mirdb.org/cgi-bin/target_detail.cgi?targetID=1611975	1083	51	http://www.mirdb.org/cgi-bin/mature_mir.cgi?name=hsa-miR-3182	FIBIN	387758	fin bud initiation factor homolog
hsa-miR-3182	MIMAT0015062	1611986	http://www.mirdb.org/cgi-bin/target_detail.cgi?targetID=1611986	1084	51	http://www.mirdb.org/cgi-bin/mature_mir.cgi?name=hsa-miR-3182	ZNF649	65251	zinc finger protein 649
hsa-miR-3182	MIMAT0015062	1611996	http://www.mirdb.org/cgi-bin/target_detail.cgi?targetID=1611996	1085	51	http://www.mirdb.org/cgi-bin/mature_mir.cgi?name=hsa-miR-3182	PSME3	10197	proteasome activator subunit 3
hsa-miR-3182	MIMAT0015062	1612019	http://www.mirdb.org/cgi-bin/target_detail.cgi?targetID=1612019	1086	51	http://www.mirdb.org/cgi-bin/mature_mir.cgi?name=hsa-miR-3182	CCDC32	90416	coiled-coil domain containing 32
hsa-miR-3182	MIMAT0015062	1612054	http://www.mirdb.org/cgi-bin/target_detail.cgi?targetID=1612054	1087	51	http://www.mirdb.org/cgi-bin/mature_mir.cgi?name=hsa-miR-3182	ZNF253	56242	zinc finger protein 253
hsa-miR-3182	MIMAT0015062	1612092	http://www.mirdb.org/cgi-bin/target_detail.cgi?targetID=1612092	1088	51	http://www.mirdb.org/cgi-bin/mature_mir.cgi?name=hsa-miR-3182	AKAP6	9472	A-kinase anchoring protein 6
hsa-miR-3182	MIMAT0015062	1612103	http://www.mirdb.org/cgi-bin/target_detail.cgi?targetID=1612103	1089	51	http://www.mirdb.org/cgi-bin/mature_mir.cgi?name=hsa-miR-3182	PDZD2	23037	PDZ domain containing 2
hsa-miR-3182	MIMAT0015062	1612107	http://www.mirdb.org/cgi-bin/target_detail.cgi?targetID=1612107	1090	51	http://www.mirdb.org/cgi-bin/mature_mir.cgi?name=hsa-miR-3182	GOLGA8R	101059918	golgin A8 family member R
hsa-miR-3182	MIMAT0015062	1612175	http://www.mirdb.org/cgi-bin/target_detail.cgi?targetID=1612175	1091	51	http://www.mirdb.org/cgi-bin/mature_mir.cgi?name=hsa-miR-3182	KLHL3	26249	kelch like family member 3
hsa-miR-3182	MIMAT0015062	1612239	http://www.mirdb.org/cgi-bin/target_detail.cgi?targetID=1612239	1092	51	http://www.mirdb.org/cgi-bin/mature_mir.cgi?name=hsa-miR-3182	SMG1	23049	SMG1, nonsense mediated mRNA decay associated PI3K related kinase
hsa-miR-3182	MIMAT0015062	1612304	http://www.mirdb.org/cgi-bin/target_detail.cgi?targetID=1612304	1093	51	http://www.mirdb.org/cgi-bin/mature_mir.cgi?name=hsa-miR-3182	PTPN2	5771	protein tyrosine phosphatase, non-receptor type 2
hsa-miR-3182	MIMAT0015062	1612305	http://www.mirdb.org/cgi-bin/target_detail.cgi?targetID=1612305	1094	51	http://www.mirdb.org/cgi-bin/mature_mir.cgi?name=hsa-miR-3182	GOLGA8K	653125	golgin A8 family member K
hsa-miR-3182	MIMAT0015062	1612313	http://www.mirdb.org/cgi-bin/target_detail.cgi?targetID=1612313	1095	51	http://www.mirdb.org/cgi-bin/mature_mir.cgi?name=hsa-miR-3182	ADIPOR2	79602	adiponectin receptor 2
hsa-miR-3182	MIMAT0015062	1612350	http://www.mirdb.org/cgi-bin/target_detail.cgi?targetID=1612350	1096	51	http://www.mirdb.org/cgi-bin/mature_mir.cgi?name=hsa-miR-3182	GALNT13	114805	polypeptide N-acetylgalactosaminyltransferase 13
hsa-miR-3182	MIMAT0015062	1612360	http://www.mirdb.org/cgi-bin/target_detail.cgi?targetID=1612360	1097	51	http://www.mirdb.org/cgi-bin/mature_mir.cgi?name=hsa-miR-3182	ADAM22	53616	ADAM metallopeptidase domain 22
hsa-miR-3182	MIMAT0015062	1611271	http://www.mirdb.org/cgi-bin/target_detail.cgi?targetID=1611271	1098	50	http://www.mirdb.org/cgi-bin/mature_mir.cgi?name=hsa-miR-3182	ZNF285	26974	zinc finger protein 285
hsa-miR-3182	MIMAT0015062	1611308	http://www.mirdb.org/cgi-bin/target_detail.cgi?targetID=1611308	1099	50	http://www.mirdb.org/cgi-bin/mature_mir.cgi?name=hsa-miR-3182	RDH10	157506	retinol dehydrogenase 10
hsa-miR-3182	MIMAT0015062	1611380	http://www.mirdb.org/cgi-bin/target_detail.cgi?targetID=1611380	1100	50	http://www.mirdb.org/cgi-bin/mature_mir.cgi?name=hsa-miR-3182	SPECC1	92521	sperm antigen with calponin homology and coiled-coil domains 1
hsa-miR-3182	MIMAT0015062	1611383	http://www.mirdb.org/cgi-bin/target_detail.cgi?targetID=1611383	1101	50	http://www.mirdb.org/cgi-bin/mature_mir.cgi?name=hsa-miR-3182	ZCCHC4	29063	zinc finger CCHC-type containing 4
hsa-miR-3182	MIMAT0015062	1611391	http://www.mirdb.org/cgi-bin/target_detail.cgi?targetID=1611391	1102	50	http://www.mirdb.org/cgi-bin/mature_mir.cgi?name=hsa-miR-3182	LILRB5	10990	leukocyte immunoglobulin like receptor B5
hsa-miR-3182	MIMAT0015062	1611398	http://www.mirdb.org/cgi-bin/target_detail.cgi?targetID=1611398	1103	50	http://www.mirdb.org/cgi-bin/mature_mir.cgi?name=hsa-miR-3182	DCPS	28960	decapping enzyme, scavenger
hsa-miR-3182	MIMAT0015062	1611409	http://www.mirdb.org/cgi-bin/target_detail.cgi?targetID=1611409	1104	50	http://www.mirdb.org/cgi-bin/mature_mir.cgi?name=hsa-miR-3182	CC2D2A	57545	coiled-coil and C2 domain containing 2A
hsa-miR-3182	MIMAT0015062	1611414	http://www.mirdb.org/cgi-bin/target_detail.cgi?targetID=1611414	1105	50	http://www.mirdb.org/cgi-bin/mature_mir.cgi?name=hsa-miR-3182	GLS	2744	glutaminase
hsa-miR-3182	MIMAT0015062	1611430	http://www.mirdb.org/cgi-bin/target_detail.cgi?targetID=1611430	1106	50	http://www.mirdb.org/cgi-bin/mature_mir.cgi?name=hsa-miR-3182	SNTN	132203	sentan, cilia apical structure protein
hsa-miR-3182	MIMAT0015062	1611477	http://www.mirdb.org/cgi-bin/target_detail.cgi?targetID=1611477	1107	50	http://www.mirdb.org/cgi-bin/mature_mir.cgi?name=hsa-miR-3182	MYT1L	23040	myelin transcription factor 1 like
hsa-miR-3182	MIMAT0015062	1611483	http://www.mirdb.org/cgi-bin/target_detail.cgi?targetID=1611483	1108	50	http://www.mirdb.org/cgi-bin/mature_mir.cgi?name=hsa-miR-3182	SYT11	23208	synaptotagmin 11
hsa-miR-3182	MIMAT0015062	1611487	http://www.mirdb.org/cgi-bin/target_detail.cgi?targetID=1611487	1109	50	http://www.mirdb.org/cgi-bin/mature_mir.cgi?name=hsa-miR-3182	DICER1	23405	dicer 1, ribonuclease III
hsa-miR-3182	MIMAT0015062	1611519	http://www.mirdb.org/cgi-bin/target_detail.cgi?targetID=1611519	1110	50	http://www.mirdb.org/cgi-bin/mature_mir.cgi?name=hsa-miR-3182	LDHC	3948	lactate dehydrogenase C
hsa-miR-3182	MIMAT0015062	1611534	http://www.mirdb.org/cgi-bin/target_detail.cgi?targetID=1611534	1111	50	http://www.mirdb.org/cgi-bin/mature_mir.cgi?name=hsa-miR-3182	CCNE1	898	cyclin E1
hsa-miR-3182	MIMAT0015062	1611558	http://www.mirdb.org/cgi-bin/target_detail.cgi?targetID=1611558	1112	50	http://www.mirdb.org/cgi-bin/mature_mir.cgi?name=hsa-miR-3182	GORAB	92344	golgin, RAB6 interacting
hsa-miR-3182	MIMAT0015062	1611585	http://www.mirdb.org/cgi-bin/target_detail.cgi?targetID=1611585	1113	50	http://www.mirdb.org/cgi-bin/mature_mir.cgi?name=hsa-miR-3182	URB1	9875	URB1 ribosome biogenesis homolog
hsa-miR-3182	MIMAT0015062	1611640	http://www.mirdb.org/cgi-bin/target_detail.cgi?targetID=1611640	1114	50	http://www.mirdb.org/cgi-bin/mature_mir.cgi?name=hsa-miR-3182	FNBP1L	54874	formin binding protein 1 like
[truncated: 58 more rows]

## Sheet: mirdbV6filtered
miRNAname	targetGene	targetScore
hsa-miR-143-3p	ABL2	99
hsa-miR-143-3p	VASH1	99
[truncated: 863 more rows]

## Sheet: TaregetScan7.1
mirbase21	matuAcc	targetGene	representativeTranscript	geneName	LinkToSitesInUTRs	cumulativeWeightedContext++Score	totalContext++Score	aggregatePCT
[truncated: 5,724 more rows]

[truncated: 3 more sheets: TaregetScan7.1filtered, TargetSummary, Intersection]
