# Supplementary material for: Altered microRNA Transcriptome in Cultured Human Liver Cells upon Infection with Ebola Virus
Source: Int J Mol Sci. 2021 Apr 6;22(7):3792. doi: 10.3390/ijms22073792 (PMC8038836; doi:10.3390/ijms22073792)
Supplement: Supplementary file 1 [file ijms-22-03792-s001.zip › Supplementary_File/B_ miRNA_Targets_Prediction/Makona-24h-Huh7_vs_Control-24h-Huh7_up.mature_mirna/TargetSummary.xlsx]

## Sheet: mirdbV6
miRNAname	matuAcc	targetID	targetDetails	targetRank	targetScore	miRNAdetails	geneSymbol	geneID	Gene_Description
hsa-miR-132-3p	MIMAT0000426	3054783	http://www.mirdb.org/cgi-bin/target_detail.cgi?targetID=3054783	1	100	http://www.mirdb.org/cgi-bin/mature_mir.cgi?name=hsa-miR-132-3p	CDK19	23097	cyclin dependent kinase 19
hsa-miR-132-3p	MIMAT0000426	3054458	http://www.mirdb.org/cgi-bin/target_detail.cgi?targetID=3054458	2	99	http://www.mirdb.org/cgi-bin/mature_mir.cgi?name=hsa-miR-132-3p	TIMM9	26520	translocase of inner mitochondrial membrane 9
hsa-miR-132-3p	MIMAT0000426	3054867	http://www.mirdb.org/cgi-bin/target_detail.cgi?targetID=3054867	3	99	http://www.mirdb.org/cgi-bin/mature_mir.cgi?name=hsa-miR-132-3p	LEMD3	23592	LEM domain containing 3
hsa-miR-132-3p	MIMAT0000426	3055026	http://www.mirdb.org/cgi-bin/target_detail.cgi?targetID=3055026	4	98	http://www.mirdb.org/cgi-bin/mature_mir.cgi?name=hsa-miR-132-3p	RGS7BP	401190	regulator of G protein signaling 7 binding protein
hsa-miR-132-3p	MIMAT0000426	3054746	http://www.mirdb.org/cgi-bin/target_detail.cgi?targetID=3054746	5	98	http://www.mirdb.org/cgi-bin/mature_mir.cgi?name=hsa-miR-132-3p	MIA3	375056	MIA SH3 domain ER export factor 3
hsa-miR-132-3p	MIMAT0000426	3055028	http://www.mirdb.org/cgi-bin/target_detail.cgi?targetID=3055028	6	98	http://www.mirdb.org/cgi-bin/mature_mir.cgi?name=hsa-miR-132-3p	MIER1	57708	MIER1 transcriptional regulator
hsa-miR-132-3p	MIMAT0000426	3054484	http://www.mirdb.org/cgi-bin/target_detail.cgi?targetID=3054484	7	98	http://www.mirdb.org/cgi-bin/mature_mir.cgi?name=hsa-miR-132-3p	SOX5	6660	SRY-box 5
hsa-miR-132-3p	MIMAT0000426	3054665	http://www.mirdb.org/cgi-bin/target_detail.cgi?targetID=3054665	8	98	http://www.mirdb.org/cgi-bin/mature_mir.cgi?name=hsa-miR-132-3p	CBLL1	79872	Cbl proto-oncogene like 1
hsa-miR-132-3p	MIMAT0000426	3054666	http://www.mirdb.org/cgi-bin/target_detail.cgi?targetID=3054666	9	97	http://www.mirdb.org/cgi-bin/mature_mir.cgi?name=hsa-miR-132-3p	METTL25	84190	methyltransferase like 25
hsa-miR-132-3p	MIMAT0000426	3054886	http://www.mirdb.org/cgi-bin/target_detail.cgi?targetID=3054886	10	97	http://www.mirdb.org/cgi-bin/mature_mir.cgi?name=hsa-miR-132-3p	GTF2H1	2965	general transcription factor IIH subunit 1
hsa-miR-132-3p	MIMAT0000426	3055072	http://www.mirdb.org/cgi-bin/target_detail.cgi?targetID=3055072	11	97	http://www.mirdb.org/cgi-bin/mature_mir.cgi?name=hsa-miR-132-3p	MEX3C	51320	mex-3 RNA binding family member C
hsa-miR-132-3p	MIMAT0000426	3054690	http://www.mirdb.org/cgi-bin/target_detail.cgi?targetID=3054690	12	97	http://www.mirdb.org/cgi-bin/mature_mir.cgi?name=hsa-miR-132-3p	MAPK1	5594	mitogen-activated protein kinase 1
hsa-miR-132-3p	MIMAT0000426	3054903	http://www.mirdb.org/cgi-bin/target_detail.cgi?targetID=3054903	13	97	http://www.mirdb.org/cgi-bin/mature_mir.cgi?name=hsa-miR-132-3p	RASA1	5921	RAS p21 protein activator 1
hsa-miR-132-3p	MIMAT0000426	3054602	http://www.mirdb.org/cgi-bin/target_detail.cgi?targetID=3054602	14	96	http://www.mirdb.org/cgi-bin/mature_mir.cgi?name=hsa-miR-132-3p	CHD1	1105	chromodomain helicase DNA binding protein 1
hsa-miR-132-3p	MIMAT0000426	3054672	http://www.mirdb.org/cgi-bin/target_detail.cgi?targetID=3054672	15	96	http://www.mirdb.org/cgi-bin/mature_mir.cgi?name=hsa-miR-132-3p	MELK	9833	maternal embryonic leucine zipper kinase
hsa-miR-132-3p	MIMAT0000426	3055060	http://www.mirdb.org/cgi-bin/target_detail.cgi?targetID=3055060	16	96	http://www.mirdb.org/cgi-bin/mature_mir.cgi?name=hsa-miR-132-3p	CSDE1	7812	cold shock domain containing E1
hsa-miR-132-3p	MIMAT0000426	3054449	http://www.mirdb.org/cgi-bin/target_detail.cgi?targetID=3054449	17	96	http://www.mirdb.org/cgi-bin/mature_mir.cgi?name=hsa-miR-132-3p	TUT4	23318	terminal uridylyl transferase 4
hsa-miR-132-3p	MIMAT0000426	3055037	http://www.mirdb.org/cgi-bin/target_detail.cgi?targetID=3055037	18	96	http://www.mirdb.org/cgi-bin/mature_mir.cgi?name=hsa-miR-132-3p	ZBTB20	26137	zinc finger and BTB domain containing 20
hsa-miR-132-3p	MIMAT0000426	3055007	http://www.mirdb.org/cgi-bin/target_detail.cgi?targetID=3055007	19	96	http://www.mirdb.org/cgi-bin/mature_mir.cgi?name=hsa-miR-132-3p	BRWD1	54014	bromodomain and WD repeat domain containing 1
hsa-miR-132-3p	MIMAT0000426	3054998	http://www.mirdb.org/cgi-bin/target_detail.cgi?targetID=3054998	20	96	http://www.mirdb.org/cgi-bin/mature_mir.cgi?name=hsa-miR-132-3p	SSH2	85464	slingshot protein phosphatase 2
hsa-miR-132-3p	MIMAT0000426	3054917	http://www.mirdb.org/cgi-bin/target_detail.cgi?targetID=3054917	21	96	http://www.mirdb.org/cgi-bin/mature_mir.cgi?name=hsa-miR-132-3p	FEM1C	56929	fem-1 homolog C
hsa-miR-132-3p	MIMAT0000426	3054585	http://www.mirdb.org/cgi-bin/target_detail.cgi?targetID=3054585	22	96	http://www.mirdb.org/cgi-bin/mature_mir.cgi?name=hsa-miR-132-3p	SGK3	23678	serum/glucocorticoid regulated kinase family member 3
hsa-miR-132-3p	MIMAT0000426	3054615	http://www.mirdb.org/cgi-bin/target_detail.cgi?targetID=3054615	23	96	http://www.mirdb.org/cgi-bin/mature_mir.cgi?name=hsa-miR-132-3p	USP38	84640	ubiquitin specific peptidase 38
hsa-miR-132-3p	MIMAT0000426	3054621	http://www.mirdb.org/cgi-bin/target_detail.cgi?targetID=3054621	24	96	http://www.mirdb.org/cgi-bin/mature_mir.cgi?name=hsa-miR-132-3p	DAZAP2	9802	DAZ associated protein 2
hsa-miR-132-3p	MIMAT0000426	3054659	http://www.mirdb.org/cgi-bin/target_detail.cgi?targetID=3054659	25	96	http://www.mirdb.org/cgi-bin/mature_mir.cgi?name=hsa-miR-132-3p	VDAC2	7417	voltage dependent anion channel 2
hsa-miR-132-3p	MIMAT0000426	3054681	http://www.mirdb.org/cgi-bin/target_detail.cgi?targetID=3054681	26	95	http://www.mirdb.org/cgi-bin/mature_mir.cgi?name=hsa-miR-132-3p	CCDC88A	55704	coiled-coil domain containing 88A
hsa-miR-132-3p	MIMAT0000426	3054919	http://www.mirdb.org/cgi-bin/target_detail.cgi?targetID=3054919	27	95	http://www.mirdb.org/cgi-bin/mature_mir.cgi?name=hsa-miR-132-3p	MTF2	22823	metal response element binding transcription factor 2
hsa-miR-132-3p	MIMAT0000426	3054930	http://www.mirdb.org/cgi-bin/target_detail.cgi?targetID=3054930	28	95	http://www.mirdb.org/cgi-bin/mature_mir.cgi?name=hsa-miR-132-3p	ZNF521	25925	zinc finger protein 521
hsa-miR-132-3p	MIMAT0000426	3055019	http://www.mirdb.org/cgi-bin/target_detail.cgi?targetID=3055019	29	95	http://www.mirdb.org/cgi-bin/mature_mir.cgi?name=hsa-miR-132-3p	SOD2	6648	superoxide dismutase 2
hsa-miR-132-3p	MIMAT0000426	3054564	http://www.mirdb.org/cgi-bin/target_detail.cgi?targetID=3054564	30	95	http://www.mirdb.org/cgi-bin/mature_mir.cgi?name=hsa-miR-132-3p	MYCBP2	23077	MYC binding protein 2, E3 ubiquitin protein ligase
hsa-miR-132-3p	MIMAT0000426	3054759	http://www.mirdb.org/cgi-bin/target_detail.cgi?targetID=3054759	31	95	http://www.mirdb.org/cgi-bin/mature_mir.cgi?name=hsa-miR-132-3p	PTBP2	58155	polypyrimidine tract binding protein 2
hsa-miR-132-3p	MIMAT0000426	3054579	http://www.mirdb.org/cgi-bin/target_detail.cgi?targetID=3054579	32	95	http://www.mirdb.org/cgi-bin/mature_mir.cgi?name=hsa-miR-132-3p	HBEGF	1839	heparin binding EGF like growth factor
hsa-miR-132-3p	MIMAT0000426	3054806	http://www.mirdb.org/cgi-bin/target_detail.cgi?targetID=3054806	33	94	http://www.mirdb.org/cgi-bin/mature_mir.cgi?name=hsa-miR-132-3p	ZNF652	22834	zinc finger protein 652
hsa-miR-132-3p	MIMAT0000426	3055015	http://www.mirdb.org/cgi-bin/target_detail.cgi?targetID=3055015	34	94	http://www.mirdb.org/cgi-bin/mature_mir.cgi?name=hsa-miR-132-3p	PCDH10	57575	protocadherin 10
hsa-miR-132-3p	MIMAT0000426	3054871	http://www.mirdb.org/cgi-bin/target_detail.cgi?targetID=3054871	35	94	http://www.mirdb.org/cgi-bin/mature_mir.cgi?name=hsa-miR-132-3p	ETNK1	55500	ethanolamine kinase 1
hsa-miR-132-3p	MIMAT0000426	3054811	http://www.mirdb.org/cgi-bin/target_detail.cgi?targetID=3054811	36	94	http://www.mirdb.org/cgi-bin/mature_mir.cgi?name=hsa-miR-132-3p	TJAP1	93643	tight junction associated protein 1
hsa-miR-132-3p	MIMAT0000426	3054489	http://www.mirdb.org/cgi-bin/target_detail.cgi?targetID=3054489	37	94	http://www.mirdb.org/cgi-bin/mature_mir.cgi?name=hsa-miR-132-3p	SERP1	27230	stress associated endoplasmic reticulum protein 1
hsa-miR-132-3p	MIMAT0000426	3054442	http://www.mirdb.org/cgi-bin/target_detail.cgi?targetID=3054442	38	94	http://www.mirdb.org/cgi-bin/mature_mir.cgi?name=hsa-miR-132-3p	SETD5	55209	SET domain containing 5
hsa-miR-132-3p	MIMAT0000426	3054749	http://www.mirdb.org/cgi-bin/target_detail.cgi?targetID=3054749	39	94	http://www.mirdb.org/cgi-bin/mature_mir.cgi?name=hsa-miR-132-3p	NFE2L2	4780	nuclear factor, erythroid 2 like 2
hsa-miR-132-3p	MIMAT0000426	3054757	http://www.mirdb.org/cgi-bin/target_detail.cgi?targetID=3054757	40	94	http://www.mirdb.org/cgi-bin/mature_mir.cgi?name=hsa-miR-132-3p	KLF7	8609	Kruppel like factor 7
hsa-miR-132-3p	MIMAT0000426	3054769	http://www.mirdb.org/cgi-bin/target_detail.cgi?targetID=3054769	41	94	http://www.mirdb.org/cgi-bin/mature_mir.cgi?name=hsa-miR-132-3p	OSBPL8	114882	oxysterol binding protein like 8
hsa-miR-132-3p	MIMAT0000426	3055040	http://www.mirdb.org/cgi-bin/target_detail.cgi?targetID=3055040	42	94	http://www.mirdb.org/cgi-bin/mature_mir.cgi?name=hsa-miR-132-3p	ZNF516	9658	zinc finger protein 516
hsa-miR-132-3p	MIMAT0000426	3054907	http://www.mirdb.org/cgi-bin/target_detail.cgi?targetID=3054907	43	93	http://www.mirdb.org/cgi-bin/mature_mir.cgi?name=hsa-miR-132-3p	SPPL3	121665	signal peptide peptidase like 3
hsa-miR-132-3p	MIMAT0000426	3054523	http://www.mirdb.org/cgi-bin/target_detail.cgi?targetID=3054523	44	93	http://www.mirdb.org/cgi-bin/mature_mir.cgi?name=hsa-miR-132-3p	SLC6A1	6529	solute carrier family 6 member 1
hsa-miR-132-3p	MIMAT0000426	3054567	http://www.mirdb.org/cgi-bin/target_detail.cgi?targetID=3054567	45	93	http://www.mirdb.org/cgi-bin/mature_mir.cgi?name=hsa-miR-132-3p	CCN2	1490	cellular communication network factor 2
hsa-miR-132-3p	MIMAT0000426	3054473	http://www.mirdb.org/cgi-bin/target_detail.cgi?targetID=3054473	46	93	http://www.mirdb.org/cgi-bin/mature_mir.cgi?name=hsa-miR-132-3p	DAAM1	23002	dishevelled associated activator of morphogenesis 1
hsa-miR-132-3p	MIMAT0000426	3054516	http://www.mirdb.org/cgi-bin/target_detail.cgi?targetID=3054516	47	93	http://www.mirdb.org/cgi-bin/mature_mir.cgi?name=hsa-miR-132-3p	HHIP	64399	hedgehog interacting protein
hsa-miR-132-3p	MIMAT0000426	3054721	http://www.mirdb.org/cgi-bin/target_detail.cgi?targetID=3054721	48	93	http://www.mirdb.org/cgi-bin/mature_mir.cgi?name=hsa-miR-132-3p	NMNAT2	23057	nicotinamide nucleotide adenylyltransferase 2
hsa-miR-132-3p	MIMAT0000426	3055012	http://www.mirdb.org/cgi-bin/target_detail.cgi?targetID=3055012	49	93	http://www.mirdb.org/cgi-bin/mature_mir.cgi?name=hsa-miR-132-3p	HNRNPH1	3187	heterogeneous nuclear ribonucleoprotein H1
hsa-miR-132-3p	MIMAT0000426	3054552	http://www.mirdb.org/cgi-bin/target_detail.cgi?targetID=3054552	50	93	http://www.mirdb.org/cgi-bin/mature_mir.cgi?name=hsa-miR-132-3p	NOVA1	4857	NOVA alternative splicing regulator 1
hsa-miR-132-3p	MIMAT0000426	3054676	http://www.mirdb.org/cgi-bin/target_detail.cgi?targetID=3054676	51	92	http://www.mirdb.org/cgi-bin/mature_mir.cgi?name=hsa-miR-132-3p	SKAP2	8935	src kinase associated phosphoprotein 2
hsa-miR-132-3p	MIMAT0000426	3054888	http://www.mirdb.org/cgi-bin/target_detail.cgi?targetID=3054888	52	92	http://www.mirdb.org/cgi-bin/mature_mir.cgi?name=hsa-miR-132-3p	SAP30L	79685	SAP30 like
hsa-miR-132-3p	MIMAT0000426	3054711	http://www.mirdb.org/cgi-bin/target_detail.cgi?targetID=3054711	53	92	http://www.mirdb.org/cgi-bin/mature_mir.cgi?name=hsa-miR-132-3p	TLN2	83660	talin 2
hsa-miR-132-3p	MIMAT0000426	3054493	http://www.mirdb.org/cgi-bin/target_detail.cgi?targetID=3054493	54	92	http://www.mirdb.org/cgi-bin/mature_mir.cgi?name=hsa-miR-132-3p	FBXL20	84961	F-box and leucine rich repeat protein 20
hsa-miR-132-3p	MIMAT0000426	3054884	http://www.mirdb.org/cgi-bin/target_detail.cgi?targetID=3054884	55	92	http://www.mirdb.org/cgi-bin/mature_mir.cgi?name=hsa-miR-132-3p	GMFB	2764	glia maturation factor beta
hsa-miR-132-3p	MIMAT0000426	3055008	http://www.mirdb.org/cgi-bin/target_detail.cgi?targetID=3055008	56	92	http://www.mirdb.org/cgi-bin/mature_mir.cgi?name=hsa-miR-132-3p	PPM1G	5496	protein phosphatase, Mg2+/Mn2+ dependent 1G
hsa-miR-132-3p	MIMAT0000426	3054686	http://www.mirdb.org/cgi-bin/target_detail.cgi?targetID=3054686	57	91	http://www.mirdb.org/cgi-bin/mature_mir.cgi?name=hsa-miR-132-3p	NVL	4931	nuclear VCP-like
hsa-miR-132-3p	MIMAT0000426	3054780	http://www.mirdb.org/cgi-bin/target_detail.cgi?targetID=3054780	58	91	http://www.mirdb.org/cgi-bin/mature_mir.cgi?name=hsa-miR-132-3p	RUFY3	22902	RUN and FYVE domain containing 3
hsa-miR-132-3p	MIMAT0000426	3055042	http://www.mirdb.org/cgi-bin/target_detail.cgi?targetID=3055042	59	91	http://www.mirdb.org/cgi-bin/mature_mir.cgi?name=hsa-miR-132-3p	RPP14	11102	ribonuclease P/MRP subunit p14
hsa-miR-132-3p	MIMAT0000426	3054584	http://www.mirdb.org/cgi-bin/target_detail.cgi?targetID=3054584	60	91	http://www.mirdb.org/cgi-bin/mature_mir.cgi?name=hsa-miR-132-3p	ELMSAN1	91748	ELM2 and Myb/SANT domain containing 1
hsa-miR-132-3p	MIMAT0000426	3054571	http://www.mirdb.org/cgi-bin/target_detail.cgi?targetID=3054571	61	91	http://www.mirdb.org/cgi-bin/mature_mir.cgi?name=hsa-miR-132-3p	SLC25A28	81894	solute carrier family 25 member 28
hsa-miR-132-3p	MIMAT0000426	3054428	http://www.mirdb.org/cgi-bin/target_detail.cgi?targetID=3054428	62	90	http://www.mirdb.org/cgi-bin/mature_mir.cgi?name=hsa-miR-132-3p	DCC	1630	DCC netrin 1 receptor
hsa-miR-132-3p	MIMAT0000426	3054549	http://www.mirdb.org/cgi-bin/target_detail.cgi?targetID=3054549	63	90	http://www.mirdb.org/cgi-bin/mature_mir.cgi?name=hsa-miR-132-3p	FAM227A	646851	family with sequence similarity 227 member A
hsa-miR-132-3p	MIMAT0000426	3054576	http://www.mirdb.org/cgi-bin/target_detail.cgi?targetID=3054576	64	90	http://www.mirdb.org/cgi-bin/mature_mir.cgi?name=hsa-miR-132-3p	ASF1A	25842	anti-silencing function 1A histone chaperone
hsa-miR-132-3p	MIMAT0000426	3054718	http://www.mirdb.org/cgi-bin/target_detail.cgi?targetID=3054718	65	90	http://www.mirdb.org/cgi-bin/mature_mir.cgi?name=hsa-miR-132-3p	RB1	5925	RB transcriptional corepressor 1
hsa-miR-132-3p	MIMAT0000426	3054768	http://www.mirdb.org/cgi-bin/target_detail.cgi?targetID=3054768	66	90	http://www.mirdb.org/cgi-bin/mature_mir.cgi?name=hsa-miR-132-3p	NACC2	138151	NACC family member 2
hsa-miR-132-3p	MIMAT0000426	3054467	http://www.mirdb.org/cgi-bin/target_detail.cgi?targetID=3054467	67	90	http://www.mirdb.org/cgi-bin/mature_mir.cgi?name=hsa-miR-132-3p	L3MBTL3	84456	L3MBTL3, histone methyl-lysine binding protein
hsa-miR-132-3p	MIMAT0000426	3055090	http://www.mirdb.org/cgi-bin/target_detail.cgi?targetID=3055090	68	90	http://www.mirdb.org/cgi-bin/mature_mir.cgi?name=hsa-miR-132-3p	MEF2A	4205	myocyte enhancer factor 2A
hsa-miR-132-3p	MIMAT0000426	3054728	http://www.mirdb.org/cgi-bin/target_detail.cgi?targetID=3054728	69	90	http://www.mirdb.org/cgi-bin/mature_mir.cgi?name=hsa-miR-132-3p	ACVR2B	93	activin A receptor type 2B
hsa-miR-132-3p	MIMAT0000426	3055054	http://www.mirdb.org/cgi-bin/target_detail.cgi?targetID=3055054	70	90	http://www.mirdb.org/cgi-bin/mature_mir.cgi?name=hsa-miR-132-3p	KCMF1	56888	potassium channel modulatory factor 1
hsa-miR-132-3p	MIMAT0000426	3054713	http://www.mirdb.org/cgi-bin/target_detail.cgi?targetID=3054713	71	90	http://www.mirdb.org/cgi-bin/mature_mir.cgi?name=hsa-miR-132-3p	STX16	8675	syntaxin 16
hsa-miR-132-3p	MIMAT0000426	3054696	http://www.mirdb.org/cgi-bin/target_detail.cgi?targetID=3054696	72	90	http://www.mirdb.org/cgi-bin/mature_mir.cgi?name=hsa-miR-132-3p	USP9X	8239	ubiquitin specific peptidase 9 X-linked
hsa-miR-132-3p	MIMAT0000426	3054796	http://www.mirdb.org/cgi-bin/target_detail.cgi?targetID=3054796	73	90	http://www.mirdb.org/cgi-bin/mature_mir.cgi?name=hsa-miR-132-3p	TMEM164	84187	transmembrane protein 164
hsa-miR-132-3p	MIMAT0000426	3054600	http://www.mirdb.org/cgi-bin/target_detail.cgi?targetID=3054600	74	90	http://www.mirdb.org/cgi-bin/mature_mir.cgi?name=hsa-miR-132-3p	PHF12	57649	PHD finger protein 12
hsa-miR-132-3p	MIMAT0000426	3054539	http://www.mirdb.org/cgi-bin/target_detail.cgi?targetID=3054539	75	89	http://www.mirdb.org/cgi-bin/mature_mir.cgi?name=hsa-miR-132-3p	PAM	5066	peptidylglycine alpha-amidating monooxygenase
hsa-miR-132-3p	MIMAT0000426	3054982	http://www.mirdb.org/cgi-bin/target_detail.cgi?targetID=3054982	76	89	http://www.mirdb.org/cgi-bin/mature_mir.cgi?name=hsa-miR-132-3p	CAMSAP2	23271	calmodulin regulated spectrin associated protein family member 2
hsa-miR-132-3p	MIMAT0000426	3054733	http://www.mirdb.org/cgi-bin/target_detail.cgi?targetID=3054733	77	89	http://www.mirdb.org/cgi-bin/mature_mir.cgi?name=hsa-miR-132-3p	SEPT8	23176	septin 8
hsa-miR-132-3p	MIMAT0000426	3054874	http://www.mirdb.org/cgi-bin/target_detail.cgi?targetID=3054874	78	89	http://www.mirdb.org/cgi-bin/mature_mir.cgi?name=hsa-miR-132-3p	ENPP4	22875	ectonucleotide pyrophosphatase/phosphodiesterase 4
hsa-miR-132-3p	MIMAT0000426	3054513	http://www.mirdb.org/cgi-bin/target_detail.cgi?targetID=3054513	79	89	http://www.mirdb.org/cgi-bin/mature_mir.cgi?name=hsa-miR-132-3p	ATXN1	6310	ataxin 1
hsa-miR-132-3p	MIMAT0000426	3054938	http://www.mirdb.org/cgi-bin/target_detail.cgi?targetID=3054938	80	89	http://www.mirdb.org/cgi-bin/mature_mir.cgi?name=hsa-miR-132-3p	FAM167A	83648	family with sequence similarity 167 member A
hsa-miR-132-3p	MIMAT0000426	3054487	http://www.mirdb.org/cgi-bin/target_detail.cgi?targetID=3054487	81	89	http://www.mirdb.org/cgi-bin/mature_mir.cgi?name=hsa-miR-132-3p	BRI3	25798	brain protein I3
hsa-miR-132-3p	MIMAT0000426	3054521	http://www.mirdb.org/cgi-bin/target_detail.cgi?targetID=3054521	82	89	http://www.mirdb.org/cgi-bin/mature_mir.cgi?name=hsa-miR-132-3p	MIS12	79003	MIS12, kinetochore complex component
hsa-miR-132-3p	MIMAT0000426	3054561	http://www.mirdb.org/cgi-bin/target_detail.cgi?targetID=3054561	83	89	http://www.mirdb.org/cgi-bin/mature_mir.cgi?name=hsa-miR-132-3p	SIRT1	23411	sirtuin 1
hsa-miR-132-3p	MIMAT0000426	3054559	http://www.mirdb.org/cgi-bin/target_detail.cgi?targetID=3054559	84	89	http://www.mirdb.org/cgi-bin/mature_mir.cgi?name=hsa-miR-132-3p	C8orf44-SGK3	100533105	C8orf44-SGK3 readthrough
hsa-miR-132-3p	MIMAT0000426	3055027	http://www.mirdb.org/cgi-bin/target_detail.cgi?targetID=3055027	85	89	http://www.mirdb.org/cgi-bin/mature_mir.cgi?name=hsa-miR-132-3p	KDM5A	5927	lysine demethylase 5A
hsa-miR-132-3p	MIMAT0000426	3054598	http://www.mirdb.org/cgi-bin/target_detail.cgi?targetID=3054598	86	89	http://www.mirdb.org/cgi-bin/mature_mir.cgi?name=hsa-miR-132-3p	ALKAL1	389658	ALK and LTK ligand 1
hsa-miR-132-3p	MIMAT0000426	3055056	http://www.mirdb.org/cgi-bin/target_detail.cgi?targetID=3055056	87	89	http://www.mirdb.org/cgi-bin/mature_mir.cgi?name=hsa-miR-132-3p	SOX11	6664	SRY-box 11
hsa-miR-132-3p	MIMAT0000426	3054693	http://www.mirdb.org/cgi-bin/target_detail.cgi?targetID=3054693	88	89	http://www.mirdb.org/cgi-bin/mature_mir.cgi?name=hsa-miR-132-3p	GRM3	2913	glutamate metabotropic receptor 3
hsa-miR-132-3p	MIMAT0000426	3055093	http://www.mirdb.org/cgi-bin/target_detail.cgi?targetID=3055093	89	89	http://www.mirdb.org/cgi-bin/mature_mir.cgi?name=hsa-miR-132-3p	CELSR3	1951	cadherin EGF LAG seven-pass G-type receptor 3
hsa-miR-132-3p	MIMAT0000426	3054891	http://www.mirdb.org/cgi-bin/target_detail.cgi?targetID=3054891	90	89	http://www.mirdb.org/cgi-bin/mature_mir.cgi?name=hsa-miR-132-3p	SLC26A7	115111	solute carrier family 26 member 7
hsa-miR-132-3p	MIMAT0000426	3054864	http://www.mirdb.org/cgi-bin/target_detail.cgi?targetID=3054864	91	88	http://www.mirdb.org/cgi-bin/mature_mir.cgi?name=hsa-miR-132-3p	SYN2	6854	synapsin II
hsa-miR-132-3p	MIMAT0000426	3054904	http://www.mirdb.org/cgi-bin/target_detail.cgi?targetID=3054904	92	88	http://www.mirdb.org/cgi-bin/mature_mir.cgi?name=hsa-miR-132-3p	LIN28B	389421	lin-28 homolog B
hsa-miR-132-3p	MIMAT0000426	3054551	http://www.mirdb.org/cgi-bin/target_detail.cgi?targetID=3054551	93	88	http://www.mirdb.org/cgi-bin/mature_mir.cgi?name=hsa-miR-132-3p	NLK	51701	nemo like kinase
hsa-miR-132-3p	MIMAT0000426	3055052	http://www.mirdb.org/cgi-bin/target_detail.cgi?targetID=3055052	94	88	http://www.mirdb.org/cgi-bin/mature_mir.cgi?name=hsa-miR-132-3p	NREP	9315	neuronal regeneration related protein
hsa-miR-132-3p	MIMAT0000426	3055053	http://www.mirdb.org/cgi-bin/target_detail.cgi?targetID=3055053	95	88	http://www.mirdb.org/cgi-bin/mature_mir.cgi?name=hsa-miR-132-3p	SEC16A	9919	SEC16 homolog A, endoplasmic reticulum export factor
hsa-miR-132-3p	MIMAT0000426	3054605	http://www.mirdb.org/cgi-bin/target_detail.cgi?targetID=3054605	96	88	http://www.mirdb.org/cgi-bin/mature_mir.cgi?name=hsa-miR-132-3p	KCNK2	3776	potassium two pore domain channel subfamily K member 2
hsa-miR-132-3p	MIMAT0000426	3054668	http://www.mirdb.org/cgi-bin/target_detail.cgi?targetID=3054668	97	88	http://www.mirdb.org/cgi-bin/mature_mir.cgi?name=hsa-miR-132-3p	FBXO9	26268	F-box protein 9
hsa-miR-132-3p	MIMAT0000426	3054952	http://www.mirdb.org/cgi-bin/target_detail.cgi?targetID=3054952	98	88	http://www.mirdb.org/cgi-bin/mature_mir.cgi?name=hsa-miR-132-3p	CLMN	79789	calmin
hsa-miR-132-3p	MIMAT0000426	3054955	http://www.mirdb.org/cgi-bin/target_detail.cgi?targetID=3054955	99	88	http://www.mirdb.org/cgi-bin/mature_mir.cgi?name=hsa-miR-132-3p	FAM91A1	157769	family with sequence similarity 91 member A1
hsa-miR-132-3p	MIMAT0000426	3054511	http://www.mirdb.org/cgi-bin/target_detail.cgi?targetID=3054511	100	88	http://www.mirdb.org/cgi-bin/mature_mir.cgi?name=hsa-miR-132-3p	COL11A1	1301	collagen type XI alpha 1 chain
hsa-miR-132-3p	MIMAT0000426	3054554	http://www.mirdb.org/cgi-bin/target_detail.cgi?targetID=3054554	101	88	http://www.mirdb.org/cgi-bin/mature_mir.cgi?name=hsa-miR-132-3p	DPYSL3	1809	dihydropyrimidinase like 3
hsa-miR-132-3p	MIMAT0000426	3054879	http://www.mirdb.org/cgi-bin/target_detail.cgi?targetID=3054879	102	87	http://www.mirdb.org/cgi-bin/mature_mir.cgi?name=hsa-miR-132-3p	HNRNPM	4670	heterogeneous nuclear ribonucleoprotein M
hsa-miR-132-3p	MIMAT0000426	3054971	http://www.mirdb.org/cgi-bin/target_detail.cgi?targetID=3054971	103	87	http://www.mirdb.org/cgi-bin/mature_mir.cgi?name=hsa-miR-132-3p	SEMA6A	57556	semaphorin 6A
hsa-miR-132-3p	MIMAT0000426	3054873	http://www.mirdb.org/cgi-bin/target_detail.cgi?targetID=3054873	104	87	http://www.mirdb.org/cgi-bin/mature_mir.cgi?name=hsa-miR-132-3p	SCN3A	6328	sodium voltage-gated channel alpha subunit 3
hsa-miR-132-3p	MIMAT0000426	3054529	http://www.mirdb.org/cgi-bin/target_detail.cgi?targetID=3054529	105	87	http://www.mirdb.org/cgi-bin/mature_mir.cgi?name=hsa-miR-132-3p	SALL4	57167	spalt like transcription factor 4
hsa-miR-132-3p	MIMAT0000426	3054501	http://www.mirdb.org/cgi-bin/target_detail.cgi?targetID=3054501	106	87	http://www.mirdb.org/cgi-bin/mature_mir.cgi?name=hsa-miR-132-3p	BOLL	66037	boule homolog, RNA binding protein
hsa-miR-132-3p	MIMAT0000426	3054644	http://www.mirdb.org/cgi-bin/target_detail.cgi?targetID=3054644	107	87	http://www.mirdb.org/cgi-bin/mature_mir.cgi?name=hsa-miR-132-3p	SALL1	6299	spalt like transcription factor 1
hsa-miR-132-3p	MIMAT0000426	3054807	http://www.mirdb.org/cgi-bin/target_detail.cgi?targetID=3054807	108	87	http://www.mirdb.org/cgi-bin/mature_mir.cgi?name=hsa-miR-132-3p	ARID2	196528	AT-rich interaction domain 2
hsa-miR-132-3p	MIMAT0000426	3054969	http://www.mirdb.org/cgi-bin/target_detail.cgi?targetID=3054969	109	87	http://www.mirdb.org/cgi-bin/mature_mir.cgi?name=hsa-miR-132-3p	ARMC8	25852	armadillo repeat containing 8
hsa-miR-132-3p	MIMAT0000426	3054869	http://www.mirdb.org/cgi-bin/target_detail.cgi?targetID=3054869	110	87	http://www.mirdb.org/cgi-bin/mature_mir.cgi?name=hsa-miR-132-3p	RAD54L2	23132	RAD54 like 2
hsa-miR-132-3p	MIMAT0000426	3055038	http://www.mirdb.org/cgi-bin/target_detail.cgi?targetID=3055038	111	87	http://www.mirdb.org/cgi-bin/mature_mir.cgi?name=hsa-miR-132-3p	INPP5K	51763	inositol polyphosphate-5-phosphatase K
hsa-miR-132-3p	MIMAT0000426	3054657	http://www.mirdb.org/cgi-bin/target_detail.cgi?targetID=3054657	112	86	http://www.mirdb.org/cgi-bin/mature_mir.cgi?name=hsa-miR-132-3p	SPRED1	161742	sprouty related EVH1 domain containing 1
hsa-miR-132-3p	MIMAT0000426	3055003	http://www.mirdb.org/cgi-bin/target_detail.cgi?targetID=3055003	113	86	http://www.mirdb.org/cgi-bin/mature_mir.cgi?name=hsa-miR-132-3p	ZHX1	11244	zinc fingers and homeoboxes 1
hsa-miR-132-3p	MIMAT0000426	3054507	http://www.mirdb.org/cgi-bin/target_detail.cgi?targetID=3054507	114	86	http://www.mirdb.org/cgi-bin/mature_mir.cgi?name=hsa-miR-132-3p	CCDC71L	168455	coiled-coil domain containing 71 like
hsa-miR-132-3p	MIMAT0000426	3054890	http://www.mirdb.org/cgi-bin/target_detail.cgi?targetID=3054890	115	86	http://www.mirdb.org/cgi-bin/mature_mir.cgi?name=hsa-miR-132-3p	NFATC2	4773	nuclear factor of activated T cells 2
hsa-miR-132-3p	MIMAT0000426	3054500	http://www.mirdb.org/cgi-bin/target_detail.cgi?targetID=3054500	116	86	http://www.mirdb.org/cgi-bin/mature_mir.cgi?name=hsa-miR-132-3p	LRRC58	116064	leucine rich repeat containing 58
hsa-miR-132-3p	MIMAT0000426	3054946	http://www.mirdb.org/cgi-bin/target_detail.cgi?targetID=3054946	117	86	http://www.mirdb.org/cgi-bin/mature_mir.cgi?name=hsa-miR-132-3p	SRGAP1	57522	SLIT-ROBO Rho GTPase activating protein 1
hsa-miR-132-3p	MIMAT0000426	3054670	http://www.mirdb.org/cgi-bin/target_detail.cgi?targetID=3054670	118	86	http://www.mirdb.org/cgi-bin/mature_mir.cgi?name=hsa-miR-132-3p	ADAMTS5	11096	ADAM metallopeptidase with thrombospondin type 1 motif 5
hsa-miR-132-3p	MIMAT0000426	3054810	http://www.mirdb.org/cgi-bin/target_detail.cgi?targetID=3054810	119	86	http://www.mirdb.org/cgi-bin/mature_mir.cgi?name=hsa-miR-132-3p	GPD2	2820	glycerol-3-phosphate dehydrogenase 2
hsa-miR-132-3p	MIMAT0000426	3054704	http://www.mirdb.org/cgi-bin/target_detail.cgi?targetID=3054704	120	86	http://www.mirdb.org/cgi-bin/mature_mir.cgi?name=hsa-miR-132-3p	CACNG2	10369	calcium voltage-gated channel auxiliary subunit gamma 2
hsa-miR-132-3p	MIMAT0000426	3054544	http://www.mirdb.org/cgi-bin/target_detail.cgi?targetID=3054544	121	86	http://www.mirdb.org/cgi-bin/mature_mir.cgi?name=hsa-miR-132-3p	CALU	813	calumenin
hsa-miR-132-3p	MIMAT0000426	3054642	http://www.mirdb.org/cgi-bin/target_detail.cgi?targetID=3054642	122	86	http://www.mirdb.org/cgi-bin/mature_mir.cgi?name=hsa-miR-132-3p	TMEM64	169200	transmembrane protein 64
hsa-miR-132-3p	MIMAT0000426	3055073	http://www.mirdb.org/cgi-bin/target_detail.cgi?targetID=3055073	123	86	http://www.mirdb.org/cgi-bin/mature_mir.cgi?name=hsa-miR-132-3p	PGM5	5239	phosphoglucomutase 5
hsa-miR-132-3p	MIMAT0000426	3054966	http://www.mirdb.org/cgi-bin/target_detail.cgi?targetID=3054966	124	86	http://www.mirdb.org/cgi-bin/mature_mir.cgi?name=hsa-miR-132-3p	ARID1B	57492	AT-rich interaction domain 1B
hsa-miR-132-3p	MIMAT0000426	3054732	http://www.mirdb.org/cgi-bin/target_detail.cgi?targetID=3054732	125	86	http://www.mirdb.org/cgi-bin/mature_mir.cgi?name=hsa-miR-132-3p	PSMD12	5718	proteasome 26S subunit, non-ATPase 12
hsa-miR-132-3p	MIMAT0000426	3054853	http://www.mirdb.org/cgi-bin/target_detail.cgi?targetID=3054853	126	86	http://www.mirdb.org/cgi-bin/mature_mir.cgi?name=hsa-miR-132-3p	KRTAP4-1	85285	keratin associated protein 4-1
hsa-miR-132-3p	MIMAT0000426	3054490	http://www.mirdb.org/cgi-bin/target_detail.cgi?targetID=3054490	127	85	http://www.mirdb.org/cgi-bin/mature_mir.cgi?name=hsa-miR-132-3p	WDR5B	54554	WD repeat domain 5B
hsa-miR-132-3p	MIMAT0000426	3054622	http://www.mirdb.org/cgi-bin/target_detail.cgi?targetID=3054622	128	85	http://www.mirdb.org/cgi-bin/mature_mir.cgi?name=hsa-miR-132-3p	RICTOR	253260	RPTOR independent companion of MTOR complex 2
hsa-miR-132-3p	MIMAT0000426	3054636	http://www.mirdb.org/cgi-bin/target_detail.cgi?targetID=3054636	129	85	http://www.mirdb.org/cgi-bin/mature_mir.cgi?name=hsa-miR-132-3p	ZNF451	26036	zinc finger protein 451
hsa-miR-132-3p	MIMAT0000426	3054781	http://www.mirdb.org/cgi-bin/target_detail.cgi?targetID=3054781	130	85	http://www.mirdb.org/cgi-bin/mature_mir.cgi?name=hsa-miR-132-3p	EP300	2033	E1A binding protein p300
hsa-miR-132-3p	MIMAT0000426	3054921	http://www.mirdb.org/cgi-bin/target_detail.cgi?targetID=3054921	131	85	http://www.mirdb.org/cgi-bin/mature_mir.cgi?name=hsa-miR-132-3p	CD300LF	146722	CD300 molecule like family member f
hsa-miR-132-3p	MIMAT0000426	3054967	http://www.mirdb.org/cgi-bin/target_detail.cgi?targetID=3054967	132	85	http://www.mirdb.org/cgi-bin/mature_mir.cgi?name=hsa-miR-132-3p	MED9	55090	mediator complex subunit 9
hsa-miR-132-3p	MIMAT0000426	3054887	http://www.mirdb.org/cgi-bin/target_detail.cgi?targetID=3054887	133	85	http://www.mirdb.org/cgi-bin/mature_mir.cgi?name=hsa-miR-132-3p	SPATA13	221178	spermatogenesis associated 13
hsa-miR-132-3p	MIMAT0000426	3055068	http://www.mirdb.org/cgi-bin/target_detail.cgi?targetID=3055068	134	85	http://www.mirdb.org/cgi-bin/mature_mir.cgi?name=hsa-miR-132-3p	CCDC34	91057	coiled-coil domain containing 34
hsa-miR-132-3p	MIMAT0000426	3054528	http://www.mirdb.org/cgi-bin/target_detail.cgi?targetID=3054528	135	85	http://www.mirdb.org/cgi-bin/mature_mir.cgi?name=hsa-miR-132-3p	AZIN1	51582	antizyme inhibitor 1
hsa-miR-132-3p	MIMAT0000426	3055044	http://www.mirdb.org/cgi-bin/target_detail.cgi?targetID=3055044	136	84	http://www.mirdb.org/cgi-bin/mature_mir.cgi?name=hsa-miR-132-3p	POM121	9883	POM121 transmembrane nucleoporin
hsa-miR-132-3p	MIMAT0000426	3054590	http://www.mirdb.org/cgi-bin/target_detail.cgi?targetID=3054590	137	84	http://www.mirdb.org/cgi-bin/mature_mir.cgi?name=hsa-miR-132-3p	TSPAN6	7105	tetraspanin 6
hsa-miR-132-3p	MIMAT0000426	3054573	http://www.mirdb.org/cgi-bin/target_detail.cgi?targetID=3054573	138	84	http://www.mirdb.org/cgi-bin/mature_mir.cgi?name=hsa-miR-132-3p	SLC1A3	6507	solute carrier family 1 member 3
hsa-miR-132-3p	MIMAT0000426	3054457	http://www.mirdb.org/cgi-bin/target_detail.cgi?targetID=3054457	139	84	http://www.mirdb.org/cgi-bin/mature_mir.cgi?name=hsa-miR-132-3p	AMD1	262	adenosylmethionine decarboxylase 1
hsa-miR-132-3p	MIMAT0000426	3054482	http://www.mirdb.org/cgi-bin/target_detail.cgi?targetID=3054482	140	84	http://www.mirdb.org/cgi-bin/mature_mir.cgi?name=hsa-miR-132-3p	GPATCH2L	55668	G-patch domain containing 2 like
hsa-miR-132-3p	MIMAT0000426	3054466	http://www.mirdb.org/cgi-bin/target_detail.cgi?targetID=3054466	141	84	http://www.mirdb.org/cgi-bin/mature_mir.cgi?name=hsa-miR-132-3p	CACNB1	782	calcium voltage-gated channel auxiliary subunit beta 1
hsa-miR-132-3p	MIMAT0000426	3054685	http://www.mirdb.org/cgi-bin/target_detail.cgi?targetID=3054685	142	84	http://www.mirdb.org/cgi-bin/mature_mir.cgi?name=hsa-miR-132-3p	E2F5	1875	E2F transcription factor 5
hsa-miR-132-3p	MIMAT0000426	3054620	http://www.mirdb.org/cgi-bin/target_detail.cgi?targetID=3054620	143	84	http://www.mirdb.org/cgi-bin/mature_mir.cgi?name=hsa-miR-132-3p	GDF5	8200	growth differentiation factor 5
hsa-miR-132-3p	MIMAT0000426	3055079	http://www.mirdb.org/cgi-bin/target_detail.cgi?targetID=3055079	144	84	http://www.mirdb.org/cgi-bin/mature_mir.cgi?name=hsa-miR-132-3p	FOXO3	2309	forkhead box O3
hsa-miR-132-3p	MIMAT0000426	3054609	http://www.mirdb.org/cgi-bin/target_detail.cgi?targetID=3054609	145	84	http://www.mirdb.org/cgi-bin/mature_mir.cgi?name=hsa-miR-132-3p	AGO1	26523	argonaute RISC catalytic component 1
hsa-miR-132-3p	MIMAT0000426	3054951	http://www.mirdb.org/cgi-bin/target_detail.cgi?targetID=3054951	146	84	http://www.mirdb.org/cgi-bin/mature_mir.cgi?name=hsa-miR-132-3p	KCNN3	3782	potassium calcium-activated channel subfamily N member 3
hsa-miR-132-3p	MIMAT0000426	3054716	http://www.mirdb.org/cgi-bin/target_detail.cgi?targetID=3054716	147	84	http://www.mirdb.org/cgi-bin/mature_mir.cgi?name=hsa-miR-132-3p	MUC13	56667	mucin 13, cell surface associated
hsa-miR-132-3p	MIMAT0000426	3054778	http://www.mirdb.org/cgi-bin/target_detail.cgi?targetID=3054778	148	84	http://www.mirdb.org/cgi-bin/mature_mir.cgi?name=hsa-miR-132-3p	G3BP2	9908	G3BP stress granule assembly factor 2
hsa-miR-132-3p	MIMAT0000426	3054603	http://www.mirdb.org/cgi-bin/target_detail.cgi?targetID=3054603	149	84	http://www.mirdb.org/cgi-bin/mature_mir.cgi?name=hsa-miR-132-3p	SS18	6760	SS18, nBAF chromatin remodeling complex subunit
hsa-miR-132-3p	MIMAT0000426	3054491	http://www.mirdb.org/cgi-bin/target_detail.cgi?targetID=3054491	150	84	http://www.mirdb.org/cgi-bin/mature_mir.cgi?name=hsa-miR-132-3p	CBWD1	55871	COBW domain containing 1
hsa-miR-132-3p	MIMAT0000426	3054850	http://www.mirdb.org/cgi-bin/target_detail.cgi?targetID=3054850	151	84	http://www.mirdb.org/cgi-bin/mature_mir.cgi?name=hsa-miR-132-3p	NTNG1	22854	netrin G1
hsa-miR-132-3p	MIMAT0000426	3054860	http://www.mirdb.org/cgi-bin/target_detail.cgi?targetID=3054860	152	84	http://www.mirdb.org/cgi-bin/mature_mir.cgi?name=hsa-miR-132-3p	KCNA6	3742	potassium voltage-gated channel subfamily A member 6
hsa-miR-132-3p	MIMAT0000426	3054702	http://www.mirdb.org/cgi-bin/target_detail.cgi?targetID=3054702	153	83	http://www.mirdb.org/cgi-bin/mature_mir.cgi?name=hsa-miR-132-3p	TMEM136	219902	transmembrane protein 136
hsa-miR-132-3p	MIMAT0000426	3054830	http://www.mirdb.org/cgi-bin/target_detail.cgi?targetID=3054830	154	83	http://www.mirdb.org/cgi-bin/mature_mir.cgi?name=hsa-miR-132-3p	CBWD3	445571	COBW domain containing 3
hsa-miR-132-3p	MIMAT0000426	3054795	http://www.mirdb.org/cgi-bin/target_detail.cgi?targetID=3054795	155	83	http://www.mirdb.org/cgi-bin/mature_mir.cgi?name=hsa-miR-132-3p	RPL31	6160	ribosomal protein L31
hsa-miR-132-3p	MIMAT0000426	3054745	http://www.mirdb.org/cgi-bin/target_detail.cgi?targetID=3054745	156	83	http://www.mirdb.org/cgi-bin/mature_mir.cgi?name=hsa-miR-132-3p	SIX4	51804	SIX homeobox 4
hsa-miR-132-3p	MIMAT0000426	3054750	http://www.mirdb.org/cgi-bin/target_detail.cgi?targetID=3054750	157	83	http://www.mirdb.org/cgi-bin/mature_mir.cgi?name=hsa-miR-132-3p	DYRK2	8445	dual specificity tyrosine phosphorylation regulated kinase 2
hsa-miR-132-3p	MIMAT0000426	3054800	http://www.mirdb.org/cgi-bin/target_detail.cgi?targetID=3054800	158	83	http://www.mirdb.org/cgi-bin/mature_mir.cgi?name=hsa-miR-132-3p	SLC30A6	55676	solute carrier family 30 member 6
hsa-miR-132-3p	MIMAT0000426	3054803	http://www.mirdb.org/cgi-bin/target_detail.cgi?targetID=3054803	159	83	http://www.mirdb.org/cgi-bin/mature_mir.cgi?name=hsa-miR-132-3p	TMEM178B	100507421	transmembrane protein 178B
hsa-miR-132-3p	MIMAT0000426	3054963	http://www.mirdb.org/cgi-bin/target_detail.cgi?targetID=3054963	160	83	http://www.mirdb.org/cgi-bin/mature_mir.cgi?name=hsa-miR-132-3p	TRNAU1AP	54952	tRNA selenocysteine 1 associated protein 1
hsa-miR-132-3p	MIMAT0000426	3054937	http://www.mirdb.org/cgi-bin/target_detail.cgi?targetID=3054937	161	83	http://www.mirdb.org/cgi-bin/mature_mir.cgi?name=hsa-miR-132-3p	ZYG11A	440590	zyg-11 family member A, cell cycle regulator
hsa-miR-132-3p	MIMAT0000426	3054485	http://www.mirdb.org/cgi-bin/target_detail.cgi?targetID=3054485	162	83	http://www.mirdb.org/cgi-bin/mature_mir.cgi?name=hsa-miR-132-3p	TRDN	10345	triadin
hsa-miR-132-3p	MIMAT0000426	3054471	http://www.mirdb.org/cgi-bin/target_detail.cgi?targetID=3054471	163	83	http://www.mirdb.org/cgi-bin/mature_mir.cgi?name=hsa-miR-132-3p	H2AFZ	3015	H2A histone family member Z
hsa-miR-132-3p	MIMAT0000426	3054499	http://www.mirdb.org/cgi-bin/target_detail.cgi?targetID=3054499	164	83	http://www.mirdb.org/cgi-bin/mature_mir.cgi?name=hsa-miR-132-3p	DDX5	1655	DEAD-box helicase 5
hsa-miR-132-3p	MIMAT0000426	3055016	http://www.mirdb.org/cgi-bin/target_detail.cgi?targetID=3055016	165	83	http://www.mirdb.org/cgi-bin/mature_mir.cgi?name=hsa-miR-132-3p	RHOQ	23433	ras homolog family member Q
hsa-miR-132-3p	MIMAT0000426	3055092	http://www.mirdb.org/cgi-bin/target_detail.cgi?targetID=3055092	166	82	http://www.mirdb.org/cgi-bin/mature_mir.cgi?name=hsa-miR-132-3p	DUSP9	1852	dual specificity phosphatase 9
hsa-miR-132-3p	MIMAT0000426	3054675	http://www.mirdb.org/cgi-bin/target_detail.cgi?targetID=3054675	167	82	http://www.mirdb.org/cgi-bin/mature_mir.cgi?name=hsa-miR-132-3p	SIPA1L2	57568	signal induced proliferation associated 1 like 2
hsa-miR-132-3p	MIMAT0000426	3054847	http://www.mirdb.org/cgi-bin/target_detail.cgi?targetID=3054847	168	82	http://www.mirdb.org/cgi-bin/mature_mir.cgi?name=hsa-miR-132-3p	DIPK2A	205428	divergent protein kinase domain 2A
hsa-miR-132-3p	MIMAT0000426	3054794	http://www.mirdb.org/cgi-bin/target_detail.cgi?targetID=3054794	169	82	http://www.mirdb.org/cgi-bin/mature_mir.cgi?name=hsa-miR-132-3p	AEBP2	121536	AE binding protein 2
hsa-miR-132-3p	MIMAT0000426	3054518	http://www.mirdb.org/cgi-bin/target_detail.cgi?targetID=3054518	170	82	http://www.mirdb.org/cgi-bin/mature_mir.cgi?name=hsa-miR-132-3p	LSM11	134353	LSM11, U7 small nuclear RNA associated
hsa-miR-132-3p	MIMAT0000426	3054634	http://www.mirdb.org/cgi-bin/target_detail.cgi?targetID=3054634	171	82	http://www.mirdb.org/cgi-bin/mature_mir.cgi?name=hsa-miR-132-3p	CNR1	1268	cannabinoid receptor 1
hsa-miR-132-3p	MIMAT0000426	3054854	http://www.mirdb.org/cgi-bin/target_detail.cgi?targetID=3054854	172	82	http://www.mirdb.org/cgi-bin/mature_mir.cgi?name=hsa-miR-132-3p	DCUN1D4	23142	defective in cullin neddylation 1 domain containing 4
hsa-miR-132-3p	MIMAT0000426	3054630	http://www.mirdb.org/cgi-bin/target_detail.cgi?targetID=3054630	173	82	http://www.mirdb.org/cgi-bin/mature_mir.cgi?name=hsa-miR-132-3p	CBWD2	150472	COBW domain containing 2
hsa-miR-132-3p	MIMAT0000426	3055022	http://www.mirdb.org/cgi-bin/target_detail.cgi?targetID=3055022	174	82	http://www.mirdb.org/cgi-bin/mature_mir.cgi?name=hsa-miR-132-3p	KIAA2026	158358	KIAA2026
hsa-miR-132-3p	MIMAT0000426	3054535	http://www.mirdb.org/cgi-bin/target_detail.cgi?targetID=3054535	175	81	http://www.mirdb.org/cgi-bin/mature_mir.cgi?name=hsa-miR-132-3p	FAM76B	143684	family with sequence similarity 76 member B
hsa-miR-132-3p	MIMAT0000426	3054833	http://www.mirdb.org/cgi-bin/target_detail.cgi?targetID=3054833	176	81	http://www.mirdb.org/cgi-bin/mature_mir.cgi?name=hsa-miR-132-3p	GVQW2	100507462	GVQW motif containing 2
hsa-miR-132-3p	MIMAT0000426	3055014	http://www.mirdb.org/cgi-bin/target_detail.cgi?targetID=3055014	177	81	http://www.mirdb.org/cgi-bin/mature_mir.cgi?name=hsa-miR-132-3p	MTMR10	54893	myotubularin related protein 10
hsa-miR-132-3p	MIMAT0000426	3054883	http://www.mirdb.org/cgi-bin/target_detail.cgi?targetID=3054883	178	81	http://www.mirdb.org/cgi-bin/mature_mir.cgi?name=hsa-miR-132-3p	ADCY3	109	adenylate cyclase 3
hsa-miR-132-3p	MIMAT0000426	3054980	http://www.mirdb.org/cgi-bin/target_detail.cgi?targetID=3054980	179	81	http://www.mirdb.org/cgi-bin/mature_mir.cgi?name=hsa-miR-132-3p	FRS2	10818	fibroblast growth factor receptor substrate 2
hsa-miR-132-3p	MIMAT0000426	3054661	http://www.mirdb.org/cgi-bin/target_detail.cgi?targetID=3054661	180	81	http://www.mirdb.org/cgi-bin/mature_mir.cgi?name=hsa-miR-132-3p	ATP10D	57205	ATPase phospholipid transporting 10D (putative)
hsa-miR-132-3p	MIMAT0000426	3054922	http://www.mirdb.org/cgi-bin/target_detail.cgi?targetID=3054922	181	81	http://www.mirdb.org/cgi-bin/mature_mir.cgi?name=hsa-miR-132-3p	AMER2	219287	APC membrane recruitment protein 2
hsa-miR-132-3p	MIMAT0000426	3054814	http://www.mirdb.org/cgi-bin/target_detail.cgi?targetID=3054814	182	81	http://www.mirdb.org/cgi-bin/mature_mir.cgi?name=hsa-miR-132-3p	EFCAB9	285588	EF-hand calcium binding domain 9
hsa-miR-132-3p	MIMAT0000426	3054679	http://www.mirdb.org/cgi-bin/target_detail.cgi?targetID=3054679	183	81	http://www.mirdb.org/cgi-bin/mature_mir.cgi?name=hsa-miR-132-3p	CC2D1B	200014	coiled-coil and C2 domain containing 1B
hsa-miR-132-3p	MIMAT0000426	3054949	http://www.mirdb.org/cgi-bin/target_detail.cgi?targetID=3054949	184	80	http://www.mirdb.org/cgi-bin/mature_mir.cgi?name=hsa-miR-132-3p	STAG1	10274	stromal antigen 1
hsa-miR-132-3p	MIMAT0000426	3054932	http://www.mirdb.org/cgi-bin/target_detail.cgi?targetID=3054932	185	80	http://www.mirdb.org/cgi-bin/mature_mir.cgi?name=hsa-miR-132-3p	MAP3K3	4215	mitogen-activated protein kinase kinase kinase 3
hsa-miR-132-3p	MIMAT0000426	3054540	http://www.mirdb.org/cgi-bin/target_detail.cgi?targetID=3054540	186	80	http://www.mirdb.org/cgi-bin/mature_mir.cgi?name=hsa-miR-132-3p	ARNT	405	aryl hydrocarbon receptor nuclear translocator
hsa-miR-132-3p	MIMAT0000426	3054434	http://www.mirdb.org/cgi-bin/target_detail.cgi?targetID=3054434	187	80	http://www.mirdb.org/cgi-bin/mature_mir.cgi?name=hsa-miR-132-3p	LRRFIP1	9208	LRR binding FLII interacting protein 1
hsa-miR-132-3p	MIMAT0000426	3054863	http://www.mirdb.org/cgi-bin/target_detail.cgi?targetID=3054863	188	80	http://www.mirdb.org/cgi-bin/mature_mir.cgi?name=hsa-miR-132-3p	CASP7	840	caspase 7
hsa-miR-132-3p	MIMAT0000426	3055013	http://www.mirdb.org/cgi-bin/target_detail.cgi?targetID=3055013	189	80	http://www.mirdb.org/cgi-bin/mature_mir.cgi?name=hsa-miR-132-3p	PYURF	100996939	PIGY upstream reading frame
hsa-miR-132-3p	MIMAT0000426	3054461	http://www.mirdb.org/cgi-bin/target_detail.cgi?targetID=3054461	190	80	http://www.mirdb.org/cgi-bin/mature_mir.cgi?name=hsa-miR-132-3p	MAOA	4128	monoamine oxidase A
hsa-miR-132-3p	MIMAT0000426	3054902	http://www.mirdb.org/cgi-bin/target_detail.cgi?targetID=3054902	191	80	http://www.mirdb.org/cgi-bin/mature_mir.cgi?name=hsa-miR-132-3p	EPB41L5	57669	erythrocyte membrane protein band 4.1 like 5
hsa-miR-132-3p	MIMAT0000426	3054647	http://www.mirdb.org/cgi-bin/target_detail.cgi?targetID=3054647	192	80	http://www.mirdb.org/cgi-bin/mature_mir.cgi?name=hsa-miR-132-3p	ZBTB18	10472	zinc finger and BTB domain containing 18
hsa-miR-132-3p	MIMAT0000426	3055075	http://www.mirdb.org/cgi-bin/target_detail.cgi?targetID=3055075	193	80	http://www.mirdb.org/cgi-bin/mature_mir.cgi?name=hsa-miR-132-3p	ZFP3	124961	ZFP3 zinc finger protein
hsa-miR-132-3p	MIMAT0000426	3054691	http://www.mirdb.org/cgi-bin/target_detail.cgi?targetID=3054691	194	80	http://www.mirdb.org/cgi-bin/mature_mir.cgi?name=hsa-miR-132-3p	TGS1	96764	trimethylguanosine synthase 1
hsa-miR-132-3p	MIMAT0000426	3054608	http://www.mirdb.org/cgi-bin/target_detail.cgi?targetID=3054608	195	80	http://www.mirdb.org/cgi-bin/mature_mir.cgi?name=hsa-miR-132-3p	PBOV1	59351	prostate and breast cancer overexpressed 1
hsa-miR-132-3p	MIMAT0000426	3055017	http://www.mirdb.org/cgi-bin/target_detail.cgi?targetID=3055017	196	80	http://www.mirdb.org/cgi-bin/mature_mir.cgi?name=hsa-miR-132-3p	TMEM106B	54664	transmembrane protein 106B
hsa-miR-132-3p	MIMAT0000426	3054488	http://www.mirdb.org/cgi-bin/target_detail.cgi?targetID=3054488	197	80	http://www.mirdb.org/cgi-bin/mature_mir.cgi?name=hsa-miR-132-3p	INAFM2	100505573	InaF motif containing 2
hsa-miR-132-3p	MIMAT0000426	3054453	http://www.mirdb.org/cgi-bin/target_detail.cgi?targetID=3054453	198	79	http://www.mirdb.org/cgi-bin/mature_mir.cgi?name=hsa-miR-132-3p	MTMR1	8776	myotubularin related protein 1
hsa-miR-132-3p	MIMAT0000426	3055047	http://www.mirdb.org/cgi-bin/target_detail.cgi?targetID=3055047	199	79	http://www.mirdb.org/cgi-bin/mature_mir.cgi?name=hsa-miR-132-3p	FOXA1	3169	forkhead box A1
hsa-miR-132-3p	MIMAT0000426	3054478	http://www.mirdb.org/cgi-bin/target_detail.cgi?targetID=3054478	200	79	http://www.mirdb.org/cgi-bin/mature_mir.cgi?name=hsa-miR-132-3p	TTK	7272	TTK protein kinase
hsa-miR-132-3p	MIMAT0000426	3054506	http://www.mirdb.org/cgi-bin/target_detail.cgi?targetID=3054506	201	79	http://www.mirdb.org/cgi-bin/mature_mir.cgi?name=hsa-miR-132-3p	ELOC	6921	elongin C
hsa-miR-132-3p	MIMAT0000426	3054474	http://www.mirdb.org/cgi-bin/target_detail.cgi?targetID=3054474	202	79	http://www.mirdb.org/cgi-bin/mature_mir.cgi?name=hsa-miR-132-3p	HIC2	23119	HIC ZBTB transcriptional repressor 2
hsa-miR-132-3p	MIMAT0000426	3054793	http://www.mirdb.org/cgi-bin/target_detail.cgi?targetID=3054793	203	79	http://www.mirdb.org/cgi-bin/mature_mir.cgi?name=hsa-miR-132-3p	FAM184A	79632	family with sequence similarity 184 member A
hsa-miR-132-3p	MIMAT0000426	3054627	http://www.mirdb.org/cgi-bin/target_detail.cgi?targetID=3054627	204	79	http://www.mirdb.org/cgi-bin/mature_mir.cgi?name=hsa-miR-132-3p	RFX3	5991	regulatory factor X3
hsa-miR-132-3p	MIMAT0000426	3054710	http://www.mirdb.org/cgi-bin/target_detail.cgi?targetID=3054710	205	79	http://www.mirdb.org/cgi-bin/mature_mir.cgi?name=hsa-miR-132-3p	FMN1	342184	formin 1
hsa-miR-132-3p	MIMAT0000426	3055069	http://www.mirdb.org/cgi-bin/target_detail.cgi?targetID=3055069	206	79	http://www.mirdb.org/cgi-bin/mature_mir.cgi?name=hsa-miR-132-3p	USP9Y	8287	ubiquitin specific peptidase 9 Y-linked
hsa-miR-132-3p	MIMAT0000426	3054900	http://www.mirdb.org/cgi-bin/target_detail.cgi?targetID=3054900	207	79	http://www.mirdb.org/cgi-bin/mature_mir.cgi?name=hsa-miR-132-3p	NDUFAF6	137682	NADH:ubiquinone oxidoreductase complex assembly factor 6
hsa-miR-132-3p	MIMAT0000426	3054724	http://www.mirdb.org/cgi-bin/target_detail.cgi?targetID=3054724	208	79	http://www.mirdb.org/cgi-bin/mature_mir.cgi?name=hsa-miR-132-3p	MAPKAP1	79109	mitogen-activated protein kinase associated protein 1
hsa-miR-132-3p	MIMAT0000426	3054611	http://www.mirdb.org/cgi-bin/target_detail.cgi?targetID=3054611	209	79	http://www.mirdb.org/cgi-bin/mature_mir.cgi?name=hsa-miR-132-3p	ISL1	3670	ISL LIM homeobox 1
hsa-miR-132-3p	MIMAT0000426	3055066	http://www.mirdb.org/cgi-bin/target_detail.cgi?targetID=3055066	210	79	http://www.mirdb.org/cgi-bin/mature_mir.cgi?name=hsa-miR-132-3p	CNIH1	10175	cornichon family AMPA receptor auxiliary protein 1
hsa-miR-132-3p	MIMAT0000426	3054556	http://www.mirdb.org/cgi-bin/target_detail.cgi?targetID=3054556	211	79	http://www.mirdb.org/cgi-bin/mature_mir.cgi?name=hsa-miR-132-3p	CXorf40A	91966	chromosome X open reading frame 40A
hsa-miR-132-3p	MIMAT0000426	3054739	http://www.mirdb.org/cgi-bin/target_detail.cgi?targetID=3054739	212	79	http://www.mirdb.org/cgi-bin/mature_mir.cgi?name=hsa-miR-132-3p	HYDIN	54768	HYDIN, axonemal central pair apparatus protein
hsa-miR-132-3p	MIMAT0000426	3054582	http://www.mirdb.org/cgi-bin/target_detail.cgi?targetID=3054582	213	79	http://www.mirdb.org/cgi-bin/mature_mir.cgi?name=hsa-miR-132-3p	ATP6AP1L	92270	ATPase H+ transporting accessory protein 1 like
hsa-miR-132-3p	MIMAT0000426	3054773	http://www.mirdb.org/cgi-bin/target_detail.cgi?targetID=3054773	214	78	http://www.mirdb.org/cgi-bin/mature_mir.cgi?name=hsa-miR-132-3p	MCOLN3	55283	mucolipin 3
hsa-miR-132-3p	MIMAT0000426	3054791	http://www.mirdb.org/cgi-bin/target_detail.cgi?targetID=3054791	215	78	http://www.mirdb.org/cgi-bin/mature_mir.cgi?name=hsa-miR-132-3p	PIK3R1	5295	phosphoinositide-3-kinase regulatory subunit 1
hsa-miR-132-3p	MIMAT0000426	3055033	http://www.mirdb.org/cgi-bin/target_detail.cgi?targetID=3055033	216	78	http://www.mirdb.org/cgi-bin/mature_mir.cgi?name=hsa-miR-132-3p	PPP2CB	5516	protein phosphatase 2 catalytic subunit beta
hsa-miR-132-3p	MIMAT0000426	3054613	http://www.mirdb.org/cgi-bin/target_detail.cgi?targetID=3054613	217	78	http://www.mirdb.org/cgi-bin/mature_mir.cgi?name=hsa-miR-132-3p	EPM2AIP1	9852	EPM2A interacting protein 1
hsa-miR-132-3p	MIMAT0000426	3054433	http://www.mirdb.org/cgi-bin/target_detail.cgi?targetID=3054433	218	78	http://www.mirdb.org/cgi-bin/mature_mir.cgi?name=hsa-miR-132-3p	SMAD2	4087	SMAD family member 2
hsa-miR-132-3p	MIMAT0000426	3055078	http://www.mirdb.org/cgi-bin/target_detail.cgi?targetID=3055078	219	78	http://www.mirdb.org/cgi-bin/mature_mir.cgi?name=hsa-miR-132-3p	RTN4	57142	reticulon 4
hsa-miR-132-3p	MIMAT0000426	3055005	http://www.mirdb.org/cgi-bin/target_detail.cgi?targetID=3055005	220	78	http://www.mirdb.org/cgi-bin/mature_mir.cgi?name=hsa-miR-132-3p	CERS2	29956	ceramide synthase 2
hsa-miR-132-3p	MIMAT0000426	3054502	http://www.mirdb.org/cgi-bin/target_detail.cgi?targetID=3054502	221	78	http://www.mirdb.org/cgi-bin/mature_mir.cgi?name=hsa-miR-132-3p	MISP3	113230	MISP family member 3
hsa-miR-132-3p	MIMAT0000426	3054430	http://www.mirdb.org/cgi-bin/target_detail.cgi?targetID=3054430	222	78	http://www.mirdb.org/cgi-bin/mature_mir.cgi?name=hsa-miR-132-3p	PNKD	25953	PNKD, MBL domain containing
hsa-miR-132-3p	MIMAT0000426	3054997	http://www.mirdb.org/cgi-bin/target_detail.cgi?targetID=3054997	223	77	http://www.mirdb.org/cgi-bin/mature_mir.cgi?name=hsa-miR-132-3p	DYNC1LI2	1783	dynein cytoplasmic 1 light intermediate chain 2
hsa-miR-132-3p	MIMAT0000426	3054812	http://www.mirdb.org/cgi-bin/target_detail.cgi?targetID=3054812	224	77	http://www.mirdb.org/cgi-bin/mature_mir.cgi?name=hsa-miR-132-3p	HECTD1	25831	HECT domain E3 ubiquitin protein ligase 1
hsa-miR-132-3p	MIMAT0000426	3054742	http://www.mirdb.org/cgi-bin/target_detail.cgi?targetID=3054742	225	77	http://www.mirdb.org/cgi-bin/mature_mir.cgi?name=hsa-miR-132-3p	MRM2	29960	mitochondrial rRNA methyltransferase 2
hsa-miR-132-3p	MIMAT0000426	3054677	http://www.mirdb.org/cgi-bin/target_detail.cgi?targetID=3054677	226	77	http://www.mirdb.org/cgi-bin/mature_mir.cgi?name=hsa-miR-132-3p	TMEM47	83604	transmembrane protein 47
hsa-miR-132-3p	MIMAT0000426	3054723	http://www.mirdb.org/cgi-bin/target_detail.cgi?targetID=3054723	227	77	http://www.mirdb.org/cgi-bin/mature_mir.cgi?name=hsa-miR-132-3p	DNAJC10	54431	DnaJ heat shock protein family (Hsp40) member C10
hsa-miR-132-3p	MIMAT0000426	3054820	http://www.mirdb.org/cgi-bin/target_detail.cgi?targetID=3054820	228	77	http://www.mirdb.org/cgi-bin/mature_mir.cgi?name=hsa-miR-132-3p	GRIP1	23426	glutamate receptor interacting protein 1
hsa-miR-132-3p	MIMAT0000426	3054436	http://www.mirdb.org/cgi-bin/target_detail.cgi?targetID=3054436	229	77	http://www.mirdb.org/cgi-bin/mature_mir.cgi?name=hsa-miR-132-3p	ARID4B	51742	AT-rich interaction domain 4B
hsa-miR-132-3p	MIMAT0000426	3054899	http://www.mirdb.org/cgi-bin/target_detail.cgi?targetID=3054899	230	77	http://www.mirdb.org/cgi-bin/mature_mir.cgi?name=hsa-miR-132-3p	RPL13A	23521	ribosomal protein L13a
hsa-miR-132-3p	MIMAT0000426	3054581	http://www.mirdb.org/cgi-bin/target_detail.cgi?targetID=3054581	231	77	http://www.mirdb.org/cgi-bin/mature_mir.cgi?name=hsa-miR-132-3p	APLP2	334	amyloid beta precursor like protein 2
hsa-miR-132-3p	MIMAT0000426	3054764	http://www.mirdb.org/cgi-bin/target_detail.cgi?targetID=3054764	232	77	http://www.mirdb.org/cgi-bin/mature_mir.cgi?name=hsa-miR-132-3p	SEC62	7095	SEC62 homolog, preprotein translocation factor
hsa-miR-132-3p	MIMAT0000426	3054846	http://www.mirdb.org/cgi-bin/target_detail.cgi?targetID=3054846	233	77	http://www.mirdb.org/cgi-bin/mature_mir.cgi?name=hsa-miR-132-3p	PPAT	5471	phosphoribosyl pyrophosphate amidotransferase
hsa-miR-132-3p	MIMAT0000426	3054510	http://www.mirdb.org/cgi-bin/target_detail.cgi?targetID=3054510	234	77	http://www.mirdb.org/cgi-bin/mature_mir.cgi?name=hsa-miR-132-3p	PSMA2	5683	proteasome subunit alpha 2
hsa-miR-132-3p	MIMAT0000426	3054872	http://www.mirdb.org/cgi-bin/target_detail.cgi?targetID=3054872	235	77	http://www.mirdb.org/cgi-bin/mature_mir.cgi?name=hsa-miR-132-3p	ACSL4	2182	acyl-CoA synthetase long chain family member 4
hsa-miR-132-3p	MIMAT0000426	3054978	http://www.mirdb.org/cgi-bin/target_detail.cgi?targetID=3054978	236	77	http://www.mirdb.org/cgi-bin/mature_mir.cgi?name=hsa-miR-132-3p	HAPLN1	1404	hyaluronan and proteoglycan link protein 1
hsa-miR-132-3p	MIMAT0000426	3054881	http://www.mirdb.org/cgi-bin/target_detail.cgi?targetID=3054881	237	77	http://www.mirdb.org/cgi-bin/mature_mir.cgi?name=hsa-miR-132-3p	TRIM2	23321	tripartite motif containing 2
hsa-miR-132-3p	MIMAT0000426	3055055	http://www.mirdb.org/cgi-bin/target_detail.cgi?targetID=3055055	238	77	http://www.mirdb.org/cgi-bin/mature_mir.cgi?name=hsa-miR-132-3p	MINDY3	80013	MINDY lysine 48 deubiquitinase 3
hsa-miR-132-3p	MIMAT0000426	3054537	http://www.mirdb.org/cgi-bin/target_detail.cgi?targetID=3054537	239	77	http://www.mirdb.org/cgi-bin/mature_mir.cgi?name=hsa-miR-132-3p	SDF2	6388	stromal cell derived factor 2
hsa-miR-132-3p	MIMAT0000426	3054525	http://www.mirdb.org/cgi-bin/target_detail.cgi?targetID=3054525	240	77	http://www.mirdb.org/cgi-bin/mature_mir.cgi?name=hsa-miR-132-3p	SLK	9748	STE20 like kinase
hsa-miR-132-3p	MIMAT0000426	3054964	http://www.mirdb.org/cgi-bin/target_detail.cgi?targetID=3054964	241	77	http://www.mirdb.org/cgi-bin/mature_mir.cgi?name=hsa-miR-132-3p	TC2N	123036	tandem C2 domains, nuclear
hsa-miR-132-3p	MIMAT0000426	3054866	http://www.mirdb.org/cgi-bin/target_detail.cgi?targetID=3054866	242	77	http://www.mirdb.org/cgi-bin/mature_mir.cgi?name=hsa-miR-132-3p	C9orf72	203228	chromosome 9 open reading frame 72
hsa-miR-132-3p	MIMAT0000426	3054514	http://www.mirdb.org/cgi-bin/target_detail.cgi?targetID=3054514	243	77	http://www.mirdb.org/cgi-bin/mature_mir.cgi?name=hsa-miR-132-3p	HAO1	54363	hydroxyacid oxidase 1
hsa-miR-132-3p	MIMAT0000426	3054441	http://www.mirdb.org/cgi-bin/target_detail.cgi?targetID=3054441	244	76	http://www.mirdb.org/cgi-bin/mature_mir.cgi?name=hsa-miR-132-3p	TMEFF1	8577	transmembrane protein with EGF like and two follistatin like domains 1
hsa-miR-132-3p	MIMAT0000426	3054450	http://www.mirdb.org/cgi-bin/target_detail.cgi?targetID=3054450	245	76	http://www.mirdb.org/cgi-bin/mature_mir.cgi?name=hsa-miR-132-3p	LZTS3	9762	leucine zipper tumor suppressor family member 3
hsa-miR-132-3p	MIMAT0000426	3054774	http://www.mirdb.org/cgi-bin/target_detail.cgi?targetID=3054774	246	76	http://www.mirdb.org/cgi-bin/mature_mir.cgi?name=hsa-miR-132-3p	BCAN	63827	brevican
hsa-miR-132-3p	MIMAT0000426	3054856	http://www.mirdb.org/cgi-bin/target_detail.cgi?targetID=3054856	247	76	http://www.mirdb.org/cgi-bin/mature_mir.cgi?name=hsa-miR-132-3p	ANP32A	8125	acidic nuclear phosphoprotein 32 family member A
hsa-miR-132-3p	MIMAT0000426	3054648	http://www.mirdb.org/cgi-bin/target_detail.cgi?targetID=3054648	248	76	http://www.mirdb.org/cgi-bin/mature_mir.cgi?name=hsa-miR-132-3p	SRP72	6731	signal recognition particle 72
hsa-miR-132-3p	MIMAT0000426	3054595	http://www.mirdb.org/cgi-bin/target_detail.cgi?targetID=3054595	249	76	http://www.mirdb.org/cgi-bin/mature_mir.cgi?name=hsa-miR-132-3p	ABHD5	51099	abhydrolase domain containing 5
hsa-miR-132-3p	MIMAT0000426	3054906	http://www.mirdb.org/cgi-bin/target_detail.cgi?targetID=3054906	250	76	http://www.mirdb.org/cgi-bin/mature_mir.cgi?name=hsa-miR-132-3p	SLBP	7884	stem-loop binding protein
hsa-miR-132-3p	MIMAT0000426	3054948	http://www.mirdb.org/cgi-bin/target_detail.cgi?targetID=3054948	251	76	http://www.mirdb.org/cgi-bin/mature_mir.cgi?name=hsa-miR-132-3p	KLHL11	55175	kelch like family member 11
hsa-miR-132-3p	MIMAT0000426	3054481	http://www.mirdb.org/cgi-bin/target_detail.cgi?targetID=3054481	252	76	http://www.mirdb.org/cgi-bin/mature_mir.cgi?name=hsa-miR-132-3p	KIAA1211L	343990	KIAA1211 like
hsa-miR-132-3p	MIMAT0000426	3055020	http://www.mirdb.org/cgi-bin/target_detail.cgi?targetID=3055020	253	76	http://www.mirdb.org/cgi-bin/mature_mir.cgi?name=hsa-miR-132-3p	HRNR	388697	hornerin
hsa-miR-132-3p	MIMAT0000426	3054459	http://www.mirdb.org/cgi-bin/target_detail.cgi?targetID=3054459	254	76	http://www.mirdb.org/cgi-bin/mature_mir.cgi?name=hsa-miR-132-3p	C22orf39	128977	chromosome 22 open reading frame 39
hsa-miR-132-3p	MIMAT0000426	3054719	http://www.mirdb.org/cgi-bin/target_detail.cgi?targetID=3054719	255	76	http://www.mirdb.org/cgi-bin/mature_mir.cgi?name=hsa-miR-132-3p	ATXN7	6314	ataxin 7
hsa-miR-132-3p	MIMAT0000426	3054788	http://www.mirdb.org/cgi-bin/target_detail.cgi?targetID=3054788	256	76	http://www.mirdb.org/cgi-bin/mature_mir.cgi?name=hsa-miR-132-3p	NFAT5	10725	nuclear factor of activated T cells 5
hsa-miR-132-3p	MIMAT0000426	3054858	http://www.mirdb.org/cgi-bin/target_detail.cgi?targetID=3054858	257	76	http://www.mirdb.org/cgi-bin/mature_mir.cgi?name=hsa-miR-132-3p	PHF20L1	51105	PHD finger protein 20 like 1
hsa-miR-132-3p	MIMAT0000426	3054896	http://www.mirdb.org/cgi-bin/target_detail.cgi?targetID=3054896	258	76	http://www.mirdb.org/cgi-bin/mature_mir.cgi?name=hsa-miR-132-3p	PRDM15	63977	PR/SET domain 15
hsa-miR-132-3p	MIMAT0000426	3054425	http://www.mirdb.org/cgi-bin/target_detail.cgi?targetID=3054425	259	75	http://www.mirdb.org/cgi-bin/mature_mir.cgi?name=hsa-miR-132-3p	HEXB	3074	hexosaminidase subunit beta
hsa-miR-132-3p	MIMAT0000426	3054705	http://www.mirdb.org/cgi-bin/target_detail.cgi?targetID=3054705	260	75	http://www.mirdb.org/cgi-bin/mature_mir.cgi?name=hsa-miR-132-3p	KCNH5	27133	potassium voltage-gated channel subfamily H member 5
hsa-miR-132-3p	MIMAT0000426	3054717	http://www.mirdb.org/cgi-bin/target_detail.cgi?targetID=3054717	261	75	http://www.mirdb.org/cgi-bin/mature_mir.cgi?name=hsa-miR-132-3p	MEX3A	92312	mex-3 RNA binding family member A
hsa-miR-132-3p	MIMAT0000426	3054852	http://www.mirdb.org/cgi-bin/target_detail.cgi?targetID=3054852	262	75	http://www.mirdb.org/cgi-bin/mature_mir.cgi?name=hsa-miR-132-3p	BICD2	23299	BICD cargo adaptor 2
hsa-miR-132-3p	MIMAT0000426	3054517	http://www.mirdb.org/cgi-bin/target_detail.cgi?targetID=3054517	263	75	http://www.mirdb.org/cgi-bin/mature_mir.cgi?name=hsa-miR-132-3p	WDCP	80304	WD repeat and coiled coil containing
hsa-miR-132-3p	MIMAT0000426	3054599	http://www.mirdb.org/cgi-bin/target_detail.cgi?targetID=3054599	264	75	http://www.mirdb.org/cgi-bin/mature_mir.cgi?name=hsa-miR-132-3p	SCN1A	6323	sodium voltage-gated channel alpha subunit 1
hsa-miR-132-3p	MIMAT0000426	3054831	http://www.mirdb.org/cgi-bin/target_detail.cgi?targetID=3054831	265	75	http://www.mirdb.org/cgi-bin/mature_mir.cgi?name=hsa-miR-132-3p	SOS1	6654	SOS Ras/Rac guanine nucleotide exchange factor 1
hsa-miR-132-3p	MIMAT0000426	3054492	http://www.mirdb.org/cgi-bin/target_detail.cgi?targetID=3054492	266	75	http://www.mirdb.org/cgi-bin/mature_mir.cgi?name=hsa-miR-132-3p	PRPF4B	8899	pre-mRNA processing factor 4B
hsa-miR-132-3p	MIMAT0000426	3054933	http://www.mirdb.org/cgi-bin/target_detail.cgi?targetID=3054933	267	75	http://www.mirdb.org/cgi-bin/mature_mir.cgi?name=hsa-miR-132-3p	COL5A2	1290	collagen type V alpha 2 chain
hsa-miR-132-3p	MIMAT0000426	3054988	http://www.mirdb.org/cgi-bin/target_detail.cgi?targetID=3054988	268	75	http://www.mirdb.org/cgi-bin/mature_mir.cgi?name=hsa-miR-132-3p	HS2ST1	9653	heparan sulfate 2-O-sulfotransferase 1
hsa-miR-132-3p	MIMAT0000426	3054522	http://www.mirdb.org/cgi-bin/target_detail.cgi?targetID=3054522	269	75	http://www.mirdb.org/cgi-bin/mature_mir.cgi?name=hsa-miR-132-3p	CNTNAP3B	728577	contactin associated protein like 3B
hsa-miR-132-3p	MIMAT0000426	3054898	http://www.mirdb.org/cgi-bin/target_detail.cgi?targetID=3054898	270	75	http://www.mirdb.org/cgi-bin/mature_mir.cgi?name=hsa-miR-132-3p	PRDM6	93166	PR/SET domain 6
hsa-miR-132-3p	MIMAT0000426	3054498	http://www.mirdb.org/cgi-bin/target_detail.cgi?targetID=3054498	271	75	http://www.mirdb.org/cgi-bin/mature_mir.cgi?name=hsa-miR-132-3p	PDE7A	5150	phosphodiesterase 7A
hsa-miR-132-3p	MIMAT0000426	3054918	http://www.mirdb.org/cgi-bin/target_detail.cgi?targetID=3054918	272	75	http://www.mirdb.org/cgi-bin/mature_mir.cgi?name=hsa-miR-132-3p	FANK1	92565	fibronectin type III and ankyrin repeat domains 1
hsa-miR-132-3p	MIMAT0000426	3054912	http://www.mirdb.org/cgi-bin/target_detail.cgi?targetID=3054912	273	75	http://www.mirdb.org/cgi-bin/mature_mir.cgi?name=hsa-miR-132-3p	DENND1B	163486	DENN domain containing 1B
hsa-miR-132-3p	MIMAT0000426	3054894	http://www.mirdb.org/cgi-bin/target_detail.cgi?targetID=3054894	274	75	http://www.mirdb.org/cgi-bin/mature_mir.cgi?name=hsa-miR-132-3p	TMEM41B	440026	transmembrane protein 41B
hsa-miR-132-3p	MIMAT0000426	3054943	http://www.mirdb.org/cgi-bin/target_detail.cgi?targetID=3054943	275	74	http://www.mirdb.org/cgi-bin/mature_mir.cgi?name=hsa-miR-132-3p	CNTNAP3	79937	contactin associated protein like 3
hsa-miR-132-3p	MIMAT0000426	3054532	http://www.mirdb.org/cgi-bin/target_detail.cgi?targetID=3054532	276	74	http://www.mirdb.org/cgi-bin/mature_mir.cgi?name=hsa-miR-132-3p	PRKD3	23683	protein kinase D3
hsa-miR-132-3p	MIMAT0000426	3054771	http://www.mirdb.org/cgi-bin/target_detail.cgi?targetID=3054771	277	74	http://www.mirdb.org/cgi-bin/mature_mir.cgi?name=hsa-miR-132-3p	MAP3K20	51776	mitogen-activated protein kinase kinase kinase 20
hsa-miR-132-3p	MIMAT0000426	3054829	http://www.mirdb.org/cgi-bin/target_detail.cgi?targetID=3054829	278	74	http://www.mirdb.org/cgi-bin/mature_mir.cgi?name=hsa-miR-132-3p	MECP2	4204	methyl-CpG binding protein 2
hsa-miR-132-3p	MIMAT0000426	3055077	http://www.mirdb.org/cgi-bin/target_detail.cgi?targetID=3055077	279	74	http://www.mirdb.org/cgi-bin/mature_mir.cgi?name=hsa-miR-132-3p	ZNF236	7776	zinc finger protein 236
hsa-miR-132-3p	MIMAT0000426	3054650	http://www.mirdb.org/cgi-bin/target_detail.cgi?targetID=3054650	280	74	http://www.mirdb.org/cgi-bin/mature_mir.cgi?name=hsa-miR-132-3p	EPC1	80314	enhancer of polycomb homolog 1
hsa-miR-132-3p	MIMAT0000426	3054586	http://www.mirdb.org/cgi-bin/target_detail.cgi?targetID=3054586	281	74	http://www.mirdb.org/cgi-bin/mature_mir.cgi?name=hsa-miR-132-3p	SLC38A10	124565	solute carrier family 38 member 10
hsa-miR-132-3p	MIMAT0000426	3054614	http://www.mirdb.org/cgi-bin/target_detail.cgi?targetID=3054614	282	74	http://www.mirdb.org/cgi-bin/mature_mir.cgi?name=hsa-miR-132-3p	PBDC1	51260	polysaccharide biosynthesis domain containing 1
hsa-miR-132-3p	MIMAT0000426	3054588	http://www.mirdb.org/cgi-bin/target_detail.cgi?targetID=3054588	283	74	http://www.mirdb.org/cgi-bin/mature_mir.cgi?name=hsa-miR-132-3p	GNA12	2768	G protein subunit alpha 12
hsa-miR-132-3p	MIMAT0000426	3054824	http://www.mirdb.org/cgi-bin/target_detail.cgi?targetID=3054824	284	74	http://www.mirdb.org/cgi-bin/mature_mir.cgi?name=hsa-miR-132-3p	MFSD11	79157	major facilitator superfamily domain containing 11
hsa-miR-132-3p	MIMAT0000426	3054927	http://www.mirdb.org/cgi-bin/target_detail.cgi?targetID=3054927	285	74	http://www.mirdb.org/cgi-bin/mature_mir.cgi?name=hsa-miR-132-3p	DNAJA2	10294	DnaJ heat shock protein family (Hsp40) member A2
hsa-miR-132-3p	MIMAT0000426	3054986	http://www.mirdb.org/cgi-bin/target_detail.cgi?targetID=3054986	286	73	http://www.mirdb.org/cgi-bin/mature_mir.cgi?name=hsa-miR-132-3p	BCL2L11	10018	BCL2 like 11
hsa-miR-132-3p	MIMAT0000426	3054674	http://www.mirdb.org/cgi-bin/target_detail.cgi?targetID=3054674	287	73	http://www.mirdb.org/cgi-bin/mature_mir.cgi?name=hsa-miR-132-3p	PPM1E	22843	protein phosphatase, Mg2+/Mn2+ dependent 1E
hsa-miR-132-3p	MIMAT0000426	3054729	http://www.mirdb.org/cgi-bin/target_detail.cgi?targetID=3054729	288	73	http://www.mirdb.org/cgi-bin/mature_mir.cgi?name=hsa-miR-132-3p	EGR1	1958	early growth response 1
hsa-miR-132-3p	MIMAT0000426	3054606	http://www.mirdb.org/cgi-bin/target_detail.cgi?targetID=3054606	289	73	http://www.mirdb.org/cgi-bin/mature_mir.cgi?name=hsa-miR-132-3p	SOWAHA	134548	sosondowah ankyrin repeat domain family member A
hsa-miR-132-3p	MIMAT0000426	3054822	http://www.mirdb.org/cgi-bin/target_detail.cgi?targetID=3054822	290	73	http://www.mirdb.org/cgi-bin/mature_mir.cgi?name=hsa-miR-132-3p	SFMBT1	51460	Scm like with four mbt domains 1
hsa-miR-132-3p	MIMAT0000426	3054895	http://www.mirdb.org/cgi-bin/target_detail.cgi?targetID=3054895	291	73	http://www.mirdb.org/cgi-bin/mature_mir.cgi?name=hsa-miR-132-3p	SLC20A1	6574	solute carrier family 20 member 1
hsa-miR-132-3p	MIMAT0000426	3054640	http://www.mirdb.org/cgi-bin/target_detail.cgi?targetID=3054640	292	73	http://www.mirdb.org/cgi-bin/mature_mir.cgi?name=hsa-miR-132-3p	RAD21	5885	RAD21 cohesin complex component
hsa-miR-132-3p	MIMAT0000426	3054530	http://www.mirdb.org/cgi-bin/target_detail.cgi?targetID=3054530	293	73	http://www.mirdb.org/cgi-bin/mature_mir.cgi?name=hsa-miR-132-3p	EIF4A2	1974	eukaryotic translation initiation factor 4A2
hsa-miR-132-3p	MIMAT0000426	3054868	http://www.mirdb.org/cgi-bin/target_detail.cgi?targetID=3054868	294	73	http://www.mirdb.org/cgi-bin/mature_mir.cgi?name=hsa-miR-132-3p	PTAR1	375743	protein prenyltransferase alpha subunit repeat containing 1
hsa-miR-132-3p	MIMAT0000426	3054725	http://www.mirdb.org/cgi-bin/target_detail.cgi?targetID=3054725	295	72	http://www.mirdb.org/cgi-bin/mature_mir.cgi?name=hsa-miR-132-3p	SMAD5	4090	SMAD family member 5
hsa-miR-132-3p	MIMAT0000426	3054741	http://www.mirdb.org/cgi-bin/target_detail.cgi?targetID=3054741	296	72	http://www.mirdb.org/cgi-bin/mature_mir.cgi?name=hsa-miR-132-3p	PAIP2	51247	poly(A) binding protein interacting protein 2
hsa-miR-132-3p	MIMAT0000426	3054509	http://www.mirdb.org/cgi-bin/target_detail.cgi?targetID=3054509	297	72	http://www.mirdb.org/cgi-bin/mature_mir.cgi?name=hsa-miR-132-3p	NCKAP5	344148	NCK associated protein 5
hsa-miR-132-3p	MIMAT0000426	3054825	http://www.mirdb.org/cgi-bin/target_detail.cgi?targetID=3054825	298	72	http://www.mirdb.org/cgi-bin/mature_mir.cgi?name=hsa-miR-132-3p	TSPYL5	85453	TSPY like 5
hsa-miR-132-3p	MIMAT0000426	3054989	http://www.mirdb.org/cgi-bin/target_detail.cgi?targetID=3054989	299	72	http://www.mirdb.org/cgi-bin/mature_mir.cgi?name=hsa-miR-132-3p	YIPF5	81555	Yip1 domain family member 5
hsa-miR-132-3p	MIMAT0000426	3054635	http://www.mirdb.org/cgi-bin/target_detail.cgi?targetID=3054635	300	72	http://www.mirdb.org/cgi-bin/mature_mir.cgi?name=hsa-miR-132-3p	TET2	54790	tet methylcytosine dioxygenase 2
hsa-miR-132-3p	MIMAT0000426	3054451	http://www.mirdb.org/cgi-bin/target_detail.cgi?targetID=3054451	301	72	http://www.mirdb.org/cgi-bin/mature_mir.cgi?name=hsa-miR-132-3p	RAB6B	51560	RAB6B, member RAS oncogene family
hsa-miR-132-3p	MIMAT0000426	3054477	http://www.mirdb.org/cgi-bin/target_detail.cgi?targetID=3054477	302	72	http://www.mirdb.org/cgi-bin/mature_mir.cgi?name=hsa-miR-132-3p	NEUROD4	58158	neuronal differentiation 4
hsa-miR-132-3p	MIMAT0000426	3054940	http://www.mirdb.org/cgi-bin/target_detail.cgi?targetID=3054940	303	72	http://www.mirdb.org/cgi-bin/mature_mir.cgi?name=hsa-miR-132-3p	AMOT	154796	angiomotin
hsa-miR-132-3p	MIMAT0000426	3054531	http://www.mirdb.org/cgi-bin/target_detail.cgi?targetID=3054531	304	72	http://www.mirdb.org/cgi-bin/mature_mir.cgi?name=hsa-miR-132-3p	OPRM1	4988	opioid receptor mu 1
hsa-miR-132-3p	MIMAT0000426	3054688	http://www.mirdb.org/cgi-bin/target_detail.cgi?targetID=3054688	305	72	http://www.mirdb.org/cgi-bin/mature_mir.cgi?name=hsa-miR-132-3p	SEPHS1	22929	selenophosphate synthetase 1
hsa-miR-132-3p	MIMAT0000426	3054494	http://www.mirdb.org/cgi-bin/target_detail.cgi?targetID=3054494	306	72	http://www.mirdb.org/cgi-bin/mature_mir.cgi?name=hsa-miR-132-3p	CAPRIN1	4076	cell cycle associated protein 1
hsa-miR-132-3p	MIMAT0000426	3054798	http://www.mirdb.org/cgi-bin/target_detail.cgi?targetID=3054798	307	72	http://www.mirdb.org/cgi-bin/mature_mir.cgi?name=hsa-miR-132-3p	FBXO28	23219	F-box protein 28
hsa-miR-132-3p	MIMAT0000426	3054821	http://www.mirdb.org/cgi-bin/target_detail.cgi?targetID=3054821	308	71	http://www.mirdb.org/cgi-bin/mature_mir.cgi?name=hsa-miR-132-3p	PKD1L1	168507	polycystin 1 like 1, transient receptor potential channel interacting
hsa-miR-132-3p	MIMAT0000426	3055087	http://www.mirdb.org/cgi-bin/target_detail.cgi?targetID=3055087	309	71	http://www.mirdb.org/cgi-bin/mature_mir.cgi?name=hsa-miR-132-3p	SEC14L2	23541	SEC14 like lipid binding 2
hsa-miR-132-3p	MIMAT0000426	3054787	http://www.mirdb.org/cgi-bin/target_detail.cgi?targetID=3054787	310	71	http://www.mirdb.org/cgi-bin/mature_mir.cgi?name=hsa-miR-132-3p	RNASEH2B	79621	ribonuclease H2 subunit B
hsa-miR-132-3p	MIMAT0000426	3054897	http://www.mirdb.org/cgi-bin/target_detail.cgi?targetID=3054897	311	71	http://www.mirdb.org/cgi-bin/mature_mir.cgi?name=hsa-miR-132-3p	KITLG	4254	KIT ligand
hsa-miR-132-3p	MIMAT0000426	3055011	http://www.mirdb.org/cgi-bin/target_detail.cgi?targetID=3055011	312	71	http://www.mirdb.org/cgi-bin/mature_mir.cgi?name=hsa-miR-132-3p	UBE2D3	7323	ubiquitin conjugating enzyme E2 D3
hsa-miR-132-3p	MIMAT0000426	3054962	http://www.mirdb.org/cgi-bin/target_detail.cgi?targetID=3054962	313	71	http://www.mirdb.org/cgi-bin/mature_mir.cgi?name=hsa-miR-132-3p	MTPN	136319	myotrophin
hsa-miR-132-3p	MIMAT0000426	3054857	http://www.mirdb.org/cgi-bin/target_detail.cgi?targetID=3054857	314	71	http://www.mirdb.org/cgi-bin/mature_mir.cgi?name=hsa-miR-132-3p	CENPQ	55166	centromere protein Q
hsa-miR-132-3p	MIMAT0000426	3054779	http://www.mirdb.org/cgi-bin/target_detail.cgi?targetID=3054779	315	71	http://www.mirdb.org/cgi-bin/mature_mir.cgi?name=hsa-miR-132-3p	SEMA4G	57715	semaphorin 4G
hsa-miR-132-3p	MIMAT0000426	3054972	http://www.mirdb.org/cgi-bin/target_detail.cgi?targetID=3054972	316	71	http://www.mirdb.org/cgi-bin/mature_mir.cgi?name=hsa-miR-132-3p	PTGS2	5743	prostaglandin-endoperoxide synthase 2
hsa-miR-132-3p	MIMAT0000426	3054939	http://www.mirdb.org/cgi-bin/target_detail.cgi?targetID=3054939	317	71	http://www.mirdb.org/cgi-bin/mature_mir.cgi?name=hsa-miR-132-3p	WT1	7490	Wilms tumor 1
hsa-miR-132-3p	MIMAT0000426	3054945	http://www.mirdb.org/cgi-bin/target_detail.cgi?targetID=3054945	318	71	http://www.mirdb.org/cgi-bin/mature_mir.cgi?name=hsa-miR-132-3p	REEP3	221035	receptor accessory protein 3
hsa-miR-132-3p	MIMAT0000426	3054818	http://www.mirdb.org/cgi-bin/target_detail.cgi?targetID=3054818	319	71	http://www.mirdb.org/cgi-bin/mature_mir.cgi?name=hsa-miR-132-3p	SRGAP2B	647135	SLIT-ROBO Rho GTPase activating protein 2B
hsa-miR-132-3p	MIMAT0000426	3054558	http://www.mirdb.org/cgi-bin/target_detail.cgi?targetID=3054558	320	71	http://www.mirdb.org/cgi-bin/mature_mir.cgi?name=hsa-miR-132-3p	RAB28	9364	RAB28, member RAS oncogene family
hsa-miR-132-3p	MIMAT0000426	3054624	http://www.mirdb.org/cgi-bin/target_detail.cgi?targetID=3054624	321	71	http://www.mirdb.org/cgi-bin/mature_mir.cgi?name=hsa-miR-132-3p	ATL3	25923	atlastin GTPase 3
hsa-miR-132-3p	MIMAT0000426	3054786	http://www.mirdb.org/cgi-bin/target_detail.cgi?targetID=3054786	322	70	http://www.mirdb.org/cgi-bin/mature_mir.cgi?name=hsa-miR-132-3p	ADCYAP1	116	adenylate cyclase activating polypeptide 1
hsa-miR-132-3p	MIMAT0000426	3055059	http://www.mirdb.org/cgi-bin/target_detail.cgi?targetID=3055059	323	70	http://www.mirdb.org/cgi-bin/mature_mir.cgi?name=hsa-miR-132-3p	ANKRD29	147463	ankyrin repeat domain 29
hsa-miR-132-3p	MIMAT0000426	3054802	http://www.mirdb.org/cgi-bin/target_detail.cgi?targetID=3054802	324	70	http://www.mirdb.org/cgi-bin/mature_mir.cgi?name=hsa-miR-132-3p	CTCFL	140690	CCCTC-binding factor like
hsa-miR-132-3p	MIMAT0000426	3054799	http://www.mirdb.org/cgi-bin/target_detail.cgi?targetID=3054799	325	70	http://www.mirdb.org/cgi-bin/mature_mir.cgi?name=hsa-miR-132-3p	GABRG1	2565	gamma-aminobutyric acid type A receptor gamma1 subunit
hsa-miR-132-3p	MIMAT0000426	3054954	http://www.mirdb.org/cgi-bin/target_detail.cgi?targetID=3054954	326	70	http://www.mirdb.org/cgi-bin/mature_mir.cgi?name=hsa-miR-132-3p	C18orf25	147339	chromosome 18 open reading frame 25
hsa-miR-132-3p	MIMAT0000426	3054975	http://www.mirdb.org/cgi-bin/target_detail.cgi?targetID=3054975	327	70	http://www.mirdb.org/cgi-bin/mature_mir.cgi?name=hsa-miR-132-3p	FZD6	8323	frizzled class receptor 6
hsa-miR-132-3p	MIMAT0000426	3054519	http://www.mirdb.org/cgi-bin/target_detail.cgi?targetID=3054519	328	70	http://www.mirdb.org/cgi-bin/mature_mir.cgi?name=hsa-miR-132-3p	GPBP1	65056	GC-rich promoter binding protein 1
hsa-miR-132-3p	MIMAT0000426	3054503	http://www.mirdb.org/cgi-bin/target_detail.cgi?targetID=3054503	329	70	http://www.mirdb.org/cgi-bin/mature_mir.cgi?name=hsa-miR-132-3p	CCDC169	728591	coiled-coil domain containing 169
hsa-miR-132-3p	MIMAT0000426	3054777	http://www.mirdb.org/cgi-bin/target_detail.cgi?targetID=3054777	330	70	http://www.mirdb.org/cgi-bin/mature_mir.cgi?name=hsa-miR-132-3p	MTCL1	23255	microtubule crosslinking factor 1
hsa-miR-132-3p	MIMAT0000426	3054770	http://www.mirdb.org/cgi-bin/target_detail.cgi?targetID=3054770	331	70	http://www.mirdb.org/cgi-bin/mature_mir.cgi?name=hsa-miR-132-3p	UHMK1	127933	U2AF homology motif kinase 1
hsa-miR-132-3p	MIMAT0000426	3054941	http://www.mirdb.org/cgi-bin/target_detail.cgi?targetID=3054941	332	70	http://www.mirdb.org/cgi-bin/mature_mir.cgi?name=hsa-miR-132-3p	ARHGAP32	9743	Rho GTPase activating protein 32
hsa-miR-132-3p	MIMAT0000426	3054497	http://www.mirdb.org/cgi-bin/target_detail.cgi?targetID=3054497	333	70	http://www.mirdb.org/cgi-bin/mature_mir.cgi?name=hsa-miR-132-3p	ZNF644	84146	zinc finger protein 644
hsa-miR-132-3p	MIMAT0000426	3054935	http://www.mirdb.org/cgi-bin/target_detail.cgi?targetID=3054935	334	70	http://www.mirdb.org/cgi-bin/mature_mir.cgi?name=hsa-miR-132-3p	BTBD1	53339	BTB domain containing 1
hsa-miR-132-3p	MIMAT0000426	3054789	http://www.mirdb.org/cgi-bin/target_detail.cgi?targetID=3054789	335	70	http://www.mirdb.org/cgi-bin/mature_mir.cgi?name=hsa-miR-132-3p	UNC13A	23025	unc-13 homolog A
hsa-miR-132-3p	MIMAT0000426	3054752	http://www.mirdb.org/cgi-bin/target_detail.cgi?targetID=3054752	336	70	http://www.mirdb.org/cgi-bin/mature_mir.cgi?name=hsa-miR-132-3p	CLDN16	10686	claudin 16
hsa-miR-132-3p	MIMAT0000426	3054572	http://www.mirdb.org/cgi-bin/target_detail.cgi?targetID=3054572	337	70	http://www.mirdb.org/cgi-bin/mature_mir.cgi?name=hsa-miR-132-3p	PTPRD	5789	protein tyrosine phosphatase, receptor type D
hsa-miR-132-3p	MIMAT0000426	3054876	http://www.mirdb.org/cgi-bin/target_detail.cgi?targetID=3054876	338	70	http://www.mirdb.org/cgi-bin/mature_mir.cgi?name=hsa-miR-132-3p	ARHGEF40	55701	Rho guanine nucleotide exchange factor 40
hsa-miR-132-3p	MIMAT0000426	3054712	http://www.mirdb.org/cgi-bin/target_detail.cgi?targetID=3054712	339	69	http://www.mirdb.org/cgi-bin/mature_mir.cgi?name=hsa-miR-132-3p	BRCA1	672	BRCA1, DNA repair associated
hsa-miR-132-3p	MIMAT0000426	3054875	http://www.mirdb.org/cgi-bin/target_detail.cgi?targetID=3054875	340	69	http://www.mirdb.org/cgi-bin/mature_mir.cgi?name=hsa-miR-132-3p	MAN1A2	10905	mannosidase alpha class 1A member 2
hsa-miR-132-3p	MIMAT0000426	3054633	http://www.mirdb.org/cgi-bin/target_detail.cgi?targetID=3054633	341	69	http://www.mirdb.org/cgi-bin/mature_mir.cgi?name=hsa-miR-132-3p	ARL1	400	ADP ribosylation factor like GTPase 1
hsa-miR-132-3p	MIMAT0000426	3054834	http://www.mirdb.org/cgi-bin/target_detail.cgi?targetID=3054834	342	69	http://www.mirdb.org/cgi-bin/mature_mir.cgi?name=hsa-miR-132-3p	APAF1	317	apoptotic peptidase activating factor 1
hsa-miR-132-3p	MIMAT0000426	3054838	http://www.mirdb.org/cgi-bin/target_detail.cgi?targetID=3054838	343	69	http://www.mirdb.org/cgi-bin/mature_mir.cgi?name=hsa-miR-132-3p	PGR	5241	progesterone receptor
hsa-miR-132-3p	MIMAT0000426	3055067	http://www.mirdb.org/cgi-bin/target_detail.cgi?targetID=3055067	344	69	http://www.mirdb.org/cgi-bin/mature_mir.cgi?name=hsa-miR-132-3p	SLC1A4	6509	solute carrier family 1 member 4
hsa-miR-132-3p	MIMAT0000426	3054815	http://www.mirdb.org/cgi-bin/target_detail.cgi?targetID=3054815	345	69	http://www.mirdb.org/cgi-bin/mature_mir.cgi?name=hsa-miR-132-3p	BBX	56987	BBX, HMG-box containing
hsa-miR-132-3p	MIMAT0000426	3054970	http://www.mirdb.org/cgi-bin/target_detail.cgi?targetID=3054970	346	69	http://www.mirdb.org/cgi-bin/mature_mir.cgi?name=hsa-miR-132-3p	ARGFX	503582	arginine-fifty homeobox
hsa-miR-132-3p	MIMAT0000426	3054695	http://www.mirdb.org/cgi-bin/target_detail.cgi?targetID=3054695	347	69	http://www.mirdb.org/cgi-bin/mature_mir.cgi?name=hsa-miR-132-3p	MEIS2	4212	Meis homeobox 2
hsa-miR-132-3p	MIMAT0000426	3054813	http://www.mirdb.org/cgi-bin/target_detail.cgi?targetID=3054813	348	69	http://www.mirdb.org/cgi-bin/mature_mir.cgi?name=hsa-miR-132-3p	HOMER1	9456	homer scaffold protein 1
hsa-miR-132-3p	MIMAT0000426	3054689	http://www.mirdb.org/cgi-bin/target_detail.cgi?targetID=3054689	349	69	http://www.mirdb.org/cgi-bin/mature_mir.cgi?name=hsa-miR-132-3p	OLFM1	10439	olfactomedin 1
hsa-miR-132-3p	MIMAT0000426	3054455	http://www.mirdb.org/cgi-bin/target_detail.cgi?targetID=3054455	350	69	http://www.mirdb.org/cgi-bin/mature_mir.cgi?name=hsa-miR-132-3p	CACUL1	143384	CDK2 associated cullin domain 1
hsa-miR-132-3p	MIMAT0000426	3054432	http://www.mirdb.org/cgi-bin/target_detail.cgi?targetID=3054432	351	69	http://www.mirdb.org/cgi-bin/mature_mir.cgi?name=hsa-miR-132-3p	SLC7A1	6541	solute carrier family 7 member 1
hsa-miR-132-3p	MIMAT0000426	3055089	http://www.mirdb.org/cgi-bin/target_detail.cgi?targetID=3055089	352	69	http://www.mirdb.org/cgi-bin/mature_mir.cgi?name=hsa-miR-132-3p	FGF7	2252	fibroblast growth factor 7
hsa-miR-132-3p	MIMAT0000426	3055070	http://www.mirdb.org/cgi-bin/target_detail.cgi?targetID=3055070	353	69	http://www.mirdb.org/cgi-bin/mature_mir.cgi?name=hsa-miR-132-3p	DNAJC27	51277	DnaJ heat shock protein family (Hsp40) member C27
hsa-miR-132-3p	MIMAT0000426	3054426	http://www.mirdb.org/cgi-bin/target_detail.cgi?targetID=3054426	354	69	http://www.mirdb.org/cgi-bin/mature_mir.cgi?name=hsa-miR-132-3p	FAM222B	55731	family with sequence similarity 222 member B
hsa-miR-132-3p	MIMAT0000426	3055030	http://www.mirdb.org/cgi-bin/target_detail.cgi?targetID=3055030	355	68	http://www.mirdb.org/cgi-bin/mature_mir.cgi?name=hsa-miR-132-3p	VAPA	9218	VAMP associated protein A
hsa-miR-132-3p	MIMAT0000426	3054574	http://www.mirdb.org/cgi-bin/target_detail.cgi?targetID=3054574	356	68	http://www.mirdb.org/cgi-bin/mature_mir.cgi?name=hsa-miR-132-3p	NIPSNAP3B	55335	nipsnap homolog 3B
hsa-miR-132-3p	MIMAT0000426	3054575	http://www.mirdb.org/cgi-bin/target_detail.cgi?targetID=3054575	357	68	http://www.mirdb.org/cgi-bin/mature_mir.cgi?name=hsa-miR-132-3p	MECOM	2122	MDS1 and EVI1 complex locus
hsa-miR-132-3p	MIMAT0000426	3054766	http://www.mirdb.org/cgi-bin/target_detail.cgi?targetID=3054766	358	68	http://www.mirdb.org/cgi-bin/mature_mir.cgi?name=hsa-miR-132-3p	POM121C	100101267	POM121 transmembrane nucleoporin C
hsa-miR-132-3p	MIMAT0000426	3054601	http://www.mirdb.org/cgi-bin/target_detail.cgi?targetID=3054601	359	68	http://www.mirdb.org/cgi-bin/mature_mir.cgi?name=hsa-miR-132-3p	VPS13A	23230	vacuolar protein sorting 13 homolog A
hsa-miR-132-3p	MIMAT0000426	3054983	http://www.mirdb.org/cgi-bin/target_detail.cgi?targetID=3054983	360	68	http://www.mirdb.org/cgi-bin/mature_mir.cgi?name=hsa-miR-132-3p	MX2	4600	MX dynamin like GTPase 2
hsa-miR-132-3p	MIMAT0000426	3055086	http://www.mirdb.org/cgi-bin/target_detail.cgi?targetID=3055086	361	68	http://www.mirdb.org/cgi-bin/mature_mir.cgi?name=hsa-miR-132-3p	ZNF133	7692	zinc finger protein 133
hsa-miR-132-3p	MIMAT0000426	3054646	http://www.mirdb.org/cgi-bin/target_detail.cgi?targetID=3054646	362	68	http://www.mirdb.org/cgi-bin/mature_mir.cgi?name=hsa-miR-132-3p	PIK3CA	5290	phosphatidylinositol-4,5-bisphosphate 3-kinase catalytic subunit alpha
hsa-miR-132-3p	MIMAT0000426	3054591	http://www.mirdb.org/cgi-bin/target_detail.cgi?targetID=3054591	363	67	http://www.mirdb.org/cgi-bin/mature_mir.cgi?name=hsa-miR-132-3p	ADRA1A	148	adrenoceptor alpha 1A
hsa-miR-132-3p	MIMAT0000426	3054754	http://www.mirdb.org/cgi-bin/target_detail.cgi?targetID=3054754	364	67	http://www.mirdb.org/cgi-bin/mature_mir.cgi?name=hsa-miR-132-3p	IL17RD	54756	interleukin 17 receptor D
hsa-miR-132-3p	MIMAT0000426	3054845	http://www.mirdb.org/cgi-bin/target_detail.cgi?targetID=3054845	365	67	http://www.mirdb.org/cgi-bin/mature_mir.cgi?name=hsa-miR-132-3p	OTOGL	283310	otogelin like
hsa-miR-132-3p	MIMAT0000426	3054924	http://www.mirdb.org/cgi-bin/target_detail.cgi?targetID=3054924	366	67	http://www.mirdb.org/cgi-bin/mature_mir.cgi?name=hsa-miR-132-3p	ZNF229	7772	zinc finger protein 229
hsa-miR-132-3p	MIMAT0000426	3054730	http://www.mirdb.org/cgi-bin/target_detail.cgi?targetID=3054730	367	67	http://www.mirdb.org/cgi-bin/mature_mir.cgi?name=hsa-miR-132-3p	HIP1R	9026	huntingtin interacting protein 1 related
hsa-miR-132-3p	MIMAT0000426	3054508	http://www.mirdb.org/cgi-bin/target_detail.cgi?targetID=3054508	368	67	http://www.mirdb.org/cgi-bin/mature_mir.cgi?name=hsa-miR-132-3p	DCUN1D1	54165	defective in cullin neddylation 1 domain containing 1
hsa-miR-132-3p	MIMAT0000426	3054617	http://www.mirdb.org/cgi-bin/target_detail.cgi?targetID=3054617	369	67	http://www.mirdb.org/cgi-bin/mature_mir.cgi?name=hsa-miR-132-3p	TGFBI	7045	transforming growth factor beta induced
hsa-miR-132-3p	MIMAT0000426	3054435	http://www.mirdb.org/cgi-bin/target_detail.cgi?targetID=3054435	370	67	http://www.mirdb.org/cgi-bin/mature_mir.cgi?name=hsa-miR-132-3p	NOXRED1	122945	NADP dependent oxidoreductase domain containing 1
hsa-miR-132-3p	MIMAT0000426	3055024	http://www.mirdb.org/cgi-bin/target_detail.cgi?targetID=3055024	371	67	http://www.mirdb.org/cgi-bin/mature_mir.cgi?name=hsa-miR-132-3p	SPTY2D1	144108	SPT2 chromatin protein domain containing 1
hsa-miR-132-3p	MIMAT0000426	3054877	http://www.mirdb.org/cgi-bin/target_detail.cgi?targetID=3054877	372	66	http://www.mirdb.org/cgi-bin/mature_mir.cgi?name=hsa-miR-132-3p	PLPP5	84513	phospholipid phosphatase 5
hsa-miR-132-3p	MIMAT0000426	3054569	http://www.mirdb.org/cgi-bin/target_detail.cgi?targetID=3054569	373	66	http://www.mirdb.org/cgi-bin/mature_mir.cgi?name=hsa-miR-132-3p	SPTSSA	171546	serine palmitoyltransferase small subunit A
hsa-miR-132-3p	MIMAT0000426	3055071	http://www.mirdb.org/cgi-bin/target_detail.cgi?targetID=3055071	374	66	http://www.mirdb.org/cgi-bin/mature_mir.cgi?name=hsa-miR-132-3p	ZNF678	339500	zinc finger protein 678
hsa-miR-132-3p	MIMAT0000426	3054545	http://www.mirdb.org/cgi-bin/target_detail.cgi?targetID=3054545	375	66	http://www.mirdb.org/cgi-bin/mature_mir.cgi?name=hsa-miR-132-3p	FAM126B	285172	family with sequence similarity 126 member B
hsa-miR-132-3p	MIMAT0000426	3054942	http://www.mirdb.org/cgi-bin/target_detail.cgi?targetID=3054942	376	66	http://www.mirdb.org/cgi-bin/mature_mir.cgi?name=hsa-miR-132-3p	MMP16	4325	matrix metallopeptidase 16
hsa-miR-132-3p	MIMAT0000426	3054751	http://www.mirdb.org/cgi-bin/target_detail.cgi?targetID=3054751	377	66	http://www.mirdb.org/cgi-bin/mature_mir.cgi?name=hsa-miR-132-3p	EBF3	253738	EBF transcription factor 3
hsa-miR-132-3p	MIMAT0000426	3054520	http://www.mirdb.org/cgi-bin/target_detail.cgi?targetID=3054520	378	66	http://www.mirdb.org/cgi-bin/mature_mir.cgi?name=hsa-miR-132-3p	BARD1	580	BRCA1 associated RING domain 1
hsa-miR-132-3p	MIMAT0000426	3054464	http://www.mirdb.org/cgi-bin/target_detail.cgi?targetID=3054464	379	66	http://www.mirdb.org/cgi-bin/mature_mir.cgi?name=hsa-miR-132-3p	BTAF1	9044	B-TFIID TATA-box binding protein associated factor 1
hsa-miR-132-3p	MIMAT0000426	3054920	http://www.mirdb.org/cgi-bin/target_detail.cgi?targetID=3054920	380	66	http://www.mirdb.org/cgi-bin/mature_mir.cgi?name=hsa-miR-132-3p	EMSY	56946	EMSY, BRCA2 interacting transcriptional repressor
hsa-miR-132-3p	MIMAT0000426	3054472	http://www.mirdb.org/cgi-bin/target_detail.cgi?targetID=3054472	381	66	http://www.mirdb.org/cgi-bin/mature_mir.cgi?name=hsa-miR-132-3p	GNB1	2782	G protein subunit beta 1
hsa-miR-132-3p	MIMAT0000426	3054673	http://www.mirdb.org/cgi-bin/target_detail.cgi?targetID=3054673	382	65	http://www.mirdb.org/cgi-bin/mature_mir.cgi?name=hsa-miR-132-3p	SPATS1	221409	spermatogenesis associated serine rich 1
hsa-miR-132-3p	MIMAT0000426	3054901	http://www.mirdb.org/cgi-bin/target_detail.cgi?targetID=3054901	383	65	http://www.mirdb.org/cgi-bin/mature_mir.cgi?name=hsa-miR-132-3p	SLC31A1	1317	solute carrier family 31 member 1
hsa-miR-132-3p	MIMAT0000426	3055001	http://www.mirdb.org/cgi-bin/target_detail.cgi?targetID=3055001	384	65	http://www.mirdb.org/cgi-bin/mature_mir.cgi?name=hsa-miR-132-3p	B4GALT6	9331	beta-1,4-galactosyltransferase 6
hsa-miR-132-3p	MIMAT0000426	3055023	http://www.mirdb.org/cgi-bin/target_detail.cgi?targetID=3055023	385	65	http://www.mirdb.org/cgi-bin/mature_mir.cgi?name=hsa-miR-132-3p	RPGR	6103	retinitis pigmentosa GTPase regulator
hsa-miR-132-3p	MIMAT0000426	3054505	http://www.mirdb.org/cgi-bin/target_detail.cgi?targetID=3054505	386	65	http://www.mirdb.org/cgi-bin/mature_mir.cgi?name=hsa-miR-132-3p	PDE5A	8654	phosphodiesterase 5A
hsa-miR-132-3p	MIMAT0000426	3054637	http://www.mirdb.org/cgi-bin/target_detail.cgi?targetID=3054637	387	65	http://www.mirdb.org/cgi-bin/mature_mir.cgi?name=hsa-miR-132-3p	KHDRBS2	202559	KH RNA binding domain containing, signal transduction associated 2
hsa-miR-132-3p	MIMAT0000426	3054641	http://www.mirdb.org/cgi-bin/target_detail.cgi?targetID=3054641	388	65	http://www.mirdb.org/cgi-bin/mature_mir.cgi?name=hsa-miR-132-3p	KIF21B	23046	kinesin family member 21B
hsa-miR-132-3p	MIMAT0000426	3054776	http://www.mirdb.org/cgi-bin/target_detail.cgi?targetID=3054776	389	65	http://www.mirdb.org/cgi-bin/mature_mir.cgi?name=hsa-miR-132-3p	MANEA	79694	mannosidase endo-alpha
hsa-miR-132-3p	MIMAT0000426	3054775	http://www.mirdb.org/cgi-bin/target_detail.cgi?targetID=3054775	390	65	http://www.mirdb.org/cgi-bin/mature_mir.cgi?name=hsa-miR-132-3p	BNC2	54796	basonuclin 2
hsa-miR-132-3p	MIMAT0000426	3054475	http://www.mirdb.org/cgi-bin/target_detail.cgi?targetID=3054475	391	65	http://www.mirdb.org/cgi-bin/mature_mir.cgi?name=hsa-miR-132-3p	PPP2R5C	5527	protein phosphatase 2 regulatory subunit B'gamma
hsa-miR-132-3p	MIMAT0000426	3054909	http://www.mirdb.org/cgi-bin/target_detail.cgi?targetID=3054909	392	65	http://www.mirdb.org/cgi-bin/mature_mir.cgi?name=hsa-miR-132-3p	ZEB2	9839	zinc finger E-box binding homeobox 2
hsa-miR-132-3p	MIMAT0000426	3054495	http://www.mirdb.org/cgi-bin/target_detail.cgi?targetID=3054495	393	65	http://www.mirdb.org/cgi-bin/mature_mir.cgi?name=hsa-miR-132-3p	UBAC1	10422	UBA domain containing 1
hsa-miR-132-3p	MIMAT0000426	3054808	http://www.mirdb.org/cgi-bin/target_detail.cgi?targetID=3054808	394	65	http://www.mirdb.org/cgi-bin/mature_mir.cgi?name=hsa-miR-132-3p	LYN	4067	LYN proto-oncogene, Src family tyrosine kinase
hsa-miR-132-3p	MIMAT0000426	3054444	http://www.mirdb.org/cgi-bin/target_detail.cgi?targetID=3054444	395	65	http://www.mirdb.org/cgi-bin/mature_mir.cgi?name=hsa-miR-132-3p	ERMP1	79956	endoplasmic reticulum metallopeptidase 1
hsa-miR-132-3p	MIMAT0000426	3054965	http://www.mirdb.org/cgi-bin/target_detail.cgi?targetID=3054965	396	65	http://www.mirdb.org/cgi-bin/mature_mir.cgi?name=hsa-miR-132-3p	RC3H1	149041	ring finger and CCCH-type domains 1
hsa-miR-132-3p	MIMAT0000426	3054973	http://www.mirdb.org/cgi-bin/target_detail.cgi?targetID=3054973	397	65	http://www.mirdb.org/cgi-bin/mature_mir.cgi?name=hsa-miR-132-3p	ZNF507	22847	zinc finger protein 507
hsa-miR-132-3p	MIMAT0000426	3054542	http://www.mirdb.org/cgi-bin/target_detail.cgi?targetID=3054542	398	65	http://www.mirdb.org/cgi-bin/mature_mir.cgi?name=hsa-miR-132-3p	TGFB2	7042	transforming growth factor beta 2
hsa-miR-132-3p	MIMAT0000426	3054445	http://www.mirdb.org/cgi-bin/target_detail.cgi?targetID=3054445	399	65	http://www.mirdb.org/cgi-bin/mature_mir.cgi?name=hsa-miR-132-3p	DNAJB14	79982	DnaJ heat shock protein family (Hsp40) member B14
hsa-miR-132-3p	MIMAT0000426	3055049	http://www.mirdb.org/cgi-bin/target_detail.cgi?targetID=3055049	400	65	http://www.mirdb.org/cgi-bin/mature_mir.cgi?name=hsa-miR-132-3p	AAK1	22848	AP2 associated kinase 1
hsa-miR-132-3p	MIMAT0000426	3054654	http://www.mirdb.org/cgi-bin/target_detail.cgi?targetID=3054654	401	64	http://www.mirdb.org/cgi-bin/mature_mir.cgi?name=hsa-miR-132-3p	FXR1	8087	FMR1 autosomal homolog 1
hsa-miR-132-3p	MIMAT0000426	3054655	http://www.mirdb.org/cgi-bin/target_detail.cgi?targetID=3054655	402	64	http://www.mirdb.org/cgi-bin/mature_mir.cgi?name=hsa-miR-132-3p	TUT7	79670	terminal uridylyl transferase 7
hsa-miR-132-3p	MIMAT0000426	3054560	http://www.mirdb.org/cgi-bin/target_detail.cgi?targetID=3054560	403	64	http://www.mirdb.org/cgi-bin/mature_mir.cgi?name=hsa-miR-132-3p	CDK14	5218	cyclin dependent kinase 14
hsa-miR-132-3p	MIMAT0000426	3054456	http://www.mirdb.org/cgi-bin/target_detail.cgi?targetID=3054456	404	64	http://www.mirdb.org/cgi-bin/mature_mir.cgi?name=hsa-miR-132-3p	PFN2	5217	profilin 2
hsa-miR-132-3p	MIMAT0000426	3055031	http://www.mirdb.org/cgi-bin/target_detail.cgi?targetID=3055031	405	64	http://www.mirdb.org/cgi-bin/mature_mir.cgi?name=hsa-miR-132-3p	ZSWIM6	57688	zinc finger SWIM-type containing 6
hsa-miR-132-3p	MIMAT0000426	3054632	http://www.mirdb.org/cgi-bin/target_detail.cgi?targetID=3054632	406	64	http://www.mirdb.org/cgi-bin/mature_mir.cgi?name=hsa-miR-132-3p	ACAD9	28976	acyl-CoA dehydrogenase family member 9
hsa-miR-132-3p	MIMAT0000426	3054740	http://www.mirdb.org/cgi-bin/target_detail.cgi?targetID=3054740	407	64	http://www.mirdb.org/cgi-bin/mature_mir.cgi?name=hsa-miR-132-3p	PDE3A	5139	phosphodiesterase 3A
hsa-miR-132-3p	MIMAT0000426	3054981	http://www.mirdb.org/cgi-bin/target_detail.cgi?targetID=3054981	408	64	http://www.mirdb.org/cgi-bin/mature_mir.cgi?name=hsa-miR-132-3p	GAPVD1	26130	GTPase activating protein and VPS9 domains 1
hsa-miR-132-3p	MIMAT0000426	3054995	http://www.mirdb.org/cgi-bin/target_detail.cgi?targetID=3054995	409	64	http://www.mirdb.org/cgi-bin/mature_mir.cgi?name=hsa-miR-132-3p	YWHAG	7532	tyrosine 3-monooxygenase/tryptophan 5-monooxygenase activation protein gamma
hsa-miR-132-3p	MIMAT0000426	3054610	http://www.mirdb.org/cgi-bin/target_detail.cgi?targetID=3054610	410	64	http://www.mirdb.org/cgi-bin/mature_mir.cgi?name=hsa-miR-132-3p	FRMD6	122786	FERM domain containing 6
hsa-miR-132-3p	MIMAT0000426	3054991	http://www.mirdb.org/cgi-bin/target_detail.cgi?targetID=3054991	411	64	http://www.mirdb.org/cgi-bin/mature_mir.cgi?name=hsa-miR-132-3p	BLCAP	10904	BLCAP, apoptosis inducing factor
hsa-miR-132-3p	MIMAT0000426	3054440	http://www.mirdb.org/cgi-bin/target_detail.cgi?targetID=3054440	412	64	http://www.mirdb.org/cgi-bin/mature_mir.cgi?name=hsa-miR-132-3p	ABHD13	84945	abhydrolase domain containing 13
hsa-miR-132-3p	MIMAT0000426	3055029	http://www.mirdb.org/cgi-bin/target_detail.cgi?targetID=3055029	413	64	http://www.mirdb.org/cgi-bin/mature_mir.cgi?name=hsa-miR-132-3p	RND3	390	Rho family GTPase 3
hsa-miR-132-3p	MIMAT0000426	3054950	http://www.mirdb.org/cgi-bin/target_detail.cgi?targetID=3054950	414	64	http://www.mirdb.org/cgi-bin/mature_mir.cgi?name=hsa-miR-132-3p	MTFR2	113115	mitochondrial fission regulator 2
hsa-miR-132-3p	MIMAT0000426	3054762	http://www.mirdb.org/cgi-bin/target_detail.cgi?targetID=3054762	415	64	http://www.mirdb.org/cgi-bin/mature_mir.cgi?name=hsa-miR-132-3p	LRRC39	127495	leucine rich repeat containing 39
hsa-miR-132-3p	MIMAT0000426	3054809	http://www.mirdb.org/cgi-bin/target_detail.cgi?targetID=3054809	416	64	http://www.mirdb.org/cgi-bin/mature_mir.cgi?name=hsa-miR-132-3p	ZNF362	149076	zinc finger protein 362
hsa-miR-132-3p	MIMAT0000426	3055081	http://www.mirdb.org/cgi-bin/target_detail.cgi?targetID=3055081	417	63	http://www.mirdb.org/cgi-bin/mature_mir.cgi?name=hsa-miR-132-3p	KDM7A	80853	lysine demethylase 7A
hsa-miR-132-3p	MIMAT0000426	3054423	http://www.mirdb.org/cgi-bin/target_detail.cgi?targetID=3054423	418	63	http://www.mirdb.org/cgi-bin/mature_mir.cgi?name=hsa-miR-132-3p	C1QL1	10882	complement C1q like 1
hsa-miR-132-3p	MIMAT0000426	3054515	http://www.mirdb.org/cgi-bin/target_detail.cgi?targetID=3054515	419	63	http://www.mirdb.org/cgi-bin/mature_mir.cgi?name=hsa-miR-132-3p	PANX1	24145	pannexin 1
hsa-miR-132-3p	MIMAT0000426	3054996	http://www.mirdb.org/cgi-bin/target_detail.cgi?targetID=3054996	420	63	http://www.mirdb.org/cgi-bin/mature_mir.cgi?name=hsa-miR-132-3p	BMPR1A	657	bone morphogenetic protein receptor type 1A
hsa-miR-132-3p	MIMAT0000426	3055043	http://www.mirdb.org/cgi-bin/target_detail.cgi?targetID=3055043	421	63	http://www.mirdb.org/cgi-bin/mature_mir.cgi?name=hsa-miR-132-3p	RBMS1	5937	RNA binding motif single stranded interacting protein 1
hsa-miR-132-3p	MIMAT0000426	3054547	http://www.mirdb.org/cgi-bin/target_detail.cgi?targetID=3054547	422	63	http://www.mirdb.org/cgi-bin/mature_mir.cgi?name=hsa-miR-132-3p	EIF2S3	1968	eukaryotic translation initiation factor 2 subunit gamma
hsa-miR-132-3p	MIMAT0000426	3054446	http://www.mirdb.org/cgi-bin/target_detail.cgi?targetID=3054446	423	63	http://www.mirdb.org/cgi-bin/mature_mir.cgi?name=hsa-miR-132-3p	MAGI3	260425	membrane associated guanylate kinase, WW and PDZ domain containing 3
hsa-miR-132-3p	MIMAT0000426	3054722	http://www.mirdb.org/cgi-bin/target_detail.cgi?targetID=3054722	424	63	http://www.mirdb.org/cgi-bin/mature_mir.cgi?name=hsa-miR-132-3p	PLCG2	5336	phospholipase C gamma 2
hsa-miR-132-3p	MIMAT0000426	3055062	http://www.mirdb.org/cgi-bin/target_detail.cgi?targetID=3055062	425	63	http://www.mirdb.org/cgi-bin/mature_mir.cgi?name=hsa-miR-132-3p	SNURF	8926	SNRPN upstream reading frame
hsa-miR-132-3p	MIMAT0000426	3054687	http://www.mirdb.org/cgi-bin/target_detail.cgi?targetID=3054687	426	62	http://www.mirdb.org/cgi-bin/mature_mir.cgi?name=hsa-miR-132-3p	DYRK4	8798	dual specificity tyrosine phosphorylation regulated kinase 4
hsa-miR-132-3p	MIMAT0000426	3054755	http://www.mirdb.org/cgi-bin/target_detail.cgi?targetID=3054755	427	62	http://www.mirdb.org/cgi-bin/mature_mir.cgi?name=hsa-miR-132-3p	NAP1L1	4673	nucleosome assembly protein 1 like 1
hsa-miR-132-3p	MIMAT0000426	3054843	http://www.mirdb.org/cgi-bin/target_detail.cgi?targetID=3054843	428	62	http://www.mirdb.org/cgi-bin/mature_mir.cgi?name=hsa-miR-132-3p	RPL37	6167	ribosomal protein L37
hsa-miR-132-3p	MIMAT0000426	3055034	http://www.mirdb.org/cgi-bin/target_detail.cgi?targetID=3055034	429	62	http://www.mirdb.org/cgi-bin/mature_mir.cgi?name=hsa-miR-132-3p	RASSF3	283349	Ras association domain family member 3
hsa-miR-132-3p	MIMAT0000426	3054753	http://www.mirdb.org/cgi-bin/target_detail.cgi?targetID=3054753	430	62	http://www.mirdb.org/cgi-bin/mature_mir.cgi?name=hsa-miR-132-3p	COA5	493753	cytochrome c oxidase assembly factor 5
hsa-miR-132-3p	MIMAT0000426	3054878	http://www.mirdb.org/cgi-bin/target_detail.cgi?targetID=3054878	431	62	http://www.mirdb.org/cgi-bin/mature_mir.cgi?name=hsa-miR-132-3p	CDRT1	374286	CMT1A duplicated region transcript 1
hsa-miR-132-3p	MIMAT0000426	3054958	http://www.mirdb.org/cgi-bin/target_detail.cgi?targetID=3054958	432	62	http://www.mirdb.org/cgi-bin/mature_mir.cgi?name=hsa-miR-132-3p	RAP2B	5912	RAP2B, member of RAS oncogene family
hsa-miR-132-3p	MIMAT0000426	3054463	http://www.mirdb.org/cgi-bin/target_detail.cgi?targetID=3054463	433	62	http://www.mirdb.org/cgi-bin/mature_mir.cgi?name=hsa-miR-132-3p	FOXP2	93986	forkhead box P2
hsa-miR-132-3p	MIMAT0000426	3054462	http://www.mirdb.org/cgi-bin/target_detail.cgi?targetID=3054462	434	62	http://www.mirdb.org/cgi-bin/mature_mir.cgi?name=hsa-miR-132-3p	SLC25A20	788	solute carrier family 25 member 20
hsa-miR-132-3p	MIMAT0000426	3054548	http://www.mirdb.org/cgi-bin/target_detail.cgi?targetID=3054548	435	62	http://www.mirdb.org/cgi-bin/mature_mir.cgi?name=hsa-miR-132-3p	LY75	4065	lymphocyte antigen 75
hsa-miR-132-3p	MIMAT0000426	3054469	http://www.mirdb.org/cgi-bin/target_detail.cgi?targetID=3054469	436	62	http://www.mirdb.org/cgi-bin/mature_mir.cgi?name=hsa-miR-132-3p	RAD50	10111	RAD50 double strand break repair protein
hsa-miR-132-3p	MIMAT0000426	3054784	http://www.mirdb.org/cgi-bin/target_detail.cgi?targetID=3054784	437	62	http://www.mirdb.org/cgi-bin/mature_mir.cgi?name=hsa-miR-132-3p	MPEG1	219972	macrophage expressed 1
hsa-miR-132-3p	MIMAT0000426	3054570	http://www.mirdb.org/cgi-bin/target_detail.cgi?targetID=3054570	438	62	http://www.mirdb.org/cgi-bin/mature_mir.cgi?name=hsa-miR-132-3p	TMEM68	137695	transmembrane protein 68
hsa-miR-132-3p	MIMAT0000426	3054767	http://www.mirdb.org/cgi-bin/target_detail.cgi?targetID=3054767	439	62	http://www.mirdb.org/cgi-bin/mature_mir.cgi?name=hsa-miR-132-3p	MAPK3	5595	mitogen-activated protein kinase 3
hsa-miR-132-3p	MIMAT0000426	3054914	http://www.mirdb.org/cgi-bin/target_detail.cgi?targetID=3054914	440	62	http://www.mirdb.org/cgi-bin/mature_mir.cgi?name=hsa-miR-132-3p	SRGAP3	9901	SLIT-ROBO Rho GTPase activating protein 3
hsa-miR-132-3p	MIMAT0000426	3054715	http://www.mirdb.org/cgi-bin/target_detail.cgi?targetID=3054715	441	62	http://www.mirdb.org/cgi-bin/mature_mir.cgi?name=hsa-miR-132-3p	MLLT3	4300	MLLT3, super elongation complex subunit
hsa-miR-132-3p	MIMAT0000426	3054817	http://www.mirdb.org/cgi-bin/target_detail.cgi?targetID=3054817	442	62	http://www.mirdb.org/cgi-bin/mature_mir.cgi?name=hsa-miR-132-3p	PNISR	25957	PNN interacting serine and arginine rich protein
hsa-miR-132-3p	MIMAT0000426	3054651	http://www.mirdb.org/cgi-bin/target_detail.cgi?targetID=3054651	443	62	http://www.mirdb.org/cgi-bin/mature_mir.cgi?name=hsa-miR-132-3p	EDIL3	10085	EGF like repeats and discoidin domains 3
hsa-miR-132-3p	MIMAT0000426	3054479	http://www.mirdb.org/cgi-bin/target_detail.cgi?targetID=3054479	444	61	http://www.mirdb.org/cgi-bin/mature_mir.cgi?name=hsa-miR-132-3p	PIGG	54872	phosphatidylinositol glycan anchor biosynthesis class G
hsa-miR-132-3p	MIMAT0000426	3054427	http://www.mirdb.org/cgi-bin/target_detail.cgi?targetID=3054427	445	61	http://www.mirdb.org/cgi-bin/mature_mir.cgi?name=hsa-miR-132-3p	ACTR2	10097	ARP2 actin related protein 2 homolog
hsa-miR-132-3p	MIMAT0000426	3054447	http://www.mirdb.org/cgi-bin/target_detail.cgi?targetID=3054447	446	61	http://www.mirdb.org/cgi-bin/mature_mir.cgi?name=hsa-miR-132-3p	COMMD10	51397	COMM domain containing 10
hsa-miR-132-3p	MIMAT0000426	3054553	http://www.mirdb.org/cgi-bin/target_detail.cgi?targetID=3054553	447	61	http://www.mirdb.org/cgi-bin/mature_mir.cgi?name=hsa-miR-132-3p	ZNF695	57116	zinc finger protein 695
hsa-miR-132-3p	MIMAT0000426	3054947	http://www.mirdb.org/cgi-bin/target_detail.cgi?targetID=3054947	448	61	http://www.mirdb.org/cgi-bin/mature_mir.cgi?name=hsa-miR-132-3p	TBCA	6902	tubulin folding cofactor A
hsa-miR-132-3p	MIMAT0000426	3054496	http://www.mirdb.org/cgi-bin/target_detail.cgi?targetID=3054496	449	61	http://www.mirdb.org/cgi-bin/mature_mir.cgi?name=hsa-miR-132-3p	OTUD3	23252	OTU deubiquitinase 3
hsa-miR-132-3p	MIMAT0000426	3054452	http://www.mirdb.org/cgi-bin/target_detail.cgi?targetID=3054452	450	61	http://www.mirdb.org/cgi-bin/mature_mir.cgi?name=hsa-miR-132-3p	MRS2	57380	magnesium transporter MRS2
hsa-miR-132-3p	MIMAT0000426	3054849	http://www.mirdb.org/cgi-bin/target_detail.cgi?targetID=3054849	451	61	http://www.mirdb.org/cgi-bin/mature_mir.cgi?name=hsa-miR-132-3p	PRR15L	79170	proline rich 15 like
hsa-miR-132-3p	MIMAT0000426	3054926	http://www.mirdb.org/cgi-bin/target_detail.cgi?targetID=3054926	452	61	http://www.mirdb.org/cgi-bin/mature_mir.cgi?name=hsa-miR-132-3p	NIPSNAP2	2631	nipsnap homolog 2
hsa-miR-132-3p	MIMAT0000426	3054623	http://www.mirdb.org/cgi-bin/target_detail.cgi?targetID=3054623	453	61	http://www.mirdb.org/cgi-bin/mature_mir.cgi?name=hsa-miR-132-3p	PHIP	55023	pleckstrin homology domain interacting protein
hsa-miR-132-3p	MIMAT0000426	3054929	http://www.mirdb.org/cgi-bin/target_detail.cgi?targetID=3054929	454	61	http://www.mirdb.org/cgi-bin/mature_mir.cgi?name=hsa-miR-132-3p	ABCG4	64137	ATP binding cassette subfamily G member 4
hsa-miR-132-3p	MIMAT0000426	3054663	http://www.mirdb.org/cgi-bin/target_detail.cgi?targetID=3054663	455	61	http://www.mirdb.org/cgi-bin/mature_mir.cgi?name=hsa-miR-132-3p	C8A	731	complement C8 alpha chain
hsa-miR-132-3p	MIMAT0000426	3054828	http://www.mirdb.org/cgi-bin/target_detail.cgi?targetID=3054828	456	61	http://www.mirdb.org/cgi-bin/mature_mir.cgi?name=hsa-miR-132-3p	ZNF704	619279	zinc finger protein 704
hsa-miR-132-3p	MIMAT0000426	3054893	http://www.mirdb.org/cgi-bin/target_detail.cgi?targetID=3054893	457	61	http://www.mirdb.org/cgi-bin/mature_mir.cgi?name=hsa-miR-132-3p	QKI	9444	QKI, KH domain containing RNA binding
hsa-miR-132-3p	MIMAT0000426	3054931	http://www.mirdb.org/cgi-bin/target_detail.cgi?targetID=3054931	458	60	http://www.mirdb.org/cgi-bin/mature_mir.cgi?name=hsa-miR-132-3p	RLIM	51132	ring finger protein, LIM domain interacting
hsa-miR-132-3p	MIMAT0000426	3054889	http://www.mirdb.org/cgi-bin/target_detail.cgi?targetID=3054889	459	60	http://www.mirdb.org/cgi-bin/mature_mir.cgi?name=hsa-miR-132-3p	DNAJC9	23234	DnaJ heat shock protein family (Hsp40) member C9
hsa-miR-132-3p	MIMAT0000426	3054804	http://www.mirdb.org/cgi-bin/target_detail.cgi?targetID=3054804	460	60	http://www.mirdb.org/cgi-bin/mature_mir.cgi?name=hsa-miR-132-3p	SETMAR	6419	SET domain and mariner transposase fusion gene
hsa-miR-132-3p	MIMAT0000426	3055050	http://www.mirdb.org/cgi-bin/target_detail.cgi?targetID=3055050	461	60	http://www.mirdb.org/cgi-bin/mature_mir.cgi?name=hsa-miR-132-3p	CUL4B	8450	cullin 4B
hsa-miR-132-3p	MIMAT0000426	3054592	http://www.mirdb.org/cgi-bin/target_detail.cgi?targetID=3054592	462	60	http://www.mirdb.org/cgi-bin/mature_mir.cgi?name=hsa-miR-132-3p	ZBTB17	7709	zinc finger and BTB domain containing 17
hsa-miR-132-3p	MIMAT0000426	3054819	http://www.mirdb.org/cgi-bin/target_detail.cgi?targetID=3054819	463	60	http://www.mirdb.org/cgi-bin/mature_mir.cgi?name=hsa-miR-132-3p	MSH2	4436	mutS homolog 2
hsa-miR-132-3p	MIMAT0000426	3055045	http://www.mirdb.org/cgi-bin/target_detail.cgi?targetID=3055045	464	60	http://www.mirdb.org/cgi-bin/mature_mir.cgi?name=hsa-miR-132-3p	CFL2	1073	cofilin 2
hsa-miR-132-3p	MIMAT0000426	3054618	http://www.mirdb.org/cgi-bin/target_detail.cgi?targetID=3054618	465	60	http://www.mirdb.org/cgi-bin/mature_mir.cgi?name=hsa-miR-132-3p	UGT2A3	79799	UDP glucuronosyltransferase family 2 member A3
hsa-miR-132-3p	MIMAT0000426	3054987	http://www.mirdb.org/cgi-bin/target_detail.cgi?targetID=3054987	466	60	http://www.mirdb.org/cgi-bin/mature_mir.cgi?name=hsa-miR-132-3p	GABRA4	2557	gamma-aminobutyric acid type A receptor alpha4 subunit
hsa-miR-132-3p	MIMAT0000426	3054470	http://www.mirdb.org/cgi-bin/target_detail.cgi?targetID=3054470	467	60	http://www.mirdb.org/cgi-bin/mature_mir.cgi?name=hsa-miR-132-3p	HIPK3	10114	homeodomain interacting protein kinase 3
hsa-miR-132-3p	MIMAT0000426	3054905	http://www.mirdb.org/cgi-bin/target_detail.cgi?targetID=3054905	468	60	http://www.mirdb.org/cgi-bin/mature_mir.cgi?name=hsa-miR-132-3p	SGCZ	137868	sarcoglycan zeta
hsa-miR-132-3p	MIMAT0000426	3054974	http://www.mirdb.org/cgi-bin/target_detail.cgi?targetID=3054974	469	60	http://www.mirdb.org/cgi-bin/mature_mir.cgi?name=hsa-miR-132-3p	GRIA2	2891	glutamate ionotropic receptor AMPA type subunit 2
hsa-miR-132-3p	MIMAT0000426	3054538	http://www.mirdb.org/cgi-bin/target_detail.cgi?targetID=3054538	470	60	http://www.mirdb.org/cgi-bin/mature_mir.cgi?name=hsa-miR-132-3p	INSM2	84684	INSM transcriptional repressor 2
hsa-miR-132-3p	MIMAT0000426	3055006	http://www.mirdb.org/cgi-bin/target_detail.cgi?targetID=3055006	471	60	http://www.mirdb.org/cgi-bin/mature_mir.cgi?name=hsa-miR-132-3p	CEMIP2	23670	cell migration inducing hyaluronidase 2
hsa-miR-132-3p	MIMAT0000426	3055074	http://www.mirdb.org/cgi-bin/target_detail.cgi?targetID=3055074	472	60	http://www.mirdb.org/cgi-bin/mature_mir.cgi?name=hsa-miR-132-3p	DGKH	160851	diacylglycerol kinase eta
hsa-miR-132-3p	MIMAT0000426	3055063	http://www.mirdb.org/cgi-bin/target_detail.cgi?targetID=3055063	473	60	http://www.mirdb.org/cgi-bin/mature_mir.cgi?name=hsa-miR-132-3p	CYP20A1	57404	cytochrome P450 family 20 subfamily A member 1
hsa-miR-132-3p	MIMAT0000426	3055010	http://www.mirdb.org/cgi-bin/target_detail.cgi?targetID=3055010	474	60	http://www.mirdb.org/cgi-bin/mature_mir.cgi?name=hsa-miR-132-3p	NR2C2	7182	nuclear receptor subfamily 2 group C member 2
hsa-miR-132-3p	MIMAT0000426	3054944	http://www.mirdb.org/cgi-bin/target_detail.cgi?targetID=3054944	475	60	http://www.mirdb.org/cgi-bin/mature_mir.cgi?name=hsa-miR-132-3p	POU3F3	5455	POU class 3 homeobox 3
hsa-miR-132-3p	MIMAT0000426	3054865	http://www.mirdb.org/cgi-bin/target_detail.cgi?targetID=3054865	476	60	http://www.mirdb.org/cgi-bin/mature_mir.cgi?name=hsa-miR-132-3p	MCTS1	28985	MCTS1, re-initiation and release factor
hsa-miR-132-3p	MIMAT0000426	3054664	http://www.mirdb.org/cgi-bin/target_detail.cgi?targetID=3054664	477	60	http://www.mirdb.org/cgi-bin/mature_mir.cgi?name=hsa-miR-132-3p	STON2	85439	stonin 2
hsa-miR-132-3p	MIMAT0000426	3054626	http://www.mirdb.org/cgi-bin/target_detail.cgi?targetID=3054626	478	60	http://www.mirdb.org/cgi-bin/mature_mir.cgi?name=hsa-miR-132-3p	ARHGAP21	57584	Rho GTPase activating protein 21
hsa-miR-132-3p	MIMAT0000426	3054439	http://www.mirdb.org/cgi-bin/target_detail.cgi?targetID=3054439	479	60	http://www.mirdb.org/cgi-bin/mature_mir.cgi?name=hsa-miR-132-3p	CEPT1	10390	choline/ethanolamine phosphotransferase 1
hsa-miR-132-3p	MIMAT0000426	3054992	http://www.mirdb.org/cgi-bin/target_detail.cgi?targetID=3054992	480	60	http://www.mirdb.org/cgi-bin/mature_mir.cgi?name=hsa-miR-132-3p	SHANK2	22941	SH3 and multiple ankyrin repeat domains 2
hsa-miR-132-3p	MIMAT0000426	3055000	http://www.mirdb.org/cgi-bin/target_detail.cgi?targetID=3055000	481	59	http://www.mirdb.org/cgi-bin/mature_mir.cgi?name=hsa-miR-132-3p	ELAVL4	1996	ELAV like RNA binding protein 4
hsa-miR-132-3p	MIMAT0000426	3054580	http://www.mirdb.org/cgi-bin/target_detail.cgi?targetID=3054580	482	59	http://www.mirdb.org/cgi-bin/mature_mir.cgi?name=hsa-miR-132-3p	GPR89A	653519	G protein-coupled receptor 89A
hsa-miR-132-3p	MIMAT0000426	3054483	http://www.mirdb.org/cgi-bin/target_detail.cgi?targetID=3054483	483	59	http://www.mirdb.org/cgi-bin/mature_mir.cgi?name=hsa-miR-132-3p	PRUNE1	58497	prune exopolyphosphatase 1
hsa-miR-132-3p	MIMAT0000426	3054480	http://www.mirdb.org/cgi-bin/target_detail.cgi?targetID=3054480	484	59	http://www.mirdb.org/cgi-bin/mature_mir.cgi?name=hsa-miR-132-3p	TMEM51	55092	transmembrane protein 51
hsa-miR-132-3p	MIMAT0000426	3054994	http://www.mirdb.org/cgi-bin/target_detail.cgi?targetID=3054994	485	59	http://www.mirdb.org/cgi-bin/mature_mir.cgi?name=hsa-miR-132-3p	EML4	27436	EMAP like 4
hsa-miR-132-3p	MIMAT0000426	3054961	http://www.mirdb.org/cgi-bin/target_detail.cgi?targetID=3054961	486	59	http://www.mirdb.org/cgi-bin/mature_mir.cgi?name=hsa-miR-132-3p	EMCN	51705	endomucin
hsa-miR-132-3p	MIMAT0000426	3054801	http://www.mirdb.org/cgi-bin/target_detail.cgi?targetID=3054801	487	59	http://www.mirdb.org/cgi-bin/mature_mir.cgi?name=hsa-miR-132-3p	NDRG4	65009	NDRG family member 4
hsa-miR-132-3p	MIMAT0000426	3054916	http://www.mirdb.org/cgi-bin/target_detail.cgi?targetID=3054916	488	59	http://www.mirdb.org/cgi-bin/mature_mir.cgi?name=hsa-miR-132-3p	NAXE	128240	NAD(P)HX epimerase
hsa-miR-132-3p	MIMAT0000426	3055084	http://www.mirdb.org/cgi-bin/target_detail.cgi?targetID=3055084	489	59	http://www.mirdb.org/cgi-bin/mature_mir.cgi?name=hsa-miR-132-3p	NET1	10276	neuroepithelial cell transforming 1
hsa-miR-132-3p	MIMAT0000426	3054669	http://www.mirdb.org/cgi-bin/target_detail.cgi?targetID=3054669	490	59	http://www.mirdb.org/cgi-bin/mature_mir.cgi?name=hsa-miR-132-3p	SLC23A2	9962	solute carrier family 23 member 2
hsa-miR-132-3p	MIMAT0000426	3054737	http://www.mirdb.org/cgi-bin/target_detail.cgi?targetID=3054737	491	59	http://www.mirdb.org/cgi-bin/mature_mir.cgi?name=hsa-miR-132-3p	MOCS3	27304	molybdenum cofactor synthesis 3
hsa-miR-132-3p	MIMAT0000426	3055094	http://www.mirdb.org/cgi-bin/target_detail.cgi?targetID=3055094	492	59	http://www.mirdb.org/cgi-bin/mature_mir.cgi?name=hsa-miR-132-3p	L3HYPDH	112849	trans-L-3-hydroxyproline dehydratase
hsa-miR-132-3p	MIMAT0000426	3055083	http://www.mirdb.org/cgi-bin/target_detail.cgi?targetID=3055083	493	59	http://www.mirdb.org/cgi-bin/mature_mir.cgi?name=hsa-miR-132-3p	SRGAP2	23380	SLIT-ROBO Rho GTPase activating protein 2
hsa-miR-132-3p	MIMAT0000426	3054583	http://www.mirdb.org/cgi-bin/target_detail.cgi?targetID=3054583	494	59	http://www.mirdb.org/cgi-bin/mature_mir.cgi?name=hsa-miR-132-3p	DCBLD2	131566	discoidin, CUB and LCCL domain containing 2
hsa-miR-132-3p	MIMAT0000426	3054832	http://www.mirdb.org/cgi-bin/target_detail.cgi?targetID=3054832	495	58	http://www.mirdb.org/cgi-bin/mature_mir.cgi?name=hsa-miR-132-3p	ZDHHC15	158866	zinc finger DHHC-type containing 15
hsa-miR-132-3p	MIMAT0000426	3054671	http://www.mirdb.org/cgi-bin/target_detail.cgi?targetID=3054671	496	58	http://www.mirdb.org/cgi-bin/mature_mir.cgi?name=hsa-miR-132-3p	GPR89B	51463	G protein-coupled receptor 89B
hsa-miR-132-3p	MIMAT0000426	3054562	http://www.mirdb.org/cgi-bin/target_detail.cgi?targetID=3054562	497	58	http://www.mirdb.org/cgi-bin/mature_mir.cgi?name=hsa-miR-132-3p	PRICKLE2	166336	prickle planar cell polarity protein 2
hsa-miR-132-3p	MIMAT0000426	3054460	http://www.mirdb.org/cgi-bin/target_detail.cgi?targetID=3054460	498	58	http://www.mirdb.org/cgi-bin/mature_mir.cgi?name=hsa-miR-132-3p	ZDHHC23	254887	zinc finger DHHC-type containing 23
hsa-miR-132-3p	MIMAT0000426	3054885	http://www.mirdb.org/cgi-bin/target_detail.cgi?targetID=3054885	499	58	http://www.mirdb.org/cgi-bin/mature_mir.cgi?name=hsa-miR-132-3p	TRMT13	54482	tRNA methyltransferase 13 homolog
hsa-miR-132-3p	MIMAT0000426	3054699	http://www.mirdb.org/cgi-bin/target_detail.cgi?targetID=3054699	500	58	http://www.mirdb.org/cgi-bin/mature_mir.cgi?name=hsa-miR-132-3p	SPTLC2	9517	serine palmitoyltransferase long chain base subunit 2
hsa-miR-132-3p	MIMAT0000426	3054760	http://www.mirdb.org/cgi-bin/target_detail.cgi?targetID=3054760	501	58	http://www.mirdb.org/cgi-bin/mature_mir.cgi?name=hsa-miR-132-3p	LOC102723360	102723360	uncharacterized LOC102723360
hsa-miR-132-3p	MIMAT0000426	3054703	http://www.mirdb.org/cgi-bin/target_detail.cgi?targetID=3054703	502	58	http://www.mirdb.org/cgi-bin/mature_mir.cgi?name=hsa-miR-132-3p	ATF2	1386	activating transcription factor 2
hsa-miR-132-3p	MIMAT0000426	3054468	http://www.mirdb.org/cgi-bin/target_detail.cgi?targetID=3054468	503	58	http://www.mirdb.org/cgi-bin/mature_mir.cgi?name=hsa-miR-132-3p	TAF4	6874	TATA-box binding protein associated factor 4
hsa-miR-132-3p	MIMAT0000426	3054735	http://www.mirdb.org/cgi-bin/target_detail.cgi?targetID=3054735	504	58	http://www.mirdb.org/cgi-bin/mature_mir.cgi?name=hsa-miR-132-3p	ORC4	5000	origin recognition complex subunit 4
hsa-miR-132-3p	MIMAT0000426	3054765	http://www.mirdb.org/cgi-bin/target_detail.cgi?targetID=3054765	505	58	http://www.mirdb.org/cgi-bin/mature_mir.cgi?name=hsa-miR-132-3p	LOC102724219	102724219	uncharacterized LOC102724219
hsa-miR-132-3p	MIMAT0000426	3054736	http://www.mirdb.org/cgi-bin/target_detail.cgi?targetID=3054736	506	58	http://www.mirdb.org/cgi-bin/mature_mir.cgi?name=hsa-miR-132-3p	SPAST	6683	spastin
hsa-miR-132-3p	MIMAT0000426	3054639	http://www.mirdb.org/cgi-bin/target_detail.cgi?targetID=3054639	507	58	http://www.mirdb.org/cgi-bin/mature_mir.cgi?name=hsa-miR-132-3p	UNC13C	440279	unc-13 homolog C
hsa-miR-132-3p	MIMAT0000426	3054792	http://www.mirdb.org/cgi-bin/target_detail.cgi?targetID=3054792	508	58	http://www.mirdb.org/cgi-bin/mature_mir.cgi?name=hsa-miR-132-3p	BTBD7	55727	BTB domain containing 7
hsa-miR-132-3p	MIMAT0000426	3054512	http://www.mirdb.org/cgi-bin/target_detail.cgi?targetID=3054512	509	58	http://www.mirdb.org/cgi-bin/mature_mir.cgi?name=hsa-miR-132-3p	CHP1	11261	calcineurin like EF-hand protein 1
hsa-miR-132-3p	MIMAT0000426	3054892	http://www.mirdb.org/cgi-bin/target_detail.cgi?targetID=3054892	510	58	http://www.mirdb.org/cgi-bin/mature_mir.cgi?name=hsa-miR-132-3p	CDC40	51362	cell division cycle 40
hsa-miR-132-3p	MIMAT0000426	3055048	http://www.mirdb.org/cgi-bin/target_detail.cgi?targetID=3055048	511	58	http://www.mirdb.org/cgi-bin/mature_mir.cgi?name=hsa-miR-132-3p	DDX47	51202	DEAD-box helicase 47
hsa-miR-132-3p	MIMAT0000426	3054923	http://www.mirdb.org/cgi-bin/target_detail.cgi?targetID=3054923	512	58	http://www.mirdb.org/cgi-bin/mature_mir.cgi?name=hsa-miR-132-3p	C11orf87	399947	chromosome 11 open reading frame 87
hsa-miR-132-3p	MIMAT0000426	3054424	http://www.mirdb.org/cgi-bin/target_detail.cgi?targetID=3054424	513	58	http://www.mirdb.org/cgi-bin/mature_mir.cgi?name=hsa-miR-132-3p	LOC102724951	102724951	uncharacterized LOC102724951
hsa-miR-132-3p	MIMAT0000426	3054714	http://www.mirdb.org/cgi-bin/target_detail.cgi?targetID=3054714	514	58	http://www.mirdb.org/cgi-bin/mature_mir.cgi?name=hsa-miR-132-3p	LHX9	56956	LIM homeobox 9
hsa-miR-132-3p	MIMAT0000426	3054708	http://www.mirdb.org/cgi-bin/target_detail.cgi?targetID=3054708	515	58	http://www.mirdb.org/cgi-bin/mature_mir.cgi?name=hsa-miR-132-3p	SHOX	6473	short stature homeobox
hsa-miR-132-3p	MIMAT0000426	3054911	http://www.mirdb.org/cgi-bin/target_detail.cgi?targetID=3054911	516	58	http://www.mirdb.org/cgi-bin/mature_mir.cgi?name=hsa-miR-132-3p	LOC102724843	102724843	uncharacterized LOC102724843
hsa-miR-132-3p	MIMAT0000426	3055088	http://www.mirdb.org/cgi-bin/target_detail.cgi?targetID=3055088	517	58	http://www.mirdb.org/cgi-bin/mature_mir.cgi?name=hsa-miR-132-3p	LARP4	113251	La ribonucleoprotein domain family member 4
hsa-miR-132-3p	MIMAT0000426	3054968	http://www.mirdb.org/cgi-bin/target_detail.cgi?targetID=3054968	518	57	http://www.mirdb.org/cgi-bin/mature_mir.cgi?name=hsa-miR-132-3p	PNPLA3	80339	patatin like phospholipase domain containing 3
hsa-miR-132-3p	MIMAT0000426	3054862	http://www.mirdb.org/cgi-bin/target_detail.cgi?targetID=3054862	519	57	http://www.mirdb.org/cgi-bin/mature_mir.cgi?name=hsa-miR-132-3p	AADAC	13	arylacetamide deacetylase
hsa-miR-132-3p	MIMAT0000426	3054566	http://www.mirdb.org/cgi-bin/target_detail.cgi?targetID=3054566	520	57	http://www.mirdb.org/cgi-bin/mature_mir.cgi?name=hsa-miR-132-3p	ADAMTS6	11174	ADAM metallopeptidase with thrombospondin type 1 motif 6
hsa-miR-132-3p	MIMAT0000426	3054756	http://www.mirdb.org/cgi-bin/target_detail.cgi?targetID=3054756	521	57	http://www.mirdb.org/cgi-bin/mature_mir.cgi?name=hsa-miR-132-3p	TENT4B	64282	terminal nucleotidyltransferase 4B
hsa-miR-132-3p	MIMAT0000426	3055035	http://www.mirdb.org/cgi-bin/target_detail.cgi?targetID=3055035	522	57	http://www.mirdb.org/cgi-bin/mature_mir.cgi?name=hsa-miR-132-3p	CDON	50937	cell adhesion associated, oncogene regulated
hsa-miR-132-3p	MIMAT0000426	3054823	http://www.mirdb.org/cgi-bin/target_detail.cgi?targetID=3054823	523	57	http://www.mirdb.org/cgi-bin/mature_mir.cgi?name=hsa-miR-132-3p	ZBTB34	403341	zinc finger and BTB domain containing 34
hsa-miR-132-3p	MIMAT0000426	3054959	http://www.mirdb.org/cgi-bin/target_detail.cgi?targetID=3054959	524	57	http://www.mirdb.org/cgi-bin/mature_mir.cgi?name=hsa-miR-132-3p	ZFX	7543	zinc finger protein X-linked
hsa-miR-132-3p	MIMAT0000426	3054631	http://www.mirdb.org/cgi-bin/target_detail.cgi?targetID=3054631	525	57	http://www.mirdb.org/cgi-bin/mature_mir.cgi?name=hsa-miR-132-3p	COLQ	8292	collagen like tail subunit of asymmetric acetylcholinesterase
hsa-miR-132-3p	MIMAT0000426	3055080	http://www.mirdb.org/cgi-bin/target_detail.cgi?targetID=3055080	526	57	http://www.mirdb.org/cgi-bin/mature_mir.cgi?name=hsa-miR-132-3p	FBXO42	54455	F-box protein 42
hsa-miR-132-3p	MIMAT0000426	3054936	http://www.mirdb.org/cgi-bin/target_detail.cgi?targetID=3054936	527	57	http://www.mirdb.org/cgi-bin/mature_mir.cgi?name=hsa-miR-132-3p	LMLN	89782	leishmanolysin like peptidase
hsa-miR-132-3p	MIMAT0000426	3054504	http://www.mirdb.org/cgi-bin/target_detail.cgi?targetID=3054504	528	57	http://www.mirdb.org/cgi-bin/mature_mir.cgi?name=hsa-miR-132-3p	GABPB1	2553	GA binding protein transcription factor subunit beta 1
hsa-miR-132-3p	MIMAT0000426	3054785	http://www.mirdb.org/cgi-bin/target_detail.cgi?targetID=3054785	529	57	http://www.mirdb.org/cgi-bin/mature_mir.cgi?name=hsa-miR-132-3p	SLC12A6	9990	solute carrier family 12 member 6
hsa-miR-132-3p	MIMAT0000426	3055018	http://www.mirdb.org/cgi-bin/target_detail.cgi?targetID=3055018	530	57	http://www.mirdb.org/cgi-bin/mature_mir.cgi?name=hsa-miR-132-3p	MSANTD3-TMEFF1	100526694	MSANTD3-TMEFF1 readthrough
hsa-miR-132-3p	MIMAT0000426	3054565	http://www.mirdb.org/cgi-bin/target_detail.cgi?targetID=3054565	531	57	http://www.mirdb.org/cgi-bin/mature_mir.cgi?name=hsa-miR-132-3p	SEC14L5	9717	SEC14 like lipid binding 5
hsa-miR-132-3p	MIMAT0000426	3055051	http://www.mirdb.org/cgi-bin/target_detail.cgi?targetID=3055051	532	57	http://www.mirdb.org/cgi-bin/mature_mir.cgi?name=hsa-miR-132-3p	SUDS3	64426	SDS3 homolog, SIN3A corepressor complex component
hsa-miR-132-3p	MIMAT0000426	3054999	http://www.mirdb.org/cgi-bin/target_detail.cgi?targetID=3054999	533	56	http://www.mirdb.org/cgi-bin/mature_mir.cgi?name=hsa-miR-132-3p	ETFBKMT	254013	electron transfer flavoprotein subunit beta lysine methyltransferase
hsa-miR-132-3p	MIMAT0000426	3054536	http://www.mirdb.org/cgi-bin/target_detail.cgi?targetID=3054536	534	56	http://www.mirdb.org/cgi-bin/mature_mir.cgi?name=hsa-miR-132-3p	CPSF6	11052	cleavage and polyadenylation specific factor 6
hsa-miR-132-3p	MIMAT0000426	3054700	http://www.mirdb.org/cgi-bin/target_detail.cgi?targetID=3054700	535	56	http://www.mirdb.org/cgi-bin/mature_mir.cgi?name=hsa-miR-132-3p	CAPSL	133690	calcyphosine like
hsa-miR-132-3p	MIMAT0000426	3054429	http://www.mirdb.org/cgi-bin/target_detail.cgi?targetID=3054429	536	56	http://www.mirdb.org/cgi-bin/mature_mir.cgi?name=hsa-miR-132-3p	SLC6A3	6531	solute carrier family 6 member 3
hsa-miR-132-3p	MIMAT0000426	3054861	http://www.mirdb.org/cgi-bin/target_detail.cgi?targetID=3054861	537	56	http://www.mirdb.org/cgi-bin/mature_mir.cgi?name=hsa-miR-132-3p	FAM19A2	338811	family with sequence similarity 19 member A2, C-C motif chemokine like
hsa-miR-132-3p	MIMAT0000426	3054533	http://www.mirdb.org/cgi-bin/target_detail.cgi?targetID=3054533	538	56	http://www.mirdb.org/cgi-bin/mature_mir.cgi?name=hsa-miR-132-3p	FAM71F2	346653	family with sequence similarity 71 member F2
hsa-miR-132-3p	MIMAT0000426	3054707	http://www.mirdb.org/cgi-bin/target_detail.cgi?targetID=3054707	539	56	http://www.mirdb.org/cgi-bin/mature_mir.cgi?name=hsa-miR-132-3p	CLOCK	9575	clock circadian regulator
hsa-miR-132-3p	MIMAT0000426	3054772	http://www.mirdb.org/cgi-bin/target_detail.cgi?targetID=3054772	540	56	http://www.mirdb.org/cgi-bin/mature_mir.cgi?name=hsa-miR-132-3p	TMEM215	401498	transmembrane protein 215
hsa-miR-132-3p	MIMAT0000426	3054709	http://www.mirdb.org/cgi-bin/target_detail.cgi?targetID=3054709	541	56	http://www.mirdb.org/cgi-bin/mature_mir.cgi?name=hsa-miR-132-3p	ZNF264	9422	zinc finger protein 264
hsa-miR-132-3p	MIMAT0000426	3054976	http://www.mirdb.org/cgi-bin/target_detail.cgi?targetID=3054976	542	56	http://www.mirdb.org/cgi-bin/mature_mir.cgi?name=hsa-miR-132-3p	DGKE	8526	diacylglycerol kinase epsilon
hsa-miR-132-3p	MIMAT0000426	3054763	http://www.mirdb.org/cgi-bin/target_detail.cgi?targetID=3054763	543	56	http://www.mirdb.org/cgi-bin/mature_mir.cgi?name=hsa-miR-132-3p	REL	5966	REL proto-oncogene, NF-kB subunit
hsa-miR-132-3p	MIMAT0000426	3054844	http://www.mirdb.org/cgi-bin/target_detail.cgi?targetID=3054844	544	56	http://www.mirdb.org/cgi-bin/mature_mir.cgi?name=hsa-miR-132-3p	SV2B	9899	synaptic vesicle glycoprotein 2B
hsa-miR-132-3p	MIMAT0000426	3055091	http://www.mirdb.org/cgi-bin/target_detail.cgi?targetID=3055091	545	56	http://www.mirdb.org/cgi-bin/mature_mir.cgi?name=hsa-miR-132-3p	MSTN	2660	myostatin
hsa-miR-132-3p	MIMAT0000426	3054979	http://www.mirdb.org/cgi-bin/target_detail.cgi?targetID=3054979	546	56	http://www.mirdb.org/cgi-bin/mature_mir.cgi?name=hsa-miR-132-3p	FBXW2	26190	F-box and WD repeat domain containing 2
hsa-miR-132-3p	MIMAT0000426	3054465	http://www.mirdb.org/cgi-bin/target_detail.cgi?targetID=3054465	547	56	http://www.mirdb.org/cgi-bin/mature_mir.cgi?name=hsa-miR-132-3p	FOXN3	1112	forkhead box N3
hsa-miR-132-3p	MIMAT0000426	3054555	http://www.mirdb.org/cgi-bin/target_detail.cgi?targetID=3054555	548	56	http://www.mirdb.org/cgi-bin/mature_mir.cgi?name=hsa-miR-132-3p	PRKD1	5587	protein kinase D1
hsa-miR-132-3p	MIMAT0000426	3054680	http://www.mirdb.org/cgi-bin/target_detail.cgi?targetID=3054680	549	56	http://www.mirdb.org/cgi-bin/mature_mir.cgi?name=hsa-miR-132-3p	GNL3L	54552	G protein nucleolar 3 like
hsa-miR-132-3p	MIMAT0000426	3054953	http://www.mirdb.org/cgi-bin/target_detail.cgi?targetID=3054953	550	56	http://www.mirdb.org/cgi-bin/mature_mir.cgi?name=hsa-miR-132-3p	WASHC5	9897	WASH complex subunit 5
hsa-miR-132-3p	MIMAT0000426	3054758	http://www.mirdb.org/cgi-bin/target_detail.cgi?targetID=3054758	551	56	http://www.mirdb.org/cgi-bin/mature_mir.cgi?name=hsa-miR-132-3p	SETDB2	83852	SET domain bifurcated histone lysine methyltransferase 2
hsa-miR-132-3p	MIMAT0000426	3054698	http://www.mirdb.org/cgi-bin/target_detail.cgi?targetID=3054698	552	56	http://www.mirdb.org/cgi-bin/mature_mir.cgi?name=hsa-miR-132-3p	CAMTA1	23261	calmodulin binding transcription activator 1
hsa-miR-132-3p	MIMAT0000426	3054928	http://www.mirdb.org/cgi-bin/target_detail.cgi?targetID=3054928	553	56	http://www.mirdb.org/cgi-bin/mature_mir.cgi?name=hsa-miR-132-3p	TP53AIP1	63970	tumor protein p53 regulated apoptosis inducing protein 1
hsa-miR-132-3p	MIMAT0000426	3054597	http://www.mirdb.org/cgi-bin/target_detail.cgi?targetID=3054597	554	55	http://www.mirdb.org/cgi-bin/mature_mir.cgi?name=hsa-miR-132-3p	RHOU	58480	ras homolog family member U
hsa-miR-132-3p	MIMAT0000426	3055065	http://www.mirdb.org/cgi-bin/target_detail.cgi?targetID=3055065	555	55	http://www.mirdb.org/cgi-bin/mature_mir.cgi?name=hsa-miR-132-3p	ZNF333	84449	zinc finger protein 333
hsa-miR-132-3p	MIMAT0000426	3054851	http://www.mirdb.org/cgi-bin/target_detail.cgi?targetID=3054851	556	55	http://www.mirdb.org/cgi-bin/mature_mir.cgi?name=hsa-miR-132-3p	WDR93	56964	WD repeat domain 93
hsa-miR-132-3p	MIMAT0000426	3054593	http://www.mirdb.org/cgi-bin/target_detail.cgi?targetID=3054593	557	55	http://www.mirdb.org/cgi-bin/mature_mir.cgi?name=hsa-miR-132-3p	ARMC1	55156	armadillo repeat containing 1
hsa-miR-132-3p	MIMAT0000426	3054563	http://www.mirdb.org/cgi-bin/target_detail.cgi?targetID=3054563	558	55	http://www.mirdb.org/cgi-bin/mature_mir.cgi?name=hsa-miR-132-3p	TMEM50B	757	transmembrane protein 50B
hsa-miR-132-3p	MIMAT0000426	3054607	http://www.mirdb.org/cgi-bin/target_detail.cgi?targetID=3054607	559	55	http://www.mirdb.org/cgi-bin/mature_mir.cgi?name=hsa-miR-132-3p	TMEM87A	25963	transmembrane protein 87A
hsa-miR-132-3p	MIMAT0000426	3054594	http://www.mirdb.org/cgi-bin/target_detail.cgi?targetID=3054594	560	55	http://www.mirdb.org/cgi-bin/mature_mir.cgi?name=hsa-miR-132-3p	GRK3	157	G protein-coupled receptor kinase 3
hsa-miR-132-3p	MIMAT0000426	3054859	http://www.mirdb.org/cgi-bin/target_detail.cgi?targetID=3054859	561	55	http://www.mirdb.org/cgi-bin/mature_mir.cgi?name=hsa-miR-132-3p	DNMBP	23268	dynamin binding protein
hsa-miR-132-3p	MIMAT0000426	3054652	http://www.mirdb.org/cgi-bin/target_detail.cgi?targetID=3054652	562	55	http://www.mirdb.org/cgi-bin/mature_mir.cgi?name=hsa-miR-132-3p	DIPK2B	79742	divergent protein kinase domain 2B
hsa-miR-132-3p	MIMAT0000426	3054835	http://www.mirdb.org/cgi-bin/target_detail.cgi?targetID=3054835	563	55	http://www.mirdb.org/cgi-bin/mature_mir.cgi?name=hsa-miR-132-3p	LOC100287896	100287896	uncharacterized LOC100287896
hsa-miR-132-3p	MIMAT0000426	3055025	http://www.mirdb.org/cgi-bin/target_detail.cgi?targetID=3055025	564	55	http://www.mirdb.org/cgi-bin/mature_mir.cgi?name=hsa-miR-132-3p	PPM1L	151742	protein phosphatase, Mg2+/Mn2+ dependent 1L
hsa-miR-132-3p	MIMAT0000426	3054747	http://www.mirdb.org/cgi-bin/target_detail.cgi?targetID=3054747	565	55	http://www.mirdb.org/cgi-bin/mature_mir.cgi?name=hsa-miR-132-3p	KCNMA1	3778	potassium calcium-activated channel subfamily M alpha 1
hsa-miR-132-3p	MIMAT0000426	3055076	http://www.mirdb.org/cgi-bin/target_detail.cgi?targetID=3055076	566	55	http://www.mirdb.org/cgi-bin/mature_mir.cgi?name=hsa-miR-132-3p	SCCPDH	51097	saccharopine dehydrogenase (putative)
hsa-miR-132-3p	MIMAT0000426	3054543	http://www.mirdb.org/cgi-bin/target_detail.cgi?targetID=3054543	567	55	http://www.mirdb.org/cgi-bin/mature_mir.cgi?name=hsa-miR-132-3p	SNIP1	79753	Smad nuclear interacting protein 1
hsa-miR-132-3p	MIMAT0000426	3054629	http://www.mirdb.org/cgi-bin/target_detail.cgi?targetID=3054629	568	55	http://www.mirdb.org/cgi-bin/mature_mir.cgi?name=hsa-miR-132-3p	NEIL2	252969	nei like DNA glycosylase 2
hsa-miR-132-3p	MIMAT0000426	3054486	http://www.mirdb.org/cgi-bin/target_detail.cgi?targetID=3054486	569	55	http://www.mirdb.org/cgi-bin/mature_mir.cgi?name=hsa-miR-132-3p	NAB1	4664	NGFI-A binding protein 1
hsa-miR-132-3p	MIMAT0000426	3054880	http://www.mirdb.org/cgi-bin/target_detail.cgi?targetID=3054880	570	55	http://www.mirdb.org/cgi-bin/mature_mir.cgi?name=hsa-miR-132-3p	BTRC	8945	beta-transducin repeat containing E3 ubiquitin protein ligase
hsa-miR-132-3p	MIMAT0000426	3054550	http://www.mirdb.org/cgi-bin/target_detail.cgi?targetID=3054550	571	55	http://www.mirdb.org/cgi-bin/mature_mir.cgi?name=hsa-miR-132-3p	CC2D2A	57545	coiled-coil and C2 domain containing 2A
hsa-miR-132-3p	MIMAT0000426	3054578	http://www.mirdb.org/cgi-bin/target_detail.cgi?targetID=3054578	572	55	http://www.mirdb.org/cgi-bin/mature_mir.cgi?name=hsa-miR-132-3p	AFF4	27125	AF4/FMR2 family member 4
hsa-miR-132-3p	MIMAT0000426	3054534	http://www.mirdb.org/cgi-bin/target_detail.cgi?targetID=3054534	573	55	http://www.mirdb.org/cgi-bin/mature_mir.cgi?name=hsa-miR-132-3p	GRSF1	2926	G-rich RNA sequence binding factor 1
hsa-miR-132-3p	MIMAT0000426	3054913	http://www.mirdb.org/cgi-bin/target_detail.cgi?targetID=3054913	574	55	http://www.mirdb.org/cgi-bin/mature_mir.cgi?name=hsa-miR-132-3p	EDN1	1906	endothelin 1
hsa-miR-132-3p	MIMAT0000426	3055002	http://www.mirdb.org/cgi-bin/target_detail.cgi?targetID=3055002	575	54	http://www.mirdb.org/cgi-bin/mature_mir.cgi?name=hsa-miR-132-3p	WTAP	9589	WT1 associated protein
hsa-miR-132-3p	MIMAT0000426	3055004	http://www.mirdb.org/cgi-bin/target_detail.cgi?targetID=3055004	576	54	http://www.mirdb.org/cgi-bin/mature_mir.cgi?name=hsa-miR-132-3p	KLRG1	10219	killer cell lectin like receptor G1
hsa-miR-132-3p	MIMAT0000426	3054577	http://www.mirdb.org/cgi-bin/target_detail.cgi?targetID=3054577	577	54	http://www.mirdb.org/cgi-bin/mature_mir.cgi?name=hsa-miR-132-3p	RIT1	6016	Ras like without CAAX 1
hsa-miR-132-3p	MIMAT0000426	3054454	http://www.mirdb.org/cgi-bin/target_detail.cgi?targetID=3054454	578	54	http://www.mirdb.org/cgi-bin/mature_mir.cgi?name=hsa-miR-132-3p	KCNS1	3787	potassium voltage-gated channel modifier subfamily S member 1
hsa-miR-132-3p	MIMAT0000426	3054882	http://www.mirdb.org/cgi-bin/target_detail.cgi?targetID=3054882	579	54	http://www.mirdb.org/cgi-bin/mature_mir.cgi?name=hsa-miR-132-3p	POLR1A	25885	RNA polymerase I subunit A
hsa-miR-132-3p	MIMAT0000426	3054837	http://www.mirdb.org/cgi-bin/target_detail.cgi?targetID=3054837	580	54	http://www.mirdb.org/cgi-bin/mature_mir.cgi?name=hsa-miR-132-3p	NUCKS1	64710	nuclear casein kinase and cyclin dependent kinase substrate 1
hsa-miR-132-3p	MIMAT0000426	3054826	http://www.mirdb.org/cgi-bin/target_detail.cgi?targetID=3054826	581	54	http://www.mirdb.org/cgi-bin/mature_mir.cgi?name=hsa-miR-132-3p	ZNF90	7643	zinc finger protein 90
hsa-miR-132-3p	MIMAT0000426	3054697	http://www.mirdb.org/cgi-bin/target_detail.cgi?targetID=3054697	582	54	http://www.mirdb.org/cgi-bin/mature_mir.cgi?name=hsa-miR-132-3p	ELOVL2	54898	ELOVL fatty acid elongase 2
hsa-miR-132-3p	MIMAT0000426	3054985	http://www.mirdb.org/cgi-bin/target_detail.cgi?targetID=3054985	583	54	http://www.mirdb.org/cgi-bin/mature_mir.cgi?name=hsa-miR-132-3p	PIK3IP1	113791	phosphoinositide-3-kinase interacting protein 1
hsa-miR-132-3p	MIMAT0000426	3054619	http://www.mirdb.org/cgi-bin/target_detail.cgi?targetID=3054619	584	54	http://www.mirdb.org/cgi-bin/mature_mir.cgi?name=hsa-miR-132-3p	ACHE	43	acetylcholinesterase (Cartwright blood group)
hsa-miR-132-3p	MIMAT0000426	3055046	http://www.mirdb.org/cgi-bin/target_detail.cgi?targetID=3055046	585	54	http://www.mirdb.org/cgi-bin/mature_mir.cgi?name=hsa-miR-132-3p	PTPN4	5775	protein tyrosine phosphatase, non-receptor type 4
hsa-miR-132-3p	MIMAT0000426	3055085	http://www.mirdb.org/cgi-bin/target_detail.cgi?targetID=3055085	586	54	http://www.mirdb.org/cgi-bin/mature_mir.cgi?name=hsa-miR-132-3p	ESYT2	57488	extended synaptotagmin 2
hsa-miR-132-3p	MIMAT0000426	3054727	http://www.mirdb.org/cgi-bin/target_detail.cgi?targetID=3054727	587	54	http://www.mirdb.org/cgi-bin/mature_mir.cgi?name=hsa-miR-132-3p	TSHZ2	128553	teashirt zinc finger homeobox 2
hsa-miR-132-3p	MIMAT0000426	3054934	http://www.mirdb.org/cgi-bin/target_detail.cgi?targetID=3054934	588	54	http://www.mirdb.org/cgi-bin/mature_mir.cgi?name=hsa-miR-132-3p	C19orf47	126526	chromosome 19 open reading frame 47
hsa-miR-132-3p	MIMAT0000426	3054568	http://www.mirdb.org/cgi-bin/target_detail.cgi?targetID=3054568	589	54	http://www.mirdb.org/cgi-bin/mature_mir.cgi?name=hsa-miR-132-3p	EXOC2	55770	exocyst complex component 2
hsa-miR-132-3p	MIMAT0000426	3055058	http://www.mirdb.org/cgi-bin/target_detail.cgi?targetID=3055058	590	53	http://www.mirdb.org/cgi-bin/mature_mir.cgi?name=hsa-miR-132-3p	PRR5L	79899	proline rich 5 like
hsa-miR-132-3p	MIMAT0000426	3055061	http://www.mirdb.org/cgi-bin/target_detail.cgi?targetID=3055061	591	53	http://www.mirdb.org/cgi-bin/mature_mir.cgi?name=hsa-miR-132-3p	CLVS2	134829	clavesin 2
hsa-miR-132-3p	MIMAT0000426	3055021	http://www.mirdb.org/cgi-bin/target_detail.cgi?targetID=3055021	592	53	http://www.mirdb.org/cgi-bin/mature_mir.cgi?name=hsa-miR-132-3p	TRIB2	28951	tribbles pseudokinase 2
hsa-miR-132-3p	MIMAT0000426	3054678	http://www.mirdb.org/cgi-bin/target_detail.cgi?targetID=3054678	593	53	http://www.mirdb.org/cgi-bin/mature_mir.cgi?name=hsa-miR-132-3p	SLC10A4	201780	solute carrier family 10 member 4
hsa-miR-132-3p	MIMAT0000426	3054743	http://www.mirdb.org/cgi-bin/target_detail.cgi?targetID=3054743	594	53	http://www.mirdb.org/cgi-bin/mature_mir.cgi?name=hsa-miR-132-3p	PNN	5411	pinin, desmosome associated protein
hsa-miR-132-3p	MIMAT0000426	3054524	http://www.mirdb.org/cgi-bin/target_detail.cgi?targetID=3054524	595	53	http://www.mirdb.org/cgi-bin/mature_mir.cgi?name=hsa-miR-132-3p	MEF2C	4208	myocyte enhancer factor 2C
hsa-miR-132-3p	MIMAT0000426	3054782	http://www.mirdb.org/cgi-bin/target_detail.cgi?targetID=3054782	596	53	http://www.mirdb.org/cgi-bin/mature_mir.cgi?name=hsa-miR-132-3p	SEPT11	55752	septin 11
hsa-miR-132-3p	MIMAT0000426	3054960	http://www.mirdb.org/cgi-bin/target_detail.cgi?targetID=3054960	597	53	http://www.mirdb.org/cgi-bin/mature_mir.cgi?name=hsa-miR-132-3p	CST3	1471	cystatin C
hsa-miR-132-3p	MIMAT0000426	3054870	http://www.mirdb.org/cgi-bin/target_detail.cgi?targetID=3054870	598	53	http://www.mirdb.org/cgi-bin/mature_mir.cgi?name=hsa-miR-132-3p	MAPK8	5599	mitogen-activated protein kinase 8
hsa-miR-132-3p	MIMAT0000426	3054915	http://www.mirdb.org/cgi-bin/target_detail.cgi?targetID=3054915	599	53	http://www.mirdb.org/cgi-bin/mature_mir.cgi?name=hsa-miR-132-3p	WWOX	51741	WW domain containing oxidoreductase
hsa-miR-132-3p	MIMAT0000426	3054682	http://www.mirdb.org/cgi-bin/target_detail.cgi?targetID=3054682	600	53	http://www.mirdb.org/cgi-bin/mature_mir.cgi?name=hsa-miR-132-3p	CSNK1G3	1456	casein kinase 1 gamma 3
hsa-miR-132-3p	MIMAT0000426	3054643	http://www.mirdb.org/cgi-bin/target_detail.cgi?targetID=3054643	601	53	http://www.mirdb.org/cgi-bin/mature_mir.cgi?name=hsa-miR-132-3p	BNIP2	663	BCL2 interacting protein 2
hsa-miR-132-3p	MIMAT0000426	3054653	http://www.mirdb.org/cgi-bin/target_detail.cgi?targetID=3054653	602	53	http://www.mirdb.org/cgi-bin/mature_mir.cgi?name=hsa-miR-132-3p	ARID1A	8289	AT-rich interaction domain 1A
hsa-miR-132-3p	MIMAT0000426	3054848	http://www.mirdb.org/cgi-bin/target_detail.cgi?targetID=3054848	603	53	http://www.mirdb.org/cgi-bin/mature_mir.cgi?name=hsa-miR-132-3p	ZNF287	57336	zinc finger protein 287
hsa-miR-132-3p	MIMAT0000426	3054839	http://www.mirdb.org/cgi-bin/target_detail.cgi?targetID=3054839	604	53	http://www.mirdb.org/cgi-bin/mature_mir.cgi?name=hsa-miR-132-3p	C5orf51	285636	chromosome 5 open reading frame 51
hsa-miR-132-3p	MIMAT0000426	3054701	http://www.mirdb.org/cgi-bin/target_detail.cgi?targetID=3054701	605	53	http://www.mirdb.org/cgi-bin/mature_mir.cgi?name=hsa-miR-132-3p	RRP7A	27341	ribosomal RNA processing 7 homolog A
hsa-miR-132-3p	MIMAT0000426	3054683	http://www.mirdb.org/cgi-bin/target_detail.cgi?targetID=3054683	606	52	http://www.mirdb.org/cgi-bin/mature_mir.cgi?name=hsa-miR-132-3p	TPGS2	25941	tubulin polyglutamylase complex subunit 2
hsa-miR-132-3p	MIMAT0000426	3054612	http://www.mirdb.org/cgi-bin/target_detail.cgi?targetID=3054612	607	52	http://www.mirdb.org/cgi-bin/mature_mir.cgi?name=hsa-miR-132-3p	CRTC1	23373	CREB regulated transcription coactivator 1
hsa-miR-132-3p	MIMAT0000426	3054910	http://www.mirdb.org/cgi-bin/target_detail.cgi?targetID=3054910	608	52	http://www.mirdb.org/cgi-bin/mature_mir.cgi?name=hsa-miR-132-3p	ZNF280C	55609	zinc finger protein 280C
hsa-miR-132-3p	MIMAT0000426	3054694	http://www.mirdb.org/cgi-bin/target_detail.cgi?targetID=3054694	609	52	http://www.mirdb.org/cgi-bin/mature_mir.cgi?name=hsa-miR-132-3p	CDK6	1021	cyclin dependent kinase 6
hsa-miR-132-3p	MIMAT0000426	3055095	http://www.mirdb.org/cgi-bin/target_detail.cgi?targetID=3055095	610	52	http://www.mirdb.org/cgi-bin/mature_mir.cgi?name=hsa-miR-132-3p	TADA2B	93624	transcriptional adaptor 2B
hsa-miR-132-3p	MIMAT0000426	3055057	http://www.mirdb.org/cgi-bin/target_detail.cgi?targetID=3055057	611	52	http://www.mirdb.org/cgi-bin/mature_mir.cgi?name=hsa-miR-132-3p	ATP6V1H	51606	ATPase H+ transporting V1 subunit H
hsa-miR-132-3p	MIMAT0000426	3054827	http://www.mirdb.org/cgi-bin/target_detail.cgi?targetID=3054827	612	52	http://www.mirdb.org/cgi-bin/mature_mir.cgi?name=hsa-miR-132-3p	DOCK4	9732	dedicator of cytokinesis 4
hsa-miR-132-3p	MIMAT0000426	3054604	http://www.mirdb.org/cgi-bin/target_detail.cgi?targetID=3054604	613	52	http://www.mirdb.org/cgi-bin/mature_mir.cgi?name=hsa-miR-132-3p	KMT5B	51111	lysine methyltransferase 5B
hsa-miR-132-3p	MIMAT0000426	3054438	http://www.mirdb.org/cgi-bin/target_detail.cgi?targetID=3054438	614	52	http://www.mirdb.org/cgi-bin/mature_mir.cgi?name=hsa-miR-132-3p	VWA3B	200403	von Willebrand factor A domain containing 3B
hsa-miR-132-3p	MIMAT0000426	3054662	http://www.mirdb.org/cgi-bin/target_detail.cgi?targetID=3054662	615	52	http://www.mirdb.org/cgi-bin/mature_mir.cgi?name=hsa-miR-132-3p	TTC14	151613	tetratricopeptide repeat domain 14
hsa-miR-132-3p	MIMAT0000426	3054660	http://www.mirdb.org/cgi-bin/target_detail.cgi?targetID=3054660	616	52	http://www.mirdb.org/cgi-bin/mature_mir.cgi?name=hsa-miR-132-3p	MARCH6	10299	membrane associated ring-CH-type finger 6
hsa-miR-132-3p	MIMAT0000426	3054842	http://www.mirdb.org/cgi-bin/target_detail.cgi?targetID=3054842	617	52	http://www.mirdb.org/cgi-bin/mature_mir.cgi?name=hsa-miR-132-3p	ZFY	7544	zinc finger protein Y-linked
hsa-miR-132-3p	MIMAT0000426	3054841	http://www.mirdb.org/cgi-bin/target_detail.cgi?targetID=3054841	618	52	http://www.mirdb.org/cgi-bin/mature_mir.cgi?name=hsa-miR-132-3p	TMEM59	9528	transmembrane protein 59
hsa-miR-132-3p	MIMAT0000426	3054797	http://www.mirdb.org/cgi-bin/target_detail.cgi?targetID=3054797	619	52	http://www.mirdb.org/cgi-bin/mature_mir.cgi?name=hsa-miR-132-3p	TCF7L1	83439	transcription factor 7 like 1
hsa-miR-132-3p	MIMAT0000426	3054726	http://www.mirdb.org/cgi-bin/target_detail.cgi?targetID=3054726	620	52	http://www.mirdb.org/cgi-bin/mature_mir.cgi?name=hsa-miR-132-3p	PHKB	5257	phosphorylase kinase regulatory subunit beta
hsa-miR-132-3p	MIMAT0000426	3054546	http://www.mirdb.org/cgi-bin/target_detail.cgi?targetID=3054546	621	52	http://www.mirdb.org/cgi-bin/mature_mir.cgi?name=hsa-miR-132-3p	DCAF10	79269	DDB1 and CUL4 associated factor 10
hsa-miR-132-3p	MIMAT0000426	3054526	http://www.mirdb.org/cgi-bin/target_detail.cgi?targetID=3054526	622	52	http://www.mirdb.org/cgi-bin/mature_mir.cgi?name=hsa-miR-132-3p	CCDC189	90835	coiled-coil domain containing 189
hsa-miR-132-3p	MIMAT0000426	3054527	http://www.mirdb.org/cgi-bin/target_detail.cgi?targetID=3054527	623	52	http://www.mirdb.org/cgi-bin/mature_mir.cgi?name=hsa-miR-132-3p	ALKBH8	91801	alkB homolog 8, tRNA methyltransferase
hsa-miR-132-3p	MIMAT0000426	3055039	http://www.mirdb.org/cgi-bin/target_detail.cgi?targetID=3055039	624	52	http://www.mirdb.org/cgi-bin/mature_mir.cgi?name=hsa-miR-132-3p	ZBTB5	9925	zinc finger and BTB domain containing 5
hsa-miR-132-3p	MIMAT0000426	3054993	http://www.mirdb.org/cgi-bin/target_detail.cgi?targetID=3054993	625	52	http://www.mirdb.org/cgi-bin/mature_mir.cgi?name=hsa-miR-132-3p	MEGF11	84465	multiple EGF like domains 11
hsa-miR-132-3p	MIMAT0000426	3054720	http://www.mirdb.org/cgi-bin/target_detail.cgi?targetID=3054720	626	52	http://www.mirdb.org/cgi-bin/mature_mir.cgi?name=hsa-miR-132-3p	SEPSECS	51091	Sep (O-phosphoserine) tRNA:Sec (selenocysteine) tRNA synthase
hsa-miR-132-3p	MIMAT0000426	3054431	http://www.mirdb.org/cgi-bin/target_detail.cgi?targetID=3054431	627	51	http://www.mirdb.org/cgi-bin/mature_mir.cgi?name=hsa-miR-132-3p	ABR	29	ABR, RhoGEF and GTPase activating protein
hsa-miR-132-3p	MIMAT0000426	3054984	http://www.mirdb.org/cgi-bin/target_detail.cgi?targetID=3054984	628	51	http://www.mirdb.org/cgi-bin/mature_mir.cgi?name=hsa-miR-132-3p	SREBF1	6720	sterol regulatory element binding transcription factor 1
hsa-miR-132-3p	MIMAT0000426	3054638	http://www.mirdb.org/cgi-bin/target_detail.cgi?targetID=3054638	629	51	http://www.mirdb.org/cgi-bin/mature_mir.cgi?name=hsa-miR-132-3p	SEMA4A	64218	semaphorin 4A
hsa-miR-132-3p	MIMAT0000426	3054748	http://www.mirdb.org/cgi-bin/target_detail.cgi?targetID=3054748	630	51	http://www.mirdb.org/cgi-bin/mature_mir.cgi?name=hsa-miR-132-3p	GRM4	2914	glutamate metabotropic receptor 4
hsa-miR-132-3p	MIMAT0000426	3054667	http://www.mirdb.org/cgi-bin/target_detail.cgi?targetID=3054667	631	51	http://www.mirdb.org/cgi-bin/mature_mir.cgi?name=hsa-miR-132-3p	ZWINT	11130	ZW10 interacting kinetochore protein
hsa-miR-132-3p	MIMAT0000426	3054990	http://www.mirdb.org/cgi-bin/target_detail.cgi?targetID=3054990	632	51	http://www.mirdb.org/cgi-bin/mature_mir.cgi?name=hsa-miR-132-3p	REPS2	9185	RALBP1 associated Eps domain containing 2
hsa-miR-132-3p	MIMAT0000426	3054855	http://www.mirdb.org/cgi-bin/target_detail.cgi?targetID=3054855	633	51	http://www.mirdb.org/cgi-bin/mature_mir.cgi?name=hsa-miR-132-3p	ZNF248	57209	zinc finger protein 248
hsa-miR-132-3p	MIMAT0000426	3055009	http://www.mirdb.org/cgi-bin/target_detail.cgi?targetID=3055009	634	51	http://www.mirdb.org/cgi-bin/mature_mir.cgi?name=hsa-miR-132-3p	UNC80	285175	unc-80 homolog, NALCN channel complex subunit
hsa-miR-132-3p	MIMAT0000426	3054840	http://www.mirdb.org/cgi-bin/target_detail.cgi?targetID=3054840	635	51	http://www.mirdb.org/cgi-bin/mature_mir.cgi?name=hsa-miR-132-3p	ITCH	83737	itchy E3 ubiquitin protein ligase
hsa-miR-132-3p	MIMAT0000426	3054476	http://www.mirdb.org/cgi-bin/target_detail.cgi?targetID=3054476	636	51	http://www.mirdb.org/cgi-bin/mature_mir.cgi?name=hsa-miR-132-3p	ZMAT3	64393	zinc finger matrin-type 3
hsa-miR-132-3p	MIMAT0000426	3054541	http://www.mirdb.org/cgi-bin/target_detail.cgi?targetID=3054541	637	51	http://www.mirdb.org/cgi-bin/mature_mir.cgi?name=hsa-miR-132-3p	SLC30A10	55532	solute carrier family 30 member 10
hsa-miR-132-3p	MIMAT0000426	3054656	http://www.mirdb.org/cgi-bin/target_detail.cgi?targetID=3054656	638	51	http://www.mirdb.org/cgi-bin/mature_mir.cgi?name=hsa-miR-132-3p	DIMT1	27292	DIM1 dimethyladenosine transferase 1 homolog
hsa-miR-132-3p	MIMAT0000426	3054658	http://www.mirdb.org/cgi-bin/target_detail.cgi?targetID=3054658	639	51	http://www.mirdb.org/cgi-bin/mature_mir.cgi?name=hsa-miR-132-3p	UBR3	130507	ubiquitin protein ligase E3 component n-recognin 3
hsa-miR-132-3p	MIMAT0000426	3054908	http://www.mirdb.org/cgi-bin/target_detail.cgi?targetID=3054908	640	51	http://www.mirdb.org/cgi-bin/mature_mir.cgi?name=hsa-miR-132-3p	ACP1	52	acid phosphatase 1
hsa-miR-132-3p	MIMAT0000426	3054836	http://www.mirdb.org/cgi-bin/target_detail.cgi?targetID=3054836	641	51	http://www.mirdb.org/cgi-bin/mature_mir.cgi?name=hsa-miR-132-3p	ZNF696	79943	zinc finger protein 696
hsa-miR-132-3p	MIMAT0000426	3054625	http://www.mirdb.org/cgi-bin/target_detail.cgi?targetID=3054625	642	51	http://www.mirdb.org/cgi-bin/mature_mir.cgi?name=hsa-miR-132-3p	ENTPD1	953	ectonucleoside triphosphate diphosphohydrolase 1
hsa-miR-132-3p	MIMAT0000426	3054957	http://www.mirdb.org/cgi-bin/target_detail.cgi?targetID=3054957	643	51	http://www.mirdb.org/cgi-bin/mature_mir.cgi?name=hsa-miR-132-3p	FABP2	2169	fatty acid binding protein 2
hsa-miR-132-3p	MIMAT0000426	3054744	http://www.mirdb.org/cgi-bin/target_detail.cgi?targetID=3054744	644	51	http://www.mirdb.org/cgi-bin/mature_mir.cgi?name=hsa-miR-132-3p	BRAP	8315	BRCA1 associated protein
hsa-miR-132-3p	MIMAT0000426	3054589	http://www.mirdb.org/cgi-bin/target_detail.cgi?targetID=3054589	645	51	http://www.mirdb.org/cgi-bin/mature_mir.cgi?name=hsa-miR-132-3p	TFDP1	7027	transcription factor Dp-1
hsa-miR-132-3p	MIMAT0000426	3055032	http://www.mirdb.org/cgi-bin/target_detail.cgi?targetID=3055032	646	51	http://www.mirdb.org/cgi-bin/mature_mir.cgi?name=hsa-miR-132-3p	ABCG1	9619	ATP binding cassette subfamily G member 1
hsa-miR-132-3p	MIMAT0000426	3054596	http://www.mirdb.org/cgi-bin/target_detail.cgi?targetID=3054596	647	51	http://www.mirdb.org/cgi-bin/mature_mir.cgi?name=hsa-miR-132-3p	EDNRA	1909	endothelin receptor type A
hsa-miR-132-3p	MIMAT0000426	3055036	http://www.mirdb.org/cgi-bin/target_detail.cgi?targetID=3055036	648	51	http://www.mirdb.org/cgi-bin/mature_mir.cgi?name=hsa-miR-132-3p	TPRG1	285386	tumor protein p63 regulated 1
hsa-miR-132-3p	MIMAT0000426	3054557	http://www.mirdb.org/cgi-bin/target_detail.cgi?targetID=3054557	649	51	http://www.mirdb.org/cgi-bin/mature_mir.cgi?name=hsa-miR-132-3p	MDFIC	29969	MyoD family inhibitor domain containing
hsa-miR-132-3p	MIMAT0000426	3054448	http://www.mirdb.org/cgi-bin/target_detail.cgi?targetID=3054448	650	51	http://www.mirdb.org/cgi-bin/mature_mir.cgi?name=hsa-miR-132-3p	PSD3	23362	pleckstrin and Sec7 domain containing 3
hsa-miR-132-3p	MIMAT0000426	3054977	http://www.mirdb.org/cgi-bin/target_detail.cgi?targetID=3054977	651	51	http://www.mirdb.org/cgi-bin/mature_mir.cgi?name=hsa-miR-132-3p	HECTD2	143279	HECT domain E3 ubiquitin protein ligase 2
hsa-miR-132-3p	MIMAT0000426	3054816	http://www.mirdb.org/cgi-bin/target_detail.cgi?targetID=3054816	652	50	http://www.mirdb.org/cgi-bin/mature_mir.cgi?name=hsa-miR-132-3p	SH3TC2	79628	SH3 domain and tetratricopeptide repeats 2
hsa-miR-132-3p	MIMAT0000426	3054761	http://www.mirdb.org/cgi-bin/target_detail.cgi?targetID=3054761	653	50	http://www.mirdb.org/cgi-bin/mature_mir.cgi?name=hsa-miR-132-3p	PLXND1	23129	plexin D1
hsa-miR-132-3p	MIMAT0000426	3054956	http://www.mirdb.org/cgi-bin/target_detail.cgi?targetID=3054956	654	50	http://www.mirdb.org/cgi-bin/mature_mir.cgi?name=hsa-miR-132-3p	NABP1	64859	nucleic acid binding protein 1
hsa-miR-132-3p	MIMAT0000426	3054684	http://www.mirdb.org/cgi-bin/target_detail.cgi?targetID=3054684	655	50	http://www.mirdb.org/cgi-bin/mature_mir.cgi?name=hsa-miR-132-3p	GUCY1A1	2982	guanylate cyclase 1 soluble subunit alpha 1
hsa-miR-132-3p	MIMAT0000426	3054925	http://www.mirdb.org/cgi-bin/target_detail.cgi?targetID=3054925	656	50	http://www.mirdb.org/cgi-bin/mature_mir.cgi?name=hsa-miR-132-3p	KLRC4-KLRK1	100528032	KLRC4-KLRK1 readthrough
hsa-miR-132-3p	MIMAT0000426	3054805	http://www.mirdb.org/cgi-bin/target_detail.cgi?targetID=3054805	657	50	http://www.mirdb.org/cgi-bin/mature_mir.cgi?name=hsa-miR-132-3p	ZNF280D	54816	zinc finger protein 280D
hsa-miR-132-3p	MIMAT0000426	3054692	http://www.mirdb.org/cgi-bin/target_detail.cgi?targetID=3054692	658	50	http://www.mirdb.org/cgi-bin/mature_mir.cgi?name=hsa-miR-132-3p	TRIP12	9320	thyroid hormone receptor interactor 12
hsa-miR-132-3p	MIMAT0000426	3055041	http://www.mirdb.org/cgi-bin/target_detail.cgi?targetID=3055041	659	50	http://www.mirdb.org/cgi-bin/mature_mir.cgi?name=hsa-miR-132-3p	APC	324	APC, WNT signaling pathway regulator
hsa-miR-132-3p	MIMAT0000426	3055082	http://www.mirdb.org/cgi-bin/target_detail.cgi?targetID=3055082	660	50	http://www.mirdb.org/cgi-bin/mature_mir.cgi?name=hsa-miR-132-3p	KLRK1	22914	killer cell lectin like receptor K1
hsa-miR-132-3p	MIMAT0000426	3054649	http://www.mirdb.org/cgi-bin/target_detail.cgi?targetID=3054649	661	50	http://www.mirdb.org/cgi-bin/mature_mir.cgi?name=hsa-miR-132-3p	SUCNR1	56670	succinate receptor 1
hsa-miR-132-3p	MIMAT0000426	3054616	http://www.mirdb.org/cgi-bin/target_detail.cgi?targetID=3054616	662	50	http://www.mirdb.org/cgi-bin/mature_mir.cgi?name=hsa-miR-132-3p	NOM1	64434	nucleolar protein with MIF4G domain 1
hsa-miR-132-3p	MIMAT0000426	3055064	http://www.mirdb.org/cgi-bin/target_detail.cgi?targetID=3055064	663	50	http://www.mirdb.org/cgi-bin/mature_mir.cgi?name=hsa-miR-132-3p	FRK	2444	fyn related Src family tyrosine kinase
hsa-miR-132-3p	MIMAT0000426	3054443	http://www.mirdb.org/cgi-bin/target_detail.cgi?targetID=3054443	664	50	http://www.mirdb.org/cgi-bin/mature_mir.cgi?name=hsa-miR-132-3p	FZD1	8321	frizzled class receptor 1
hsa-miR-132-3p	MIMAT0000426	3054628	http://www.mirdb.org/cgi-bin/target_detail.cgi?targetID=3054628	665	50	http://www.mirdb.org/cgi-bin/mature_mir.cgi?name=hsa-miR-132-3p	NKTR	4820	natural killer cell triggering receptor
hsa-miR-132-3p	MIMAT0000426	3054790	http://www.mirdb.org/cgi-bin/target_detail.cgi?targetID=3054790	666	50	http://www.mirdb.org/cgi-bin/mature_mir.cgi?name=hsa-miR-132-3p	CASD1	64921	CAS1 domain containing 1
hsa-miR-132-3p	MIMAT0000426	3054734	http://www.mirdb.org/cgi-bin/target_detail.cgi?targetID=3054734	667	50	http://www.mirdb.org/cgi-bin/mature_mir.cgi?name=hsa-miR-132-3p	CFAP206	154313	cilia and flagella associated protein 206
hsa-miR-132-3p	MIMAT0000426	3054587	http://www.mirdb.org/cgi-bin/target_detail.cgi?targetID=3054587	668	50	http://www.mirdb.org/cgi-bin/mature_mir.cgi?name=hsa-miR-132-3p	USP44	84101	ubiquitin specific peptidase 44
hsa-miR-132-3p	MIMAT0000426	3054437	http://www.mirdb.org/cgi-bin/target_detail.cgi?targetID=3054437	669	50	http://www.mirdb.org/cgi-bin/mature_mir.cgi?name=hsa-miR-132-3p	VPS41	27072	VPS41, HOPS complex subunit
hsa-miR-132-3p	MIMAT0000426	3054706	http://www.mirdb.org/cgi-bin/target_detail.cgi?targetID=3054706	670	50	http://www.mirdb.org/cgi-bin/mature_mir.cgi?name=hsa-miR-132-3p	EHF	26298	ETS homologous factor
hsa-miR-132-3p	MIMAT0000426	3054645	http://www.mirdb.org/cgi-bin/target_detail.cgi?targetID=3054645	671	50	http://www.mirdb.org/cgi-bin/mature_mir.cgi?name=hsa-miR-132-3p	CNOT2	4848	CCR4-NOT transcription complex subunit 2
hsa-miR-132-3p	MIMAT0000426	3054731	http://www.mirdb.org/cgi-bin/target_detail.cgi?targetID=3054731	672	50	http://www.mirdb.org/cgi-bin/mature_mir.cgi?name=hsa-miR-132-3p	GLIPR1	11010	GLI pathogenesis related 1
hsa-miR-132-3p	MIMAT0000426	3054738	http://www.mirdb.org/cgi-bin/target_detail.cgi?targetID=3054738	673	50	http://www.mirdb.org/cgi-bin/mature_mir.cgi?name=hsa-miR-132-3p	DACH1	1602	dachshund family transcription factor 1
hsa-miR-19a-3p	MIMAT0000073	965403	http://www.mirdb.org/cgi-bin/target_detail.cgi?targetID=965403	1	100	http://www.mirdb.org/cgi-bin/mature_mir.cgi?name=hsa-miR-19a-3p	ESR1	2099	estrogen receptor 1
hsa-miR-19a-3p	MIMAT0000073	965502	http://www.mirdb.org/cgi-bin/target_detail.cgi?targetID=965502	2	100	http://www.mirdb.org/cgi-bin/mature_mir.cgi?name=hsa-miR-19a-3p	ATXN1	6310	ataxin 1
hsa-miR-19a-3p	MIMAT0000073	965525	http://www.mirdb.org/cgi-bin/target_detail.cgi?targetID=965525	3	100	http://www.mirdb.org/cgi-bin/mature_mir.cgi?name=hsa-miR-19a-3p	ZMYND11	10771	zinc finger MYND-type containing 11
hsa-miR-19a-3p	MIMAT0000073	965710	http://www.mirdb.org/cgi-bin/target_detail.cgi?targetID=965710	4	100	http://www.mirdb.org/cgi-bin/mature_mir.cgi?name=hsa-miR-19a-3p	ATG14	22863	autophagy related 14
hsa-miR-19a-3p	MIMAT0000073	965789	http://www.mirdb.org/cgi-bin/target_detail.cgi?targetID=965789	5	100	http://www.mirdb.org/cgi-bin/mature_mir.cgi?name=hsa-miR-19a-3p	SLC24A3	57419	solute carrier family 24 member 3
hsa-miR-19a-3p	MIMAT0000073	965977	http://www.mirdb.org/cgi-bin/target_detail.cgi?targetID=965977	6	100	http://www.mirdb.org/cgi-bin/mature_mir.cgi?name=hsa-miR-19a-3p	SHANK1	50944	SH3 and multiple ankyrin repeat domains 1
hsa-miR-19a-3p	MIMAT0000073	966069	http://www.mirdb.org/cgi-bin/target_detail.cgi?targetID=966069	7	100	http://www.mirdb.org/cgi-bin/mature_mir.cgi?name=hsa-miR-19a-3p	LRP2	4036	LDL receptor related protein 2
hsa-miR-19a-3p	MIMAT0000073	966480	http://www.mirdb.org/cgi-bin/target_detail.cgi?targetID=966480	8	100	http://www.mirdb.org/cgi-bin/mature_mir.cgi?name=hsa-miR-19a-3p	HCFC2	29915	host cell factor C2
hsa-miR-19a-3p	MIMAT0000073	966592	http://www.mirdb.org/cgi-bin/target_detail.cgi?targetID=966592	9	100	http://www.mirdb.org/cgi-bin/mature_mir.cgi?name=hsa-miR-19a-3p	SECISBP2L	9728	SECIS binding protein 2 like
hsa-miR-19a-3p	MIMAT0000073	965387	http://www.mirdb.org/cgi-bin/target_detail.cgi?targetID=965387	10	99	http://www.mirdb.org/cgi-bin/mature_mir.cgi?name=hsa-miR-19a-3p	ACBD5	91452	acyl-CoA binding domain containing 5
hsa-miR-19a-3p	MIMAT0000073	965539	http://www.mirdb.org/cgi-bin/target_detail.cgi?targetID=965539	11	99	http://www.mirdb.org/cgi-bin/mature_mir.cgi?name=hsa-miR-19a-3p	GRSF1	2926	G-rich RNA sequence binding factor 1
hsa-miR-19a-3p	MIMAT0000073	965574	http://www.mirdb.org/cgi-bin/target_detail.cgi?targetID=965574	12	99	http://www.mirdb.org/cgi-bin/mature_mir.cgi?name=hsa-miR-19a-3p	DLG5	9231	discs large MAGUK scaffold protein 5
hsa-miR-19a-3p	MIMAT0000073	965583	http://www.mirdb.org/cgi-bin/target_detail.cgi?targetID=965583	13	99	http://www.mirdb.org/cgi-bin/mature_mir.cgi?name=hsa-miR-19a-3p	AFF1	4299	AF4/FMR2 family member 1
hsa-miR-19a-3p	MIMAT0000073	965586	http://www.mirdb.org/cgi-bin/target_detail.cgi?targetID=965586	14	99	http://www.mirdb.org/cgi-bin/mature_mir.cgi?name=hsa-miR-19a-3p	KBTBD8	84541	kelch repeat and BTB domain containing 8
hsa-miR-19a-3p	MIMAT0000073	965613	http://www.mirdb.org/cgi-bin/target_detail.cgi?targetID=965613	15	99	http://www.mirdb.org/cgi-bin/mature_mir.cgi?name=hsa-miR-19a-3p	BEND4	389206	BEN domain containing 4
hsa-miR-19a-3p	MIMAT0000073	965675	http://www.mirdb.org/cgi-bin/target_detail.cgi?targetID=965675	16	99	http://www.mirdb.org/cgi-bin/mature_mir.cgi?name=hsa-miR-19a-3p	TSC1	7248	TSC complex subunit 1
hsa-miR-19a-3p	MIMAT0000073	965691	http://www.mirdb.org/cgi-bin/target_detail.cgi?targetID=965691	17	99	http://www.mirdb.org/cgi-bin/mature_mir.cgi?name=hsa-miR-19a-3p	KCNJ2	3759	potassium voltage-gated channel subfamily J member 2
hsa-miR-19a-3p	MIMAT0000073	965809	http://www.mirdb.org/cgi-bin/target_detail.cgi?targetID=965809	18	99	http://www.mirdb.org/cgi-bin/mature_mir.cgi?name=hsa-miR-19a-3p	RPS6KA5	9252	ribosomal protein S6 kinase A5
hsa-miR-19a-3p	MIMAT0000073	965889	http://www.mirdb.org/cgi-bin/target_detail.cgi?targetID=965889	19	99	http://www.mirdb.org/cgi-bin/mature_mir.cgi?name=hsa-miR-19a-3p	CHIC1	53344	cysteine rich hydrophobic domain 1
hsa-miR-19a-3p	MIMAT0000073	965891	http://www.mirdb.org/cgi-bin/target_detail.cgi?targetID=965891	20	99	http://www.mirdb.org/cgi-bin/mature_mir.cgi?name=hsa-miR-19a-3p	CLOCK	9575	clock circadian regulator
hsa-miR-19a-3p	MIMAT0000073	965944	http://www.mirdb.org/cgi-bin/target_detail.cgi?targetID=965944	21	99	http://www.mirdb.org/cgi-bin/mature_mir.cgi?name=hsa-miR-19a-3p	MDM4	4194	MDM4, p53 regulator
hsa-miR-19a-3p	MIMAT0000073	965997	http://www.mirdb.org/cgi-bin/target_detail.cgi?targetID=965997	22	99	http://www.mirdb.org/cgi-bin/mature_mir.cgi?name=hsa-miR-19a-3p	KCNA4	3739	potassium voltage-gated channel subfamily A member 4
hsa-miR-19a-3p	MIMAT0000073	966040	http://www.mirdb.org/cgi-bin/target_detail.cgi?targetID=966040	23	99	http://www.mirdb.org/cgi-bin/mature_mir.cgi?name=hsa-miR-19a-3p	ADRB1	153	adrenoceptor beta 1
hsa-miR-19a-3p	MIMAT0000073	966200	http://www.mirdb.org/cgi-bin/target_detail.cgi?targetID=966200	24	99	http://www.mirdb.org/cgi-bin/mature_mir.cgi?name=hsa-miR-19a-3p	TRIM33	51592	tripartite motif containing 33
hsa-miR-19a-3p	MIMAT0000073	966205	http://www.mirdb.org/cgi-bin/target_detail.cgi?targetID=966205	25	99	http://www.mirdb.org/cgi-bin/mature_mir.cgi?name=hsa-miR-19a-3p	RNF11	26994	ring finger protein 11
hsa-miR-19a-3p	MIMAT0000073	966207	http://www.mirdb.org/cgi-bin/target_detail.cgi?targetID=966207	26	99	http://www.mirdb.org/cgi-bin/mature_mir.cgi?name=hsa-miR-19a-3p	DDX3X	1654	DEAD-box helicase 3 X-linked
hsa-miR-19a-3p	MIMAT0000073	966229	http://www.mirdb.org/cgi-bin/target_detail.cgi?targetID=966229	27	99	http://www.mirdb.org/cgi-bin/mature_mir.cgi?name=hsa-miR-19a-3p	LRIG3	121227	leucine rich repeats and immunoglobulin like domains 3
hsa-miR-19a-3p	MIMAT0000073	966401	http://www.mirdb.org/cgi-bin/target_detail.cgi?targetID=966401	28	99	http://www.mirdb.org/cgi-bin/mature_mir.cgi?name=hsa-miR-19a-3p	RAB8B	51762	RAB8B, member RAS oncogene family
hsa-miR-19a-3p	MIMAT0000073	966446	http://www.mirdb.org/cgi-bin/target_detail.cgi?targetID=966446	29	99	http://www.mirdb.org/cgi-bin/mature_mir.cgi?name=hsa-miR-19a-3p	CEP350	9857	centrosomal protein 350
hsa-miR-19a-3p	MIMAT0000073	966563	http://www.mirdb.org/cgi-bin/target_detail.cgi?targetID=966563	30	99	http://www.mirdb.org/cgi-bin/mature_mir.cgi?name=hsa-miR-19a-3p	TNRC6B	23112	trinucleotide repeat containing 6B
hsa-miR-19a-3p	MIMAT0000073	966571	http://www.mirdb.org/cgi-bin/target_detail.cgi?targetID=966571	31	99	http://www.mirdb.org/cgi-bin/mature_mir.cgi?name=hsa-miR-19a-3p	SOX6	55553	SRY-box 6
hsa-miR-19a-3p	MIMAT0000073	966625	http://www.mirdb.org/cgi-bin/target_detail.cgi?targetID=966625	32	99	http://www.mirdb.org/cgi-bin/mature_mir.cgi?name=hsa-miR-19a-3p	PATL1	219988	PAT1 homolog 1, processing body mRNA decay factor
hsa-miR-19a-3p	MIMAT0000073	966630	http://www.mirdb.org/cgi-bin/target_detail.cgi?targetID=966630	33	99	http://www.mirdb.org/cgi-bin/mature_mir.cgi?name=hsa-miR-19a-3p	RORA	6095	RAR related orphan receptor A
hsa-miR-19a-3p	MIMAT0000073	965394	http://www.mirdb.org/cgi-bin/target_detail.cgi?targetID=965394	34	98	http://www.mirdb.org/cgi-bin/mature_mir.cgi?name=hsa-miR-19a-3p	CACUL1	143384	CDK2 associated cullin domain 1
hsa-miR-19a-3p	MIMAT0000073	965395	http://www.mirdb.org/cgi-bin/target_detail.cgi?targetID=965395	35	98	http://www.mirdb.org/cgi-bin/mature_mir.cgi?name=hsa-miR-19a-3p	LONRF1	91694	LON peptidase N-terminal domain and ring finger 1
hsa-miR-19a-3p	MIMAT0000073	965406	http://www.mirdb.org/cgi-bin/target_detail.cgi?targetID=965406	36	98	http://www.mirdb.org/cgi-bin/mature_mir.cgi?name=hsa-miR-19a-3p	S1PR1	1901	sphingosine-1-phosphate receptor 1
hsa-miR-19a-3p	MIMAT0000073	965417	http://www.mirdb.org/cgi-bin/target_detail.cgi?targetID=965417	37	98	http://www.mirdb.org/cgi-bin/mature_mir.cgi?name=hsa-miR-19a-3p	BMPR2	659	bone morphogenetic protein receptor type 2
hsa-miR-19a-3p	MIMAT0000073	965438	http://www.mirdb.org/cgi-bin/target_detail.cgi?targetID=965438	38	98	http://www.mirdb.org/cgi-bin/mature_mir.cgi?name=hsa-miR-19a-3p	KIF13A	63971	kinesin family member 13A
hsa-miR-19a-3p	MIMAT0000073	965473	http://www.mirdb.org/cgi-bin/target_detail.cgi?targetID=965473	39	98	http://www.mirdb.org/cgi-bin/mature_mir.cgi?name=hsa-miR-19a-3p	ATXN7L1	222255	ataxin 7 like 1
hsa-miR-19a-3p	MIMAT0000073	965617	http://www.mirdb.org/cgi-bin/target_detail.cgi?targetID=965617	40	98	http://www.mirdb.org/cgi-bin/mature_mir.cgi?name=hsa-miR-19a-3p	SKIL	6498	SKI like proto-oncogene
hsa-miR-19a-3p	MIMAT0000073	965667	http://www.mirdb.org/cgi-bin/target_detail.cgi?targetID=965667	41	98	http://www.mirdb.org/cgi-bin/mature_mir.cgi?name=hsa-miR-19a-3p	MRTFB	57496	myocardin related transcription factor B
hsa-miR-19a-3p	MIMAT0000073	965679	http://www.mirdb.org/cgi-bin/target_detail.cgi?targetID=965679	42	98	http://www.mirdb.org/cgi-bin/mature_mir.cgi?name=hsa-miR-19a-3p	USP33	23032	ubiquitin specific peptidase 33
hsa-miR-19a-3p	MIMAT0000073	965722	http://www.mirdb.org/cgi-bin/target_detail.cgi?targetID=965722	43	98	http://www.mirdb.org/cgi-bin/mature_mir.cgi?name=hsa-miR-19a-3p	RICTOR	253260	RPTOR independent companion of MTOR complex 2
hsa-miR-19a-3p	MIMAT0000073	965782	http://www.mirdb.org/cgi-bin/target_detail.cgi?targetID=965782	44	98	http://www.mirdb.org/cgi-bin/mature_mir.cgi?name=hsa-miR-19a-3p	PIK3CA	5290	phosphatidylinositol-4,5-bisphosphate 3-kinase catalytic subunit alpha
hsa-miR-19a-3p	MIMAT0000073	965785	http://www.mirdb.org/cgi-bin/target_detail.cgi?targetID=965785	45	98	http://www.mirdb.org/cgi-bin/mature_mir.cgi?name=hsa-miR-19a-3p	ZBTB18	10472	zinc finger and BTB domain containing 18
hsa-miR-19a-3p	MIMAT0000073	965810	http://www.mirdb.org/cgi-bin/target_detail.cgi?targetID=965810	46	98	http://www.mirdb.org/cgi-bin/mature_mir.cgi?name=hsa-miR-19a-3p	HBP1	26959	HMG-box transcription factor 1
hsa-miR-19a-3p	MIMAT0000073	965825	http://www.mirdb.org/cgi-bin/target_detail.cgi?targetID=965825	47	98	http://www.mirdb.org/cgi-bin/mature_mir.cgi?name=hsa-miR-19a-3p	PPP1R12A	4659	protein phosphatase 1 regulatory subunit 12A
hsa-miR-19a-3p	MIMAT0000073	965879	http://www.mirdb.org/cgi-bin/target_detail.cgi?targetID=965879	48	98	http://www.mirdb.org/cgi-bin/mature_mir.cgi?name=hsa-miR-19a-3p	GTF2A1	2957	general transcription factor IIA subunit 1
hsa-miR-19a-3p	MIMAT0000073	965937	http://www.mirdb.org/cgi-bin/target_detail.cgi?targetID=965937	49	98	http://www.mirdb.org/cgi-bin/mature_mir.cgi?name=hsa-miR-19a-3p	SKIDA1	387640	SKI/DACH domain containing 1
hsa-miR-19a-3p	MIMAT0000073	965963	http://www.mirdb.org/cgi-bin/target_detail.cgi?targetID=965963	50	98	http://www.mirdb.org/cgi-bin/mature_mir.cgi?name=hsa-miR-19a-3p	PMEPA1	56937	prostate transmembrane protein, androgen induced 1
hsa-miR-19a-3p	MIMAT0000073	965979	http://www.mirdb.org/cgi-bin/target_detail.cgi?targetID=965979	51	98	http://www.mirdb.org/cgi-bin/mature_mir.cgi?name=hsa-miR-19a-3p	ARAP2	116984	ArfGAP with RhoGAP domain, ankyrin repeat and PH domain 2
hsa-miR-19a-3p	MIMAT0000073	966118	http://www.mirdb.org/cgi-bin/target_detail.cgi?targetID=966118	52	98	http://www.mirdb.org/cgi-bin/mature_mir.cgi?name=hsa-miR-19a-3p	PLXNA4	91584	plexin A4
hsa-miR-19a-3p	MIMAT0000073	966122	http://www.mirdb.org/cgi-bin/target_detail.cgi?targetID=966122	53	98	http://www.mirdb.org/cgi-bin/mature_mir.cgi?name=hsa-miR-19a-3p	IMPDH1	3614	inosine monophosphate dehydrogenase 1
hsa-miR-19a-3p	MIMAT0000073	966135	http://www.mirdb.org/cgi-bin/target_detail.cgi?targetID=966135	54	98	http://www.mirdb.org/cgi-bin/mature_mir.cgi?name=hsa-miR-19a-3p	DSEL	92126	dermatan sulfate epimerase like
hsa-miR-19a-3p	MIMAT0000073	966153	http://www.mirdb.org/cgi-bin/target_detail.cgi?targetID=966153	55	98	http://www.mirdb.org/cgi-bin/mature_mir.cgi?name=hsa-miR-19a-3p	CHST1	8534	carbohydrate sulfotransferase 1
hsa-miR-19a-3p	MIMAT0000073	966224	http://www.mirdb.org/cgi-bin/target_detail.cgi?targetID=966224	56	98	http://www.mirdb.org/cgi-bin/mature_mir.cgi?name=hsa-miR-19a-3p	CDS1	1040	CDP-diacylglycerol synthase 1
hsa-miR-19a-3p	MIMAT0000073	966225	http://www.mirdb.org/cgi-bin/target_detail.cgi?targetID=966225	57	98	http://www.mirdb.org/cgi-bin/mature_mir.cgi?name=hsa-miR-19a-3p	ACSL4	2182	acyl-CoA synthetase long chain family member 4
hsa-miR-19a-3p	MIMAT0000073	966435	http://www.mirdb.org/cgi-bin/target_detail.cgi?targetID=966435	58	98	http://www.mirdb.org/cgi-bin/mature_mir.cgi?name=hsa-miR-19a-3p	SGK1	6446	serum/glucocorticoid regulated kinase 1
hsa-miR-19a-3p	MIMAT0000073	966533	http://www.mirdb.org/cgi-bin/target_detail.cgi?targetID=966533	59	98	http://www.mirdb.org/cgi-bin/mature_mir.cgi?name=hsa-miR-19a-3p	STOX2	56977	storkhead box 2
hsa-miR-19a-3p	MIMAT0000073	965389	http://www.mirdb.org/cgi-bin/target_detail.cgi?targetID=965389	60	97	http://www.mirdb.org/cgi-bin/mature_mir.cgi?name=hsa-miR-19a-3p	CACNA1C	775	calcium voltage-gated channel subunit alpha1 C
hsa-miR-19a-3p	MIMAT0000073	965492	http://www.mirdb.org/cgi-bin/target_detail.cgi?targetID=965492	61	97	http://www.mirdb.org/cgi-bin/mature_mir.cgi?name=hsa-miR-19a-3p	CSMD1	64478	CUB and Sushi multiple domains 1
hsa-miR-19a-3p	MIMAT0000073	965494	http://www.mirdb.org/cgi-bin/target_detail.cgi?targetID=965494	62	97	http://www.mirdb.org/cgi-bin/mature_mir.cgi?name=hsa-miR-19a-3p	CREBRF	153222	CREB3 regulatory factor
hsa-miR-19a-3p	MIMAT0000073	965495	http://www.mirdb.org/cgi-bin/target_detail.cgi?targetID=965495	63	97	http://www.mirdb.org/cgi-bin/mature_mir.cgi?name=hsa-miR-19a-3p	CNTFR	1271	ciliary neurotrophic factor receptor
hsa-miR-19a-3p	MIMAT0000073	965506	http://www.mirdb.org/cgi-bin/target_detail.cgi?targetID=965506	64	97	http://www.mirdb.org/cgi-bin/mature_mir.cgi?name=hsa-miR-19a-3p	ABCA1	19	ATP binding cassette subfamily A member 1
hsa-miR-19a-3p	MIMAT0000073	965528	http://www.mirdb.org/cgi-bin/target_detail.cgi?targetID=965528	65	97	http://www.mirdb.org/cgi-bin/mature_mir.cgi?name=hsa-miR-19a-3p	MBNL2	10150	muscleblind like splicing regulator 2
hsa-miR-19a-3p	MIMAT0000073	965533	http://www.mirdb.org/cgi-bin/target_detail.cgi?targetID=965533	66	97	http://www.mirdb.org/cgi-bin/mature_mir.cgi?name=hsa-miR-19a-3p	FAM43A	131583	family with sequence similarity 43 member A
hsa-miR-19a-3p	MIMAT0000073	965567	http://www.mirdb.org/cgi-bin/target_detail.cgi?targetID=965567	67	97	http://www.mirdb.org/cgi-bin/mature_mir.cgi?name=hsa-miR-19a-3p	TSHZ3	57616	teashirt zinc finger homeobox 3
hsa-miR-19a-3p	MIMAT0000073	965585	http://www.mirdb.org/cgi-bin/target_detail.cgi?targetID=965585	68	97	http://www.mirdb.org/cgi-bin/mature_mir.cgi?name=hsa-miR-19a-3p	KPNA6	23633	karyopherin subunit alpha 6
hsa-miR-19a-3p	MIMAT0000073	965618	http://www.mirdb.org/cgi-bin/target_detail.cgi?targetID=965618	69	97	http://www.mirdb.org/cgi-bin/mature_mir.cgi?name=hsa-miR-19a-3p	ZNF217	7764	zinc finger protein 217
hsa-miR-19a-3p	MIMAT0000073	965619	http://www.mirdb.org/cgi-bin/target_detail.cgi?targetID=965619	70	97	http://www.mirdb.org/cgi-bin/mature_mir.cgi?name=hsa-miR-19a-3p	PTPRD	5789	protein tyrosine phosphatase, receptor type D
hsa-miR-19a-3p	MIMAT0000073	965665	http://www.mirdb.org/cgi-bin/target_detail.cgi?targetID=965665	71	97	http://www.mirdb.org/cgi-bin/mature_mir.cgi?name=hsa-miR-19a-3p	SPATA2	9825	spermatogenesis associated 2
hsa-miR-19a-3p	MIMAT0000073	965715	http://www.mirdb.org/cgi-bin/target_detail.cgi?targetID=965715	72	97	http://www.mirdb.org/cgi-bin/mature_mir.cgi?name=hsa-miR-19a-3p	AMMECR1L	83607	AMMECR1 like
hsa-miR-19a-3p	MIMAT0000073	965721	http://www.mirdb.org/cgi-bin/target_detail.cgi?targetID=965721	73	97	http://www.mirdb.org/cgi-bin/mature_mir.cgi?name=hsa-miR-19a-3p	C2orf42	54980	chromosome 2 open reading frame 42
hsa-miR-19a-3p	MIMAT0000073	965735	http://www.mirdb.org/cgi-bin/target_detail.cgi?targetID=965735	74	97	http://www.mirdb.org/cgi-bin/mature_mir.cgi?name=hsa-miR-19a-3p	ITGB8	3696	integrin subunit beta 8
hsa-miR-19a-3p	MIMAT0000073	965767	http://www.mirdb.org/cgi-bin/target_detail.cgi?targetID=965767	75	97	http://www.mirdb.org/cgi-bin/mature_mir.cgi?name=hsa-miR-19a-3p	BNIP2	663	BCL2 interacting protein 2
hsa-miR-19a-3p	MIMAT0000073	965829	http://www.mirdb.org/cgi-bin/target_detail.cgi?targetID=965829	76	97	http://www.mirdb.org/cgi-bin/mature_mir.cgi?name=hsa-miR-19a-3p	SYT1	6857	synaptotagmin 1
hsa-miR-19a-3p	MIMAT0000073	965919	http://www.mirdb.org/cgi-bin/target_detail.cgi?targetID=965919	77	97	http://www.mirdb.org/cgi-bin/mature_mir.cgi?name=hsa-miR-19a-3p	BMP3	651	bone morphogenetic protein 3
hsa-miR-19a-3p	MIMAT0000073	965924	http://www.mirdb.org/cgi-bin/target_detail.cgi?targetID=965924	78	97	http://www.mirdb.org/cgi-bin/mature_mir.cgi?name=hsa-miR-19a-3p	CCNL1	57018	cyclin L1
hsa-miR-19a-3p	MIMAT0000073	965946	http://www.mirdb.org/cgi-bin/target_detail.cgi?targetID=965946	79	97	http://www.mirdb.org/cgi-bin/mature_mir.cgi?name=hsa-miR-19a-3p	ELMOD2	255520	ELMO domain containing 2
hsa-miR-19a-3p	MIMAT0000073	965981	http://www.mirdb.org/cgi-bin/target_detail.cgi?targetID=965981	80	97	http://www.mirdb.org/cgi-bin/mature_mir.cgi?name=hsa-miR-19a-3p	DTNA	1837	dystrobrevin alpha
hsa-miR-19a-3p	MIMAT0000073	966021	http://www.mirdb.org/cgi-bin/target_detail.cgi?targetID=966021	81	97	http://www.mirdb.org/cgi-bin/mature_mir.cgi?name=hsa-miR-19a-3p	SEMA4C	54910	semaphorin 4C
hsa-miR-19a-3p	MIMAT0000073	966041	http://www.mirdb.org/cgi-bin/target_detail.cgi?targetID=966041	82	97	http://www.mirdb.org/cgi-bin/mature_mir.cgi?name=hsa-miR-19a-3p	KLHL42	57542	kelch like family member 42
hsa-miR-19a-3p	MIMAT0000073	966109	http://www.mirdb.org/cgi-bin/target_detail.cgi?targetID=966109	83	97	http://www.mirdb.org/cgi-bin/mature_mir.cgi?name=hsa-miR-19a-3p	CAMSAP1	157922	calmodulin regulated spectrin associated protein 1
hsa-miR-19a-3p	MIMAT0000073	966312	http://www.mirdb.org/cgi-bin/target_detail.cgi?targetID=966312	84	97	http://www.mirdb.org/cgi-bin/mature_mir.cgi?name=hsa-miR-19a-3p	CCNT2	905	cyclin T2
hsa-miR-19a-3p	MIMAT0000073	966343	http://www.mirdb.org/cgi-bin/target_detail.cgi?targetID=966343	85	97	http://www.mirdb.org/cgi-bin/mature_mir.cgi?name=hsa-miR-19a-3p	DNAJA2	10294	DnaJ heat shock protein family (Hsp40) member A2
hsa-miR-19a-3p	MIMAT0000073	966420	http://www.mirdb.org/cgi-bin/target_detail.cgi?targetID=966420	86	97	http://www.mirdb.org/cgi-bin/mature_mir.cgi?name=hsa-miR-19a-3p	ZDHHC7	55625	zinc finger DHHC-type containing 7
hsa-miR-19a-3p	MIMAT0000073	966433	http://www.mirdb.org/cgi-bin/target_detail.cgi?targetID=966433	87	97	http://www.mirdb.org/cgi-bin/mature_mir.cgi?name=hsa-miR-19a-3p	SLC35F1	222553	solute carrier family 35 member F1
hsa-miR-19a-3p	MIMAT0000073	966497	http://www.mirdb.org/cgi-bin/target_detail.cgi?targetID=966497	88	97	http://www.mirdb.org/cgi-bin/mature_mir.cgi?name=hsa-miR-19a-3p	C11orf96	387763	chromosome 11 open reading frame 96
hsa-miR-19a-3p	MIMAT0000073	966530	http://www.mirdb.org/cgi-bin/target_detail.cgi?targetID=966530	89	97	http://www.mirdb.org/cgi-bin/mature_mir.cgi?name=hsa-miR-19a-3p	E2F8	79733	E2F transcription factor 8
hsa-miR-19a-3p	MIMAT0000073	966558	http://www.mirdb.org/cgi-bin/target_detail.cgi?targetID=966558	90	97	http://www.mirdb.org/cgi-bin/mature_mir.cgi?name=hsa-miR-19a-3p	PPP2R5E	5529	protein phosphatase 2 regulatory subunit B'epsilon
hsa-miR-19a-3p	MIMAT0000073	966607	http://www.mirdb.org/cgi-bin/target_detail.cgi?targetID=966607	91	97	http://www.mirdb.org/cgi-bin/mature_mir.cgi?name=hsa-miR-19a-3p	CLIP4	79745	CAP-Gly domain containing linker protein family member 4
hsa-miR-19a-3p	MIMAT0000073	965374	http://www.mirdb.org/cgi-bin/target_detail.cgi?targetID=965374	92	96	http://www.mirdb.org/cgi-bin/mature_mir.cgi?name=hsa-miR-19a-3p	TFCP2L1	29842	transcription factor CP2 like 1
hsa-miR-19a-3p	MIMAT0000073	965375	http://www.mirdb.org/cgi-bin/target_detail.cgi?targetID=965375	93	96	http://www.mirdb.org/cgi-bin/mature_mir.cgi?name=hsa-miR-19a-3p	SPTSSB	165679	serine palmitoyltransferase small subunit B
hsa-miR-19a-3p	MIMAT0000073	965386	http://www.mirdb.org/cgi-bin/target_detail.cgi?targetID=965386	94	96	http://www.mirdb.org/cgi-bin/mature_mir.cgi?name=hsa-miR-19a-3p	MED12L	116931	mediator complex subunit 12 like
hsa-miR-19a-3p	MIMAT0000073	965545	http://www.mirdb.org/cgi-bin/target_detail.cgi?targetID=965545	95	96	http://www.mirdb.org/cgi-bin/mature_mir.cgi?name=hsa-miR-19a-3p	RNF145	153830	ring finger protein 145
hsa-miR-19a-3p	MIMAT0000073	965602	http://www.mirdb.org/cgi-bin/target_detail.cgi?targetID=965602	96	96	http://www.mirdb.org/cgi-bin/mature_mir.cgi?name=hsa-miR-19a-3p	PRICKLE2	166336	prickle planar cell polarity protein 2
hsa-miR-19a-3p	MIMAT0000073	965656	http://www.mirdb.org/cgi-bin/target_detail.cgi?targetID=965656	97	96	http://www.mirdb.org/cgi-bin/mature_mir.cgi?name=hsa-miR-19a-3p	KHDC4	22889	KH domain containing 4, pre-mRNA splicing factor
hsa-miR-19a-3p	MIMAT0000073	965660	http://www.mirdb.org/cgi-bin/target_detail.cgi?targetID=965660	98	96	http://www.mirdb.org/cgi-bin/mature_mir.cgi?name=hsa-miR-19a-3p	ROR1	4919	receptor tyrosine kinase like orphan receptor 1
hsa-miR-19a-3p	MIMAT0000073	965687	http://www.mirdb.org/cgi-bin/target_detail.cgi?targetID=965687	99	96	http://www.mirdb.org/cgi-bin/mature_mir.cgi?name=hsa-miR-19a-3p	SPOCK1	6695	SPARC (osteonectin), cwcv and kazal like domains proteoglycan 1
hsa-miR-19a-3p	MIMAT0000073	965828	http://www.mirdb.org/cgi-bin/target_detail.cgi?targetID=965828	100	96	http://www.mirdb.org/cgi-bin/mature_mir.cgi?name=hsa-miR-19a-3p	EPS15	2060	epidermal growth factor receptor pathway substrate 15
hsa-miR-19a-3p	MIMAT0000073	965861	http://www.mirdb.org/cgi-bin/target_detail.cgi?targetID=965861	101	96	http://www.mirdb.org/cgi-bin/mature_mir.cgi?name=hsa-miR-19a-3p	GSC	145258	goosecoid homeobox
hsa-miR-19a-3p	MIMAT0000073	965873	http://www.mirdb.org/cgi-bin/target_detail.cgi?targetID=965873	102	96	http://www.mirdb.org/cgi-bin/mature_mir.cgi?name=hsa-miR-19a-3p	MAP3K12	7786	mitogen-activated protein kinase kinase kinase 12
hsa-miR-19a-3p	MIMAT0000073	965888	http://www.mirdb.org/cgi-bin/target_detail.cgi?targetID=965888	103	96	http://www.mirdb.org/cgi-bin/mature_mir.cgi?name=hsa-miR-19a-3p	ATF2	1386	activating transcription factor 2
hsa-miR-19a-3p	MIMAT0000073	965890	http://www.mirdb.org/cgi-bin/target_detail.cgi?targetID=965890	104	96	http://www.mirdb.org/cgi-bin/mature_mir.cgi?name=hsa-miR-19a-3p	SIPA1L1	26037	signal induced proliferation associated 1 like 1
hsa-miR-19a-3p	MIMAT0000073	965893	http://www.mirdb.org/cgi-bin/target_detail.cgi?targetID=965893	105	96	http://www.mirdb.org/cgi-bin/mature_mir.cgi?name=hsa-miR-19a-3p	PHTF2	57157	putative homeodomain transcription factor 2
hsa-miR-19a-3p	MIMAT0000073	966031	http://www.mirdb.org/cgi-bin/target_detail.cgi?targetID=966031	106	96	http://www.mirdb.org/cgi-bin/mature_mir.cgi?name=hsa-miR-19a-3p	SLC6A8	6535	solute carrier family 6 member 8
hsa-miR-19a-3p	MIMAT0000073	966086	http://www.mirdb.org/cgi-bin/target_detail.cgi?targetID=966086	107	96	http://www.mirdb.org/cgi-bin/mature_mir.cgi?name=hsa-miR-19a-3p	ZBTB14	7541	zinc finger and BTB domain containing 14
hsa-miR-19a-3p	MIMAT0000073	966117	http://www.mirdb.org/cgi-bin/target_detail.cgi?targetID=966117	108	96	http://www.mirdb.org/cgi-bin/mature_mir.cgi?name=hsa-miR-19a-3p	HOMER1	9456	homer scaffold protein 1
hsa-miR-19a-3p	MIMAT0000073	966123	http://www.mirdb.org/cgi-bin/target_detail.cgi?targetID=966123	109	96	http://www.mirdb.org/cgi-bin/mature_mir.cgi?name=hsa-miR-19a-3p	ACOX3	8310	acyl-CoA oxidase 3, pristanoyl
hsa-miR-19a-3p	MIMAT0000073	966145	http://www.mirdb.org/cgi-bin/target_detail.cgi?targetID=966145	110	96	http://www.mirdb.org/cgi-bin/mature_mir.cgi?name=hsa-miR-19a-3p	ZBTB4	57659	zinc finger and BTB domain containing 4
hsa-miR-19a-3p	MIMAT0000073	966155	http://www.mirdb.org/cgi-bin/target_detail.cgi?targetID=966155	111	96	http://www.mirdb.org/cgi-bin/mature_mir.cgi?name=hsa-miR-19a-3p	MECP2	4204	methyl-CpG binding protein 2
hsa-miR-19a-3p	MIMAT0000073	966159	http://www.mirdb.org/cgi-bin/target_detail.cgi?targetID=966159	112	96	http://www.mirdb.org/cgi-bin/mature_mir.cgi?name=hsa-miR-19a-3p	NAV3	89795	neuron navigator 3
hsa-miR-19a-3p	MIMAT0000073	966201	http://www.mirdb.org/cgi-bin/target_detail.cgi?targetID=966201	113	96	http://www.mirdb.org/cgi-bin/mature_mir.cgi?name=hsa-miR-19a-3p	RAP2C	57826	RAP2C, member of RAS oncogene family
hsa-miR-19a-3p	MIMAT0000073	966243	http://www.mirdb.org/cgi-bin/target_detail.cgi?targetID=966243	114	96	http://www.mirdb.org/cgi-bin/mature_mir.cgi?name=hsa-miR-19a-3p	RGL1	23179	ral guanine nucleotide dissociation stimulator like 1
hsa-miR-19a-3p	MIMAT0000073	966310	http://www.mirdb.org/cgi-bin/target_detail.cgi?targetID=966310	115	96	http://www.mirdb.org/cgi-bin/mature_mir.cgi?name=hsa-miR-19a-3p	TAOK1	57551	TAO kinase 1
hsa-miR-19a-3p	MIMAT0000073	966336	http://www.mirdb.org/cgi-bin/target_detail.cgi?targetID=966336	116	96	http://www.mirdb.org/cgi-bin/mature_mir.cgi?name=hsa-miR-19a-3p	SATB1	6304	SATB homeobox 1
hsa-miR-19a-3p	MIMAT0000073	966376	http://www.mirdb.org/cgi-bin/target_detail.cgi?targetID=966376	117	96	http://www.mirdb.org/cgi-bin/mature_mir.cgi?name=hsa-miR-19a-3p	KLHL11	55175	kelch like family member 11
hsa-miR-19a-3p	MIMAT0000073	966410	http://www.mirdb.org/cgi-bin/target_detail.cgi?targetID=966410	118	96	http://www.mirdb.org/cgi-bin/mature_mir.cgi?name=hsa-miR-19a-3p	MPPED2	744	metallophosphoesterase domain containing 2
hsa-miR-19a-3p	MIMAT0000073	966423	http://www.mirdb.org/cgi-bin/target_detail.cgi?targetID=966423	119	96	http://www.mirdb.org/cgi-bin/mature_mir.cgi?name=hsa-miR-19a-3p	WDR44	54521	WD repeat domain 44
hsa-miR-19a-3p	MIMAT0000073	966449	http://www.mirdb.org/cgi-bin/target_detail.cgi?targetID=966449	120	96	http://www.mirdb.org/cgi-bin/mature_mir.cgi?name=hsa-miR-19a-3p	SULF1	23213	sulfatase 1
hsa-miR-19a-3p	MIMAT0000073	966459	http://www.mirdb.org/cgi-bin/target_detail.cgi?targetID=966459	121	96	http://www.mirdb.org/cgi-bin/mature_mir.cgi?name=hsa-miR-19a-3p	AKAP1	8165	A-kinase anchoring protein 1
hsa-miR-19a-3p	MIMAT0000073	966548	http://www.mirdb.org/cgi-bin/target_detail.cgi?targetID=966548	122	96	http://www.mirdb.org/cgi-bin/mature_mir.cgi?name=hsa-miR-19a-3p	ANKIB1	54467	ankyrin repeat and IBR domain containing 1
hsa-miR-19a-3p	MIMAT0000073	966633	http://www.mirdb.org/cgi-bin/target_detail.cgi?targetID=966633	123	96	http://www.mirdb.org/cgi-bin/mature_mir.cgi?name=hsa-miR-19a-3p	MATN3	4148	matrilin 3
hsa-miR-19a-3p	MIMAT0000073	966682	http://www.mirdb.org/cgi-bin/target_detail.cgi?targetID=966682	124	96	http://www.mirdb.org/cgi-bin/mature_mir.cgi?name=hsa-miR-19a-3p	UBE2D2	7322	ubiquitin conjugating enzyme E2 D2
hsa-miR-19a-3p	MIMAT0000073	965363	http://www.mirdb.org/cgi-bin/target_detail.cgi?targetID=965363	125	95	http://www.mirdb.org/cgi-bin/mature_mir.cgi?name=hsa-miR-19a-3p	ABR	29	ABR, RhoGEF and GTPase activating protein
hsa-miR-19a-3p	MIMAT0000073	965385	http://www.mirdb.org/cgi-bin/target_detail.cgi?targetID=965385	126	95	http://www.mirdb.org/cgi-bin/mature_mir.cgi?name=hsa-miR-19a-3p	CCM2	83605	CCM2 scaffold protein
hsa-miR-19a-3p	MIMAT0000073	965399	http://www.mirdb.org/cgi-bin/target_detail.cgi?targetID=965399	127	95	http://www.mirdb.org/cgi-bin/mature_mir.cgi?name=hsa-miR-19a-3p	DDX6	1656	DEAD-box helicase 6
hsa-miR-19a-3p	MIMAT0000073	965405	http://www.mirdb.org/cgi-bin/target_detail.cgi?targetID=965405	128	95	http://www.mirdb.org/cgi-bin/mature_mir.cgi?name=hsa-miR-19a-3p	ATP6V1B2	526	ATPase H+ transporting V1 subunit B2
hsa-miR-19a-3p	MIMAT0000073	965448	http://www.mirdb.org/cgi-bin/target_detail.cgi?targetID=965448	129	95	http://www.mirdb.org/cgi-bin/mature_mir.cgi?name=hsa-miR-19a-3p	FAM155A	728215	family with sequence similarity 155 member A
hsa-miR-19a-3p	MIMAT0000073	965523	http://www.mirdb.org/cgi-bin/target_detail.cgi?targetID=965523	130	95	http://www.mirdb.org/cgi-bin/mature_mir.cgi?name=hsa-miR-19a-3p	WNK1	65125	WNK lysine deficient protein kinase 1
hsa-miR-19a-3p	MIMAT0000073	965556	http://www.mirdb.org/cgi-bin/target_detail.cgi?targetID=965556	131	95	http://www.mirdb.org/cgi-bin/mature_mir.cgi?name=hsa-miR-19a-3p	RAPGEF2	9693	Rap guanine nucleotide exchange factor 2
hsa-miR-19a-3p	MIMAT0000073	965566	http://www.mirdb.org/cgi-bin/target_detail.cgi?targetID=965566	132	95	http://www.mirdb.org/cgi-bin/mature_mir.cgi?name=hsa-miR-19a-3p	PSAP	5660	prosaposin
hsa-miR-19a-3p	MIMAT0000073	965579	http://www.mirdb.org/cgi-bin/target_detail.cgi?targetID=965579	133	95	http://www.mirdb.org/cgi-bin/mature_mir.cgi?name=hsa-miR-19a-3p	PPTC7	160760	PTC7 protein phosphatase homolog
hsa-miR-19a-3p	MIMAT0000073	965592	http://www.mirdb.org/cgi-bin/target_detail.cgi?targetID=965592	134	95	http://www.mirdb.org/cgi-bin/mature_mir.cgi?name=hsa-miR-19a-3p	EDARADD	128178	EDAR associated death domain
hsa-miR-19a-3p	MIMAT0000073	965816	http://www.mirdb.org/cgi-bin/target_detail.cgi?targetID=965816	135	95	http://www.mirdb.org/cgi-bin/mature_mir.cgi?name=hsa-miR-19a-3p	CLIP1	6249	CAP-Gly domain containing linker protein 1
hsa-miR-19a-3p	MIMAT0000073	965838	http://www.mirdb.org/cgi-bin/target_detail.cgi?targetID=965838	136	95	http://www.mirdb.org/cgi-bin/mature_mir.cgi?name=hsa-miR-19a-3p	PIK3R3	8503	phosphoinositide-3-kinase regulatory subunit 3
hsa-miR-19a-3p	MIMAT0000073	965867	http://www.mirdb.org/cgi-bin/target_detail.cgi?targetID=965867	137	95	http://www.mirdb.org/cgi-bin/mature_mir.cgi?name=hsa-miR-19a-3p	MFSD6	54842	major facilitator superfamily domain containing 6
hsa-miR-19a-3p	MIMAT0000073	965916	http://www.mirdb.org/cgi-bin/target_detail.cgi?targetID=965916	138	95	http://www.mirdb.org/cgi-bin/mature_mir.cgi?name=hsa-miR-19a-3p	SIN3B	23309	SIN3 transcription regulator family member B
hsa-miR-19a-3p	MIMAT0000073	965920	http://www.mirdb.org/cgi-bin/target_detail.cgi?targetID=965920	139	95	http://www.mirdb.org/cgi-bin/mature_mir.cgi?name=hsa-miR-19a-3p	ARHGAP12	94134	Rho GTPase activating protein 12
hsa-miR-19a-3p	MIMAT0000073	966024	http://www.mirdb.org/cgi-bin/target_detail.cgi?targetID=966024	140	95	http://www.mirdb.org/cgi-bin/mature_mir.cgi?name=hsa-miR-19a-3p	PLAA	9373	phospholipase A2 activating protein
hsa-miR-19a-3p	MIMAT0000073	966129	http://www.mirdb.org/cgi-bin/target_detail.cgi?targetID=966129	141	95	http://www.mirdb.org/cgi-bin/mature_mir.cgi?name=hsa-miR-19a-3p	FBXO48	554251	F-box protein 48
hsa-miR-19a-3p	MIMAT0000073	966278	http://www.mirdb.org/cgi-bin/target_detail.cgi?targetID=966278	142	95	http://www.mirdb.org/cgi-bin/mature_mir.cgi?name=hsa-miR-19a-3p	PIK3CB	5291	phosphatidylinositol-4,5-bisphosphate 3-kinase catalytic subunit beta
hsa-miR-19a-3p	MIMAT0000073	966425	http://www.mirdb.org/cgi-bin/target_detail.cgi?targetID=966425	143	95	http://www.mirdb.org/cgi-bin/mature_mir.cgi?name=hsa-miR-19a-3p	IGFBP3	3486	insulin like growth factor binding protein 3
hsa-miR-19a-3p	MIMAT0000073	966438	http://www.mirdb.org/cgi-bin/target_detail.cgi?targetID=966438	144	95	http://www.mirdb.org/cgi-bin/mature_mir.cgi?name=hsa-miR-19a-3p	LDLR	3949	low density lipoprotein receptor
hsa-miR-19a-3p	MIMAT0000073	966511	http://www.mirdb.org/cgi-bin/target_detail.cgi?targetID=966511	145	95	http://www.mirdb.org/cgi-bin/mature_mir.cgi?name=hsa-miR-19a-3p	ELOVL5	60481	ELOVL fatty acid elongase 5
hsa-miR-19a-3p	MIMAT0000073	966581	http://www.mirdb.org/cgi-bin/target_detail.cgi?targetID=966581	146	95	http://www.mirdb.org/cgi-bin/mature_mir.cgi?name=hsa-miR-19a-3p	ANKRD42	338699	ankyrin repeat domain 42
hsa-miR-19a-3p	MIMAT0000073	966636	http://www.mirdb.org/cgi-bin/target_detail.cgi?targetID=966636	147	95	http://www.mirdb.org/cgi-bin/mature_mir.cgi?name=hsa-miR-19a-3p	SHCBP1	79801	SHC binding and spindle associated 1
hsa-miR-19a-3p	MIMAT0000073	966659	http://www.mirdb.org/cgi-bin/target_detail.cgi?targetID=966659	148	95	http://www.mirdb.org/cgi-bin/mature_mir.cgi?name=hsa-miR-19a-3p	ZNF680	340252	zinc finger protein 680
hsa-miR-19a-3p	MIMAT0000073	965421	http://www.mirdb.org/cgi-bin/target_detail.cgi?targetID=965421	149	94	http://www.mirdb.org/cgi-bin/mature_mir.cgi?name=hsa-miR-19a-3p	BTAF1	9044	B-TFIID TATA-box binding protein associated factor 1
hsa-miR-19a-3p	MIMAT0000073	965440	http://www.mirdb.org/cgi-bin/target_detail.cgi?targetID=965440	150	94	http://www.mirdb.org/cgi-bin/mature_mir.cgi?name=hsa-miR-19a-3p	SLC31A2	1318	solute carrier family 31 member 2
hsa-miR-19a-3p	MIMAT0000073	965443	http://www.mirdb.org/cgi-bin/target_detail.cgi?targetID=965443	151	94	http://www.mirdb.org/cgi-bin/mature_mir.cgi?name=hsa-miR-19a-3p	ZNF518A	9849	zinc finger protein 518A
hsa-miR-19a-3p	MIMAT0000073	965447	http://www.mirdb.org/cgi-bin/target_detail.cgi?targetID=965447	152	94	http://www.mirdb.org/cgi-bin/mature_mir.cgi?name=hsa-miR-19a-3p	DENND6A	201627	DENN domain containing 6A
hsa-miR-19a-3p	MIMAT0000073	965496	http://www.mirdb.org/cgi-bin/target_detail.cgi?targetID=965496	153	94	http://www.mirdb.org/cgi-bin/mature_mir.cgi?name=hsa-miR-19a-3p	PDE5A	8654	phosphodiesterase 5A
hsa-miR-19a-3p	MIMAT0000073	965499	http://www.mirdb.org/cgi-bin/target_detail.cgi?targetID=965499	154	94	http://www.mirdb.org/cgi-bin/mature_mir.cgi?name=hsa-miR-19a-3p	NCKAP5	344148	NCK associated protein 5
hsa-miR-19a-3p	MIMAT0000073	965507	http://www.mirdb.org/cgi-bin/target_detail.cgi?targetID=965507	155	94	http://www.mirdb.org/cgi-bin/mature_mir.cgi?name=hsa-miR-19a-3p	MYCL	4610	MYCL proto-oncogene, bHLH transcription factor
hsa-miR-19a-3p	MIMAT0000073	965549	http://www.mirdb.org/cgi-bin/target_detail.cgi?targetID=965549	156	94	http://www.mirdb.org/cgi-bin/mature_mir.cgi?name=hsa-miR-19a-3p	ROBO2	6092	roundabout guidance receptor 2
hsa-miR-19a-3p	MIMAT0000073	965596	http://www.mirdb.org/cgi-bin/target_detail.cgi?targetID=965596	157	94	http://www.mirdb.org/cgi-bin/mature_mir.cgi?name=hsa-miR-19a-3p	RBBP8	5932	RB binding protein 8, endonuclease
hsa-miR-19a-3p	MIMAT0000073	965658	http://www.mirdb.org/cgi-bin/target_detail.cgi?targetID=965658	158	94	http://www.mirdb.org/cgi-bin/mature_mir.cgi?name=hsa-miR-19a-3p	PRKACB	5567	protein kinase cAMP-activated catalytic subunit beta
hsa-miR-19a-3p	MIMAT0000073	965736	http://www.mirdb.org/cgi-bin/target_detail.cgi?targetID=965736	159	94	http://www.mirdb.org/cgi-bin/mature_mir.cgi?name=hsa-miR-19a-3p	SAMD4A	23034	sterile alpha motif domain containing 4A
hsa-miR-19a-3p	MIMAT0000073	965746	http://www.mirdb.org/cgi-bin/target_detail.cgi?targetID=965746	160	94	http://www.mirdb.org/cgi-bin/mature_mir.cgi?name=hsa-miR-19a-3p	PNRC1	10957	proline rich nuclear receptor coactivator 1
hsa-miR-19a-3p	MIMAT0000073	965778	http://www.mirdb.org/cgi-bin/target_detail.cgi?targetID=965778	161	94	http://www.mirdb.org/cgi-bin/mature_mir.cgi?name=hsa-miR-19a-3p	SNTG1	54212	syntrophin gamma 1
hsa-miR-19a-3p	MIMAT0000073	965786	http://www.mirdb.org/cgi-bin/target_detail.cgi?targetID=965786	162	94	http://www.mirdb.org/cgi-bin/mature_mir.cgi?name=hsa-miR-19a-3p	KLF10	7071	Kruppel like factor 10
hsa-miR-19a-3p	MIMAT0000073	965818	http://www.mirdb.org/cgi-bin/target_detail.cgi?targetID=965818	163	94	http://www.mirdb.org/cgi-bin/mature_mir.cgi?name=hsa-miR-19a-3p	SIVA1	10572	SIVA1 apoptosis inducing factor
hsa-miR-19a-3p	MIMAT0000073	965840	http://www.mirdb.org/cgi-bin/target_detail.cgi?targetID=965840	164	94	http://www.mirdb.org/cgi-bin/mature_mir.cgi?name=hsa-miR-19a-3p	GJA1	2697	gap junction protein alpha 1
hsa-miR-19a-3p	MIMAT0000073	965900	http://www.mirdb.org/cgi-bin/target_detail.cgi?targetID=965900	165	94	http://www.mirdb.org/cgi-bin/mature_mir.cgi?name=hsa-miR-19a-3p	SDC1	6382	syndecan 1
hsa-miR-19a-3p	MIMAT0000073	965907	http://www.mirdb.org/cgi-bin/target_detail.cgi?targetID=965907	166	94	http://www.mirdb.org/cgi-bin/mature_mir.cgi?name=hsa-miR-19a-3p	ATG16L1	55054	autophagy related 16 like 1
hsa-miR-19a-3p	MIMAT0000073	965935	http://www.mirdb.org/cgi-bin/target_detail.cgi?targetID=965935	167	94	http://www.mirdb.org/cgi-bin/mature_mir.cgi?name=hsa-miR-19a-3p	FUT9	10690	fucosyltransferase 9
hsa-miR-19a-3p	MIMAT0000073	966078	http://www.mirdb.org/cgi-bin/target_detail.cgi?targetID=966078	168	94	http://www.mirdb.org/cgi-bin/mature_mir.cgi?name=hsa-miR-19a-3p	WDR45B	56270	WD repeat domain 45B
hsa-miR-19a-3p	MIMAT0000073	966096	http://www.mirdb.org/cgi-bin/target_detail.cgi?targetID=966096	169	94	http://www.mirdb.org/cgi-bin/mature_mir.cgi?name=hsa-miR-19a-3p	HPRT1	3251	hypoxanthine phosphoribosyltransferase 1
hsa-miR-19a-3p	MIMAT0000073	966220	http://www.mirdb.org/cgi-bin/target_detail.cgi?targetID=966220	170	94	http://www.mirdb.org/cgi-bin/mature_mir.cgi?name=hsa-miR-19a-3p	MB21D2	151963	Mab-21 domain containing 2
hsa-miR-19a-3p	MIMAT0000073	966301	http://www.mirdb.org/cgi-bin/target_detail.cgi?targetID=966301	171	94	http://www.mirdb.org/cgi-bin/mature_mir.cgi?name=hsa-miR-19a-3p	NRBP1	29959	nuclear receptor binding protein 1
hsa-miR-19a-3p	MIMAT0000073	966321	http://www.mirdb.org/cgi-bin/target_detail.cgi?targetID=966321	172	94	http://www.mirdb.org/cgi-bin/mature_mir.cgi?name=hsa-miR-19a-3p	EMX2	2018	empty spiracles homeobox 2
hsa-miR-19a-3p	MIMAT0000073	966324	http://www.mirdb.org/cgi-bin/target_detail.cgi?targetID=966324	173	94	http://www.mirdb.org/cgi-bin/mature_mir.cgi?name=hsa-miR-19a-3p	S100PBP	64766	S100P binding protein
hsa-miR-19a-3p	MIMAT0000073	966373	http://www.mirdb.org/cgi-bin/target_detail.cgi?targetID=966373	174	94	http://www.mirdb.org/cgi-bin/mature_mir.cgi?name=hsa-miR-19a-3p	REEP3	221035	receptor accessory protein 3
hsa-miR-19a-3p	MIMAT0000073	966391	http://www.mirdb.org/cgi-bin/target_detail.cgi?targetID=966391	175	94	http://www.mirdb.org/cgi-bin/mature_mir.cgi?name=hsa-miR-19a-3p	USP13	8975	ubiquitin specific peptidase 13
hsa-miR-19a-3p	MIMAT0000073	966463	http://www.mirdb.org/cgi-bin/target_detail.cgi?targetID=966463	176	94	http://www.mirdb.org/cgi-bin/mature_mir.cgi?name=hsa-miR-19a-3p	PTPRG	5793	protein tyrosine phosphatase, receptor type G
hsa-miR-19a-3p	MIMAT0000073	966473	http://www.mirdb.org/cgi-bin/target_detail.cgi?targetID=966473	177	94	http://www.mirdb.org/cgi-bin/mature_mir.cgi?name=hsa-miR-19a-3p	TGIF1	7050	TGFB induced factor homeobox 1
hsa-miR-19a-3p	MIMAT0000073	966481	http://www.mirdb.org/cgi-bin/target_detail.cgi?targetID=966481	178	94	http://www.mirdb.org/cgi-bin/mature_mir.cgi?name=hsa-miR-19a-3p	STK35	140901	serine/threonine kinase 35
hsa-miR-19a-3p	MIMAT0000073	966498	http://www.mirdb.org/cgi-bin/target_detail.cgi?targetID=966498	179	94	http://www.mirdb.org/cgi-bin/mature_mir.cgi?name=hsa-miR-19a-3p	KIF3A	11127	kinesin family member 3A
hsa-miR-19a-3p	MIMAT0000073	966503	http://www.mirdb.org/cgi-bin/target_detail.cgi?targetID=966503	180	94	http://www.mirdb.org/cgi-bin/mature_mir.cgi?name=hsa-miR-19a-3p	PON2	5445	paraoxonase 2
hsa-miR-19a-3p	MIMAT0000073	966572	http://www.mirdb.org/cgi-bin/target_detail.cgi?targetID=966572	181	94	http://www.mirdb.org/cgi-bin/mature_mir.cgi?name=hsa-miR-19a-3p	TNFAIP3	7128	TNF alpha induced protein 3
hsa-miR-19a-3p	MIMAT0000073	966587	http://www.mirdb.org/cgi-bin/target_detail.cgi?targetID=966587	182	94	http://www.mirdb.org/cgi-bin/mature_mir.cgi?name=hsa-miR-19a-3p	TTC9	23508	tetratricopeptide repeat domain 9
hsa-miR-19a-3p	MIMAT0000073	966593	http://www.mirdb.org/cgi-bin/target_detail.cgi?targetID=966593	183	94	http://www.mirdb.org/cgi-bin/mature_mir.cgi?name=hsa-miR-19a-3p	PRR5L	79899	proline rich 5 like
hsa-miR-19a-3p	MIMAT0000073	966594	http://www.mirdb.org/cgi-bin/target_detail.cgi?targetID=966594	184	94	http://www.mirdb.org/cgi-bin/mature_mir.cgi?name=hsa-miR-19a-3p	MEMO1	51072	mediator of cell motility 1
hsa-miR-19a-3p	MIMAT0000073	966617	http://www.mirdb.org/cgi-bin/target_detail.cgi?targetID=966617	185	94	http://www.mirdb.org/cgi-bin/mature_mir.cgi?name=hsa-miR-19a-3p	ADIPOR2	79602	adiponectin receptor 2
hsa-miR-19a-3p	MIMAT0000073	966673	http://www.mirdb.org/cgi-bin/target_detail.cgi?targetID=966673	186	94	http://www.mirdb.org/cgi-bin/mature_mir.cgi?name=hsa-miR-19a-3p	CYP2U1	113612	cytochrome P450 family 2 subfamily U member 1
hsa-miR-19a-3p	MIMAT0000073	965404	http://www.mirdb.org/cgi-bin/target_detail.cgi?targetID=965404	187	93	http://www.mirdb.org/cgi-bin/mature_mir.cgi?name=hsa-miR-19a-3p	TENT2	167153	terminal nucleotidyltransferase 2
hsa-miR-19a-3p	MIMAT0000073	965429	http://www.mirdb.org/cgi-bin/target_detail.cgi?targetID=965429	188	93	http://www.mirdb.org/cgi-bin/mature_mir.cgi?name=hsa-miR-19a-3p	TAF4	6874	TATA-box binding protein associated factor 4
hsa-miR-19a-3p	MIMAT0000073	965452	http://www.mirdb.org/cgi-bin/target_detail.cgi?targetID=965452	189	93	http://www.mirdb.org/cgi-bin/mature_mir.cgi?name=hsa-miR-19a-3p	ELL2	22936	elongation factor for RNA polymerase II 2
hsa-miR-19a-3p	MIMAT0000073	965498	http://www.mirdb.org/cgi-bin/target_detail.cgi?targetID=965498	190	93	http://www.mirdb.org/cgi-bin/mature_mir.cgi?name=hsa-miR-19a-3p	DMXL2	23312	Dmx like 2
hsa-miR-19a-3p	MIMAT0000073	965558	http://www.mirdb.org/cgi-bin/target_detail.cgi?targetID=965558	191	93	http://www.mirdb.org/cgi-bin/mature_mir.cgi?name=hsa-miR-19a-3p	GAREM1	64762	GRB2 associated regulator of MAPK1 subtype 1
hsa-miR-19a-3p	MIMAT0000073	965565	http://www.mirdb.org/cgi-bin/target_detail.cgi?targetID=965565	192	93	http://www.mirdb.org/cgi-bin/mature_mir.cgi?name=hsa-miR-19a-3p	LY75	4065	lymphocyte antigen 75
hsa-miR-19a-3p	MIMAT0000073	965622	http://www.mirdb.org/cgi-bin/target_detail.cgi?targetID=965622	193	93	http://www.mirdb.org/cgi-bin/mature_mir.cgi?name=hsa-miR-19a-3p	MECOM	2122	MDS1 and EVI1 complex locus
hsa-miR-19a-3p	MIMAT0000073	965628	http://www.mirdb.org/cgi-bin/target_detail.cgi?targetID=965628	194	93	http://www.mirdb.org/cgi-bin/mature_mir.cgi?name=hsa-miR-19a-3p	BPTF	2186	bromodomain PHD finger transcription factor
hsa-miR-19a-3p	MIMAT0000073	965638	http://www.mirdb.org/cgi-bin/target_detail.cgi?targetID=965638	195	93	http://www.mirdb.org/cgi-bin/mature_mir.cgi?name=hsa-miR-19a-3p	POU3F2	5454	POU class 3 homeobox 2
hsa-miR-19a-3p	MIMAT0000073	965754	http://www.mirdb.org/cgi-bin/target_detail.cgi?targetID=965754	196	93	http://www.mirdb.org/cgi-bin/mature_mir.cgi?name=hsa-miR-19a-3p	MPHOSPH9	10198	M-phase phosphoprotein 9
hsa-miR-19a-3p	MIMAT0000073	965769	http://www.mirdb.org/cgi-bin/target_detail.cgi?targetID=965769	197	93	http://www.mirdb.org/cgi-bin/mature_mir.cgi?name=hsa-miR-19a-3p	OTUD7B	56957	OTU deubiquitinase 7B
hsa-miR-19a-3p	MIMAT0000073	965897	http://www.mirdb.org/cgi-bin/target_detail.cgi?targetID=965897	198	93	http://www.mirdb.org/cgi-bin/mature_mir.cgi?name=hsa-miR-19a-3p	NEUROD1	4760	neuronal differentiation 1
hsa-miR-19a-3p	MIMAT0000073	965982	http://www.mirdb.org/cgi-bin/target_detail.cgi?targetID=965982	199	93	http://www.mirdb.org/cgi-bin/mature_mir.cgi?name=hsa-miR-19a-3p	HIC1	3090	HIC ZBTB transcriptional repressor 1
hsa-miR-19a-3p	MIMAT0000073	965985	http://www.mirdb.org/cgi-bin/target_detail.cgi?targetID=965985	200	93	http://www.mirdb.org/cgi-bin/mature_mir.cgi?name=hsa-miR-19a-3p	BRWD3	254065	bromodomain and WD repeat domain containing 3
hsa-miR-19a-3p	MIMAT0000073	966013	http://www.mirdb.org/cgi-bin/target_detail.cgi?targetID=966013	201	93	http://www.mirdb.org/cgi-bin/mature_mir.cgi?name=hsa-miR-19a-3p	KLF7	8609	Kruppel like factor 7
hsa-miR-19a-3p	MIMAT0000073	966080	http://www.mirdb.org/cgi-bin/target_detail.cgi?targetID=966080	202	93	http://www.mirdb.org/cgi-bin/mature_mir.cgi?name=hsa-miR-19a-3p	BTBD7	55727	BTB domain containing 7
hsa-miR-19a-3p	MIMAT0000073	966136	http://www.mirdb.org/cgi-bin/target_detail.cgi?targetID=966136	203	93	http://www.mirdb.org/cgi-bin/mature_mir.cgi?name=hsa-miR-19a-3p	SRGAP2B	647135	SLIT-ROBO Rho GTPase activating protein 2B
hsa-miR-19a-3p	MIMAT0000073	966146	http://www.mirdb.org/cgi-bin/target_detail.cgi?targetID=966146	204	93	http://www.mirdb.org/cgi-bin/mature_mir.cgi?name=hsa-miR-19a-3p	RAF1	5894	Raf-1 proto-oncogene, serine/threonine kinase
hsa-miR-19a-3p	MIMAT0000073	966151	http://www.mirdb.org/cgi-bin/target_detail.cgi?targetID=966151	205	93	http://www.mirdb.org/cgi-bin/mature_mir.cgi?name=hsa-miR-19a-3p	B3GALNT2	148789	beta-1,3-N-acetylgalactosaminyltransferase 2
hsa-miR-19a-3p	MIMAT0000073	966161	http://www.mirdb.org/cgi-bin/target_detail.cgi?targetID=966161	206	93	http://www.mirdb.org/cgi-bin/mature_mir.cgi?name=hsa-miR-19a-3p	FAM234A	83986	family with sequence similarity 234 member A
hsa-miR-19a-3p	MIMAT0000073	966175	http://www.mirdb.org/cgi-bin/target_detail.cgi?targetID=966175	207	93	http://www.mirdb.org/cgi-bin/mature_mir.cgi?name=hsa-miR-19a-3p	FAT3	120114	FAT atypical cadherin 3
hsa-miR-19a-3p	MIMAT0000073	966180	http://www.mirdb.org/cgi-bin/target_detail.cgi?targetID=966180	208	93	http://www.mirdb.org/cgi-bin/mature_mir.cgi?name=hsa-miR-19a-3p	SRGAP2C	653464	SLIT-ROBO Rho GTPase activating protein 2C
hsa-miR-19a-3p	MIMAT0000073	966196	http://www.mirdb.org/cgi-bin/target_detail.cgi?targetID=966196	209	93	http://www.mirdb.org/cgi-bin/mature_mir.cgi?name=hsa-miR-19a-3p	FMR1	2332	fragile X mental retardation 1
hsa-miR-19a-3p	MIMAT0000073	966232	http://www.mirdb.org/cgi-bin/target_detail.cgi?targetID=966232	210	93	http://www.mirdb.org/cgi-bin/mature_mir.cgi?name=hsa-miR-19a-3p	TNRC6C	57690	trinucleotide repeat containing 6C
hsa-miR-19a-3p	MIMAT0000073	966258	http://www.mirdb.org/cgi-bin/target_detail.cgi?targetID=966258	211	93	http://www.mirdb.org/cgi-bin/mature_mir.cgi?name=hsa-miR-19a-3p	GTF2H1	2965	general transcription factor IIH subunit 1
hsa-miR-19a-3p	MIMAT0000073	966276	http://www.mirdb.org/cgi-bin/target_detail.cgi?targetID=966276	212	93	http://www.mirdb.org/cgi-bin/mature_mir.cgi?name=hsa-miR-19a-3p	QKI	9444	QKI, KH domain containing RNA binding
hsa-miR-19a-3p	MIMAT0000073	966300	http://www.mirdb.org/cgi-bin/target_detail.cgi?targetID=966300	213	93	http://www.mirdb.org/cgi-bin/mature_mir.cgi?name=hsa-miR-19a-3p	TBR1	10716	T-box, brain 1
hsa-miR-19a-3p	MIMAT0000073	966305	http://www.mirdb.org/cgi-bin/target_detail.cgi?targetID=966305	214	93	http://www.mirdb.org/cgi-bin/mature_mir.cgi?name=hsa-miR-19a-3p	CAST	831	calpastatin
hsa-miR-19a-3p	MIMAT0000073	966337	http://www.mirdb.org/cgi-bin/target_detail.cgi?targetID=966337	215	93	http://www.mirdb.org/cgi-bin/mature_mir.cgi?name=hsa-miR-19a-3p	PRUNE2	158471	prune homolog 2 with BCH domain
hsa-miR-19a-3p	MIMAT0000073	966338	http://www.mirdb.org/cgi-bin/target_detail.cgi?targetID=966338	216	93	http://www.mirdb.org/cgi-bin/mature_mir.cgi?name=hsa-miR-19a-3p	FBXO8	26269	F-box protein 8
hsa-miR-19a-3p	MIMAT0000073	966360	http://www.mirdb.org/cgi-bin/target_detail.cgi?targetID=966360	217	93	http://www.mirdb.org/cgi-bin/mature_mir.cgi?name=hsa-miR-19a-3p	RIN2	54453	Ras and Rab interactor 2
hsa-miR-19a-3p	MIMAT0000073	966380	http://www.mirdb.org/cgi-bin/target_detail.cgi?targetID=966380	218	93	http://www.mirdb.org/cgi-bin/mature_mir.cgi?name=hsa-miR-19a-3p	GRK6	2870	G protein-coupled receptor kinase 6
hsa-miR-19a-3p	MIMAT0000073	966381	http://www.mirdb.org/cgi-bin/target_detail.cgi?targetID=966381	219	93	http://www.mirdb.org/cgi-bin/mature_mir.cgi?name=hsa-miR-19a-3p	KCNQ5	56479	potassium voltage-gated channel subfamily Q member 5
hsa-miR-19a-3p	MIMAT0000073	966416	http://www.mirdb.org/cgi-bin/target_detail.cgi?targetID=966416	220	93	http://www.mirdb.org/cgi-bin/mature_mir.cgi?name=hsa-miR-19a-3p	WDR20	91833	WD repeat domain 20
hsa-miR-19a-3p	MIMAT0000073	966486	http://www.mirdb.org/cgi-bin/target_detail.cgi?targetID=966486	221	93	http://www.mirdb.org/cgi-bin/mature_mir.cgi?name=hsa-miR-19a-3p	MAGI2	9863	membrane associated guanylate kinase, WW and PDZ domain containing 2
hsa-miR-19a-3p	MIMAT0000073	966537	http://www.mirdb.org/cgi-bin/target_detail.cgi?targetID=966537	222	93	http://www.mirdb.org/cgi-bin/mature_mir.cgi?name=hsa-miR-19a-3p	TGM3	7053	transglutaminase 3
hsa-miR-19a-3p	MIMAT0000073	966560	http://www.mirdb.org/cgi-bin/target_detail.cgi?targetID=966560	223	93	http://www.mirdb.org/cgi-bin/mature_mir.cgi?name=hsa-miR-19a-3p	RBMS1	5937	RNA binding motif single stranded interacting protein 1
hsa-miR-19a-3p	MIMAT0000073	966565	http://www.mirdb.org/cgi-bin/target_detail.cgi?targetID=966565	224	93	http://www.mirdb.org/cgi-bin/mature_mir.cgi?name=hsa-miR-19a-3p	SNX17	9784	sorting nexin 17
hsa-miR-19a-3p	MIMAT0000073	966606	http://www.mirdb.org/cgi-bin/target_detail.cgi?targetID=966606	225	93	http://www.mirdb.org/cgi-bin/mature_mir.cgi?name=hsa-miR-19a-3p	MICAL2	9645	microtubule associated monooxygenase, calponin and LIM domain containing 2
hsa-miR-19a-3p	MIMAT0000073	966609	http://www.mirdb.org/cgi-bin/target_detail.cgi?targetID=966609	226	93	http://www.mirdb.org/cgi-bin/mature_mir.cgi?name=hsa-miR-19a-3p	CGN	57530	cingulin
hsa-miR-19a-3p	MIMAT0000073	965388	http://www.mirdb.org/cgi-bin/target_detail.cgi?targetID=965388	227	92	http://www.mirdb.org/cgi-bin/mature_mir.cgi?name=hsa-miR-19a-3p	MTRR	4552	5-methyltetrahydrofolate-homocysteine methyltransferase reductase
hsa-miR-19a-3p	MIMAT0000073	965422	http://www.mirdb.org/cgi-bin/target_detail.cgi?targetID=965422	228	92	http://www.mirdb.org/cgi-bin/mature_mir.cgi?name=hsa-miR-19a-3p	PCDHA8	56140	protocadherin alpha 8
hsa-miR-19a-3p	MIMAT0000073	965423	http://www.mirdb.org/cgi-bin/target_detail.cgi?targetID=965423	229	92	http://www.mirdb.org/cgi-bin/mature_mir.cgi?name=hsa-miR-19a-3p	PCDHAC1	56135	protocadherin alpha subfamily C, 1
hsa-miR-19a-3p	MIMAT0000073	965441	http://www.mirdb.org/cgi-bin/target_detail.cgi?targetID=965441	230	92	http://www.mirdb.org/cgi-bin/mature_mir.cgi?name=hsa-miR-19a-3p	ZMAT3	64393	zinc finger matrin-type 3
hsa-miR-19a-3p	MIMAT0000073	965491	http://www.mirdb.org/cgi-bin/target_detail.cgi?targetID=965491	231	92	http://www.mirdb.org/cgi-bin/mature_mir.cgi?name=hsa-miR-19a-3p	LIMCH1	22998	LIM and calponin homology domains 1
hsa-miR-19a-3p	MIMAT0000073	965504	http://www.mirdb.org/cgi-bin/target_detail.cgi?targetID=965504	232	92	http://www.mirdb.org/cgi-bin/mature_mir.cgi?name=hsa-miR-19a-3p	KPNA3	3839	karyopherin subunit alpha 3
hsa-miR-19a-3p	MIMAT0000073	965550	http://www.mirdb.org/cgi-bin/target_detail.cgi?targetID=965550	233	92	http://www.mirdb.org/cgi-bin/mature_mir.cgi?name=hsa-miR-19a-3p	RNF167	26001	ring finger protein 167
hsa-miR-19a-3p	MIMAT0000073	965551	http://www.mirdb.org/cgi-bin/target_detail.cgi?targetID=965551	234	92	http://www.mirdb.org/cgi-bin/mature_mir.cgi?name=hsa-miR-19a-3p	TMBIM6	7009	transmembrane BAX inhibitor motif containing 6
hsa-miR-19a-3p	MIMAT0000073	965591	http://www.mirdb.org/cgi-bin/target_detail.cgi?targetID=965591	235	92	http://www.mirdb.org/cgi-bin/mature_mir.cgi?name=hsa-miR-19a-3p	CYLD	1540	CYLD lysine 63 deubiquitinase
hsa-miR-19a-3p	MIMAT0000073	965605	http://www.mirdb.org/cgi-bin/target_detail.cgi?targetID=965605	236	92	http://www.mirdb.org/cgi-bin/mature_mir.cgi?name=hsa-miR-19a-3p	MOB1B	92597	MOB kinase activator 1B
hsa-miR-19a-3p	MIMAT0000073	965627	http://www.mirdb.org/cgi-bin/target_detail.cgi?targetID=965627	237	92	http://www.mirdb.org/cgi-bin/mature_mir.cgi?name=hsa-miR-19a-3p	PCDHAC2	56134	protocadherin alpha subfamily C, 2
hsa-miR-19a-3p	MIMAT0000073	965634	http://www.mirdb.org/cgi-bin/target_detail.cgi?targetID=965634	238	92	http://www.mirdb.org/cgi-bin/mature_mir.cgi?name=hsa-miR-19a-3p	PCDHA13	56136	protocadherin alpha 13
hsa-miR-19a-3p	MIMAT0000073	965641	http://www.mirdb.org/cgi-bin/target_detail.cgi?targetID=965641	239	92	http://www.mirdb.org/cgi-bin/mature_mir.cgi?name=hsa-miR-19a-3p	GRIN2A	2903	glutamate ionotropic receptor NMDA type subunit 2A
hsa-miR-19a-3p	MIMAT0000073	965642	http://www.mirdb.org/cgi-bin/target_detail.cgi?targetID=965642	240	92	http://www.mirdb.org/cgi-bin/mature_mir.cgi?name=hsa-miR-19a-3p	LOC110117498-PIK3R3	110117499	LOC110117498-PIK3R3 readthrough
hsa-miR-19a-3p	MIMAT0000073	965663	http://www.mirdb.org/cgi-bin/target_detail.cgi?targetID=965663	241	92	http://www.mirdb.org/cgi-bin/mature_mir.cgi?name=hsa-miR-19a-3p	ABHD5	51099	abhydrolase domain containing 5
hsa-miR-19a-3p	MIMAT0000073	965670	http://www.mirdb.org/cgi-bin/target_detail.cgi?targetID=965670	242	92	http://www.mirdb.org/cgi-bin/mature_mir.cgi?name=hsa-miR-19a-3p	OTUD1	220213	OTU deubiquitinase 1
hsa-miR-19a-3p	MIMAT0000073	965726	http://www.mirdb.org/cgi-bin/target_detail.cgi?targetID=965726	243	92	http://www.mirdb.org/cgi-bin/mature_mir.cgi?name=hsa-miR-19a-3p	EBF2	64641	EBF transcription factor 2
hsa-miR-19a-3p	MIMAT0000073	965748	http://www.mirdb.org/cgi-bin/target_detail.cgi?targetID=965748	244	92	http://www.mirdb.org/cgi-bin/mature_mir.cgi?name=hsa-miR-19a-3p	DNAJB1	3337	DnaJ heat shock protein family (Hsp40) member B1
hsa-miR-19a-3p	MIMAT0000073	965811	http://www.mirdb.org/cgi-bin/target_detail.cgi?targetID=965811	245	92	http://www.mirdb.org/cgi-bin/mature_mir.cgi?name=hsa-miR-19a-3p	BTF3L4	91408	basic transcription factor 3 like 4
hsa-miR-19a-3p	MIMAT0000073	965817	http://www.mirdb.org/cgi-bin/target_detail.cgi?targetID=965817	246	92	http://www.mirdb.org/cgi-bin/mature_mir.cgi?name=hsa-miR-19a-3p	F3	2152	coagulation factor III, tissue factor
hsa-miR-19a-3p	MIMAT0000073	965839	http://www.mirdb.org/cgi-bin/target_detail.cgi?targetID=965839	247	92	http://www.mirdb.org/cgi-bin/mature_mir.cgi?name=hsa-miR-19a-3p	PCDHA10	56139	protocadherin alpha 10
hsa-miR-19a-3p	MIMAT0000073	965847	http://www.mirdb.org/cgi-bin/target_detail.cgi?targetID=965847	248	92	http://www.mirdb.org/cgi-bin/mature_mir.cgi?name=hsa-miR-19a-3p	WDR26	80232	WD repeat domain 26
hsa-miR-19a-3p	MIMAT0000073	965854	http://www.mirdb.org/cgi-bin/target_detail.cgi?targetID=965854	249	92	http://www.mirdb.org/cgi-bin/mature_mir.cgi?name=hsa-miR-19a-3p	PCDHA5	56143	protocadherin alpha 5
hsa-miR-19a-3p	MIMAT0000073	965862	http://www.mirdb.org/cgi-bin/target_detail.cgi?targetID=965862	250	92	http://www.mirdb.org/cgi-bin/mature_mir.cgi?name=hsa-miR-19a-3p	FBXO32	114907	F-box protein 32
hsa-miR-19a-3p	MIMAT0000073	965864	http://www.mirdb.org/cgi-bin/target_detail.cgi?targetID=965864	251	92	http://www.mirdb.org/cgi-bin/mature_mir.cgi?name=hsa-miR-19a-3p	SMARCA2	6595	SWI/SNF related, matrix associated, actin dependent regulator of chromatin, subfamily a, member 2
hsa-miR-19a-3p	MIMAT0000073	965878	http://www.mirdb.org/cgi-bin/target_detail.cgi?targetID=965878	252	92	http://www.mirdb.org/cgi-bin/mature_mir.cgi?name=hsa-miR-19a-3p	HDLBP	3069	high density lipoprotein binding protein
hsa-miR-19a-3p	MIMAT0000073	965901	http://www.mirdb.org/cgi-bin/target_detail.cgi?targetID=965901	253	92	http://www.mirdb.org/cgi-bin/mature_mir.cgi?name=hsa-miR-19a-3p	TXLNA	200081	taxilin alpha
hsa-miR-19a-3p	MIMAT0000073	965902	http://www.mirdb.org/cgi-bin/target_detail.cgi?targetID=965902	254	92	http://www.mirdb.org/cgi-bin/mature_mir.cgi?name=hsa-miR-19a-3p	LGALSL	29094	galectin like
hsa-miR-19a-3p	MIMAT0000073	965959	http://www.mirdb.org/cgi-bin/target_detail.cgi?targetID=965959	255	92	http://www.mirdb.org/cgi-bin/mature_mir.cgi?name=hsa-miR-19a-3p	PCDHA6	56142	protocadherin alpha 6
hsa-miR-19a-3p	MIMAT0000073	965989	http://www.mirdb.org/cgi-bin/target_detail.cgi?targetID=965989	256	92	http://www.mirdb.org/cgi-bin/mature_mir.cgi?name=hsa-miR-19a-3p	EPHX4	253152	epoxide hydrolase 4
hsa-miR-19a-3p	MIMAT0000073	966019	http://www.mirdb.org/cgi-bin/target_detail.cgi?targetID=966019	257	92	http://www.mirdb.org/cgi-bin/mature_mir.cgi?name=hsa-miR-19a-3p	PCDHA11	56138	protocadherin alpha 11
hsa-miR-19a-3p	MIMAT0000073	966035	http://www.mirdb.org/cgi-bin/target_detail.cgi?targetID=966035	258	92	http://www.mirdb.org/cgi-bin/mature_mir.cgi?name=hsa-miR-19a-3p	BNC2	54796	basonuclin 2
hsa-miR-19a-3p	MIMAT0000073	966043	http://www.mirdb.org/cgi-bin/target_detail.cgi?targetID=966043	259	92	http://www.mirdb.org/cgi-bin/mature_mir.cgi?name=hsa-miR-19a-3p	ITGA6	3655	integrin subunit alpha 6
hsa-miR-19a-3p	MIMAT0000073	966068	http://www.mirdb.org/cgi-bin/target_detail.cgi?targetID=966068	260	92	http://www.mirdb.org/cgi-bin/mature_mir.cgi?name=hsa-miR-19a-3p	SRSF6	6431	serine and arginine rich splicing factor 6
hsa-miR-19a-3p	MIMAT0000073	966075	http://www.mirdb.org/cgi-bin/target_detail.cgi?targetID=966075	261	92	http://www.mirdb.org/cgi-bin/mature_mir.cgi?name=hsa-miR-19a-3p	PCDHA3	56145	protocadherin alpha 3
hsa-miR-19a-3p	MIMAT0000073	966108	http://www.mirdb.org/cgi-bin/target_detail.cgi?targetID=966108	262	92	http://www.mirdb.org/cgi-bin/mature_mir.cgi?name=hsa-miR-19a-3p	DPYSL5	56896	dihydropyrimidinase like 5
hsa-miR-19a-3p	MIMAT0000073	966128	http://www.mirdb.org/cgi-bin/target_detail.cgi?targetID=966128	263	92	http://www.mirdb.org/cgi-bin/mature_mir.cgi?name=hsa-miR-19a-3p	IGF1	3479	insulin like growth factor 1
hsa-miR-19a-3p	MIMAT0000073	966231	http://www.mirdb.org/cgi-bin/target_detail.cgi?targetID=966231	264	92	http://www.mirdb.org/cgi-bin/mature_mir.cgi?name=hsa-miR-19a-3p	SLC9A6	10479	solute carrier family 9 member A6
hsa-miR-19a-3p	MIMAT0000073	966265	http://www.mirdb.org/cgi-bin/target_detail.cgi?targetID=966265	265	92	http://www.mirdb.org/cgi-bin/mature_mir.cgi?name=hsa-miR-19a-3p	SEC11A	23478	SEC11 homolog A, signal peptidase complex subunit
hsa-miR-19a-3p	MIMAT0000073	966302	http://www.mirdb.org/cgi-bin/target_detail.cgi?targetID=966302	266	92	http://www.mirdb.org/cgi-bin/mature_mir.cgi?name=hsa-miR-19a-3p	CNKSR2	22866	connector enhancer of kinase suppressor of Ras 2
hsa-miR-19a-3p	MIMAT0000073	966308	http://www.mirdb.org/cgi-bin/target_detail.cgi?targetID=966308	267	92	http://www.mirdb.org/cgi-bin/mature_mir.cgi?name=hsa-miR-19a-3p	TNPO2	30000	transportin 2
hsa-miR-19a-3p	MIMAT0000073	966334	http://www.mirdb.org/cgi-bin/target_detail.cgi?targetID=966334	268	92	http://www.mirdb.org/cgi-bin/mature_mir.cgi?name=hsa-miR-19a-3p	PCDHA4	56144	protocadherin alpha 4
hsa-miR-19a-3p	MIMAT0000073	966335	http://www.mirdb.org/cgi-bin/target_detail.cgi?targetID=966335	269	92	http://www.mirdb.org/cgi-bin/mature_mir.cgi?name=hsa-miR-19a-3p	SCUBE3	222663	signal peptide, CUB domain and EGF like domain containing 3
hsa-miR-19a-3p	MIMAT0000073	966349	http://www.mirdb.org/cgi-bin/target_detail.cgi?targetID=966349	270	92	http://www.mirdb.org/cgi-bin/mature_mir.cgi?name=hsa-miR-19a-3p	ZNF521	25925	zinc finger protein 521
hsa-miR-19a-3p	MIMAT0000073	966412	http://www.mirdb.org/cgi-bin/target_detail.cgi?targetID=966412	271	92	http://www.mirdb.org/cgi-bin/mature_mir.cgi?name=hsa-miR-19a-3p	PCDHA1	56147	protocadherin alpha 1
hsa-miR-19a-3p	MIMAT0000073	966419	http://www.mirdb.org/cgi-bin/target_detail.cgi?targetID=966419	272	92	http://www.mirdb.org/cgi-bin/mature_mir.cgi?name=hsa-miR-19a-3p	ARMC8	25852	armadillo repeat containing 8
hsa-miR-19a-3p	MIMAT0000073	966432	http://www.mirdb.org/cgi-bin/target_detail.cgi?targetID=966432	273	92	http://www.mirdb.org/cgi-bin/mature_mir.cgi?name=hsa-miR-19a-3p	FZD6	8323	frizzled class receptor 6
hsa-miR-19a-3p	MIMAT0000073	966453	http://www.mirdb.org/cgi-bin/target_detail.cgi?targetID=966453	274	92	http://www.mirdb.org/cgi-bin/mature_mir.cgi?name=hsa-miR-19a-3p	CCND2	894	cyclin D2
hsa-miR-19a-3p	MIMAT0000073	966490	http://www.mirdb.org/cgi-bin/target_detail.cgi?targetID=966490	275	92	http://www.mirdb.org/cgi-bin/mature_mir.cgi?name=hsa-miR-19a-3p	NPTN	27020	neuroplastin
hsa-miR-19a-3p	MIMAT0000073	966493	http://www.mirdb.org/cgi-bin/target_detail.cgi?targetID=966493	276	92	http://www.mirdb.org/cgi-bin/mature_mir.cgi?name=hsa-miR-19a-3p	PCDH10	57575	protocadherin 10
hsa-miR-19a-3p	MIMAT0000073	966516	http://www.mirdb.org/cgi-bin/target_detail.cgi?targetID=966516	277	92	http://www.mirdb.org/cgi-bin/mature_mir.cgi?name=hsa-miR-19a-3p	NAALADL2	254827	N-acetylated alpha-linked acidic dipeptidase like 2
hsa-miR-19a-3p	MIMAT0000073	966520	http://www.mirdb.org/cgi-bin/target_detail.cgi?targetID=966520	278	92	http://www.mirdb.org/cgi-bin/mature_mir.cgi?name=hsa-miR-19a-3p	PCDHA7	56141	protocadherin alpha 7
hsa-miR-19a-3p	MIMAT0000073	966538	http://www.mirdb.org/cgi-bin/target_detail.cgi?targetID=966538	279	92	http://www.mirdb.org/cgi-bin/mature_mir.cgi?name=hsa-miR-19a-3p	PCDHA2	56146	protocadherin alpha 2
hsa-miR-19a-3p	MIMAT0000073	966542	http://www.mirdb.org/cgi-bin/target_detail.cgi?targetID=966542	280	92	http://www.mirdb.org/cgi-bin/mature_mir.cgi?name=hsa-miR-19a-3p	RHOB	388	ras homolog family member B
hsa-miR-19a-3p	MIMAT0000073	966549	http://www.mirdb.org/cgi-bin/target_detail.cgi?targetID=966549	281	92	http://www.mirdb.org/cgi-bin/mature_mir.cgi?name=hsa-miR-19a-3p	ERBB4	2066	erb-b2 receptor tyrosine kinase 4
hsa-miR-19a-3p	MIMAT0000073	966550	http://www.mirdb.org/cgi-bin/target_detail.cgi?targetID=966550	282	92	http://www.mirdb.org/cgi-bin/mature_mir.cgi?name=hsa-miR-19a-3p	ZNF385B	151126	zinc finger protein 385B
hsa-miR-19a-3p	MIMAT0000073	966564	http://www.mirdb.org/cgi-bin/target_detail.cgi?targetID=966564	283	92	http://www.mirdb.org/cgi-bin/mature_mir.cgi?name=hsa-miR-19a-3p	ID2	3398	inhibitor of DNA binding 2
hsa-miR-19a-3p	MIMAT0000073	966605	http://www.mirdb.org/cgi-bin/target_detail.cgi?targetID=966605	284	92	http://www.mirdb.org/cgi-bin/mature_mir.cgi?name=hsa-miR-19a-3p	KIAA2013	90231	KIAA2013
hsa-miR-19a-3p	MIMAT0000073	966608	http://www.mirdb.org/cgi-bin/target_detail.cgi?targetID=966608	285	92	http://www.mirdb.org/cgi-bin/mature_mir.cgi?name=hsa-miR-19a-3p	PCDHA12	56137	protocadherin alpha 12
hsa-miR-19a-3p	MIMAT0000073	966610	http://www.mirdb.org/cgi-bin/target_detail.cgi?targetID=966610	286	92	http://www.mirdb.org/cgi-bin/mature_mir.cgi?name=hsa-miR-19a-3p	PARPBP	55010	PARP1 binding protein
hsa-miR-19a-3p	MIMAT0000073	966653	http://www.mirdb.org/cgi-bin/target_detail.cgi?targetID=966653	287	92	http://www.mirdb.org/cgi-bin/mature_mir.cgi?name=hsa-miR-19a-3p	PLXNC1	10154	plexin C1
hsa-miR-19a-3p	MIMAT0000073	966670	http://www.mirdb.org/cgi-bin/target_detail.cgi?targetID=966670	288	92	http://www.mirdb.org/cgi-bin/mature_mir.cgi?name=hsa-miR-19a-3p	GULP1	51454	GULP PTB domain containing engulfment adaptor 1
hsa-miR-19a-3p	MIMAT0000073	965379	http://www.mirdb.org/cgi-bin/target_detail.cgi?targetID=965379	289	91	http://www.mirdb.org/cgi-bin/mature_mir.cgi?name=hsa-miR-19a-3p	WAC	51322	WW domain containing adaptor with coiled-coil
hsa-miR-19a-3p	MIMAT0000073	965380	http://www.mirdb.org/cgi-bin/target_detail.cgi?targetID=965380	290	91	http://www.mirdb.org/cgi-bin/mature_mir.cgi?name=hsa-miR-19a-3p	MAB21L2	10586	mab-21 like 2
hsa-miR-19a-3p	MIMAT0000073	965426	http://www.mirdb.org/cgi-bin/target_detail.cgi?targetID=965426	291	91	http://www.mirdb.org/cgi-bin/mature_mir.cgi?name=hsa-miR-19a-3p	RAB18	22931	RAB18, member RAS oncogene family
hsa-miR-19a-3p	MIMAT0000073	965636	http://www.mirdb.org/cgi-bin/target_detail.cgi?targetID=965636	292	91	http://www.mirdb.org/cgi-bin/mature_mir.cgi?name=hsa-miR-19a-3p	STK26	51765	serine/threonine kinase 26
hsa-miR-19a-3p	MIMAT0000073	965649	http://www.mirdb.org/cgi-bin/target_detail.cgi?targetID=965649	293	91	http://www.mirdb.org/cgi-bin/mature_mir.cgi?name=hsa-miR-19a-3p	PGM2L1	283209	phosphoglucomutase 2 like 1
hsa-miR-19a-3p	MIMAT0000073	965680	http://www.mirdb.org/cgi-bin/target_detail.cgi?targetID=965680	294	91	http://www.mirdb.org/cgi-bin/mature_mir.cgi?name=hsa-miR-19a-3p	DNAJC16	23341	DnaJ heat shock protein family (Hsp40) member C16
hsa-miR-19a-3p	MIMAT0000073	965749	http://www.mirdb.org/cgi-bin/target_detail.cgi?targetID=965749	295	91	http://www.mirdb.org/cgi-bin/mature_mir.cgi?name=hsa-miR-19a-3p	ANO1	55107	anoctamin 1
hsa-miR-19a-3p	MIMAT0000073	965758	http://www.mirdb.org/cgi-bin/target_detail.cgi?targetID=965758	296	91	http://www.mirdb.org/cgi-bin/mature_mir.cgi?name=hsa-miR-19a-3p	MAP4K3	8491	mitogen-activated protein kinase kinase kinase kinase 3
hsa-miR-19a-3p	MIMAT0000073	965797	http://www.mirdb.org/cgi-bin/target_detail.cgi?targetID=965797	297	91	http://www.mirdb.org/cgi-bin/mature_mir.cgi?name=hsa-miR-19a-3p	NFIB	4781	nuclear factor I B
hsa-miR-19a-3p	MIMAT0000073	965843	http://www.mirdb.org/cgi-bin/target_detail.cgi?targetID=965843	298	91	http://www.mirdb.org/cgi-bin/mature_mir.cgi?name=hsa-miR-19a-3p	ARC	23237	activity regulated cytoskeleton associated protein
hsa-miR-19a-3p	MIMAT0000073	965872	http://www.mirdb.org/cgi-bin/target_detail.cgi?targetID=965872	299	91	http://www.mirdb.org/cgi-bin/mature_mir.cgi?name=hsa-miR-19a-3p	PHF14	9678	PHD finger protein 14
hsa-miR-19a-3p	MIMAT0000073	965909	http://www.mirdb.org/cgi-bin/target_detail.cgi?targetID=965909	300	91	http://www.mirdb.org/cgi-bin/mature_mir.cgi?name=hsa-miR-19a-3p	MED13	9969	mediator complex subunit 13
hsa-miR-19a-3p	MIMAT0000073	965929	http://www.mirdb.org/cgi-bin/target_detail.cgi?targetID=965929	301	91	http://www.mirdb.org/cgi-bin/mature_mir.cgi?name=hsa-miR-19a-3p	CPD	1362	carboxypeptidase D
hsa-miR-19a-3p	MIMAT0000073	965976	http://www.mirdb.org/cgi-bin/target_detail.cgi?targetID=965976	302	91	http://www.mirdb.org/cgi-bin/mature_mir.cgi?name=hsa-miR-19a-3p	PTEN	5728	phosphatase and tensin homolog
hsa-miR-19a-3p	MIMAT0000073	966010	http://www.mirdb.org/cgi-bin/target_detail.cgi?targetID=966010	303	91	http://www.mirdb.org/cgi-bin/mature_mir.cgi?name=hsa-miR-19a-3p	SEPT7	989	septin 7
hsa-miR-19a-3p	MIMAT0000073	966061	http://www.mirdb.org/cgi-bin/target_detail.cgi?targetID=966061	304	91	http://www.mirdb.org/cgi-bin/mature_mir.cgi?name=hsa-miR-19a-3p	VPS4B	9525	vacuolar protein sorting 4 homolog B
hsa-miR-19a-3p	MIMAT0000073	966082	http://www.mirdb.org/cgi-bin/target_detail.cgi?targetID=966082	305	91	http://www.mirdb.org/cgi-bin/mature_mir.cgi?name=hsa-miR-19a-3p	ARFGEF1	10565	ADP ribosylation factor guanine nucleotide exchange factor 1
hsa-miR-19a-3p	MIMAT0000073	966091	http://www.mirdb.org/cgi-bin/target_detail.cgi?targetID=966091	306	91	http://www.mirdb.org/cgi-bin/mature_mir.cgi?name=hsa-miR-19a-3p	CBX6	23466	chromobox 6
hsa-miR-19a-3p	MIMAT0000073	966142	http://www.mirdb.org/cgi-bin/target_detail.cgi?targetID=966142	307	91	http://www.mirdb.org/cgi-bin/mature_mir.cgi?name=hsa-miR-19a-3p	RAP1B	5908	RAP1B, member of RAS oncogene family
hsa-miR-19a-3p	MIMAT0000073	966152	http://www.mirdb.org/cgi-bin/target_detail.cgi?targetID=966152	308	91	http://www.mirdb.org/cgi-bin/mature_mir.cgi?name=hsa-miR-19a-3p	EOGT	285203	EGF domain specific O-linked N-acetylglucosamine transferase
hsa-miR-19a-3p	MIMAT0000073	966158	http://www.mirdb.org/cgi-bin/target_detail.cgi?targetID=966158	309	91	http://www.mirdb.org/cgi-bin/mature_mir.cgi?name=hsa-miR-19a-3p	GOLGA6A	342096	golgin A6 family member A
hsa-miR-19a-3p	MIMAT0000073	966182	http://www.mirdb.org/cgi-bin/target_detail.cgi?targetID=966182	310	91	http://www.mirdb.org/cgi-bin/mature_mir.cgi?name=hsa-miR-19a-3p	TNKS	8658	tankyrase
hsa-miR-19a-3p	MIMAT0000073	966187	http://www.mirdb.org/cgi-bin/target_detail.cgi?targetID=966187	311	91	http://www.mirdb.org/cgi-bin/mature_mir.cgi?name=hsa-miR-19a-3p	ATP10A	57194	ATPase phospholipid transporting 10A (putative)
hsa-miR-19a-3p	MIMAT0000073	966191	http://www.mirdb.org/cgi-bin/target_detail.cgi?targetID=966191	312	91	http://www.mirdb.org/cgi-bin/mature_mir.cgi?name=hsa-miR-19a-3p	NUP54	53371	nucleoporin 54
hsa-miR-19a-3p	MIMAT0000073	966213	http://www.mirdb.org/cgi-bin/target_detail.cgi?targetID=966213	313	91	http://www.mirdb.org/cgi-bin/mature_mir.cgi?name=hsa-miR-19a-3p	TMEM45A	55076	transmembrane protein 45A
hsa-miR-19a-3p	MIMAT0000073	966222	http://www.mirdb.org/cgi-bin/target_detail.cgi?targetID=966222	314	91	http://www.mirdb.org/cgi-bin/mature_mir.cgi?name=hsa-miR-19a-3p	IVNS1ABP	10625	influenza virus NS1A binding protein
hsa-miR-19a-3p	MIMAT0000073	966240	http://www.mirdb.org/cgi-bin/target_detail.cgi?targetID=966240	315	91	http://www.mirdb.org/cgi-bin/mature_mir.cgi?name=hsa-miR-19a-3p	CCDC6	8030	coiled-coil domain containing 6
hsa-miR-19a-3p	MIMAT0000073	966297	http://www.mirdb.org/cgi-bin/target_detail.cgi?targetID=966297	316	91	http://www.mirdb.org/cgi-bin/mature_mir.cgi?name=hsa-miR-19a-3p	DIPK1A	388650	divergent protein kinase domain 1A
hsa-miR-19a-3p	MIMAT0000073	966386	http://www.mirdb.org/cgi-bin/target_detail.cgi?targetID=966386	317	91	http://www.mirdb.org/cgi-bin/mature_mir.cgi?name=hsa-miR-19a-3p	ADCY1	107	adenylate cyclase 1
hsa-miR-19a-3p	MIMAT0000073	966408	http://www.mirdb.org/cgi-bin/target_detail.cgi?targetID=966408	318	91	http://www.mirdb.org/cgi-bin/mature_mir.cgi?name=hsa-miR-19a-3p	TET3	200424	tet methylcytosine dioxygenase 3
hsa-miR-19a-3p	MIMAT0000073	966413	http://www.mirdb.org/cgi-bin/target_detail.cgi?targetID=966413	319	91	http://www.mirdb.org/cgi-bin/mature_mir.cgi?name=hsa-miR-19a-3p	ZNF367	195828	zinc finger protein 367
hsa-miR-19a-3p	MIMAT0000073	966434	http://www.mirdb.org/cgi-bin/target_detail.cgi?targetID=966434	320	91	http://www.mirdb.org/cgi-bin/mature_mir.cgi?name=hsa-miR-19a-3p	NRK	203447	Nik related kinase
hsa-miR-19a-3p	MIMAT0000073	966482	http://www.mirdb.org/cgi-bin/target_detail.cgi?targetID=966482	321	91	http://www.mirdb.org/cgi-bin/mature_mir.cgi?name=hsa-miR-19a-3p	ST3GAL5	8869	ST3 beta-galactoside alpha-2,3-sialyltransferase 5
hsa-miR-19a-3p	MIMAT0000073	966495	http://www.mirdb.org/cgi-bin/target_detail.cgi?targetID=966495	322	91	http://www.mirdb.org/cgi-bin/mature_mir.cgi?name=hsa-miR-19a-3p	PDIK1L	149420	PDLIM1 interacting kinase 1 like
hsa-miR-19a-3p	MIMAT0000073	966525	http://www.mirdb.org/cgi-bin/target_detail.cgi?targetID=966525	323	91	http://www.mirdb.org/cgi-bin/mature_mir.cgi?name=hsa-miR-19a-3p	ARFIP1	27236	ADP ribosylation factor interacting protein 1
hsa-miR-19a-3p	MIMAT0000073	966582	http://www.mirdb.org/cgi-bin/target_detail.cgi?targetID=966582	324	91	http://www.mirdb.org/cgi-bin/mature_mir.cgi?name=hsa-miR-19a-3p	LIN9	286826	lin-9 DREAM MuvB core complex component
hsa-miR-19a-3p	MIMAT0000073	966644	http://www.mirdb.org/cgi-bin/target_detail.cgi?targetID=966644	325	91	http://www.mirdb.org/cgi-bin/mature_mir.cgi?name=hsa-miR-19a-3p	DDX3Y	8653	DEAD-box helicase 3 Y-linked
hsa-miR-19a-3p	MIMAT0000073	966657	http://www.mirdb.org/cgi-bin/target_detail.cgi?targetID=966657	326	91	http://www.mirdb.org/cgi-bin/mature_mir.cgi?name=hsa-miR-19a-3p	MAP3K2	10746	mitogen-activated protein kinase kinase kinase 2
hsa-miR-19a-3p	MIMAT0000073	965468	http://www.mirdb.org/cgi-bin/target_detail.cgi?targetID=965468	327	90	http://www.mirdb.org/cgi-bin/mature_mir.cgi?name=hsa-miR-19a-3p	SLC4A7	9497	solute carrier family 4 member 7
hsa-miR-19a-3p	MIMAT0000073	965535	http://www.mirdb.org/cgi-bin/target_detail.cgi?targetID=965535	328	90	http://www.mirdb.org/cgi-bin/mature_mir.cgi?name=hsa-miR-19a-3p	ABHD17C	58489	abhydrolase domain containing 17C
hsa-miR-19a-3p	MIMAT0000073	965536	http://www.mirdb.org/cgi-bin/target_detail.cgi?targetID=965536	329	90	http://www.mirdb.org/cgi-bin/mature_mir.cgi?name=hsa-miR-19a-3p	CCND1	595	cyclin D1
hsa-miR-19a-3p	MIMAT0000073	965543	http://www.mirdb.org/cgi-bin/target_detail.cgi?targetID=965543	330	90	http://www.mirdb.org/cgi-bin/mature_mir.cgi?name=hsa-miR-19a-3p	FAM76B	143684	family with sequence similarity 76 member B
hsa-miR-19a-3p	MIMAT0000073	965594	http://www.mirdb.org/cgi-bin/target_detail.cgi?targetID=965594	331	90	http://www.mirdb.org/cgi-bin/mature_mir.cgi?name=hsa-miR-19a-3p	DOCK10	55619	dedicator of cytokinesis 10
hsa-miR-19a-3p	MIMAT0000073	965599	http://www.mirdb.org/cgi-bin/target_detail.cgi?targetID=965599	332	90	http://www.mirdb.org/cgi-bin/mature_mir.cgi?name=hsa-miR-19a-3p	SLC25A6	293	solute carrier family 25 member 6
hsa-miR-19a-3p	MIMAT0000073	965612	http://www.mirdb.org/cgi-bin/target_detail.cgi?targetID=965612	333	90	http://www.mirdb.org/cgi-bin/mature_mir.cgi?name=hsa-miR-19a-3p	RNF111	54778	ring finger protein 111
hsa-miR-19a-3p	MIMAT0000073	965624	http://www.mirdb.org/cgi-bin/target_detail.cgi?targetID=965624	334	90	http://www.mirdb.org/cgi-bin/mature_mir.cgi?name=hsa-miR-19a-3p	DNAI1	27019	dynein axonemal intermediate chain 1
hsa-miR-19a-3p	MIMAT0000073	965625	http://www.mirdb.org/cgi-bin/target_detail.cgi?targetID=965625	335	90	http://www.mirdb.org/cgi-bin/mature_mir.cgi?name=hsa-miR-19a-3p	PLCB1	23236	phospholipase C beta 1
hsa-miR-19a-3p	MIMAT0000073	965640	http://www.mirdb.org/cgi-bin/target_detail.cgi?targetID=965640	336	90	http://www.mirdb.org/cgi-bin/mature_mir.cgi?name=hsa-miR-19a-3p	CNOT6L	246175	CCR4-NOT transcription complex subunit 6 like
hsa-miR-19a-3p	MIMAT0000073	965659	http://www.mirdb.org/cgi-bin/target_detail.cgi?targetID=965659	337	90	http://www.mirdb.org/cgi-bin/mature_mir.cgi?name=hsa-miR-19a-3p	ITSN1	6453	intersectin 1
hsa-miR-19a-3p	MIMAT0000073	965678	http://www.mirdb.org/cgi-bin/target_detail.cgi?targetID=965678	338	90	http://www.mirdb.org/cgi-bin/mature_mir.cgi?name=hsa-miR-19a-3p	PHF12	57649	PHD finger protein 12
hsa-miR-19a-3p	MIMAT0000073	965711	http://www.mirdb.org/cgi-bin/target_detail.cgi?targetID=965711	339	90	http://www.mirdb.org/cgi-bin/mature_mir.cgi?name=hsa-miR-19a-3p	ARRDC4	91947	arrestin domain containing 4
hsa-miR-19a-3p	MIMAT0000073	965738	http://www.mirdb.org/cgi-bin/target_detail.cgi?targetID=965738	340	90	http://www.mirdb.org/cgi-bin/mature_mir.cgi?name=hsa-miR-19a-3p	LSM12	124801	LSM12 homolog
hsa-miR-19a-3p	MIMAT0000073	965740	http://www.mirdb.org/cgi-bin/target_detail.cgi?targetID=965740	341	90	http://www.mirdb.org/cgi-bin/mature_mir.cgi?name=hsa-miR-19a-3p	ABCB7	22	ATP binding cassette subfamily B member 7
hsa-miR-19a-3p	MIMAT0000073	965826	http://www.mirdb.org/cgi-bin/target_detail.cgi?targetID=965826	342	90	http://www.mirdb.org/cgi-bin/mature_mir.cgi?name=hsa-miR-19a-3p	CCDC88A	55704	coiled-coil domain containing 88A
hsa-miR-19a-3p	MIMAT0000073	966181	http://www.mirdb.org/cgi-bin/target_detail.cgi?targetID=966181	343	90	http://www.mirdb.org/cgi-bin/mature_mir.cgi?name=hsa-miR-19a-3p	HECW2	57520	HECT, C2 and WW domain containing E3 ubiquitin protein ligase 2
hsa-miR-19a-3p	MIMAT0000073	966202	http://www.mirdb.org/cgi-bin/target_detail.cgi?targetID=966202	344	90	http://www.mirdb.org/cgi-bin/mature_mir.cgi?name=hsa-miR-19a-3p	DOCK3	1795	dedicator of cytokinesis 3
hsa-miR-19a-3p	MIMAT0000073	966218	http://www.mirdb.org/cgi-bin/target_detail.cgi?targetID=966218	345	90	http://www.mirdb.org/cgi-bin/mature_mir.cgi?name=hsa-miR-19a-3p	CNOT6	57472	CCR4-NOT transcription complex subunit 6
hsa-miR-19a-3p	MIMAT0000073	966226	http://www.mirdb.org/cgi-bin/target_detail.cgi?targetID=966226	346	90	http://www.mirdb.org/cgi-bin/mature_mir.cgi?name=hsa-miR-19a-3p	SCN3A	6328	sodium voltage-gated channel alpha subunit 3
hsa-miR-19a-3p	MIMAT0000073	966248	http://www.mirdb.org/cgi-bin/target_detail.cgi?targetID=966248	347	90	http://www.mirdb.org/cgi-bin/mature_mir.cgi?name=hsa-miR-19a-3p	FLNC	2318	filamin C
hsa-miR-19a-3p	MIMAT0000073	966395	http://www.mirdb.org/cgi-bin/target_detail.cgi?targetID=966395	348	90	http://www.mirdb.org/cgi-bin/mature_mir.cgi?name=hsa-miR-19a-3p	PHF13	148479	PHD finger protein 13
hsa-miR-19a-3p	MIMAT0000073	966448	http://www.mirdb.org/cgi-bin/target_detail.cgi?targetID=966448	349	90	http://www.mirdb.org/cgi-bin/mature_mir.cgi?name=hsa-miR-19a-3p	PCDH15	65217	protocadherin related 15
hsa-miR-19a-3p	MIMAT0000073	966534	http://www.mirdb.org/cgi-bin/target_detail.cgi?targetID=966534	350	90	http://www.mirdb.org/cgi-bin/mature_mir.cgi?name=hsa-miR-19a-3p	TUB	7275	tubby bipartite transcription factor
hsa-miR-19a-3p	MIMAT0000073	966576	http://www.mirdb.org/cgi-bin/target_detail.cgi?targetID=966576	351	90	http://www.mirdb.org/cgi-bin/mature_mir.cgi?name=hsa-miR-19a-3p	CFL2	1073	cofilin 2
hsa-miR-19a-3p	MIMAT0000073	966614	http://www.mirdb.org/cgi-bin/target_detail.cgi?targetID=966614	352	90	http://www.mirdb.org/cgi-bin/mature_mir.cgi?name=hsa-miR-19a-3p	SERPINE1	5054	serpin family E member 1
hsa-miR-19a-3p	MIMAT0000073	965458	http://www.mirdb.org/cgi-bin/target_detail.cgi?targetID=965458	353	89	http://www.mirdb.org/cgi-bin/mature_mir.cgi?name=hsa-miR-19a-3p	SOX5	6660	SRY-box 5
hsa-miR-19a-3p	MIMAT0000073	965534	http://www.mirdb.org/cgi-bin/target_detail.cgi?targetID=965534	354	89	http://www.mirdb.org/cgi-bin/mature_mir.cgi?name=hsa-miR-19a-3p	NPAS2	4862	neuronal PAS domain protein 2
hsa-miR-19a-3p	MIMAT0000073	965677	http://www.mirdb.org/cgi-bin/target_detail.cgi?targetID=965677	355	89	http://www.mirdb.org/cgi-bin/mature_mir.cgi?name=hsa-miR-19a-3p	HNRNPUL2	221092	heterogeneous nuclear ribonucleoprotein U like 2
hsa-miR-19a-3p	MIMAT0000073	965698	http://www.mirdb.org/cgi-bin/target_detail.cgi?targetID=965698	356	89	http://www.mirdb.org/cgi-bin/mature_mir.cgi?name=hsa-miR-19a-3p	MBD6	114785	methyl-CpG binding domain protein 6
hsa-miR-19a-3p	MIMAT0000073	965729	http://www.mirdb.org/cgi-bin/target_detail.cgi?targetID=965729	357	89	http://www.mirdb.org/cgi-bin/mature_mir.cgi?name=hsa-miR-19a-3p	ARHGAP21	57584	Rho GTPase activating protein 21
hsa-miR-19a-3p	MIMAT0000073	965764	http://www.mirdb.org/cgi-bin/target_detail.cgi?targetID=965764	358	89	http://www.mirdb.org/cgi-bin/mature_mir.cgi?name=hsa-miR-19a-3p	TMEM64	169200	transmembrane protein 64
hsa-miR-19a-3p	MIMAT0000073	965771	http://www.mirdb.org/cgi-bin/target_detail.cgi?targetID=965771	359	89	http://www.mirdb.org/cgi-bin/mature_mir.cgi?name=hsa-miR-19a-3p	AUH	549	AU RNA binding methylglutaconyl-CoA hydratase
hsa-miR-19a-3p	MIMAT0000073	965793	http://www.mirdb.org/cgi-bin/target_detail.cgi?targetID=965793	360	89	http://www.mirdb.org/cgi-bin/mature_mir.cgi?name=hsa-miR-19a-3p	WDR1	9948	WD repeat domain 1
hsa-miR-19a-3p	MIMAT0000073	965841	http://www.mirdb.org/cgi-bin/target_detail.cgi?targetID=965841	361	89	http://www.mirdb.org/cgi-bin/mature_mir.cgi?name=hsa-miR-19a-3p	NBEAL2	23218	neurobeachin like 2
hsa-miR-19a-3p	MIMAT0000073	965856	http://www.mirdb.org/cgi-bin/target_detail.cgi?targetID=965856	362	89	http://www.mirdb.org/cgi-bin/mature_mir.cgi?name=hsa-miR-19a-3p	MIGA2	84895	mitoguardin 2
hsa-miR-19a-3p	MIMAT0000073	965911	http://www.mirdb.org/cgi-bin/target_detail.cgi?targetID=965911	363	89	http://www.mirdb.org/cgi-bin/mature_mir.cgi?name=hsa-miR-19a-3p	MOSMO	730094	modulator of smoothened
hsa-miR-19a-3p	MIMAT0000073	965942	http://www.mirdb.org/cgi-bin/target_detail.cgi?targetID=965942	364	89	http://www.mirdb.org/cgi-bin/mature_mir.cgi?name=hsa-miR-19a-3p	PPARA	5465	peroxisome proliferator activated receptor alpha
hsa-miR-19a-3p	MIMAT0000073	966001	http://www.mirdb.org/cgi-bin/target_detail.cgi?targetID=966001	365	89	http://www.mirdb.org/cgi-bin/mature_mir.cgi?name=hsa-miR-19a-3p	RIMKLA	284716	ribosomal modification protein rimK like family member A
hsa-miR-19a-3p	MIMAT0000073	966051	http://www.mirdb.org/cgi-bin/target_detail.cgi?targetID=966051	366	89	http://www.mirdb.org/cgi-bin/mature_mir.cgi?name=hsa-miR-19a-3p	G3BP2	9908	G3BP stress granule assembly factor 2
hsa-miR-19a-3p	MIMAT0000073	966079	http://www.mirdb.org/cgi-bin/target_detail.cgi?targetID=966079	367	89	http://www.mirdb.org/cgi-bin/mature_mir.cgi?name=hsa-miR-19a-3p	CCDC126	90693	coiled-coil domain containing 126
hsa-miR-19a-3p	MIMAT0000073	966183	http://www.mirdb.org/cgi-bin/target_detail.cgi?targetID=966183	368	89	http://www.mirdb.org/cgi-bin/mature_mir.cgi?name=hsa-miR-19a-3p	SOCS1	8651	suppressor of cytokine signaling 1
hsa-miR-19a-3p	MIMAT0000073	966269	http://www.mirdb.org/cgi-bin/target_detail.cgi?targetID=966269	369	89	http://www.mirdb.org/cgi-bin/mature_mir.cgi?name=hsa-miR-19a-3p	MTMR6	9107	myotubularin related protein 6
hsa-miR-19a-3p	MIMAT0000073	966273	http://www.mirdb.org/cgi-bin/target_detail.cgi?targetID=966273	370	89	http://www.mirdb.org/cgi-bin/mature_mir.cgi?name=hsa-miR-19a-3p	SLC26A7	115111	solute carrier family 26 member 7
hsa-miR-19a-3p	MIMAT0000073	966323	http://www.mirdb.org/cgi-bin/target_detail.cgi?targetID=966323	371	89	http://www.mirdb.org/cgi-bin/mature_mir.cgi?name=hsa-miR-19a-3p	RALGPS1	9649	Ral GEF with PH domain and SH3 binding motif 1
hsa-miR-19a-3p	MIMAT0000073	966326	http://www.mirdb.org/cgi-bin/target_detail.cgi?targetID=966326	372	89	http://www.mirdb.org/cgi-bin/mature_mir.cgi?name=hsa-miR-19a-3p	MAPK14	1432	mitogen-activated protein kinase 14
hsa-miR-19a-3p	MIMAT0000073	966344	http://www.mirdb.org/cgi-bin/target_detail.cgi?targetID=966344	373	89	http://www.mirdb.org/cgi-bin/mature_mir.cgi?name=hsa-miR-19a-3p	STK32B	55351	serine/threonine kinase 32B
hsa-miR-19a-3p	MIMAT0000073	966351	http://www.mirdb.org/cgi-bin/target_detail.cgi?targetID=966351	374	89	http://www.mirdb.org/cgi-bin/mature_mir.cgi?name=hsa-miR-19a-3p	BAG5	9529	BCL2 associated athanogene 5
hsa-miR-19a-3p	MIMAT0000073	966361	http://www.mirdb.org/cgi-bin/target_detail.cgi?targetID=966361	375	89	http://www.mirdb.org/cgi-bin/mature_mir.cgi?name=hsa-miR-19a-3p	VSTM2B	342865	V-set and transmembrane domain containing 2B
hsa-miR-19a-3p	MIMAT0000073	966402	http://www.mirdb.org/cgi-bin/target_detail.cgi?targetID=966402	376	89	http://www.mirdb.org/cgi-bin/mature_mir.cgi?name=hsa-miR-19a-3p	UBE2A	7319	ubiquitin conjugating enzyme E2 A
hsa-miR-19a-3p	MIMAT0000073	966462	http://www.mirdb.org/cgi-bin/target_detail.cgi?targetID=966462	377	89	http://www.mirdb.org/cgi-bin/mature_mir.cgi?name=hsa-miR-19a-3p	BLCAP	10904	BLCAP, apoptosis inducing factor
hsa-miR-19a-3p	MIMAT0000073	966527	http://www.mirdb.org/cgi-bin/target_detail.cgi?targetID=966527	378	89	http://www.mirdb.org/cgi-bin/mature_mir.cgi?name=hsa-miR-19a-3p	GPR137B	7107	G protein-coupled receptor 137B
hsa-miR-19a-3p	MIMAT0000073	966589	http://www.mirdb.org/cgi-bin/target_detail.cgi?targetID=966589	379	89	http://www.mirdb.org/cgi-bin/mature_mir.cgi?name=hsa-miR-19a-3p	IFI44L	10964	interferon induced protein 44 like
hsa-miR-19a-3p	MIMAT0000073	966613	http://www.mirdb.org/cgi-bin/target_detail.cgi?targetID=966613	380	89	http://www.mirdb.org/cgi-bin/mature_mir.cgi?name=hsa-miR-19a-3p	BAMBI	25805	BMP and activin membrane bound inhibitor
hsa-miR-19a-3p	MIMAT0000073	966642	http://www.mirdb.org/cgi-bin/target_detail.cgi?targetID=966642	381	89	http://www.mirdb.org/cgi-bin/mature_mir.cgi?name=hsa-miR-19a-3p	RHEBL1	121268	RHEB like 1
hsa-miR-19a-3p	MIMAT0000073	965356	http://www.mirdb.org/cgi-bin/target_detail.cgi?targetID=965356	382	88	http://www.mirdb.org/cgi-bin/mature_mir.cgi?name=hsa-miR-19a-3p	SBF2	81846	SET binding factor 2
hsa-miR-19a-3p	MIMAT0000073	965469	http://www.mirdb.org/cgi-bin/target_detail.cgi?targetID=965469	383	88	http://www.mirdb.org/cgi-bin/mature_mir.cgi?name=hsa-miR-19a-3p	NPEPL1	79716	aminopeptidase like 1
hsa-miR-19a-3p	MIMAT0000073	965480	http://www.mirdb.org/cgi-bin/target_detail.cgi?targetID=965480	384	88	http://www.mirdb.org/cgi-bin/mature_mir.cgi?name=hsa-miR-19a-3p	UBL3	5412	ubiquitin like 3
hsa-miR-19a-3p	MIMAT0000073	965503	http://www.mirdb.org/cgi-bin/target_detail.cgi?targetID=965503	385	88	http://www.mirdb.org/cgi-bin/mature_mir.cgi?name=hsa-miR-19a-3p	SOCS3	9021	suppressor of cytokine signaling 3
hsa-miR-19a-3p	MIMAT0000073	965521	http://www.mirdb.org/cgi-bin/target_detail.cgi?targetID=965521	386	88	http://www.mirdb.org/cgi-bin/mature_mir.cgi?name=hsa-miR-19a-3p	SERINC3	10955	serine incorporator 3
hsa-miR-19a-3p	MIMAT0000073	965654	http://www.mirdb.org/cgi-bin/target_detail.cgi?targetID=965654	387	88	http://www.mirdb.org/cgi-bin/mature_mir.cgi?name=hsa-miR-19a-3p	RTN1	6252	reticulon 1
hsa-miR-19a-3p	MIMAT0000073	965674	http://www.mirdb.org/cgi-bin/target_detail.cgi?targetID=965674	388	88	http://www.mirdb.org/cgi-bin/mature_mir.cgi?name=hsa-miR-19a-3p	CAND1	55832	cullin associated and neddylation dissociated 1
hsa-miR-19a-3p	MIMAT0000073	965688	http://www.mirdb.org/cgi-bin/target_detail.cgi?targetID=965688	389	88	http://www.mirdb.org/cgi-bin/mature_mir.cgi?name=hsa-miR-19a-3p	KRTAP3-1	83896	keratin associated protein 3-1
hsa-miR-19a-3p	MIMAT0000073	965692	http://www.mirdb.org/cgi-bin/target_detail.cgi?targetID=965692	390	88	http://www.mirdb.org/cgi-bin/mature_mir.cgi?name=hsa-miR-19a-3p	MBNL3	55796	muscleblind like splicing regulator 3
hsa-miR-19a-3p	MIMAT0000073	965802	http://www.mirdb.org/cgi-bin/target_detail.cgi?targetID=965802	391	88	http://www.mirdb.org/cgi-bin/mature_mir.cgi?name=hsa-miR-19a-3p	ZFYVE9	9372	zinc finger FYVE-type containing 9
hsa-miR-19a-3p	MIMAT0000073	965821	http://www.mirdb.org/cgi-bin/target_detail.cgi?targetID=965821	392	88	http://www.mirdb.org/cgi-bin/mature_mir.cgi?name=hsa-miR-19a-3p	ARRDC3	57561	arrestin domain containing 3
hsa-miR-19a-3p	MIMAT0000073	965823	http://www.mirdb.org/cgi-bin/target_detail.cgi?targetID=965823	393	88	http://www.mirdb.org/cgi-bin/mature_mir.cgi?name=hsa-miR-19a-3p	CAB39	51719	calcium binding protein 39
hsa-miR-19a-3p	MIMAT0000073	965831	http://www.mirdb.org/cgi-bin/target_detail.cgi?targetID=965831	394	88	http://www.mirdb.org/cgi-bin/mature_mir.cgi?name=hsa-miR-19a-3p	POSTN	10631	periostin
hsa-miR-19a-3p	MIMAT0000073	965844	http://www.mirdb.org/cgi-bin/target_detail.cgi?targetID=965844	395	88	http://www.mirdb.org/cgi-bin/mature_mir.cgi?name=hsa-miR-19a-3p	MAPK1	5594	mitogen-activated protein kinase 1
hsa-miR-19a-3p	MIMAT0000073	965846	http://www.mirdb.org/cgi-bin/target_detail.cgi?targetID=965846	396	88	http://www.mirdb.org/cgi-bin/mature_mir.cgi?name=hsa-miR-19a-3p	SH3D19	152503	SH3 domain containing 19
hsa-miR-19a-3p	MIMAT0000073	965859	http://www.mirdb.org/cgi-bin/target_detail.cgi?targetID=965859	397	88	http://www.mirdb.org/cgi-bin/mature_mir.cgi?name=hsa-miR-19a-3p	PSG1	5669	pregnancy specific beta-1-glycoprotein 1
hsa-miR-19a-3p	MIMAT0000073	965975	http://www.mirdb.org/cgi-bin/target_detail.cgi?targetID=965975	398	88	http://www.mirdb.org/cgi-bin/mature_mir.cgi?name=hsa-miR-19a-3p	SIX4	51804	SIX homeobox 4
hsa-miR-19a-3p	MIMAT0000073	966002	http://www.mirdb.org/cgi-bin/target_detail.cgi?targetID=966002	399	88	http://www.mirdb.org/cgi-bin/mature_mir.cgi?name=hsa-miR-19a-3p	TIA1	7072	TIA1 cytotoxic granule associated RNA binding protein
hsa-miR-19a-3p	MIMAT0000073	966026	http://www.mirdb.org/cgi-bin/target_detail.cgi?targetID=966026	400	88	http://www.mirdb.org/cgi-bin/mature_mir.cgi?name=hsa-miR-19a-3p	ZFYVE26	23503	zinc finger FYVE-type containing 26
hsa-miR-19a-3p	MIMAT0000073	966113	http://www.mirdb.org/cgi-bin/target_detail.cgi?targetID=966113	401	88	http://www.mirdb.org/cgi-bin/mature_mir.cgi?name=hsa-miR-19a-3p	IL26	55801	interleukin 26
hsa-miR-19a-3p	MIMAT0000073	966126	http://www.mirdb.org/cgi-bin/target_detail.cgi?targetID=966126	402	88	http://www.mirdb.org/cgi-bin/mature_mir.cgi?name=hsa-miR-19a-3p	AGPAT5	55326	1-acylglycerol-3-phosphate O-acyltransferase 5
hsa-miR-19a-3p	MIMAT0000073	966134	http://www.mirdb.org/cgi-bin/target_detail.cgi?targetID=966134	403	88	http://www.mirdb.org/cgi-bin/mature_mir.cgi?name=hsa-miR-19a-3p	LRIG1	26018	leucine rich repeats and immunoglobulin like domains 1
hsa-miR-19a-3p	MIMAT0000073	966148	http://www.mirdb.org/cgi-bin/target_detail.cgi?targetID=966148	404	88	http://www.mirdb.org/cgi-bin/mature_mir.cgi?name=hsa-miR-19a-3p	RABGAP1	23637	RAB GTPase activating protein 1
hsa-miR-19a-3p	MIMAT0000073	966156	http://www.mirdb.org/cgi-bin/target_detail.cgi?targetID=966156	405	88	http://www.mirdb.org/cgi-bin/mature_mir.cgi?name=hsa-miR-19a-3p	NDFIP2	54602	Nedd4 family interacting protein 2
hsa-miR-19a-3p	MIMAT0000073	966168	http://www.mirdb.org/cgi-bin/target_detail.cgi?targetID=966168	406	88	http://www.mirdb.org/cgi-bin/mature_mir.cgi?name=hsa-miR-19a-3p	JAZF1	221895	JAZF zinc finger 1
hsa-miR-19a-3p	MIMAT0000073	966169	http://www.mirdb.org/cgi-bin/target_detail.cgi?targetID=966169	407	88	http://www.mirdb.org/cgi-bin/mature_mir.cgi?name=hsa-miR-19a-3p	PGR	5241	progesterone receptor
hsa-miR-19a-3p	MIMAT0000073	966221	http://www.mirdb.org/cgi-bin/target_detail.cgi?targetID=966221	408	88	http://www.mirdb.org/cgi-bin/mature_mir.cgi?name=hsa-miR-19a-3p	MAPK8	5599	mitogen-activated protein kinase 8
hsa-miR-19a-3p	MIMAT0000073	966246	http://www.mirdb.org/cgi-bin/target_detail.cgi?targetID=966246	409	88	http://www.mirdb.org/cgi-bin/mature_mir.cgi?name=hsa-miR-19a-3p	CNGA3	1261	cyclic nucleotide gated channel alpha 3
hsa-miR-19a-3p	MIMAT0000073	966247	http://www.mirdb.org/cgi-bin/target_detail.cgi?targetID=966247	410	88	http://www.mirdb.org/cgi-bin/mature_mir.cgi?name=hsa-miR-19a-3p	CCPG1	9236	cell cycle progression 1
hsa-miR-19a-3p	MIMAT0000073	966271	http://www.mirdb.org/cgi-bin/target_detail.cgi?targetID=966271	411	88	http://www.mirdb.org/cgi-bin/mature_mir.cgi?name=hsa-miR-19a-3p	ENC1	8507	ectodermal-neural cortex 1
hsa-miR-19a-3p	MIMAT0000073	966285	http://www.mirdb.org/cgi-bin/target_detail.cgi?targetID=966285	412	88	http://www.mirdb.org/cgi-bin/mature_mir.cgi?name=hsa-miR-19a-3p	ASAP2	8853	ArfGAP with SH3 domain, ankyrin repeat and PH domain 2
hsa-miR-19a-3p	MIMAT0000073	966286	http://www.mirdb.org/cgi-bin/target_detail.cgi?targetID=966286	413	88	http://www.mirdb.org/cgi-bin/mature_mir.cgi?name=hsa-miR-19a-3p	FAM168A	23201	family with sequence similarity 168 member A
hsa-miR-19a-3p	MIMAT0000073	966354	http://www.mirdb.org/cgi-bin/target_detail.cgi?targetID=966354	414	88	http://www.mirdb.org/cgi-bin/mature_mir.cgi?name=hsa-miR-19a-3p	SMURF1	57154	SMAD specific E3 ubiquitin protein ligase 1
hsa-miR-19a-3p	MIMAT0000073	966356	http://www.mirdb.org/cgi-bin/target_detail.cgi?targetID=966356	415	88	http://www.mirdb.org/cgi-bin/mature_mir.cgi?name=hsa-miR-19a-3p	KLF13	51621	Kruppel like factor 13
hsa-miR-19a-3p	MIMAT0000073	966436	http://www.mirdb.org/cgi-bin/target_detail.cgi?targetID=966436	416	88	http://www.mirdb.org/cgi-bin/mature_mir.cgi?name=hsa-miR-19a-3p	ZNF716	441234	zinc finger protein 716
hsa-miR-19a-3p	MIMAT0000073	966616	http://www.mirdb.org/cgi-bin/target_detail.cgi?targetID=966616	417	88	http://www.mirdb.org/cgi-bin/mature_mir.cgi?name=hsa-miR-19a-3p	FRMD4A	55691	FERM domain containing 4A
hsa-miR-19a-3p	MIMAT0000073	966626	http://www.mirdb.org/cgi-bin/target_detail.cgi?targetID=966626	418	88	http://www.mirdb.org/cgi-bin/mature_mir.cgi?name=hsa-miR-19a-3p	ADSS	159	adenylosuccinate synthase
hsa-miR-19a-3p	MIMAT0000073	966632	http://www.mirdb.org/cgi-bin/target_detail.cgi?targetID=966632	419	88	http://www.mirdb.org/cgi-bin/mature_mir.cgi?name=hsa-miR-19a-3p	ZNF827	152485	zinc finger protein 827
hsa-miR-19a-3p	MIMAT0000073	965418	http://www.mirdb.org/cgi-bin/target_detail.cgi?targetID=965418	420	87	http://www.mirdb.org/cgi-bin/mature_mir.cgi?name=hsa-miR-19a-3p	FOXP2	93986	forkhead box P2
hsa-miR-19a-3p	MIMAT0000073	965428	http://www.mirdb.org/cgi-bin/target_detail.cgi?targetID=965428	421	87	http://www.mirdb.org/cgi-bin/mature_mir.cgi?name=hsa-miR-19a-3p	LRRTM2	26045	leucine rich repeat transmembrane neuronal 2
hsa-miR-19a-3p	MIMAT0000073	965433	http://www.mirdb.org/cgi-bin/target_detail.cgi?targetID=965433	422	87	http://www.mirdb.org/cgi-bin/mature_mir.cgi?name=hsa-miR-19a-3p	PAK6	56924	p21 (RAC1) activated kinase 6
hsa-miR-19a-3p	MIMAT0000073	965639	http://www.mirdb.org/cgi-bin/target_detail.cgi?targetID=965639	423	87	http://www.mirdb.org/cgi-bin/mature_mir.cgi?name=hsa-miR-19a-3p	SYT11	23208	synaptotagmin 11
hsa-miR-19a-3p	MIMAT0000073	965647	http://www.mirdb.org/cgi-bin/target_detail.cgi?targetID=965647	424	87	http://www.mirdb.org/cgi-bin/mature_mir.cgi?name=hsa-miR-19a-3p	DICER1	23405	dicer 1, ribonuclease III
hsa-miR-19a-3p	MIMAT0000073	965661	http://www.mirdb.org/cgi-bin/target_detail.cgi?targetID=965661	425	87	http://www.mirdb.org/cgi-bin/mature_mir.cgi?name=hsa-miR-19a-3p	SOX4	6659	SRY-box 4
hsa-miR-19a-3p	MIMAT0000073	965666	http://www.mirdb.org/cgi-bin/target_detail.cgi?targetID=965666	426	87	http://www.mirdb.org/cgi-bin/mature_mir.cgi?name=hsa-miR-19a-3p	CLTC	1213	clathrin heavy chain
hsa-miR-19a-3p	MIMAT0000073	965702	http://www.mirdb.org/cgi-bin/target_detail.cgi?targetID=965702	427	87	http://www.mirdb.org/cgi-bin/mature_mir.cgi?name=hsa-miR-19a-3p	WBP4	11193	WW domain binding protein 4
hsa-miR-19a-3p	MIMAT0000073	965725	http://www.mirdb.org/cgi-bin/target_detail.cgi?targetID=965725	428	87	http://www.mirdb.org/cgi-bin/mature_mir.cgi?name=hsa-miR-19a-3p	RAB1A	5861	RAB1A, member RAS oncogene family
hsa-miR-19a-3p	MIMAT0000073	965727	http://www.mirdb.org/cgi-bin/target_detail.cgi?targetID=965727	429	87	http://www.mirdb.org/cgi-bin/mature_mir.cgi?name=hsa-miR-19a-3p	GIGYF1	64599	GRB10 interacting GYF protein 1
hsa-miR-19a-3p	MIMAT0000073	965763	http://www.mirdb.org/cgi-bin/target_detail.cgi?targetID=965763	430	87	http://www.mirdb.org/cgi-bin/mature_mir.cgi?name=hsa-miR-19a-3p	MED26	9441	mediator complex subunit 26
hsa-miR-19a-3p	MIMAT0000073	965788	http://www.mirdb.org/cgi-bin/target_detail.cgi?targetID=965788	431	87	http://www.mirdb.org/cgi-bin/mature_mir.cgi?name=hsa-miR-19a-3p	PRKAA1	5562	protein kinase AMP-activated catalytic subunit alpha 1
hsa-miR-19a-3p	MIMAT0000073	965795	http://www.mirdb.org/cgi-bin/target_detail.cgi?targetID=965795	432	87	http://www.mirdb.org/cgi-bin/mature_mir.cgi?name=hsa-miR-19a-3p	EHBP1	23301	EH domain binding protein 1
hsa-miR-19a-3p	MIMAT0000073	965904	http://www.mirdb.org/cgi-bin/target_detail.cgi?targetID=965904	433	87	http://www.mirdb.org/cgi-bin/mature_mir.cgi?name=hsa-miR-19a-3p	SEC61A2	55176	Sec61 translocon alpha 2 subunit
hsa-miR-19a-3p	MIMAT0000073	965931	http://www.mirdb.org/cgi-bin/target_detail.cgi?targetID=965931	434	87	http://www.mirdb.org/cgi-bin/mature_mir.cgi?name=hsa-miR-19a-3p	PRRT3	285368	proline rich transmembrane protein 3
hsa-miR-19a-3p	MIMAT0000073	965939	http://www.mirdb.org/cgi-bin/target_detail.cgi?targetID=965939	435	87	http://www.mirdb.org/cgi-bin/mature_mir.cgi?name=hsa-miR-19a-3p	TBK1	29110	TANK binding kinase 1
hsa-miR-19a-3p	MIMAT0000073	965945	http://www.mirdb.org/cgi-bin/target_detail.cgi?targetID=965945	436	87	http://www.mirdb.org/cgi-bin/mature_mir.cgi?name=hsa-miR-19a-3p	SMAD5	4090	SMAD family member 5
hsa-miR-19a-3p	MIMAT0000073	965978	http://www.mirdb.org/cgi-bin/target_detail.cgi?targetID=965978	437	87	http://www.mirdb.org/cgi-bin/mature_mir.cgi?name=hsa-miR-19a-3p	LRP2BP	55805	LRP2 binding protein
hsa-miR-19a-3p	MIMAT0000073	966027	http://www.mirdb.org/cgi-bin/target_detail.cgi?targetID=966027	438	87	http://www.mirdb.org/cgi-bin/mature_mir.cgi?name=hsa-miR-19a-3p	UHMK1	127933	U2AF homology motif kinase 1
hsa-miR-19a-3p	MIMAT0000073	966076	http://www.mirdb.org/cgi-bin/target_detail.cgi?targetID=966076	439	87	http://www.mirdb.org/cgi-bin/mature_mir.cgi?name=hsa-miR-19a-3p	RFX4	5992	regulatory factor X4
hsa-miR-19a-3p	MIMAT0000073	966088	http://www.mirdb.org/cgi-bin/target_detail.cgi?targetID=966088	440	87	http://www.mirdb.org/cgi-bin/mature_mir.cgi?name=hsa-miR-19a-3p	RBMS3	27303	RNA binding motif single stranded interacting protein 3
hsa-miR-19a-3p	MIMAT0000073	966099	http://www.mirdb.org/cgi-bin/target_detail.cgi?targetID=966099	441	87	http://www.mirdb.org/cgi-bin/mature_mir.cgi?name=hsa-miR-19a-3p	RUNX2	860	runt related transcription factor 2
hsa-miR-19a-3p	MIMAT0000073	966120	http://www.mirdb.org/cgi-bin/target_detail.cgi?targetID=966120	442	87	http://www.mirdb.org/cgi-bin/mature_mir.cgi?name=hsa-miR-19a-3p	WBP1L	54838	WW domain binding protein 1 like
hsa-miR-19a-3p	MIMAT0000073	966127	http://www.mirdb.org/cgi-bin/target_detail.cgi?targetID=966127	443	87	http://www.mirdb.org/cgi-bin/mature_mir.cgi?name=hsa-miR-19a-3p	PCDHA9	9752	protocadherin alpha 9
hsa-miR-19a-3p	MIMAT0000073	966311	http://www.mirdb.org/cgi-bin/target_detail.cgi?targetID=966311	444	87	http://www.mirdb.org/cgi-bin/mature_mir.cgi?name=hsa-miR-19a-3p	ZNF469	84627	zinc finger protein 469
hsa-miR-19a-3p	MIMAT0000073	966319	http://www.mirdb.org/cgi-bin/target_detail.cgi?targetID=966319	445	87	http://www.mirdb.org/cgi-bin/mature_mir.cgi?name=hsa-miR-19a-3p	WDFY3	23001	WD repeat and FYVE domain containing 3
hsa-miR-19a-3p	MIMAT0000073	966340	http://www.mirdb.org/cgi-bin/target_detail.cgi?targetID=966340	446	87	http://www.mirdb.org/cgi-bin/mature_mir.cgi?name=hsa-miR-19a-3p	GTDC1	79712	glycosyltransferase like domain containing 1
hsa-miR-19a-3p	MIMAT0000073	966345	http://www.mirdb.org/cgi-bin/target_detail.cgi?targetID=966345	447	87	http://www.mirdb.org/cgi-bin/mature_mir.cgi?name=hsa-miR-19a-3p	SLC49A4	84925	solute carrier family 49 member 4
hsa-miR-19a-3p	MIMAT0000073	966382	http://www.mirdb.org/cgi-bin/target_detail.cgi?targetID=966382	448	87	http://www.mirdb.org/cgi-bin/mature_mir.cgi?name=hsa-miR-19a-3p	CD164	8763	CD164 molecule
hsa-miR-19a-3p	MIMAT0000073	966443	http://www.mirdb.org/cgi-bin/target_detail.cgi?targetID=966443	449	87	http://www.mirdb.org/cgi-bin/mature_mir.cgi?name=hsa-miR-19a-3p	CAMSAP2	23271	calmodulin regulated spectrin associated protein family member 2
hsa-miR-19a-3p	MIMAT0000073	966487	http://www.mirdb.org/cgi-bin/target_detail.cgi?targetID=966487	450	87	http://www.mirdb.org/cgi-bin/mature_mir.cgi?name=hsa-miR-19a-3p	UBE2D3	7323	ubiquitin conjugating enzyme E2 D3
hsa-miR-19a-3p	MIMAT0000073	966522	http://www.mirdb.org/cgi-bin/target_detail.cgi?targetID=966522	451	87	http://www.mirdb.org/cgi-bin/mature_mir.cgi?name=hsa-miR-19a-3p	PCDH7	5099	protocadherin 7
hsa-miR-19a-3p	MIMAT0000073	966545	http://www.mirdb.org/cgi-bin/target_detail.cgi?targetID=966545	452	87	http://www.mirdb.org/cgi-bin/mature_mir.cgi?name=hsa-miR-19a-3p	ZNF516	9658	zinc finger protein 516
hsa-miR-19a-3p	MIMAT0000073	966596	http://www.mirdb.org/cgi-bin/target_detail.cgi?targetID=966596	453	87	http://www.mirdb.org/cgi-bin/mature_mir.cgi?name=hsa-miR-19a-3p	ANKRD29	147463	ankyrin repeat domain 29
hsa-miR-19a-3p	MIMAT0000073	966646	http://www.mirdb.org/cgi-bin/target_detail.cgi?targetID=966646	454	87	http://www.mirdb.org/cgi-bin/mature_mir.cgi?name=hsa-miR-19a-3p	PARP8	79668	poly(ADP-ribose) polymerase family member 8
hsa-miR-19a-3p	MIMAT0000073	966648	http://www.mirdb.org/cgi-bin/target_detail.cgi?targetID=966648	455	87	http://www.mirdb.org/cgi-bin/mature_mir.cgi?name=hsa-miR-19a-3p	PITPNM2	57605	phosphatidylinositol transfer protein membrane associated 2
hsa-miR-19a-3p	MIMAT0000073	966658	http://www.mirdb.org/cgi-bin/target_detail.cgi?targetID=966658	456	87	http://www.mirdb.org/cgi-bin/mature_mir.cgi?name=hsa-miR-19a-3p	ZBTB46	140685	zinc finger and BTB domain containing 46
hsa-miR-19a-3p	MIMAT0000073	966665	http://www.mirdb.org/cgi-bin/target_detail.cgi?targetID=966665	457	87	http://www.mirdb.org/cgi-bin/mature_mir.cgi?name=hsa-miR-19a-3p	DESI2	51029	desumoylating isopeptidase 2
hsa-miR-19a-3p	MIMAT0000073	965432	http://www.mirdb.org/cgi-bin/target_detail.cgi?targetID=965432	458	86	http://www.mirdb.org/cgi-bin/mature_mir.cgi?name=hsa-miR-19a-3p	ZNF831	128611	zinc finger protein 831
hsa-miR-19a-3p	MIMAT0000073	965463	http://www.mirdb.org/cgi-bin/target_detail.cgi?targetID=965463	459	86	http://www.mirdb.org/cgi-bin/mature_mir.cgi?name=hsa-miR-19a-3p	SMCR8	140775	Smith-Magenis syndrome chromosome region, candidate 8
hsa-miR-19a-3p	MIMAT0000073	965476	http://www.mirdb.org/cgi-bin/target_detail.cgi?targetID=965476	460	86	http://www.mirdb.org/cgi-bin/mature_mir.cgi?name=hsa-miR-19a-3p	MACF1	23499	microtubule-actin crosslinking factor 1
hsa-miR-19a-3p	MIMAT0000073	965489	http://www.mirdb.org/cgi-bin/target_detail.cgi?targetID=965489	461	86	http://www.mirdb.org/cgi-bin/mature_mir.cgi?name=hsa-miR-19a-3p	ATP6V0E1	8992	ATPase H+ transporting V0 subunit e1
hsa-miR-19a-3p	MIMAT0000073	965493	http://www.mirdb.org/cgi-bin/target_detail.cgi?targetID=965493	462	86	http://www.mirdb.org/cgi-bin/mature_mir.cgi?name=hsa-miR-19a-3p	MSI2	124540	musashi RNA binding protein 2
hsa-miR-19a-3p	MIMAT0000073	965520	http://www.mirdb.org/cgi-bin/target_detail.cgi?targetID=965520	463	86	http://www.mirdb.org/cgi-bin/mature_mir.cgi?name=hsa-miR-19a-3p	ST8SIA3	51046	ST8 alpha-N-acetyl-neuraminide alpha-2,8-sialyltransferase 3
hsa-miR-19a-3p	MIMAT0000073	965529	http://www.mirdb.org/cgi-bin/target_detail.cgi?targetID=965529	464	86	http://www.mirdb.org/cgi-bin/mature_mir.cgi?name=hsa-miR-19a-3p	GSKIP	51527	GSK3B interacting protein
hsa-miR-19a-3p	MIMAT0000073	965644	http://www.mirdb.org/cgi-bin/target_detail.cgi?targetID=965644	465	86	http://www.mirdb.org/cgi-bin/mature_mir.cgi?name=hsa-miR-19a-3p	VAMP3	9341	vesicle associated membrane protein 3
hsa-miR-19a-3p	MIMAT0000073	965653	http://www.mirdb.org/cgi-bin/target_detail.cgi?targetID=965653	466	86	http://www.mirdb.org/cgi-bin/mature_mir.cgi?name=hsa-miR-19a-3p	SH3KBP1	30011	SH3 domain containing kinase binding protein 1
hsa-miR-19a-3p	MIMAT0000073	965684	http://www.mirdb.org/cgi-bin/target_detail.cgi?targetID=965684	467	86	http://www.mirdb.org/cgi-bin/mature_mir.cgi?name=hsa-miR-19a-3p	HNRNPUL1	11100	heterogeneous nuclear ribonucleoprotein U like 1
hsa-miR-19a-3p	MIMAT0000073	965783	http://www.mirdb.org/cgi-bin/target_detail.cgi?targetID=965783	468	86	http://www.mirdb.org/cgi-bin/mature_mir.cgi?name=hsa-miR-19a-3p	CHD2	1106	chromodomain helicase DNA binding protein 2
hsa-miR-19a-3p	MIMAT0000073	965806	http://www.mirdb.org/cgi-bin/target_detail.cgi?targetID=965806	469	86	http://www.mirdb.org/cgi-bin/mature_mir.cgi?name=hsa-miR-19a-3p	BEND3	57673	BEN domain containing 3
hsa-miR-19a-3p	MIMAT0000073	965807	http://www.mirdb.org/cgi-bin/target_detail.cgi?targetID=965807	470	86	http://www.mirdb.org/cgi-bin/mature_mir.cgi?name=hsa-miR-19a-3p	MID1	4281	midline 1
hsa-miR-19a-3p	MIMAT0000073	965814	http://www.mirdb.org/cgi-bin/target_detail.cgi?targetID=965814	471	86	http://www.mirdb.org/cgi-bin/mature_mir.cgi?name=hsa-miR-19a-3p	LONRF3	79836	LON peptidase N-terminal domain and ring finger 3
hsa-miR-19a-3p	MIMAT0000073	965871	http://www.mirdb.org/cgi-bin/target_detail.cgi?targetID=965871	472	86	http://www.mirdb.org/cgi-bin/mature_mir.cgi?name=hsa-miR-19a-3p	ZNRF3	84133	zinc and ring finger 3
hsa-miR-19a-3p	MIMAT0000073	965896	http://www.mirdb.org/cgi-bin/target_detail.cgi?targetID=965896	473	86	http://www.mirdb.org/cgi-bin/mature_mir.cgi?name=hsa-miR-19a-3p	FAM160A1	729830	family with sequence similarity 160 member A1
hsa-miR-19a-3p	MIMAT0000073	965899	http://www.mirdb.org/cgi-bin/target_detail.cgi?targetID=965899	474	86	http://www.mirdb.org/cgi-bin/mature_mir.cgi?name=hsa-miR-19a-3p	BTG1	694	BTG anti-proliferation factor 1
hsa-miR-19a-3p	MIMAT0000073	965912	http://www.mirdb.org/cgi-bin/target_detail.cgi?targetID=965912	475	86	http://www.mirdb.org/cgi-bin/mature_mir.cgi?name=hsa-miR-19a-3p	RACGAP1	29127	Rac GTPase activating protein 1
hsa-miR-19a-3p	MIMAT0000073	965990	http://www.mirdb.org/cgi-bin/target_detail.cgi?targetID=965990	476	86	http://www.mirdb.org/cgi-bin/mature_mir.cgi?name=hsa-miR-19a-3p	RAP1A	5906	RAP1A, member of RAS oncogene family
hsa-miR-19a-3p	MIMAT0000073	966012	http://www.mirdb.org/cgi-bin/target_detail.cgi?targetID=966012	477	86	http://www.mirdb.org/cgi-bin/mature_mir.cgi?name=hsa-miR-19a-3p	SLC6A6	6533	solute carrier family 6 member 6
hsa-miR-19a-3p	MIMAT0000073	966059	http://www.mirdb.org/cgi-bin/target_detail.cgi?targetID=966059	478	86	http://www.mirdb.org/cgi-bin/mature_mir.cgi?name=hsa-miR-19a-3p	ENPP5	59084	ectonucleotide pyrophosphatase/phosphodiesterase 5 (putative)
hsa-miR-19a-3p	MIMAT0000073	966074	http://www.mirdb.org/cgi-bin/target_detail.cgi?targetID=966074	479	86	http://www.mirdb.org/cgi-bin/mature_mir.cgi?name=hsa-miR-19a-3p	FAM102A	399665	family with sequence similarity 102 member A
hsa-miR-19a-3p	MIMAT0000073	966104	http://www.mirdb.org/cgi-bin/target_detail.cgi?targetID=966104	480	86	http://www.mirdb.org/cgi-bin/mature_mir.cgi?name=hsa-miR-19a-3p	MBD2	8932	methyl-CpG binding domain protein 2
hsa-miR-19a-3p	MIMAT0000073	966110	http://www.mirdb.org/cgi-bin/target_detail.cgi?targetID=966110	481	86	http://www.mirdb.org/cgi-bin/mature_mir.cgi?name=hsa-miR-19a-3p	APPL1	26060	adaptor protein, phosphotyrosine interacting with PH domain and leucine zipper 1
hsa-miR-19a-3p	MIMAT0000073	966147	http://www.mirdb.org/cgi-bin/target_detail.cgi?targetID=966147	482	86	http://www.mirdb.org/cgi-bin/mature_mir.cgi?name=hsa-miR-19a-3p	CCNA2	890	cyclin A2
hsa-miR-19a-3p	MIMAT0000073	966198	http://www.mirdb.org/cgi-bin/target_detail.cgi?targetID=966198	483	86	http://www.mirdb.org/cgi-bin/mature_mir.cgi?name=hsa-miR-19a-3p	ATP2C1	27032	ATPase secretory pathway Ca2+ transporting 1
hsa-miR-19a-3p	MIMAT0000073	966261	http://www.mirdb.org/cgi-bin/target_detail.cgi?targetID=966261	484	86	http://www.mirdb.org/cgi-bin/mature_mir.cgi?name=hsa-miR-19a-3p	EREG	2069	epiregulin
hsa-miR-19a-3p	MIMAT0000073	966292	http://www.mirdb.org/cgi-bin/target_detail.cgi?targetID=966292	485	86	http://www.mirdb.org/cgi-bin/mature_mir.cgi?name=hsa-miR-19a-3p	EFNB2	1948	ephrin B2
hsa-miR-19a-3p	MIMAT0000073	966306	http://www.mirdb.org/cgi-bin/target_detail.cgi?targetID=966306	486	86	http://www.mirdb.org/cgi-bin/mature_mir.cgi?name=hsa-miR-19a-3p	SUZ12	23512	SUZ12, polycomb repressive complex 2 subunit
hsa-miR-19a-3p	MIMAT0000073	966314	http://www.mirdb.org/cgi-bin/target_detail.cgi?targetID=966314	487	86	http://www.mirdb.org/cgi-bin/mature_mir.cgi?name=hsa-miR-19a-3p	SEL1L	6400	SEL1L, ERAD E3 ligase adaptor subunit
hsa-miR-19a-3p	MIMAT0000073	966353	http://www.mirdb.org/cgi-bin/target_detail.cgi?targetID=966353	488	86	http://www.mirdb.org/cgi-bin/mature_mir.cgi?name=hsa-miR-19a-3p	ADNP	23394	activity dependent neuroprotector homeobox
hsa-miR-19a-3p	MIMAT0000073	966469	http://www.mirdb.org/cgi-bin/target_detail.cgi?targetID=966469	489	86	http://www.mirdb.org/cgi-bin/mature_mir.cgi?name=hsa-miR-19a-3p	SLC6A11	6538	solute carrier family 6 member 11
hsa-miR-19a-3p	MIMAT0000073	966471	http://www.mirdb.org/cgi-bin/target_detail.cgi?targetID=966471	490	86	http://www.mirdb.org/cgi-bin/mature_mir.cgi?name=hsa-miR-19a-3p	ERBB3	2065	erb-b2 receptor tyrosine kinase 3
hsa-miR-19a-3p	MIMAT0000073	966566	http://www.mirdb.org/cgi-bin/target_detail.cgi?targetID=966566	491	86	http://www.mirdb.org/cgi-bin/mature_mir.cgi?name=hsa-miR-19a-3p	KCNC4	3749	potassium voltage-gated channel subfamily C member 4
hsa-miR-19a-3p	MIMAT0000073	966590	http://www.mirdb.org/cgi-bin/target_detail.cgi?targetID=966590	492	86	http://www.mirdb.org/cgi-bin/mature_mir.cgi?name=hsa-miR-19a-3p	SYN1	6853	synapsin I
hsa-miR-19a-3p	MIMAT0000073	966611	http://www.mirdb.org/cgi-bin/target_detail.cgi?targetID=966611	493	86	http://www.mirdb.org/cgi-bin/mature_mir.cgi?name=hsa-miR-19a-3p	DUSP7	1849	dual specificity phosphatase 7
hsa-miR-19a-3p	MIMAT0000073	965392	http://www.mirdb.org/cgi-bin/target_detail.cgi?targetID=965392	494	85	http://www.mirdb.org/cgi-bin/mature_mir.cgi?name=hsa-miR-19a-3p	DBN1	1627	drebrin 1
hsa-miR-19a-3p	MIMAT0000073	965430	http://www.mirdb.org/cgi-bin/target_detail.cgi?targetID=965430	495	85	http://www.mirdb.org/cgi-bin/mature_mir.cgi?name=hsa-miR-19a-3p	HIPK3	10114	homeodomain interacting protein kinase 3
hsa-miR-19a-3p	MIMAT0000073	965454	http://www.mirdb.org/cgi-bin/target_detail.cgi?targetID=965454	496	85	http://www.mirdb.org/cgi-bin/mature_mir.cgi?name=hsa-miR-19a-3p	RAPGEF4	11069	Rap guanine nucleotide exchange factor 4
hsa-miR-19a-3p	MIMAT0000073	965455	http://www.mirdb.org/cgi-bin/target_detail.cgi?targetID=965455	497	85	http://www.mirdb.org/cgi-bin/mature_mir.cgi?name=hsa-miR-19a-3p	CDC42BPA	8476	CDC42 binding protein kinase alpha
hsa-miR-19a-3p	MIMAT0000073	965484	http://www.mirdb.org/cgi-bin/target_detail.cgi?targetID=965484	498	85	http://www.mirdb.org/cgi-bin/mature_mir.cgi?name=hsa-miR-19a-3p	SLC2A13	114134	solute carrier family 2 member 13
hsa-miR-19a-3p	MIMAT0000073	965544	http://www.mirdb.org/cgi-bin/target_detail.cgi?targetID=965544	499	85	http://www.mirdb.org/cgi-bin/mature_mir.cgi?name=hsa-miR-19a-3p	ADCY7	113	adenylate cyclase 7
hsa-miR-19a-3p	MIMAT0000073	965571	http://www.mirdb.org/cgi-bin/target_detail.cgi?targetID=965571	500	85	http://www.mirdb.org/cgi-bin/mature_mir.cgi?name=hsa-miR-19a-3p	NLK	51701	nemo like kinase
hsa-miR-19a-3p	MIMAT0000073	965582	http://www.mirdb.org/cgi-bin/target_detail.cgi?targetID=965582	501	85	http://www.mirdb.org/cgi-bin/mature_mir.cgi?name=hsa-miR-19a-3p	MDFIC	29969	MyoD family inhibitor domain containing
hsa-miR-19a-3p	MIMAT0000073	965595	http://www.mirdb.org/cgi-bin/target_detail.cgi?targetID=965595	502	85	http://www.mirdb.org/cgi-bin/mature_mir.cgi?name=hsa-miR-19a-3p	ARSD	414	arylsulfatase D
hsa-miR-19a-3p	MIMAT0000073	965604	http://www.mirdb.org/cgi-bin/target_detail.cgi?targetID=965604	503	85	http://www.mirdb.org/cgi-bin/mature_mir.cgi?name=hsa-miR-19a-3p	KIAA1211	57482	KIAA1211
hsa-miR-19a-3p	MIMAT0000073	965609	http://www.mirdb.org/cgi-bin/target_detail.cgi?targetID=965609	504	85	http://www.mirdb.org/cgi-bin/mature_mir.cgi?name=hsa-miR-19a-3p	FNDC3A	22862	fibronectin type III domain containing 3A
hsa-miR-19a-3p	MIMAT0000073	965650	http://www.mirdb.org/cgi-bin/target_detail.cgi?targetID=965650	505	85	http://www.mirdb.org/cgi-bin/mature_mir.cgi?name=hsa-miR-19a-3p	AQP5	362	aquaporin 5
hsa-miR-19a-3p	MIMAT0000073	965664	http://www.mirdb.org/cgi-bin/target_detail.cgi?targetID=965664	506	85	http://www.mirdb.org/cgi-bin/mature_mir.cgi?name=hsa-miR-19a-3p	EPN2	22905	epsin 2
hsa-miR-19a-3p	MIMAT0000073	965686	http://www.mirdb.org/cgi-bin/target_detail.cgi?targetID=965686	507	85	http://www.mirdb.org/cgi-bin/mature_mir.cgi?name=hsa-miR-19a-3p	EYA1	2138	EYA transcriptional coactivator and phosphatase 1
hsa-miR-19a-3p	MIMAT0000073	965704	http://www.mirdb.org/cgi-bin/target_detail.cgi?targetID=965704	508	85	http://www.mirdb.org/cgi-bin/mature_mir.cgi?name=hsa-miR-19a-3p	MGAT5	4249	alpha-1,6-mannosylglycoprotein 6-beta-N-acetylglucosaminyltransferase
hsa-miR-19a-3p	MIMAT0000073	965714	http://www.mirdb.org/cgi-bin/target_detail.cgi?targetID=965714	509	85	http://www.mirdb.org/cgi-bin/mature_mir.cgi?name=hsa-miR-19a-3p	MLLT6	4302	MLLT6, PHD finger containing
hsa-miR-19a-3p	MIMAT0000073	965733	http://www.mirdb.org/cgi-bin/target_detail.cgi?targetID=965733	510	85	http://www.mirdb.org/cgi-bin/mature_mir.cgi?name=hsa-miR-19a-3p	ZFP91	80829	ZFP91 zinc finger protein
hsa-miR-19a-3p	MIMAT0000073	965737	http://www.mirdb.org/cgi-bin/target_detail.cgi?targetID=965737	511	85	http://www.mirdb.org/cgi-bin/mature_mir.cgi?name=hsa-miR-19a-3p	VPS37A	137492	VPS37A, ESCRT-I subunit
hsa-miR-19a-3p	MIMAT0000073	965869	http://www.mirdb.org/cgi-bin/target_detail.cgi?targetID=965869	512	85	http://www.mirdb.org/cgi-bin/mature_mir.cgi?name=hsa-miR-19a-3p	WNT3	7473	Wnt family member 3
hsa-miR-19a-3p	MIMAT0000073	965918	http://www.mirdb.org/cgi-bin/target_detail.cgi?targetID=965918	513	85	http://www.mirdb.org/cgi-bin/mature_mir.cgi?name=hsa-miR-19a-3p	ATXN7	6314	ataxin 7
hsa-miR-19a-3p	MIMAT0000073	966029	http://www.mirdb.org/cgi-bin/target_detail.cgi?targetID=966029	514	85	http://www.mirdb.org/cgi-bin/mature_mir.cgi?name=hsa-miR-19a-3p	ZBTB10	65986	zinc finger and BTB domain containing 10
hsa-miR-19a-3p	MIMAT0000073	966056	http://www.mirdb.org/cgi-bin/target_detail.cgi?targetID=966056	515	85	http://www.mirdb.org/cgi-bin/mature_mir.cgi?name=hsa-miR-19a-3p	VTI1A	143187	vesicle transport through interaction with t-SNAREs 1A
hsa-miR-19a-3p	MIMAT0000073	966057	http://www.mirdb.org/cgi-bin/target_detail.cgi?targetID=966057	516	85	http://www.mirdb.org/cgi-bin/mature_mir.cgi?name=hsa-miR-19a-3p	DCUN1D3	123879	defective in cullin neddylation 1 domain containing 3
hsa-miR-19a-3p	MIMAT0000073	966093	http://www.mirdb.org/cgi-bin/target_detail.cgi?targetID=966093	517	85	http://www.mirdb.org/cgi-bin/mature_mir.cgi?name=hsa-miR-19a-3p	POU4F1	5457	POU class 4 homeobox 1
hsa-miR-19a-3p	MIMAT0000073	966174	http://www.mirdb.org/cgi-bin/target_detail.cgi?targetID=966174	518	85	http://www.mirdb.org/cgi-bin/mature_mir.cgi?name=hsa-miR-19a-3p	ETV5	2119	ETS variant 5
hsa-miR-19a-3p	MIMAT0000073	966358	http://www.mirdb.org/cgi-bin/target_detail.cgi?targetID=966358	519	85	http://www.mirdb.org/cgi-bin/mature_mir.cgi?name=hsa-miR-19a-3p	MDM1	56890	Mdm1 nuclear protein
hsa-miR-19a-3p	MIMAT0000073	966388	http://www.mirdb.org/cgi-bin/target_detail.cgi?targetID=966388	520	85	http://www.mirdb.org/cgi-bin/mature_mir.cgi?name=hsa-miR-19a-3p	GABARAPL1	23710	GABA type A receptor associated protein like 1
hsa-miR-19a-3p	MIMAT0000073	966400	http://www.mirdb.org/cgi-bin/target_detail.cgi?targetID=966400	521	85	http://www.mirdb.org/cgi-bin/mature_mir.cgi?name=hsa-miR-19a-3p	TRIM23	373	tripartite motif containing 23
hsa-miR-19a-3p	MIMAT0000073	966484	http://www.mirdb.org/cgi-bin/target_detail.cgi?targetID=966484	522	85	http://www.mirdb.org/cgi-bin/mature_mir.cgi?name=hsa-miR-19a-3p	BRWD1	54014	bromodomain and WD repeat domain containing 1
hsa-miR-19a-3p	MIMAT0000073	966505	http://www.mirdb.org/cgi-bin/target_detail.cgi?targetID=966505	523	85	http://www.mirdb.org/cgi-bin/mature_mir.cgi?name=hsa-miR-19a-3p	SMG1	23049	SMG1, nonsense mediated mRNA decay associated PI3K related kinase
hsa-miR-19a-3p	MIMAT0000073	966551	http://www.mirdb.org/cgi-bin/target_detail.cgi?targetID=966551	524	85	http://www.mirdb.org/cgi-bin/mature_mir.cgi?name=hsa-miR-19a-3p	RAB21	23011	RAB21, member RAS oncogene family
hsa-miR-19a-3p	MIMAT0000073	966586	http://www.mirdb.org/cgi-bin/target_detail.cgi?targetID=966586	525	85	http://www.mirdb.org/cgi-bin/mature_mir.cgi?name=hsa-miR-19a-3p	CBLB	868	Cbl proto-oncogene B
hsa-miR-19a-3p	MIMAT0000073	966620	http://www.mirdb.org/cgi-bin/target_detail.cgi?targetID=966620	526	85	http://www.mirdb.org/cgi-bin/mature_mir.cgi?name=hsa-miR-19a-3p	MEX3C	51320	mex-3 RNA binding family member C
hsa-miR-19a-3p	MIMAT0000073	966641	http://www.mirdb.org/cgi-bin/target_detail.cgi?targetID=966641	527	85	http://www.mirdb.org/cgi-bin/mature_mir.cgi?name=hsa-miR-19a-3p	NR3C2	4306	nuclear receptor subfamily 3 group C member 2
hsa-miR-19a-3p	MIMAT0000073	965557	http://www.mirdb.org/cgi-bin/target_detail.cgi?targetID=965557	528	84	http://www.mirdb.org/cgi-bin/mature_mir.cgi?name=hsa-miR-19a-3p	RASSF2	9770	Ras association domain family member 2
hsa-miR-19a-3p	MIMAT0000073	965561	http://www.mirdb.org/cgi-bin/target_detail.cgi?targetID=965561	529	84	http://www.mirdb.org/cgi-bin/mature_mir.cgi?name=hsa-miR-19a-3p	PDE3B	5140	phosphodiesterase 3B
hsa-miR-19a-3p	MIMAT0000073	965580	http://www.mirdb.org/cgi-bin/target_detail.cgi?targetID=965580	530	84	http://www.mirdb.org/cgi-bin/mature_mir.cgi?name=hsa-miR-19a-3p	C2CD5	9847	C2 calcium dependent domain containing 5
hsa-miR-19a-3p	MIMAT0000073	965676	http://www.mirdb.org/cgi-bin/target_detail.cgi?targetID=965676	531	84	http://www.mirdb.org/cgi-bin/mature_mir.cgi?name=hsa-miR-19a-3p	PI15	51050	peptidase inhibitor 15
hsa-miR-19a-3p	MIMAT0000073	965781	http://www.mirdb.org/cgi-bin/target_detail.cgi?targetID=965781	532	84	http://www.mirdb.org/cgi-bin/mature_mir.cgi?name=hsa-miR-19a-3p	GRAMD1B	57476	GRAM domain containing 1B
hsa-miR-19a-3p	MIMAT0000073	965852	http://www.mirdb.org/cgi-bin/target_detail.cgi?targetID=965852	533	84	http://www.mirdb.org/cgi-bin/mature_mir.cgi?name=hsa-miR-19a-3p	LLGL2	3993	LLGL scribble cell polarity complex component 2
hsa-miR-19a-3p	MIMAT0000073	965898	http://www.mirdb.org/cgi-bin/target_detail.cgi?targetID=965898	534	84	http://www.mirdb.org/cgi-bin/mature_mir.cgi?name=hsa-miR-19a-3p	SF3B3	23450	splicing factor 3b subunit 3
hsa-miR-19a-3p	MIMAT0000073	965943	http://www.mirdb.org/cgi-bin/target_detail.cgi?targetID=965943	535	84	http://www.mirdb.org/cgi-bin/mature_mir.cgi?name=hsa-miR-19a-3p	PHLDA3	23612	pleckstrin homology like domain family A member 3
hsa-miR-19a-3p	MIMAT0000073	965960	http://www.mirdb.org/cgi-bin/target_detail.cgi?targetID=965960	536	84	http://www.mirdb.org/cgi-bin/mature_mir.cgi?name=hsa-miR-19a-3p	MMGT1	93380	membrane magnesium transporter 1
hsa-miR-19a-3p	MIMAT0000073	966036	http://www.mirdb.org/cgi-bin/target_detail.cgi?targetID=966036	537	84	http://www.mirdb.org/cgi-bin/mature_mir.cgi?name=hsa-miR-19a-3p	EXOC6B	23233	exocyst complex component 6B
hsa-miR-19a-3p	MIMAT0000073	966039	http://www.mirdb.org/cgi-bin/target_detail.cgi?targetID=966039	538	84	http://www.mirdb.org/cgi-bin/mature_mir.cgi?name=hsa-miR-19a-3p	MTCL1	23255	microtubule crosslinking factor 1
hsa-miR-19a-3p	MIMAT0000073	966241	http://www.mirdb.org/cgi-bin/target_detail.cgi?targetID=966241	539	84	http://www.mirdb.org/cgi-bin/mature_mir.cgi?name=hsa-miR-19a-3p	MAPK6	5597	mitogen-activated protein kinase 6
hsa-miR-19a-3p	MIMAT0000073	966267	http://www.mirdb.org/cgi-bin/target_detail.cgi?targetID=966267	540	84	http://www.mirdb.org/cgi-bin/mature_mir.cgi?name=hsa-miR-19a-3p	RNF216	54476	ring finger protein 216
hsa-miR-19a-3p	MIMAT0000073	966313	http://www.mirdb.org/cgi-bin/target_detail.cgi?targetID=966313	541	84	http://www.mirdb.org/cgi-bin/mature_mir.cgi?name=hsa-miR-19a-3p	MKRN1	23608	makorin ring finger protein 1
hsa-miR-19a-3p	MIMAT0000073	966316	http://www.mirdb.org/cgi-bin/target_detail.cgi?targetID=966316	542	84	http://www.mirdb.org/cgi-bin/mature_mir.cgi?name=hsa-miR-19a-3p	PRC1	9055	protein regulator of cytokinesis 1
hsa-miR-19a-3p	MIMAT0000073	966374	http://www.mirdb.org/cgi-bin/target_detail.cgi?targetID=966374	543	84	http://www.mirdb.org/cgi-bin/mature_mir.cgi?name=hsa-miR-19a-3p	PYGO2	90780	pygopus family PHD finger 2
hsa-miR-19a-3p	MIMAT0000073	966464	http://www.mirdb.org/cgi-bin/target_detail.cgi?targetID=966464	544	84	http://www.mirdb.org/cgi-bin/mature_mir.cgi?name=hsa-miR-19a-3p	ADCY9	115	adenylate cyclase 9
hsa-miR-19a-3p	MIMAT0000073	966540	http://www.mirdb.org/cgi-bin/target_detail.cgi?targetID=966540	545	84	http://www.mirdb.org/cgi-bin/mature_mir.cgi?name=hsa-miR-19a-3p	PLS1	5357	plastin 1
hsa-miR-19a-3p	MIMAT0000073	966554	http://www.mirdb.org/cgi-bin/target_detail.cgi?targetID=966554	546	84	http://www.mirdb.org/cgi-bin/mature_mir.cgi?name=hsa-miR-19a-3p	EMC7	56851	ER membrane protein complex subunit 7
hsa-miR-19a-3p	MIMAT0000073	966557	http://www.mirdb.org/cgi-bin/target_detail.cgi?targetID=966557	547	84	http://www.mirdb.org/cgi-bin/mature_mir.cgi?name=hsa-miR-19a-3p	N6AMT1	29104	N-6 adenine-specific DNA methyltransferase 1
hsa-miR-19a-3p	MIMAT0000073	966668	http://www.mirdb.org/cgi-bin/target_detail.cgi?targetID=966668	548	84	http://www.mirdb.org/cgi-bin/mature_mir.cgi?name=hsa-miR-19a-3p	IL15	3600	interleukin 15
hsa-miR-19a-3p	MIMAT0000073	965383	http://www.mirdb.org/cgi-bin/target_detail.cgi?targetID=965383	549	83	http://www.mirdb.org/cgi-bin/mature_mir.cgi?name=hsa-miR-19a-3p	ZNF445	353274	zinc finger protein 445
hsa-miR-19a-3p	MIMAT0000073	965564	http://www.mirdb.org/cgi-bin/target_detail.cgi?targetID=965564	550	83	http://www.mirdb.org/cgi-bin/mature_mir.cgi?name=hsa-miR-19a-3p	CASTOR2	729438	cytosolic arginine sensor for mTORC1 subunit 2
hsa-miR-19a-3p	MIMAT0000073	965598	http://www.mirdb.org/cgi-bin/target_detail.cgi?targetID=965598	551	83	http://www.mirdb.org/cgi-bin/mature_mir.cgi?name=hsa-miR-19a-3p	CEP55	55165	centrosomal protein 55
hsa-miR-19a-3p	MIMAT0000073	965611	http://www.mirdb.org/cgi-bin/target_detail.cgi?targetID=965611	552	83	http://www.mirdb.org/cgi-bin/mature_mir.cgi?name=hsa-miR-19a-3p	ATL2	64225	atlastin GTPase 2
hsa-miR-19a-3p	MIMAT0000073	965630	http://www.mirdb.org/cgi-bin/target_detail.cgi?targetID=965630	553	83	http://www.mirdb.org/cgi-bin/mature_mir.cgi?name=hsa-miR-19a-3p	TENT5A	55603	terminal nucleotidyltransferase 5A
hsa-miR-19a-3p	MIMAT0000073	965707	http://www.mirdb.org/cgi-bin/target_detail.cgi?targetID=965707	554	83	http://www.mirdb.org/cgi-bin/mature_mir.cgi?name=hsa-miR-19a-3p	YIPF6	286451	Yip1 domain family member 6
hsa-miR-19a-3p	MIMAT0000073	965819	http://www.mirdb.org/cgi-bin/target_detail.cgi?targetID=965819	555	83	http://www.mirdb.org/cgi-bin/mature_mir.cgi?name=hsa-miR-19a-3p	ATXN1L	342371	ataxin 1 like
hsa-miR-19a-3p	MIMAT0000073	965848	http://www.mirdb.org/cgi-bin/target_detail.cgi?targetID=965848	556	83	http://www.mirdb.org/cgi-bin/mature_mir.cgi?name=hsa-miR-19a-3p	CCSER2	54462	coiled-coil serine rich protein 2
hsa-miR-19a-3p	MIMAT0000073	965858	http://www.mirdb.org/cgi-bin/target_detail.cgi?targetID=965858	557	83	http://www.mirdb.org/cgi-bin/mature_mir.cgi?name=hsa-miR-19a-3p	RAB14	51552	RAB14, member RAS oncogene family
hsa-miR-19a-3p	MIMAT0000073	965947	http://www.mirdb.org/cgi-bin/target_detail.cgi?targetID=965947	558	83	http://www.mirdb.org/cgi-bin/mature_mir.cgi?name=hsa-miR-19a-3p	THSD7A	221981	thrombospondin type 1 domain containing 7A
hsa-miR-19a-3p	MIMAT0000073	965957	http://www.mirdb.org/cgi-bin/target_detail.cgi?targetID=965957	559	83	http://www.mirdb.org/cgi-bin/mature_mir.cgi?name=hsa-miR-19a-3p	TNFRSF12A	51330	TNF receptor superfamily member 12A
hsa-miR-19a-3p	MIMAT0000073	965992	http://www.mirdb.org/cgi-bin/target_detail.cgi?targetID=965992	560	83	http://www.mirdb.org/cgi-bin/mature_mir.cgi?name=hsa-miR-19a-3p	GPCPD1	56261	glycerophosphocholine phosphodiesterase 1
hsa-miR-19a-3p	MIMAT0000073	965994	http://www.mirdb.org/cgi-bin/target_detail.cgi?targetID=965994	561	83	http://www.mirdb.org/cgi-bin/mature_mir.cgi?name=hsa-miR-19a-3p	CAPRIN2	65981	caprin family member 2
hsa-miR-19a-3p	MIMAT0000073	965996	http://www.mirdb.org/cgi-bin/target_detail.cgi?targetID=965996	562	83	http://www.mirdb.org/cgi-bin/mature_mir.cgi?name=hsa-miR-19a-3p	ABCC3	8714	ATP binding cassette subfamily C member 3
hsa-miR-19a-3p	MIMAT0000073	966000	http://www.mirdb.org/cgi-bin/target_detail.cgi?targetID=966000	563	83	http://www.mirdb.org/cgi-bin/mature_mir.cgi?name=hsa-miR-19a-3p	SLC12A7	10723	solute carrier family 12 member 7
hsa-miR-19a-3p	MIMAT0000073	966049	http://www.mirdb.org/cgi-bin/target_detail.cgi?targetID=966049	564	83	http://www.mirdb.org/cgi-bin/mature_mir.cgi?name=hsa-miR-19a-3p	HIP1	3092	huntingtin interacting protein 1
hsa-miR-19a-3p	MIMAT0000073	966149	http://www.mirdb.org/cgi-bin/target_detail.cgi?targetID=966149	565	83	http://www.mirdb.org/cgi-bin/mature_mir.cgi?name=hsa-miR-19a-3p	DOCK4	9732	dedicator of cytokinesis 4
hsa-miR-19a-3p	MIMAT0000073	966188	http://www.mirdb.org/cgi-bin/target_detail.cgi?targetID=966188	566	83	http://www.mirdb.org/cgi-bin/mature_mir.cgi?name=hsa-miR-19a-3p	JADE1	79960	jade family PHD finger 1
hsa-miR-19a-3p	MIMAT0000073	966197	http://www.mirdb.org/cgi-bin/target_detail.cgi?targetID=966197	567	83	http://www.mirdb.org/cgi-bin/mature_mir.cgi?name=hsa-miR-19a-3p	SV2A	9900	synaptic vesicle glycoprotein 2A
hsa-miR-19a-3p	MIMAT0000073	966307	http://www.mirdb.org/cgi-bin/target_detail.cgi?targetID=966307	568	83	http://www.mirdb.org/cgi-bin/mature_mir.cgi?name=hsa-miR-19a-3p	CNOT7	29883	CCR4-NOT transcription complex subunit 7
hsa-miR-19a-3p	MIMAT0000073	966370	http://www.mirdb.org/cgi-bin/target_detail.cgi?targetID=966370	569	83	http://www.mirdb.org/cgi-bin/mature_mir.cgi?name=hsa-miR-19a-3p	NFIA	4774	nuclear factor I A
hsa-miR-19a-3p	MIMAT0000073	966437	http://www.mirdb.org/cgi-bin/target_detail.cgi?targetID=966437	570	83	http://www.mirdb.org/cgi-bin/mature_mir.cgi?name=hsa-miR-19a-3p	COX8C	341947	cytochrome c oxidase subunit 8C
hsa-miR-19a-3p	MIMAT0000073	966461	http://www.mirdb.org/cgi-bin/target_detail.cgi?targetID=966461	571	83	http://www.mirdb.org/cgi-bin/mature_mir.cgi?name=hsa-miR-19a-3p	FAM83D	81610	family with sequence similarity 83 member D
hsa-miR-19a-3p	MIMAT0000073	966476	http://www.mirdb.org/cgi-bin/target_detail.cgi?targetID=966476	572	83	http://www.mirdb.org/cgi-bin/mature_mir.cgi?name=hsa-miR-19a-3p	NCOA4	8031	nuclear receptor coactivator 4
hsa-miR-19a-3p	MIMAT0000073	966513	http://www.mirdb.org/cgi-bin/target_detail.cgi?targetID=966513	573	83	http://www.mirdb.org/cgi-bin/mature_mir.cgi?name=hsa-miR-19a-3p	MIER1	57708	MIER1 transcriptional regulator
hsa-miR-19a-3p	MIMAT0000073	966561	http://www.mirdb.org/cgi-bin/target_detail.cgi?targetID=966561	574	83	http://www.mirdb.org/cgi-bin/mature_mir.cgi?name=hsa-miR-19a-3p	CBLN2	147381	cerebellin 2 precursor
hsa-miR-19a-3p	MIMAT0000073	966643	http://www.mirdb.org/cgi-bin/target_detail.cgi?targetID=966643	575	83	http://www.mirdb.org/cgi-bin/mature_mir.cgi?name=hsa-miR-19a-3p	JRKL	8690	JRK like
hsa-miR-19a-3p	MIMAT0000073	965401	http://www.mirdb.org/cgi-bin/target_detail.cgi?targetID=965401	576	82	http://www.mirdb.org/cgi-bin/mature_mir.cgi?name=hsa-miR-19a-3p	MYCN	4613	MYCN proto-oncogene, bHLH transcription factor
hsa-miR-19a-3p	MIMAT0000073	965407	http://www.mirdb.org/cgi-bin/target_detail.cgi?targetID=965407	577	82	http://www.mirdb.org/cgi-bin/mature_mir.cgi?name=hsa-miR-19a-3p	ZDHHC23	254887	zinc finger DHHC-type containing 23
hsa-miR-19a-3p	MIMAT0000073	965456	http://www.mirdb.org/cgi-bin/target_detail.cgi?targetID=965456	578	82	http://www.mirdb.org/cgi-bin/mature_mir.cgi?name=hsa-miR-19a-3p	SAMD8	142891	sterile alpha motif domain containing 8
hsa-miR-19a-3p	MIMAT0000073	965472	http://www.mirdb.org/cgi-bin/target_detail.cgi?targetID=965472	579	82	http://www.mirdb.org/cgi-bin/mature_mir.cgi?name=hsa-miR-19a-3p	GRM1	2911	glutamate metabotropic receptor 1
hsa-miR-19a-3p	MIMAT0000073	965483	http://www.mirdb.org/cgi-bin/target_detail.cgi?targetID=965483	580	82	http://www.mirdb.org/cgi-bin/mature_mir.cgi?name=hsa-miR-19a-3p	C20orf194	25943	chromosome 20 open reading frame 194
hsa-miR-19a-3p	MIMAT0000073	965572	http://www.mirdb.org/cgi-bin/target_detail.cgi?targetID=965572	581	82	http://www.mirdb.org/cgi-bin/mature_mir.cgi?name=hsa-miR-19a-3p	GIT2	9815	GIT ArfGAP 2
hsa-miR-19a-3p	MIMAT0000073	965587	http://www.mirdb.org/cgi-bin/target_detail.cgi?targetID=965587	582	82	http://www.mirdb.org/cgi-bin/mature_mir.cgi?name=hsa-miR-19a-3p	EIF4G2	1982	eukaryotic translation initiation factor 4 gamma 2
hsa-miR-19a-3p	MIMAT0000073	965608	http://www.mirdb.org/cgi-bin/target_detail.cgi?targetID=965608	583	82	http://www.mirdb.org/cgi-bin/mature_mir.cgi?name=hsa-miR-19a-3p	HIPK1	204851	homeodomain interacting protein kinase 1
hsa-miR-19a-3p	MIMAT0000073	965626	http://www.mirdb.org/cgi-bin/target_detail.cgi?targetID=965626	584	82	http://www.mirdb.org/cgi-bin/mature_mir.cgi?name=hsa-miR-19a-3p	ARIH2	10425	ariadne RBR E3 ubiquitin protein ligase 2
hsa-miR-19a-3p	MIMAT0000073	965632	http://www.mirdb.org/cgi-bin/target_detail.cgi?targetID=965632	585	82	http://www.mirdb.org/cgi-bin/mature_mir.cgi?name=hsa-miR-19a-3p	DLX3	1747	distal-less homeobox 3
hsa-miR-19a-3p	MIMAT0000073	965635	http://www.mirdb.org/cgi-bin/target_detail.cgi?targetID=965635	586	82	http://www.mirdb.org/cgi-bin/mature_mir.cgi?name=hsa-miR-19a-3p	DCBLD2	131566	discoidin, CUB and LCCL domain containing 2
hsa-miR-19a-3p	MIMAT0000073	965651	http://www.mirdb.org/cgi-bin/target_detail.cgi?targetID=965651	587	82	http://www.mirdb.org/cgi-bin/mature_mir.cgi?name=hsa-miR-19a-3p	ASNA1	439	arsA arsenite transporter, ATP-binding, homolog 1 (bacterial)
hsa-miR-19a-3p	MIMAT0000073	965744	http://www.mirdb.org/cgi-bin/target_detail.cgi?targetID=965744	588	82	http://www.mirdb.org/cgi-bin/mature_mir.cgi?name=hsa-miR-19a-3p	NAP1L2	4674	nucleosome assembly protein 1 like 2
hsa-miR-19a-3p	MIMAT0000073	965772	http://www.mirdb.org/cgi-bin/target_detail.cgi?targetID=965772	589	82	http://www.mirdb.org/cgi-bin/mature_mir.cgi?name=hsa-miR-19a-3p	FOXP1	27086	forkhead box P1
hsa-miR-19a-3p	MIMAT0000073	965798	http://www.mirdb.org/cgi-bin/target_detail.cgi?targetID=965798	590	82	http://www.mirdb.org/cgi-bin/mature_mir.cgi?name=hsa-miR-19a-3p	ATP12A	479	ATPase H+/K+ transporting non-gastric alpha2 subunit
hsa-miR-19a-3p	MIMAT0000073	965863	http://www.mirdb.org/cgi-bin/target_detail.cgi?targetID=965863	591	82	http://www.mirdb.org/cgi-bin/mature_mir.cgi?name=hsa-miR-19a-3p	PPFIA2	8499	PTPRF interacting protein alpha 2
hsa-miR-19a-3p	MIMAT0000073	965881	http://www.mirdb.org/cgi-bin/target_detail.cgi?targetID=965881	592	82	http://www.mirdb.org/cgi-bin/mature_mir.cgi?name=hsa-miR-19a-3p	ARHGAP11A	9824	Rho GTPase activating protein 11A
hsa-miR-19a-3p	MIMAT0000073	965884	http://www.mirdb.org/cgi-bin/target_detail.cgi?targetID=965884	593	82	http://www.mirdb.org/cgi-bin/mature_mir.cgi?name=hsa-miR-19a-3p	SP100	6672	SP100 nuclear antigen
hsa-miR-19a-3p	MIMAT0000073	965905	http://www.mirdb.org/cgi-bin/target_detail.cgi?targetID=965905	594	82	http://www.mirdb.org/cgi-bin/mature_mir.cgi?name=hsa-miR-19a-3p	USP12	219333	ubiquitin specific peptidase 12
hsa-miR-19a-3p	MIMAT0000073	965941	http://www.mirdb.org/cgi-bin/target_detail.cgi?targetID=965941	595	82	http://www.mirdb.org/cgi-bin/mature_mir.cgi?name=hsa-miR-19a-3p	RAI2	10742	retinoic acid induced 2
hsa-miR-19a-3p	MIMAT0000073	966020	http://www.mirdb.org/cgi-bin/target_detail.cgi?targetID=966020	596	82	http://www.mirdb.org/cgi-bin/mature_mir.cgi?name=hsa-miR-19a-3p	ARPP19	10776	cAMP regulated phosphoprotein 19
hsa-miR-19a-3p	MIMAT0000073	966167	http://www.mirdb.org/cgi-bin/target_detail.cgi?targetID=966167	597	82	http://www.mirdb.org/cgi-bin/mature_mir.cgi?name=hsa-miR-19a-3p	SYNM	23336	synemin
hsa-miR-19a-3p	MIMAT0000073	966195	http://www.mirdb.org/cgi-bin/target_detail.cgi?targetID=966195	598	82	http://www.mirdb.org/cgi-bin/mature_mir.cgi?name=hsa-miR-19a-3p	KLHL20	27252	kelch like family member 20
hsa-miR-19a-3p	MIMAT0000073	966230	http://www.mirdb.org/cgi-bin/target_detail.cgi?targetID=966230	599	82	http://www.mirdb.org/cgi-bin/mature_mir.cgi?name=hsa-miR-19a-3p	INO80D	54891	INO80 complex subunit D
hsa-miR-19a-3p	MIMAT0000073	966264	http://www.mirdb.org/cgi-bin/target_detail.cgi?targetID=966264	600	82	http://www.mirdb.org/cgi-bin/mature_mir.cgi?name=hsa-miR-19a-3p	VPS35	55737	VPS35, retromer complex component
hsa-miR-19a-3p	MIMAT0000073	966282	http://www.mirdb.org/cgi-bin/target_detail.cgi?targetID=966282	601	82	http://www.mirdb.org/cgi-bin/mature_mir.cgi?name=hsa-miR-19a-3p	DLC1	10395	DLC1 Rho GTPase activating protein
hsa-miR-19a-3p	MIMAT0000073	966284	http://www.mirdb.org/cgi-bin/target_detail.cgi?targetID=966284	602	82	http://www.mirdb.org/cgi-bin/mature_mir.cgi?name=hsa-miR-19a-3p	SESN3	143686	sestrin 3
hsa-miR-19a-3p	MIMAT0000073	966362	http://www.mirdb.org/cgi-bin/target_detail.cgi?targetID=966362	603	82	http://www.mirdb.org/cgi-bin/mature_mir.cgi?name=hsa-miR-19a-3p	NAPB	63908	NSF attachment protein beta
hsa-miR-19a-3p	MIMAT0000073	966411	http://www.mirdb.org/cgi-bin/target_detail.cgi?targetID=966411	604	82	http://www.mirdb.org/cgi-bin/mature_mir.cgi?name=hsa-miR-19a-3p	RBCK1	10616	RANBP2-type and C3HC4-type zinc finger containing 1
hsa-miR-19a-3p	MIMAT0000073	966543	http://www.mirdb.org/cgi-bin/target_detail.cgi?targetID=966543	605	82	http://www.mirdb.org/cgi-bin/mature_mir.cgi?name=hsa-miR-19a-3p	OSBPL11	114885	oxysterol binding protein like 11
hsa-miR-19a-3p	MIMAT0000073	966553	http://www.mirdb.org/cgi-bin/target_detail.cgi?targetID=966553	606	82	http://www.mirdb.org/cgi-bin/mature_mir.cgi?name=hsa-miR-19a-3p	REST	5978	RE1 silencing transcription factor
hsa-miR-19a-3p	MIMAT0000073	966584	http://www.mirdb.org/cgi-bin/target_detail.cgi?targetID=966584	607	82	http://www.mirdb.org/cgi-bin/mature_mir.cgi?name=hsa-miR-19a-3p	HERC4	26091	HECT and RLD domain containing E3 ubiquitin protein ligase 4
hsa-miR-19a-3p	MIMAT0000073	966631	http://www.mirdb.org/cgi-bin/target_detail.cgi?targetID=966631	608	82	http://www.mirdb.org/cgi-bin/mature_mir.cgi?name=hsa-miR-19a-3p	SERPINB12	89777	serpin family B member 12
hsa-miR-19a-3p	MIMAT0000073	966649	http://www.mirdb.org/cgi-bin/target_detail.cgi?targetID=966649	609	82	http://www.mirdb.org/cgi-bin/mature_mir.cgi?name=hsa-miR-19a-3p	TCIM	56892	transcriptional and immune response regulator
hsa-miR-19a-3p	MIMAT0000073	965357	http://www.mirdb.org/cgi-bin/target_detail.cgi?targetID=965357	610	81	http://www.mirdb.org/cgi-bin/mature_mir.cgi?name=hsa-miR-19a-3p	KIAA1217	56243	KIAA1217
hsa-miR-19a-3p	MIMAT0000073	965478	http://www.mirdb.org/cgi-bin/target_detail.cgi?targetID=965478	611	81	http://www.mirdb.org/cgi-bin/mature_mir.cgi?name=hsa-miR-19a-3p	ACADSB	36	acyl-CoA dehydrogenase short/branched chain
hsa-miR-19a-3p	MIMAT0000073	965548	http://www.mirdb.org/cgi-bin/target_detail.cgi?targetID=965548	612	81	http://www.mirdb.org/cgi-bin/mature_mir.cgi?name=hsa-miR-19a-3p	ZBTB11	27107	zinc finger and BTB domain containing 11
hsa-miR-19a-3p	MIMAT0000073	965597	http://www.mirdb.org/cgi-bin/target_detail.cgi?targetID=965597	613	81	http://www.mirdb.org/cgi-bin/mature_mir.cgi?name=hsa-miR-19a-3p	ITGA2	3673	integrin subunit alpha 2
hsa-miR-19a-3p	MIMAT0000073	965697	http://www.mirdb.org/cgi-bin/target_detail.cgi?targetID=965697	614	81	http://www.mirdb.org/cgi-bin/mature_mir.cgi?name=hsa-miR-19a-3p	NFIC	4782	nuclear factor I C
hsa-miR-19a-3p	MIMAT0000073	965768	http://www.mirdb.org/cgi-bin/target_detail.cgi?targetID=965768	615	81	http://www.mirdb.org/cgi-bin/mature_mir.cgi?name=hsa-miR-19a-3p	FASTK	10922	Fas activated serine/threonine kinase
hsa-miR-19a-3p	MIMAT0000073	965792	http://www.mirdb.org/cgi-bin/target_detail.cgi?targetID=965792	616	81	http://www.mirdb.org/cgi-bin/mature_mir.cgi?name=hsa-miR-19a-3p	SOCS5	9655	suppressor of cytokine signaling 5
hsa-miR-19a-3p	MIMAT0000073	965808	http://www.mirdb.org/cgi-bin/target_detail.cgi?targetID=965808	617	81	http://www.mirdb.org/cgi-bin/mature_mir.cgi?name=hsa-miR-19a-3p	B4GALT5	9334	beta-1,4-galactosyltransferase 5
hsa-miR-19a-3p	MIMAT0000073	965822	http://www.mirdb.org/cgi-bin/target_detail.cgi?targetID=965822	618	81	http://www.mirdb.org/cgi-bin/mature_mir.cgi?name=hsa-miR-19a-3p	TMEM47	83604	transmembrane protein 47
hsa-miR-19a-3p	MIMAT0000073	965961	http://www.mirdb.org/cgi-bin/target_detail.cgi?targetID=965961	619	81	http://www.mirdb.org/cgi-bin/mature_mir.cgi?name=hsa-miR-19a-3p	EXOC5	10640	exocyst complex component 5
hsa-miR-19a-3p	MIMAT0000073	966083	http://www.mirdb.org/cgi-bin/target_detail.cgi?targetID=966083	620	81	http://www.mirdb.org/cgi-bin/mature_mir.cgi?name=hsa-miR-19a-3p	ZER1	10444	zyg-11 related cell cycle regulator
hsa-miR-19a-3p	MIMAT0000073	966171	http://www.mirdb.org/cgi-bin/target_detail.cgi?targetID=966171	621	81	http://www.mirdb.org/cgi-bin/mature_mir.cgi?name=hsa-miR-19a-3p	ITCH	83737	itchy E3 ubiquitin protein ligase
hsa-miR-19a-3p	MIMAT0000073	966173	http://www.mirdb.org/cgi-bin/target_detail.cgi?targetID=966173	622	81	http://www.mirdb.org/cgi-bin/mature_mir.cgi?name=hsa-miR-19a-3p	YTHDF2	51441	YTH N6-methyladenosine RNA binding protein 2
hsa-miR-19a-3p	MIMAT0000073	966256	http://www.mirdb.org/cgi-bin/target_detail.cgi?targetID=966256	623	81	http://www.mirdb.org/cgi-bin/mature_mir.cgi?name=hsa-miR-19a-3p	ASXL2	55252	ASXL transcriptional regulator 2
hsa-miR-19a-3p	MIMAT0000073	966372	http://www.mirdb.org/cgi-bin/target_detail.cgi?targetID=966372	624	81	http://www.mirdb.org/cgi-bin/mature_mir.cgi?name=hsa-miR-19a-3p	FAM114A1	92689	family with sequence similarity 114 member A1
hsa-miR-19a-3p	MIMAT0000073	966418	http://www.mirdb.org/cgi-bin/target_detail.cgi?targetID=966418	625	81	http://www.mirdb.org/cgi-bin/mature_mir.cgi?name=hsa-miR-19a-3p	ZNF320	162967	zinc finger protein 320
hsa-miR-19a-3p	MIMAT0000073	966478	http://www.mirdb.org/cgi-bin/target_detail.cgi?targetID=966478	626	81	http://www.mirdb.org/cgi-bin/mature_mir.cgi?name=hsa-miR-19a-3p	SMOC1	64093	SPARC related modular calcium binding 1
hsa-miR-19a-3p	MIMAT0000073	966509	http://www.mirdb.org/cgi-bin/target_detail.cgi?targetID=966509	627	81	http://www.mirdb.org/cgi-bin/mature_mir.cgi?name=hsa-miR-19a-3p	PKNOX1	5316	PBX/knotted 1 homeobox 1
hsa-miR-19a-3p	MIMAT0000073	966539	http://www.mirdb.org/cgi-bin/target_detail.cgi?targetID=966539	628	81	http://www.mirdb.org/cgi-bin/mature_mir.cgi?name=hsa-miR-19a-3p	SLC37A1	54020	solute carrier family 37 member 1
hsa-miR-19a-3p	MIMAT0000073	966573	http://www.mirdb.org/cgi-bin/target_detail.cgi?targetID=966573	629	81	http://www.mirdb.org/cgi-bin/mature_mir.cgi?name=hsa-miR-19a-3p	USP8	9101	ubiquitin specific peptidase 8
hsa-miR-19a-3p	MIMAT0000073	966577	http://www.mirdb.org/cgi-bin/target_detail.cgi?targetID=966577	630	81	http://www.mirdb.org/cgi-bin/mature_mir.cgi?name=hsa-miR-19a-3p	PITX1	5307	paired like homeodomain 1
hsa-miR-19a-3p	MIMAT0000073	966602	http://www.mirdb.org/cgi-bin/target_detail.cgi?targetID=966602	631	81	http://www.mirdb.org/cgi-bin/mature_mir.cgi?name=hsa-miR-19a-3p	CASP10	843	caspase 10
hsa-miR-19a-3p	MIMAT0000073	966660	http://www.mirdb.org/cgi-bin/target_detail.cgi?targetID=966660	632	81	http://www.mirdb.org/cgi-bin/mature_mir.cgi?name=hsa-miR-19a-3p	SLC16A7	9194	solute carrier family 16 member 7
hsa-miR-19a-3p	MIMAT0000073	966662	http://www.mirdb.org/cgi-bin/target_detail.cgi?targetID=966662	633	81	http://www.mirdb.org/cgi-bin/mature_mir.cgi?name=hsa-miR-19a-3p	MEF2A	4205	myocyte enhancer factor 2A
hsa-miR-19a-3p	MIMAT0000073	966677	http://www.mirdb.org/cgi-bin/target_detail.cgi?targetID=966677	634	81	http://www.mirdb.org/cgi-bin/mature_mir.cgi?name=hsa-miR-19a-3p	TNFRSF11A	8792	TNF receptor superfamily member 11a
hsa-miR-19a-3p	MIMAT0000073	965396	http://www.mirdb.org/cgi-bin/target_detail.cgi?targetID=965396	635	80	http://www.mirdb.org/cgi-bin/mature_mir.cgi?name=hsa-miR-19a-3p	PFN2	5217	profilin 2
hsa-miR-19a-3p	MIMAT0000073	965425	http://www.mirdb.org/cgi-bin/target_detail.cgi?targetID=965425	636	80	http://www.mirdb.org/cgi-bin/mature_mir.cgi?name=hsa-miR-19a-3p	UCP3	7352	uncoupling protein 3
hsa-miR-19a-3p	MIMAT0000073	965449	http://www.mirdb.org/cgi-bin/target_detail.cgi?targetID=965449	637	80	http://www.mirdb.org/cgi-bin/mature_mir.cgi?name=hsa-miR-19a-3p	TRAK2	66008	trafficking kinesin protein 2
hsa-miR-19a-3p	MIMAT0000073	965450	http://www.mirdb.org/cgi-bin/target_detail.cgi?targetID=965450	638	80	http://www.mirdb.org/cgi-bin/mature_mir.cgi?name=hsa-miR-19a-3p	GFPT1	2673	glutamine--fructose-6-phosphate transaminase 1
hsa-miR-19a-3p	MIMAT0000073	965474	http://www.mirdb.org/cgi-bin/target_detail.cgi?targetID=965474	639	80	http://www.mirdb.org/cgi-bin/mature_mir.cgi?name=hsa-miR-19a-3p	AFTPH	54812	aftiphilin
hsa-miR-19a-3p	MIMAT0000073	965479	http://www.mirdb.org/cgi-bin/target_detail.cgi?targetID=965479	640	80	http://www.mirdb.org/cgi-bin/mature_mir.cgi?name=hsa-miR-19a-3p	ZNF644	84146	zinc finger protein 644
hsa-miR-19a-3p	MIMAT0000073	965501	http://www.mirdb.org/cgi-bin/target_detail.cgi?targetID=965501	641	80	http://www.mirdb.org/cgi-bin/mature_mir.cgi?name=hsa-miR-19a-3p	CHP1	11261	calcineurin like EF-hand protein 1
hsa-miR-19a-3p	MIMAT0000073	965510	http://www.mirdb.org/cgi-bin/target_detail.cgi?targetID=965510	642	80	http://www.mirdb.org/cgi-bin/mature_mir.cgi?name=hsa-miR-19a-3p	RCOR1	23186	REST corepressor 1
hsa-miR-19a-3p	MIMAT0000073	965511	http://www.mirdb.org/cgi-bin/target_detail.cgi?targetID=965511	643	80	http://www.mirdb.org/cgi-bin/mature_mir.cgi?name=hsa-miR-19a-3p	TEK	7010	TEK receptor tyrosine kinase
hsa-miR-19a-3p	MIMAT0000073	965516	http://www.mirdb.org/cgi-bin/target_detail.cgi?targetID=965516	644	80	http://www.mirdb.org/cgi-bin/mature_mir.cgi?name=hsa-miR-19a-3p	TNIP1	10318	TNFAIP3 interacting protein 1
hsa-miR-19a-3p	MIMAT0000073	965584	http://www.mirdb.org/cgi-bin/target_detail.cgi?targetID=965584	645	80	http://www.mirdb.org/cgi-bin/mature_mir.cgi?name=hsa-miR-19a-3p	EDNRB	1910	endothelin receptor type B
hsa-miR-19a-3p	MIMAT0000073	965815	http://www.mirdb.org/cgi-bin/target_detail.cgi?targetID=965815	646	80	http://www.mirdb.org/cgi-bin/mature_mir.cgi?name=hsa-miR-19a-3p	ZNF609	23060	zinc finger protein 609
hsa-miR-19a-3p	MIMAT0000073	965932	http://www.mirdb.org/cgi-bin/target_detail.cgi?targetID=965932	647	80	http://www.mirdb.org/cgi-bin/mature_mir.cgi?name=hsa-miR-19a-3p	TENT5B	115572	terminal nucleotidyltransferase 5B
hsa-miR-19a-3p	MIMAT0000073	965968	http://www.mirdb.org/cgi-bin/target_detail.cgi?targetID=965968	648	80	http://www.mirdb.org/cgi-bin/mature_mir.cgi?name=hsa-miR-19a-3p	NBEA	26960	neurobeachin
hsa-miR-19a-3p	MIMAT0000073	966193	http://www.mirdb.org/cgi-bin/target_detail.cgi?targetID=966193	649	80	http://www.mirdb.org/cgi-bin/mature_mir.cgi?name=hsa-miR-19a-3p	SOGA1	140710	suppressor of glucose, autophagy associated 1
hsa-miR-19a-3p	MIMAT0000073	966237	http://www.mirdb.org/cgi-bin/target_detail.cgi?targetID=966237	650	80	http://www.mirdb.org/cgi-bin/mature_mir.cgi?name=hsa-miR-19a-3p	MAP3K1	4214	mitogen-activated protein kinase kinase kinase 1
hsa-miR-19a-3p	MIMAT0000073	966268	http://www.mirdb.org/cgi-bin/target_detail.cgi?targetID=966268	651	80	http://www.mirdb.org/cgi-bin/mature_mir.cgi?name=hsa-miR-19a-3p	SOS2	6655	SOS Ras/Rho guanine nucleotide exchange factor 2
hsa-miR-19a-3p	MIMAT0000073	966359	http://www.mirdb.org/cgi-bin/target_detail.cgi?targetID=966359	652	80	http://www.mirdb.org/cgi-bin/mature_mir.cgi?name=hsa-miR-19a-3p	ZDHHC18	84243	zinc finger DHHC-type containing 18
hsa-miR-19a-3p	MIMAT0000073	966387	http://www.mirdb.org/cgi-bin/target_detail.cgi?targetID=966387	653	80	http://www.mirdb.org/cgi-bin/mature_mir.cgi?name=hsa-miR-19a-3p	ACTN1	87	actinin alpha 1
hsa-miR-19a-3p	MIMAT0000073	966515	http://www.mirdb.org/cgi-bin/target_detail.cgi?targetID=966515	654	80	http://www.mirdb.org/cgi-bin/mature_mir.cgi?name=hsa-miR-19a-3p	GOLGA6B	55889	golgin A6 family member B
hsa-miR-19a-3p	MIMAT0000073	966529	http://www.mirdb.org/cgi-bin/target_detail.cgi?targetID=966529	655	80	http://www.mirdb.org/cgi-bin/mature_mir.cgi?name=hsa-miR-19a-3p	ZBTB20	26137	zinc finger and BTB domain containing 20
hsa-miR-19a-3p	MIMAT0000073	966570	http://www.mirdb.org/cgi-bin/target_detail.cgi?targetID=966570	656	80	http://www.mirdb.org/cgi-bin/mature_mir.cgi?name=hsa-miR-19a-3p	WWP1	11059	WW domain containing E3 ubiquitin protein ligase 1
hsa-miR-19a-3p	MIMAT0000073	966604	http://www.mirdb.org/cgi-bin/target_detail.cgi?targetID=966604	657	80	http://www.mirdb.org/cgi-bin/mature_mir.cgi?name=hsa-miR-19a-3p	CPEB3	22849	cytoplasmic polyadenylation element binding protein 3
hsa-miR-19a-3p	MIMAT0000073	966621	http://www.mirdb.org/cgi-bin/target_detail.cgi?targetID=966621	658	80	http://www.mirdb.org/cgi-bin/mature_mir.cgi?name=hsa-miR-19a-3p	MSMO1	6307	methylsterol monooxygenase 1
hsa-miR-19a-3p	MIMAT0000073	966661	http://www.mirdb.org/cgi-bin/target_detail.cgi?targetID=966661	659	80	http://www.mirdb.org/cgi-bin/mature_mir.cgi?name=hsa-miR-19a-3p	RNF44	22838	ring finger protein 44
hsa-miR-19a-3p	MIMAT0000073	965359	http://www.mirdb.org/cgi-bin/target_detail.cgi?targetID=965359	660	79	http://www.mirdb.org/cgi-bin/mature_mir.cgi?name=hsa-miR-19a-3p	GOLGA6D	653643	golgin A6 family member D
hsa-miR-19a-3p	MIMAT0000073	965364	http://www.mirdb.org/cgi-bin/target_detail.cgi?targetID=965364	661	79	http://www.mirdb.org/cgi-bin/mature_mir.cgi?name=hsa-miR-19a-3p	MID1IP1	58526	MID1 interacting protein 1
hsa-miR-19a-3p	MIMAT0000073	965373	http://www.mirdb.org/cgi-bin/target_detail.cgi?targetID=965373	662	79	http://www.mirdb.org/cgi-bin/mature_mir.cgi?name=hsa-miR-19a-3p	NME7	29922	NME/NM23 family member 7
hsa-miR-19a-3p	MIMAT0000073	965378	http://www.mirdb.org/cgi-bin/target_detail.cgi?targetID=965378	663	79	http://www.mirdb.org/cgi-bin/mature_mir.cgi?name=hsa-miR-19a-3p	ABCD3	5825	ATP binding cassette subfamily D member 3
hsa-miR-19a-3p	MIMAT0000073	965411	http://www.mirdb.org/cgi-bin/target_detail.cgi?targetID=965411	664	79	http://www.mirdb.org/cgi-bin/mature_mir.cgi?name=hsa-miR-19a-3p	LRRC8B	23507	leucine rich repeat containing 8 VRAC subunit B
hsa-miR-19a-3p	MIMAT0000073	965416	http://www.mirdb.org/cgi-bin/target_detail.cgi?targetID=965416	665	79	http://www.mirdb.org/cgi-bin/mature_mir.cgi?name=hsa-miR-19a-3p	ARFGEF3	57221	ARFGEF family member 3
hsa-miR-19a-3p	MIMAT0000073	965482	http://www.mirdb.org/cgi-bin/target_detail.cgi?targetID=965482	666	79	http://www.mirdb.org/cgi-bin/mature_mir.cgi?name=hsa-miR-19a-3p	ACSL1	2180	acyl-CoA synthetase long chain family member 1
hsa-miR-19a-3p	MIMAT0000073	965485	http://www.mirdb.org/cgi-bin/target_detail.cgi?targetID=965485	667	79	http://www.mirdb.org/cgi-bin/mature_mir.cgi?name=hsa-miR-19a-3p	SLC30A7	148867	solute carrier family 30 member 7
hsa-miR-19a-3p	MIMAT0000073	965490	http://www.mirdb.org/cgi-bin/target_detail.cgi?targetID=965490	668	79	http://www.mirdb.org/cgi-bin/mature_mir.cgi?name=hsa-miR-19a-3p	GABRR1	2569	gamma-aminobutyric acid type A receptor rho1 subunit
hsa-miR-19a-3p	MIMAT0000073	965631	http://www.mirdb.org/cgi-bin/target_detail.cgi?targetID=965631	669	79	http://www.mirdb.org/cgi-bin/mature_mir.cgi?name=hsa-miR-19a-3p	DSCAM	1826	DS cell adhesion molecule
hsa-miR-19a-3p	MIMAT0000073	965682	http://www.mirdb.org/cgi-bin/target_detail.cgi?targetID=965682	670	79	http://www.mirdb.org/cgi-bin/mature_mir.cgi?name=hsa-miR-19a-3p	KCNK2	3776	potassium two pore domain channel subfamily K member 2
hsa-miR-19a-3p	MIMAT0000073	965720	http://www.mirdb.org/cgi-bin/target_detail.cgi?targetID=965720	671	79	http://www.mirdb.org/cgi-bin/mature_mir.cgi?name=hsa-miR-19a-3p	EVI5L	115704	ecotropic viral integration site 5 like
hsa-miR-19a-3p	MIMAT0000073	965732	http://www.mirdb.org/cgi-bin/target_detail.cgi?targetID=965732	672	79	http://www.mirdb.org/cgi-bin/mature_mir.cgi?name=hsa-miR-19a-3p	ZNF736	728927	zinc finger protein 736
hsa-miR-19a-3p	MIMAT0000073	965747	http://www.mirdb.org/cgi-bin/target_detail.cgi?targetID=965747	673	79	http://www.mirdb.org/cgi-bin/mature_mir.cgi?name=hsa-miR-19a-3p	SH3RF3	344558	SH3 domain containing ring finger 3
hsa-miR-19a-3p	MIMAT0000073	965830	http://www.mirdb.org/cgi-bin/target_detail.cgi?targetID=965830	674	79	http://www.mirdb.org/cgi-bin/mature_mir.cgi?name=hsa-miR-19a-3p	EVC2	132884	EvC ciliary complex subunit 2
hsa-miR-19a-3p	MIMAT0000073	965958	http://www.mirdb.org/cgi-bin/target_detail.cgi?targetID=965958	675	79	http://www.mirdb.org/cgi-bin/mature_mir.cgi?name=hsa-miR-19a-3p	TSPAN12	23554	tetraspanin 12
hsa-miR-19a-3p	MIMAT0000073	966077	http://www.mirdb.org/cgi-bin/target_detail.cgi?targetID=966077	676	79	http://www.mirdb.org/cgi-bin/mature_mir.cgi?name=hsa-miR-19a-3p	ATP11A	23250	ATPase phospholipid transporting 11A
hsa-miR-19a-3p	MIMAT0000073	966092	http://www.mirdb.org/cgi-bin/target_detail.cgi?targetID=966092	677	79	http://www.mirdb.org/cgi-bin/mature_mir.cgi?name=hsa-miR-19a-3p	CR2	1380	complement C3d receptor 2
hsa-miR-19a-3p	MIMAT0000073	966140	http://www.mirdb.org/cgi-bin/target_detail.cgi?targetID=966140	678	79	http://www.mirdb.org/cgi-bin/mature_mir.cgi?name=hsa-miR-19a-3p	TMEM250	90120	transmembrane protein 250
hsa-miR-19a-3p	MIMAT0000073	966257	http://www.mirdb.org/cgi-bin/target_detail.cgi?targetID=966257	679	79	http://www.mirdb.org/cgi-bin/mature_mir.cgi?name=hsa-miR-19a-3p	ABCA5	23461	ATP binding cassette subfamily A member 5
hsa-miR-19a-3p	MIMAT0000073	966320	http://www.mirdb.org/cgi-bin/target_detail.cgi?targetID=966320	680	79	http://www.mirdb.org/cgi-bin/mature_mir.cgi?name=hsa-miR-19a-3p	DENND1B	163486	DENN domain containing 1B
hsa-miR-19a-3p	MIMAT0000073	966488	http://www.mirdb.org/cgi-bin/target_detail.cgi?targetID=966488	681	79	http://www.mirdb.org/cgi-bin/mature_mir.cgi?name=hsa-miR-19a-3p	MTMR10	54893	myotubularin related protein 10
hsa-miR-19a-3p	MIMAT0000073	966508	http://www.mirdb.org/cgi-bin/target_detail.cgi?targetID=966508	682	79	http://www.mirdb.org/cgi-bin/mature_mir.cgi?name=hsa-miR-19a-3p	KIAA2026	158358	KIAA2026
hsa-miR-19a-3p	MIMAT0000073	966541	http://www.mirdb.org/cgi-bin/target_detail.cgi?targetID=966541	683	79	http://www.mirdb.org/cgi-bin/mature_mir.cgi?name=hsa-miR-19a-3p	KLHL17	339451	kelch like family member 17
hsa-miR-19a-3p	MIMAT0000073	966656	http://www.mirdb.org/cgi-bin/target_detail.cgi?targetID=966656	684	79	http://www.mirdb.org/cgi-bin/mature_mir.cgi?name=hsa-miR-19a-3p	ZNF804A	91752	zinc finger protein 804A
hsa-miR-19a-3p	MIMAT0000073	966678	http://www.mirdb.org/cgi-bin/target_detail.cgi?targetID=966678	685	79	http://www.mirdb.org/cgi-bin/mature_mir.cgi?name=hsa-miR-19a-3p	C3orf70	285382	chromosome 3 open reading frame 70
hsa-miR-19a-3p	MIMAT0000073	965371	http://www.mirdb.org/cgi-bin/target_detail.cgi?targetID=965371	686	78	http://www.mirdb.org/cgi-bin/mature_mir.cgi?name=hsa-miR-19a-3p	ARID4B	51742	AT-rich interaction domain 4B
hsa-miR-19a-3p	MIMAT0000073	965382	http://www.mirdb.org/cgi-bin/target_detail.cgi?targetID=965382	687	78	http://www.mirdb.org/cgi-bin/mature_mir.cgi?name=hsa-miR-19a-3p	CEP170	9859	centrosomal protein 170
hsa-miR-19a-3p	MIMAT0000073	965500	http://www.mirdb.org/cgi-bin/target_detail.cgi?targetID=965500	688	78	http://www.mirdb.org/cgi-bin/mature_mir.cgi?name=hsa-miR-19a-3p	SEC22A	26984	SEC22 homolog A, vesicle trafficking protein
hsa-miR-19a-3p	MIMAT0000073	965601	http://www.mirdb.org/cgi-bin/target_detail.cgi?targetID=965601	689	78	http://www.mirdb.org/cgi-bin/mature_mir.cgi?name=hsa-miR-19a-3p	ANXA7	310	annexin A7
hsa-miR-19a-3p	MIMAT0000073	965693	http://www.mirdb.org/cgi-bin/target_detail.cgi?targetID=965693	690	78	http://www.mirdb.org/cgi-bin/mature_mir.cgi?name=hsa-miR-19a-3p	FUT4	2526	fucosyltransferase 4
hsa-miR-19a-3p	MIMAT0000073	965718	http://www.mirdb.org/cgi-bin/target_detail.cgi?targetID=965718	691	78	http://www.mirdb.org/cgi-bin/mature_mir.cgi?name=hsa-miR-19a-3p	TMEM159	57146	transmembrane protein 159
hsa-miR-19a-3p	MIMAT0000073	965728	http://www.mirdb.org/cgi-bin/target_detail.cgi?targetID=965728	692	78	http://www.mirdb.org/cgi-bin/mature_mir.cgi?name=hsa-miR-19a-3p	CDC37L1	55664	cell division cycle 37 like 1
hsa-miR-19a-3p	MIMAT0000073	965731	http://www.mirdb.org/cgi-bin/target_detail.cgi?targetID=965731	693	78	http://www.mirdb.org/cgi-bin/mature_mir.cgi?name=hsa-miR-19a-3p	SLC26A4	5172	solute carrier family 26 member 4
hsa-miR-19a-3p	MIMAT0000073	965813	http://www.mirdb.org/cgi-bin/target_detail.cgi?targetID=965813	694	78	http://www.mirdb.org/cgi-bin/mature_mir.cgi?name=hsa-miR-19a-3p	SMCHD1	23347	structural maintenance of chromosomes flexible hinge domain containing 1
hsa-miR-19a-3p	MIMAT0000073	965850	http://www.mirdb.org/cgi-bin/target_detail.cgi?targetID=965850	695	78	http://www.mirdb.org/cgi-bin/mature_mir.cgi?name=hsa-miR-19a-3p	SEL1L3	23231	SEL1L family member 3
hsa-miR-19a-3p	MIMAT0000073	965853	http://www.mirdb.org/cgi-bin/target_detail.cgi?targetID=965853	696	78	http://www.mirdb.org/cgi-bin/mature_mir.cgi?name=hsa-miR-19a-3p	SCN1B	6324	sodium voltage-gated channel beta subunit 1
hsa-miR-19a-3p	MIMAT0000073	965906	http://www.mirdb.org/cgi-bin/target_detail.cgi?targetID=965906	697	78	http://www.mirdb.org/cgi-bin/mature_mir.cgi?name=hsa-miR-19a-3p	KATNAL1	84056	katanin catalytic subunit A1 like 1
hsa-miR-19a-3p	MIMAT0000073	965953	http://www.mirdb.org/cgi-bin/target_detail.cgi?targetID=965953	698	78	http://www.mirdb.org/cgi-bin/mature_mir.cgi?name=hsa-miR-19a-3p	KCNE4	23704	potassium voltage-gated channel subfamily E regulatory subunit 4
hsa-miR-19a-3p	MIMAT0000073	965955	http://www.mirdb.org/cgi-bin/target_detail.cgi?targetID=965955	699	78	http://www.mirdb.org/cgi-bin/mature_mir.cgi?name=hsa-miR-19a-3p	CHD5	26038	chromodomain helicase DNA binding protein 5
hsa-miR-19a-3p	MIMAT0000073	966025	http://www.mirdb.org/cgi-bin/target_detail.cgi?targetID=966025	700	78	http://www.mirdb.org/cgi-bin/mature_mir.cgi?name=hsa-miR-19a-3p	NACC2	138151	NACC family member 2
hsa-miR-19a-3p	MIMAT0000073	966102	http://www.mirdb.org/cgi-bin/target_detail.cgi?targetID=966102	701	78	http://www.mirdb.org/cgi-bin/mature_mir.cgi?name=hsa-miR-19a-3p	TK2	7084	thymidine kinase 2, mitochondrial
hsa-miR-19a-3p	MIMAT0000073	966125	http://www.mirdb.org/cgi-bin/target_detail.cgi?targetID=966125	702	78	http://www.mirdb.org/cgi-bin/mature_mir.cgi?name=hsa-miR-19a-3p	INO80	54617	INO80 complex subunit
hsa-miR-19a-3p	MIMAT0000073	966177	http://www.mirdb.org/cgi-bin/target_detail.cgi?targetID=966177	703	78	http://www.mirdb.org/cgi-bin/mature_mir.cgi?name=hsa-miR-19a-3p	OCRL	4952	OCRL, inositol polyphosphate-5-phosphatase
hsa-miR-19a-3p	MIMAT0000073	966209	http://www.mirdb.org/cgi-bin/target_detail.cgi?targetID=966209	704	78	http://www.mirdb.org/cgi-bin/mature_mir.cgi?name=hsa-miR-19a-3p	LPP	4026	LIM domain containing preferred translocation partner in lipoma
hsa-miR-19a-3p	MIMAT0000073	966289	http://www.mirdb.org/cgi-bin/target_detail.cgi?targetID=966289	705	78	http://www.mirdb.org/cgi-bin/mature_mir.cgi?name=hsa-miR-19a-3p	SMOC2	64094	SPARC related modular calcium binding 2
hsa-miR-19a-3p	MIMAT0000073	966322	http://www.mirdb.org/cgi-bin/target_detail.cgi?targetID=966322	706	78	http://www.mirdb.org/cgi-bin/mature_mir.cgi?name=hsa-miR-19a-3p	STX18	53407	syntaxin 18
hsa-miR-19a-3p	MIMAT0000073	966379	http://www.mirdb.org/cgi-bin/target_detail.cgi?targetID=966379	707	78	http://www.mirdb.org/cgi-bin/mature_mir.cgi?name=hsa-miR-19a-3p	BCAT1	586	branched chain amino acid transaminase 1
hsa-miR-19a-3p	MIMAT0000073	966417	http://www.mirdb.org/cgi-bin/target_detail.cgi?targetID=966417	708	78	http://www.mirdb.org/cgi-bin/mature_mir.cgi?name=hsa-miR-19a-3p	DCAF8	50717	DDB1 and CUL4 associated factor 8
hsa-miR-19a-3p	MIMAT0000073	966512	http://www.mirdb.org/cgi-bin/target_detail.cgi?targetID=966512	709	78	http://www.mirdb.org/cgi-bin/mature_mir.cgi?name=hsa-miR-19a-3p	NPAS3	64067	neuronal PAS domain protein 3
hsa-miR-19a-3p	MIMAT0000073	966531	http://www.mirdb.org/cgi-bin/target_detail.cgi?targetID=966531	710	78	http://www.mirdb.org/cgi-bin/mature_mir.cgi?name=hsa-miR-19a-3p	HMGB1	3146	high mobility group box 1
hsa-miR-19a-3p	MIMAT0000073	966600	http://www.mirdb.org/cgi-bin/target_detail.cgi?targetID=966600	711	78	http://www.mirdb.org/cgi-bin/mature_mir.cgi?name=hsa-miR-19a-3p	TNC	3371	tenascin C
hsa-miR-19a-3p	MIMAT0000073	966666	http://www.mirdb.org/cgi-bin/target_detail.cgi?targetID=966666	712	78	http://www.mirdb.org/cgi-bin/mature_mir.cgi?name=hsa-miR-19a-3p	PRDM1	639	PR/SET domain 1
hsa-miR-19a-3p	MIMAT0000073	965434	http://www.mirdb.org/cgi-bin/target_detail.cgi?targetID=965434	713	77	http://www.mirdb.org/cgi-bin/mature_mir.cgi?name=hsa-miR-19a-3p	ZPLD1	131368	zona pellucida like domain containing 1
hsa-miR-19a-3p	MIMAT0000073	965444	http://www.mirdb.org/cgi-bin/target_detail.cgi?targetID=965444	714	77	http://www.mirdb.org/cgi-bin/mature_mir.cgi?name=hsa-miR-19a-3p	CEP104	9731	centrosomal protein 104
hsa-miR-19a-3p	MIMAT0000073	965555	http://www.mirdb.org/cgi-bin/target_detail.cgi?targetID=965555	715	77	http://www.mirdb.org/cgi-bin/mature_mir.cgi?name=hsa-miR-19a-3p	SNIP1	79753	Smad nuclear interacting protein 1
hsa-miR-19a-3p	MIMAT0000073	965563	http://www.mirdb.org/cgi-bin/target_detail.cgi?targetID=965563	716	77	http://www.mirdb.org/cgi-bin/mature_mir.cgi?name=hsa-miR-19a-3p	TXK	7294	TXK tyrosine kinase
hsa-miR-19a-3p	MIMAT0000073	965603	http://www.mirdb.org/cgi-bin/target_detail.cgi?targetID=965603	717	77	http://www.mirdb.org/cgi-bin/mature_mir.cgi?name=hsa-miR-19a-3p	PTGES3	10728	prostaglandin E synthase 3
hsa-miR-19a-3p	MIMAT0000073	965741	http://www.mirdb.org/cgi-bin/target_detail.cgi?targetID=965741	718	77	http://www.mirdb.org/cgi-bin/mature_mir.cgi?name=hsa-miR-19a-3p	FKBP15	23307	FKBP prolyl isomerase 15
hsa-miR-19a-3p	MIMAT0000073	965765	http://www.mirdb.org/cgi-bin/target_detail.cgi?targetID=965765	719	77	http://www.mirdb.org/cgi-bin/mature_mir.cgi?name=hsa-miR-19a-3p	PSG9	5678	pregnancy specific beta-1-glycoprotein 9
hsa-miR-19a-3p	MIMAT0000073	965860	http://www.mirdb.org/cgi-bin/target_detail.cgi?targetID=965860	720	77	http://www.mirdb.org/cgi-bin/mature_mir.cgi?name=hsa-miR-19a-3p	CA8	767	carbonic anhydrase 8
hsa-miR-19a-3p	MIMAT0000073	965962	http://www.mirdb.org/cgi-bin/target_detail.cgi?targetID=965962	721	77	http://www.mirdb.org/cgi-bin/mature_mir.cgi?name=hsa-miR-19a-3p	C2orf73	129852	chromosome 2 open reading frame 73
hsa-miR-19a-3p	MIMAT0000073	966003	http://www.mirdb.org/cgi-bin/target_detail.cgi?targetID=966003	722	77	http://www.mirdb.org/cgi-bin/mature_mir.cgi?name=hsa-miR-19a-3p	MED13L	23389	mediator complex subunit 13 like
hsa-miR-19a-3p	MIMAT0000073	966022	http://www.mirdb.org/cgi-bin/target_detail.cgi?targetID=966022	723	77	http://www.mirdb.org/cgi-bin/mature_mir.cgi?name=hsa-miR-19a-3p	USP37	57695	ubiquitin specific peptidase 37
hsa-miR-19a-3p	MIMAT0000073	966047	http://www.mirdb.org/cgi-bin/target_detail.cgi?targetID=966047	724	77	http://www.mirdb.org/cgi-bin/mature_mir.cgi?name=hsa-miR-19a-3p	ANGPT2	285	angiopoietin 2
hsa-miR-19a-3p	MIMAT0000073	966053	http://www.mirdb.org/cgi-bin/target_detail.cgi?targetID=966053	725	77	http://www.mirdb.org/cgi-bin/mature_mir.cgi?name=hsa-miR-19a-3p	RUFY3	22902	RUN and FYVE domain containing 3
hsa-miR-19a-3p	MIMAT0000073	966238	http://www.mirdb.org/cgi-bin/target_detail.cgi?targetID=966238	726	77	http://www.mirdb.org/cgi-bin/mature_mir.cgi?name=hsa-miR-19a-3p	HEG1	57493	heart development protein with EGF like domains 1
hsa-miR-19a-3p	MIMAT0000073	966287	http://www.mirdb.org/cgi-bin/target_detail.cgi?targetID=966287	727	77	http://www.mirdb.org/cgi-bin/mature_mir.cgi?name=hsa-miR-19a-3p	STEAP2	261729	STEAP2 metalloreductase
hsa-miR-19a-3p	MIMAT0000073	966291	http://www.mirdb.org/cgi-bin/target_detail.cgi?targetID=966291	728	77	http://www.mirdb.org/cgi-bin/mature_mir.cgi?name=hsa-miR-19a-3p	SPRYD3	84926	SPRY domain containing 3
hsa-miR-19a-3p	MIMAT0000073	966455	http://www.mirdb.org/cgi-bin/target_detail.cgi?targetID=966455	729	77	http://www.mirdb.org/cgi-bin/mature_mir.cgi?name=hsa-miR-19a-3p	CNOT4	4850	CCR4-NOT transcription complex subunit 4
hsa-miR-19a-3p	MIMAT0000073	966458	http://www.mirdb.org/cgi-bin/target_detail.cgi?targetID=966458	730	77	http://www.mirdb.org/cgi-bin/mature_mir.cgi?name=hsa-miR-19a-3p	CALM1	801	calmodulin 1
hsa-miR-19a-3p	MIMAT0000073	966466	http://www.mirdb.org/cgi-bin/target_detail.cgi?targetID=966466	731	77	http://www.mirdb.org/cgi-bin/mature_mir.cgi?name=hsa-miR-19a-3p	SHANK2	22941	SH3 and multiple ankyrin repeat domains 2
hsa-miR-19a-3p	MIMAT0000073	965435	http://www.mirdb.org/cgi-bin/target_detail.cgi?targetID=965435	732	76	http://www.mirdb.org/cgi-bin/mature_mir.cgi?name=hsa-miR-19a-3p	ZNF800	168850	zinc finger protein 800
hsa-miR-19a-3p	MIMAT0000073	965532	http://www.mirdb.org/cgi-bin/target_detail.cgi?targetID=965532	733	76	http://www.mirdb.org/cgi-bin/mature_mir.cgi?name=hsa-miR-19a-3p	SPRED2	200734	sprouty related EVH1 domain containing 2
hsa-miR-19a-3p	MIMAT0000073	965685	http://www.mirdb.org/cgi-bin/target_detail.cgi?targetID=965685	734	76	http://www.mirdb.org/cgi-bin/mature_mir.cgi?name=hsa-miR-19a-3p	AGO1	26523	argonaute RISC catalytic component 1
hsa-miR-19a-3p	MIMAT0000073	965699	http://www.mirdb.org/cgi-bin/target_detail.cgi?targetID=965699	735	76	http://www.mirdb.org/cgi-bin/mature_mir.cgi?name=hsa-miR-19a-3p	EPG5	57724	ectopic P-granules autophagy protein 5 homolog
hsa-miR-19a-3p	MIMAT0000073	965759	http://www.mirdb.org/cgi-bin/target_detail.cgi?targetID=965759	736	76	http://www.mirdb.org/cgi-bin/mature_mir.cgi?name=hsa-miR-19a-3p	NMT2	9397	N-myristoyltransferase 2
hsa-miR-19a-3p	MIMAT0000073	965870	http://www.mirdb.org/cgi-bin/target_detail.cgi?targetID=965870	737	76	http://www.mirdb.org/cgi-bin/mature_mir.cgi?name=hsa-miR-19a-3p	TMEFF2	23671	transmembrane protein with EGF like and two follistatin like domains 2
hsa-miR-19a-3p	MIMAT0000073	965882	http://www.mirdb.org/cgi-bin/target_detail.cgi?targetID=965882	738	76	http://www.mirdb.org/cgi-bin/mature_mir.cgi?name=hsa-miR-19a-3p	GOLGA6C	653641	golgin A6 family member C
hsa-miR-19a-3p	MIMAT0000073	966046	http://www.mirdb.org/cgi-bin/target_detail.cgi?targetID=966046	739	76	http://www.mirdb.org/cgi-bin/mature_mir.cgi?name=hsa-miR-19a-3p	PPP6R1	22870	protein phosphatase 6 regulatory subunit 1
hsa-miR-19a-3p	MIMAT0000073	966111	http://www.mirdb.org/cgi-bin/target_detail.cgi?targetID=966111	740	76	http://www.mirdb.org/cgi-bin/mature_mir.cgi?name=hsa-miR-19a-3p	PHLPP2	23035	PH domain and leucine rich repeat protein phosphatase 2
hsa-miR-19a-3p	MIMAT0000073	966114	http://www.mirdb.org/cgi-bin/target_detail.cgi?targetID=966114	741	76	http://www.mirdb.org/cgi-bin/mature_mir.cgi?name=hsa-miR-19a-3p	MINK1	50488	misshapen like kinase 1
hsa-miR-19a-3p	MIMAT0000073	966154	http://www.mirdb.org/cgi-bin/target_detail.cgi?targetID=966154	742	76	http://www.mirdb.org/cgi-bin/mature_mir.cgi?name=hsa-miR-19a-3p	WNK3	65267	WNK lysine deficient protein kinase 3
hsa-miR-19a-3p	MIMAT0000073	966162	http://www.mirdb.org/cgi-bin/target_detail.cgi?targetID=966162	743	76	http://www.mirdb.org/cgi-bin/mature_mir.cgi?name=hsa-miR-19a-3p	LRRK1	79705	leucine rich repeat kinase 1
hsa-miR-19a-3p	MIMAT0000073	966217	http://www.mirdb.org/cgi-bin/target_detail.cgi?targetID=966217	744	76	http://www.mirdb.org/cgi-bin/mature_mir.cgi?name=hsa-miR-19a-3p	ITPR1	3708	inositol 1,4,5-trisphosphate receptor type 1
hsa-miR-19a-3p	MIMAT0000073	966255	http://www.mirdb.org/cgi-bin/target_detail.cgi?targetID=966255	745	76	http://www.mirdb.org/cgi-bin/mature_mir.cgi?name=hsa-miR-19a-3p	ERCC4	2072	ERCC excision repair 4, endonuclease catalytic subunit
hsa-miR-19a-3p	MIMAT0000073	966429	http://www.mirdb.org/cgi-bin/target_detail.cgi?targetID=966429	746	76	http://www.mirdb.org/cgi-bin/mature_mir.cgi?name=hsa-miR-19a-3p	EPGN	255324	epithelial mitogen
hsa-miR-19a-3p	MIMAT0000073	966580	http://www.mirdb.org/cgi-bin/target_detail.cgi?targetID=966580	747	76	http://www.mirdb.org/cgi-bin/mature_mir.cgi?name=hsa-miR-19a-3p	NUFIP2	57532	nuclear FMR1 interacting protein 2
hsa-miR-19a-3p	MIMAT0000073	965509	http://www.mirdb.org/cgi-bin/target_detail.cgi?targetID=965509	748	75	http://www.mirdb.org/cgi-bin/mature_mir.cgi?name=hsa-miR-19a-3p	SYBU	55638	syntabulin
hsa-miR-19a-3p	MIMAT0000073	965652	http://www.mirdb.org/cgi-bin/target_detail.cgi?targetID=965652	749	75	http://www.mirdb.org/cgi-bin/mature_mir.cgi?name=hsa-miR-19a-3p	PTCHD4	442213	patched domain containing 4
hsa-miR-19a-3p	MIMAT0000073	965671	http://www.mirdb.org/cgi-bin/target_detail.cgi?targetID=965671	750	75	http://www.mirdb.org/cgi-bin/mature_mir.cgi?name=hsa-miR-19a-3p	PDE4A	5141	phosphodiesterase 4A
hsa-miR-19a-3p	MIMAT0000073	965694	http://www.mirdb.org/cgi-bin/target_detail.cgi?targetID=965694	751	75	http://www.mirdb.org/cgi-bin/mature_mir.cgi?name=hsa-miR-19a-3p	RERE	473	arginine-glutamic acid dipeptide repeats
hsa-miR-19a-3p	MIMAT0000073	965695	http://www.mirdb.org/cgi-bin/target_detail.cgi?targetID=965695	752	75	http://www.mirdb.org/cgi-bin/mature_mir.cgi?name=hsa-miR-19a-3p	GAD2	2572	glutamate decarboxylase 2
hsa-miR-19a-3p	MIMAT0000073	965752	http://www.mirdb.org/cgi-bin/target_detail.cgi?targetID=965752	753	75	http://www.mirdb.org/cgi-bin/mature_mir.cgi?name=hsa-miR-19a-3p	SLC9A1	6548	solute carrier family 9 member A1
hsa-miR-19a-3p	MIMAT0000073	965787	http://www.mirdb.org/cgi-bin/target_detail.cgi?targetID=965787	754	75	http://www.mirdb.org/cgi-bin/mature_mir.cgi?name=hsa-miR-19a-3p	PROX1	5629	prospero homeobox 1
hsa-miR-19a-3p	MIMAT0000073	965794	http://www.mirdb.org/cgi-bin/target_detail.cgi?targetID=965794	755	75	http://www.mirdb.org/cgi-bin/mature_mir.cgi?name=hsa-miR-19a-3p	FXR1	8087	FMR1 autosomal homolog 1
hsa-miR-19a-3p	MIMAT0000073	965812	http://www.mirdb.org/cgi-bin/target_detail.cgi?targetID=965812	756	75	http://www.mirdb.org/cgi-bin/mature_mir.cgi?name=hsa-miR-19a-3p	NME4	4833	NME/NM23 nucleoside diphosphate kinase 4
hsa-miR-19a-3p	MIMAT0000073	965885	http://www.mirdb.org/cgi-bin/target_detail.cgi?targetID=965885	757	75	http://www.mirdb.org/cgi-bin/mature_mir.cgi?name=hsa-miR-19a-3p	ANKRD13C	81573	ankyrin repeat domain 13C
hsa-miR-19a-3p	MIMAT0000073	965892	http://www.mirdb.org/cgi-bin/target_detail.cgi?targetID=965892	758	75	http://www.mirdb.org/cgi-bin/mature_mir.cgi?name=hsa-miR-19a-3p	CSF2RB	1439	colony stimulating factor 2 receptor beta common subunit
hsa-miR-19a-3p	MIMAT0000073	965933	http://www.mirdb.org/cgi-bin/target_detail.cgi?targetID=965933	759	75	http://www.mirdb.org/cgi-bin/mature_mir.cgi?name=hsa-miR-19a-3p	MAPKAP1	79109	mitogen-activated protein kinase associated protein 1
hsa-miR-19a-3p	MIMAT0000073	966045	http://www.mirdb.org/cgi-bin/target_detail.cgi?targetID=966045	760	75	http://www.mirdb.org/cgi-bin/mature_mir.cgi?name=hsa-miR-19a-3p	RAB23	51715	RAB23, member RAS oncogene family
hsa-miR-19a-3p	MIMAT0000073	966066	http://www.mirdb.org/cgi-bin/target_detail.cgi?targetID=966066	761	75	http://www.mirdb.org/cgi-bin/mature_mir.cgi?name=hsa-miR-19a-3p	ITPKB	3707	inositol-trisphosphate 3-kinase B
hsa-miR-19a-3p	MIMAT0000073	966085	http://www.mirdb.org/cgi-bin/target_detail.cgi?targetID=966085	762	75	http://www.mirdb.org/cgi-bin/mature_mir.cgi?name=hsa-miR-19a-3p	NCKIPSD	51517	NCK interacting protein with SH3 domain
hsa-miR-19a-3p	MIMAT0000073	966119	http://www.mirdb.org/cgi-bin/target_detail.cgi?targetID=966119	763	75	http://www.mirdb.org/cgi-bin/mature_mir.cgi?name=hsa-miR-19a-3p	CUL5	8065	cullin 5
hsa-miR-19a-3p	MIMAT0000073	966192	http://www.mirdb.org/cgi-bin/target_detail.cgi?targetID=966192	764	75	http://www.mirdb.org/cgi-bin/mature_mir.cgi?name=hsa-miR-19a-3p	PSG2	5670	pregnancy specific beta-1-glycoprotein 2
hsa-miR-19a-3p	MIMAT0000073	966304	http://www.mirdb.org/cgi-bin/target_detail.cgi?targetID=966304	765	75	http://www.mirdb.org/cgi-bin/mature_mir.cgi?name=hsa-miR-19a-3p	LIN28B	389421	lin-28 homolog B
hsa-miR-19a-3p	MIMAT0000073	966352	http://www.mirdb.org/cgi-bin/target_detail.cgi?targetID=966352	766	75	http://www.mirdb.org/cgi-bin/mature_mir.cgi?name=hsa-miR-19a-3p	LMLN	89782	leishmanolysin like peptidase
hsa-miR-19a-3p	MIMAT0000073	966444	http://www.mirdb.org/cgi-bin/target_detail.cgi?targetID=966444	767	75	http://www.mirdb.org/cgi-bin/mature_mir.cgi?name=hsa-miR-19a-3p	CBFB	865	core-binding factor subunit beta
hsa-miR-19a-3p	MIMAT0000073	966475	http://www.mirdb.org/cgi-bin/target_detail.cgi?targetID=966475	768	75	http://www.mirdb.org/cgi-bin/mature_mir.cgi?name=hsa-miR-19a-3p	GPR153	387509	G protein-coupled receptor 153
hsa-miR-19a-3p	MIMAT0000073	966517	http://www.mirdb.org/cgi-bin/target_detail.cgi?targetID=966517	769	75	http://www.mirdb.org/cgi-bin/mature_mir.cgi?name=hsa-miR-19a-3p	WDR35	57539	WD repeat domain 35
hsa-miR-19a-3p	MIMAT0000073	966518	http://www.mirdb.org/cgi-bin/target_detail.cgi?targetID=966518	770	75	http://www.mirdb.org/cgi-bin/mature_mir.cgi?name=hsa-miR-19a-3p	SLMAP	7871	sarcolemma associated protein
hsa-miR-19a-3p	MIMAT0000073	966595	http://www.mirdb.org/cgi-bin/target_detail.cgi?targetID=966595	771	75	http://www.mirdb.org/cgi-bin/mature_mir.cgi?name=hsa-miR-19a-3p	MALT1	10892	MALT1 paracaspase
hsa-miR-19a-3p	MIMAT0000073	966622	http://www.mirdb.org/cgi-bin/target_detail.cgi?targetID=966622	772	75	http://www.mirdb.org/cgi-bin/mature_mir.cgi?name=hsa-miR-19a-3p	TMEM9B	56674	TMEM9 domain family member B
hsa-miR-19a-3p	MIMAT0000073	966623	http://www.mirdb.org/cgi-bin/target_detail.cgi?targetID=966623	773	75	http://www.mirdb.org/cgi-bin/mature_mir.cgi?name=hsa-miR-19a-3p	IGSF3	3321	immunoglobulin superfamily member 3
hsa-miR-19a-3p	MIMAT0000073	965369	http://www.mirdb.org/cgi-bin/target_detail.cgi?targetID=965369	774	74	http://www.mirdb.org/cgi-bin/mature_mir.cgi?name=hsa-miR-19a-3p	GATAD2B	57459	GATA zinc finger domain containing 2B
hsa-miR-19a-3p	MIMAT0000073	965372	http://www.mirdb.org/cgi-bin/target_detail.cgi?targetID=965372	775	74	http://www.mirdb.org/cgi-bin/mature_mir.cgi?name=hsa-miR-19a-3p	NSUN5	55695	NOP2/Sun RNA methyltransferase family member 5
hsa-miR-19a-3p	MIMAT0000073	965377	http://www.mirdb.org/cgi-bin/target_detail.cgi?targetID=965377	776	74	http://www.mirdb.org/cgi-bin/mature_mir.cgi?name=hsa-miR-19a-3p	LCLAT1	253558	lysocardiolipin acyltransferase 1
hsa-miR-19a-3p	MIMAT0000073	965413	http://www.mirdb.org/cgi-bin/target_detail.cgi?targetID=965413	777	74	http://www.mirdb.org/cgi-bin/mature_mir.cgi?name=hsa-miR-19a-3p	IFT81	28981	intraflagellar transport 81
hsa-miR-19a-3p	MIMAT0000073	965531	http://www.mirdb.org/cgi-bin/target_detail.cgi?targetID=965531	778	74	http://www.mirdb.org/cgi-bin/mature_mir.cgi?name=hsa-miR-19a-3p	TRPC3	7222	transient receptor potential cation channel subfamily C member 3
hsa-miR-19a-3p	MIMAT0000073	965589	http://www.mirdb.org/cgi-bin/target_detail.cgi?targetID=965589	779	74	http://www.mirdb.org/cgi-bin/mature_mir.cgi?name=hsa-miR-19a-3p	SLC34A1	6569	solute carrier family 34 member 1
hsa-miR-19a-3p	MIMAT0000073	965633	http://www.mirdb.org/cgi-bin/target_detail.cgi?targetID=965633	780	74	http://www.mirdb.org/cgi-bin/mature_mir.cgi?name=hsa-miR-19a-3p	CUL3	8452	cullin 3
hsa-miR-19a-3p	MIMAT0000073	965645	http://www.mirdb.org/cgi-bin/target_detail.cgi?targetID=965645	781	74	http://www.mirdb.org/cgi-bin/mature_mir.cgi?name=hsa-miR-19a-3p	SAR1B	51128	secretion associated Ras related GTPase 1B
hsa-miR-19a-3p	MIMAT0000073	965708	http://www.mirdb.org/cgi-bin/target_detail.cgi?targetID=965708	782	74	http://www.mirdb.org/cgi-bin/mature_mir.cgi?name=hsa-miR-19a-3p	MYLIP	29116	myosin regulatory light chain interacting protein
hsa-miR-19a-3p	MIMAT0000073	965833	http://www.mirdb.org/cgi-bin/target_detail.cgi?targetID=965833	783	74	http://www.mirdb.org/cgi-bin/mature_mir.cgi?name=hsa-miR-19a-3p	SNX27	81609	sorting nexin family member 27
hsa-miR-19a-3p	MIMAT0000073	965883	http://www.mirdb.org/cgi-bin/target_detail.cgi?targetID=965883	784	74	http://www.mirdb.org/cgi-bin/mature_mir.cgi?name=hsa-miR-19a-3p	EEA1	8411	early endosome antigen 1
hsa-miR-19a-3p	MIMAT0000073	965894	http://www.mirdb.org/cgi-bin/target_detail.cgi?targetID=965894	785	74	http://www.mirdb.org/cgi-bin/mature_mir.cgi?name=hsa-miR-19a-3p	SCN4B	6330	sodium voltage-gated channel beta subunit 4
hsa-miR-19a-3p	MIMAT0000073	965908	http://www.mirdb.org/cgi-bin/target_detail.cgi?targetID=965908	786	74	http://www.mirdb.org/cgi-bin/mature_mir.cgi?name=hsa-miR-19a-3p	STX16	8675	syntaxin 16
hsa-miR-19a-3p	MIMAT0000073	965915	http://www.mirdb.org/cgi-bin/target_detail.cgi?targetID=965915	787	74	http://www.mirdb.org/cgi-bin/mature_mir.cgi?name=hsa-miR-19a-3p	ABCC9	10060	ATP binding cassette subfamily C member 9
hsa-miR-19a-3p	MIMAT0000073	965926	http://www.mirdb.org/cgi-bin/target_detail.cgi?targetID=965926	788	74	http://www.mirdb.org/cgi-bin/mature_mir.cgi?name=hsa-miR-19a-3p	SLC17A6	57084	solute carrier family 17 member 6
hsa-miR-19a-3p	MIMAT0000073	966023	http://www.mirdb.org/cgi-bin/target_detail.cgi?targetID=966023	789	74	http://www.mirdb.org/cgi-bin/mature_mir.cgi?name=hsa-miR-19a-3p	MAP1B	4131	microtubule associated protein 1B
hsa-miR-19a-3p	MIMAT0000073	966037	http://www.mirdb.org/cgi-bin/target_detail.cgi?targetID=966037	790	74	http://www.mirdb.org/cgi-bin/mature_mir.cgi?name=hsa-miR-19a-3p	PLPPR1	54886	phospholipid phosphatase related 1
hsa-miR-19a-3p	MIMAT0000073	966048	http://www.mirdb.org/cgi-bin/target_detail.cgi?targetID=966048	791	74	http://www.mirdb.org/cgi-bin/mature_mir.cgi?name=hsa-miR-19a-3p	EIF4E2	9470	eukaryotic translation initiation factor 4E family member 2
hsa-miR-19a-3p	MIMAT0000073	966050	http://www.mirdb.org/cgi-bin/target_detail.cgi?targetID=966050	792	74	http://www.mirdb.org/cgi-bin/mature_mir.cgi?name=hsa-miR-19a-3p	MEDAG	84935	mesenteric estrogen dependent adipogenesis
hsa-miR-19a-3p	MIMAT0000073	966055	http://www.mirdb.org/cgi-bin/target_detail.cgi?targetID=966055	793	74	http://www.mirdb.org/cgi-bin/mature_mir.cgi?name=hsa-miR-19a-3p	C5orf30	90355	chromosome 5 open reading frame 30
hsa-miR-19a-3p	MIMAT0000073	966097	http://www.mirdb.org/cgi-bin/target_detail.cgi?targetID=966097	794	74	http://www.mirdb.org/cgi-bin/mature_mir.cgi?name=hsa-miR-19a-3p	FBXO28	23219	F-box protein 28
hsa-miR-19a-3p	MIMAT0000073	966098	http://www.mirdb.org/cgi-bin/target_detail.cgi?targetID=966098	795	74	http://www.mirdb.org/cgi-bin/mature_mir.cgi?name=hsa-miR-19a-3p	HOXA9	3205	homeobox A9
hsa-miR-19a-3p	MIMAT0000073	966212	http://www.mirdb.org/cgi-bin/target_detail.cgi?targetID=966212	796	74	http://www.mirdb.org/cgi-bin/mature_mir.cgi?name=hsa-miR-19a-3p	WNT10A	80326	Wnt family member 10A
hsa-miR-19a-3p	MIMAT0000073	966214	http://www.mirdb.org/cgi-bin/target_detail.cgi?targetID=966214	797	74	http://www.mirdb.org/cgi-bin/mature_mir.cgi?name=hsa-miR-19a-3p	FIBIN	387758	fin bud initiation factor homolog
hsa-miR-19a-3p	MIMAT0000073	966236	http://www.mirdb.org/cgi-bin/target_detail.cgi?targetID=966236	798	74	http://www.mirdb.org/cgi-bin/mature_mir.cgi?name=hsa-miR-19a-3p	ALG13	79868	ALG13, UDP-N-acetylglucosaminyltransferase subunit
hsa-miR-19a-3p	MIMAT0000073	966250	http://www.mirdb.org/cgi-bin/target_detail.cgi?targetID=966250	799	74	http://www.mirdb.org/cgi-bin/mature_mir.cgi?name=hsa-miR-19a-3p	MCTP1	79772	multiple C2 and transmembrane domain containing 1
hsa-miR-19a-3p	MIMAT0000073	966260	http://www.mirdb.org/cgi-bin/target_detail.cgi?targetID=966260	800	74	http://www.mirdb.org/cgi-bin/mature_mir.cgi?name=hsa-miR-19a-3p	CBX1	10951	chromobox 1
hsa-miR-19a-3p	MIMAT0000073	966274	http://www.mirdb.org/cgi-bin/target_detail.cgi?targetID=966274	801	74	http://www.mirdb.org/cgi-bin/mature_mir.cgi?name=hsa-miR-19a-3p	SLC9A2	6549	solute carrier family 9 member A2
hsa-miR-19a-3p	MIMAT0000073	966483	http://www.mirdb.org/cgi-bin/target_detail.cgi?targetID=966483	802	74	http://www.mirdb.org/cgi-bin/mature_mir.cgi?name=hsa-miR-19a-3p	C6orf222	389384	chromosome 6 open reading frame 222
hsa-miR-19a-3p	MIMAT0000073	966601	http://www.mirdb.org/cgi-bin/target_detail.cgi?targetID=966601	803	74	http://www.mirdb.org/cgi-bin/mature_mir.cgi?name=hsa-miR-19a-3p	CLVS2	134829	clavesin 2
hsa-miR-19a-3p	MIMAT0000073	966650	http://www.mirdb.org/cgi-bin/target_detail.cgi?targetID=966650	804	74	http://www.mirdb.org/cgi-bin/mature_mir.cgi?name=hsa-miR-19a-3p	TBRG1	84897	transforming growth factor beta regulator 1
hsa-miR-19a-3p	MIMAT0000073	965376	http://www.mirdb.org/cgi-bin/target_detail.cgi?targetID=965376	805	73	http://www.mirdb.org/cgi-bin/mature_mir.cgi?name=hsa-miR-19a-3p	RCOR3	55758	REST corepressor 3
hsa-miR-19a-3p	MIMAT0000073	965431	http://www.mirdb.org/cgi-bin/target_detail.cgi?targetID=965431	806	73	http://www.mirdb.org/cgi-bin/mature_mir.cgi?name=hsa-miR-19a-3p	GNB1	2782	G protein subunit beta 1
hsa-miR-19a-3p	MIMAT0000073	965436	http://www.mirdb.org/cgi-bin/target_detail.cgi?targetID=965436	807	73	http://www.mirdb.org/cgi-bin/mature_mir.cgi?name=hsa-miR-19a-3p	FOXF2	2295	forkhead box F2
hsa-miR-19a-3p	MIMAT0000073	965657	http://www.mirdb.org/cgi-bin/target_detail.cgi?targetID=965657	808	73	http://www.mirdb.org/cgi-bin/mature_mir.cgi?name=hsa-miR-19a-3p	CNIH4	29097	cornichon family AMPA receptor auxiliary protein 4
hsa-miR-19a-3p	MIMAT0000073	965703	http://www.mirdb.org/cgi-bin/target_detail.cgi?targetID=965703	809	73	http://www.mirdb.org/cgi-bin/mature_mir.cgi?name=hsa-miR-19a-3p	TIPARP	25976	TCDD inducible poly(ADP-ribose) polymerase
hsa-miR-19a-3p	MIMAT0000073	965766	http://www.mirdb.org/cgi-bin/target_detail.cgi?targetID=965766	810	73	http://www.mirdb.org/cgi-bin/mature_mir.cgi?name=hsa-miR-19a-3p	DAG1	1605	dystroglycan 1
hsa-miR-19a-3p	MIMAT0000073	965927	http://www.mirdb.org/cgi-bin/target_detail.cgi?targetID=965927	811	73	http://www.mirdb.org/cgi-bin/mature_mir.cgi?name=hsa-miR-19a-3p	SIRT5	23408	sirtuin 5
hsa-miR-19a-3p	MIMAT0000073	965991	http://www.mirdb.org/cgi-bin/target_detail.cgi?targetID=965991	812	73	http://www.mirdb.org/cgi-bin/mature_mir.cgi?name=hsa-miR-19a-3p	KCNK10	54207	potassium two pore domain channel subfamily K member 10
hsa-miR-19a-3p	MIMAT0000073	966038	http://www.mirdb.org/cgi-bin/target_detail.cgi?targetID=966038	813	73	http://www.mirdb.org/cgi-bin/mature_mir.cgi?name=hsa-miR-19a-3p	MPRIP	23164	myosin phosphatase Rho interacting protein
hsa-miR-19a-3p	MIMAT0000073	966042	http://www.mirdb.org/cgi-bin/target_detail.cgi?targetID=966042	814	73	http://www.mirdb.org/cgi-bin/mature_mir.cgi?name=hsa-miR-19a-3p	GGA1	26088	golgi associated, gamma adaptin ear containing, ARF binding protein 1
hsa-miR-19a-3p	MIMAT0000073	966063	http://www.mirdb.org/cgi-bin/target_detail.cgi?targetID=966063	815	73	http://www.mirdb.org/cgi-bin/mature_mir.cgi?name=hsa-miR-19a-3p	MFN1	55669	mitofusin 1
hsa-miR-19a-3p	MIMAT0000073	966094	http://www.mirdb.org/cgi-bin/target_detail.cgi?targetID=966094	816	73	http://www.mirdb.org/cgi-bin/mature_mir.cgi?name=hsa-miR-19a-3p	PSG6	5675	pregnancy specific beta-1-glycoprotein 6
hsa-miR-19a-3p	MIMAT0000073	966157	http://www.mirdb.org/cgi-bin/target_detail.cgi?targetID=966157	817	73	http://www.mirdb.org/cgi-bin/mature_mir.cgi?name=hsa-miR-19a-3p	FLCN	201163	folliculin
hsa-miR-19a-3p	MIMAT0000073	966288	http://www.mirdb.org/cgi-bin/target_detail.cgi?targetID=966288	818	73	http://www.mirdb.org/cgi-bin/mature_mir.cgi?name=hsa-miR-19a-3p	TGFBRAP1	9392	transforming growth factor beta receptor associated protein 1
hsa-miR-19a-3p	MIMAT0000073	966330	http://www.mirdb.org/cgi-bin/target_detail.cgi?targetID=966330	819	73	http://www.mirdb.org/cgi-bin/mature_mir.cgi?name=hsa-miR-19a-3p	ITPRIPL2	162073	ITPRIP like 2
hsa-miR-19a-3p	MIMAT0000073	966454	http://www.mirdb.org/cgi-bin/target_detail.cgi?targetID=966454	820	73	http://www.mirdb.org/cgi-bin/mature_mir.cgi?name=hsa-miR-19a-3p	BCL2L11	10018	BCL2 like 11
hsa-miR-19a-3p	MIMAT0000073	966460	http://www.mirdb.org/cgi-bin/target_detail.cgi?targetID=966460	821	73	http://www.mirdb.org/cgi-bin/mature_mir.cgi?name=hsa-miR-19a-3p	PSG11	5680	pregnancy specific beta-1-glycoprotein 11
hsa-miR-19a-3p	MIMAT0000073	966472	http://www.mirdb.org/cgi-bin/target_detail.cgi?targetID=966472	822	73	http://www.mirdb.org/cgi-bin/mature_mir.cgi?name=hsa-miR-19a-3p	CD84	8832	CD84 molecule
hsa-miR-19a-3p	MIMAT0000073	966501	http://www.mirdb.org/cgi-bin/target_detail.cgi?targetID=966501	823	73	http://www.mirdb.org/cgi-bin/mature_mir.cgi?name=hsa-miR-19a-3p	NEUROG1	4762	neurogenin 1
hsa-miR-19a-3p	MIMAT0000073	966528	http://www.mirdb.org/cgi-bin/target_detail.cgi?targetID=966528	824	73	http://www.mirdb.org/cgi-bin/mature_mir.cgi?name=hsa-miR-19a-3p	MLYCD	23417	malonyl-CoA decarboxylase
hsa-miR-19a-3p	MIMAT0000073	966546	http://www.mirdb.org/cgi-bin/target_detail.cgi?targetID=966546	825	73	http://www.mirdb.org/cgi-bin/mature_mir.cgi?name=hsa-miR-19a-3p	TESK2	10420	testis associated actin remodelling kinase 2
hsa-miR-19a-3p	MIMAT0000073	966663	http://www.mirdb.org/cgi-bin/target_detail.cgi?targetID=966663	826	73	http://www.mirdb.org/cgi-bin/mature_mir.cgi?name=hsa-miR-19a-3p	RGP1	9827	RGP1 homolog, RAB6A GEF complex partner 1
hsa-miR-19a-3p	MIMAT0000073	966672	http://www.mirdb.org/cgi-bin/target_detail.cgi?targetID=966672	827	73	http://www.mirdb.org/cgi-bin/mature_mir.cgi?name=hsa-miR-19a-3p	DOCK5	80005	dedicator of cytokinesis 5
hsa-miR-19a-3p	MIMAT0000073	965367	http://www.mirdb.org/cgi-bin/target_detail.cgi?targetID=965367	828	72	http://www.mirdb.org/cgi-bin/mature_mir.cgi?name=hsa-miR-19a-3p	ANGEL2	90806	angel homolog 2
hsa-miR-19a-3p	MIMAT0000073	965368	http://www.mirdb.org/cgi-bin/target_detail.cgi?targetID=965368	829	72	http://www.mirdb.org/cgi-bin/mature_mir.cgi?name=hsa-miR-19a-3p	RBM20	282996	RNA binding motif protein 20
hsa-miR-19a-3p	MIMAT0000073	965420	http://www.mirdb.org/cgi-bin/target_detail.cgi?targetID=965420	830	72	http://www.mirdb.org/cgi-bin/mature_mir.cgi?name=hsa-miR-19a-3p	SCN9A	6335	sodium voltage-gated channel alpha subunit 9
hsa-miR-19a-3p	MIMAT0000073	965777	http://www.mirdb.org/cgi-bin/target_detail.cgi?targetID=965777	831	72	http://www.mirdb.org/cgi-bin/mature_mir.cgi?name=hsa-miR-19a-3p	USP6	9098	ubiquitin specific peptidase 6
hsa-miR-19a-3p	MIMAT0000073	965836	http://www.mirdb.org/cgi-bin/target_detail.cgi?targetID=965836	832	72	http://www.mirdb.org/cgi-bin/mature_mir.cgi?name=hsa-miR-19a-3p	KAZN	23254	kazrin, periplakin interacting protein
hsa-miR-19a-3p	MIMAT0000073	965913	http://www.mirdb.org/cgi-bin/target_detail.cgi?targetID=965913	833	72	http://www.mirdb.org/cgi-bin/mature_mir.cgi?name=hsa-miR-19a-3p	DHRS3	9249	dehydrogenase/reductase 3
hsa-miR-19a-3p	MIMAT0000073	965971	http://www.mirdb.org/cgi-bin/target_detail.cgi?targetID=965971	834	72	http://www.mirdb.org/cgi-bin/mature_mir.cgi?name=hsa-miR-19a-3p	PPP2R5A	5525	protein phosphatase 2 regulatory subunit B'alpha
hsa-miR-19a-3p	MIMAT0000073	965972	http://www.mirdb.org/cgi-bin/target_detail.cgi?targetID=965972	835	72	http://www.mirdb.org/cgi-bin/mature_mir.cgi?name=hsa-miR-19a-3p	ZC3H12B	340554	zinc finger CCCH-type containing 12B
hsa-miR-19a-3p	MIMAT0000073	966011	http://www.mirdb.org/cgi-bin/target_detail.cgi?targetID=966011	836	72	http://www.mirdb.org/cgi-bin/mature_mir.cgi?name=hsa-miR-19a-3p	BCAR3	8412	BCAR3, NSP family adaptor protein
hsa-miR-19a-3p	MIMAT0000073	966015	http://www.mirdb.org/cgi-bin/target_detail.cgi?targetID=966015	837	72	http://www.mirdb.org/cgi-bin/mature_mir.cgi?name=hsa-miR-19a-3p	SAR1A	56681	secretion associated Ras related GTPase 1A
hsa-miR-19a-3p	MIMAT0000073	966034	http://www.mirdb.org/cgi-bin/target_detail.cgi?targetID=966034	838	72	http://www.mirdb.org/cgi-bin/mature_mir.cgi?name=hsa-miR-19a-3p	RAD23B	5887	RAD23 homolog B, nucleotide excision repair protein
hsa-miR-19a-3p	MIMAT0000073	966052	http://www.mirdb.org/cgi-bin/target_detail.cgi?targetID=966052	839	72	http://www.mirdb.org/cgi-bin/mature_mir.cgi?name=hsa-miR-19a-3p	SGMS2	166929	sphingomyelin synthase 2
hsa-miR-19a-3p	MIMAT0000073	966090	http://www.mirdb.org/cgi-bin/target_detail.cgi?targetID=966090	840	72	http://www.mirdb.org/cgi-bin/mature_mir.cgi?name=hsa-miR-19a-3p	SLC14A1	6563	solute carrier family 14 member 1 (Kidd blood group)
hsa-miR-19a-3p	MIMAT0000073	966138	http://www.mirdb.org/cgi-bin/target_detail.cgi?targetID=966138	841	72	http://www.mirdb.org/cgi-bin/mature_mir.cgi?name=hsa-miR-19a-3p	GABBR1	2550	gamma-aminobutyric acid type B receptor subunit 1
hsa-miR-19a-3p	MIMAT0000073	966204	http://www.mirdb.org/cgi-bin/target_detail.cgi?targetID=966204	842	72	http://www.mirdb.org/cgi-bin/mature_mir.cgi?name=hsa-miR-19a-3p	PSD	5662	pleckstrin and Sec7 domain containing
hsa-miR-19a-3p	MIMAT0000073	966242	http://www.mirdb.org/cgi-bin/target_detail.cgi?targetID=966242	843	72	http://www.mirdb.org/cgi-bin/mature_mir.cgi?name=hsa-miR-19a-3p	GPR39	2863	G protein-coupled receptor 39
hsa-miR-19a-3p	MIMAT0000073	966296	http://www.mirdb.org/cgi-bin/target_detail.cgi?targetID=966296	844	72	http://www.mirdb.org/cgi-bin/mature_mir.cgi?name=hsa-miR-19a-3p	PIKFYVE	200576	phosphoinositide kinase, FYVE-type zinc finger containing
hsa-miR-19a-3p	MIMAT0000073	966350	http://www.mirdb.org/cgi-bin/target_detail.cgi?targetID=966350	845	72	http://www.mirdb.org/cgi-bin/mature_mir.cgi?name=hsa-miR-19a-3p	SYT6	148281	synaptotagmin 6
hsa-miR-19a-3p	MIMAT0000073	966468	http://www.mirdb.org/cgi-bin/target_detail.cgi?targetID=966468	846	72	http://www.mirdb.org/cgi-bin/mature_mir.cgi?name=hsa-miR-19a-3p	DYNC1LI2	1783	dynein cytoplasmic 1 light intermediate chain 2
hsa-miR-19a-3p	MIMAT0000073	965384	http://www.mirdb.org/cgi-bin/target_detail.cgi?targetID=965384	847	71	http://www.mirdb.org/cgi-bin/mature_mir.cgi?name=hsa-miR-19a-3p	PLAG1	5324	PLAG1 zinc finger
hsa-miR-19a-3p	MIMAT0000073	965393	http://www.mirdb.org/cgi-bin/target_detail.cgi?targetID=965393	848	71	http://www.mirdb.org/cgi-bin/mature_mir.cgi?name=hsa-miR-19a-3p	INSIG1	3638	insulin induced gene 1
hsa-miR-19a-3p	MIMAT0000073	965437	http://www.mirdb.org/cgi-bin/target_detail.cgi?targetID=965437	849	71	http://www.mirdb.org/cgi-bin/mature_mir.cgi?name=hsa-miR-19a-3p	RASEF	158158	RAS and EF-hand domain containing
hsa-miR-19a-3p	MIMAT0000073	965445	http://www.mirdb.org/cgi-bin/target_detail.cgi?targetID=965445	850	71	http://www.mirdb.org/cgi-bin/mature_mir.cgi?name=hsa-miR-19a-3p	IFITM10	402778	interferon induced transmembrane protein 10
hsa-miR-19a-3p	MIMAT0000073	965465	http://www.mirdb.org/cgi-bin/target_detail.cgi?targetID=965465	851	71	http://www.mirdb.org/cgi-bin/mature_mir.cgi?name=hsa-miR-19a-3p	GLRA3	8001	glycine receptor alpha 3
hsa-miR-19a-3p	MIMAT0000073	965467	http://www.mirdb.org/cgi-bin/target_detail.cgi?targetID=965467	852	71	http://www.mirdb.org/cgi-bin/mature_mir.cgi?name=hsa-miR-19a-3p	NDNF	79625	neuron derived neurotrophic factor
hsa-miR-19a-3p	MIMAT0000073	965505	http://www.mirdb.org/cgi-bin/target_detail.cgi?targetID=965505	853	71	http://www.mirdb.org/cgi-bin/mature_mir.cgi?name=hsa-miR-19a-3p	WASL	8976	Wiskott-Aldrich syndrome like
hsa-miR-19a-3p	MIMAT0000073	965643	http://www.mirdb.org/cgi-bin/target_detail.cgi?targetID=965643	854	71	http://www.mirdb.org/cgi-bin/mature_mir.cgi?name=hsa-miR-19a-3p	DENND4C	55667	DENN domain containing 4C
hsa-miR-19a-3p	MIMAT0000073	965709	http://www.mirdb.org/cgi-bin/target_detail.cgi?targetID=965709	855	71	http://www.mirdb.org/cgi-bin/mature_mir.cgi?name=hsa-miR-19a-3p	DGKG	1608	diacylglycerol kinase gamma
hsa-miR-19a-3p	MIMAT0000073	965751	http://www.mirdb.org/cgi-bin/target_detail.cgi?targetID=965751	856	71	http://www.mirdb.org/cgi-bin/mature_mir.cgi?name=hsa-miR-19a-3p	HS3ST5	222537	heparan sulfate-glucosamine 3-sulfotransferase 5
hsa-miR-19a-3p	MIMAT0000073	965796	http://www.mirdb.org/cgi-bin/target_detail.cgi?targetID=965796	857	71	http://www.mirdb.org/cgi-bin/mature_mir.cgi?name=hsa-miR-19a-3p	ANTXR1	84168	ANTXR cell adhesion molecule 1
hsa-miR-19a-3p	MIMAT0000073	965887	http://www.mirdb.org/cgi-bin/target_detail.cgi?targetID=965887	858	71	http://www.mirdb.org/cgi-bin/mature_mir.cgi?name=hsa-miR-19a-3p	ASB7	140460	ankyrin repeat and SOCS box containing 7
hsa-miR-19a-3p	MIMAT0000073	965965	http://www.mirdb.org/cgi-bin/target_detail.cgi?targetID=965965	859	71	http://www.mirdb.org/cgi-bin/mature_mir.cgi?name=hsa-miR-19a-3p	YY1	7528	YY1 transcription factor
hsa-miR-19a-3p	MIMAT0000073	965970	http://www.mirdb.org/cgi-bin/target_detail.cgi?targetID=965970	860	71	http://www.mirdb.org/cgi-bin/mature_mir.cgi?name=hsa-miR-19a-3p	SLC11A2	4891	solute carrier family 11 member 2
hsa-miR-19a-3p	MIMAT0000073	966004	http://www.mirdb.org/cgi-bin/target_detail.cgi?targetID=966004	861	71	http://www.mirdb.org/cgi-bin/mature_mir.cgi?name=hsa-miR-19a-3p	PDCD1LG2	80380	programmed cell death 1 ligand 2
hsa-miR-19a-3p	MIMAT0000073	966008	http://www.mirdb.org/cgi-bin/target_detail.cgi?targetID=966008	862	71	http://www.mirdb.org/cgi-bin/mature_mir.cgi?name=hsa-miR-19a-3p	IGF2R	3482	insulin like growth factor 2 receptor
hsa-miR-19a-3p	MIMAT0000073	966009	http://www.mirdb.org/cgi-bin/target_detail.cgi?targetID=966009	863	71	http://www.mirdb.org/cgi-bin/mature_mir.cgi?name=hsa-miR-19a-3p	ING2	3622	inhibitor of growth family member 2
hsa-miR-19a-3p	MIMAT0000073	966033	http://www.mirdb.org/cgi-bin/target_detail.cgi?targetID=966033	864	71	http://www.mirdb.org/cgi-bin/mature_mir.cgi?name=hsa-miR-19a-3p	LETM2	137994	leucine zipper and EF-hand containing transmembrane protein 2
hsa-miR-19a-3p	MIMAT0000073	966170	http://www.mirdb.org/cgi-bin/target_detail.cgi?targetID=966170	865	71	http://www.mirdb.org/cgi-bin/mature_mir.cgi?name=hsa-miR-19a-3p	IL1RAP	3556	interleukin 1 receptor accessory protein
hsa-miR-19a-3p	MIMAT0000073	966179	http://www.mirdb.org/cgi-bin/target_detail.cgi?targetID=966179	866	71	http://www.mirdb.org/cgi-bin/mature_mir.cgi?name=hsa-miR-19a-3p	RPS6KA6	27330	ribosomal protein S6 kinase A6
hsa-miR-19a-3p	MIMAT0000073	966184	http://www.mirdb.org/cgi-bin/target_detail.cgi?targetID=966184	867	71	http://www.mirdb.org/cgi-bin/mature_mir.cgi?name=hsa-miR-19a-3p	CS	1431	citrate synthase
hsa-miR-19a-3p	MIMAT0000073	966253	http://www.mirdb.org/cgi-bin/target_detail.cgi?targetID=966253	868	71	http://www.mirdb.org/cgi-bin/mature_mir.cgi?name=hsa-miR-19a-3p	RAB5B	5869	RAB5B, member RAS oncogene family
hsa-miR-19a-3p	MIMAT0000073	966279	http://www.mirdb.org/cgi-bin/target_detail.cgi?targetID=966279	869	71	http://www.mirdb.org/cgi-bin/mature_mir.cgi?name=hsa-miR-19a-3p	GUCD1	83606	guanylyl cyclase domain containing 1
hsa-miR-19a-3p	MIMAT0000073	966295	http://www.mirdb.org/cgi-bin/target_detail.cgi?targetID=966295	870	71	http://www.mirdb.org/cgi-bin/mature_mir.cgi?name=hsa-miR-19a-3p	SNX18	112574	sorting nexin 18
hsa-miR-19a-3p	MIMAT0000073	966299	http://www.mirdb.org/cgi-bin/target_detail.cgi?targetID=966299	871	71	http://www.mirdb.org/cgi-bin/mature_mir.cgi?name=hsa-miR-19a-3p	CC2D1A	54862	coiled-coil and C2 domain containing 1A
hsa-miR-19a-3p	MIMAT0000073	966390	http://www.mirdb.org/cgi-bin/target_detail.cgi?targetID=966390	872	71	http://www.mirdb.org/cgi-bin/mature_mir.cgi?name=hsa-miR-19a-3p	HBS1L	10767	HBS1 like translational GTPase
hsa-miR-19a-3p	MIMAT0000073	966396	http://www.mirdb.org/cgi-bin/target_detail.cgi?targetID=966396	873	71	http://www.mirdb.org/cgi-bin/mature_mir.cgi?name=hsa-miR-19a-3p	FAM20B	9917	FAM20B, glycosaminoglycan xylosylkinase
hsa-miR-19a-3p	MIMAT0000073	966519	http://www.mirdb.org/cgi-bin/target_detail.cgi?targetID=966519	874	71	http://www.mirdb.org/cgi-bin/mature_mir.cgi?name=hsa-miR-19a-3p	CSPP1	79848	centrosome and spindle pole associated protein 1
hsa-miR-19a-3p	MIMAT0000073	966547	http://www.mirdb.org/cgi-bin/target_detail.cgi?targetID=966547	875	71	http://www.mirdb.org/cgi-bin/mature_mir.cgi?name=hsa-miR-19a-3p	CREBL2	1389	cAMP responsive element binding protein like 2
hsa-miR-19a-3p	MIMAT0000073	966555	http://www.mirdb.org/cgi-bin/target_detail.cgi?targetID=966555	876	71	http://www.mirdb.org/cgi-bin/mature_mir.cgi?name=hsa-miR-19a-3p	ATF7IP2	80063	activating transcription factor 7 interacting protein 2
hsa-miR-19a-3p	MIMAT0000073	966559	http://www.mirdb.org/cgi-bin/target_detail.cgi?targetID=966559	877	71	http://www.mirdb.org/cgi-bin/mature_mir.cgi?name=hsa-miR-19a-3p	IQCH	64799	IQ motif containing H
hsa-miR-19a-3p	MIMAT0000073	966588	http://www.mirdb.org/cgi-bin/target_detail.cgi?targetID=966588	878	71	http://www.mirdb.org/cgi-bin/mature_mir.cgi?name=hsa-miR-19a-3p	CHEK1	1111	checkpoint kinase 1
hsa-miR-19a-3p	MIMAT0000073	966681	http://www.mirdb.org/cgi-bin/target_detail.cgi?targetID=966681	879	71	http://www.mirdb.org/cgi-bin/mature_mir.cgi?name=hsa-miR-19a-3p	FRZB	2487	frizzled related protein
hsa-miR-19a-3p	MIMAT0000073	965402	http://www.mirdb.org/cgi-bin/target_detail.cgi?targetID=965402	880	70	http://www.mirdb.org/cgi-bin/mature_mir.cgi?name=hsa-miR-19a-3p	C2orf15	150590	chromosome 2 open reading frame 15
hsa-miR-19a-3p	MIMAT0000073	965409	http://www.mirdb.org/cgi-bin/target_detail.cgi?targetID=965409	881	70	http://www.mirdb.org/cgi-bin/mature_mir.cgi?name=hsa-miR-19a-3p	CLHC1	130162	clathrin heavy chain linker domain containing 1
hsa-miR-19a-3p	MIMAT0000073	965526	http://www.mirdb.org/cgi-bin/target_detail.cgi?targetID=965526	882	70	http://www.mirdb.org/cgi-bin/mature_mir.cgi?name=hsa-miR-19a-3p	EIF4A2	1974	eukaryotic translation initiation factor 4A2
hsa-miR-19a-3p	MIMAT0000073	965530	http://www.mirdb.org/cgi-bin/target_detail.cgi?targetID=965530	883	70	http://www.mirdb.org/cgi-bin/mature_mir.cgi?name=hsa-miR-19a-3p	ALG2	85365	ALG2, alpha-1,3/1,6-mannosyltransferase
hsa-miR-19a-3p	MIMAT0000073	965576	http://www.mirdb.org/cgi-bin/target_detail.cgi?targetID=965576	884	70	http://www.mirdb.org/cgi-bin/mature_mir.cgi?name=hsa-miR-19a-3p	RAN	5901	RAN, member RAS oncogene family
hsa-miR-19a-3p	MIMAT0000073	965690	http://www.mirdb.org/cgi-bin/target_detail.cgi?targetID=965690	885	70	http://www.mirdb.org/cgi-bin/mature_mir.cgi?name=hsa-miR-19a-3p	CXCL12	6387	C-X-C motif chemokine ligand 12
hsa-miR-19a-3p	MIMAT0000073	965713	http://www.mirdb.org/cgi-bin/target_detail.cgi?targetID=965713	886	70	http://www.mirdb.org/cgi-bin/mature_mir.cgi?name=hsa-miR-19a-3p	PFKM	5213	phosphofructokinase, muscle
hsa-miR-19a-3p	MIMAT0000073	965734	http://www.mirdb.org/cgi-bin/target_detail.cgi?targetID=965734	887	70	http://www.mirdb.org/cgi-bin/mature_mir.cgi?name=hsa-miR-19a-3p	CLIC4	25932	chloride intracellular channel 4
hsa-miR-19a-3p	MIMAT0000073	965757	http://www.mirdb.org/cgi-bin/target_detail.cgi?targetID=965757	888	70	http://www.mirdb.org/cgi-bin/mature_mir.cgi?name=hsa-miR-19a-3p	ARL8B	55207	ADP ribosylation factor like GTPase 8B
hsa-miR-19a-3p	MIMAT0000073	965760	http://www.mirdb.org/cgi-bin/target_detail.cgi?targetID=965760	889	70	http://www.mirdb.org/cgi-bin/mature_mir.cgi?name=hsa-miR-19a-3p	TMEM196	256130	transmembrane protein 196
hsa-miR-19a-3p	MIMAT0000073	965800	http://www.mirdb.org/cgi-bin/target_detail.cgi?targetID=965800	890	70	http://www.mirdb.org/cgi-bin/mature_mir.cgi?name=hsa-miR-19a-3p	CEBPG	1054	CCAAT enhancer binding protein gamma
hsa-miR-19a-3p	MIMAT0000073	965895	http://www.mirdb.org/cgi-bin/target_detail.cgi?targetID=965895	891	70	http://www.mirdb.org/cgi-bin/mature_mir.cgi?name=hsa-miR-19a-3p	BCL7A	605	BCL7A, BAF complex component
hsa-miR-19a-3p	MIMAT0000073	965952	http://www.mirdb.org/cgi-bin/target_detail.cgi?targetID=965952	892	70	http://www.mirdb.org/cgi-bin/mature_mir.cgi?name=hsa-miR-19a-3p	ZFAND5	7763	zinc finger AN1-type containing 5
hsa-miR-19a-3p	MIMAT0000073	965980	http://www.mirdb.org/cgi-bin/target_detail.cgi?targetID=965980	893	70	http://www.mirdb.org/cgi-bin/mature_mir.cgi?name=hsa-miR-19a-3p	NEK7	140609	NIMA related kinase 7
hsa-miR-19a-3p	MIMAT0000073	965984	http://www.mirdb.org/cgi-bin/target_detail.cgi?targetID=965984	894	70	http://www.mirdb.org/cgi-bin/mature_mir.cgi?name=hsa-miR-19a-3p	TOGARAM1	23116	TOG array regulator of axonemal microtubules 1
hsa-miR-19a-3p	MIMAT0000073	966005	http://www.mirdb.org/cgi-bin/target_detail.cgi?targetID=966005	895	70	http://www.mirdb.org/cgi-bin/mature_mir.cgi?name=hsa-miR-19a-3p	DLX1	1745	distal-less homeobox 1
hsa-miR-19a-3p	MIMAT0000073	966095	http://www.mirdb.org/cgi-bin/target_detail.cgi?targetID=966095	896	70	http://www.mirdb.org/cgi-bin/mature_mir.cgi?name=hsa-miR-19a-3p	RALA	5898	RAS like proto-oncogene A
hsa-miR-19a-3p	MIMAT0000073	966389	http://www.mirdb.org/cgi-bin/target_detail.cgi?targetID=966389	897	70	http://www.mirdb.org/cgi-bin/mature_mir.cgi?name=hsa-miR-19a-3p	G0S2	50486	G0/G1 switch 2
hsa-miR-19a-3p	MIMAT0000073	966507	http://www.mirdb.org/cgi-bin/target_detail.cgi?targetID=966507	898	70	http://www.mirdb.org/cgi-bin/mature_mir.cgi?name=hsa-miR-19a-3p	SLITRK4	139065	SLIT and NTRK like family member 4
hsa-miR-19a-3p	MIMAT0000073	966639	http://www.mirdb.org/cgi-bin/target_detail.cgi?targetID=966639	899	70	http://www.mirdb.org/cgi-bin/mature_mir.cgi?name=hsa-miR-19a-3p	ATG5	9474	autophagy related 5
hsa-miR-19a-3p	MIMAT0000073	965361	http://www.mirdb.org/cgi-bin/target_detail.cgi?targetID=965361	900	69	http://www.mirdb.org/cgi-bin/mature_mir.cgi?name=hsa-miR-19a-3p	HNRNPF	3185	heterogeneous nuclear ribonucleoprotein F
hsa-miR-19a-3p	MIMAT0000073	965381	http://www.mirdb.org/cgi-bin/target_detail.cgi?targetID=965381	901	69	http://www.mirdb.org/cgi-bin/mature_mir.cgi?name=hsa-miR-19a-3p	DNAJB14	79982	DnaJ heat shock protein family (Hsp40) member B14
hsa-miR-19a-3p	MIMAT0000073	965554	http://www.mirdb.org/cgi-bin/target_detail.cgi?targetID=965554	902	69	http://www.mirdb.org/cgi-bin/mature_mir.cgi?name=hsa-miR-19a-3p	DDHD1	80821	DDHD domain containing 1
hsa-miR-19a-3p	MIMAT0000073	965607	http://www.mirdb.org/cgi-bin/target_detail.cgi?targetID=965607	903	69	http://www.mirdb.org/cgi-bin/mature_mir.cgi?name=hsa-miR-19a-3p	ADAM12	8038	ADAM metallopeptidase domain 12
hsa-miR-19a-3p	MIMAT0000073	965616	http://www.mirdb.org/cgi-bin/target_detail.cgi?targetID=965616	904	69	http://www.mirdb.org/cgi-bin/mature_mir.cgi?name=hsa-miR-19a-3p	ARHGEF26	26084	Rho guanine nucleotide exchange factor 26
hsa-miR-19a-3p	MIMAT0000073	965705	http://www.mirdb.org/cgi-bin/target_detail.cgi?targetID=965705	905	69	http://www.mirdb.org/cgi-bin/mature_mir.cgi?name=hsa-miR-19a-3p	HS3ST1	9957	heparan sulfate-glucosamine 3-sulfotransferase 1
hsa-miR-19a-3p	MIMAT0000073	965730	http://www.mirdb.org/cgi-bin/target_detail.cgi?targetID=965730	906	69	http://www.mirdb.org/cgi-bin/mature_mir.cgi?name=hsa-miR-19a-3p	RNF38	152006	ring finger protein 38
hsa-miR-19a-3p	MIMAT0000073	965803	http://www.mirdb.org/cgi-bin/target_detail.cgi?targetID=965803	907	69	http://www.mirdb.org/cgi-bin/mature_mir.cgi?name=hsa-miR-19a-3p	SOCS6	9306	suppressor of cytokine signaling 6
hsa-miR-19a-3p	MIMAT0000073	965837	http://www.mirdb.org/cgi-bin/target_detail.cgi?targetID=965837	908	69	http://www.mirdb.org/cgi-bin/mature_mir.cgi?name=hsa-miR-19a-3p	REEP1	65055	receptor accessory protein 1
hsa-miR-19a-3p	MIMAT0000073	965917	http://www.mirdb.org/cgi-bin/target_detail.cgi?targetID=965917	909	69	http://www.mirdb.org/cgi-bin/mature_mir.cgi?name=hsa-miR-19a-3p	KRAS	3845	KRAS proto-oncogene, GTPase
hsa-miR-19a-3p	MIMAT0000073	965986	http://www.mirdb.org/cgi-bin/target_detail.cgi?targetID=965986	910	69	http://www.mirdb.org/cgi-bin/mature_mir.cgi?name=hsa-miR-19a-3p	JARID2	3720	jumonji and AT-rich interaction domain containing 2
hsa-miR-19a-3p	MIMAT0000073	966054	http://www.mirdb.org/cgi-bin/target_detail.cgi?targetID=966054	911	69	http://www.mirdb.org/cgi-bin/mature_mir.cgi?name=hsa-miR-19a-3p	SHTN1	57698	shootin 1
hsa-miR-19a-3p	MIMAT0000073	966223	http://www.mirdb.org/cgi-bin/target_detail.cgi?targetID=966223	912	69	http://www.mirdb.org/cgi-bin/mature_mir.cgi?name=hsa-miR-19a-3p	MFF	56947	mitochondrial fission factor
hsa-miR-19a-3p	MIMAT0000073	966233	http://www.mirdb.org/cgi-bin/target_detail.cgi?targetID=966233	913	69	http://www.mirdb.org/cgi-bin/mature_mir.cgi?name=hsa-miR-19a-3p	PLPP5	84513	phospholipid phosphatase 5
hsa-miR-19a-3p	MIMAT0000073	966249	http://www.mirdb.org/cgi-bin/target_detail.cgi?targetID=966249	914	69	http://www.mirdb.org/cgi-bin/mature_mir.cgi?name=hsa-miR-19a-3p	PCGF5	84333	polycomb group ring finger 5
hsa-miR-19a-3p	MIMAT0000073	966272	http://www.mirdb.org/cgi-bin/target_detail.cgi?targetID=966272	915	69	http://www.mirdb.org/cgi-bin/mature_mir.cgi?name=hsa-miR-19a-3p	RTN4RL1	146760	reticulon 4 receptor like 1
hsa-miR-19a-3p	MIMAT0000073	966298	http://www.mirdb.org/cgi-bin/target_detail.cgi?targetID=966298	916	69	http://www.mirdb.org/cgi-bin/mature_mir.cgi?name=hsa-miR-19a-3p	SIK3	23387	SIK family kinase 3
hsa-miR-19a-3p	MIMAT0000073	966331	http://www.mirdb.org/cgi-bin/target_detail.cgi?targetID=966331	917	69	http://www.mirdb.org/cgi-bin/mature_mir.cgi?name=hsa-miR-19a-3p	TXLNG	55787	taxilin gamma
hsa-miR-19a-3p	MIMAT0000073	966348	http://www.mirdb.org/cgi-bin/target_detail.cgi?targetID=966348	918	69	http://www.mirdb.org/cgi-bin/mature_mir.cgi?name=hsa-miR-19a-3p	POLI	11201	DNA polymerase iota
hsa-miR-19a-3p	MIMAT0000073	966368	http://www.mirdb.org/cgi-bin/target_detail.cgi?targetID=966368	919	69	http://www.mirdb.org/cgi-bin/mature_mir.cgi?name=hsa-miR-19a-3p	CARD10	29775	caspase recruitment domain family member 10
hsa-miR-19a-3p	MIMAT0000073	966383	http://www.mirdb.org/cgi-bin/target_detail.cgi?targetID=966383	920	69	http://www.mirdb.org/cgi-bin/mature_mir.cgi?name=hsa-miR-19a-3p	CLCN6	1185	chloride voltage-gated channel 6
hsa-miR-19a-3p	MIMAT0000073	966406	http://www.mirdb.org/cgi-bin/target_detail.cgi?targetID=966406	921	69	http://www.mirdb.org/cgi-bin/mature_mir.cgi?name=hsa-miR-19a-3p	TSPOAP1	9256	TSPO associated protein 1
hsa-miR-19a-3p	MIMAT0000073	966445	http://www.mirdb.org/cgi-bin/target_detail.cgi?targetID=966445	922	69	http://www.mirdb.org/cgi-bin/mature_mir.cgi?name=hsa-miR-19a-3p	RAB2B	84932	RAB2B, member RAS oncogene family
hsa-miR-19a-3p	MIMAT0000073	966451	http://www.mirdb.org/cgi-bin/target_detail.cgi?targetID=966451	923	69	http://www.mirdb.org/cgi-bin/mature_mir.cgi?name=hsa-miR-19a-3p	ZNF718	255403	zinc finger protein 718
hsa-miR-19a-3p	MIMAT0000073	966452	http://www.mirdb.org/cgi-bin/target_detail.cgi?targetID=966452	924	69	http://www.mirdb.org/cgi-bin/mature_mir.cgi?name=hsa-miR-19a-3p	PIK3IP1	113791	phosphoinositide-3-kinase interacting protein 1
hsa-miR-19a-3p	MIMAT0000073	966535	http://www.mirdb.org/cgi-bin/target_detail.cgi?targetID=966535	925	69	http://www.mirdb.org/cgi-bin/mature_mir.cgi?name=hsa-miR-19a-3p	TMEM63B	55362	transmembrane protein 63B
hsa-miR-19a-3p	MIMAT0000073	966591	http://www.mirdb.org/cgi-bin/target_detail.cgi?targetID=966591	926	69	http://www.mirdb.org/cgi-bin/mature_mir.cgi?name=hsa-miR-19a-3p	GMNC	647309	geminin coiled-coil domain containing
hsa-miR-19a-3p	MIMAT0000073	966603	http://www.mirdb.org/cgi-bin/target_detail.cgi?targetID=966603	927	69	http://www.mirdb.org/cgi-bin/mature_mir.cgi?name=hsa-miR-19a-3p	COQ10B	80219	coenzyme Q10B
hsa-miR-19a-3p	MIMAT0000073	966624	http://www.mirdb.org/cgi-bin/target_detail.cgi?targetID=966624	928	69	http://www.mirdb.org/cgi-bin/mature_mir.cgi?name=hsa-miR-19a-3p	EPHB3	2049	EPH receptor B3
hsa-miR-19a-3p	MIMAT0000073	966629	http://www.mirdb.org/cgi-bin/target_detail.cgi?targetID=966629	929	69	http://www.mirdb.org/cgi-bin/mature_mir.cgi?name=hsa-miR-19a-3p	FAM104A	84923	family with sequence similarity 104 member A
hsa-miR-19a-3p	MIMAT0000073	966654	http://www.mirdb.org/cgi-bin/target_detail.cgi?targetID=966654	930	69	http://www.mirdb.org/cgi-bin/mature_mir.cgi?name=hsa-miR-19a-3p	AGFG1	3267	ArfGAP with FG repeats 1
hsa-miR-19a-3p	MIMAT0000073	966679	http://www.mirdb.org/cgi-bin/target_detail.cgi?targetID=966679	931	69	http://www.mirdb.org/cgi-bin/mature_mir.cgi?name=hsa-miR-19a-3p	ZFPM2	23414	zinc finger protein, FOG family member 2
hsa-miR-19a-3p	MIMAT0000073	966683	http://www.mirdb.org/cgi-bin/target_detail.cgi?targetID=966683	932	69	http://www.mirdb.org/cgi-bin/mature_mir.cgi?name=hsa-miR-19a-3p	PDGFD	80310	platelet derived growth factor D
hsa-miR-19a-3p	MIMAT0000073	965439	http://www.mirdb.org/cgi-bin/target_detail.cgi?targetID=965439	933	68	http://www.mirdb.org/cgi-bin/mature_mir.cgi?name=hsa-miR-19a-3p	ST7	7982	suppression of tumorigenicity 7
hsa-miR-19a-3p	MIMAT0000073	965451	http://www.mirdb.org/cgi-bin/target_detail.cgi?targetID=965451	934	68	http://www.mirdb.org/cgi-bin/mature_mir.cgi?name=hsa-miR-19a-3p	STS	412	steroid sulfatase
hsa-miR-19a-3p	MIMAT0000073	965514	http://www.mirdb.org/cgi-bin/target_detail.cgi?targetID=965514	935	68	http://www.mirdb.org/cgi-bin/mature_mir.cgi?name=hsa-miR-19a-3p	BARD1	580	BRCA1 associated RING domain 1
hsa-miR-19a-3p	MIMAT0000073	965559	http://www.mirdb.org/cgi-bin/target_detail.cgi?targetID=965559	936	68	http://www.mirdb.org/cgi-bin/mature_mir.cgi?name=hsa-miR-19a-3p	MTMR12	54545	myotubularin related protein 12
hsa-miR-19a-3p	MIMAT0000073	965568	http://www.mirdb.org/cgi-bin/target_detail.cgi?targetID=965568	937	68	http://www.mirdb.org/cgi-bin/mature_mir.cgi?name=hsa-miR-19a-3p	PPP1R15B	84919	protein phosphatase 1 regulatory subunit 15B
hsa-miR-19a-3p	MIMAT0000073	965615	http://www.mirdb.org/cgi-bin/target_detail.cgi?targetID=965615	938	68	http://www.mirdb.org/cgi-bin/mature_mir.cgi?name=hsa-miR-19a-3p	TBC1D8	11138	TBC1 domain family member 8
hsa-miR-19a-3p	MIMAT0000073	965621	http://www.mirdb.org/cgi-bin/target_detail.cgi?targetID=965621	939	68	http://www.mirdb.org/cgi-bin/mature_mir.cgi?name=hsa-miR-19a-3p	TGFBR2	7048	transforming growth factor beta receptor 2
hsa-miR-19a-3p	MIMAT0000073	965629	http://www.mirdb.org/cgi-bin/target_detail.cgi?targetID=965629	940	68	http://www.mirdb.org/cgi-bin/mature_mir.cgi?name=hsa-miR-19a-3p	KDM2A	22992	lysine demethylase 2A
hsa-miR-19a-3p	MIMAT0000073	965637	http://www.mirdb.org/cgi-bin/target_detail.cgi?targetID=965637	941	68	http://www.mirdb.org/cgi-bin/mature_mir.cgi?name=hsa-miR-19a-3p	GRB10	2887	growth factor receptor bound protein 10
hsa-miR-19a-3p	MIMAT0000073	965648	http://www.mirdb.org/cgi-bin/target_detail.cgi?targetID=965648	942	68	http://www.mirdb.org/cgi-bin/mature_mir.cgi?name=hsa-miR-19a-3p	PCARE	388939	photoreceptor cilium actin regulator
hsa-miR-19a-3p	MIMAT0000073	965700	http://www.mirdb.org/cgi-bin/target_detail.cgi?targetID=965700	943	68	http://www.mirdb.org/cgi-bin/mature_mir.cgi?name=hsa-miR-19a-3p	FMC1	154791	formation of mitochondrial complex V assembly factor 1 homolog
hsa-miR-19a-3p	MIMAT0000073	965827	http://www.mirdb.org/cgi-bin/target_detail.cgi?targetID=965827	944	68	http://www.mirdb.org/cgi-bin/mature_mir.cgi?name=hsa-miR-19a-3p	TPGS2	25941	tubulin polyglutamylase complex subunit 2
hsa-miR-19a-3p	MIMAT0000073	965936	http://www.mirdb.org/cgi-bin/target_detail.cgi?targetID=965936	945	68	http://www.mirdb.org/cgi-bin/mature_mir.cgi?name=hsa-miR-19a-3p	DNAL1	83544	dynein axonemal light chain 1
hsa-miR-19a-3p	MIMAT0000073	965999	http://www.mirdb.org/cgi-bin/target_detail.cgi?targetID=965999	946	68	http://www.mirdb.org/cgi-bin/mature_mir.cgi?name=hsa-miR-19a-3p	LDAH	60526	lipid droplet associated hydrolase
hsa-miR-19a-3p	MIMAT0000073	966203	http://www.mirdb.org/cgi-bin/target_detail.cgi?targetID=966203	947	68	http://www.mirdb.org/cgi-bin/mature_mir.cgi?name=hsa-miR-19a-3p	COA1	55744	cytochrome c oxidase assembly factor 1 homolog
hsa-miR-19a-3p	MIMAT0000073	966251	http://www.mirdb.org/cgi-bin/target_detail.cgi?targetID=966251	948	68	http://www.mirdb.org/cgi-bin/mature_mir.cgi?name=hsa-miR-19a-3p	CYSTM1	84418	cysteine rich transmembrane module containing 1
hsa-miR-19a-3p	MIMAT0000073	966263	http://www.mirdb.org/cgi-bin/target_detail.cgi?targetID=966263	949	68	http://www.mirdb.org/cgi-bin/mature_mir.cgi?name=hsa-miR-19a-3p	PDE1C	5137	phosphodiesterase 1C
hsa-miR-19a-3p	MIMAT0000073	966384	http://www.mirdb.org/cgi-bin/target_detail.cgi?targetID=966384	950	68	http://www.mirdb.org/cgi-bin/mature_mir.cgi?name=hsa-miR-19a-3p	CGGBP1	8545	CGG triplet repeat binding protein 1
hsa-miR-19a-3p	MIMAT0000073	966441	http://www.mirdb.org/cgi-bin/target_detail.cgi?targetID=966441	951	68	http://www.mirdb.org/cgi-bin/mature_mir.cgi?name=hsa-miR-19a-3p	GDAP1	54332	ganglioside induced differentiation associated protein 1
hsa-miR-19a-3p	MIMAT0000073	966456	http://www.mirdb.org/cgi-bin/target_detail.cgi?targetID=966456	952	68	http://www.mirdb.org/cgi-bin/mature_mir.cgi?name=hsa-miR-19a-3p	PABPC4L	132430	poly(A) binding protein cytoplasmic 4 like
hsa-miR-19a-3p	MIMAT0000073	966470	http://www.mirdb.org/cgi-bin/target_detail.cgi?targetID=966470	953	68	http://www.mirdb.org/cgi-bin/mature_mir.cgi?name=hsa-miR-19a-3p	MINDY2	54629	MINDY lysine 48 deubiquitinase 2
hsa-miR-19a-3p	MIMAT0000073	966544	http://www.mirdb.org/cgi-bin/target_detail.cgi?targetID=966544	954	68	http://www.mirdb.org/cgi-bin/mature_mir.cgi?name=hsa-miR-19a-3p	PPP1R13L	10848	protein phosphatase 1 regulatory subunit 13 like
hsa-miR-19a-3p	MIMAT0000073	965512	http://www.mirdb.org/cgi-bin/target_detail.cgi?targetID=965512	955	67	http://www.mirdb.org/cgi-bin/mature_mir.cgi?name=hsa-miR-19a-3p	MREG	55686	melanoregulin
hsa-miR-19a-3p	MIMAT0000073	965541	http://www.mirdb.org/cgi-bin/target_detail.cgi?targetID=965541	956	67	http://www.mirdb.org/cgi-bin/mature_mir.cgi?name=hsa-miR-19a-3p	CASP2	835	caspase 2
hsa-miR-19a-3p	MIMAT0000073	965542	http://www.mirdb.org/cgi-bin/target_detail.cgi?targetID=965542	957	67	http://www.mirdb.org/cgi-bin/mature_mir.cgi?name=hsa-miR-19a-3p	RNF19A	25897	ring finger protein 19A, RBR E3 ubiquitin protein ligase
hsa-miR-19a-3p	MIMAT0000073	965569	http://www.mirdb.org/cgi-bin/target_detail.cgi?targetID=965569	958	67	http://www.mirdb.org/cgi-bin/mature_mir.cgi?name=hsa-miR-19a-3p	HOXD1	3231	homeobox D1
hsa-miR-19a-3p	MIMAT0000073	965928	http://www.mirdb.org/cgi-bin/target_detail.cgi?targetID=965928	959	67	http://www.mirdb.org/cgi-bin/mature_mir.cgi?name=hsa-miR-19a-3p	SCN2A	6326	sodium voltage-gated channel alpha subunit 2
hsa-miR-19a-3p	MIMAT0000073	965995	http://www.mirdb.org/cgi-bin/target_detail.cgi?targetID=965995	960	67	http://www.mirdb.org/cgi-bin/mature_mir.cgi?name=hsa-miR-19a-3p	ZBTB39	9880	zinc finger and BTB domain containing 39
hsa-miR-19a-3p	MIMAT0000073	966067	http://www.mirdb.org/cgi-bin/target_detail.cgi?targetID=966067	961	67	http://www.mirdb.org/cgi-bin/mature_mir.cgi?name=hsa-miR-19a-3p	BACE1	23621	beta-secretase 1
hsa-miR-19a-3p	MIMAT0000073	966163	http://www.mirdb.org/cgi-bin/target_detail.cgi?targetID=966163	962	67	http://www.mirdb.org/cgi-bin/mature_mir.cgi?name=hsa-miR-19a-3p	ATRX	546	ATRX, chromatin remodeler
hsa-miR-19a-3p	MIMAT0000073	966189	http://www.mirdb.org/cgi-bin/target_detail.cgi?targetID=966189	963	67	http://www.mirdb.org/cgi-bin/mature_mir.cgi?name=hsa-miR-19a-3p	TOR1B	27348	torsin family 1 member B
hsa-miR-19a-3p	MIMAT0000073	966219	http://www.mirdb.org/cgi-bin/target_detail.cgi?targetID=966219	964	67	http://www.mirdb.org/cgi-bin/mature_mir.cgi?name=hsa-miR-19a-3p	WDR33	55339	WD repeat domain 33
hsa-miR-19a-3p	MIMAT0000073	966239	http://www.mirdb.org/cgi-bin/target_detail.cgi?targetID=966239	965	67	http://www.mirdb.org/cgi-bin/mature_mir.cgi?name=hsa-miR-19a-3p	PXDN	7837	peroxidasin
hsa-miR-19a-3p	MIMAT0000073	966385	http://www.mirdb.org/cgi-bin/target_detail.cgi?targetID=966385	966	67	http://www.mirdb.org/cgi-bin/mature_mir.cgi?name=hsa-miR-19a-3p	GPR26	2849	G protein-coupled receptor 26
hsa-miR-19a-3p	MIMAT0000073	966457	http://www.mirdb.org/cgi-bin/target_detail.cgi?targetID=966457	967	67	http://www.mirdb.org/cgi-bin/mature_mir.cgi?name=hsa-miR-19a-3p	ALG1	56052	ALG1, chitobiosyldiphosphodolichol beta-mannosyltransferase
hsa-miR-19a-3p	MIMAT0000073	966499	http://www.mirdb.org/cgi-bin/target_detail.cgi?targetID=966499	968	67	http://www.mirdb.org/cgi-bin/mature_mir.cgi?name=hsa-miR-19a-3p	TMEM117	84216	transmembrane protein 117
hsa-miR-19a-3p	MIMAT0000073	966506	http://www.mirdb.org/cgi-bin/target_detail.cgi?targetID=966506	969	67	http://www.mirdb.org/cgi-bin/mature_mir.cgi?name=hsa-miR-19a-3p	INHBB	3625	inhibin subunit beta B
hsa-miR-19a-3p	MIMAT0000073	965358	http://www.mirdb.org/cgi-bin/target_detail.cgi?targetID=965358	970	66	http://www.mirdb.org/cgi-bin/mature_mir.cgi?name=hsa-miR-19a-3p	FAM222B	55731	family with sequence similarity 222 member B
hsa-miR-19a-3p	MIMAT0000073	965581	http://www.mirdb.org/cgi-bin/target_detail.cgi?targetID=965581	971	66	http://www.mirdb.org/cgi-bin/mature_mir.cgi?name=hsa-miR-19a-3p	CTCF	10664	CCCTC-binding factor
hsa-miR-19a-3p	MIMAT0000073	965874	http://www.mirdb.org/cgi-bin/target_detail.cgi?targetID=965874	972	66	http://www.mirdb.org/cgi-bin/mature_mir.cgi?name=hsa-miR-19a-3p	CAMTA1	23261	calmodulin binding transcription activator 1
hsa-miR-19a-3p	MIMAT0000073	965910	http://www.mirdb.org/cgi-bin/target_detail.cgi?targetID=965910	973	66	http://www.mirdb.org/cgi-bin/mature_mir.cgi?name=hsa-miR-19a-3p	HNRNPA1L2	144983	heterogeneous nuclear ribonucleoprotein A1-like 2
hsa-miR-19a-3p	MIMAT0000073	965964	http://www.mirdb.org/cgi-bin/target_detail.cgi?targetID=965964	974	66	http://www.mirdb.org/cgi-bin/mature_mir.cgi?name=hsa-miR-19a-3p	VCPIP1	80124	valosin containing protein interacting protein 1
hsa-miR-19a-3p	MIMAT0000073	966017	http://www.mirdb.org/cgi-bin/target_detail.cgi?targetID=966017	975	66	http://www.mirdb.org/cgi-bin/mature_mir.cgi?name=hsa-miR-19a-3p	DOK6	220164	docking protein 6
hsa-miR-19a-3p	MIMAT0000073	966028	http://www.mirdb.org/cgi-bin/target_detail.cgi?targetID=966028	976	66	http://www.mirdb.org/cgi-bin/mature_mir.cgi?name=hsa-miR-19a-3p	MAP3K20	51776	mitogen-activated protein kinase kinase kinase 20
hsa-miR-19a-3p	MIMAT0000073	966112	http://www.mirdb.org/cgi-bin/target_detail.cgi?targetID=966112	977	66	http://www.mirdb.org/cgi-bin/mature_mir.cgi?name=hsa-miR-19a-3p	FLT1	2321	fms related tyrosine kinase 1
hsa-miR-19a-3p	MIMAT0000073	966143	http://www.mirdb.org/cgi-bin/target_detail.cgi?targetID=966143	978	66	http://www.mirdb.org/cgi-bin/mature_mir.cgi?name=hsa-miR-19a-3p	PEX5L	51555	peroxisomal biogenesis factor 5 like
hsa-miR-19a-3p	MIMAT0000073	966144	http://www.mirdb.org/cgi-bin/target_detail.cgi?targetID=966144	979	66	http://www.mirdb.org/cgi-bin/mature_mir.cgi?name=hsa-miR-19a-3p	SFMBT1	51460	Scm like with four mbt domains 1
hsa-miR-19a-3p	MIMAT0000073	966164	http://www.mirdb.org/cgi-bin/target_detail.cgi?targetID=966164	980	66	http://www.mirdb.org/cgi-bin/mature_mir.cgi?name=hsa-miR-19a-3p	PTPN21	11099	protein tyrosine phosphatase, non-receptor type 21
hsa-miR-19a-3p	MIMAT0000073	966215	http://www.mirdb.org/cgi-bin/target_detail.cgi?targetID=966215	981	66	http://www.mirdb.org/cgi-bin/mature_mir.cgi?name=hsa-miR-19a-3p	DCP2	167227	decapping mRNA 2
hsa-miR-19a-3p	MIMAT0000073	966398	http://www.mirdb.org/cgi-bin/target_detail.cgi?targetID=966398	982	66	http://www.mirdb.org/cgi-bin/mature_mir.cgi?name=hsa-miR-19a-3p	ZC3HAV1L	92092	zinc finger CCCH-type containing, antiviral 1 like
hsa-miR-19a-3p	MIMAT0000073	966407	http://www.mirdb.org/cgi-bin/target_detail.cgi?targetID=966407	983	66	http://www.mirdb.org/cgi-bin/mature_mir.cgi?name=hsa-miR-19a-3p	SLC25A21	89874	solute carrier family 25 member 21
hsa-miR-19a-3p	MIMAT0000073	966427	http://www.mirdb.org/cgi-bin/target_detail.cgi?targetID=966427	984	66	http://www.mirdb.org/cgi-bin/mature_mir.cgi?name=hsa-miR-19a-3p	STK38	11329	serine/threonine kinase 38
hsa-miR-19a-3p	MIMAT0000073	966474	http://www.mirdb.org/cgi-bin/target_detail.cgi?targetID=966474	985	66	http://www.mirdb.org/cgi-bin/mature_mir.cgi?name=hsa-miR-19a-3p	PYGB	5834	glycogen phosphorylase B
hsa-miR-19a-3p	MIMAT0000073	966523	http://www.mirdb.org/cgi-bin/target_detail.cgi?targetID=966523	986	66	http://www.mirdb.org/cgi-bin/mature_mir.cgi?name=hsa-miR-19a-3p	WEE1	7465	WEE1 G2 checkpoint kinase
hsa-miR-19a-3p	MIMAT0000073	966569	http://www.mirdb.org/cgi-bin/target_detail.cgi?targetID=966569	987	66	http://www.mirdb.org/cgi-bin/mature_mir.cgi?name=hsa-miR-19a-3p	NECTIN3	25945	nectin cell adhesion molecule 3
hsa-miR-19a-3p	MIMAT0000073	966640	http://www.mirdb.org/cgi-bin/target_detail.cgi?targetID=966640	988	66	http://www.mirdb.org/cgi-bin/mature_mir.cgi?name=hsa-miR-19a-3p	MAPK10	5602	mitogen-activated protein kinase 10
hsa-miR-19a-3p	MIMAT0000073	965461	http://www.mirdb.org/cgi-bin/target_detail.cgi?targetID=965461	989	65	http://www.mirdb.org/cgi-bin/mature_mir.cgi?name=hsa-miR-19a-3p	CASP8	841	caspase 8
hsa-miR-19a-3p	MIMAT0000073	965477	http://www.mirdb.org/cgi-bin/target_detail.cgi?targetID=965477	990	65	http://www.mirdb.org/cgi-bin/mature_mir.cgi?name=hsa-miR-19a-3p	IREB2	3658	iron responsive element binding protein 2
hsa-miR-19a-3p	MIMAT0000073	965537	http://www.mirdb.org/cgi-bin/target_detail.cgi?targetID=965537	991	65	http://www.mirdb.org/cgi-bin/mature_mir.cgi?name=hsa-miR-19a-3p	ERI1	90459	exoribonuclease 1
hsa-miR-19a-3p	MIMAT0000073	965590	http://www.mirdb.org/cgi-bin/target_detail.cgi?targetID=965590	992	65	http://www.mirdb.org/cgi-bin/mature_mir.cgi?name=hsa-miR-19a-3p	PRKAR2A	5576	protein kinase cAMP-dependent type II regulatory subunit alpha
hsa-miR-19a-3p	MIMAT0000073	965646	http://www.mirdb.org/cgi-bin/target_detail.cgi?targetID=965646	993	65	http://www.mirdb.org/cgi-bin/mature_mir.cgi?name=hsa-miR-19a-3p	GNA12	2768	G protein subunit alpha 12
hsa-miR-19a-3p	MIMAT0000073	965743	http://www.mirdb.org/cgi-bin/target_detail.cgi?targetID=965743	994	65	http://www.mirdb.org/cgi-bin/mature_mir.cgi?name=hsa-miR-19a-3p	MAP2K3	5606	mitogen-activated protein kinase kinase 3
hsa-miR-19a-3p	MIMAT0000073	965784	http://www.mirdb.org/cgi-bin/target_detail.cgi?targetID=965784	995	65	http://www.mirdb.org/cgi-bin/mature_mir.cgi?name=hsa-miR-19a-3p	SLC26A2	1836	solute carrier family 26 member 2
hsa-miR-19a-3p	MIMAT0000073	965875	http://www.mirdb.org/cgi-bin/target_detail.cgi?targetID=965875	996	65	http://www.mirdb.org/cgi-bin/mature_mir.cgi?name=hsa-miR-19a-3p	LRP12	29967	LDL receptor related protein 12
hsa-miR-19a-3p	MIMAT0000073	965903	http://www.mirdb.org/cgi-bin/target_detail.cgi?targetID=965903	997	65	http://www.mirdb.org/cgi-bin/mature_mir.cgi?name=hsa-miR-19a-3p	TLN2	83660	talin 2
hsa-miR-19a-3p	MIMAT0000073	965921	http://www.mirdb.org/cgi-bin/target_detail.cgi?targetID=965921	998	65	http://www.mirdb.org/cgi-bin/mature_mir.cgi?name=hsa-miR-19a-3p	SCAI	286205	suppressor of cancer cell invasion
hsa-miR-19a-3p	MIMAT0000073	965922	http://www.mirdb.org/cgi-bin/target_detail.cgi?targetID=965922	999	65	http://www.mirdb.org/cgi-bin/mature_mir.cgi?name=hsa-miR-19a-3p	NIPA1	123606	NIPA magnesium transporter 1
hsa-miR-19a-3p	MIMAT0000073	965923	http://www.mirdb.org/cgi-bin/target_detail.cgi?targetID=965923	1000	65	http://www.mirdb.org/cgi-bin/mature_mir.cgi?name=hsa-miR-19a-3p	XYLT1	64131	xylosyltransferase 1
hsa-miR-19a-3p	MIMAT0000073	965993	http://www.mirdb.org/cgi-bin/target_detail.cgi?targetID=965993	1001	65	http://www.mirdb.org/cgi-bin/mature_mir.cgi?name=hsa-miR-19a-3p	EBF3	253738	EBF transcription factor 3
hsa-miR-19a-3p	MIMAT0000073	966130	http://www.mirdb.org/cgi-bin/target_detail.cgi?targetID=966130	1002	65	http://www.mirdb.org/cgi-bin/mature_mir.cgi?name=hsa-miR-19a-3p	KALRN	8997	kalirin RhoGEF kinase
hsa-miR-19a-3p	MIMAT0000073	966206	http://www.mirdb.org/cgi-bin/target_detail.cgi?targetID=966206	1003	65	http://www.mirdb.org/cgi-bin/mature_mir.cgi?name=hsa-miR-19a-3p	RSPO3	84870	R-spondin 3
hsa-miR-19a-3p	MIMAT0000073	966329	http://www.mirdb.org/cgi-bin/target_detail.cgi?targetID=966329	1004	65	http://www.mirdb.org/cgi-bin/mature_mir.cgi?name=hsa-miR-19a-3p	SNX31	169166	sorting nexin 31
hsa-miR-19a-3p	MIMAT0000073	966424	http://www.mirdb.org/cgi-bin/target_detail.cgi?targetID=966424	1005	65	http://www.mirdb.org/cgi-bin/mature_mir.cgi?name=hsa-miR-19a-3p	MMAB	326625	metabolism of cobalamin associated B
hsa-miR-19a-3p	MIMAT0000073	966442	http://www.mirdb.org/cgi-bin/target_detail.cgi?targetID=966442	1006	65	http://www.mirdb.org/cgi-bin/mature_mir.cgi?name=hsa-miR-19a-3p	KLHL3	26249	kelch like family member 3
hsa-miR-19a-3p	MIMAT0000073	966467	http://www.mirdb.org/cgi-bin/target_detail.cgi?targetID=966467	1007	65	http://www.mirdb.org/cgi-bin/mature_mir.cgi?name=hsa-miR-19a-3p	PHF20	51230	PHD finger protein 20
hsa-miR-19a-3p	MIMAT0000073	966575	http://www.mirdb.org/cgi-bin/target_detail.cgi?targetID=966575	1008	65	http://www.mirdb.org/cgi-bin/mature_mir.cgi?name=hsa-miR-19a-3p	KLHL28	54813	kelch like family member 28
hsa-miR-19a-3p	MIMAT0000073	966579	http://www.mirdb.org/cgi-bin/target_detail.cgi?targetID=966579	1009	65	http://www.mirdb.org/cgi-bin/mature_mir.cgi?name=hsa-miR-19a-3p	AAK1	22848	AP2 associated kinase 1
hsa-miR-19a-3p	MIMAT0000073	966583	http://www.mirdb.org/cgi-bin/target_detail.cgi?targetID=966583	1010	65	http://www.mirdb.org/cgi-bin/mature_mir.cgi?name=hsa-miR-19a-3p	LBH	81606	limb bud and heart development
hsa-miR-19a-3p	MIMAT0000073	966598	http://www.mirdb.org/cgi-bin/target_detail.cgi?targetID=966598	1011	65	http://www.mirdb.org/cgi-bin/mature_mir.cgi?name=hsa-miR-19a-3p	RBFOX2	23543	RNA binding fox-1 homolog 2
hsa-miR-19a-3p	MIMAT0000073	966627	http://www.mirdb.org/cgi-bin/target_detail.cgi?targetID=966627	1012	65	http://www.mirdb.org/cgi-bin/mature_mir.cgi?name=hsa-miR-19a-3p	PPP6R3	55291	protein phosphatase 6 regulatory subunit 3
hsa-miR-19a-3p	MIMAT0000073	966645	http://www.mirdb.org/cgi-bin/target_detail.cgi?targetID=966645	1013	65	http://www.mirdb.org/cgi-bin/mature_mir.cgi?name=hsa-miR-19a-3p	MON2	23041	MON2 homolog, regulator of endosome-to-Golgi trafficking
hsa-miR-19a-3p	MIMAT0000073	965471	http://www.mirdb.org/cgi-bin/target_detail.cgi?targetID=965471	1014	64	http://www.mirdb.org/cgi-bin/mature_mir.cgi?name=hsa-miR-19a-3p	JAKMIP1	152789	janus kinase and microtubule interacting protein 1
hsa-miR-19a-3p	MIMAT0000073	965486	http://www.mirdb.org/cgi-bin/target_detail.cgi?targetID=965486	1015	64	http://www.mirdb.org/cgi-bin/mature_mir.cgi?name=hsa-miR-19a-3p	CDKL5	6792	cyclin dependent kinase like 5
hsa-miR-19a-3p	MIMAT0000073	965508	http://www.mirdb.org/cgi-bin/target_detail.cgi?targetID=965508	1016	64	http://www.mirdb.org/cgi-bin/mature_mir.cgi?name=hsa-miR-19a-3p	CCDC33	80125	coiled-coil domain containing 33
hsa-miR-19a-3p	MIMAT0000073	965578	http://www.mirdb.org/cgi-bin/target_detail.cgi?targetID=965578	1017	64	http://www.mirdb.org/cgi-bin/mature_mir.cgi?name=hsa-miR-19a-3p	ACTB	60	actin beta
hsa-miR-19a-3p	MIMAT0000073	965623	http://www.mirdb.org/cgi-bin/target_detail.cgi?targetID=965623	1018	64	http://www.mirdb.org/cgi-bin/mature_mir.cgi?name=hsa-miR-19a-3p	PATE2	399967	prostate and testis expressed 2
hsa-miR-19a-3p	MIMAT0000073	965790	http://www.mirdb.org/cgi-bin/target_detail.cgi?targetID=965790	1019	64	http://www.mirdb.org/cgi-bin/mature_mir.cgi?name=hsa-miR-19a-3p	EPC1	80314	enhancer of polycomb homolog 1
hsa-miR-19a-3p	MIMAT0000073	965880	http://www.mirdb.org/cgi-bin/target_detail.cgi?targetID=965880	1020	64	http://www.mirdb.org/cgi-bin/mature_mir.cgi?name=hsa-miR-19a-3p	ZNF721	170960	zinc finger protein 721
hsa-miR-19a-3p	MIMAT0000073	965966	http://www.mirdb.org/cgi-bin/target_detail.cgi?targetID=965966	1021	64	http://www.mirdb.org/cgi-bin/mature_mir.cgi?name=hsa-miR-19a-3p	FAM83F	113828	family with sequence similarity 83 member F
hsa-miR-19a-3p	MIMAT0000073	965983	http://www.mirdb.org/cgi-bin/target_detail.cgi?targetID=965983	1022	64	http://www.mirdb.org/cgi-bin/mature_mir.cgi?name=hsa-miR-19a-3p	RPL27A	6157	ribosomal protein L27a
hsa-miR-19a-3p	MIMAT0000073	966100	http://www.mirdb.org/cgi-bin/target_detail.cgi?targetID=966100	1023	64	http://www.mirdb.org/cgi-bin/mature_mir.cgi?name=hsa-miR-19a-3p	NPY2R	4887	neuropeptide Y receptor Y2
hsa-miR-19a-3p	MIMAT0000073	966139	http://www.mirdb.org/cgi-bin/target_detail.cgi?targetID=966139	1024	64	http://www.mirdb.org/cgi-bin/mature_mir.cgi?name=hsa-miR-19a-3p	THBS1	7057	thrombospondin 1
hsa-miR-19a-3p	MIMAT0000073	966235	http://www.mirdb.org/cgi-bin/target_detail.cgi?targetID=966235	1025	64	http://www.mirdb.org/cgi-bin/mature_mir.cgi?name=hsa-miR-19a-3p	CDRT1	374286	CMT1A duplicated region transcript 1
hsa-miR-19a-3p	MIMAT0000073	966341	http://www.mirdb.org/cgi-bin/target_detail.cgi?targetID=966341	1026	64	http://www.mirdb.org/cgi-bin/mature_mir.cgi?name=hsa-miR-19a-3p	SWSAP1	126074	SWIM-type zinc finger 7 associated protein 1
hsa-miR-19a-3p	MIMAT0000073	966428	http://www.mirdb.org/cgi-bin/target_detail.cgi?targetID=966428	1027	64	http://www.mirdb.org/cgi-bin/mature_mir.cgi?name=hsa-miR-19a-3p	RAD51D	5892	RAD51 paralog D
hsa-miR-19a-3p	MIMAT0000073	966494	http://www.mirdb.org/cgi-bin/target_detail.cgi?targetID=966494	1028	64	http://www.mirdb.org/cgi-bin/mature_mir.cgi?name=hsa-miR-19a-3p	ELK3	2004	ELK3, ETS transcription factor
hsa-miR-19a-3p	MIMAT0000073	966532	http://www.mirdb.org/cgi-bin/target_detail.cgi?targetID=966532	1029	64	http://www.mirdb.org/cgi-bin/mature_mir.cgi?name=hsa-miR-19a-3p	KCNK17	89822	potassium two pore domain channel subfamily K member 17
hsa-miR-19a-3p	MIMAT0000073	965524	http://www.mirdb.org/cgi-bin/target_detail.cgi?targetID=965524	1030	63	http://www.mirdb.org/cgi-bin/mature_mir.cgi?name=hsa-miR-19a-3p	RB1CC1	9821	RB1 inducible coiled-coil 1
hsa-miR-19a-3p	MIMAT0000073	965547	http://www.mirdb.org/cgi-bin/target_detail.cgi?targetID=965547	1031	63	http://www.mirdb.org/cgi-bin/mature_mir.cgi?name=hsa-miR-19a-3p	TKTL2	84076	transketolase like 2
hsa-miR-19a-3p	MIMAT0000073	965552	http://www.mirdb.org/cgi-bin/target_detail.cgi?targetID=965552	1032	63	http://www.mirdb.org/cgi-bin/mature_mir.cgi?name=hsa-miR-19a-3p	ARHGAP1	392	Rho GTPase activating protein 1
hsa-miR-19a-3p	MIMAT0000073	965606	http://www.mirdb.org/cgi-bin/target_detail.cgi?targetID=965606	1033	63	http://www.mirdb.org/cgi-bin/mature_mir.cgi?name=hsa-miR-19a-3p	DYNC1LI1	51143	dynein cytoplasmic 1 light intermediate chain 1
hsa-miR-19a-3p	MIMAT0000073	965672	http://www.mirdb.org/cgi-bin/target_detail.cgi?targetID=965672	1034	63	http://www.mirdb.org/cgi-bin/mature_mir.cgi?name=hsa-miR-19a-3p	MYOT	9499	myotilin
hsa-miR-19a-3p	MIMAT0000073	965716	http://www.mirdb.org/cgi-bin/target_detail.cgi?targetID=965716	1035	63	http://www.mirdb.org/cgi-bin/mature_mir.cgi?name=hsa-miR-19a-3p	GNAQ	2776	G protein subunit alpha q
hsa-miR-19a-3p	MIMAT0000073	965934	http://www.mirdb.org/cgi-bin/target_detail.cgi?targetID=965934	1036	63	http://www.mirdb.org/cgi-bin/mature_mir.cgi?name=hsa-miR-19a-3p	DSE	29940	dermatan sulfate epimerase
hsa-miR-19a-3p	MIMAT0000073	966006	http://www.mirdb.org/cgi-bin/target_detail.cgi?targetID=966006	1037	63	http://www.mirdb.org/cgi-bin/mature_mir.cgi?name=hsa-miR-19a-3p	ALS2CL	259173	ALS2 C-terminal like
hsa-miR-19a-3p	MIMAT0000073	966064	http://www.mirdb.org/cgi-bin/target_detail.cgi?targetID=966064	1038	63	http://www.mirdb.org/cgi-bin/mature_mir.cgi?name=hsa-miR-19a-3p	CDK19	23097	cyclin dependent kinase 19
hsa-miR-19a-3p	MIMAT0000073	966105	http://www.mirdb.org/cgi-bin/target_detail.cgi?targetID=966105	1039	63	http://www.mirdb.org/cgi-bin/mature_mir.cgi?name=hsa-miR-19a-3p	FRAS1	80144	Fraser extracellular matrix complex subunit 1
hsa-miR-19a-3p	MIMAT0000073	966107	http://www.mirdb.org/cgi-bin/target_detail.cgi?targetID=966107	1040	63	http://www.mirdb.org/cgi-bin/mature_mir.cgi?name=hsa-miR-19a-3p	PIGS	94005	phosphatidylinositol glycan anchor biosynthesis class S
hsa-miR-19a-3p	MIMAT0000073	966131	http://www.mirdb.org/cgi-bin/target_detail.cgi?targetID=966131	1041	63	http://www.mirdb.org/cgi-bin/mature_mir.cgi?name=hsa-miR-19a-3p	C16orf70	80262	chromosome 16 open reading frame 70
hsa-miR-19a-3p	MIMAT0000073	966245	http://www.mirdb.org/cgi-bin/target_detail.cgi?targetID=966245	1042	63	http://www.mirdb.org/cgi-bin/mature_mir.cgi?name=hsa-miR-19a-3p	ZNF684	127396	zinc finger protein 684
hsa-miR-19a-3p	MIMAT0000073	966404	http://www.mirdb.org/cgi-bin/target_detail.cgi?targetID=966404	1043	63	http://www.mirdb.org/cgi-bin/mature_mir.cgi?name=hsa-miR-19a-3p	DKK3	27122	dickkopf WNT signaling pathway inhibitor 3
hsa-miR-19a-3p	MIMAT0000073	966414	http://www.mirdb.org/cgi-bin/target_detail.cgi?targetID=966414	1044	63	http://www.mirdb.org/cgi-bin/mature_mir.cgi?name=hsa-miR-19a-3p	ADGRL2	23266	adhesion G protein-coupled receptor L2
hsa-miR-19a-3p	MIMAT0000073	966440	http://www.mirdb.org/cgi-bin/target_detail.cgi?targetID=966440	1045	63	http://www.mirdb.org/cgi-bin/mature_mir.cgi?name=hsa-miR-19a-3p	IDNK	414328	IDNK, gluconokinase
hsa-miR-19a-3p	MIMAT0000073	966447	http://www.mirdb.org/cgi-bin/target_detail.cgi?targetID=966447	1046	63	http://www.mirdb.org/cgi-bin/mature_mir.cgi?name=hsa-miR-19a-3p	KRTAP26-1	388818	keratin associated protein 26-1
hsa-miR-19a-3p	MIMAT0000073	966567	http://www.mirdb.org/cgi-bin/target_detail.cgi?targetID=966567	1047	63	http://www.mirdb.org/cgi-bin/mature_mir.cgi?name=hsa-miR-19a-3p	UBN2	254048	ubinuclein 2
hsa-miR-19a-3p	MIMAT0000073	966628	http://www.mirdb.org/cgi-bin/target_detail.cgi?targetID=966628	1048	63	http://www.mirdb.org/cgi-bin/mature_mir.cgi?name=hsa-miR-19a-3p	PPP6R2	9701	protein phosphatase 6 regulatory subunit 2
hsa-miR-19a-3p	MIMAT0000073	966651	http://www.mirdb.org/cgi-bin/target_detail.cgi?targetID=966651	1049	63	http://www.mirdb.org/cgi-bin/mature_mir.cgi?name=hsa-miR-19a-3p	SYNPO2	171024	synaptopodin 2
hsa-miR-19a-3p	MIMAT0000073	965362	http://www.mirdb.org/cgi-bin/target_detail.cgi?targetID=965362	1050	62	http://www.mirdb.org/cgi-bin/mature_mir.cgi?name=hsa-miR-19a-3p	MOG	4340	myelin oligodendrocyte glycoprotein
hsa-miR-19a-3p	MIMAT0000073	965419	http://www.mirdb.org/cgi-bin/target_detail.cgi?targetID=965419	1051	62	http://www.mirdb.org/cgi-bin/mature_mir.cgi?name=hsa-miR-19a-3p	SNX3	8724	sorting nexin 3
hsa-miR-19a-3p	MIMAT0000073	965424	http://www.mirdb.org/cgi-bin/target_detail.cgi?targetID=965424	1052	62	http://www.mirdb.org/cgi-bin/mature_mir.cgi?name=hsa-miR-19a-3p	PALLD	23022	palladin, cytoskeletal associated protein
hsa-miR-19a-3p	MIMAT0000073	965453	http://www.mirdb.org/cgi-bin/target_detail.cgi?targetID=965453	1053	62	http://www.mirdb.org/cgi-bin/mature_mir.cgi?name=hsa-miR-19a-3p	STIMATE	375346	STIM activating enhancer
hsa-miR-19a-3p	MIMAT0000073	965487	http://www.mirdb.org/cgi-bin/target_detail.cgi?targetID=965487	1054	62	http://www.mirdb.org/cgi-bin/mature_mir.cgi?name=hsa-miR-19a-3p	KSR2	283455	kinase suppressor of ras 2
hsa-miR-19a-3p	MIMAT0000073	965546	http://www.mirdb.org/cgi-bin/target_detail.cgi?targetID=965546	1055	62	http://www.mirdb.org/cgi-bin/mature_mir.cgi?name=hsa-miR-19a-3p	HIPK2	28996	homeodomain interacting protein kinase 2
hsa-miR-19a-3p	MIMAT0000073	965593	http://www.mirdb.org/cgi-bin/target_detail.cgi?targetID=965593	1056	62	http://www.mirdb.org/cgi-bin/mature_mir.cgi?name=hsa-miR-19a-3p	PLEKHH1	57475	pleckstrin homology, MyTH4 and FERM domain containing H1
hsa-miR-19a-3p	MIMAT0000073	965600	http://www.mirdb.org/cgi-bin/target_detail.cgi?targetID=965600	1057	62	http://www.mirdb.org/cgi-bin/mature_mir.cgi?name=hsa-miR-19a-3p	CEACAM8	1088	carcinoembryonic antigen related cell adhesion molecule 8
hsa-miR-19a-3p	MIMAT0000073	965668	http://www.mirdb.org/cgi-bin/target_detail.cgi?targetID=965668	1058	62	http://www.mirdb.org/cgi-bin/mature_mir.cgi?name=hsa-miR-19a-3p	BDKRB2	624	bradykinin receptor B2
hsa-miR-19a-3p	MIMAT0000073	965762	http://www.mirdb.org/cgi-bin/target_detail.cgi?targetID=965762	1059	62	http://www.mirdb.org/cgi-bin/mature_mir.cgi?name=hsa-miR-19a-3p	NMBR	4829	neuromedin B receptor
hsa-miR-19a-3p	MIMAT0000073	965773	http://www.mirdb.org/cgi-bin/target_detail.cgi?targetID=965773	1060	62	http://www.mirdb.org/cgi-bin/mature_mir.cgi?name=hsa-miR-19a-3p	POGZ	23126	pogo transposable element derived with ZNF domain
hsa-miR-19a-3p	MIMAT0000073	965779	http://www.mirdb.org/cgi-bin/target_detail.cgi?targetID=965779	1061	62	http://www.mirdb.org/cgi-bin/mature_mir.cgi?name=hsa-miR-19a-3p	KIF1B	23095	kinesin family member 1B
hsa-miR-19a-3p	MIMAT0000073	965834	http://www.mirdb.org/cgi-bin/target_detail.cgi?targetID=965834	1062	62	http://www.mirdb.org/cgi-bin/mature_mir.cgi?name=hsa-miR-19a-3p	KRTAP19-3	337970	keratin associated protein 19-3
hsa-miR-19a-3p	MIMAT0000073	965845	http://www.mirdb.org/cgi-bin/target_detail.cgi?targetID=965845	1063	62	http://www.mirdb.org/cgi-bin/mature_mir.cgi?name=hsa-miR-19a-3p	NOL4	8715	nucleolar protein 4
hsa-miR-19a-3p	MIMAT0000073	966044	http://www.mirdb.org/cgi-bin/target_detail.cgi?targetID=966044	1064	62	http://www.mirdb.org/cgi-bin/mature_mir.cgi?name=hsa-miR-19a-3p	LNPEP	4012	leucyl and cystinyl aminopeptidase
hsa-miR-19a-3p	MIMAT0000073	966087	http://www.mirdb.org/cgi-bin/target_detail.cgi?targetID=966087	1065	62	http://www.mirdb.org/cgi-bin/mature_mir.cgi?name=hsa-miR-19a-3p	TGM2	7052	transglutaminase 2
hsa-miR-19a-3p	MIMAT0000073	966115	http://www.mirdb.org/cgi-bin/target_detail.cgi?targetID=966115	1066	62	http://www.mirdb.org/cgi-bin/mature_mir.cgi?name=hsa-miR-19a-3p	TAB3	257397	TGF-beta activated kinase 1 (MAP3K7) binding protein 3
hsa-miR-19a-3p	MIMAT0000073	966121	http://www.mirdb.org/cgi-bin/target_detail.cgi?targetID=966121	1067	62	http://www.mirdb.org/cgi-bin/mature_mir.cgi?name=hsa-miR-19a-3p	BBX	56987	BBX, HMG-box containing
hsa-miR-19a-3p	MIMAT0000073	966210	http://www.mirdb.org/cgi-bin/target_detail.cgi?targetID=966210	1068	62	http://www.mirdb.org/cgi-bin/mature_mir.cgi?name=hsa-miR-19a-3p	NANOS1	340719	nanos C2HC-type zinc finger 1
hsa-miR-19a-3p	MIMAT0000073	966252	http://www.mirdb.org/cgi-bin/target_detail.cgi?targetID=966252	1069	62	http://www.mirdb.org/cgi-bin/mature_mir.cgi?name=hsa-miR-19a-3p	ESYT1	23344	extended synaptotagmin 1
hsa-miR-19a-3p	MIMAT0000073	966275	http://www.mirdb.org/cgi-bin/target_detail.cgi?targetID=966275	1070	62	http://www.mirdb.org/cgi-bin/mature_mir.cgi?name=hsa-miR-19a-3p	WRNIP1	56897	Werner helicase interacting protein 1
hsa-miR-19a-3p	MIMAT0000073	966325	http://www.mirdb.org/cgi-bin/target_detail.cgi?targetID=966325	1071	62	http://www.mirdb.org/cgi-bin/mature_mir.cgi?name=hsa-miR-19a-3p	NF1	4763	neurofibromin 1
hsa-miR-19a-3p	MIMAT0000073	966342	http://www.mirdb.org/cgi-bin/target_detail.cgi?targetID=966342	1072	62	http://www.mirdb.org/cgi-bin/mature_mir.cgi?name=hsa-miR-19a-3p	SEC22B	9554	SEC22 homolog B, vesicle trafficking protein (gene/pseudogene)
hsa-miR-19a-3p	MIMAT0000073	966377	http://www.mirdb.org/cgi-bin/target_detail.cgi?targetID=966377	1073	62	http://www.mirdb.org/cgi-bin/mature_mir.cgi?name=hsa-miR-19a-3p	STAM2	10254	signal transducing adaptor molecule 2
hsa-miR-19a-3p	MIMAT0000073	966477	http://www.mirdb.org/cgi-bin/target_detail.cgi?targetID=966477	1074	62	http://www.mirdb.org/cgi-bin/mature_mir.cgi?name=hsa-miR-19a-3p	PLXDC2	84898	plexin domain containing 2
hsa-miR-19a-3p	MIMAT0000073	966485	http://www.mirdb.org/cgi-bin/target_detail.cgi?targetID=966485	1075	62	http://www.mirdb.org/cgi-bin/mature_mir.cgi?name=hsa-miR-19a-3p	NCALD	83988	neurocalcin delta
hsa-miR-19a-3p	MIMAT0000073	966634	http://www.mirdb.org/cgi-bin/target_detail.cgi?targetID=966634	1076	62	http://www.mirdb.org/cgi-bin/mature_mir.cgi?name=hsa-miR-19a-3p	MYO5B	4645	myosin VB
hsa-miR-19a-3p	MIMAT0000073	965365	http://www.mirdb.org/cgi-bin/target_detail.cgi?targetID=965365	1077	61	http://www.mirdb.org/cgi-bin/mature_mir.cgi?name=hsa-miR-19a-3p	CAB39L	81617	calcium binding protein 39 like
hsa-miR-19a-3p	MIMAT0000073	965408	http://www.mirdb.org/cgi-bin/target_detail.cgi?targetID=965408	1078	61	http://www.mirdb.org/cgi-bin/mature_mir.cgi?name=hsa-miR-19a-3p	PTCD3	55037	pentatricopeptide repeat domain 3
hsa-miR-19a-3p	MIMAT0000073	965459	http://www.mirdb.org/cgi-bin/target_detail.cgi?targetID=965459	1079	61	http://www.mirdb.org/cgi-bin/mature_mir.cgi?name=hsa-miR-19a-3p	BLOC1S2	282991	biogenesis of lysosomal organelles complex 1 subunit 2
hsa-miR-19a-3p	MIMAT0000073	965470	http://www.mirdb.org/cgi-bin/target_detail.cgi?targetID=965470	1080	61	http://www.mirdb.org/cgi-bin/mature_mir.cgi?name=hsa-miR-19a-3p	FBXL20	84961	F-box and leucine rich repeat protein 20
hsa-miR-19a-3p	MIMAT0000073	965669	http://www.mirdb.org/cgi-bin/target_detail.cgi?targetID=965669	1081	61	http://www.mirdb.org/cgi-bin/mature_mir.cgi?name=hsa-miR-19a-3p	CD244	51744	CD244 molecule
hsa-miR-19a-3p	MIMAT0000073	965683	http://www.mirdb.org/cgi-bin/target_detail.cgi?targetID=965683	1082	61	http://www.mirdb.org/cgi-bin/mature_mir.cgi?name=hsa-miR-19a-3p	RGPD1	400966	RANBP2-like and GRIP domain containing 1
hsa-miR-19a-3p	MIMAT0000073	965689	http://www.mirdb.org/cgi-bin/target_detail.cgi?targetID=965689	1083	61	http://www.mirdb.org/cgi-bin/mature_mir.cgi?name=hsa-miR-19a-3p	MTF1	4520	metal regulatory transcription factor 1
hsa-miR-19a-3p	MIMAT0000073	965701	http://www.mirdb.org/cgi-bin/target_detail.cgi?targetID=965701	1084	61	http://www.mirdb.org/cgi-bin/mature_mir.cgi?name=hsa-miR-19a-3p	MMP7	4316	matrix metallopeptidase 7
hsa-miR-19a-3p	MIMAT0000073	965761	http://www.mirdb.org/cgi-bin/target_detail.cgi?targetID=965761	1085	61	http://www.mirdb.org/cgi-bin/mature_mir.cgi?name=hsa-miR-19a-3p	FAM161A	84140	FAM161A, centrosomal protein
hsa-miR-19a-3p	MIMAT0000073	966124	http://www.mirdb.org/cgi-bin/target_detail.cgi?targetID=966124	1086	61	http://www.mirdb.org/cgi-bin/mature_mir.cgi?name=hsa-miR-19a-3p	STRN3	29966	striatin 3
hsa-miR-19a-3p	MIMAT0000073	966165	http://www.mirdb.org/cgi-bin/target_detail.cgi?targetID=966165	1087	61	http://www.mirdb.org/cgi-bin/mature_mir.cgi?name=hsa-miR-19a-3p	CYB561D1	284613	cytochrome b561 family member D1
hsa-miR-19a-3p	MIMAT0000073	966172	http://www.mirdb.org/cgi-bin/target_detail.cgi?targetID=966172	1088	61	http://www.mirdb.org/cgi-bin/mature_mir.cgi?name=hsa-miR-19a-3p	TMEM59	9528	transmembrane protein 59
hsa-miR-19a-3p	MIMAT0000073	966190	http://www.mirdb.org/cgi-bin/target_detail.cgi?targetID=966190	1089	61	http://www.mirdb.org/cgi-bin/mature_mir.cgi?name=hsa-miR-19a-3p	SPHK2	56848	sphingosine kinase 2
hsa-miR-19a-3p	MIMAT0000073	966357	http://www.mirdb.org/cgi-bin/target_detail.cgi?targetID=966357	1090	61	http://www.mirdb.org/cgi-bin/mature_mir.cgi?name=hsa-miR-19a-3p	FAM167A	83648	family with sequence similarity 167 member A
hsa-miR-19a-3p	MIMAT0000073	966364	http://www.mirdb.org/cgi-bin/target_detail.cgi?targetID=966364	1091	61	http://www.mirdb.org/cgi-bin/mature_mir.cgi?name=hsa-miR-19a-3p	ZRANB2	9406	zinc finger RANBP2-type containing 2
hsa-miR-19a-3p	MIMAT0000073	966365	http://www.mirdb.org/cgi-bin/target_detail.cgi?targetID=966365	1092	61	http://www.mirdb.org/cgi-bin/mature_mir.cgi?name=hsa-miR-19a-3p	ATP6V1C1	528	ATPase H+ transporting V1 subunit C1
hsa-miR-19a-3p	MIMAT0000073	966399	http://www.mirdb.org/cgi-bin/target_detail.cgi?targetID=966399	1093	61	http://www.mirdb.org/cgi-bin/mature_mir.cgi?name=hsa-miR-19a-3p	MN1	4330	MN1 proto-oncogene, transcriptional regulator
hsa-miR-19a-3p	MIMAT0000073	966635	http://www.mirdb.org/cgi-bin/target_detail.cgi?targetID=966635	1094	61	http://www.mirdb.org/cgi-bin/mature_mir.cgi?name=hsa-miR-19a-3p	CDC23	8697	cell division cycle 23
hsa-miR-19a-3p	MIMAT0000073	965414	http://www.mirdb.org/cgi-bin/target_detail.cgi?targetID=965414	1095	60	http://www.mirdb.org/cgi-bin/mature_mir.cgi?name=hsa-miR-19a-3p	RNF217	154214	ring finger protein 217
hsa-miR-19a-3p	MIMAT0000073	965573	http://www.mirdb.org/cgi-bin/target_detail.cgi?targetID=965573	1096	60	http://www.mirdb.org/cgi-bin/mature_mir.cgi?name=hsa-miR-19a-3p	ATPAF1	64756	ATP synthase mitochondrial F1 complex assembly factor 1
hsa-miR-19a-3p	MIMAT0000073	965655	http://www.mirdb.org/cgi-bin/target_detail.cgi?targetID=965655	1097	60	http://www.mirdb.org/cgi-bin/mature_mir.cgi?name=hsa-miR-19a-3p	C12orf66	144577	chromosome 12 open reading frame 66
hsa-miR-19a-3p	MIMAT0000073	965673	http://www.mirdb.org/cgi-bin/target_detail.cgi?targetID=965673	1098	60	http://www.mirdb.org/cgi-bin/mature_mir.cgi?name=hsa-miR-19a-3p	ICA1L	130026	islet cell autoantigen 1 like
hsa-miR-19a-3p	MIMAT0000073	965770	http://www.mirdb.org/cgi-bin/target_detail.cgi?targetID=965770	1099	60	http://www.mirdb.org/cgi-bin/mature_mir.cgi?name=hsa-miR-19a-3p	SMAD4	4089	SMAD family member 4
hsa-miR-19a-3p	MIMAT0000073	965775	http://www.mirdb.org/cgi-bin/target_detail.cgi?targetID=965775	1100	60	http://www.mirdb.org/cgi-bin/mature_mir.cgi?name=hsa-miR-19a-3p	BUB1B-PAK6	106821730	BUB1B-PAK6 readthrough
hsa-miR-19a-3p	MIMAT0000073	965776	http://www.mirdb.org/cgi-bin/target_detail.cgi?targetID=965776	1101	60	http://www.mirdb.org/cgi-bin/mature_mir.cgi?name=hsa-miR-19a-3p	NAT16	375607	N-acetyltransferase 16 (putative)
hsa-miR-19a-3p	MIMAT0000073	965804	http://www.mirdb.org/cgi-bin/target_detail.cgi?targetID=965804	1102	60	http://www.mirdb.org/cgi-bin/mature_mir.cgi?name=hsa-miR-19a-3p	BCL3	602	BCL3, transcription coactivator
hsa-miR-19a-3p	MIMAT0000073	965876	http://www.mirdb.org/cgi-bin/target_detail.cgi?targetID=965876	1103	60	http://www.mirdb.org/cgi-bin/mature_mir.cgi?name=hsa-miR-19a-3p	PNP	4860	purine nucleoside phosphorylase
hsa-miR-19a-3p	MIMAT0000073	965930	http://www.mirdb.org/cgi-bin/target_detail.cgi?targetID=965930	1104	60	http://www.mirdb.org/cgi-bin/mature_mir.cgi?name=hsa-miR-19a-3p	MACO1	55219	macoilin 1
hsa-miR-19a-3p	MIMAT0000073	965938	http://www.mirdb.org/cgi-bin/target_detail.cgi?targetID=965938	1105	60	http://www.mirdb.org/cgi-bin/mature_mir.cgi?name=hsa-miR-19a-3p	FOXD4	2298	forkhead box D4
hsa-miR-19a-3p	MIMAT0000073	965949	http://www.mirdb.org/cgi-bin/target_detail.cgi?targetID=965949	1106	60	http://www.mirdb.org/cgi-bin/mature_mir.cgi?name=hsa-miR-19a-3p	PRKX	5613	protein kinase X-linked
hsa-miR-19a-3p	MIMAT0000073	966132	http://www.mirdb.org/cgi-bin/target_detail.cgi?targetID=966132	1107	60	http://www.mirdb.org/cgi-bin/mature_mir.cgi?name=hsa-miR-19a-3p	ANKRD10	55608	ankyrin repeat domain 10
hsa-miR-19a-3p	MIMAT0000073	966208	http://www.mirdb.org/cgi-bin/target_detail.cgi?targetID=966208	1108	60	http://www.mirdb.org/cgi-bin/mature_mir.cgi?name=hsa-miR-19a-3p	PDPR	55066	pyruvate dehydrogenase phosphatase regulatory subunit
hsa-miR-19a-3p	MIMAT0000073	966244	http://www.mirdb.org/cgi-bin/target_detail.cgi?targetID=966244	1109	60	http://www.mirdb.org/cgi-bin/mature_mir.cgi?name=hsa-miR-19a-3p	TRIM2	23321	tripartite motif containing 2
hsa-miR-19a-3p	MIMAT0000073	966277	http://www.mirdb.org/cgi-bin/target_detail.cgi?targetID=966277	1110	60	http://www.mirdb.org/cgi-bin/mature_mir.cgi?name=hsa-miR-19a-3p	MLEC	9761	malectin
hsa-miR-19a-3p	MIMAT0000073	966346	http://www.mirdb.org/cgi-bin/target_detail.cgi?targetID=966346	1111	60	http://www.mirdb.org/cgi-bin/mature_mir.cgi?name=hsa-miR-19a-3p	PHF11	51131	PHD finger protein 11
hsa-miR-19a-3p	MIMAT0000073	966393	http://www.mirdb.org/cgi-bin/target_detail.cgi?targetID=966393	1112	60	http://www.mirdb.org/cgi-bin/mature_mir.cgi?name=hsa-miR-19a-3p	PSMF1	9491	proteasome inhibitor subunit 1
hsa-miR-19a-3p	MIMAT0000073	966394	http://www.mirdb.org/cgi-bin/target_detail.cgi?targetID=966394	1113	60	http://www.mirdb.org/cgi-bin/mature_mir.cgi?name=hsa-miR-19a-3p	FUT2	2524	fucosyltransferase 2
hsa-miR-19a-3p	MIMAT0000073	966421	http://www.mirdb.org/cgi-bin/target_detail.cgi?targetID=966421	1114	60	http://www.mirdb.org/cgi-bin/mature_mir.cgi?name=hsa-miR-19a-3p	SLC48A1	55652	solute carrier family 48 member 1
hsa-miR-19a-3p	MIMAT0000073	966514	http://www.mirdb.org/cgi-bin/target_detail.cgi?targetID=966514	1115	60	http://www.mirdb.org/cgi-bin/mature_mir.cgi?name=hsa-miR-19a-3p	TMEM245	23731	transmembrane protein 245
hsa-miR-19a-3p	MIMAT0000073	966597	http://www.mirdb.org/cgi-bin/target_detail.cgi?targetID=966597	1116	60	http://www.mirdb.org/cgi-bin/mature_mir.cgi?name=hsa-miR-19a-3p	SETDB2-PHF11	107303344	SETDB2-PHF11 readthrough
hsa-miR-19a-3p	MIMAT0000073	966637	http://www.mirdb.org/cgi-bin/target_detail.cgi?targetID=966637	1117	60	http://www.mirdb.org/cgi-bin/mature_mir.cgi?name=hsa-miR-19a-3p	STAT2	6773	signal transducer and activator of transcription 2
hsa-miR-19a-3p	MIMAT0000073	965366	http://www.mirdb.org/cgi-bin/target_detail.cgi?targetID=965366	1118	59	http://www.mirdb.org/cgi-bin/mature_mir.cgi?name=hsa-miR-19a-3p	C5orf66	100996485	chromosome 5 open reading frame 66
hsa-miR-19a-3p	MIMAT0000073	965412	http://www.mirdb.org/cgi-bin/target_detail.cgi?targetID=965412	1119	59	http://www.mirdb.org/cgi-bin/mature_mir.cgi?name=hsa-miR-19a-3p	PIANP	196500	PILR alpha associated neural protein
hsa-miR-19a-3p	MIMAT0000073	965427	http://www.mirdb.org/cgi-bin/target_detail.cgi?targetID=965427	1120	59	http://www.mirdb.org/cgi-bin/mature_mir.cgi?name=hsa-miR-19a-3p	L3MBTL3	84456	L3MBTL3, histone methyl-lysine binding protein
hsa-miR-19a-3p	MIMAT0000073	965464	http://www.mirdb.org/cgi-bin/target_detail.cgi?targetID=965464	1121	59	http://www.mirdb.org/cgi-bin/mature_mir.cgi?name=hsa-miR-19a-3p	PDE7B	27115	phosphodiesterase 7B
hsa-miR-19a-3p	MIMAT0000073	965497	http://www.mirdb.org/cgi-bin/target_detail.cgi?targetID=965497	1122	59	http://www.mirdb.org/cgi-bin/mature_mir.cgi?name=hsa-miR-19a-3p	FN3KRP	79672	fructosamine 3 kinase related protein
hsa-miR-19a-3p	MIMAT0000073	965517	http://www.mirdb.org/cgi-bin/target_detail.cgi?targetID=965517	1123	59	http://www.mirdb.org/cgi-bin/mature_mir.cgi?name=hsa-miR-19a-3p	PLEKHM3	389072	pleckstrin homology domain containing M3
hsa-miR-19a-3p	MIMAT0000073	965753	http://www.mirdb.org/cgi-bin/target_detail.cgi?targetID=965753	1124	59	http://www.mirdb.org/cgi-bin/mature_mir.cgi?name=hsa-miR-19a-3p	VGLL4	9686	vestigial like family member 4
hsa-miR-19a-3p	MIMAT0000073	965755	http://www.mirdb.org/cgi-bin/target_detail.cgi?targetID=965755	1125	59	http://www.mirdb.org/cgi-bin/mature_mir.cgi?name=hsa-miR-19a-3p	KAT14	57325	lysine acetyltransferase 14
hsa-miR-19a-3p	MIMAT0000073	965832	http://www.mirdb.org/cgi-bin/target_detail.cgi?targetID=965832	1126	59	http://www.mirdb.org/cgi-bin/mature_mir.cgi?name=hsa-miR-19a-3p	GUCY1A1	2982	guanylate cyclase 1 soluble subunit alpha 1
hsa-miR-19a-3p	MIMAT0000073	965877	http://www.mirdb.org/cgi-bin/target_detail.cgi?targetID=965877	1127	59	http://www.mirdb.org/cgi-bin/mature_mir.cgi?name=hsa-miR-19a-3p	CPEB1	64506	cytoplasmic polyadenylation element binding protein 1
hsa-miR-19a-3p	MIMAT0000073	966150	http://www.mirdb.org/cgi-bin/target_detail.cgi?targetID=966150	1128	59	http://www.mirdb.org/cgi-bin/mature_mir.cgi?name=hsa-miR-19a-3p	CBY1	25776	chibby family member 1, beta catenin antagonist
hsa-miR-19a-3p	MIMAT0000073	966185	http://www.mirdb.org/cgi-bin/target_detail.cgi?targetID=966185	1129	59	http://www.mirdb.org/cgi-bin/mature_mir.cgi?name=hsa-miR-19a-3p	TRPM8	79054	transient receptor potential cation channel subfamily M member 8
hsa-miR-19a-3p	MIMAT0000073	966227	http://www.mirdb.org/cgi-bin/target_detail.cgi?targetID=966227	1130	59	http://www.mirdb.org/cgi-bin/mature_mir.cgi?name=hsa-miR-19a-3p	RUNX1T1	862	RUNX1 translocation partner 1
hsa-miR-19a-3p	MIMAT0000073	966259	http://www.mirdb.org/cgi-bin/target_detail.cgi?targetID=966259	1131	59	http://www.mirdb.org/cgi-bin/mature_mir.cgi?name=hsa-miR-19a-3p	MAML1	9794	mastermind like transcriptional coactivator 1
hsa-miR-19a-3p	MIMAT0000073	966270	http://www.mirdb.org/cgi-bin/target_detail.cgi?targetID=966270	1132	59	http://www.mirdb.org/cgi-bin/mature_mir.cgi?name=hsa-miR-19a-3p	NFATC2	4773	nuclear factor of activated T cells 2
hsa-miR-19a-3p	MIMAT0000073	966280	http://www.mirdb.org/cgi-bin/target_detail.cgi?targetID=966280	1133	59	http://www.mirdb.org/cgi-bin/mature_mir.cgi?name=hsa-miR-19a-3p	NDFIP1	80762	Nedd4 family interacting protein 1
hsa-miR-19a-3p	MIMAT0000073	966283	http://www.mirdb.org/cgi-bin/target_detail.cgi?targetID=966283	1134	59	http://www.mirdb.org/cgi-bin/mature_mir.cgi?name=hsa-miR-19a-3p	RAB33B	83452	RAB33B, member RAS oncogene family
hsa-miR-19a-3p	MIMAT0000073	966303	http://www.mirdb.org/cgi-bin/target_detail.cgi?targetID=966303	1135	59	http://www.mirdb.org/cgi-bin/mature_mir.cgi?name=hsa-miR-19a-3p	ELK4	2005	ELK4, ETS transcription factor
hsa-miR-19a-3p	MIMAT0000073	966317	http://www.mirdb.org/cgi-bin/target_detail.cgi?targetID=966317	1136	59	http://www.mirdb.org/cgi-bin/mature_mir.cgi?name=hsa-miR-19a-3p	HNRNPD	3184	heterogeneous nuclear ribonucleoprotein D
hsa-miR-19a-3p	MIMAT0000073	966371	http://www.mirdb.org/cgi-bin/target_detail.cgi?targetID=966371	1137	59	http://www.mirdb.org/cgi-bin/mature_mir.cgi?name=hsa-miR-19a-3p	BMT2	154743	base methyltransferase of 25S rRNA 2 homolog
hsa-miR-19a-3p	MIMAT0000073	966415	http://www.mirdb.org/cgi-bin/target_detail.cgi?targetID=966415	1138	59	http://www.mirdb.org/cgi-bin/mature_mir.cgi?name=hsa-miR-19a-3p	RRAGD	58528	Ras related GTP binding D
hsa-miR-19a-3p	MIMAT0000073	966430	http://www.mirdb.org/cgi-bin/target_detail.cgi?targetID=966430	1139	59	http://www.mirdb.org/cgi-bin/mature_mir.cgi?name=hsa-miR-19a-3p	RFX1	5989	regulatory factor X1
hsa-miR-19a-3p	MIMAT0000073	966465	http://www.mirdb.org/cgi-bin/target_detail.cgi?targetID=966465	1140	59	http://www.mirdb.org/cgi-bin/mature_mir.cgi?name=hsa-miR-19a-3p	C5orf24	134553	chromosome 5 open reading frame 24
hsa-miR-19a-3p	MIMAT0000073	966502	http://www.mirdb.org/cgi-bin/target_detail.cgi?targetID=966502	1141	59	http://www.mirdb.org/cgi-bin/mature_mir.cgi?name=hsa-miR-19a-3p	CDHR1	92211	cadherin related family member 1
hsa-miR-19a-3p	MIMAT0000073	966521	http://www.mirdb.org/cgi-bin/target_detail.cgi?targetID=966521	1142	59	http://www.mirdb.org/cgi-bin/mature_mir.cgi?name=hsa-miR-19a-3p	EYA4	2070	EYA transcriptional coactivator and phosphatase 4
hsa-miR-19a-3p	MIMAT0000073	966524	http://www.mirdb.org/cgi-bin/target_detail.cgi?targetID=966524	1143	59	http://www.mirdb.org/cgi-bin/mature_mir.cgi?name=hsa-miR-19a-3p	VAMP1	6843	vesicle associated membrane protein 1
hsa-miR-19a-3p	MIMAT0000073	966552	http://www.mirdb.org/cgi-bin/target_detail.cgi?targetID=966552	1144	59	http://www.mirdb.org/cgi-bin/mature_mir.cgi?name=hsa-miR-19a-3p	MAVS	57506	mitochondrial antiviral signaling protein
hsa-miR-19a-3p	MIMAT0000073	966568	http://www.mirdb.org/cgi-bin/target_detail.cgi?targetID=966568	1145	59	http://www.mirdb.org/cgi-bin/mature_mir.cgi?name=hsa-miR-19a-3p	CALD1	800	caldesmon 1
hsa-miR-19a-3p	MIMAT0000073	966578	http://www.mirdb.org/cgi-bin/target_detail.cgi?targetID=966578	1146	59	http://www.mirdb.org/cgi-bin/mature_mir.cgi?name=hsa-miR-19a-3p	LMX1B	4010	LIM homeobox transcription factor 1 beta
hsa-miR-19a-3p	MIMAT0000073	966599	http://www.mirdb.org/cgi-bin/target_detail.cgi?targetID=966599	1147	59	http://www.mirdb.org/cgi-bin/mature_mir.cgi?name=hsa-miR-19a-3p	PCLO	27445	piccolo presynaptic cytomatrix protein
hsa-miR-19a-3p	MIMAT0000073	966612	http://www.mirdb.org/cgi-bin/target_detail.cgi?targetID=966612	1148	59	http://www.mirdb.org/cgi-bin/mature_mir.cgi?name=hsa-miR-19a-3p	ULK2	9706	unc-51 like autophagy activating kinase 2
hsa-miR-19a-3p	MIMAT0000073	966664	http://www.mirdb.org/cgi-bin/target_detail.cgi?targetID=966664	1149	59	http://www.mirdb.org/cgi-bin/mature_mir.cgi?name=hsa-miR-19a-3p	BCO1	53630	beta-carotene oxygenase 1
hsa-miR-19a-3p	MIMAT0000073	965391	http://www.mirdb.org/cgi-bin/target_detail.cgi?targetID=965391	1150	58	http://www.mirdb.org/cgi-bin/mature_mir.cgi?name=hsa-miR-19a-3p	ZMYM2	7750	zinc finger MYM-type containing 2
hsa-miR-19a-3p	MIMAT0000073	965400	http://www.mirdb.org/cgi-bin/target_detail.cgi?targetID=965400	1151	58	http://www.mirdb.org/cgi-bin/mature_mir.cgi?name=hsa-miR-19a-3p	VAPB	9217	VAMP associated protein B and C
hsa-miR-19a-3p	MIMAT0000073	965513	http://www.mirdb.org/cgi-bin/target_detail.cgi?targetID=965513	1152	58	http://www.mirdb.org/cgi-bin/mature_mir.cgi?name=hsa-miR-19a-3p	GPBP1	65056	GC-rich promoter binding protein 1
hsa-miR-19a-3p	MIMAT0000073	965562	http://www.mirdb.org/cgi-bin/target_detail.cgi?targetID=965562	1153	58	http://www.mirdb.org/cgi-bin/mature_mir.cgi?name=hsa-miR-19a-3p	DHX40	79665	DEAH-box helicase 40
hsa-miR-19a-3p	MIMAT0000073	965723	http://www.mirdb.org/cgi-bin/target_detail.cgi?targetID=965723	1154	58	http://www.mirdb.org/cgi-bin/mature_mir.cgi?name=hsa-miR-19a-3p	RASGEF1A	221002	RasGEF domain family member 1A
hsa-miR-19a-3p	MIMAT0000073	965742	http://www.mirdb.org/cgi-bin/target_detail.cgi?targetID=965742	1155	58	http://www.mirdb.org/cgi-bin/mature_mir.cgi?name=hsa-miR-19a-3p	NR4A3	8013	nuclear receptor subfamily 4 group A member 3
hsa-miR-19a-3p	MIMAT0000073	965791	http://www.mirdb.org/cgi-bin/target_detail.cgi?targetID=965791	1156	58	http://www.mirdb.org/cgi-bin/mature_mir.cgi?name=hsa-miR-19a-3p	KCNH1	3756	potassium voltage-gated channel subfamily H member 1
hsa-miR-19a-3p	MIMAT0000073	965857	http://www.mirdb.org/cgi-bin/target_detail.cgi?targetID=965857	1157	58	http://www.mirdb.org/cgi-bin/mature_mir.cgi?name=hsa-miR-19a-3p	VPS37B	79720	VPS37B, ESCRT-I subunit
hsa-miR-19a-3p	MIMAT0000073	965914	http://www.mirdb.org/cgi-bin/target_detail.cgi?targetID=965914	1158	58	http://www.mirdb.org/cgi-bin/mature_mir.cgi?name=hsa-miR-19a-3p	FKRP	79147	fukutin related protein
hsa-miR-19a-3p	MIMAT0000073	965954	http://www.mirdb.org/cgi-bin/target_detail.cgi?targetID=965954	1159	58	http://www.mirdb.org/cgi-bin/mature_mir.cgi?name=hsa-miR-19a-3p	TP53INP1	94241	tumor protein p53 inducible nuclear protein 1
hsa-miR-19a-3p	MIMAT0000073	965987	http://www.mirdb.org/cgi-bin/target_detail.cgi?targetID=965987	1160	58	http://www.mirdb.org/cgi-bin/mature_mir.cgi?name=hsa-miR-19a-3p	FBXW11	23291	F-box and WD repeat domain containing 11
hsa-miR-19a-3p	MIMAT0000073	966073	http://www.mirdb.org/cgi-bin/target_detail.cgi?targetID=966073	1161	58	http://www.mirdb.org/cgi-bin/mature_mir.cgi?name=hsa-miR-19a-3p	UNC13A	23025	unc-13 homolog A
hsa-miR-19a-3p	MIMAT0000073	966137	http://www.mirdb.org/cgi-bin/target_detail.cgi?targetID=966137	1162	58	http://www.mirdb.org/cgi-bin/mature_mir.cgi?name=hsa-miR-19a-3p	HNRNPA1	3178	heterogeneous nuclear ribonucleoprotein A1
hsa-miR-19a-3p	MIMAT0000073	966199	http://www.mirdb.org/cgi-bin/target_detail.cgi?targetID=966199	1163	58	http://www.mirdb.org/cgi-bin/mature_mir.cgi?name=hsa-miR-19a-3p	ATP2B2	491	ATPase plasma membrane Ca2+ transporting 2
hsa-miR-19a-3p	MIMAT0000073	966328	http://www.mirdb.org/cgi-bin/target_detail.cgi?targetID=966328	1164	58	http://www.mirdb.org/cgi-bin/mature_mir.cgi?name=hsa-miR-19a-3p	AKAP7	9465	A-kinase anchoring protein 7
hsa-miR-19a-3p	MIMAT0000073	966355	http://www.mirdb.org/cgi-bin/target_detail.cgi?targetID=966355	1165	58	http://www.mirdb.org/cgi-bin/mature_mir.cgi?name=hsa-miR-19a-3p	ST8SIA4	7903	ST8 alpha-N-acetyl-neuraminide alpha-2,8-sialyltransferase 4
hsa-miR-19a-3p	MIMAT0000073	966479	http://www.mirdb.org/cgi-bin/target_detail.cgi?targetID=966479	1166	58	http://www.mirdb.org/cgi-bin/mature_mir.cgi?name=hsa-miR-19a-3p	MMP13	4322	matrix metallopeptidase 13
hsa-miR-19a-3p	MIMAT0000073	966585	http://www.mirdb.org/cgi-bin/target_detail.cgi?targetID=966585	1167	58	http://www.mirdb.org/cgi-bin/mature_mir.cgi?name=hsa-miR-19a-3p	CD55	1604	CD55 molecule (Cromer blood group)
hsa-miR-19a-3p	MIMAT0000073	966667	http://www.mirdb.org/cgi-bin/target_detail.cgi?targetID=966667	1168	58	http://www.mirdb.org/cgi-bin/mature_mir.cgi?name=hsa-miR-19a-3p	CREB3L2	64764	cAMP responsive element binding protein 3 like 2
hsa-miR-19a-3p	MIMAT0000073	966676	http://www.mirdb.org/cgi-bin/target_detail.cgi?targetID=966676	1169	58	http://www.mirdb.org/cgi-bin/mature_mir.cgi?name=hsa-miR-19a-3p	DBT	1629	dihydrolipoamide branched chain transacylase E2
hsa-miR-19a-3p	MIMAT0000073	965360	http://www.mirdb.org/cgi-bin/target_detail.cgi?targetID=965360	1170	57	http://www.mirdb.org/cgi-bin/mature_mir.cgi?name=hsa-miR-19a-3p	VGLL3	389136	vestigial like family member 3
hsa-miR-19a-3p	MIMAT0000073	965397	http://www.mirdb.org/cgi-bin/target_detail.cgi?targetID=965397	1171	57	http://www.mirdb.org/cgi-bin/mature_mir.cgi?name=hsa-miR-19a-3p	SUB1	10923	SUB1 homolog, transcriptional regulator
[truncated: 6,908 more rows]

## Sheet: mirdbV6filtered
miRNAname	targetGene	targetScore
hsa-miR-132-3p	CDK19	100
hsa-miR-132-3p	TIMM9	99
hsa-miR-132-3p	LEMD3	99
[truncated: 4,637 more rows]

## Sheet: TaregetScan7.1
mirbase21	matuAcc	targetGene	representativeTranscript	geneName	LinkToSitesInUTRs	cumulativeWeightedContext++Score	totalContext++Score	aggregatePCT
[truncated: 24,228 more rows]

[truncated: 3 more sheets: TaregetScan7.1filtered, TargetSummary, Intersection]
