# Supplementary material for: Altered microRNA Transcriptome in Cultured Human Liver Cells upon Infection with Ebola Virus
Source: Int J Mol Sci. 2021 Apr 6;22(7):3792. doi: 10.3390/ijms22073792 (PMC8038836; doi:10.3390/ijms22073792)
Supplement: Supplementary file 1 [file ijms-22-03792-s001.zip › Supplementary_File/B_ miRNA_Targets_Prediction/Makona-96h-Huh7_vs_Control-96h-Huh7_down.mature_mirna/TargetSummary.xlsx]

## Sheet: mirdbV6
miRNAname	matuAcc	targetID	targetDetails	targetRank	targetScore	miRNAdetails	geneSymbol	geneID	Gene_Description
hsa-miR-1291	MIMAT0005881	225884	http://www.mirdb.org/cgi-bin/target_detail.cgi?targetID=225884	1	96	http://www.mirdb.org/cgi-bin/mature_mir.cgi?name=hsa-miR-1291	MECP2	4204	methyl-CpG binding protein 2
hsa-miR-1291	MIMAT0005881	225990	http://www.mirdb.org/cgi-bin/target_detail.cgi?targetID=225990	2	96	http://www.mirdb.org/cgi-bin/mature_mir.cgi?name=hsa-miR-1291	NF2	4771	neurofibromin 2
hsa-miR-1291	MIMAT0005881	226340	http://www.mirdb.org/cgi-bin/target_detail.cgi?targetID=226340	3	96	http://www.mirdb.org/cgi-bin/mature_mir.cgi?name=hsa-miR-1291	PGM5	5239	phosphoglucomutase 5
hsa-miR-1291	MIMAT0005881	226081	http://www.mirdb.org/cgi-bin/target_detail.cgi?targetID=226081	4	96	http://www.mirdb.org/cgi-bin/mature_mir.cgi?name=hsa-miR-1291	REEP2	51308	receptor accessory protein 2
hsa-miR-1291	MIMAT0005881	226350	http://www.mirdb.org/cgi-bin/target_detail.cgi?targetID=226350	5	95	http://www.mirdb.org/cgi-bin/mature_mir.cgi?name=hsa-miR-1291	ST6GALNAC6	30815	ST6 N-acetylgalactosaminide alpha-2,6-sialyltransferase 6
hsa-miR-1291	MIMAT0005881	225857	http://www.mirdb.org/cgi-bin/target_detail.cgi?targetID=225857	6	95	http://www.mirdb.org/cgi-bin/mature_mir.cgi?name=hsa-miR-1291	VASH1	22846	vasohibin 1
hsa-miR-1291	MIMAT0005881	225850	http://www.mirdb.org/cgi-bin/target_detail.cgi?targetID=225850	7	95	http://www.mirdb.org/cgi-bin/mature_mir.cgi?name=hsa-miR-1291	CYP2C18	1562	cytochrome P450 family 2 subfamily C member 18
hsa-miR-1291	MIMAT0005881	226311	http://www.mirdb.org/cgi-bin/target_detail.cgi?targetID=226311	8	95	http://www.mirdb.org/cgi-bin/mature_mir.cgi?name=hsa-miR-1291	GLYCTK	132158	glycerate kinase
hsa-miR-1291	MIMAT0005881	225832	http://www.mirdb.org/cgi-bin/target_detail.cgi?targetID=225832	9	94	http://www.mirdb.org/cgi-bin/mature_mir.cgi?name=hsa-miR-1291	XKR7	343702	XK related 7
hsa-miR-1291	MIMAT0005881	226036	http://www.mirdb.org/cgi-bin/target_detail.cgi?targetID=226036	10	94	http://www.mirdb.org/cgi-bin/mature_mir.cgi?name=hsa-miR-1291	IQSEC2	23096	IQ motif and Sec7 domain 2
hsa-miR-1291	MIMAT0005881	225975	http://www.mirdb.org/cgi-bin/target_detail.cgi?targetID=225975	11	94	http://www.mirdb.org/cgi-bin/mature_mir.cgi?name=hsa-miR-1291	ESYT1	23344	extended synaptotagmin 1
hsa-miR-1291	MIMAT0005881	226260	http://www.mirdb.org/cgi-bin/target_detail.cgi?targetID=226260	12	94	http://www.mirdb.org/cgi-bin/mature_mir.cgi?name=hsa-miR-1291	CDC42EP1	11135	CDC42 effector protein 1
hsa-miR-1291	MIMAT0005881	226375	http://www.mirdb.org/cgi-bin/target_detail.cgi?targetID=226375	13	93	http://www.mirdb.org/cgi-bin/mature_mir.cgi?name=hsa-miR-1291	RBFOX1	54715	RNA binding fox-1 homolog 1
hsa-miR-1291	MIMAT0005881	226056	http://www.mirdb.org/cgi-bin/target_detail.cgi?targetID=226056	14	93	http://www.mirdb.org/cgi-bin/mature_mir.cgi?name=hsa-miR-1291	KLHDC10	23008	kelch domain containing 10
hsa-miR-1291	MIMAT0005881	226214	http://www.mirdb.org/cgi-bin/target_detail.cgi?targetID=226214	15	93	http://www.mirdb.org/cgi-bin/mature_mir.cgi?name=hsa-miR-1291	OAZ2	4947	ornithine decarboxylase antizyme 2
hsa-miR-1291	MIMAT0005881	226006	http://www.mirdb.org/cgi-bin/target_detail.cgi?targetID=226006	16	93	http://www.mirdb.org/cgi-bin/mature_mir.cgi?name=hsa-miR-1291	VWA5A	4013	von Willebrand factor A domain containing 5A
hsa-miR-1291	MIMAT0005881	226268	http://www.mirdb.org/cgi-bin/target_detail.cgi?targetID=226268	17	92	http://www.mirdb.org/cgi-bin/mature_mir.cgi?name=hsa-miR-1291	MUC22	100507679	mucin 22
hsa-miR-1291	MIMAT0005881	226292	http://www.mirdb.org/cgi-bin/target_detail.cgi?targetID=226292	18	92	http://www.mirdb.org/cgi-bin/mature_mir.cgi?name=hsa-miR-1291	TGM4	7047	transglutaminase 4
hsa-miR-1291	MIMAT0005881	225957	http://www.mirdb.org/cgi-bin/target_detail.cgi?targetID=225957	19	92	http://www.mirdb.org/cgi-bin/mature_mir.cgi?name=hsa-miR-1291	FAM160A2	84067	family with sequence similarity 160 member A2
hsa-miR-1291	MIMAT0005881	226122	http://www.mirdb.org/cgi-bin/target_detail.cgi?targetID=226122	20	92	http://www.mirdb.org/cgi-bin/mature_mir.cgi?name=hsa-miR-1291	KIAA1549	57670	KIAA1549
hsa-miR-1291	MIMAT0005881	226066	http://www.mirdb.org/cgi-bin/target_detail.cgi?targetID=226066	21	92	http://www.mirdb.org/cgi-bin/mature_mir.cgi?name=hsa-miR-1291	MAGEA11	4110	MAGE family member A11
hsa-miR-1291	MIMAT0005881	226368	http://www.mirdb.org/cgi-bin/target_detail.cgi?targetID=226368	22	91	http://www.mirdb.org/cgi-bin/mature_mir.cgi?name=hsa-miR-1291	EDC3	80153	enhancer of mRNA decapping 3
hsa-miR-1291	MIMAT0005881	226240	http://www.mirdb.org/cgi-bin/target_detail.cgi?targetID=226240	23	91	http://www.mirdb.org/cgi-bin/mature_mir.cgi?name=hsa-miR-1291	FOXP4	116113	forkhead box P4
hsa-miR-1291	MIMAT0005881	226280	http://www.mirdb.org/cgi-bin/target_detail.cgi?targetID=226280	24	91	http://www.mirdb.org/cgi-bin/mature_mir.cgi?name=hsa-miR-1291	IMPA2	3613	inositol monophosphatase 2
hsa-miR-1291	MIMAT0005881	225933	http://www.mirdb.org/cgi-bin/target_detail.cgi?targetID=225933	25	91	http://www.mirdb.org/cgi-bin/mature_mir.cgi?name=hsa-miR-1291	SHKBP1	92799	SH3KBP1 binding protein 1
hsa-miR-1291	MIMAT0005881	226095	http://www.mirdb.org/cgi-bin/target_detail.cgi?targetID=226095	26	91	http://www.mirdb.org/cgi-bin/mature_mir.cgi?name=hsa-miR-1291	MBNL3	55796	muscleblind like splicing regulator 3
hsa-miR-1291	MIMAT0005881	225800	http://www.mirdb.org/cgi-bin/target_detail.cgi?targetID=225800	27	90	http://www.mirdb.org/cgi-bin/mature_mir.cgi?name=hsa-miR-1291	WNT11	7481	Wnt family member 11
hsa-miR-1291	MIMAT0005881	226299	http://www.mirdb.org/cgi-bin/target_detail.cgi?targetID=226299	28	90	http://www.mirdb.org/cgi-bin/mature_mir.cgi?name=hsa-miR-1291	PAK2	5062	p21 (RAC1) activated kinase 2
hsa-miR-1291	MIMAT0005881	225797	http://www.mirdb.org/cgi-bin/target_detail.cgi?targetID=225797	29	90	http://www.mirdb.org/cgi-bin/mature_mir.cgi?name=hsa-miR-1291	ERMP1	79956	endoplasmic reticulum metallopeptidase 1
hsa-miR-1291	MIMAT0005881	226281	http://www.mirdb.org/cgi-bin/target_detail.cgi?targetID=226281	30	90	http://www.mirdb.org/cgi-bin/mature_mir.cgi?name=hsa-miR-1291	ARID3B	10620	AT-rich interaction domain 3B
hsa-miR-1291	MIMAT0005881	225769	http://www.mirdb.org/cgi-bin/target_detail.cgi?targetID=225769	31	90	http://www.mirdb.org/cgi-bin/mature_mir.cgi?name=hsa-miR-1291	LMOD1	25802	leiomodin 1
hsa-miR-1291	MIMAT0005881	226082	http://www.mirdb.org/cgi-bin/target_detail.cgi?targetID=226082	32	90	http://www.mirdb.org/cgi-bin/mature_mir.cgi?name=hsa-miR-1291	UNC13B	10497	unc-13 homolog B
hsa-miR-1291	MIMAT0005881	226395	http://www.mirdb.org/cgi-bin/target_detail.cgi?targetID=226395	33	90	http://www.mirdb.org/cgi-bin/mature_mir.cgi?name=hsa-miR-1291	USP37	57695	ubiquitin specific peptidase 37
hsa-miR-1291	MIMAT0005881	225773	http://www.mirdb.org/cgi-bin/target_detail.cgi?targetID=225773	34	90	http://www.mirdb.org/cgi-bin/mature_mir.cgi?name=hsa-miR-1291	SLC6A3	6531	solute carrier family 6 member 3
hsa-miR-1291	MIMAT0005881	226341	http://www.mirdb.org/cgi-bin/target_detail.cgi?targetID=226341	35	89	http://www.mirdb.org/cgi-bin/mature_mir.cgi?name=hsa-miR-1291	FBXO10	26267	F-box protein 10
hsa-miR-1291	MIMAT0005881	225818	http://www.mirdb.org/cgi-bin/target_detail.cgi?targetID=225818	36	89	http://www.mirdb.org/cgi-bin/mature_mir.cgi?name=hsa-miR-1291	SNRPB	6628	small nuclear ribonucleoprotein polypeptides B and B1
hsa-miR-1291	MIMAT0005881	226376	http://www.mirdb.org/cgi-bin/target_detail.cgi?targetID=226376	37	89	http://www.mirdb.org/cgi-bin/mature_mir.cgi?name=hsa-miR-1291	RALGDS	5900	ral guanine nucleotide dissociation stimulator
hsa-miR-1291	MIMAT0005881	226316	http://www.mirdb.org/cgi-bin/target_detail.cgi?targetID=226316	38	89	http://www.mirdb.org/cgi-bin/mature_mir.cgi?name=hsa-miR-1291	MFSD14B	84641	major facilitator superfamily domain containing 14B
hsa-miR-1291	MIMAT0005881	226385	http://www.mirdb.org/cgi-bin/target_detail.cgi?targetID=226385	39	89	http://www.mirdb.org/cgi-bin/mature_mir.cgi?name=hsa-miR-1291	ODF2	4957	outer dense fiber of sperm tails 2
hsa-miR-1291	MIMAT0005881	225993	http://www.mirdb.org/cgi-bin/target_detail.cgi?targetID=225993	40	89	http://www.mirdb.org/cgi-bin/mature_mir.cgi?name=hsa-miR-1291	IL1B	3553	interleukin 1 beta
hsa-miR-1291	MIMAT0005881	226022	http://www.mirdb.org/cgi-bin/target_detail.cgi?targetID=226022	41	89	http://www.mirdb.org/cgi-bin/mature_mir.cgi?name=hsa-miR-1291	DYNC1I1	1780	dynein cytoplasmic 1 intermediate chain 1
hsa-miR-1291	MIMAT0005881	226225	http://www.mirdb.org/cgi-bin/target_detail.cgi?targetID=226225	42	88	http://www.mirdb.org/cgi-bin/mature_mir.cgi?name=hsa-miR-1291	PLA2G4C	8605	phospholipase A2 group IVC
hsa-miR-1291	MIMAT0005881	226185	http://www.mirdb.org/cgi-bin/target_detail.cgi?targetID=226185	43	88	http://www.mirdb.org/cgi-bin/mature_mir.cgi?name=hsa-miR-1291	PTPA	5524	protein phosphatase 2 phosphatase activator
hsa-miR-1291	MIMAT0005881	225897	http://www.mirdb.org/cgi-bin/target_detail.cgi?targetID=225897	44	88	http://www.mirdb.org/cgi-bin/mature_mir.cgi?name=hsa-miR-1291	CD79A	973	CD79a molecule
hsa-miR-1291	MIMAT0005881	226025	http://www.mirdb.org/cgi-bin/target_detail.cgi?targetID=226025	45	88	http://www.mirdb.org/cgi-bin/mature_mir.cgi?name=hsa-miR-1291	CABP7	164633	calcium binding protein 7
hsa-miR-1291	MIMAT0005881	226380	http://www.mirdb.org/cgi-bin/target_detail.cgi?targetID=226380	46	88	http://www.mirdb.org/cgi-bin/mature_mir.cgi?name=hsa-miR-1291	NRIP1	8204	nuclear receptor interacting protein 1
hsa-miR-1291	MIMAT0005881	226330	http://www.mirdb.org/cgi-bin/target_detail.cgi?targetID=226330	47	88	http://www.mirdb.org/cgi-bin/mature_mir.cgi?name=hsa-miR-1291	CUX1	1523	cut like homeobox 1
hsa-miR-1291	MIMAT0005881	225917	http://www.mirdb.org/cgi-bin/target_detail.cgi?targetID=225917	48	88	http://www.mirdb.org/cgi-bin/mature_mir.cgi?name=hsa-miR-1291	NFATC4	4776	nuclear factor of activated T cells 4
hsa-miR-1291	MIMAT0005881	226234	http://www.mirdb.org/cgi-bin/target_detail.cgi?targetID=226234	49	87	http://www.mirdb.org/cgi-bin/mature_mir.cgi?name=hsa-miR-1291	PTPRU	10076	protein tyrosine phosphatase, receptor type U
hsa-miR-1291	MIMAT0005881	225902	http://www.mirdb.org/cgi-bin/target_detail.cgi?targetID=225902	50	87	http://www.mirdb.org/cgi-bin/mature_mir.cgi?name=hsa-miR-1291	MAN1C1	57134	mannosidase alpha class 1C member 1
hsa-miR-1291	MIMAT0005881	226325	http://www.mirdb.org/cgi-bin/target_detail.cgi?targetID=226325	51	87	http://www.mirdb.org/cgi-bin/mature_mir.cgi?name=hsa-miR-1291	FBXO41	150726	F-box protein 41
hsa-miR-1291	MIMAT0005881	226132	http://www.mirdb.org/cgi-bin/target_detail.cgi?targetID=226132	52	87	http://www.mirdb.org/cgi-bin/mature_mir.cgi?name=hsa-miR-1291	FAM153B	202134	family with sequence similarity 153 member B
hsa-miR-1291	MIMAT0005881	226157	http://www.mirdb.org/cgi-bin/target_detail.cgi?targetID=226157	53	87	http://www.mirdb.org/cgi-bin/mature_mir.cgi?name=hsa-miR-1291	FAM153A	285596	family with sequence similarity 153 member A
hsa-miR-1291	MIMAT0005881	225803	http://www.mirdb.org/cgi-bin/target_detail.cgi?targetID=225803	54	87	http://www.mirdb.org/cgi-bin/mature_mir.cgi?name=hsa-miR-1291	PGAP3	93210	post-GPI attachment to proteins 3
hsa-miR-1291	MIMAT0005881	225864	http://www.mirdb.org/cgi-bin/target_detail.cgi?targetID=225864	55	87	http://www.mirdb.org/cgi-bin/mature_mir.cgi?name=hsa-miR-1291	CCDC97	90324	coiled-coil domain containing 97
hsa-miR-1291	MIMAT0005881	226100	http://www.mirdb.org/cgi-bin/target_detail.cgi?targetID=226100	56	87	http://www.mirdb.org/cgi-bin/mature_mir.cgi?name=hsa-miR-1291	TIAM1	7074	T cell lymphoma invasion and metastasis 1
hsa-miR-1291	MIMAT0005881	226169	http://www.mirdb.org/cgi-bin/target_detail.cgi?targetID=226169	57	87	http://www.mirdb.org/cgi-bin/mature_mir.cgi?name=hsa-miR-1291	CES3	23491	carboxylesterase 3
hsa-miR-1291	MIMAT0005881	226167	http://www.mirdb.org/cgi-bin/target_detail.cgi?targetID=226167	58	87	http://www.mirdb.org/cgi-bin/mature_mir.cgi?name=hsa-miR-1291	LOC100287036	100287036	uncharacterized LOC100287036
hsa-miR-1291	MIMAT0005881	226287	http://www.mirdb.org/cgi-bin/target_detail.cgi?targetID=226287	59	87	http://www.mirdb.org/cgi-bin/mature_mir.cgi?name=hsa-miR-1291	ETV6	2120	ETS variant 6
hsa-miR-1291	MIMAT0005881	226079	http://www.mirdb.org/cgi-bin/target_detail.cgi?targetID=226079	60	87	http://www.mirdb.org/cgi-bin/mature_mir.cgi?name=hsa-miR-1291	DNAJB5	25822	DnaJ heat shock protein family (Hsp40) member B5
hsa-miR-1291	MIMAT0005881	226104	http://www.mirdb.org/cgi-bin/target_detail.cgi?targetID=226104	61	86	http://www.mirdb.org/cgi-bin/mature_mir.cgi?name=hsa-miR-1291	ZHX1-C8orf76	100533106	ZHX1-C8orf76 readthrough
hsa-miR-1291	MIMAT0005881	226118	http://www.mirdb.org/cgi-bin/target_detail.cgi?targetID=226118	62	86	http://www.mirdb.org/cgi-bin/mature_mir.cgi?name=hsa-miR-1291	KCNQ5	56479	potassium voltage-gated channel subfamily Q member 5
hsa-miR-1291	MIMAT0005881	225828	http://www.mirdb.org/cgi-bin/target_detail.cgi?targetID=225828	63	86	http://www.mirdb.org/cgi-bin/mature_mir.cgi?name=hsa-miR-1291	SH2D5	400745	SH2 domain containing 5
hsa-miR-1291	MIMAT0005881	226326	http://www.mirdb.org/cgi-bin/target_detail.cgi?targetID=226326	64	86	http://www.mirdb.org/cgi-bin/mature_mir.cgi?name=hsa-miR-1291	IQCE	23288	IQ motif containing E
hsa-miR-1291	MIMAT0005881	226062	http://www.mirdb.org/cgi-bin/target_detail.cgi?targetID=226062	65	86	http://www.mirdb.org/cgi-bin/mature_mir.cgi?name=hsa-miR-1291	KREMEN1	83999	kringle containing transmembrane protein 1
hsa-miR-1291	MIMAT0005881	225822	http://www.mirdb.org/cgi-bin/target_detail.cgi?targetID=225822	66	86	http://www.mirdb.org/cgi-bin/mature_mir.cgi?name=hsa-miR-1291	USP45	85015	ubiquitin specific peptidase 45
hsa-miR-1291	MIMAT0005881	226024	http://www.mirdb.org/cgi-bin/target_detail.cgi?targetID=226024	67	86	http://www.mirdb.org/cgi-bin/mature_mir.cgi?name=hsa-miR-1291	MYORG	57462	myogenesis regulating glycosidase (putative)
hsa-miR-1291	MIMAT0005881	226052	http://www.mirdb.org/cgi-bin/target_detail.cgi?targetID=226052	68	86	http://www.mirdb.org/cgi-bin/mature_mir.cgi?name=hsa-miR-1291	H2AFX	3014	H2A histone family member X
hsa-miR-1291	MIMAT0005881	226155	http://www.mirdb.org/cgi-bin/target_detail.cgi?targetID=226155	69	85	http://www.mirdb.org/cgi-bin/mature_mir.cgi?name=hsa-miR-1291	SH3PXD2A	9644	SH3 and PX domains 2A
hsa-miR-1291	MIMAT0005881	225918	http://www.mirdb.org/cgi-bin/target_detail.cgi?targetID=225918	70	85	http://www.mirdb.org/cgi-bin/mature_mir.cgi?name=hsa-miR-1291	ZMIZ1	57178	zinc finger MIZ-type containing 1
hsa-miR-1291	MIMAT0005881	226099	http://www.mirdb.org/cgi-bin/target_detail.cgi?targetID=226099	71	85	http://www.mirdb.org/cgi-bin/mature_mir.cgi?name=hsa-miR-1291	TIMM22	29928	translocase of inner mitochondrial membrane 22
hsa-miR-1291	MIMAT0005881	226270	http://www.mirdb.org/cgi-bin/target_detail.cgi?targetID=226270	72	85	http://www.mirdb.org/cgi-bin/mature_mir.cgi?name=hsa-miR-1291	RGS9BP	388531	regulator of G protein signaling 9 binding protein
hsa-miR-1291	MIMAT0005881	226371	http://www.mirdb.org/cgi-bin/target_detail.cgi?targetID=226371	73	85	http://www.mirdb.org/cgi-bin/mature_mir.cgi?name=hsa-miR-1291	GPM6A	2823	glycoprotein M6A
hsa-miR-1291	MIMAT0005881	225986	http://www.mirdb.org/cgi-bin/target_detail.cgi?targetID=225986	74	85	http://www.mirdb.org/cgi-bin/mature_mir.cgi?name=hsa-miR-1291	KIAA0319L	79932	KIAA0319 like
hsa-miR-1291	MIMAT0005881	225959	http://www.mirdb.org/cgi-bin/target_detail.cgi?targetID=225959	75	85	http://www.mirdb.org/cgi-bin/mature_mir.cgi?name=hsa-miR-1291	ACAP3	116983	ArfGAP with coiled-coil, ankyrin repeat and PH domains 3
hsa-miR-1291	MIMAT0005881	226106	http://www.mirdb.org/cgi-bin/target_detail.cgi?targetID=226106	76	85	http://www.mirdb.org/cgi-bin/mature_mir.cgi?name=hsa-miR-1291	SLC9A5	6553	solute carrier family 9 member A5
hsa-miR-1291	MIMAT0005881	226021	http://www.mirdb.org/cgi-bin/target_detail.cgi?targetID=226021	77	85	http://www.mirdb.org/cgi-bin/mature_mir.cgi?name=hsa-miR-1291	IQSEC3	440073	IQ motif and Sec7 domain 3
hsa-miR-1291	MIMAT0005881	226279	http://www.mirdb.org/cgi-bin/target_detail.cgi?targetID=226279	78	84	http://www.mirdb.org/cgi-bin/mature_mir.cgi?name=hsa-miR-1291	NPTXR	23467	neuronal pentraxin receptor
hsa-miR-1291	MIMAT0005881	226055	http://www.mirdb.org/cgi-bin/target_detail.cgi?targetID=226055	79	84	http://www.mirdb.org/cgi-bin/mature_mir.cgi?name=hsa-miR-1291	ARL4C	10123	ADP ribosylation factor like GTPase 4C
hsa-miR-1291	MIMAT0005881	226051	http://www.mirdb.org/cgi-bin/target_detail.cgi?targetID=226051	80	84	http://www.mirdb.org/cgi-bin/mature_mir.cgi?name=hsa-miR-1291	FAAP100	80233	FA core complex associated protein 100
hsa-miR-1291	MIMAT0005881	226239	http://www.mirdb.org/cgi-bin/target_detail.cgi?targetID=226239	81	84	http://www.mirdb.org/cgi-bin/mature_mir.cgi?name=hsa-miR-1291	RASSF1	11186	Ras association domain family member 1
hsa-miR-1291	MIMAT0005881	226242	http://www.mirdb.org/cgi-bin/target_detail.cgi?targetID=226242	82	84	http://www.mirdb.org/cgi-bin/mature_mir.cgi?name=hsa-miR-1291	SCN1B	6324	sodium voltage-gated channel beta subunit 1
hsa-miR-1291	MIMAT0005881	226001	http://www.mirdb.org/cgi-bin/target_detail.cgi?targetID=226001	83	83	http://www.mirdb.org/cgi-bin/mature_mir.cgi?name=hsa-miR-1291	NR3C1	2908	nuclear receptor subfamily 3 group C member 1
hsa-miR-1291	MIMAT0005881	225916	http://www.mirdb.org/cgi-bin/target_detail.cgi?targetID=225916	84	83	http://www.mirdb.org/cgi-bin/mature_mir.cgi?name=hsa-miR-1291	EPHB2	2048	EPH receptor B2
hsa-miR-1291	MIMAT0005881	225923	http://www.mirdb.org/cgi-bin/target_detail.cgi?targetID=225923	85	83	http://www.mirdb.org/cgi-bin/mature_mir.cgi?name=hsa-miR-1291	NOS1AP	9722	nitric oxide synthase 1 adaptor protein
hsa-miR-1291	MIMAT0005881	225927	http://www.mirdb.org/cgi-bin/target_detail.cgi?targetID=225927	86	83	http://www.mirdb.org/cgi-bin/mature_mir.cgi?name=hsa-miR-1291	FOXS1	2307	forkhead box S1
hsa-miR-1291	MIMAT0005881	226029	http://www.mirdb.org/cgi-bin/target_detail.cgi?targetID=226029	87	83	http://www.mirdb.org/cgi-bin/mature_mir.cgi?name=hsa-miR-1291	CC2D1A	54862	coiled-coil and C2 domain containing 1A
hsa-miR-1291	MIMAT0005881	225812	http://www.mirdb.org/cgi-bin/target_detail.cgi?targetID=225812	88	83	http://www.mirdb.org/cgi-bin/mature_mir.cgi?name=hsa-miR-1291	SRSF9	8683	serine and arginine rich splicing factor 9
hsa-miR-1291	MIMAT0005881	226222	http://www.mirdb.org/cgi-bin/target_detail.cgi?targetID=226222	89	83	http://www.mirdb.org/cgi-bin/mature_mir.cgi?name=hsa-miR-1291	LIMS2	55679	LIM zinc finger domain containing 2
hsa-miR-1291	MIMAT0005881	225848	http://www.mirdb.org/cgi-bin/target_detail.cgi?targetID=225848	90	83	http://www.mirdb.org/cgi-bin/mature_mir.cgi?name=hsa-miR-1291	VSIG4	11326	V-set and immunoglobulin domain containing 4
hsa-miR-1291	MIMAT0005881	226318	http://www.mirdb.org/cgi-bin/target_detail.cgi?targetID=226318	91	83	http://www.mirdb.org/cgi-bin/mature_mir.cgi?name=hsa-miR-1291	CDT1	81620	chromatin licensing and DNA replication factor 1
hsa-miR-1291	MIMAT0005881	226108	http://www.mirdb.org/cgi-bin/target_detail.cgi?targetID=226108	92	82	http://www.mirdb.org/cgi-bin/mature_mir.cgi?name=hsa-miR-1291	CRTC1	23373	CREB regulated transcription coactivator 1
hsa-miR-1291	MIMAT0005881	226257	http://www.mirdb.org/cgi-bin/target_detail.cgi?targetID=226257	93	82	http://www.mirdb.org/cgi-bin/mature_mir.cgi?name=hsa-miR-1291	FAM189A1	23359	family with sequence similarity 189 member A1
hsa-miR-1291	MIMAT0005881	226040	http://www.mirdb.org/cgi-bin/target_detail.cgi?targetID=226040	94	82	http://www.mirdb.org/cgi-bin/mature_mir.cgi?name=hsa-miR-1291	RASAL2	9462	RAS protein activator like 2
hsa-miR-1291	MIMAT0005881	225976	http://www.mirdb.org/cgi-bin/target_detail.cgi?targetID=225976	95	82	http://www.mirdb.org/cgi-bin/mature_mir.cgi?name=hsa-miR-1291	PAFAH2	5051	platelet activating factor acetylhydrolase 2
hsa-miR-1291	MIMAT0005881	225943	http://www.mirdb.org/cgi-bin/target_detail.cgi?targetID=225943	96	82	http://www.mirdb.org/cgi-bin/mature_mir.cgi?name=hsa-miR-1291	HMOX1	3162	heme oxygenase 1
hsa-miR-1291	MIMAT0005881	225771	http://www.mirdb.org/cgi-bin/target_detail.cgi?targetID=225771	97	82	http://www.mirdb.org/cgi-bin/mature_mir.cgi?name=hsa-miR-1291	PHYHIP	9796	phytanoyl-CoA 2-hydroxylase interacting protein
hsa-miR-1291	MIMAT0005881	226361	http://www.mirdb.org/cgi-bin/target_detail.cgi?targetID=226361	98	82	http://www.mirdb.org/cgi-bin/mature_mir.cgi?name=hsa-miR-1291	CYB561A3	220002	cytochrome b561 family member A3
hsa-miR-1291	MIMAT0005881	226248	http://www.mirdb.org/cgi-bin/target_detail.cgi?targetID=226248	99	82	http://www.mirdb.org/cgi-bin/mature_mir.cgi?name=hsa-miR-1291	SHISAL1	85352	shisa like 1
hsa-miR-1291	MIMAT0005881	226249	http://www.mirdb.org/cgi-bin/target_detail.cgi?targetID=226249	100	81	http://www.mirdb.org/cgi-bin/mature_mir.cgi?name=hsa-miR-1291	AQP1	358	aquaporin 1 (Colton blood group)
hsa-miR-1291	MIMAT0005881	226282	http://www.mirdb.org/cgi-bin/target_detail.cgi?targetID=226282	101	81	http://www.mirdb.org/cgi-bin/mature_mir.cgi?name=hsa-miR-1291	PML	5371	promyelocytic leukemia
hsa-miR-1291	MIMAT0005881	226241	http://www.mirdb.org/cgi-bin/target_detail.cgi?targetID=226241	102	81	http://www.mirdb.org/cgi-bin/mature_mir.cgi?name=hsa-miR-1291	FGFR3	2261	fibroblast growth factor receptor 3
hsa-miR-1291	MIMAT0005881	226177	http://www.mirdb.org/cgi-bin/target_detail.cgi?targetID=226177	103	81	http://www.mirdb.org/cgi-bin/mature_mir.cgi?name=hsa-miR-1291	RNF123	63891	ring finger protein 123
hsa-miR-1291	MIMAT0005881	225786	http://www.mirdb.org/cgi-bin/target_detail.cgi?targetID=225786	104	81	http://www.mirdb.org/cgi-bin/mature_mir.cgi?name=hsa-miR-1291	C11orf21	29125	chromosome 11 open reading frame 21
hsa-miR-1291	MIMAT0005881	226319	http://www.mirdb.org/cgi-bin/target_detail.cgi?targetID=226319	105	81	http://www.mirdb.org/cgi-bin/mature_mir.cgi?name=hsa-miR-1291	MAPKAP1	79109	mitogen-activated protein kinase associated protein 1
hsa-miR-1291	MIMAT0005881	226101	http://www.mirdb.org/cgi-bin/target_detail.cgi?targetID=226101	106	81	http://www.mirdb.org/cgi-bin/mature_mir.cgi?name=hsa-miR-1291	MGAT5	4249	alpha-1,6-mannosylglycoprotein 6-beta-N-acetylglucosaminyltransferase
hsa-miR-1291	MIMAT0005881	225954	http://www.mirdb.org/cgi-bin/target_detail.cgi?targetID=225954	107	81	http://www.mirdb.org/cgi-bin/mature_mir.cgi?name=hsa-miR-1291	F5	2153	coagulation factor V
hsa-miR-1291	MIMAT0005881	225829	http://www.mirdb.org/cgi-bin/target_detail.cgi?targetID=225829	108	81	http://www.mirdb.org/cgi-bin/mature_mir.cgi?name=hsa-miR-1291	PIM1	5292	Pim-1 proto-oncogene, serine/threonine kinase
hsa-miR-1291	MIMAT0005881	226244	http://www.mirdb.org/cgi-bin/target_detail.cgi?targetID=226244	109	81	http://www.mirdb.org/cgi-bin/mature_mir.cgi?name=hsa-miR-1291	ELOVL5	60481	ELOVL fatty acid elongase 5
hsa-miR-1291	MIMAT0005881	226274	http://www.mirdb.org/cgi-bin/target_detail.cgi?targetID=226274	110	80	http://www.mirdb.org/cgi-bin/mature_mir.cgi?name=hsa-miR-1291	C19orf54	284325	chromosome 19 open reading frame 54
hsa-miR-1291	MIMAT0005881	225963	http://www.mirdb.org/cgi-bin/target_detail.cgi?targetID=225963	111	80	http://www.mirdb.org/cgi-bin/mature_mir.cgi?name=hsa-miR-1291	PLPPR2	64748	phospholipid phosphatase related 2
hsa-miR-1291	MIMAT0005881	226358	http://www.mirdb.org/cgi-bin/target_detail.cgi?targetID=226358	112	80	http://www.mirdb.org/cgi-bin/mature_mir.cgi?name=hsa-miR-1291	KLHL22	84861	kelch like family member 22
hsa-miR-1291	MIMAT0005881	226096	http://www.mirdb.org/cgi-bin/target_detail.cgi?targetID=226096	113	80	http://www.mirdb.org/cgi-bin/mature_mir.cgi?name=hsa-miR-1291	CD74	972	CD74 molecule
hsa-miR-1291	MIMAT0005881	226221	http://www.mirdb.org/cgi-bin/target_detail.cgi?targetID=226221	114	80	http://www.mirdb.org/cgi-bin/mature_mir.cgi?name=hsa-miR-1291	CEMIP2	23670	cell migration inducing hyaluronidase 2
hsa-miR-1291	MIMAT0005881	226261	http://www.mirdb.org/cgi-bin/target_detail.cgi?targetID=226261	115	80	http://www.mirdb.org/cgi-bin/mature_mir.cgi?name=hsa-miR-1291	DDX54	79039	DEAD-box helicase 54
hsa-miR-1291	MIMAT0005881	226163	http://www.mirdb.org/cgi-bin/target_detail.cgi?targetID=226163	116	80	http://www.mirdb.org/cgi-bin/mature_mir.cgi?name=hsa-miR-1291	NUTM2G	441457	NUT family member 2G
hsa-miR-1291	MIMAT0005881	225784	http://www.mirdb.org/cgi-bin/target_detail.cgi?targetID=225784	117	80	http://www.mirdb.org/cgi-bin/mature_mir.cgi?name=hsa-miR-1291	MAP3K9	4293	mitogen-activated protein kinase kinase kinase 9
hsa-miR-1291	MIMAT0005881	226088	http://www.mirdb.org/cgi-bin/target_detail.cgi?targetID=226088	118	80	http://www.mirdb.org/cgi-bin/mature_mir.cgi?name=hsa-miR-1291	DNAJA4	55466	DnaJ heat shock protein family (Hsp40) member A4
hsa-miR-1291	MIMAT0005881	226390	http://www.mirdb.org/cgi-bin/target_detail.cgi?targetID=226390	119	80	http://www.mirdb.org/cgi-bin/mature_mir.cgi?name=hsa-miR-1291	TOR1AIP2	163590	torsin 1A interacting protein 2
hsa-miR-1291	MIMAT0005881	225921	http://www.mirdb.org/cgi-bin/target_detail.cgi?targetID=225921	120	80	http://www.mirdb.org/cgi-bin/mature_mir.cgi?name=hsa-miR-1291	LYNX1	66004	Ly6/neurotoxin 1
hsa-miR-1291	MIMAT0005881	226356	http://www.mirdb.org/cgi-bin/target_detail.cgi?targetID=226356	121	79	http://www.mirdb.org/cgi-bin/mature_mir.cgi?name=hsa-miR-1291	SEPT3	55964	septin 3
hsa-miR-1291	MIMAT0005881	226209	http://www.mirdb.org/cgi-bin/target_detail.cgi?targetID=226209	122	79	http://www.mirdb.org/cgi-bin/mature_mir.cgi?name=hsa-miR-1291	NPTX2	4885	neuronal pentraxin 2
hsa-miR-1291	MIMAT0005881	226039	http://www.mirdb.org/cgi-bin/target_detail.cgi?targetID=226039	123	79	http://www.mirdb.org/cgi-bin/mature_mir.cgi?name=hsa-miR-1291	DNMT3A	1788	DNA methyltransferase 3 alpha
hsa-miR-1291	MIMAT0005881	225938	http://www.mirdb.org/cgi-bin/target_detail.cgi?targetID=225938	124	79	http://www.mirdb.org/cgi-bin/mature_mir.cgi?name=hsa-miR-1291	MYBL2	4605	MYB proto-oncogene like 2
hsa-miR-1291	MIMAT0005881	226275	http://www.mirdb.org/cgi-bin/target_detail.cgi?targetID=226275	125	79	http://www.mirdb.org/cgi-bin/mature_mir.cgi?name=hsa-miR-1291	RPP14	11102	ribonuclease P/MRP subunit p14
hsa-miR-1291	MIMAT0005881	225795	http://www.mirdb.org/cgi-bin/target_detail.cgi?targetID=225795	126	79	http://www.mirdb.org/cgi-bin/mature_mir.cgi?name=hsa-miR-1291	GMEB1	10691	glucocorticoid modulatory element binding protein 1
hsa-miR-1291	MIMAT0005881	226327	http://www.mirdb.org/cgi-bin/target_detail.cgi?targetID=226327	127	78	http://www.mirdb.org/cgi-bin/mature_mir.cgi?name=hsa-miR-1291	PACSIN1	29993	protein kinase C and casein kinase substrate in neurons 1
hsa-miR-1291	MIMAT0005881	225783	http://www.mirdb.org/cgi-bin/target_detail.cgi?targetID=225783	128	78	http://www.mirdb.org/cgi-bin/mature_mir.cgi?name=hsa-miR-1291	CHRFAM7A	89832	CHRNA7 (exons 5-10) and FAM7A (exons A-E) fusion
hsa-miR-1291	MIMAT0005881	226366	http://www.mirdb.org/cgi-bin/target_detail.cgi?targetID=226366	129	78	http://www.mirdb.org/cgi-bin/mature_mir.cgi?name=hsa-miR-1291	DRC3	83450	dynein regulatory complex subunit 3
hsa-miR-1291	MIMAT0005881	225955	http://www.mirdb.org/cgi-bin/target_detail.cgi?targetID=225955	130	78	http://www.mirdb.org/cgi-bin/mature_mir.cgi?name=hsa-miR-1291	CENPO	79172	centromere protein O
hsa-miR-1291	MIMAT0005881	226008	http://www.mirdb.org/cgi-bin/target_detail.cgi?targetID=226008	131	78	http://www.mirdb.org/cgi-bin/mature_mir.cgi?name=hsa-miR-1291	FAXDC2	10826	fatty acid hydroxylase domain containing 2
hsa-miR-1291	MIMAT0005881	226125	http://www.mirdb.org/cgi-bin/target_detail.cgi?targetID=226125	132	78	http://www.mirdb.org/cgi-bin/mature_mir.cgi?name=hsa-miR-1291	ADCY1	107	adenylate cyclase 1
hsa-miR-1291	MIMAT0005881	225882	http://www.mirdb.org/cgi-bin/target_detail.cgi?targetID=225882	133	78	http://www.mirdb.org/cgi-bin/mature_mir.cgi?name=hsa-miR-1291	CCDC149	91050	coiled-coil domain containing 149
hsa-miR-1291	MIMAT0005881	226115	http://www.mirdb.org/cgi-bin/target_detail.cgi?targetID=226115	134	78	http://www.mirdb.org/cgi-bin/mature_mir.cgi?name=hsa-miR-1291	RIMS3	9783	regulating synaptic membrane exocytosis 3
hsa-miR-1291	MIMAT0005881	225813	http://www.mirdb.org/cgi-bin/target_detail.cgi?targetID=225813	135	78	http://www.mirdb.org/cgi-bin/mature_mir.cgi?name=hsa-miR-1291	UROC1	131669	urocanate hydratase 1
hsa-miR-1291	MIMAT0005881	226061	http://www.mirdb.org/cgi-bin/target_detail.cgi?targetID=226061	136	78	http://www.mirdb.org/cgi-bin/mature_mir.cgi?name=hsa-miR-1291	UBE2Z	65264	ubiquitin conjugating enzyme E2 Z
hsa-miR-1291	MIMAT0005881	226034	http://www.mirdb.org/cgi-bin/target_detail.cgi?targetID=226034	137	78	http://www.mirdb.org/cgi-bin/mature_mir.cgi?name=hsa-miR-1291	PKP1	5317	plakophilin 1
hsa-miR-1291	MIMAT0005881	226220	http://www.mirdb.org/cgi-bin/target_detail.cgi?targetID=226220	138	78	http://www.mirdb.org/cgi-bin/mature_mir.cgi?name=hsa-miR-1291	TLNRD1	59274	talin rod domain containing 1
hsa-miR-1291	MIMAT0005881	226305	http://www.mirdb.org/cgi-bin/target_detail.cgi?targetID=226305	139	78	http://www.mirdb.org/cgi-bin/mature_mir.cgi?name=hsa-miR-1291	CHDH	55349	choline dehydrogenase
hsa-miR-1291	MIMAT0005881	226211	http://www.mirdb.org/cgi-bin/target_detail.cgi?targetID=226211	140	78	http://www.mirdb.org/cgi-bin/mature_mir.cgi?name=hsa-miR-1291	RFWD3	55159	ring finger and WD repeat domain 3
hsa-miR-1291	MIMAT0005881	225799	http://www.mirdb.org/cgi-bin/target_detail.cgi?targetID=225799	141	78	http://www.mirdb.org/cgi-bin/mature_mir.cgi?name=hsa-miR-1291	PTPN9	5780	protein tyrosine phosphatase, non-receptor type 9
hsa-miR-1291	MIMAT0005881	226192	http://www.mirdb.org/cgi-bin/target_detail.cgi?targetID=226192	142	78	http://www.mirdb.org/cgi-bin/mature_mir.cgi?name=hsa-miR-1291	KCNJ12	3768	potassium voltage-gated channel subfamily J member 12
hsa-miR-1291	MIMAT0005881	226389	http://www.mirdb.org/cgi-bin/target_detail.cgi?targetID=226389	143	77	http://www.mirdb.org/cgi-bin/mature_mir.cgi?name=hsa-miR-1291	SCAMP4	113178	secretory carrier membrane protein 4
hsa-miR-1291	MIMAT0005881	225944	http://www.mirdb.org/cgi-bin/target_detail.cgi?targetID=225944	144	77	http://www.mirdb.org/cgi-bin/mature_mir.cgi?name=hsa-miR-1291	TCF19	6941	transcription factor 19
hsa-miR-1291	MIMAT0005881	226381	http://www.mirdb.org/cgi-bin/target_detail.cgi?targetID=226381	145	77	http://www.mirdb.org/cgi-bin/mature_mir.cgi?name=hsa-miR-1291	CACNA1I	8911	calcium voltage-gated channel subunit alpha1 I
hsa-miR-1291	MIMAT0005881	226227	http://www.mirdb.org/cgi-bin/target_detail.cgi?targetID=226227	146	77	http://www.mirdb.org/cgi-bin/mature_mir.cgi?name=hsa-miR-1291	PHOX2A	401	paired like homeobox 2A
hsa-miR-1291	MIMAT0005881	225928	http://www.mirdb.org/cgi-bin/target_detail.cgi?targetID=225928	147	77	http://www.mirdb.org/cgi-bin/mature_mir.cgi?name=hsa-miR-1291	SMPD1	6609	sphingomyelin phosphodiesterase 1
hsa-miR-1291	MIMAT0005881	225961	http://www.mirdb.org/cgi-bin/target_detail.cgi?targetID=225961	148	77	http://www.mirdb.org/cgi-bin/mature_mir.cgi?name=hsa-miR-1291	IL6R	3570	interleukin 6 receptor
hsa-miR-1291	MIMAT0005881	226278	http://www.mirdb.org/cgi-bin/target_detail.cgi?targetID=226278	149	77	http://www.mirdb.org/cgi-bin/mature_mir.cgi?name=hsa-miR-1291	NEO1	4756	neogenin 1
hsa-miR-1291	MIMAT0005881	225808	http://www.mirdb.org/cgi-bin/target_detail.cgi?targetID=225808	150	77	http://www.mirdb.org/cgi-bin/mature_mir.cgi?name=hsa-miR-1291	TREML2	79865	triggering receptor expressed on myeloid cells like 2
hsa-miR-1291	MIMAT0005881	226026	http://www.mirdb.org/cgi-bin/target_detail.cgi?targetID=226026	151	77	http://www.mirdb.org/cgi-bin/mature_mir.cgi?name=hsa-miR-1291	GRM2	2912	glutamate metabotropic receptor 2
hsa-miR-1291	MIMAT0005881	226347	http://www.mirdb.org/cgi-bin/target_detail.cgi?targetID=226347	152	77	http://www.mirdb.org/cgi-bin/mature_mir.cgi?name=hsa-miR-1291	DLG4	1742	discs large MAGUK scaffold protein 4
hsa-miR-1291	MIMAT0005881	225804	http://www.mirdb.org/cgi-bin/target_detail.cgi?targetID=225804	153	77	http://www.mirdb.org/cgi-bin/mature_mir.cgi?name=hsa-miR-1291	PRIMA1	145270	proline rich membrane anchor 1
hsa-miR-1291	MIMAT0005881	226397	http://www.mirdb.org/cgi-bin/target_detail.cgi?targetID=226397	154	77	http://www.mirdb.org/cgi-bin/mature_mir.cgi?name=hsa-miR-1291	PARP16	54956	poly(ADP-ribose) polymerase family member 16
hsa-miR-1291	MIMAT0005881	226153	http://www.mirdb.org/cgi-bin/target_detail.cgi?targetID=226153	155	76	http://www.mirdb.org/cgi-bin/mature_mir.cgi?name=hsa-miR-1291	SPRY3	10251	sprouty RTK signaling antagonist 3
hsa-miR-1291	MIMAT0005881	226105	http://www.mirdb.org/cgi-bin/target_detail.cgi?targetID=226105	156	76	http://www.mirdb.org/cgi-bin/mature_mir.cgi?name=hsa-miR-1291	SIRT3	23410	sirtuin 3
hsa-miR-1291	MIMAT0005881	226087	http://www.mirdb.org/cgi-bin/target_detail.cgi?targetID=226087	157	76	http://www.mirdb.org/cgi-bin/mature_mir.cgi?name=hsa-miR-1291	TAB1	10454	TGF-beta activated kinase 1 (MAP3K7) binding protein 1
hsa-miR-1291	MIMAT0005881	226014	http://www.mirdb.org/cgi-bin/target_detail.cgi?targetID=226014	158	76	http://www.mirdb.org/cgi-bin/mature_mir.cgi?name=hsa-miR-1291	DDI2	84301	DNA damage inducible 1 homolog 2
hsa-miR-1291	MIMAT0005881	226223	http://www.mirdb.org/cgi-bin/target_detail.cgi?targetID=226223	159	75	http://www.mirdb.org/cgi-bin/mature_mir.cgi?name=hsa-miR-1291	ARHGDIB	397	Rho GDP dissociation inhibitor beta
hsa-miR-1291	MIMAT0005881	226315	http://www.mirdb.org/cgi-bin/target_detail.cgi?targetID=226315	160	75	http://www.mirdb.org/cgi-bin/mature_mir.cgi?name=hsa-miR-1291	CHTF8	54921	chromosome transmission fidelity factor 8
hsa-miR-1291	MIMAT0005881	226254	http://www.mirdb.org/cgi-bin/target_detail.cgi?targetID=226254	161	75	http://www.mirdb.org/cgi-bin/mature_mir.cgi?name=hsa-miR-1291	KIAA1522	57648	KIAA1522
hsa-miR-1291	MIMAT0005881	225817	http://www.mirdb.org/cgi-bin/target_detail.cgi?targetID=225817	162	75	http://www.mirdb.org/cgi-bin/mature_mir.cgi?name=hsa-miR-1291	DBN1	1627	drebrin 1
hsa-miR-1291	MIMAT0005881	226098	http://www.mirdb.org/cgi-bin/target_detail.cgi?targetID=226098	163	75	http://www.mirdb.org/cgi-bin/mature_mir.cgi?name=hsa-miR-1291	SNPH	9751	syntaphilin
hsa-miR-1291	MIMAT0005881	226134	http://www.mirdb.org/cgi-bin/target_detail.cgi?targetID=226134	164	75	http://www.mirdb.org/cgi-bin/mature_mir.cgi?name=hsa-miR-1291	MMP24	10893	matrix metallopeptidase 24
hsa-miR-1291	MIMAT0005881	225964	http://www.mirdb.org/cgi-bin/target_detail.cgi?targetID=225964	165	75	http://www.mirdb.org/cgi-bin/mature_mir.cgi?name=hsa-miR-1291	CASTOR2	729438	cytosolic arginine sensor for mTORC1 subunit 2
hsa-miR-1291	MIMAT0005881	226190	http://www.mirdb.org/cgi-bin/target_detail.cgi?targetID=226190	166	75	http://www.mirdb.org/cgi-bin/mature_mir.cgi?name=hsa-miR-1291	MTUS1	57509	microtubule associated scaffold protein 1
hsa-miR-1291	MIMAT0005881	226162	http://www.mirdb.org/cgi-bin/target_detail.cgi?targetID=226162	167	74	http://www.mirdb.org/cgi-bin/mature_mir.cgi?name=hsa-miR-1291	RNF125	54941	ring finger protein 125
hsa-miR-1291	MIMAT0005881	226208	http://www.mirdb.org/cgi-bin/target_detail.cgi?targetID=226208	168	74	http://www.mirdb.org/cgi-bin/mature_mir.cgi?name=hsa-miR-1291	SLC6A11	6538	solute carrier family 6 member 11
hsa-miR-1291	MIMAT0005881	226374	http://www.mirdb.org/cgi-bin/target_detail.cgi?targetID=226374	169	74	http://www.mirdb.org/cgi-bin/mature_mir.cgi?name=hsa-miR-1291	SLC12A7	10723	solute carrier family 12 member 7
hsa-miR-1291	MIMAT0005881	225865	http://www.mirdb.org/cgi-bin/target_detail.cgi?targetID=225865	170	74	http://www.mirdb.org/cgi-bin/mature_mir.cgi?name=hsa-miR-1291	FGD1	2245	FYVE, RhoGEF and PH domain containing 1
hsa-miR-1291	MIMAT0005881	225862	http://www.mirdb.org/cgi-bin/target_detail.cgi?targetID=225862	171	74	http://www.mirdb.org/cgi-bin/mature_mir.cgi?name=hsa-miR-1291	BMP1	649	bone morphogenetic protein 1
hsa-miR-1291	MIMAT0005881	225837	http://www.mirdb.org/cgi-bin/target_detail.cgi?targetID=225837	172	74	http://www.mirdb.org/cgi-bin/mature_mir.cgi?name=hsa-miR-1291	LMO4	8543	LIM domain only 4
hsa-miR-1291	MIMAT0005881	226333	http://www.mirdb.org/cgi-bin/target_detail.cgi?targetID=226333	173	74	http://www.mirdb.org/cgi-bin/mature_mir.cgi?name=hsa-miR-1291	SH3GL1	6455	SH3 domain containing GRB2 like 1, endophilin A2
hsa-miR-1291	MIMAT0005881	226283	http://www.mirdb.org/cgi-bin/target_detail.cgi?targetID=226283	174	74	http://www.mirdb.org/cgi-bin/mature_mir.cgi?name=hsa-miR-1291	FAM160B2	64760	family with sequence similarity 160 member B2
hsa-miR-1291	MIMAT0005881	226345	http://www.mirdb.org/cgi-bin/target_detail.cgi?targetID=226345	175	73	http://www.mirdb.org/cgi-bin/mature_mir.cgi?name=hsa-miR-1291	SYT2	127833	synaptotagmin 2
hsa-miR-1291	MIMAT0005881	226232	http://www.mirdb.org/cgi-bin/target_detail.cgi?targetID=226232	176	73	http://www.mirdb.org/cgi-bin/mature_mir.cgi?name=hsa-miR-1291	SLC25A2	83884	solute carrier family 25 member 2
hsa-miR-1291	MIMAT0005881	226090	http://www.mirdb.org/cgi-bin/target_detail.cgi?targetID=226090	177	73	http://www.mirdb.org/cgi-bin/mature_mir.cgi?name=hsa-miR-1291	MRPS26	64949	mitochondrial ribosomal protein S26
hsa-miR-1291	MIMAT0005881	226399	http://www.mirdb.org/cgi-bin/target_detail.cgi?targetID=226399	178	73	http://www.mirdb.org/cgi-bin/mature_mir.cgi?name=hsa-miR-1291	HAP1	9001	huntingtin associated protein 1
hsa-miR-1291	MIMAT0005881	225982	http://www.mirdb.org/cgi-bin/target_detail.cgi?targetID=225982	179	73	http://www.mirdb.org/cgi-bin/mature_mir.cgi?name=hsa-miR-1291	LRRC14	9684	leucine rich repeat containing 14
hsa-miR-1291	MIMAT0005881	225861	http://www.mirdb.org/cgi-bin/target_detail.cgi?targetID=225861	180	73	http://www.mirdb.org/cgi-bin/mature_mir.cgi?name=hsa-miR-1291	DOT1L	84444	DOT1 like histone lysine methyltransferase
hsa-miR-1291	MIMAT0005881	225823	http://www.mirdb.org/cgi-bin/target_detail.cgi?targetID=225823	181	73	http://www.mirdb.org/cgi-bin/mature_mir.cgi?name=hsa-miR-1291	TMEM164	84187	transmembrane protein 164
hsa-miR-1291	MIMAT0005881	226031	http://www.mirdb.org/cgi-bin/target_detail.cgi?targetID=226031	182	73	http://www.mirdb.org/cgi-bin/mature_mir.cgi?name=hsa-miR-1291	FAM92B	339145	family with sequence similarity 92 member B
hsa-miR-1291	MIMAT0005881	226338	http://www.mirdb.org/cgi-bin/target_detail.cgi?targetID=226338	183	73	http://www.mirdb.org/cgi-bin/mature_mir.cgi?name=hsa-miR-1291	FGF11	2256	fibroblast growth factor 11
hsa-miR-1291	MIMAT0005881	226172	http://www.mirdb.org/cgi-bin/target_detail.cgi?targetID=226172	184	73	http://www.mirdb.org/cgi-bin/mature_mir.cgi?name=hsa-miR-1291	CNOT2	4848	CCR4-NOT transcription complex subunit 2
hsa-miR-1291	MIMAT0005881	226086	http://www.mirdb.org/cgi-bin/target_detail.cgi?targetID=226086	185	73	http://www.mirdb.org/cgi-bin/mature_mir.cgi?name=hsa-miR-1291	RAB43	339122	RAB43, member RAS oncogene family
hsa-miR-1291	MIMAT0005881	226009	http://www.mirdb.org/cgi-bin/target_detail.cgi?targetID=226009	186	73	http://www.mirdb.org/cgi-bin/mature_mir.cgi?name=hsa-miR-1291	ENHO	375704	energy homeostasis associated
hsa-miR-1291	MIMAT0005881	225880	http://www.mirdb.org/cgi-bin/target_detail.cgi?targetID=225880	187	72	http://www.mirdb.org/cgi-bin/mature_mir.cgi?name=hsa-miR-1291	RSBN1L	222194	round spermatid basic protein 1 like
hsa-miR-1291	MIMAT0005881	226176	http://www.mirdb.org/cgi-bin/target_detail.cgi?targetID=226176	188	72	http://www.mirdb.org/cgi-bin/mature_mir.cgi?name=hsa-miR-1291	ARHGEF4	50649	Rho guanine nucleotide exchange factor 4
hsa-miR-1291	MIMAT0005881	226174	http://www.mirdb.org/cgi-bin/target_detail.cgi?targetID=226174	189	72	http://www.mirdb.org/cgi-bin/mature_mir.cgi?name=hsa-miR-1291	C6orf223	221416	chromosome 6 open reading frame 223
hsa-miR-1291	MIMAT0005881	225885	http://www.mirdb.org/cgi-bin/target_detail.cgi?targetID=225885	190	72	http://www.mirdb.org/cgi-bin/mature_mir.cgi?name=hsa-miR-1291	SLC5A6	8884	solute carrier family 5 member 6
hsa-miR-1291	MIMAT0005881	225888	http://www.mirdb.org/cgi-bin/target_detail.cgi?targetID=225888	191	72	http://www.mirdb.org/cgi-bin/mature_mir.cgi?name=hsa-miR-1291	MED1	5469	mediator complex subunit 1
hsa-miR-1291	MIMAT0005881	226043	http://www.mirdb.org/cgi-bin/target_detail.cgi?targetID=226043	192	72	http://www.mirdb.org/cgi-bin/mature_mir.cgi?name=hsa-miR-1291	TRIM66	9866	tripartite motif containing 66
hsa-miR-1291	MIMAT0005881	226343	http://www.mirdb.org/cgi-bin/target_detail.cgi?targetID=226343	193	72	http://www.mirdb.org/cgi-bin/mature_mir.cgi?name=hsa-miR-1291	DGKH	160851	diacylglycerol kinase eta
hsa-miR-1291	MIMAT0005881	225920	http://www.mirdb.org/cgi-bin/target_detail.cgi?targetID=225920	194	72	http://www.mirdb.org/cgi-bin/mature_mir.cgi?name=hsa-miR-1291	AGPAT1	10554	1-acylglycerol-3-phosphate O-acyltransferase 1
hsa-miR-1291	MIMAT0005881	225811	http://www.mirdb.org/cgi-bin/target_detail.cgi?targetID=225811	195	72	http://www.mirdb.org/cgi-bin/mature_mir.cgi?name=hsa-miR-1291	GLRX	2745	glutaredoxin
hsa-miR-1291	MIMAT0005881	225778	http://www.mirdb.org/cgi-bin/target_detail.cgi?targetID=225778	196	72	http://www.mirdb.org/cgi-bin/mature_mir.cgi?name=hsa-miR-1291	DIRAS1	148252	DIRAS family GTPase 1
hsa-miR-1291	MIMAT0005881	226392	http://www.mirdb.org/cgi-bin/target_detail.cgi?targetID=226392	197	72	http://www.mirdb.org/cgi-bin/mature_mir.cgi?name=hsa-miR-1291	MLXIP	22877	MLX interacting protein
hsa-miR-1291	MIMAT0005881	226290	http://www.mirdb.org/cgi-bin/target_detail.cgi?targetID=226290	198	72	http://www.mirdb.org/cgi-bin/mature_mir.cgi?name=hsa-miR-1291	SNX19	399979	sorting nexin 19
hsa-miR-1291	MIMAT0005881	226357	http://www.mirdb.org/cgi-bin/target_detail.cgi?targetID=226357	199	72	http://www.mirdb.org/cgi-bin/mature_mir.cgi?name=hsa-miR-1291	HIC1	3090	HIC ZBTB transcriptional repressor 1
hsa-miR-1291	MIMAT0005881	226294	http://www.mirdb.org/cgi-bin/target_detail.cgi?targetID=226294	200	71	http://www.mirdb.org/cgi-bin/mature_mir.cgi?name=hsa-miR-1291	TTC5	91875	tetratricopeptide repeat domain 5
hsa-miR-1291	MIMAT0005881	226015	http://www.mirdb.org/cgi-bin/target_detail.cgi?targetID=226015	201	71	http://www.mirdb.org/cgi-bin/mature_mir.cgi?name=hsa-miR-1291	VPS13D	55187	vacuolar protein sorting 13 homolog D
hsa-miR-1291	MIMAT0005881	226384	http://www.mirdb.org/cgi-bin/target_detail.cgi?targetID=226384	202	71	http://www.mirdb.org/cgi-bin/mature_mir.cgi?name=hsa-miR-1291	RANBP10	57610	RAN binding protein 10
hsa-miR-1291	MIMAT0005881	226047	http://www.mirdb.org/cgi-bin/target_detail.cgi?targetID=226047	203	71	http://www.mirdb.org/cgi-bin/mature_mir.cgi?name=hsa-miR-1291	DOK4	55715	docking protein 4
hsa-miR-1291	MIMAT0005881	225901	http://www.mirdb.org/cgi-bin/target_detail.cgi?targetID=225901	204	71	http://www.mirdb.org/cgi-bin/mature_mir.cgi?name=hsa-miR-1291	MYO19	80179	myosin XIX
hsa-miR-1291	MIMAT0005881	226050	http://www.mirdb.org/cgi-bin/target_detail.cgi?targetID=226050	205	71	http://www.mirdb.org/cgi-bin/mature_mir.cgi?name=hsa-miR-1291	EPB41L1	2036	erythrocyte membrane protein band 4.1 like 1
hsa-miR-1291	MIMAT0005881	225814	http://www.mirdb.org/cgi-bin/target_detail.cgi?targetID=225814	206	71	http://www.mirdb.org/cgi-bin/mature_mir.cgi?name=hsa-miR-1291	RBM8A	9939	RNA binding motif protein 8A
hsa-miR-1291	MIMAT0005881	225873	http://www.mirdb.org/cgi-bin/target_detail.cgi?targetID=225873	207	71	http://www.mirdb.org/cgi-bin/mature_mir.cgi?name=hsa-miR-1291	RAF1	5894	Raf-1 proto-oncogene, serine/threonine kinase
hsa-miR-1291	MIMAT0005881	225911	http://www.mirdb.org/cgi-bin/target_detail.cgi?targetID=225911	208	71	http://www.mirdb.org/cgi-bin/mature_mir.cgi?name=hsa-miR-1291	RELT	84957	RELT, TNF receptor
hsa-miR-1291	MIMAT0005881	226150	http://www.mirdb.org/cgi-bin/target_detail.cgi?targetID=226150	209	71	http://www.mirdb.org/cgi-bin/mature_mir.cgi?name=hsa-miR-1291	PLEKHA6	22874	pleckstrin homology domain containing A6
hsa-miR-1291	MIMAT0005881	226109	http://www.mirdb.org/cgi-bin/target_detail.cgi?targetID=226109	210	71	http://www.mirdb.org/cgi-bin/mature_mir.cgi?name=hsa-miR-1291	HIVEP3	59269	human immunodeficiency virus type I enhancer binding protein 3
hsa-miR-1291	MIMAT0005881	226383	http://www.mirdb.org/cgi-bin/target_detail.cgi?targetID=226383	211	71	http://www.mirdb.org/cgi-bin/mature_mir.cgi?name=hsa-miR-1291	RAX	30062	retina and anterior neural fold homeobox
hsa-miR-1291	MIMAT0005881	226023	http://www.mirdb.org/cgi-bin/target_detail.cgi?targetID=226023	212	71	http://www.mirdb.org/cgi-bin/mature_mir.cgi?name=hsa-miR-1291	HOXC6	3223	homeobox C6
hsa-miR-1291	MIMAT0005881	226346	http://www.mirdb.org/cgi-bin/target_detail.cgi?targetID=226346	213	70	http://www.mirdb.org/cgi-bin/mature_mir.cgi?name=hsa-miR-1291	VNN2	8875	vanin 2
hsa-miR-1291	MIMAT0005881	226273	http://www.mirdb.org/cgi-bin/target_detail.cgi?targetID=226273	214	70	http://www.mirdb.org/cgi-bin/mature_mir.cgi?name=hsa-miR-1291	CACTIN	58509	cactin, spliceosome C complex subunit
hsa-miR-1291	MIMAT0005881	226126	http://www.mirdb.org/cgi-bin/target_detail.cgi?targetID=226126	215	70	http://www.mirdb.org/cgi-bin/mature_mir.cgi?name=hsa-miR-1291	CLEC18A	348174	C-type lectin domain family 18 member A
hsa-miR-1291	MIMAT0005881	226149	http://www.mirdb.org/cgi-bin/target_detail.cgi?targetID=226149	216	70	http://www.mirdb.org/cgi-bin/mature_mir.cgi?name=hsa-miR-1291	LRP6	4040	LDL receptor related protein 6
hsa-miR-1291	MIMAT0005881	226041	http://www.mirdb.org/cgi-bin/target_detail.cgi?targetID=226041	217	70	http://www.mirdb.org/cgi-bin/mature_mir.cgi?name=hsa-miR-1291	LRRC10B	390205	leucine rich repeat containing 10B
hsa-miR-1291	MIMAT0005881	226111	http://www.mirdb.org/cgi-bin/target_detail.cgi?targetID=226111	218	70	http://www.mirdb.org/cgi-bin/mature_mir.cgi?name=hsa-miR-1291	GALT	2592	galactose-1-phosphate uridylyltransferase
hsa-miR-1291	MIMAT0005881	226289	http://www.mirdb.org/cgi-bin/target_detail.cgi?targetID=226289	219	70	http://www.mirdb.org/cgi-bin/mature_mir.cgi?name=hsa-miR-1291	PIN4	5303	peptidylprolyl cis/trans isomerase, NIMA-interacting 4
hsa-miR-1291	MIMAT0005881	226093	http://www.mirdb.org/cgi-bin/target_detail.cgi?targetID=226093	220	70	http://www.mirdb.org/cgi-bin/mature_mir.cgi?name=hsa-miR-1291	RAB3B	5865	RAB3B, member RAS oncogene family
hsa-miR-1291	MIMAT0005881	225776	http://www.mirdb.org/cgi-bin/target_detail.cgi?targetID=225776	221	70	http://www.mirdb.org/cgi-bin/mature_mir.cgi?name=hsa-miR-1291	C17orf51	339263	chromosome 17 open reading frame 51
hsa-miR-1291	MIMAT0005881	226201	http://www.mirdb.org/cgi-bin/target_detail.cgi?targetID=226201	222	70	http://www.mirdb.org/cgi-bin/mature_mir.cgi?name=hsa-miR-1291	ALDOC	230	aldolase, fructose-bisphosphate C
hsa-miR-1291	MIMAT0005881	226195	http://www.mirdb.org/cgi-bin/target_detail.cgi?targetID=226195	223	70	http://www.mirdb.org/cgi-bin/mature_mir.cgi?name=hsa-miR-1291	TPRA1	131601	transmembrane protein adipocyte associated 1
hsa-miR-1291	MIMAT0005881	225871	http://www.mirdb.org/cgi-bin/target_detail.cgi?targetID=225871	224	70	http://www.mirdb.org/cgi-bin/mature_mir.cgi?name=hsa-miR-1291	CDKN2A	1029	cyclin dependent kinase inhibitor 2A
hsa-miR-1291	MIMAT0005881	226379	http://www.mirdb.org/cgi-bin/target_detail.cgi?targetID=226379	225	70	http://www.mirdb.org/cgi-bin/mature_mir.cgi?name=hsa-miR-1291	C16orf89	146556	chromosome 16 open reading frame 89
hsa-miR-1291	MIMAT0005881	226049	http://www.mirdb.org/cgi-bin/target_detail.cgi?targetID=226049	226	70	http://www.mirdb.org/cgi-bin/mature_mir.cgi?name=hsa-miR-1291	CHRNA7	1139	cholinergic receptor nicotinic alpha 7 subunit
hsa-miR-1291	MIMAT0005881	225949	http://www.mirdb.org/cgi-bin/target_detail.cgi?targetID=225949	227	69	http://www.mirdb.org/cgi-bin/mature_mir.cgi?name=hsa-miR-1291	RAB38	23682	RAB38, member RAS oncogene family
hsa-miR-1291	MIMAT0005881	226206	http://www.mirdb.org/cgi-bin/target_detail.cgi?targetID=226206	228	69	http://www.mirdb.org/cgi-bin/mature_mir.cgi?name=hsa-miR-1291	MSX2	4488	msh homeobox 2
hsa-miR-1291	MIMAT0005881	225900	http://www.mirdb.org/cgi-bin/target_detail.cgi?targetID=225900	229	69	http://www.mirdb.org/cgi-bin/mature_mir.cgi?name=hsa-miR-1291	MLLT1	4298	MLLT1, super elongation complex subunit
hsa-miR-1291	MIMAT0005881	225852	http://www.mirdb.org/cgi-bin/target_detail.cgi?targetID=225852	230	69	http://www.mirdb.org/cgi-bin/mature_mir.cgi?name=hsa-miR-1291	CHST3	9469	carbohydrate sulfotransferase 3
hsa-miR-1291	MIMAT0005881	226092	http://www.mirdb.org/cgi-bin/target_detail.cgi?targetID=226092	231	69	http://www.mirdb.org/cgi-bin/mature_mir.cgi?name=hsa-miR-1291	CXCL12	6387	C-X-C motif chemokine ligand 12
hsa-miR-1291	MIMAT0005881	225826	http://www.mirdb.org/cgi-bin/target_detail.cgi?targetID=225826	232	69	http://www.mirdb.org/cgi-bin/mature_mir.cgi?name=hsa-miR-1291	HID1	283987	HID1 domain containing
hsa-miR-1291	MIMAT0005881	225877	http://www.mirdb.org/cgi-bin/target_detail.cgi?targetID=225877	233	69	http://www.mirdb.org/cgi-bin/mature_mir.cgi?name=hsa-miR-1291	VPS50	55610	VPS50, EARP/GARPII complex subunit
hsa-miR-1291	MIMAT0005881	226312	http://www.mirdb.org/cgi-bin/target_detail.cgi?targetID=226312	234	69	http://www.mirdb.org/cgi-bin/mature_mir.cgi?name=hsa-miR-1291	BTBD11	121551	BTB domain containing 11
hsa-miR-1291	MIMAT0005881	225854	http://www.mirdb.org/cgi-bin/target_detail.cgi?targetID=225854	235	69	http://www.mirdb.org/cgi-bin/mature_mir.cgi?name=hsa-miR-1291	LGR4	55366	leucine rich repeat containing G protein-coupled receptor 4
hsa-miR-1291	MIMAT0005881	225956	http://www.mirdb.org/cgi-bin/target_detail.cgi?targetID=225956	236	69	http://www.mirdb.org/cgi-bin/mature_mir.cgi?name=hsa-miR-1291	SLC6A7	6534	solute carrier family 6 member 7
hsa-miR-1291	MIMAT0005881	226116	http://www.mirdb.org/cgi-bin/target_detail.cgi?targetID=226116	237	69	http://www.mirdb.org/cgi-bin/mature_mir.cgi?name=hsa-miR-1291	TSPO	706	translocator protein
hsa-miR-1291	MIMAT0005881	225791	http://www.mirdb.org/cgi-bin/target_detail.cgi?targetID=225791	238	69	http://www.mirdb.org/cgi-bin/mature_mir.cgi?name=hsa-miR-1291	GALNT16	57452	polypeptide N-acetylgalactosaminyltransferase 16
hsa-miR-1291	MIMAT0005881	226184	http://www.mirdb.org/cgi-bin/target_detail.cgi?targetID=226184	239	69	http://www.mirdb.org/cgi-bin/mature_mir.cgi?name=hsa-miR-1291	SH2B1	25970	SH2B adaptor protein 1
hsa-miR-1291	MIMAT0005881	226373	http://www.mirdb.org/cgi-bin/target_detail.cgi?targetID=226373	240	69	http://www.mirdb.org/cgi-bin/mature_mir.cgi?name=hsa-miR-1291	UST	10090	uronyl 2-sulfotransferase
hsa-miR-1291	MIMAT0005881	225930	http://www.mirdb.org/cgi-bin/target_detail.cgi?targetID=225930	241	68	http://www.mirdb.org/cgi-bin/mature_mir.cgi?name=hsa-miR-1291	WSCD2	9671	WSC domain containing 2
hsa-miR-1291	MIMAT0005881	226130	http://www.mirdb.org/cgi-bin/target_detail.cgi?targetID=226130	242	68	http://www.mirdb.org/cgi-bin/mature_mir.cgi?name=hsa-miR-1291	WDR5	11091	WD repeat domain 5
hsa-miR-1291	MIMAT0005881	225995	http://www.mirdb.org/cgi-bin/target_detail.cgi?targetID=225995	243	68	http://www.mirdb.org/cgi-bin/mature_mir.cgi?name=hsa-miR-1291	THEM6	51337	thioesterase superfamily member 6
hsa-miR-1291	MIMAT0005881	226178	http://www.mirdb.org/cgi-bin/target_detail.cgi?targetID=226178	244	68	http://www.mirdb.org/cgi-bin/mature_mir.cgi?name=hsa-miR-1291	PLBD2	196463	phospholipase B domain containing 2
hsa-miR-1291	MIMAT0005881	226401	http://www.mirdb.org/cgi-bin/target_detail.cgi?targetID=226401	245	68	http://www.mirdb.org/cgi-bin/mature_mir.cgi?name=hsa-miR-1291	NACC2	138151	NACC family member 2
hsa-miR-1291	MIMAT0005881	226320	http://www.mirdb.org/cgi-bin/target_detail.cgi?targetID=226320	246	68	http://www.mirdb.org/cgi-bin/mature_mir.cgi?name=hsa-miR-1291	SLC7A6	9057	solute carrier family 7 member 6
hsa-miR-1291	MIMAT0005881	226094	http://www.mirdb.org/cgi-bin/target_detail.cgi?targetID=226094	247	68	http://www.mirdb.org/cgi-bin/mature_mir.cgi?name=hsa-miR-1291	OGDHL	55753	oxoglutarate dehydrogenase like
hsa-miR-1291	MIMAT0005881	226102	http://www.mirdb.org/cgi-bin/target_detail.cgi?targetID=226102	248	68	http://www.mirdb.org/cgi-bin/mature_mir.cgi?name=hsa-miR-1291	LRRK2	120892	leucine rich repeat kinase 2
hsa-miR-1291	MIMAT0005881	225836	http://www.mirdb.org/cgi-bin/target_detail.cgi?targetID=225836	249	68	http://www.mirdb.org/cgi-bin/mature_mir.cgi?name=hsa-miR-1291	NRBP2	340371	nuclear receptor binding protein 2
hsa-miR-1291	MIMAT0005881	225777	http://www.mirdb.org/cgi-bin/target_detail.cgi?targetID=225777	250	68	http://www.mirdb.org/cgi-bin/mature_mir.cgi?name=hsa-miR-1291	WIPF3	644150	WAS/WASL interacting protein family member 3
hsa-miR-1291	MIMAT0005881	226308	http://www.mirdb.org/cgi-bin/target_detail.cgi?targetID=226308	251	68	http://www.mirdb.org/cgi-bin/mature_mir.cgi?name=hsa-miR-1291	NMNAT2	23057	nicotinamide nucleotide adenylyltransferase 2
hsa-miR-1291	MIMAT0005881	225886	http://www.mirdb.org/cgi-bin/target_detail.cgi?targetID=225886	252	68	http://www.mirdb.org/cgi-bin/mature_mir.cgi?name=hsa-miR-1291	RNF128	79589	ring finger protein 128, E3 ubiquitin protein ligase
hsa-miR-1291	MIMAT0005881	226110	http://www.mirdb.org/cgi-bin/target_detail.cgi?targetID=226110	253	67	http://www.mirdb.org/cgi-bin/mature_mir.cgi?name=hsa-miR-1291	KIAA0100	9703	KIAA0100
hsa-miR-1291	MIMAT0005881	226058	http://www.mirdb.org/cgi-bin/target_detail.cgi?targetID=226058	254	67	http://www.mirdb.org/cgi-bin/mature_mir.cgi?name=hsa-miR-1291	C2orf72	257407	chromosome 2 open reading frame 72
hsa-miR-1291	MIMAT0005881	226032	http://www.mirdb.org/cgi-bin/target_detail.cgi?targetID=226032	255	67	http://www.mirdb.org/cgi-bin/mature_mir.cgi?name=hsa-miR-1291	AFF4	27125	AF4/FMR2 family member 4
hsa-miR-1291	MIMAT0005881	226131	http://www.mirdb.org/cgi-bin/target_detail.cgi?targetID=226131	256	67	http://www.mirdb.org/cgi-bin/mature_mir.cgi?name=hsa-miR-1291	SAPCD2	89958	suppressor APC domain containing 2
hsa-miR-1291	MIMAT0005881	226265	http://www.mirdb.org/cgi-bin/target_detail.cgi?targetID=226265	257	67	http://www.mirdb.org/cgi-bin/mature_mir.cgi?name=hsa-miR-1291	IGHMBP2	3508	immunoglobulin mu DNA binding protein 2
hsa-miR-1291	MIMAT0005881	225985	http://www.mirdb.org/cgi-bin/target_detail.cgi?targetID=225985	258	67	http://www.mirdb.org/cgi-bin/mature_mir.cgi?name=hsa-miR-1291	SLC27A4	10999	solute carrier family 27 member 4
hsa-miR-1291	MIMAT0005881	225782	http://www.mirdb.org/cgi-bin/target_detail.cgi?targetID=225782	259	67	http://www.mirdb.org/cgi-bin/mature_mir.cgi?name=hsa-miR-1291	TTYH3	80727	tweety family member 3
hsa-miR-1291	MIMAT0005881	225855	http://www.mirdb.org/cgi-bin/target_detail.cgi?targetID=225855	260	67	http://www.mirdb.org/cgi-bin/mature_mir.cgi?name=hsa-miR-1291	C7orf65	401335	chromosome 7 open reading frame 65
hsa-miR-1291	MIMAT0005881	225780	http://www.mirdb.org/cgi-bin/target_detail.cgi?targetID=225780	261	67	http://www.mirdb.org/cgi-bin/mature_mir.cgi?name=hsa-miR-1291	LNPEP	4012	leucyl and cystinyl aminopeptidase
hsa-miR-1291	MIMAT0005881	226160	http://www.mirdb.org/cgi-bin/target_detail.cgi?targetID=226160	262	67	http://www.mirdb.org/cgi-bin/mature_mir.cgi?name=hsa-miR-1291	IPO11	51194	importin 11
hsa-miR-1291	MIMAT0005881	225965	http://www.mirdb.org/cgi-bin/target_detail.cgi?targetID=225965	263	67	http://www.mirdb.org/cgi-bin/mature_mir.cgi?name=hsa-miR-1291	GNAO1	2775	G protein subunit alpha o1
hsa-miR-1291	MIMAT0005881	226253	http://www.mirdb.org/cgi-bin/target_detail.cgi?targetID=226253	264	67	http://www.mirdb.org/cgi-bin/mature_mir.cgi?name=hsa-miR-1291	PLCE1	51196	phospholipase C epsilon 1
hsa-miR-1291	MIMAT0005881	226359	http://www.mirdb.org/cgi-bin/target_detail.cgi?targetID=226359	265	67	http://www.mirdb.org/cgi-bin/mature_mir.cgi?name=hsa-miR-1291	NAT8L	339983	N-acetyltransferase 8 like
hsa-miR-1291	MIMAT0005881	226228	http://www.mirdb.org/cgi-bin/target_detail.cgi?targetID=226228	266	67	http://www.mirdb.org/cgi-bin/mature_mir.cgi?name=hsa-miR-1291	HHIPL1	84439	HHIP like 1
hsa-miR-1291	MIMAT0005881	225934	http://www.mirdb.org/cgi-bin/target_detail.cgi?targetID=225934	267	67	http://www.mirdb.org/cgi-bin/mature_mir.cgi?name=hsa-miR-1291	ADORA2A	135	adenosine A2a receptor
hsa-miR-1291	MIMAT0005881	226284	http://www.mirdb.org/cgi-bin/target_detail.cgi?targetID=226284	268	66	http://www.mirdb.org/cgi-bin/mature_mir.cgi?name=hsa-miR-1291	FAM86B1	85002	family with sequence similarity 86 member B1
hsa-miR-1291	MIMAT0005881	225853	http://www.mirdb.org/cgi-bin/target_detail.cgi?targetID=225853	269	66	http://www.mirdb.org/cgi-bin/mature_mir.cgi?name=hsa-miR-1291	SH3TC2	79628	SH3 domain and tetratricopeptide repeats 2
hsa-miR-1291	MIMAT0005881	225875	http://www.mirdb.org/cgi-bin/target_detail.cgi?targetID=225875	270	66	http://www.mirdb.org/cgi-bin/mature_mir.cgi?name=hsa-miR-1291	PLXNA2	5362	plexin A2
hsa-miR-1291	MIMAT0005881	226288	http://www.mirdb.org/cgi-bin/target_detail.cgi?targetID=226288	271	66	http://www.mirdb.org/cgi-bin/mature_mir.cgi?name=hsa-miR-1291	FAM86C1	55199	family with sequence similarity 86 member C1
hsa-miR-1291	MIMAT0005881	225843	http://www.mirdb.org/cgi-bin/target_detail.cgi?targetID=225843	272	66	http://www.mirdb.org/cgi-bin/mature_mir.cgi?name=hsa-miR-1291	HIF1AN	55662	hypoxia inducible factor 1 subunit alpha inhibitor
hsa-miR-1291	MIMAT0005881	226382	http://www.mirdb.org/cgi-bin/target_detail.cgi?targetID=226382	273	66	http://www.mirdb.org/cgi-bin/mature_mir.cgi?name=hsa-miR-1291	CLDN7	1366	claudin 7
hsa-miR-1291	MIMAT0005881	225910	http://www.mirdb.org/cgi-bin/target_detail.cgi?targetID=225910	274	66	http://www.mirdb.org/cgi-bin/mature_mir.cgi?name=hsa-miR-1291	RTN4RL2	349667	reticulon 4 receptor like 2
hsa-miR-1291	MIMAT0005881	226180	http://www.mirdb.org/cgi-bin/target_detail.cgi?targetID=226180	275	66	http://www.mirdb.org/cgi-bin/mature_mir.cgi?name=hsa-miR-1291	RS1	6247	retinoschisin 1
hsa-miR-1291	MIMAT0005881	225883	http://www.mirdb.org/cgi-bin/target_detail.cgi?targetID=225883	276	66	http://www.mirdb.org/cgi-bin/mature_mir.cgi?name=hsa-miR-1291	TRAF3	7187	TNF receptor associated factor 3
hsa-miR-1291	MIMAT0005881	226046	http://www.mirdb.org/cgi-bin/target_detail.cgi?targetID=226046	277	66	http://www.mirdb.org/cgi-bin/mature_mir.cgi?name=hsa-miR-1291	UBTD1	80019	ubiquitin domain containing 1
hsa-miR-1291	MIMAT0005881	226159	http://www.mirdb.org/cgi-bin/target_detail.cgi?targetID=226159	278	66	http://www.mirdb.org/cgi-bin/mature_mir.cgi?name=hsa-miR-1291	TMEM64	169200	transmembrane protein 64
hsa-miR-1291	MIMAT0005881	226042	http://www.mirdb.org/cgi-bin/target_detail.cgi?targetID=226042	279	66	http://www.mirdb.org/cgi-bin/mature_mir.cgi?name=hsa-miR-1291	SLC25A35	399512	solute carrier family 25 member 35
hsa-miR-1291	MIMAT0005881	225856	http://www.mirdb.org/cgi-bin/target_detail.cgi?targetID=225856	280	66	http://www.mirdb.org/cgi-bin/mature_mir.cgi?name=hsa-miR-1291	GNB1	2782	G protein subunit beta 1
hsa-miR-1291	MIMAT0005881	226402	http://www.mirdb.org/cgi-bin/target_detail.cgi?targetID=226402	281	65	http://www.mirdb.org/cgi-bin/mature_mir.cgi?name=hsa-miR-1291	SLC7A5	8140	solute carrier family 7 member 5
hsa-miR-1291	MIMAT0005881	226256	http://www.mirdb.org/cgi-bin/target_detail.cgi?targetID=226256	282	65	http://www.mirdb.org/cgi-bin/mature_mir.cgi?name=hsa-miR-1291	EN2	2020	engrailed homeobox 2
hsa-miR-1291	MIMAT0005881	226065	http://www.mirdb.org/cgi-bin/target_detail.cgi?targetID=226065	283	65	http://www.mirdb.org/cgi-bin/mature_mir.cgi?name=hsa-miR-1291	SLC25A47	283600	solute carrier family 25 member 47
hsa-miR-1291	MIMAT0005881	226035	http://www.mirdb.org/cgi-bin/target_detail.cgi?targetID=226035	284	65	http://www.mirdb.org/cgi-bin/mature_mir.cgi?name=hsa-miR-1291	TMEM254	80195	transmembrane protein 254
hsa-miR-1291	MIMAT0005881	225932	http://www.mirdb.org/cgi-bin/target_detail.cgi?targetID=225932	285	65	http://www.mirdb.org/cgi-bin/mature_mir.cgi?name=hsa-miR-1291	ITGB5	3693	integrin subunit beta 5
hsa-miR-1291	MIMAT0005881	226235	http://www.mirdb.org/cgi-bin/target_detail.cgi?targetID=226235	286	65	http://www.mirdb.org/cgi-bin/mature_mir.cgi?name=hsa-miR-1291	PCF11	51585	PCF11, cleavage and polyadenylation factor subunit
hsa-miR-1291	MIMAT0005881	226229	http://www.mirdb.org/cgi-bin/target_detail.cgi?targetID=226229	287	65	http://www.mirdb.org/cgi-bin/mature_mir.cgi?name=hsa-miR-1291	KCNH4	23415	potassium voltage-gated channel subfamily H member 4
hsa-miR-1291	MIMAT0005881	226181	http://www.mirdb.org/cgi-bin/target_detail.cgi?targetID=226181	288	65	http://www.mirdb.org/cgi-bin/mature_mir.cgi?name=hsa-miR-1291	CYP1A1	1543	cytochrome P450 family 1 subfamily A member 1
hsa-miR-1291	MIMAT0005881	225824	http://www.mirdb.org/cgi-bin/target_detail.cgi?targetID=225824	289	65	http://www.mirdb.org/cgi-bin/mature_mir.cgi?name=hsa-miR-1291	MUC1	4582	mucin 1, cell surface associated
hsa-miR-1291	MIMAT0005881	225878	http://www.mirdb.org/cgi-bin/target_detail.cgi?targetID=225878	290	65	http://www.mirdb.org/cgi-bin/mature_mir.cgi?name=hsa-miR-1291	ATG4D	84971	autophagy related 4D cysteine peptidase
hsa-miR-1291	MIMAT0005881	225868	http://www.mirdb.org/cgi-bin/target_detail.cgi?targetID=225868	291	65	http://www.mirdb.org/cgi-bin/mature_mir.cgi?name=hsa-miR-1291	NPLOC4	55666	NPL4 homolog, ubiquitin recognition factor
hsa-miR-1291	MIMAT0005881	226237	http://www.mirdb.org/cgi-bin/target_detail.cgi?targetID=226237	292	65	http://www.mirdb.org/cgi-bin/mature_mir.cgi?name=hsa-miR-1291	GMIP	51291	GEM interacting protein
hsa-miR-1291	MIMAT0005881	226171	http://www.mirdb.org/cgi-bin/target_detail.cgi?targetID=226171	293	65	http://www.mirdb.org/cgi-bin/mature_mir.cgi?name=hsa-miR-1291	ITGA5	3678	integrin subunit alpha 5
hsa-miR-1291	MIMAT0005881	226251	http://www.mirdb.org/cgi-bin/target_detail.cgi?targetID=226251	294	65	http://www.mirdb.org/cgi-bin/mature_mir.cgi?name=hsa-miR-1291	ZNF148	7707	zinc finger protein 148
hsa-miR-1291	MIMAT0005881	225983	http://www.mirdb.org/cgi-bin/target_detail.cgi?targetID=225983	295	65	http://www.mirdb.org/cgi-bin/mature_mir.cgi?name=hsa-miR-1291	FAAP24	91442	FA core complex associated protein 24
hsa-miR-1291	MIMAT0005881	226053	http://www.mirdb.org/cgi-bin/target_detail.cgi?targetID=226053	296	65	http://www.mirdb.org/cgi-bin/mature_mir.cgi?name=hsa-miR-1291	TRMT2A	27037	tRNA methyltransferase 2 homolog A
hsa-miR-1291	MIMAT0005881	225781	http://www.mirdb.org/cgi-bin/target_detail.cgi?targetID=225781	297	65	http://www.mirdb.org/cgi-bin/mature_mir.cgi?name=hsa-miR-1291	SLC6A17	388662	solute carrier family 6 member 17
hsa-miR-1291	MIMAT0005881	226165	http://www.mirdb.org/cgi-bin/target_detail.cgi?targetID=226165	298	65	http://www.mirdb.org/cgi-bin/mature_mir.cgi?name=hsa-miR-1291	TOR4A	54863	torsin family 4 member A
hsa-miR-1291	MIMAT0005881	225830	http://www.mirdb.org/cgi-bin/target_detail.cgi?targetID=225830	299	64	http://www.mirdb.org/cgi-bin/mature_mir.cgi?name=hsa-miR-1291	TCF7L2	6934	transcription factor 7 like 2
hsa-miR-1291	MIMAT0005881	226028	http://www.mirdb.org/cgi-bin/target_detail.cgi?targetID=226028	300	64	http://www.mirdb.org/cgi-bin/mature_mir.cgi?name=hsa-miR-1291	DDB2	1643	damage specific DNA binding protein 2
hsa-miR-1291	MIMAT0005881	225881	http://www.mirdb.org/cgi-bin/target_detail.cgi?targetID=225881	301	64	http://www.mirdb.org/cgi-bin/mature_mir.cgi?name=hsa-miR-1291	CAMK2D	817	calcium/calmodulin dependent protein kinase II delta
hsa-miR-1291	MIMAT0005881	226143	http://www.mirdb.org/cgi-bin/target_detail.cgi?targetID=226143	302	64	http://www.mirdb.org/cgi-bin/mature_mir.cgi?name=hsa-miR-1291	RBCK1	10616	RANBP2-type and C3HC4-type zinc finger containing 1
hsa-miR-1291	MIMAT0005881	226213	http://www.mirdb.org/cgi-bin/target_detail.cgi?targetID=226213	303	64	http://www.mirdb.org/cgi-bin/mature_mir.cgi?name=hsa-miR-1291	GABBR2	9568	gamma-aminobutyric acid type B receptor subunit 2
hsa-miR-1291	MIMAT0005881	226247	http://www.mirdb.org/cgi-bin/target_detail.cgi?targetID=226247	304	64	http://www.mirdb.org/cgi-bin/mature_mir.cgi?name=hsa-miR-1291	VPS37B	79720	VPS37B, ESCRT-I subunit
hsa-miR-1291	MIMAT0005881	226263	http://www.mirdb.org/cgi-bin/target_detail.cgi?targetID=226263	305	64	http://www.mirdb.org/cgi-bin/mature_mir.cgi?name=hsa-miR-1291	GALNT6	11226	polypeptide N-acetylgalactosaminyltransferase 6
hsa-miR-1291	MIMAT0005881	225874	http://www.mirdb.org/cgi-bin/target_detail.cgi?targetID=225874	306	64	http://www.mirdb.org/cgi-bin/mature_mir.cgi?name=hsa-miR-1291	ZNF132	7691	zinc finger protein 132
hsa-miR-1291	MIMAT0005881	226230	http://www.mirdb.org/cgi-bin/target_detail.cgi?targetID=226230	307	64	http://www.mirdb.org/cgi-bin/mature_mir.cgi?name=hsa-miR-1291	VWA1	64856	von Willebrand factor A domain containing 1
hsa-miR-1291	MIMAT0005881	226000	http://www.mirdb.org/cgi-bin/target_detail.cgi?targetID=226000	308	64	http://www.mirdb.org/cgi-bin/mature_mir.cgi?name=hsa-miR-1291	C19orf44	84167	chromosome 19 open reading frame 44
hsa-miR-1291	MIMAT0005881	225968	http://www.mirdb.org/cgi-bin/target_detail.cgi?targetID=225968	309	64	http://www.mirdb.org/cgi-bin/mature_mir.cgi?name=hsa-miR-1291	AGRN	375790	agrin
hsa-miR-1291	MIMAT0005881	225869	http://www.mirdb.org/cgi-bin/target_detail.cgi?targetID=225869	310	64	http://www.mirdb.org/cgi-bin/mature_mir.cgi?name=hsa-miR-1291	CD1E	913	CD1e molecule
hsa-miR-1291	MIMAT0005881	226119	http://www.mirdb.org/cgi-bin/target_detail.cgi?targetID=226119	311	64	http://www.mirdb.org/cgi-bin/mature_mir.cgi?name=hsa-miR-1291	XYLT2	64132	xylosyltransferase 2
hsa-miR-1291	MIMAT0005881	225998	http://www.mirdb.org/cgi-bin/target_detail.cgi?targetID=225998	312	64	http://www.mirdb.org/cgi-bin/mature_mir.cgi?name=hsa-miR-1291	ADGRG1	9289	adhesion G protein-coupled receptor G1
hsa-miR-1291	MIMAT0005881	226285	http://www.mirdb.org/cgi-bin/target_detail.cgi?targetID=226285	313	64	http://www.mirdb.org/cgi-bin/mature_mir.cgi?name=hsa-miR-1291	SDC1	6382	syndecan 1
hsa-miR-1291	MIMAT0005881	226197	http://www.mirdb.org/cgi-bin/target_detail.cgi?targetID=226197	314	64	http://www.mirdb.org/cgi-bin/mature_mir.cgi?name=hsa-miR-1291	MPP2	4355	membrane palmitoylated protein 2
hsa-miR-1291	MIMAT0005881	225847	http://www.mirdb.org/cgi-bin/target_detail.cgi?targetID=225847	315	64	http://www.mirdb.org/cgi-bin/mature_mir.cgi?name=hsa-miR-1291	BMPR2	659	bone morphogenetic protein receptor type 2
hsa-miR-1291	MIMAT0005881	226191	http://www.mirdb.org/cgi-bin/target_detail.cgi?targetID=226191	316	63	http://www.mirdb.org/cgi-bin/mature_mir.cgi?name=hsa-miR-1291	CYSRT1	375791	cysteine rich tail 1
hsa-miR-1291	MIMAT0005881	226236	http://www.mirdb.org/cgi-bin/target_detail.cgi?targetID=226236	317	63	http://www.mirdb.org/cgi-bin/mature_mir.cgi?name=hsa-miR-1291	EIF4EBP1	1978	eukaryotic translation initiation factor 4E binding protein 1
hsa-miR-1291	MIMAT0005881	225844	http://www.mirdb.org/cgi-bin/target_detail.cgi?targetID=225844	318	63	http://www.mirdb.org/cgi-bin/mature_mir.cgi?name=hsa-miR-1291	XRCC3	7517	X-ray repair cross complementing 3
hsa-miR-1291	MIMAT0005881	225819	http://www.mirdb.org/cgi-bin/target_detail.cgi?targetID=225819	319	63	http://www.mirdb.org/cgi-bin/mature_mir.cgi?name=hsa-miR-1291	PHF8	23133	PHD finger protein 8
hsa-miR-1291	MIMAT0005881	226219	http://www.mirdb.org/cgi-bin/target_detail.cgi?targetID=226219	320	63	http://www.mirdb.org/cgi-bin/mature_mir.cgi?name=hsa-miR-1291	SBK1	388228	SH3 domain binding kinase 1
hsa-miR-1291	MIMAT0005881	226403	http://www.mirdb.org/cgi-bin/target_detail.cgi?targetID=226403	321	63	http://www.mirdb.org/cgi-bin/mature_mir.cgi?name=hsa-miR-1291	ZNF341	84905	zinc finger protein 341
hsa-miR-1291	MIMAT0005881	226353	http://www.mirdb.org/cgi-bin/target_detail.cgi?targetID=226353	322	63	http://www.mirdb.org/cgi-bin/mature_mir.cgi?name=hsa-miR-1291	COMMD9	29099	COMM domain containing 9
hsa-miR-1291	MIMAT0005881	225960	http://www.mirdb.org/cgi-bin/target_detail.cgi?targetID=225960	323	63	http://www.mirdb.org/cgi-bin/mature_mir.cgi?name=hsa-miR-1291	RASSF2	9770	Ras association domain family member 2
hsa-miR-1291	MIMAT0005881	225793	http://www.mirdb.org/cgi-bin/target_detail.cgi?targetID=225793	324	63	http://www.mirdb.org/cgi-bin/mature_mir.cgi?name=hsa-miR-1291	MAFG	4097	MAF bZIP transcription factor G
hsa-miR-1291	MIMAT0005881	226145	http://www.mirdb.org/cgi-bin/target_detail.cgi?targetID=226145	325	63	http://www.mirdb.org/cgi-bin/mature_mir.cgi?name=hsa-miR-1291	CCDC137	339230	coiled-coil domain containing 137
hsa-miR-1291	MIMAT0005881	226057	http://www.mirdb.org/cgi-bin/target_detail.cgi?targetID=226057	326	63	http://www.mirdb.org/cgi-bin/mature_mir.cgi?name=hsa-miR-1291	MGAT1	4245	mannosyl (alpha-1,3-)-glycoprotein beta-1,2-N-acetylglucosaminyltransferase
hsa-miR-1291	MIMAT0005881	225969	http://www.mirdb.org/cgi-bin/target_detail.cgi?targetID=225969	327	63	http://www.mirdb.org/cgi-bin/mature_mir.cgi?name=hsa-miR-1291	NYAP1	222950	neuronal tyrosine phosphorylated phosphoinositide-3-kinase adaptor 1
hsa-miR-1291	MIMAT0005881	226342	http://www.mirdb.org/cgi-bin/target_detail.cgi?targetID=226342	328	63	http://www.mirdb.org/cgi-bin/mature_mir.cgi?name=hsa-miR-1291	DAGLA	747	diacylglycerol lipase alpha
hsa-miR-1291	MIMAT0005881	225962	http://www.mirdb.org/cgi-bin/target_detail.cgi?targetID=225962	329	63	http://www.mirdb.org/cgi-bin/mature_mir.cgi?name=hsa-miR-1291	ADAM11	4185	ADAM metallopeptidase domain 11
hsa-miR-1291	MIMAT0005881	225907	http://www.mirdb.org/cgi-bin/target_detail.cgi?targetID=225907	330	63	http://www.mirdb.org/cgi-bin/mature_mir.cgi?name=hsa-miR-1291	TMEM120B	144404	transmembrane protein 120B
hsa-miR-1291	MIMAT0005881	225931	http://www.mirdb.org/cgi-bin/target_detail.cgi?targetID=225931	331	63	http://www.mirdb.org/cgi-bin/mature_mir.cgi?name=hsa-miR-1291	MEF2C	4208	myocyte enhancer factor 2C
hsa-miR-1291	MIMAT0005881	225991	http://www.mirdb.org/cgi-bin/target_detail.cgi?targetID=225991	332	63	http://www.mirdb.org/cgi-bin/mature_mir.cgi?name=hsa-miR-1291	EDARADD	128178	EDAR associated death domain
hsa-miR-1291	MIMAT0005881	226302	http://www.mirdb.org/cgi-bin/target_detail.cgi?targetID=226302	333	62	http://www.mirdb.org/cgi-bin/mature_mir.cgi?name=hsa-miR-1291	TRAPPC9	83696	trafficking protein particle complex 9
hsa-miR-1291	MIMAT0005881	225838	http://www.mirdb.org/cgi-bin/target_detail.cgi?targetID=225838	334	62	http://www.mirdb.org/cgi-bin/mature_mir.cgi?name=hsa-miR-1291	CCDC40	55036	coiled-coil domain containing 40
hsa-miR-1291	MIMAT0005881	226117	http://www.mirdb.org/cgi-bin/target_detail.cgi?targetID=226117	335	62	http://www.mirdb.org/cgi-bin/mature_mir.cgi?name=hsa-miR-1291	KCNN3	3782	potassium calcium-activated channel subfamily N member 3
hsa-miR-1291	MIMAT0005881	225909	http://www.mirdb.org/cgi-bin/target_detail.cgi?targetID=225909	336	62	http://www.mirdb.org/cgi-bin/mature_mir.cgi?name=hsa-miR-1291	UBFD1	56061	ubiquitin family domain containing 1
hsa-miR-1291	MIMAT0005881	226124	http://www.mirdb.org/cgi-bin/target_detail.cgi?targetID=226124	337	62	http://www.mirdb.org/cgi-bin/mature_mir.cgi?name=hsa-miR-1291	SDK2	54549	sidekick cell adhesion molecule 2
hsa-miR-1291	MIMAT0005881	225999	http://www.mirdb.org/cgi-bin/target_detail.cgi?targetID=225999	338	62	http://www.mirdb.org/cgi-bin/mature_mir.cgi?name=hsa-miR-1291	ADGRB1	575	adhesion G protein-coupled receptor B1
hsa-miR-1291	MIMAT0005881	226252	http://www.mirdb.org/cgi-bin/target_detail.cgi?targetID=226252	339	62	http://www.mirdb.org/cgi-bin/mature_mir.cgi?name=hsa-miR-1291	KCNAB2	8514	potassium voltage-gated channel subfamily A regulatory beta subunit 2
hsa-miR-1291	MIMAT0005881	225903	http://www.mirdb.org/cgi-bin/target_detail.cgi?targetID=225903	340	62	http://www.mirdb.org/cgi-bin/mature_mir.cgi?name=hsa-miR-1291	AGAP1	116987	ArfGAP with GTPase domain, ankyrin repeat and PH domain 1
hsa-miR-1291	MIMAT0005881	226267	http://www.mirdb.org/cgi-bin/target_detail.cgi?targetID=226267	341	62	http://www.mirdb.org/cgi-bin/mature_mir.cgi?name=hsa-miR-1291	MAGEA8	4107	MAGE family member A8
hsa-miR-1291	MIMAT0005881	226144	http://www.mirdb.org/cgi-bin/target_detail.cgi?targetID=226144	342	62	http://www.mirdb.org/cgi-bin/mature_mir.cgi?name=hsa-miR-1291	LSS	4047	lanosterol synthase
hsa-miR-1291	MIMAT0005881	226264	http://www.mirdb.org/cgi-bin/target_detail.cgi?targetID=226264	343	62	http://www.mirdb.org/cgi-bin/mature_mir.cgi?name=hsa-miR-1291	TESK2	10420	testis associated actin remodelling kinase 2
hsa-miR-1291	MIMAT0005881	225794	http://www.mirdb.org/cgi-bin/target_detail.cgi?targetID=225794	344	62	http://www.mirdb.org/cgi-bin/mature_mir.cgi?name=hsa-miR-1291	ZNF775	285971	zinc finger protein 775
hsa-miR-1291	MIMAT0005881	226262	http://www.mirdb.org/cgi-bin/target_detail.cgi?targetID=226262	345	62	http://www.mirdb.org/cgi-bin/mature_mir.cgi?name=hsa-miR-1291	RRP7A	27341	ribosomal RNA processing 7 homolog A
hsa-miR-1291	MIMAT0005881	225802	http://www.mirdb.org/cgi-bin/target_detail.cgi?targetID=225802	346	62	http://www.mirdb.org/cgi-bin/mature_mir.cgi?name=hsa-miR-1291	LPO	4025	lactoperoxidase
hsa-miR-1291	MIMAT0005881	226091	http://www.mirdb.org/cgi-bin/target_detail.cgi?targetID=226091	347	62	http://www.mirdb.org/cgi-bin/mature_mir.cgi?name=hsa-miR-1291	CALML5	51806	calmodulin like 5
hsa-miR-1291	MIMAT0005881	226224	http://www.mirdb.org/cgi-bin/target_detail.cgi?targetID=226224	348	62	http://www.mirdb.org/cgi-bin/mature_mir.cgi?name=hsa-miR-1291	ZNF580	51157	zinc finger protein 580
hsa-miR-1291	MIMAT0005881	226396	http://www.mirdb.org/cgi-bin/target_detail.cgi?targetID=226396	349	62	http://www.mirdb.org/cgi-bin/mature_mir.cgi?name=hsa-miR-1291	RAB40C	57799	RAB40C, member RAS oncogene family
hsa-miR-1291	MIMAT0005881	226393	http://www.mirdb.org/cgi-bin/target_detail.cgi?targetID=226393	350	62	http://www.mirdb.org/cgi-bin/mature_mir.cgi?name=hsa-miR-1291	HES5	388585	hes family bHLH transcription factor 5
hsa-miR-1291	MIMAT0005881	226231	http://www.mirdb.org/cgi-bin/target_detail.cgi?targetID=226231	351	62	http://www.mirdb.org/cgi-bin/mature_mir.cgi?name=hsa-miR-1291	SDC3	9672	syndecan 3
hsa-miR-1291	MIMAT0005881	226199	http://www.mirdb.org/cgi-bin/target_detail.cgi?targetID=226199	352	62	http://www.mirdb.org/cgi-bin/mature_mir.cgi?name=hsa-miR-1291	CCDC120	90060	coiled-coil domain containing 120
hsa-miR-1291	MIMAT0005881	225953	http://www.mirdb.org/cgi-bin/target_detail.cgi?targetID=225953	353	62	http://www.mirdb.org/cgi-bin/mature_mir.cgi?name=hsa-miR-1291	C1orf226	400793	chromosome 1 open reading frame 226
hsa-miR-1291	MIMAT0005881	226196	http://www.mirdb.org/cgi-bin/target_detail.cgi?targetID=226196	354	62	http://www.mirdb.org/cgi-bin/mature_mir.cgi?name=hsa-miR-1291	C1orf21	81563	chromosome 1 open reading frame 21
hsa-miR-1291	MIMAT0005881	226121	http://www.mirdb.org/cgi-bin/target_detail.cgi?targetID=226121	355	62	http://www.mirdb.org/cgi-bin/mature_mir.cgi?name=hsa-miR-1291	STK40	83931	serine/threonine kinase 40
hsa-miR-1291	MIMAT0005881	226054	http://www.mirdb.org/cgi-bin/target_detail.cgi?targetID=226054	356	62	http://www.mirdb.org/cgi-bin/mature_mir.cgi?name=hsa-miR-1291	TWNK	56652	twinkle mtDNA helicase
hsa-miR-1291	MIMAT0005881	226189	http://www.mirdb.org/cgi-bin/target_detail.cgi?targetID=226189	357	62	http://www.mirdb.org/cgi-bin/mature_mir.cgi?name=hsa-miR-1291	YY1AP1	55249	YY1 associated protein 1
hsa-miR-1291	MIMAT0005881	225913	http://www.mirdb.org/cgi-bin/target_detail.cgi?targetID=225913	358	62	http://www.mirdb.org/cgi-bin/mature_mir.cgi?name=hsa-miR-1291	GRIP2	80852	glutamate receptor interacting protein 2
hsa-miR-1291	MIMAT0005881	226060	http://www.mirdb.org/cgi-bin/target_detail.cgi?targetID=226060	359	62	http://www.mirdb.org/cgi-bin/mature_mir.cgi?name=hsa-miR-1291	CAMKK1	84254	calcium/calmodulin dependent protein kinase kinase 1
hsa-miR-1291	MIMAT0005881	226258	http://www.mirdb.org/cgi-bin/target_detail.cgi?targetID=226258	360	61	http://www.mirdb.org/cgi-bin/mature_mir.cgi?name=hsa-miR-1291	FCRL5	83416	Fc receptor like 5
hsa-miR-1291	MIMAT0005881	226336	http://www.mirdb.org/cgi-bin/target_detail.cgi?targetID=226336	361	61	http://www.mirdb.org/cgi-bin/mature_mir.cgi?name=hsa-miR-1291	RAB1B	81876	RAB1B, member RAS oncogene family
hsa-miR-1291	MIMAT0005881	226205	http://www.mirdb.org/cgi-bin/target_detail.cgi?targetID=226205	362	61	http://www.mirdb.org/cgi-bin/mature_mir.cgi?name=hsa-miR-1291	ATP10D	57205	ATPase phospholipid transporting 10D (putative)
hsa-miR-1291	MIMAT0005881	226182	http://www.mirdb.org/cgi-bin/target_detail.cgi?targetID=226182	363	61	http://www.mirdb.org/cgi-bin/mature_mir.cgi?name=hsa-miR-1291	ZNF200	7752	zinc finger protein 200
hsa-miR-1291	MIMAT0005881	226013	http://www.mirdb.org/cgi-bin/target_detail.cgi?targetID=226013	364	61	http://www.mirdb.org/cgi-bin/mature_mir.cgi?name=hsa-miR-1291	DOK7	285489	docking protein 7
hsa-miR-1291	MIMAT0005881	225774	http://www.mirdb.org/cgi-bin/target_detail.cgi?targetID=225774	365	61	http://www.mirdb.org/cgi-bin/mature_mir.cgi?name=hsa-miR-1291	DIDO1	11083	death inducer-obliterator 1
hsa-miR-1291	MIMAT0005881	225908	http://www.mirdb.org/cgi-bin/target_detail.cgi?targetID=225908	366	61	http://www.mirdb.org/cgi-bin/mature_mir.cgi?name=hsa-miR-1291	CYB5R3	1727	cytochrome b5 reductase 3
hsa-miR-1291	MIMAT0005881	226045	http://www.mirdb.org/cgi-bin/target_detail.cgi?targetID=226045	367	61	http://www.mirdb.org/cgi-bin/mature_mir.cgi?name=hsa-miR-1291	TMEM184A	202915	transmembrane protein 184A
hsa-miR-1291	MIMAT0005881	225849	http://www.mirdb.org/cgi-bin/target_detail.cgi?targetID=225849	368	61	http://www.mirdb.org/cgi-bin/mature_mir.cgi?name=hsa-miR-1291	ZNF423	23090	zinc finger protein 423
hsa-miR-1291	MIMAT0005881	226351	http://www.mirdb.org/cgi-bin/target_detail.cgi?targetID=226351	369	61	http://www.mirdb.org/cgi-bin/mature_mir.cgi?name=hsa-miR-1291	GABRR2	2570	gamma-aminobutyric acid type A receptor rho2 subunit
hsa-miR-1291	MIMAT0005881	225915	http://www.mirdb.org/cgi-bin/target_detail.cgi?targetID=225915	370	61	http://www.mirdb.org/cgi-bin/mature_mir.cgi?name=hsa-miR-1291	MXD4	10608	MAX dimerization protein 4
hsa-miR-1291	MIMAT0005881	226193	http://www.mirdb.org/cgi-bin/target_detail.cgi?targetID=226193	371	61	http://www.mirdb.org/cgi-bin/mature_mir.cgi?name=hsa-miR-1291	MTHFR	4524	methylenetetrahydrofolate reductase
hsa-miR-1291	MIMAT0005881	225789	http://www.mirdb.org/cgi-bin/target_detail.cgi?targetID=225789	372	61	http://www.mirdb.org/cgi-bin/mature_mir.cgi?name=hsa-miR-1291	SCN2B	6327	sodium voltage-gated channel beta subunit 2
hsa-miR-1291	MIMAT0005881	225896	http://www.mirdb.org/cgi-bin/target_detail.cgi?targetID=225896	373	61	http://www.mirdb.org/cgi-bin/mature_mir.cgi?name=hsa-miR-1291	CCDC3	83643	coiled-coil domain containing 3
hsa-miR-1291	MIMAT0005881	225895	http://www.mirdb.org/cgi-bin/target_detail.cgi?targetID=225895	374	61	http://www.mirdb.org/cgi-bin/mature_mir.cgi?name=hsa-miR-1291	C10orf105	414152	chromosome 10 open reading frame 105
hsa-miR-1291	MIMAT0005881	225889	http://www.mirdb.org/cgi-bin/target_detail.cgi?targetID=225889	375	61	http://www.mirdb.org/cgi-bin/mature_mir.cgi?name=hsa-miR-1291	SNRK	54861	SNF related kinase
hsa-miR-1291	MIMAT0005881	225796	http://www.mirdb.org/cgi-bin/target_detail.cgi?targetID=225796	376	61	http://www.mirdb.org/cgi-bin/mature_mir.cgi?name=hsa-miR-1291	RGS6	9628	regulator of G protein signaling 6
hsa-miR-1291	MIMAT0005881	225860	http://www.mirdb.org/cgi-bin/target_detail.cgi?targetID=225860	377	61	http://www.mirdb.org/cgi-bin/mature_mir.cgi?name=hsa-miR-1291	ZNF514	84874	zinc finger protein 514
hsa-miR-1291	MIMAT0005881	226107	http://www.mirdb.org/cgi-bin/target_detail.cgi?targetID=226107	378	61	http://www.mirdb.org/cgi-bin/mature_mir.cgi?name=hsa-miR-1291	CELF5	60680	CUGBP Elav-like family member 5
hsa-miR-1291	MIMAT0005881	225821	http://www.mirdb.org/cgi-bin/target_detail.cgi?targetID=225821	379	61	http://www.mirdb.org/cgi-bin/mature_mir.cgi?name=hsa-miR-1291	TMEM260	54916	transmembrane protein 260
hsa-miR-1291	MIMAT0005881	226291	http://www.mirdb.org/cgi-bin/target_detail.cgi?targetID=226291	380	61	http://www.mirdb.org/cgi-bin/mature_mir.cgi?name=hsa-miR-1291	MICALL1	85377	MICAL like 1
hsa-miR-1291	MIMAT0005881	226321	http://www.mirdb.org/cgi-bin/target_detail.cgi?targetID=226321	381	60	http://www.mirdb.org/cgi-bin/mature_mir.cgi?name=hsa-miR-1291	KRT76	51350	keratin 76
hsa-miR-1291	MIMAT0005881	226114	http://www.mirdb.org/cgi-bin/target_detail.cgi?targetID=226114	382	60	http://www.mirdb.org/cgi-bin/mature_mir.cgi?name=hsa-miR-1291	MARCH8	220972	membrane associated ring-CH-type finger 8
hsa-miR-1291	MIMAT0005881	226085	http://www.mirdb.org/cgi-bin/target_detail.cgi?targetID=226085	383	60	http://www.mirdb.org/cgi-bin/mature_mir.cgi?name=hsa-miR-1291	MFAP3	4238	microfibril associated protein 3
hsa-miR-1291	MIMAT0005881	225890	http://www.mirdb.org/cgi-bin/target_detail.cgi?targetID=225890	384	60	http://www.mirdb.org/cgi-bin/mature_mir.cgi?name=hsa-miR-1291	KCNQ1	3784	potassium voltage-gated channel subfamily Q member 1
hsa-miR-1291	MIMAT0005881	226072	http://www.mirdb.org/cgi-bin/target_detail.cgi?targetID=226072	385	60	http://www.mirdb.org/cgi-bin/mature_mir.cgi?name=hsa-miR-1291	ACTR1B	10120	ARP1 actin related protein 1 homolog B
hsa-miR-1291	MIMAT0005881	226363	http://www.mirdb.org/cgi-bin/target_detail.cgi?targetID=226363	386	60	http://www.mirdb.org/cgi-bin/mature_mir.cgi?name=hsa-miR-1291	TMEM184B	25829	transmembrane protein 184B
hsa-miR-1291	MIMAT0005881	225970	http://www.mirdb.org/cgi-bin/target_detail.cgi?targetID=225970	387	60	http://www.mirdb.org/cgi-bin/mature_mir.cgi?name=hsa-miR-1291	RNF43	54894	ring finger protein 43
hsa-miR-1291	MIMAT0005881	225810	http://www.mirdb.org/cgi-bin/target_detail.cgi?targetID=225810	388	60	http://www.mirdb.org/cgi-bin/mature_mir.cgi?name=hsa-miR-1291	DGCR6	8214	DiGeorge syndrome critical region gene 6
hsa-miR-1291	MIMAT0005881	226064	http://www.mirdb.org/cgi-bin/target_detail.cgi?targetID=226064	389	60	http://www.mirdb.org/cgi-bin/mature_mir.cgi?name=hsa-miR-1291	SAMD14	201191	sterile alpha motif domain containing 14
hsa-miR-1291	MIMAT0005881	226378	http://www.mirdb.org/cgi-bin/target_detail.cgi?targetID=226378	390	60	http://www.mirdb.org/cgi-bin/mature_mir.cgi?name=hsa-miR-1291	NFATC3	4775	nuclear factor of activated T cells 3
hsa-miR-1291	MIMAT0005881	226400	http://www.mirdb.org/cgi-bin/target_detail.cgi?targetID=226400	391	60	http://www.mirdb.org/cgi-bin/mature_mir.cgi?name=hsa-miR-1291	MAP1B	4131	microtubule associated protein 1B
hsa-miR-1291	MIMAT0005881	225846	http://www.mirdb.org/cgi-bin/target_detail.cgi?targetID=225846	392	60	http://www.mirdb.org/cgi-bin/mature_mir.cgi?name=hsa-miR-1291	HM13	81502	histocompatibility minor 13
hsa-miR-1291	MIMAT0005881	225941	http://www.mirdb.org/cgi-bin/target_detail.cgi?targetID=225941	393	60	http://www.mirdb.org/cgi-bin/mature_mir.cgi?name=hsa-miR-1291	BTC	685	betacellulin
hsa-miR-1291	MIMAT0005881	225987	http://www.mirdb.org/cgi-bin/target_detail.cgi?targetID=225987	394	60	http://www.mirdb.org/cgi-bin/mature_mir.cgi?name=hsa-miR-1291	CYTH1	9267	cytohesin 1
hsa-miR-1291	MIMAT0005881	225806	http://www.mirdb.org/cgi-bin/target_detail.cgi?targetID=225806	395	60	http://www.mirdb.org/cgi-bin/mature_mir.cgi?name=hsa-miR-1291	SRSF6	6431	serine and arginine rich splicing factor 6
hsa-miR-1291	MIMAT0005881	226070	http://www.mirdb.org/cgi-bin/target_detail.cgi?targetID=226070	396	60	http://www.mirdb.org/cgi-bin/mature_mir.cgi?name=hsa-miR-1291	SLC6A20	54716	solute carrier family 6 member 20
hsa-miR-1291	MIMAT0005881	225950	http://www.mirdb.org/cgi-bin/target_detail.cgi?targetID=225950	397	60	http://www.mirdb.org/cgi-bin/mature_mir.cgi?name=hsa-miR-1291	PEX5	5830	peroxisomal biogenesis factor 5
hsa-miR-1291	MIMAT0005881	226069	http://www.mirdb.org/cgi-bin/target_detail.cgi?targetID=226069	398	60	http://www.mirdb.org/cgi-bin/mature_mir.cgi?name=hsa-miR-1291	ATXN2L	11273	ataxin 2 like
hsa-miR-1291	MIMAT0005881	225870	http://www.mirdb.org/cgi-bin/target_detail.cgi?targetID=225870	399	60	http://www.mirdb.org/cgi-bin/mature_mir.cgi?name=hsa-miR-1291	TRIM58	25893	tripartite motif containing 58
hsa-miR-1291	MIMAT0005881	226179	http://www.mirdb.org/cgi-bin/target_detail.cgi?targetID=226179	400	60	http://www.mirdb.org/cgi-bin/mature_mir.cgi?name=hsa-miR-1291	SPRN	503542	shadow of prion protein
hsa-miR-1291	MIMAT0005881	226266	http://www.mirdb.org/cgi-bin/target_detail.cgi?targetID=226266	401	60	http://www.mirdb.org/cgi-bin/mature_mir.cgi?name=hsa-miR-1291	APC2	10297	APC2, WNT signaling pathway regulator
hsa-miR-1291	MIMAT0005881	226328	http://www.mirdb.org/cgi-bin/target_detail.cgi?targetID=226328	402	60	http://www.mirdb.org/cgi-bin/mature_mir.cgi?name=hsa-miR-1291	AKT2	208	AKT serine/threonine kinase 2
hsa-miR-1291	MIMAT0005881	226255	http://www.mirdb.org/cgi-bin/target_detail.cgi?targetID=226255	403	60	http://www.mirdb.org/cgi-bin/mature_mir.cgi?name=hsa-miR-1291	SIRT7	51547	sirtuin 7
hsa-miR-1291	MIMAT0005881	226335	http://www.mirdb.org/cgi-bin/target_detail.cgi?targetID=226335	404	60	http://www.mirdb.org/cgi-bin/mature_mir.cgi?name=hsa-miR-1291	CFLAR	8837	CASP8 and FADD like apoptosis regulator
hsa-miR-1291	MIMAT0005881	225905	http://www.mirdb.org/cgi-bin/target_detail.cgi?targetID=225905	405	60	http://www.mirdb.org/cgi-bin/mature_mir.cgi?name=hsa-miR-1291	TAL1	6886	TAL bHLH transcription factor 1, erythroid differentiation factor
hsa-miR-1291	MIMAT0005881	225989	http://www.mirdb.org/cgi-bin/target_detail.cgi?targetID=225989	406	60	http://www.mirdb.org/cgi-bin/mature_mir.cgi?name=hsa-miR-1291	ARCN1	372	archain 1
hsa-miR-1291	MIMAT0005881	226136	http://www.mirdb.org/cgi-bin/target_detail.cgi?targetID=226136	407	59	http://www.mirdb.org/cgi-bin/mature_mir.cgi?name=hsa-miR-1291	SPTB	6710	spectrin beta, erythrocytic
hsa-miR-1291	MIMAT0005881	226005	http://www.mirdb.org/cgi-bin/target_detail.cgi?targetID=226005	408	59	http://www.mirdb.org/cgi-bin/mature_mir.cgi?name=hsa-miR-1291	SEC14L5	9717	SEC14 like lipid binding 5
hsa-miR-1291	MIMAT0005881	226059	http://www.mirdb.org/cgi-bin/target_detail.cgi?targetID=226059	409	59	http://www.mirdb.org/cgi-bin/mature_mir.cgi?name=hsa-miR-1291	MVK	4598	mevalonate kinase
hsa-miR-1291	MIMAT0005881	226313	http://www.mirdb.org/cgi-bin/target_detail.cgi?targetID=226313	410	59	http://www.mirdb.org/cgi-bin/mature_mir.cgi?name=hsa-miR-1291	LGALS12	85329	galectin 12
hsa-miR-1291	MIMAT0005881	225858	http://www.mirdb.org/cgi-bin/target_detail.cgi?targetID=225858	411	59	http://www.mirdb.org/cgi-bin/mature_mir.cgi?name=hsa-miR-1291	PRKCA	5578	protein kinase C alpha
hsa-miR-1291	MIMAT0005881	226154	http://www.mirdb.org/cgi-bin/target_detail.cgi?targetID=226154	412	59	http://www.mirdb.org/cgi-bin/mature_mir.cgi?name=hsa-miR-1291	THOC2	57187	THO complex 2
hsa-miR-1291	MIMAT0005881	226152	http://www.mirdb.org/cgi-bin/target_detail.cgi?targetID=226152	413	59	http://www.mirdb.org/cgi-bin/mature_mir.cgi?name=hsa-miR-1291	VPS37C	55048	VPS37C, ESCRT-I subunit
hsa-miR-1291	MIMAT0005881	225924	http://www.mirdb.org/cgi-bin/target_detail.cgi?targetID=225924	414	59	http://www.mirdb.org/cgi-bin/mature_mir.cgi?name=hsa-miR-1291	TSPAN11	441631	tetraspanin 11
hsa-miR-1291	MIMAT0005881	226329	http://www.mirdb.org/cgi-bin/target_detail.cgi?targetID=226329	415	59	http://www.mirdb.org/cgi-bin/mature_mir.cgi?name=hsa-miR-1291	RNF213	57674	ring finger protein 213
hsa-miR-1291	MIMAT0005881	226148	http://www.mirdb.org/cgi-bin/target_detail.cgi?targetID=226148	416	59	http://www.mirdb.org/cgi-bin/mature_mir.cgi?name=hsa-miR-1291	ARID1B	57492	AT-rich interaction domain 1B
hsa-miR-1291	MIMAT0005881	226301	http://www.mirdb.org/cgi-bin/target_detail.cgi?targetID=226301	417	59	http://www.mirdb.org/cgi-bin/mature_mir.cgi?name=hsa-miR-1291	ABCC1	4363	ATP binding cassette subfamily C member 1
hsa-miR-1291	MIMAT0005881	225887	http://www.mirdb.org/cgi-bin/target_detail.cgi?targetID=225887	418	59	http://www.mirdb.org/cgi-bin/mature_mir.cgi?name=hsa-miR-1291	NCAPH2	29781	non-SMC condensin II complex subunit H2
hsa-miR-1291	MIMAT0005881	226317	http://www.mirdb.org/cgi-bin/target_detail.cgi?targetID=226317	419	59	http://www.mirdb.org/cgi-bin/mature_mir.cgi?name=hsa-miR-1291	PHF19	26147	PHD finger protein 19
hsa-miR-1291	MIMAT0005881	225973	http://www.mirdb.org/cgi-bin/target_detail.cgi?targetID=225973	420	59	http://www.mirdb.org/cgi-bin/mature_mir.cgi?name=hsa-miR-1291	LIN7A	8825	lin-7 homolog A, crumbs cell polarity complex component
hsa-miR-1291	MIMAT0005881	225971	http://www.mirdb.org/cgi-bin/target_detail.cgi?targetID=225971	421	59	http://www.mirdb.org/cgi-bin/mature_mir.cgi?name=hsa-miR-1291	NUDCD3	23386	NudC domain containing 3
hsa-miR-1291	MIMAT0005881	225801	http://www.mirdb.org/cgi-bin/target_detail.cgi?targetID=225801	422	59	http://www.mirdb.org/cgi-bin/mature_mir.cgi?name=hsa-miR-1291	ZNF618	114991	zinc finger protein 618
hsa-miR-1291	MIMAT0005881	226277	http://www.mirdb.org/cgi-bin/target_detail.cgi?targetID=226277	423	59	http://www.mirdb.org/cgi-bin/mature_mir.cgi?name=hsa-miR-1291	SMC1A	8243	structural maintenance of chromosomes 1A
hsa-miR-1291	MIMAT0005881	226027	http://www.mirdb.org/cgi-bin/target_detail.cgi?targetID=226027	424	59	http://www.mirdb.org/cgi-bin/mature_mir.cgi?name=hsa-miR-1291	PMPCB	9512	peptidase, mitochondrial processing beta subunit
hsa-miR-1291	MIMAT0005881	225779	http://www.mirdb.org/cgi-bin/target_detail.cgi?targetID=225779	425	59	http://www.mirdb.org/cgi-bin/mature_mir.cgi?name=hsa-miR-1291	KRTAP10-5	386680	keratin associated protein 10-5
hsa-miR-1291	MIMAT0005881	226269	http://www.mirdb.org/cgi-bin/target_detail.cgi?targetID=226269	426	59	http://www.mirdb.org/cgi-bin/mature_mir.cgi?name=hsa-miR-1291	WNK4	65266	WNK lysine deficient protein kinase 4
hsa-miR-1291	MIMAT0005881	226161	http://www.mirdb.org/cgi-bin/target_detail.cgi?targetID=226161	427	59	http://www.mirdb.org/cgi-bin/mature_mir.cgi?name=hsa-miR-1291	IER5	51278	immediate early response 5
hsa-miR-1291	MIMAT0005881	226369	http://www.mirdb.org/cgi-bin/target_detail.cgi?targetID=226369	428	59	http://www.mirdb.org/cgi-bin/mature_mir.cgi?name=hsa-miR-1291	AP3S2	10239	adaptor related protein complex 3 subunit sigma 2
hsa-miR-1291	MIMAT0005881	225770	http://www.mirdb.org/cgi-bin/target_detail.cgi?targetID=225770	429	58	http://www.mirdb.org/cgi-bin/mature_mir.cgi?name=hsa-miR-1291	BCAN	63827	brevican
hsa-miR-1291	MIMAT0005881	225879	http://www.mirdb.org/cgi-bin/target_detail.cgi?targetID=225879	430	58	http://www.mirdb.org/cgi-bin/mature_mir.cgi?name=hsa-miR-1291	EVC	2121	EvC ciliary complex subunit 1
hsa-miR-1291	MIMAT0005881	225922	http://www.mirdb.org/cgi-bin/target_detail.cgi?targetID=225922	431	58	http://www.mirdb.org/cgi-bin/mature_mir.cgi?name=hsa-miR-1291	CHAC1	79094	ChaC glutathione specific gamma-glutamylcyclotransferase 1
hsa-miR-1291	MIMAT0005881	226322	http://www.mirdb.org/cgi-bin/target_detail.cgi?targetID=226322	432	58	http://www.mirdb.org/cgi-bin/mature_mir.cgi?name=hsa-miR-1291	ADRA2A	150	adrenoceptor alpha 2A
hsa-miR-1291	MIMAT0005881	225788	http://www.mirdb.org/cgi-bin/target_detail.cgi?targetID=225788	433	58	http://www.mirdb.org/cgi-bin/mature_mir.cgi?name=hsa-miR-1291	EIF4E2	9470	eukaryotic translation initiation factor 4E family member 2
hsa-miR-1291	MIMAT0005881	225835	http://www.mirdb.org/cgi-bin/target_detail.cgi?targetID=225835	434	58	http://www.mirdb.org/cgi-bin/mature_mir.cgi?name=hsa-miR-1291	ZNF473	25888	zinc finger protein 473
hsa-miR-1291	MIMAT0005881	226203	http://www.mirdb.org/cgi-bin/target_detail.cgi?targetID=226203	435	58	http://www.mirdb.org/cgi-bin/mature_mir.cgi?name=hsa-miR-1291	RECQL5	9400	RecQ like helicase 5
hsa-miR-1291	MIMAT0005881	226337	http://www.mirdb.org/cgi-bin/target_detail.cgi?targetID=226337	436	58	http://www.mirdb.org/cgi-bin/mature_mir.cgi?name=hsa-miR-1291	CFAP73	387885	cilia and flagella associated protein 73
hsa-miR-1291	MIMAT0005881	226186	http://www.mirdb.org/cgi-bin/target_detail.cgi?targetID=226186	437	58	http://www.mirdb.org/cgi-bin/mature_mir.cgi?name=hsa-miR-1291	MYLK2	85366	myosin light chain kinase 2
hsa-miR-1291	MIMAT0005881	226068	http://www.mirdb.org/cgi-bin/target_detail.cgi?targetID=226068	438	58	http://www.mirdb.org/cgi-bin/mature_mir.cgi?name=hsa-miR-1291	MRTFB	57496	myocardin related transcription factor B
hsa-miR-1291	MIMAT0005881	225899	http://www.mirdb.org/cgi-bin/target_detail.cgi?targetID=225899	439	58	http://www.mirdb.org/cgi-bin/mature_mir.cgi?name=hsa-miR-1291	ZNF629	23361	zinc finger protein 629
hsa-miR-1291	MIMAT0005881	226404	http://www.mirdb.org/cgi-bin/target_detail.cgi?targetID=226404	440	58	http://www.mirdb.org/cgi-bin/mature_mir.cgi?name=hsa-miR-1291	MAP3K20	51776	mitogen-activated protein kinase kinase kinase 20
hsa-miR-1291	MIMAT0005881	226339	http://www.mirdb.org/cgi-bin/target_detail.cgi?targetID=226339	441	58	http://www.mirdb.org/cgi-bin/mature_mir.cgi?name=hsa-miR-1291	EPHB3	2049	EPH receptor B3
hsa-miR-1291	MIMAT0005881	225945	http://www.mirdb.org/cgi-bin/target_detail.cgi?targetID=225945	442	58	http://www.mirdb.org/cgi-bin/mature_mir.cgi?name=hsa-miR-1291	TMED1	11018	transmembrane p24 trafficking protein 1
hsa-miR-1291	MIMAT0005881	226324	http://www.mirdb.org/cgi-bin/target_detail.cgi?targetID=226324	443	57	http://www.mirdb.org/cgi-bin/mature_mir.cgi?name=hsa-miR-1291	CAPNS1	826	calpain small subunit 1
hsa-miR-1291	MIMAT0005881	225841	http://www.mirdb.org/cgi-bin/target_detail.cgi?targetID=225841	444	57	http://www.mirdb.org/cgi-bin/mature_mir.cgi?name=hsa-miR-1291	TJAP1	93643	tight junction associated protein 1
hsa-miR-1291	MIMAT0005881	225827	http://www.mirdb.org/cgi-bin/target_detail.cgi?targetID=225827	445	57	http://www.mirdb.org/cgi-bin/mature_mir.cgi?name=hsa-miR-1291	PROSER3	148137	proline and serine rich 3
hsa-miR-1291	MIMAT0005881	226394	http://www.mirdb.org/cgi-bin/target_detail.cgi?targetID=226394	446	57	http://www.mirdb.org/cgi-bin/mature_mir.cgi?name=hsa-miR-1291	OVOL1	5017	ovo like transcriptional repressor 1
hsa-miR-1291	MIMAT0005881	226233	http://www.mirdb.org/cgi-bin/target_detail.cgi?targetID=226233	447	57	http://www.mirdb.org/cgi-bin/mature_mir.cgi?name=hsa-miR-1291	FAM214B	80256	family with sequence similarity 214 member B
hsa-miR-1291	MIMAT0005881	225790	http://www.mirdb.org/cgi-bin/target_detail.cgi?targetID=225790	448	57	http://www.mirdb.org/cgi-bin/mature_mir.cgi?name=hsa-miR-1291	ACSS1	84532	acyl-CoA synthetase short chain family member 1
hsa-miR-1291	MIMAT0005881	225807	http://www.mirdb.org/cgi-bin/target_detail.cgi?targetID=225807	449	57	http://www.mirdb.org/cgi-bin/mature_mir.cgi?name=hsa-miR-1291	MED22	6837	mediator complex subunit 22
hsa-miR-1291	MIMAT0005881	226138	http://www.mirdb.org/cgi-bin/target_detail.cgi?targetID=226138	450	57	http://www.mirdb.org/cgi-bin/mature_mir.cgi?name=hsa-miR-1291	GLIS2	84662	GLIS family zinc finger 2
hsa-miR-1291	MIMAT0005881	226018	http://www.mirdb.org/cgi-bin/target_detail.cgi?targetID=226018	451	57	http://www.mirdb.org/cgi-bin/mature_mir.cgi?name=hsa-miR-1291	SPRYD3	84926	SPRY domain containing 3
hsa-miR-1291	MIMAT0005881	226166	http://www.mirdb.org/cgi-bin/target_detail.cgi?targetID=226166	452	57	http://www.mirdb.org/cgi-bin/mature_mir.cgi?name=hsa-miR-1291	NRP2	8828	neuropilin 2
hsa-miR-1291	MIMAT0005881	226075	http://www.mirdb.org/cgi-bin/target_detail.cgi?targetID=226075	453	57	http://www.mirdb.org/cgi-bin/mature_mir.cgi?name=hsa-miR-1291	PDCD1	5133	programmed cell death 1
hsa-miR-1291	MIMAT0005881	225958	http://www.mirdb.org/cgi-bin/target_detail.cgi?targetID=225958	454	57	http://www.mirdb.org/cgi-bin/mature_mir.cgi?name=hsa-miR-1291	KCNK5	8645	potassium two pore domain channel subfamily K member 5
hsa-miR-1291	MIMAT0005881	226147	http://www.mirdb.org/cgi-bin/target_detail.cgi?targetID=226147	455	57	http://www.mirdb.org/cgi-bin/mature_mir.cgi?name=hsa-miR-1291	DNAJB1	3337	DnaJ heat shock protein family (Hsp40) member B1
hsa-miR-1291	MIMAT0005881	226019	http://www.mirdb.org/cgi-bin/target_detail.cgi?targetID=226019	456	57	http://www.mirdb.org/cgi-bin/mature_mir.cgi?name=hsa-miR-1291	EIF4E1B	253314	eukaryotic translation initiation factor 4E family member 1B
hsa-miR-1291	MIMAT0005881	225977	http://www.mirdb.org/cgi-bin/target_detail.cgi?targetID=225977	457	57	http://www.mirdb.org/cgi-bin/mature_mir.cgi?name=hsa-miR-1291	DMAC2L	27109	distal membrane arm assembly complex 2 like
hsa-miR-1291	MIMAT0005881	226173	http://www.mirdb.org/cgi-bin/target_detail.cgi?targetID=226173	458	57	http://www.mirdb.org/cgi-bin/mature_mir.cgi?name=hsa-miR-1291	FOXE1	2304	forkhead box E1
hsa-miR-1291	MIMAT0005881	225894	http://www.mirdb.org/cgi-bin/target_detail.cgi?targetID=225894	459	57	http://www.mirdb.org/cgi-bin/mature_mir.cgi?name=hsa-miR-1291	SLC39A5	283375	solute carrier family 39 member 5
hsa-miR-1291	MIMAT0005881	226127	http://www.mirdb.org/cgi-bin/target_detail.cgi?targetID=226127	460	57	http://www.mirdb.org/cgi-bin/mature_mir.cgi?name=hsa-miR-1291	LLCFC1	135927	LLLL and CFNLAS motif containing 1
hsa-miR-1291	MIMAT0005881	226216	http://www.mirdb.org/cgi-bin/target_detail.cgi?targetID=226216	461	57	http://www.mirdb.org/cgi-bin/mature_mir.cgi?name=hsa-miR-1291	PLVAP	83483	plasmalemma vesicle associated protein
hsa-miR-1291	MIMAT0005881	225942	http://www.mirdb.org/cgi-bin/target_detail.cgi?targetID=225942	462	57	http://www.mirdb.org/cgi-bin/mature_mir.cgi?name=hsa-miR-1291	MON1B	22879	MON1 homolog B, secretory trafficking associated
hsa-miR-1291	MIMAT0005881	225834	http://www.mirdb.org/cgi-bin/target_detail.cgi?targetID=225834	463	56	http://www.mirdb.org/cgi-bin/mature_mir.cgi?name=hsa-miR-1291	SLC2A1	6513	solute carrier family 2 member 1
hsa-miR-1291	MIMAT0005881	225833	http://www.mirdb.org/cgi-bin/target_detail.cgi?targetID=225833	464	56	http://www.mirdb.org/cgi-bin/mature_mir.cgi?name=hsa-miR-1291	NTSR1	4923	neurotensin receptor 1
hsa-miR-1291	MIMAT0005881	226296	http://www.mirdb.org/cgi-bin/target_detail.cgi?targetID=226296	465	56	http://www.mirdb.org/cgi-bin/mature_mir.cgi?name=hsa-miR-1291	DPP9-AS1	100131094	DPP9 antisense RNA 1
hsa-miR-1291	MIMAT0005881	225951	http://www.mirdb.org/cgi-bin/target_detail.cgi?targetID=225951	466	56	http://www.mirdb.org/cgi-bin/mature_mir.cgi?name=hsa-miR-1291	NOL4L	140688	nucleolar protein 4 like
hsa-miR-1291	MIMAT0005881	226348	http://www.mirdb.org/cgi-bin/target_detail.cgi?targetID=226348	467	56	http://www.mirdb.org/cgi-bin/mature_mir.cgi?name=hsa-miR-1291	EPHA10	284656	EPH receptor A10
hsa-miR-1291	MIMAT0005881	226103	http://www.mirdb.org/cgi-bin/target_detail.cgi?targetID=226103	468	56	http://www.mirdb.org/cgi-bin/mature_mir.cgi?name=hsa-miR-1291	TMEM151A	256472	transmembrane protein 151A
hsa-miR-1291	MIMAT0005881	226218	http://www.mirdb.org/cgi-bin/target_detail.cgi?targetID=226218	469	56	http://www.mirdb.org/cgi-bin/mature_mir.cgi?name=hsa-miR-1291	ATXN1L	342371	ataxin 1 like
hsa-miR-1291	MIMAT0005881	226120	http://www.mirdb.org/cgi-bin/target_detail.cgi?targetID=226120	470	56	http://www.mirdb.org/cgi-bin/mature_mir.cgi?name=hsa-miR-1291	RASGEF1A	221002	RasGEF domain family member 1A
hsa-miR-1291	MIMAT0005881	226367	http://www.mirdb.org/cgi-bin/target_detail.cgi?targetID=226367	471	56	http://www.mirdb.org/cgi-bin/mature_mir.cgi?name=hsa-miR-1291	ABHD4	63874	abhydrolase domain containing 4
hsa-miR-1291	MIMAT0005881	225845	http://www.mirdb.org/cgi-bin/target_detail.cgi?targetID=225845	472	56	http://www.mirdb.org/cgi-bin/mature_mir.cgi?name=hsa-miR-1291	SELENON	57190	selenoprotein N
hsa-miR-1291	MIMAT0005881	226007	http://www.mirdb.org/cgi-bin/target_detail.cgi?targetID=226007	473	56	http://www.mirdb.org/cgi-bin/mature_mir.cgi?name=hsa-miR-1291	CHST7	56548	carbohydrate sulfotransferase 7
hsa-miR-1291	MIMAT0005881	225792	http://www.mirdb.org/cgi-bin/target_detail.cgi?targetID=225792	474	56	http://www.mirdb.org/cgi-bin/mature_mir.cgi?name=hsa-miR-1291	ATRN	8455	attractin
hsa-miR-1291	MIMAT0005881	226398	http://www.mirdb.org/cgi-bin/target_detail.cgi?targetID=226398	475	56	http://www.mirdb.org/cgi-bin/mature_mir.cgi?name=hsa-miR-1291	C19orf12	83636	chromosome 19 open reading frame 12
hsa-miR-1291	MIMAT0005881	226076	http://www.mirdb.org/cgi-bin/target_detail.cgi?targetID=226076	476	56	http://www.mirdb.org/cgi-bin/mature_mir.cgi?name=hsa-miR-1291	EBF4	57593	EBF family member 4
hsa-miR-1291	MIMAT0005881	225937	http://www.mirdb.org/cgi-bin/target_detail.cgi?targetID=225937	477	56	http://www.mirdb.org/cgi-bin/mature_mir.cgi?name=hsa-miR-1291	IP6K1	9807	inositol hexakisphosphate kinase 1
hsa-miR-1291	MIMAT0005881	226063	http://www.mirdb.org/cgi-bin/target_detail.cgi?targetID=226063	478	56	http://www.mirdb.org/cgi-bin/mature_mir.cgi?name=hsa-miR-1291	HPS6	79803	HPS6, biogenesis of lysosomal organelles complex 2 subunit 3
hsa-miR-1291	MIMAT0005881	226293	http://www.mirdb.org/cgi-bin/target_detail.cgi?targetID=226293	479	56	http://www.mirdb.org/cgi-bin/mature_mir.cgi?name=hsa-miR-1291	APOBEC3F	200316	apolipoprotein B mRNA editing enzyme catalytic subunit 3F
hsa-miR-1291	MIMAT0005881	226200	http://www.mirdb.org/cgi-bin/target_detail.cgi?targetID=226200	480	56	http://www.mirdb.org/cgi-bin/mature_mir.cgi?name=hsa-miR-1291	SPEG	10290	striated muscle enriched protein kinase
hsa-miR-1291	MIMAT0005881	226123	http://www.mirdb.org/cgi-bin/target_detail.cgi?targetID=226123	481	55	http://www.mirdb.org/cgi-bin/mature_mir.cgi?name=hsa-miR-1291	TMCC2	9911	transmembrane and coiled-coil domain family 2
hsa-miR-1291	MIMAT0005881	225984	http://www.mirdb.org/cgi-bin/target_detail.cgi?targetID=225984	482	55	http://www.mirdb.org/cgi-bin/mature_mir.cgi?name=hsa-miR-1291	FAM131A	131408	family with sequence similarity 131 member A
hsa-miR-1291	MIMAT0005881	226310	http://www.mirdb.org/cgi-bin/target_detail.cgi?targetID=226310	483	55	http://www.mirdb.org/cgi-bin/mature_mir.cgi?name=hsa-miR-1291	GM2A	2760	GM2 ganglioside activator
hsa-miR-1291	MIMAT0005881	226352	http://www.mirdb.org/cgi-bin/target_detail.cgi?targetID=226352	484	55	http://www.mirdb.org/cgi-bin/mature_mir.cgi?name=hsa-miR-1291	PIP5K1C	23396	phosphatidylinositol-4-phosphate 5-kinase type 1 gamma
hsa-miR-1291	MIMAT0005881	226314	http://www.mirdb.org/cgi-bin/target_detail.cgi?targetID=226314	485	55	http://www.mirdb.org/cgi-bin/mature_mir.cgi?name=hsa-miR-1291	ADAMTS14	140766	ADAM metallopeptidase with thrombospondin type 1 motif 14
hsa-miR-1291	MIMAT0005881	226276	http://www.mirdb.org/cgi-bin/target_detail.cgi?targetID=226276	486	55	http://www.mirdb.org/cgi-bin/mature_mir.cgi?name=hsa-miR-1291	CPLX2	10814	complexin 2
hsa-miR-1291	MIMAT0005881	226309	http://www.mirdb.org/cgi-bin/target_detail.cgi?targetID=226309	487	55	http://www.mirdb.org/cgi-bin/mature_mir.cgi?name=hsa-miR-1291	CASP10	843	caspase 10
hsa-miR-1291	MIMAT0005881	226012	http://www.mirdb.org/cgi-bin/target_detail.cgi?targetID=226012	488	55	http://www.mirdb.org/cgi-bin/mature_mir.cgi?name=hsa-miR-1291	PRKAG3	53632	protein kinase AMP-activated non-catalytic subunit gamma 3
hsa-miR-1291	MIMAT0005881	226080	http://www.mirdb.org/cgi-bin/target_detail.cgi?targetID=226080	489	55	http://www.mirdb.org/cgi-bin/mature_mir.cgi?name=hsa-miR-1291	ZNF23	7571	zinc finger protein 23
hsa-miR-1291	MIMAT0005881	226303	http://www.mirdb.org/cgi-bin/target_detail.cgi?targetID=226303	490	55	http://www.mirdb.org/cgi-bin/mature_mir.cgi?name=hsa-miR-1291	GOLGA4	2803	golgin A4
hsa-miR-1291	MIMAT0005881	226202	http://www.mirdb.org/cgi-bin/target_detail.cgi?targetID=226202	491	55	http://www.mirdb.org/cgi-bin/mature_mir.cgi?name=hsa-miR-1291	ARF3	377	ADP ribosylation factor 3
hsa-miR-1291	MIMAT0005881	226083	http://www.mirdb.org/cgi-bin/target_detail.cgi?targetID=226083	492	55	http://www.mirdb.org/cgi-bin/mature_mir.cgi?name=hsa-miR-1291	SYT6	148281	synaptotagmin 6
hsa-miR-1291	MIMAT0005881	225872	http://www.mirdb.org/cgi-bin/target_detail.cgi?targetID=225872	493	55	http://www.mirdb.org/cgi-bin/mature_mir.cgi?name=hsa-miR-1291	KLHDC7A	127707	kelch domain containing 7A
hsa-miR-1291	MIMAT0005881	226307	http://www.mirdb.org/cgi-bin/target_detail.cgi?targetID=226307	494	55	http://www.mirdb.org/cgi-bin/mature_mir.cgi?name=hsa-miR-1291	LPIN3	64900	lipin 3
hsa-miR-1291	MIMAT0005881	226020	http://www.mirdb.org/cgi-bin/target_detail.cgi?targetID=226020	495	55	http://www.mirdb.org/cgi-bin/mature_mir.cgi?name=hsa-miR-1291	LIME1	54923	Lck interacting transmembrane adaptor 1
hsa-miR-1291	MIMAT0005881	226360	http://www.mirdb.org/cgi-bin/target_detail.cgi?targetID=226360	496	55	http://www.mirdb.org/cgi-bin/mature_mir.cgi?name=hsa-miR-1291	GRM4	2914	glutamate metabotropic receptor 4
hsa-miR-1291	MIMAT0005881	225974	http://www.mirdb.org/cgi-bin/target_detail.cgi?targetID=225974	497	55	http://www.mirdb.org/cgi-bin/mature_mir.cgi?name=hsa-miR-1291	SLC1A7	6512	solute carrier family 1 member 7
hsa-miR-1291	MIMAT0005881	226164	http://www.mirdb.org/cgi-bin/target_detail.cgi?targetID=226164	498	55	http://www.mirdb.org/cgi-bin/mature_mir.cgi?name=hsa-miR-1291	APOBEC3C	27350	apolipoprotein B mRNA editing enzyme catalytic subunit 3C
hsa-miR-1291	MIMAT0005881	225947	http://www.mirdb.org/cgi-bin/target_detail.cgi?targetID=225947	499	55	http://www.mirdb.org/cgi-bin/mature_mir.cgi?name=hsa-miR-1291	ARHGAP31	57514	Rho GTPase activating protein 31
hsa-miR-1291	MIMAT0005881	225919	http://www.mirdb.org/cgi-bin/target_detail.cgi?targetID=225919	500	55	http://www.mirdb.org/cgi-bin/mature_mir.cgi?name=hsa-miR-1291	IL9R	3581	interleukin 9 receptor
hsa-miR-1291	MIMAT0005881	225952	http://www.mirdb.org/cgi-bin/target_detail.cgi?targetID=225952	501	55	http://www.mirdb.org/cgi-bin/mature_mir.cgi?name=hsa-miR-1291	RASSF7	8045	Ras association domain family member 7
hsa-miR-1291	MIMAT0005881	226151	http://www.mirdb.org/cgi-bin/target_detail.cgi?targetID=226151	502	55	http://www.mirdb.org/cgi-bin/mature_mir.cgi?name=hsa-miR-1291	GPSM1	26086	G protein signaling modulator 1
hsa-miR-1291	MIMAT0005881	225839	http://www.mirdb.org/cgi-bin/target_detail.cgi?targetID=225839	503	55	http://www.mirdb.org/cgi-bin/mature_mir.cgi?name=hsa-miR-1291	CNTN2	6900	contactin 2
hsa-miR-1291	MIMAT0005881	225929	http://www.mirdb.org/cgi-bin/target_detail.cgi?targetID=225929	504	55	http://www.mirdb.org/cgi-bin/mature_mir.cgi?name=hsa-miR-1291	LSM14B	149986	LSM family member 14B
hsa-miR-1291	MIMAT0005881	226142	http://www.mirdb.org/cgi-bin/target_detail.cgi?targetID=226142	505	55	http://www.mirdb.org/cgi-bin/mature_mir.cgi?name=hsa-miR-1291	DERL3	91319	derlin 3
hsa-miR-1291	MIMAT0005881	225840	http://www.mirdb.org/cgi-bin/target_detail.cgi?targetID=225840	506	55	http://www.mirdb.org/cgi-bin/mature_mir.cgi?name=hsa-miR-1291	HCFC1	3054	host cell factor C1
hsa-miR-1291	MIMAT0005881	226140	http://www.mirdb.org/cgi-bin/target_detail.cgi?targetID=226140	507	55	http://www.mirdb.org/cgi-bin/mature_mir.cgi?name=hsa-miR-1291	NKPD1	284353	NTPase KAP family P-loop domain containing 1
hsa-miR-1291	MIMAT0005881	226204	http://www.mirdb.org/cgi-bin/target_detail.cgi?targetID=226204	508	54	http://www.mirdb.org/cgi-bin/mature_mir.cgi?name=hsa-miR-1291	LEFTY2	7044	left-right determination factor 2
hsa-miR-1291	MIMAT0005881	226175	http://www.mirdb.org/cgi-bin/target_detail.cgi?targetID=226175	509	54	http://www.mirdb.org/cgi-bin/mature_mir.cgi?name=hsa-miR-1291	KIF1B	23095	kinesin family member 1B
hsa-miR-1291	MIMAT0005881	226344	http://www.mirdb.org/cgi-bin/target_detail.cgi?targetID=226344	510	54	http://www.mirdb.org/cgi-bin/mature_mir.cgi?name=hsa-miR-1291	SERTAD2	9792	SERTA domain containing 2
hsa-miR-1291	MIMAT0005881	226323	http://www.mirdb.org/cgi-bin/target_detail.cgi?targetID=226323	511	54	http://www.mirdb.org/cgi-bin/mature_mir.cgi?name=hsa-miR-1291	PPM1F	9647	protein phosphatase, Mg2+/Mn2+ dependent 1F
hsa-miR-1291	MIMAT0005881	226388	http://www.mirdb.org/cgi-bin/target_detail.cgi?targetID=226388	512	54	http://www.mirdb.org/cgi-bin/mature_mir.cgi?name=hsa-miR-1291	ST7L	54879	suppression of tumorigenicity 7 like
hsa-miR-1291	MIMAT0005881	226077	http://www.mirdb.org/cgi-bin/target_detail.cgi?targetID=226077	513	54	http://www.mirdb.org/cgi-bin/mature_mir.cgi?name=hsa-miR-1291	GTDC1	79712	glycosyltransferase like domain containing 1
hsa-miR-1291	MIMAT0005881	226183	http://www.mirdb.org/cgi-bin/target_detail.cgi?targetID=226183	514	54	http://www.mirdb.org/cgi-bin/mature_mir.cgi?name=hsa-miR-1291	LAD1	3898	ladinin 1
hsa-miR-1291	MIMAT0005881	226010	http://www.mirdb.org/cgi-bin/target_detail.cgi?targetID=226010	515	54	http://www.mirdb.org/cgi-bin/mature_mir.cgi?name=hsa-miR-1291	ALDH1L2	160428	aldehyde dehydrogenase 1 family member L2
hsa-miR-1291	MIMAT0005881	226238	http://www.mirdb.org/cgi-bin/target_detail.cgi?targetID=226238	516	54	http://www.mirdb.org/cgi-bin/mature_mir.cgi?name=hsa-miR-1291	PDE4B	5142	phosphodiesterase 4B
hsa-miR-1291	MIMAT0005881	226217	http://www.mirdb.org/cgi-bin/target_detail.cgi?targetID=226217	517	54	http://www.mirdb.org/cgi-bin/mature_mir.cgi?name=hsa-miR-1291	HECTD4	283450	HECT domain E3 ubiquitin protein ligase 4
hsa-miR-1291	MIMAT0005881	225893	http://www.mirdb.org/cgi-bin/target_detail.cgi?targetID=225893	518	54	http://www.mirdb.org/cgi-bin/mature_mir.cgi?name=hsa-miR-1291	C20orf85	128602	chromosome 20 open reading frame 85
hsa-miR-1291	MIMAT0005881	226207	http://www.mirdb.org/cgi-bin/target_detail.cgi?targetID=226207	519	54	http://www.mirdb.org/cgi-bin/mature_mir.cgi?name=hsa-miR-1291	MYO1D	4642	myosin ID
hsa-miR-1291	MIMAT0005881	226188	http://www.mirdb.org/cgi-bin/target_detail.cgi?targetID=226188	520	54	http://www.mirdb.org/cgi-bin/mature_mir.cgi?name=hsa-miR-1291	CD27	939	CD27 molecule
hsa-miR-1291	MIMAT0005881	226377	http://www.mirdb.org/cgi-bin/target_detail.cgi?targetID=226377	521	54	http://www.mirdb.org/cgi-bin/mature_mir.cgi?name=hsa-miR-1291	GALNT13	114805	polypeptide N-acetylgalactosaminyltransferase 13
hsa-miR-1291	MIMAT0005881	225980	http://www.mirdb.org/cgi-bin/target_detail.cgi?targetID=225980	522	54	http://www.mirdb.org/cgi-bin/mature_mir.cgi?name=hsa-miR-1291	LRRC32	2615	leucine rich repeat containing 32
hsa-miR-1291	MIMAT0005881	225972	http://www.mirdb.org/cgi-bin/target_detail.cgi?targetID=225972	523	54	http://www.mirdb.org/cgi-bin/mature_mir.cgi?name=hsa-miR-1291	FAM83H	286077	family with sequence similarity 83 member H
hsa-miR-1291	MIMAT0005881	225787	http://www.mirdb.org/cgi-bin/target_detail.cgi?targetID=225787	524	54	http://www.mirdb.org/cgi-bin/mature_mir.cgi?name=hsa-miR-1291	CCDC9B	388115	coiled-coil domain containing 9B
hsa-miR-1291	MIMAT0005881	225988	http://www.mirdb.org/cgi-bin/target_detail.cgi?targetID=225988	525	54	http://www.mirdb.org/cgi-bin/mature_mir.cgi?name=hsa-miR-1291	UNC45B	146862	unc-45 myosin chaperone B
hsa-miR-1291	MIMAT0005881	225912	http://www.mirdb.org/cgi-bin/target_detail.cgi?targetID=225912	526	54	http://www.mirdb.org/cgi-bin/mature_mir.cgi?name=hsa-miR-1291	ANPEP	290	alanyl aminopeptidase, membrane
hsa-miR-1291	MIMAT0005881	225904	http://www.mirdb.org/cgi-bin/target_detail.cgi?targetID=225904	527	54	http://www.mirdb.org/cgi-bin/mature_mir.cgi?name=hsa-miR-1291	PNMA3	29944	PNMA family member 3
hsa-miR-1291	MIMAT0005881	225866	http://www.mirdb.org/cgi-bin/target_detail.cgi?targetID=225866	528	54	http://www.mirdb.org/cgi-bin/mature_mir.cgi?name=hsa-miR-1291	SBK3	100130827	SH3 domain binding kinase family member 3
hsa-miR-1291	MIMAT0005881	226272	http://www.mirdb.org/cgi-bin/target_detail.cgi?targetID=226272	529	54	http://www.mirdb.org/cgi-bin/mature_mir.cgi?name=hsa-miR-1291	CACNG2	10369	calcium voltage-gated channel auxiliary subunit gamma 2
hsa-miR-1291	MIMAT0005881	226071	http://www.mirdb.org/cgi-bin/target_detail.cgi?targetID=226071	530	54	http://www.mirdb.org/cgi-bin/mature_mir.cgi?name=hsa-miR-1291	PANK2	80025	pantothenate kinase 2
hsa-miR-1291	MIMAT0005881	226002	http://www.mirdb.org/cgi-bin/target_detail.cgi?targetID=226002	531	54	http://www.mirdb.org/cgi-bin/mature_mir.cgi?name=hsa-miR-1291	PELI3	246330	pellino E3 ubiquitin protein ligase family member 3
hsa-miR-1291	MIMAT0005881	225785	http://www.mirdb.org/cgi-bin/target_detail.cgi?targetID=225785	532	54	http://www.mirdb.org/cgi-bin/mature_mir.cgi?name=hsa-miR-1291	DGAT1	8694	diacylglycerol O-acyltransferase 1
hsa-miR-1291	MIMAT0005881	226128	http://www.mirdb.org/cgi-bin/target_detail.cgi?targetID=226128	533	54	http://www.mirdb.org/cgi-bin/mature_mir.cgi?name=hsa-miR-1291	RFX3	5991	regulatory factor X3
hsa-miR-1291	MIMAT0005881	226365	http://www.mirdb.org/cgi-bin/target_detail.cgi?targetID=226365	534	53	http://www.mirdb.org/cgi-bin/mature_mir.cgi?name=hsa-miR-1291	TMC8	147138	transmembrane channel like 8
hsa-miR-1291	MIMAT0005881	225935	http://www.mirdb.org/cgi-bin/target_detail.cgi?targetID=225935	535	53	http://www.mirdb.org/cgi-bin/mature_mir.cgi?name=hsa-miR-1291	ZNF518B	85460	zinc finger protein 518B
hsa-miR-1291	MIMAT0005881	225978	http://www.mirdb.org/cgi-bin/target_detail.cgi?targetID=225978	536	53	http://www.mirdb.org/cgi-bin/mature_mir.cgi?name=hsa-miR-1291	UBE2B	7320	ubiquitin conjugating enzyme E2 B
hsa-miR-1291	MIMAT0005881	226037	http://www.mirdb.org/cgi-bin/target_detail.cgi?targetID=226037	537	53	http://www.mirdb.org/cgi-bin/mature_mir.cgi?name=hsa-miR-1291	CABLES1	91768	Cdk5 and Abl enzyme substrate 1
hsa-miR-1291	MIMAT0005881	225925	http://www.mirdb.org/cgi-bin/target_detail.cgi?targetID=225925	538	53	http://www.mirdb.org/cgi-bin/mature_mir.cgi?name=hsa-miR-1291	SREBF2	6721	sterol regulatory element binding transcription factor 2
hsa-miR-1291	MIMAT0005881	225939	http://www.mirdb.org/cgi-bin/target_detail.cgi?targetID=225939	539	53	http://www.mirdb.org/cgi-bin/mature_mir.cgi?name=hsa-miR-1291	UHRF1BP1	54887	UHRF1 binding protein 1
hsa-miR-1291	MIMAT0005881	226332	http://www.mirdb.org/cgi-bin/target_detail.cgi?targetID=226332	540	53	http://www.mirdb.org/cgi-bin/mature_mir.cgi?name=hsa-miR-1291	ATP8A2	51761	ATPase phospholipid transporting 8A2
hsa-miR-1291	MIMAT0005881	225914	http://www.mirdb.org/cgi-bin/target_detail.cgi?targetID=225914	541	53	http://www.mirdb.org/cgi-bin/mature_mir.cgi?name=hsa-miR-1291	ZNF316	100131017	zinc finger protein 316
hsa-miR-1291	MIMAT0005881	225906	http://www.mirdb.org/cgi-bin/target_detail.cgi?targetID=225906	542	53	http://www.mirdb.org/cgi-bin/mature_mir.cgi?name=hsa-miR-1291	PTPRT	11122	protein tyrosine phosphatase, receptor type T
hsa-miR-1291	MIMAT0005881	226349	http://www.mirdb.org/cgi-bin/target_detail.cgi?targetID=226349	543	53	http://www.mirdb.org/cgi-bin/mature_mir.cgi?name=hsa-miR-1291	PAOX	196743	polyamine oxidase
hsa-miR-1291	MIMAT0005881	226004	http://www.mirdb.org/cgi-bin/target_detail.cgi?targetID=226004	544	53	http://www.mirdb.org/cgi-bin/mature_mir.cgi?name=hsa-miR-1291	DGKK	139189	diacylglycerol kinase kappa
hsa-miR-1291	MIMAT0005881	225775	http://www.mirdb.org/cgi-bin/target_detail.cgi?targetID=225775	545	53	http://www.mirdb.org/cgi-bin/mature_mir.cgi?name=hsa-miR-1291	RAB22A	57403	RAB22A, member RAS oncogene family
hsa-miR-1291	MIMAT0005881	225948	http://www.mirdb.org/cgi-bin/target_detail.cgi?targetID=225948	546	53	http://www.mirdb.org/cgi-bin/mature_mir.cgi?name=hsa-miR-1291	RUNX1T1	862	RUNX1 translocation partner 1
hsa-miR-1291	MIMAT0005881	226364	http://www.mirdb.org/cgi-bin/target_detail.cgi?targetID=226364	547	53	http://www.mirdb.org/cgi-bin/mature_mir.cgi?name=hsa-miR-1291	ENTPD6	955	ectonucleoside triphosphate diphosphohydrolase 6 (putative)
hsa-miR-1291	MIMAT0005881	226246	http://www.mirdb.org/cgi-bin/target_detail.cgi?targetID=226246	548	53	http://www.mirdb.org/cgi-bin/mature_mir.cgi?name=hsa-miR-1291	TTLL10	254173	tubulin tyrosine ligase like 10
hsa-miR-1291	MIMAT0005881	226044	http://www.mirdb.org/cgi-bin/target_detail.cgi?targetID=226044	549	53	http://www.mirdb.org/cgi-bin/mature_mir.cgi?name=hsa-miR-1291	GTPBP2	54676	GTP binding protein 2
hsa-miR-1291	MIMAT0005881	225926	http://www.mirdb.org/cgi-bin/target_detail.cgi?targetID=225926	550	53	http://www.mirdb.org/cgi-bin/mature_mir.cgi?name=hsa-miR-1291	ODF2L	57489	outer dense fiber of sperm tails 2 like
hsa-miR-1291	MIMAT0005881	226245	http://www.mirdb.org/cgi-bin/target_detail.cgi?targetID=226245	551	53	http://www.mirdb.org/cgi-bin/mature_mir.cgi?name=hsa-miR-1291	KDM5A	5927	lysine demethylase 5A
hsa-miR-1291	MIMAT0005881	226198	http://www.mirdb.org/cgi-bin/target_detail.cgi?targetID=226198	552	53	http://www.mirdb.org/cgi-bin/mature_mir.cgi?name=hsa-miR-1291	FLT3	2322	fms related tyrosine kinase 3
hsa-miR-1291	MIMAT0005881	226074	http://www.mirdb.org/cgi-bin/target_detail.cgi?targetID=226074	553	53	http://www.mirdb.org/cgi-bin/mature_mir.cgi?name=hsa-miR-1291	YKT6	10652	YKT6 v-SNARE homolog
hsa-miR-1291	MIMAT0005881	226158	http://www.mirdb.org/cgi-bin/target_detail.cgi?targetID=226158	554	53	http://www.mirdb.org/cgi-bin/mature_mir.cgi?name=hsa-miR-1291	SLC25A34	284723	solute carrier family 25 member 34
hsa-miR-1291	MIMAT0005881	225867	http://www.mirdb.org/cgi-bin/target_detail.cgi?targetID=225867	555	53	http://www.mirdb.org/cgi-bin/mature_mir.cgi?name=hsa-miR-1291	REEP6	92840	receptor accessory protein 6
hsa-miR-1291	MIMAT0005881	225816	http://www.mirdb.org/cgi-bin/target_detail.cgi?targetID=225816	556	53	http://www.mirdb.org/cgi-bin/mature_mir.cgi?name=hsa-miR-1291	SLC25A23	79085	solute carrier family 25 member 23
hsa-miR-1291	MIMAT0005881	226097	http://www.mirdb.org/cgi-bin/target_detail.cgi?targetID=226097	557	53	http://www.mirdb.org/cgi-bin/mature_mir.cgi?name=hsa-miR-1291	GAREM2	150946	GRB2 associated regulator of MAPK1 subtype 2
hsa-miR-1291	MIMAT0005881	225831	http://www.mirdb.org/cgi-bin/target_detail.cgi?targetID=225831	558	53	http://www.mirdb.org/cgi-bin/mature_mir.cgi?name=hsa-miR-1291	BAIAP2	10458	BAI1 associated protein 2
hsa-miR-1291	MIMAT0005881	225876	http://www.mirdb.org/cgi-bin/target_detail.cgi?targetID=225876	559	53	http://www.mirdb.org/cgi-bin/mature_mir.cgi?name=hsa-miR-1291	GBP4	115361	guanylate binding protein 4
hsa-miR-1291	MIMAT0005881	225863	http://www.mirdb.org/cgi-bin/target_detail.cgi?targetID=225863	560	53	http://www.mirdb.org/cgi-bin/mature_mir.cgi?name=hsa-miR-1291	TAS1R3	83756	taste 1 receptor member 3
hsa-miR-1291	MIMAT0005881	226139	http://www.mirdb.org/cgi-bin/target_detail.cgi?targetID=226139	561	53	http://www.mirdb.org/cgi-bin/mature_mir.cgi?name=hsa-miR-1291	CNR1	1268	cannabinoid receptor 1
hsa-miR-1291	MIMAT0005881	226212	http://www.mirdb.org/cgi-bin/target_detail.cgi?targetID=226212	562	53	http://www.mirdb.org/cgi-bin/mature_mir.cgi?name=hsa-miR-1291	SH3BP2	6452	SH3 domain binding protein 2
hsa-miR-1291	MIMAT0005881	226129	http://www.mirdb.org/cgi-bin/target_detail.cgi?targetID=226129	563	53	http://www.mirdb.org/cgi-bin/mature_mir.cgi?name=hsa-miR-1291	RAB30	27314	RAB30, member RAS oncogene family
hsa-miR-1291	MIMAT0005881	226073	http://www.mirdb.org/cgi-bin/target_detail.cgi?targetID=226073	564	53	http://www.mirdb.org/cgi-bin/mature_mir.cgi?name=hsa-miR-1291	CIB1	10519	calcium and integrin binding 1
hsa-miR-1291	MIMAT0005881	225825	http://www.mirdb.org/cgi-bin/target_detail.cgi?targetID=225825	565	52	http://www.mirdb.org/cgi-bin/mature_mir.cgi?name=hsa-miR-1291	USH1C	10083	USH1 protein network component harmonin
hsa-miR-1291	MIMAT0005881	226194	http://www.mirdb.org/cgi-bin/target_detail.cgi?targetID=226194	566	52	http://www.mirdb.org/cgi-bin/mature_mir.cgi?name=hsa-miR-1291	EMB	133418	embigin
hsa-miR-1291	MIMAT0005881	226112	http://www.mirdb.org/cgi-bin/target_detail.cgi?targetID=226112	567	52	http://www.mirdb.org/cgi-bin/mature_mir.cgi?name=hsa-miR-1291	PSMD9	5715	proteasome 26S subunit, non-ATPase 9
hsa-miR-1291	MIMAT0005881	226135	http://www.mirdb.org/cgi-bin/target_detail.cgi?targetID=226135	568	52	http://www.mirdb.org/cgi-bin/mature_mir.cgi?name=hsa-miR-1291	TNFRSF1B	7133	TNF receptor superfamily member 1B
hsa-miR-1291	MIMAT0005881	225815	http://www.mirdb.org/cgi-bin/target_detail.cgi?targetID=225815	569	52	http://www.mirdb.org/cgi-bin/mature_mir.cgi?name=hsa-miR-1291	F11R	50848	F11 receptor
hsa-miR-1291	MIMAT0005881	225997	http://www.mirdb.org/cgi-bin/target_detail.cgi?targetID=225997	570	52	http://www.mirdb.org/cgi-bin/mature_mir.cgi?name=hsa-miR-1291	NFASC	23114	neurofascin
hsa-miR-1291	MIMAT0005881	225859	http://www.mirdb.org/cgi-bin/target_detail.cgi?targetID=225859	571	52	http://www.mirdb.org/cgi-bin/mature_mir.cgi?name=hsa-miR-1291	PIWIL3	440822	piwi like RNA-mediated gene silencing 3
hsa-miR-1291	MIMAT0005881	226372	http://www.mirdb.org/cgi-bin/target_detail.cgi?targetID=226372	572	52	http://www.mirdb.org/cgi-bin/mature_mir.cgi?name=hsa-miR-1291	EBF3	253738	EBF transcription factor 3
hsa-miR-1291	MIMAT0005881	226141	http://www.mirdb.org/cgi-bin/target_detail.cgi?targetID=226141	573	52	http://www.mirdb.org/cgi-bin/mature_mir.cgi?name=hsa-miR-1291	KRT80	144501	keratin 80
hsa-miR-1291	MIMAT0005881	226354	http://www.mirdb.org/cgi-bin/target_detail.cgi?targetID=226354	574	52	http://www.mirdb.org/cgi-bin/mature_mir.cgi?name=hsa-miR-1291	TMEM105	284186	TMEM105 long non-coding RNA
hsa-miR-1291	MIMAT0005881	226156	http://www.mirdb.org/cgi-bin/target_detail.cgi?targetID=226156	575	52	http://www.mirdb.org/cgi-bin/mature_mir.cgi?name=hsa-miR-1291	GNMT	27232	glycine N-methyltransferase
hsa-miR-1291	MIMAT0005881	225981	http://www.mirdb.org/cgi-bin/target_detail.cgi?targetID=225981	576	52	http://www.mirdb.org/cgi-bin/mature_mir.cgi?name=hsa-miR-1291	PRKAA2	5563	protein kinase AMP-activated catalytic subunit alpha 2
hsa-miR-1291	MIMAT0005881	226084	http://www.mirdb.org/cgi-bin/target_detail.cgi?targetID=226084	577	52	http://www.mirdb.org/cgi-bin/mature_mir.cgi?name=hsa-miR-1291	F2R	2149	coagulation factor II thrombin receptor
hsa-miR-1291	MIMAT0005881	226387	http://www.mirdb.org/cgi-bin/target_detail.cgi?targetID=226387	578	52	http://www.mirdb.org/cgi-bin/mature_mir.cgi?name=hsa-miR-1291	FBXW5	54461	F-box and WD repeat domain containing 5
hsa-miR-1291	MIMAT0005881	226033	http://www.mirdb.org/cgi-bin/target_detail.cgi?targetID=226033	579	52	http://www.mirdb.org/cgi-bin/mature_mir.cgi?name=hsa-miR-1291	PGP	283871	phosphoglycolate phosphatase
hsa-miR-1291	MIMAT0005881	226226	http://www.mirdb.org/cgi-bin/target_detail.cgi?targetID=226226	580	52	http://www.mirdb.org/cgi-bin/mature_mir.cgi?name=hsa-miR-1291	SH3GLB2	56904	SH3 domain containing GRB2 like, endophilin B2
hsa-miR-1291	MIMAT0005881	225798	http://www.mirdb.org/cgi-bin/target_detail.cgi?targetID=225798	581	52	http://www.mirdb.org/cgi-bin/mature_mir.cgi?name=hsa-miR-1291	APOBEC3D	140564	apolipoprotein B mRNA editing enzyme catalytic subunit 3D
hsa-miR-1291	MIMAT0005881	226030	http://www.mirdb.org/cgi-bin/target_detail.cgi?targetID=226030	582	52	http://www.mirdb.org/cgi-bin/mature_mir.cgi?name=hsa-miR-1291	PLCB1	23236	phospholipase C beta 1
hsa-miR-1291	MIMAT0005881	226048	http://www.mirdb.org/cgi-bin/target_detail.cgi?targetID=226048	583	52	http://www.mirdb.org/cgi-bin/mature_mir.cgi?name=hsa-miR-1291	GLYR1	84656	glyoxylate reductase 1 homolog
hsa-miR-1291	MIMAT0005881	225936	http://www.mirdb.org/cgi-bin/target_detail.cgi?targetID=225936	584	52	http://www.mirdb.org/cgi-bin/mature_mir.cgi?name=hsa-miR-1291	LMF2	91289	lipase maturation factor 2
hsa-miR-1291	MIMAT0005881	225805	http://www.mirdb.org/cgi-bin/target_detail.cgi?targetID=225805	585	52	http://www.mirdb.org/cgi-bin/mature_mir.cgi?name=hsa-miR-1291	UNC5A	90249	unc-5 netrin receptor A
hsa-miR-1291	MIMAT0005881	226038	http://www.mirdb.org/cgi-bin/target_detail.cgi?targetID=226038	586	52	http://www.mirdb.org/cgi-bin/mature_mir.cgi?name=hsa-miR-1291	IRF1	3659	interferon regulatory factor 1
hsa-miR-1291	MIMAT0005881	226331	http://www.mirdb.org/cgi-bin/target_detail.cgi?targetID=226331	587	52	http://www.mirdb.org/cgi-bin/mature_mir.cgi?name=hsa-miR-1291	SEMA3F	6405	semaphorin 3F
hsa-miR-1291	MIMAT0005881	225940	http://www.mirdb.org/cgi-bin/target_detail.cgi?targetID=225940	588	52	http://www.mirdb.org/cgi-bin/mature_mir.cgi?name=hsa-miR-1291	METRN	79006	meteorin, glial cell differentiation regulator
hsa-miR-1291	MIMAT0005881	226304	http://www.mirdb.org/cgi-bin/target_detail.cgi?targetID=226304	589	52	http://www.mirdb.org/cgi-bin/mature_mir.cgi?name=hsa-miR-1291	SARM1	23098	sterile alpha and TIR motif containing 1
hsa-miR-1291	MIMAT0005881	226243	http://www.mirdb.org/cgi-bin/target_detail.cgi?targetID=226243	590	52	http://www.mirdb.org/cgi-bin/mature_mir.cgi?name=hsa-miR-1291	BCL9L	283149	BCL9 like
hsa-miR-1291	MIMAT0005881	226298	http://www.mirdb.org/cgi-bin/target_detail.cgi?targetID=226298	591	52	http://www.mirdb.org/cgi-bin/mature_mir.cgi?name=hsa-miR-1291	IGF1R	3480	insulin like growth factor 1 receptor
hsa-miR-1291	MIMAT0005881	225809	http://www.mirdb.org/cgi-bin/target_detail.cgi?targetID=225809	592	52	http://www.mirdb.org/cgi-bin/mature_mir.cgi?name=hsa-miR-1291	CNPY3-GNMT	107080644	CNPY3-GNMT readthrough
hsa-miR-1291	MIMAT0005881	226170	http://www.mirdb.org/cgi-bin/target_detail.cgi?targetID=226170	593	52	http://www.mirdb.org/cgi-bin/mature_mir.cgi?name=hsa-miR-1291	FERMT2	10979	fermitin family member 2
hsa-miR-1291	MIMAT0005881	226187	http://www.mirdb.org/cgi-bin/target_detail.cgi?targetID=226187	594	51	http://www.mirdb.org/cgi-bin/mature_mir.cgi?name=hsa-miR-1291	C16orf87	388272	chromosome 16 open reading frame 87
hsa-miR-1291	MIMAT0005881	225946	http://www.mirdb.org/cgi-bin/target_detail.cgi?targetID=225946	595	51	http://www.mirdb.org/cgi-bin/mature_mir.cgi?name=hsa-miR-1291	CNP	1267	2',3'-cyclic nucleotide 3' phosphodiesterase
hsa-miR-1291	MIMAT0005881	226259	http://www.mirdb.org/cgi-bin/target_detail.cgi?targetID=226259	596	51	http://www.mirdb.org/cgi-bin/mature_mir.cgi?name=hsa-miR-1291	ZNF783	100289678	zinc finger family member 783
hsa-miR-1291	MIMAT0005881	226210	http://www.mirdb.org/cgi-bin/target_detail.cgi?targetID=226210	597	51	http://www.mirdb.org/cgi-bin/mature_mir.cgi?name=hsa-miR-1291	PHETA2	150368	PH domain containing endocytic trafficking adaptor 2
hsa-miR-1291	MIMAT0005881	226146	http://www.mirdb.org/cgi-bin/target_detail.cgi?targetID=226146	598	51	http://www.mirdb.org/cgi-bin/mature_mir.cgi?name=hsa-miR-1291	PAPPA	5069	pappalysin 1
hsa-miR-1291	MIMAT0005881	226168	http://www.mirdb.org/cgi-bin/target_detail.cgi?targetID=226168	599	51	http://www.mirdb.org/cgi-bin/mature_mir.cgi?name=hsa-miR-1291	PAX5	5079	paired box 5
hsa-miR-1291	MIMAT0005881	225966	http://www.mirdb.org/cgi-bin/target_detail.cgi?targetID=225966	600	51	http://www.mirdb.org/cgi-bin/mature_mir.cgi?name=hsa-miR-1291	SGIP1	84251	SH3 domain GRB2 like endophilin interacting protein 1
hsa-miR-1291	MIMAT0005881	226306	http://www.mirdb.org/cgi-bin/target_detail.cgi?targetID=226306	601	51	http://www.mirdb.org/cgi-bin/mature_mir.cgi?name=hsa-miR-1291	RBFOX2	23543	RNA binding fox-1 homolog 2
hsa-miR-1291	MIMAT0005881	226089	http://www.mirdb.org/cgi-bin/target_detail.cgi?targetID=226089	602	51	http://www.mirdb.org/cgi-bin/mature_mir.cgi?name=hsa-miR-1291	AGO1	26523	argonaute RISC catalytic component 1
hsa-miR-1291	MIMAT0005881	226016	http://www.mirdb.org/cgi-bin/target_detail.cgi?targetID=226016	603	51	http://www.mirdb.org/cgi-bin/mature_mir.cgi?name=hsa-miR-1291	TBC1D5	9779	TBC1 domain family member 5
hsa-miR-1291	MIMAT0005881	225898	http://www.mirdb.org/cgi-bin/target_detail.cgi?targetID=225898	604	51	http://www.mirdb.org/cgi-bin/mature_mir.cgi?name=hsa-miR-1291	LRRC75A	388341	leucine rich repeat containing 75A
hsa-miR-1291	MIMAT0005881	226078	http://www.mirdb.org/cgi-bin/target_detail.cgi?targetID=226078	605	51	http://www.mirdb.org/cgi-bin/mature_mir.cgi?name=hsa-miR-1291	ALPK3	57538	alpha kinase 3
hsa-miR-1291	MIMAT0005881	226113	http://www.mirdb.org/cgi-bin/target_detail.cgi?targetID=226113	606	51	http://www.mirdb.org/cgi-bin/mature_mir.cgi?name=hsa-miR-1291	HPCAL4	51440	hippocalcin like 4
hsa-miR-1291	MIMAT0005881	225979	http://www.mirdb.org/cgi-bin/target_detail.cgi?targetID=225979	607	51	http://www.mirdb.org/cgi-bin/mature_mir.cgi?name=hsa-miR-1291	POMT1	10585	protein O-mannosyltransferase 1
hsa-miR-1291	MIMAT0005881	226362	http://www.mirdb.org/cgi-bin/target_detail.cgi?targetID=226362	608	51	http://www.mirdb.org/cgi-bin/mature_mir.cgi?name=hsa-miR-1291	EMX1	2016	empty spiracles homeobox 1
hsa-miR-1291	MIMAT0005881	225892	http://www.mirdb.org/cgi-bin/target_detail.cgi?targetID=225892	609	51	http://www.mirdb.org/cgi-bin/mature_mir.cgi?name=hsa-miR-1291	NUBP2	10101	nucleotide binding protein 2
hsa-miR-1291	MIMAT0005881	225891	http://www.mirdb.org/cgi-bin/target_detail.cgi?targetID=225891	610	51	http://www.mirdb.org/cgi-bin/mature_mir.cgi?name=hsa-miR-1291	RIN3	79890	Ras and Rab interactor 3
hsa-miR-1291	MIMAT0005881	226017	http://www.mirdb.org/cgi-bin/target_detail.cgi?targetID=226017	611	51	http://www.mirdb.org/cgi-bin/mature_mir.cgi?name=hsa-miR-1291	SYNPO	11346	synaptopodin
hsa-miR-1291	MIMAT0005881	226300	http://www.mirdb.org/cgi-bin/target_detail.cgi?targetID=226300	612	50	http://www.mirdb.org/cgi-bin/mature_mir.cgi?name=hsa-miR-1291	RTL5	340526	retrotransposon Gag like 5
hsa-miR-1291	MIMAT0005881	226391	http://www.mirdb.org/cgi-bin/target_detail.cgi?targetID=226391	613	50	http://www.mirdb.org/cgi-bin/mature_mir.cgi?name=hsa-miR-1291	RFT1	91869	RFT1 homolog
hsa-miR-1291	MIMAT0005881	225772	http://www.mirdb.org/cgi-bin/target_detail.cgi?targetID=225772	614	50	http://www.mirdb.org/cgi-bin/mature_mir.cgi?name=hsa-miR-1291	TGM5	9333	transglutaminase 5
hsa-miR-1291	MIMAT0005881	226334	http://www.mirdb.org/cgi-bin/target_detail.cgi?targetID=226334	615	50	http://www.mirdb.org/cgi-bin/mature_mir.cgi?name=hsa-miR-1291	TSPYL2	64061	TSPY like 2
hsa-miR-1291	MIMAT0005881	226137	http://www.mirdb.org/cgi-bin/target_detail.cgi?targetID=226137	616	50	http://www.mirdb.org/cgi-bin/mature_mir.cgi?name=hsa-miR-1291	RBM14	10432	RNA binding motif protein 14
hsa-miR-1291	MIMAT0005881	226067	http://www.mirdb.org/cgi-bin/target_detail.cgi?targetID=226067	617	50	http://www.mirdb.org/cgi-bin/mature_mir.cgi?name=hsa-miR-1291	LIMD2	80774	LIM domain containing 2
hsa-miR-1291	MIMAT0005881	225842	http://www.mirdb.org/cgi-bin/target_detail.cgi?targetID=225842	618	50	http://www.mirdb.org/cgi-bin/mature_mir.cgi?name=hsa-miR-1291	SDS	10993	serine dehydratase
hsa-miR-1291	MIMAT0005881	226215	http://www.mirdb.org/cgi-bin/target_detail.cgi?targetID=226215	619	50	http://www.mirdb.org/cgi-bin/mature_mir.cgi?name=hsa-miR-1291	BET1L	51272	Bet1 golgi vesicular membrane trafficking protein like
hsa-miR-1291	MIMAT0005881	225851	http://www.mirdb.org/cgi-bin/target_detail.cgi?targetID=225851	620	50	http://www.mirdb.org/cgi-bin/mature_mir.cgi?name=hsa-miR-1291	EPO	2056	erythropoietin
hsa-miR-1291	MIMAT0005881	226011	http://www.mirdb.org/cgi-bin/target_detail.cgi?targetID=226011	621	50	http://www.mirdb.org/cgi-bin/mature_mir.cgi?name=hsa-miR-1291	TNS1	7145	tensin 1
hsa-miR-1291	MIMAT0005881	226297	http://www.mirdb.org/cgi-bin/target_detail.cgi?targetID=226297	622	50	http://www.mirdb.org/cgi-bin/mature_mir.cgi?name=hsa-miR-1291	HPN	3249	hepsin
hsa-miR-1291	MIMAT0005881	226370	http://www.mirdb.org/cgi-bin/target_detail.cgi?targetID=226370	623	50	http://www.mirdb.org/cgi-bin/mature_mir.cgi?name=hsa-miR-1291	OLFML2A	169611	olfactomedin like 2A
hsa-miR-1291	MIMAT0005881	225820	http://www.mirdb.org/cgi-bin/target_detail.cgi?targetID=225820	624	50	http://www.mirdb.org/cgi-bin/mature_mir.cgi?name=hsa-miR-1291	CDK4	1019	cyclin dependent kinase 4
hsa-miR-1291	MIMAT0005881	226133	http://www.mirdb.org/cgi-bin/target_detail.cgi?targetID=226133	625	50	http://www.mirdb.org/cgi-bin/mature_mir.cgi?name=hsa-miR-1291	KNDC1	85442	kinase non-catalytic C-lobe domain containing 1
hsa-miR-1291	MIMAT0005881	226271	http://www.mirdb.org/cgi-bin/target_detail.cgi?targetID=226271	626	50	http://www.mirdb.org/cgi-bin/mature_mir.cgi?name=hsa-miR-1291	REST	5978	RE1 silencing transcription factor
hsa-miR-1291	MIMAT0005881	225992	http://www.mirdb.org/cgi-bin/target_detail.cgi?targetID=225992	627	50	http://www.mirdb.org/cgi-bin/mature_mir.cgi?name=hsa-miR-1291	HCN4	10021	hyperpolarization activated cyclic nucleotide gated potassium channel 4
hsa-miR-1291	MIMAT0005881	225967	http://www.mirdb.org/cgi-bin/target_detail.cgi?targetID=225967	628	50	http://www.mirdb.org/cgi-bin/mature_mir.cgi?name=hsa-miR-1291	BTRC	8945	beta-transducin repeat containing E3 ubiquitin protein ligase
hsa-miR-1291	MIMAT0005881	225994	http://www.mirdb.org/cgi-bin/target_detail.cgi?targetID=225994	629	50	http://www.mirdb.org/cgi-bin/mature_mir.cgi?name=hsa-miR-1291	PDCD2	5134	programmed cell death 2
hsa-miR-1291	MIMAT0005881	226355	http://www.mirdb.org/cgi-bin/target_detail.cgi?targetID=226355	630	50	http://www.mirdb.org/cgi-bin/mature_mir.cgi?name=hsa-miR-1291	RALGAPA2	57186	Ral GTPase activating protein catalytic alpha subunit 2
hsa-miR-1291	MIMAT0005881	225996	http://www.mirdb.org/cgi-bin/target_detail.cgi?targetID=225996	631	50	http://www.mirdb.org/cgi-bin/mature_mir.cgi?name=hsa-miR-1291	ASB5	140458	ankyrin repeat and SOCS box containing 5
hsa-miR-1291	MIMAT0005881	226250	http://www.mirdb.org/cgi-bin/target_detail.cgi?targetID=226250	632	50	http://www.mirdb.org/cgi-bin/mature_mir.cgi?name=hsa-miR-1291	MOBP	4336	myelin-associated oligodendrocyte basic protein
hsa-miR-1291	MIMAT0005881	226003	http://www.mirdb.org/cgi-bin/target_detail.cgi?targetID=226003	633	50	http://www.mirdb.org/cgi-bin/mature_mir.cgi?name=hsa-miR-1291	SGTB	54557	small glutamine rich tetratricopeptide repeat containing beta
hsa-miR-1291	MIMAT0005881	226386	http://www.mirdb.org/cgi-bin/target_detail.cgi?targetID=226386	634	50	http://www.mirdb.org/cgi-bin/mature_mir.cgi?name=hsa-miR-1291	PDSS2	57107	decaprenyl diphosphate synthase subunit 2
hsa-miR-1291	MIMAT0005881	226295	http://www.mirdb.org/cgi-bin/target_detail.cgi?targetID=226295	635	50	http://www.mirdb.org/cgi-bin/mature_mir.cgi?name=hsa-miR-1291	TSKU	25987	tsukushi, small leucine rich proteoglycan
hsa-miR-1291	MIMAT0005881	226286	http://www.mirdb.org/cgi-bin/target_detail.cgi?targetID=226286	636	50	http://www.mirdb.org/cgi-bin/mature_mir.cgi?name=hsa-miR-1291	BBS1	582	Bardet-Biedl syndrome 1
hsa-miR-326	MIMAT0000756	3502156	http://www.mirdb.org/cgi-bin/target_detail.cgi?targetID=3502156	1	98	http://www.mirdb.org/cgi-bin/mature_mir.cgi?name=hsa-miR-326	ETS1	2113	ETS proto-oncogene 1, transcription factor
hsa-miR-326	MIMAT0000756	3502046	http://www.mirdb.org/cgi-bin/target_detail.cgi?targetID=3502046	2	98	http://www.mirdb.org/cgi-bin/mature_mir.cgi?name=hsa-miR-326	CEP85	64793	centrosomal protein 85
hsa-miR-326	MIMAT0000756	3502002	http://www.mirdb.org/cgi-bin/target_detail.cgi?targetID=3502002	3	98	http://www.mirdb.org/cgi-bin/mature_mir.cgi?name=hsa-miR-326	FGF11	2256	fibroblast growth factor 11
hsa-miR-326	MIMAT0000756	3502071	http://www.mirdb.org/cgi-bin/target_detail.cgi?targetID=3502071	4	98	http://www.mirdb.org/cgi-bin/mature_mir.cgi?name=hsa-miR-326	GPD2	2820	glycerol-3-phosphate dehydrogenase 2
hsa-miR-326	MIMAT0000756	3501826	http://www.mirdb.org/cgi-bin/target_detail.cgi?targetID=3501826	5	98	http://www.mirdb.org/cgi-bin/mature_mir.cgi?name=hsa-miR-326	UBXN10	127733	UBX domain protein 10
hsa-miR-326	MIMAT0000756	3502036	http://www.mirdb.org/cgi-bin/target_detail.cgi?targetID=3502036	6	97	http://www.mirdb.org/cgi-bin/mature_mir.cgi?name=hsa-miR-326	LETM2	137994	leucine zipper and EF-hand containing transmembrane protein 2
hsa-miR-326	MIMAT0000756	3502120	http://www.mirdb.org/cgi-bin/target_detail.cgi?targetID=3502120	7	97	http://www.mirdb.org/cgi-bin/mature_mir.cgi?name=hsa-miR-326	PALM	5064	paralemmin
hsa-miR-326	MIMAT0000756	3502022	http://www.mirdb.org/cgi-bin/target_detail.cgi?targetID=3502022	8	97	http://www.mirdb.org/cgi-bin/mature_mir.cgi?name=hsa-miR-326	KCNIP2	30819	potassium voltage-gated channel interacting protein 2
hsa-miR-326	MIMAT0000756	3502068	http://www.mirdb.org/cgi-bin/target_detail.cgi?targetID=3502068	9	96	http://www.mirdb.org/cgi-bin/mature_mir.cgi?name=hsa-miR-326	GGT7	2686	gamma-glutamyltransferase 7
hsa-miR-326	MIMAT0000756	3502134	http://www.mirdb.org/cgi-bin/target_detail.cgi?targetID=3502134	10	96	http://www.mirdb.org/cgi-bin/mature_mir.cgi?name=hsa-miR-326	YBEY	54059	ybeY metalloendoribonuclease
hsa-miR-326	MIMAT0000756	3502154	http://www.mirdb.org/cgi-bin/target_detail.cgi?targetID=3502154	11	96	http://www.mirdb.org/cgi-bin/mature_mir.cgi?name=hsa-miR-326	SLC5A3	6526	solute carrier family 5 member 3
hsa-miR-326	MIMAT0000756	3502180	http://www.mirdb.org/cgi-bin/target_detail.cgi?targetID=3502180	12	95	http://www.mirdb.org/cgi-bin/mature_mir.cgi?name=hsa-miR-326	NFATC2	4773	nuclear factor of activated T cells 2
hsa-miR-326	MIMAT0000756	3502003	http://www.mirdb.org/cgi-bin/target_detail.cgi?targetID=3502003	13	95	http://www.mirdb.org/cgi-bin/mature_mir.cgi?name=hsa-miR-326	ZZEF1	23140	zinc finger ZZ-type and EF-hand domain containing 1
hsa-miR-326	MIMAT0000756	3501881	http://www.mirdb.org/cgi-bin/target_detail.cgi?targetID=3501881	14	95	http://www.mirdb.org/cgi-bin/mature_mir.cgi?name=hsa-miR-326	ITGA5	3678	integrin subunit alpha 5
hsa-miR-326	MIMAT0000756	3501892	http://www.mirdb.org/cgi-bin/target_detail.cgi?targetID=3501892	15	94	http://www.mirdb.org/cgi-bin/mature_mir.cgi?name=hsa-miR-326	VLDLR	7436	very low density lipoprotein receptor
hsa-miR-326	MIMAT0000756	3502186	http://www.mirdb.org/cgi-bin/target_detail.cgi?targetID=3502186	16	94	http://www.mirdb.org/cgi-bin/mature_mir.cgi?name=hsa-miR-326	FAM168A	23201	family with sequence similarity 168 member A
hsa-miR-326	MIMAT0000756	3501887	http://www.mirdb.org/cgi-bin/target_detail.cgi?targetID=3501887	17	94	http://www.mirdb.org/cgi-bin/mature_mir.cgi?name=hsa-miR-326	FAM104B	90736	family with sequence similarity 104 member B
hsa-miR-326	MIMAT0000756	3502379	http://www.mirdb.org/cgi-bin/target_detail.cgi?targetID=3502379	18	93	http://www.mirdb.org/cgi-bin/mature_mir.cgi?name=hsa-miR-326	EPHB3	2049	EPH receptor B3
hsa-miR-326	MIMAT0000756	3502235	http://www.mirdb.org/cgi-bin/target_detail.cgi?targetID=3502235	19	93	http://www.mirdb.org/cgi-bin/mature_mir.cgi?name=hsa-miR-326	SAMD4B	55095	sterile alpha motif domain containing 4B
hsa-miR-326	MIMAT0000756	3502168	http://www.mirdb.org/cgi-bin/target_detail.cgi?targetID=3502168	20	92	http://www.mirdb.org/cgi-bin/mature_mir.cgi?name=hsa-miR-326	METAP1	23173	methionyl aminopeptidase 1
hsa-miR-326	MIMAT0000756	3501787	http://www.mirdb.org/cgi-bin/target_detail.cgi?targetID=3501787	21	92	http://www.mirdb.org/cgi-bin/mature_mir.cgi?name=hsa-miR-326	FNDC3A	22862	fibronectin type III domain containing 3A
hsa-miR-326	MIMAT0000756	3502133	http://www.mirdb.org/cgi-bin/target_detail.cgi?targetID=3502133	22	92	http://www.mirdb.org/cgi-bin/mature_mir.cgi?name=hsa-miR-326	SOGA1	140710	suppressor of glucose, autophagy associated 1
hsa-miR-326	MIMAT0000756	3502166	http://www.mirdb.org/cgi-bin/target_detail.cgi?targetID=3502166	23	92	http://www.mirdb.org/cgi-bin/mature_mir.cgi?name=hsa-miR-326	CHL1	10752	cell adhesion molecule L1 like
hsa-miR-326	MIMAT0000756	3502102	http://www.mirdb.org/cgi-bin/target_detail.cgi?targetID=3502102	24	92	http://www.mirdb.org/cgi-bin/mature_mir.cgi?name=hsa-miR-326	CMKLR1	1240	chemerin chemokine-like receptor 1
hsa-miR-326	MIMAT0000756	3501800	http://www.mirdb.org/cgi-bin/target_detail.cgi?targetID=3501800	25	92	http://www.mirdb.org/cgi-bin/mature_mir.cgi?name=hsa-miR-326	PIP4K2C	79837	phosphatidylinositol-5-phosphate 4-kinase type 2 gamma
hsa-miR-326	MIMAT0000756	3501682	http://www.mirdb.org/cgi-bin/target_detail.cgi?targetID=3501682	26	92	http://www.mirdb.org/cgi-bin/mature_mir.cgi?name=hsa-miR-326	ZNF322	79692	zinc finger protein 322
hsa-miR-326	MIMAT0000756	3501997	http://www.mirdb.org/cgi-bin/target_detail.cgi?targetID=3501997	27	91	http://www.mirdb.org/cgi-bin/mature_mir.cgi?name=hsa-miR-326	PPP1R3F	89801	protein phosphatase 1 regulatory subunit 3F
hsa-miR-326	MIMAT0000756	3502335	http://www.mirdb.org/cgi-bin/target_detail.cgi?targetID=3502335	28	91	http://www.mirdb.org/cgi-bin/mature_mir.cgi?name=hsa-miR-326	TOMM34	10953	translocase of outer mitochondrial membrane 34
hsa-miR-326	MIMAT0000756	3502108	http://www.mirdb.org/cgi-bin/target_detail.cgi?targetID=3502108	29	91	http://www.mirdb.org/cgi-bin/mature_mir.cgi?name=hsa-miR-326	SHISA7	729956	shisa family member 7
hsa-miR-326	MIMAT0000756	3501993	http://www.mirdb.org/cgi-bin/target_detail.cgi?targetID=3501993	30	91	http://www.mirdb.org/cgi-bin/mature_mir.cgi?name=hsa-miR-326	ZNF577	84765	zinc finger protein 577
hsa-miR-326	MIMAT0000756	3501709	http://www.mirdb.org/cgi-bin/target_detail.cgi?targetID=3501709	31	91	http://www.mirdb.org/cgi-bin/mature_mir.cgi?name=hsa-miR-326	H6PD	9563	hexose-6-phosphate dehydrogenase/glucose 1-dehydrogenase
hsa-miR-326	MIMAT0000756	3502233	http://www.mirdb.org/cgi-bin/target_detail.cgi?targetID=3502233	32	91	http://www.mirdb.org/cgi-bin/mature_mir.cgi?name=hsa-miR-326	MDM1	56890	Mdm1 nuclear protein
hsa-miR-326	MIMAT0000756	3501903	http://www.mirdb.org/cgi-bin/target_detail.cgi?targetID=3501903	33	90	http://www.mirdb.org/cgi-bin/mature_mir.cgi?name=hsa-miR-326	TSPAN18	90139	tetraspanin 18
hsa-miR-326	MIMAT0000756	3502257	http://www.mirdb.org/cgi-bin/target_detail.cgi?targetID=3502257	34	90	http://www.mirdb.org/cgi-bin/mature_mir.cgi?name=hsa-miR-326	ATP6V1G2	534	ATPase H+ transporting V1 subunit G2
hsa-miR-326	MIMAT0000756	3501774	http://www.mirdb.org/cgi-bin/target_detail.cgi?targetID=3501774	35	90	http://www.mirdb.org/cgi-bin/mature_mir.cgi?name=hsa-miR-326	TIRAP	114609	TIR domain containing adaptor protein
hsa-miR-326	MIMAT0000756	3502070	http://www.mirdb.org/cgi-bin/target_detail.cgi?targetID=3502070	36	90	http://www.mirdb.org/cgi-bin/mature_mir.cgi?name=hsa-miR-326	BRPF3	27154	bromodomain and PHD finger containing 3
hsa-miR-326	MIMAT0000756	3502056	http://www.mirdb.org/cgi-bin/target_detail.cgi?targetID=3502056	37	90	http://www.mirdb.org/cgi-bin/mature_mir.cgi?name=hsa-miR-326	GRIPAP1	56850	GRIP1 associated protein 1
hsa-miR-326	MIMAT0000756	3501734	http://www.mirdb.org/cgi-bin/target_detail.cgi?targetID=3501734	38	90	http://www.mirdb.org/cgi-bin/mature_mir.cgi?name=hsa-miR-326	PLEKHM3	389072	pleckstrin homology domain containing M3
hsa-miR-326	MIMAT0000756	3501919	http://www.mirdb.org/cgi-bin/target_detail.cgi?targetID=3501919	39	90	http://www.mirdb.org/cgi-bin/mature_mir.cgi?name=hsa-miR-326	GLOD5	392465	glyoxalase domain containing 5
hsa-miR-326	MIMAT0000756	3502007	http://www.mirdb.org/cgi-bin/target_detail.cgi?targetID=3502007	40	90	http://www.mirdb.org/cgi-bin/mature_mir.cgi?name=hsa-miR-326	PTBP1	5725	polypyrimidine tract binding protein 1
hsa-miR-326	MIMAT0000756	3501823	http://www.mirdb.org/cgi-bin/target_detail.cgi?targetID=3501823	41	90	http://www.mirdb.org/cgi-bin/mature_mir.cgi?name=hsa-miR-326	FSHR	2492	follicle stimulating hormone receptor
hsa-miR-326	MIMAT0000756	3502395	http://www.mirdb.org/cgi-bin/target_detail.cgi?targetID=3502395	42	90	http://www.mirdb.org/cgi-bin/mature_mir.cgi?name=hsa-miR-326	EPHX2	2053	epoxide hydrolase 2
hsa-miR-326	MIMAT0000756	3501953	http://www.mirdb.org/cgi-bin/target_detail.cgi?targetID=3501953	43	90	http://www.mirdb.org/cgi-bin/mature_mir.cgi?name=hsa-miR-326	WDFY1	57590	WD repeat and FYVE domain containing 1
hsa-miR-326	MIMAT0000756	3501809	http://www.mirdb.org/cgi-bin/target_detail.cgi?targetID=3501809	44	90	http://www.mirdb.org/cgi-bin/mature_mir.cgi?name=hsa-miR-326	PRKCB	5579	protein kinase C beta
hsa-miR-326	MIMAT0000756	3502407	http://www.mirdb.org/cgi-bin/target_detail.cgi?targetID=3502407	45	90	http://www.mirdb.org/cgi-bin/mature_mir.cgi?name=hsa-miR-326	RFT1	91869	RFT1 homolog
hsa-miR-326	MIMAT0000756	3502088	http://www.mirdb.org/cgi-bin/target_detail.cgi?targetID=3502088	46	89	http://www.mirdb.org/cgi-bin/mature_mir.cgi?name=hsa-miR-326	LRRTM1	347730	leucine rich repeat transmembrane neuronal 1
hsa-miR-326	MIMAT0000756	3502109	http://www.mirdb.org/cgi-bin/target_detail.cgi?targetID=3502109	47	89	http://www.mirdb.org/cgi-bin/mature_mir.cgi?name=hsa-miR-326	PPIL1	51645	peptidylprolyl isomerase like 1
hsa-miR-326	MIMAT0000756	3502254	http://www.mirdb.org/cgi-bin/target_detail.cgi?targetID=3502254	48	89	http://www.mirdb.org/cgi-bin/mature_mir.cgi?name=hsa-miR-326	MMP24	10893	matrix metallopeptidase 24
hsa-miR-326	MIMAT0000756	3502079	http://www.mirdb.org/cgi-bin/target_detail.cgi?targetID=3502079	49	89	http://www.mirdb.org/cgi-bin/mature_mir.cgi?name=hsa-miR-326	ZNF423	23090	zinc finger protein 423
hsa-miR-326	MIMAT0000756	3502405	http://www.mirdb.org/cgi-bin/target_detail.cgi?targetID=3502405	50	89	http://www.mirdb.org/cgi-bin/mature_mir.cgi?name=hsa-miR-326	RNASE13	440163	ribonuclease A family member 13 (inactive)
hsa-miR-326	MIMAT0000756	3501922	http://www.mirdb.org/cgi-bin/target_detail.cgi?targetID=3501922	51	88	http://www.mirdb.org/cgi-bin/mature_mir.cgi?name=hsa-miR-326	XIRP1	165904	xin actin binding repeat containing 1
hsa-miR-326	MIMAT0000756	3501698	http://www.mirdb.org/cgi-bin/target_detail.cgi?targetID=3501698	52	88	http://www.mirdb.org/cgi-bin/mature_mir.cgi?name=hsa-miR-326	KLK5	25818	kallikrein related peptidase 5
hsa-miR-326	MIMAT0000756	3502247	http://www.mirdb.org/cgi-bin/target_detail.cgi?targetID=3502247	53	88	http://www.mirdb.org/cgi-bin/mature_mir.cgi?name=hsa-miR-326	SDK2	54549	sidekick cell adhesion molecule 2
hsa-miR-326	MIMAT0000756	3502202	http://www.mirdb.org/cgi-bin/target_detail.cgi?targetID=3502202	54	88	http://www.mirdb.org/cgi-bin/mature_mir.cgi?name=hsa-miR-326	AMOTL1	154810	angiomotin like 1
hsa-miR-326	MIMAT0000756	3501875	http://www.mirdb.org/cgi-bin/target_detail.cgi?targetID=3501875	55	88	http://www.mirdb.org/cgi-bin/mature_mir.cgi?name=hsa-miR-326	ANKFY1	51479	ankyrin repeat and FYVE domain containing 1
hsa-miR-326	MIMAT0000756	3501663	http://www.mirdb.org/cgi-bin/target_detail.cgi?targetID=3501663	56	88	http://www.mirdb.org/cgi-bin/mature_mir.cgi?name=hsa-miR-326	ELK1	2002	ELK1, ETS transcription factor
hsa-miR-326	MIMAT0000756	3501872	http://www.mirdb.org/cgi-bin/target_detail.cgi?targetID=3501872	57	87	http://www.mirdb.org/cgi-bin/mature_mir.cgi?name=hsa-miR-326	TOMM40L	84134	translocase of outer mitochondrial membrane 40 like
hsa-miR-326	MIMAT0000756	3502276	http://www.mirdb.org/cgi-bin/target_detail.cgi?targetID=3502276	58	87	http://www.mirdb.org/cgi-bin/mature_mir.cgi?name=hsa-miR-326	MTMR8	55613	myotubularin related protein 8
hsa-miR-326	MIMAT0000756	3502385	http://www.mirdb.org/cgi-bin/target_detail.cgi?targetID=3502385	59	87	http://www.mirdb.org/cgi-bin/mature_mir.cgi?name=hsa-miR-326	ADAM29	11086	ADAM metallopeptidase domain 29
hsa-miR-326	MIMAT0000756	3501906	http://www.mirdb.org/cgi-bin/target_detail.cgi?targetID=3501906	60	87	http://www.mirdb.org/cgi-bin/mature_mir.cgi?name=hsa-miR-326	RTL8B	441518	retrotransposon Gag like 8B
hsa-miR-326	MIMAT0000756	3501797	http://www.mirdb.org/cgi-bin/target_detail.cgi?targetID=3501797	61	87	http://www.mirdb.org/cgi-bin/mature_mir.cgi?name=hsa-miR-326	IGF2BP1	10642	insulin like growth factor 2 mRNA binding protein 1
hsa-miR-326	MIMAT0000756	3502294	http://www.mirdb.org/cgi-bin/target_detail.cgi?targetID=3502294	62	87	http://www.mirdb.org/cgi-bin/mature_mir.cgi?name=hsa-miR-326	KLF14	136259	Kruppel like factor 14
hsa-miR-326	MIMAT0000756	3502326	http://www.mirdb.org/cgi-bin/target_detail.cgi?targetID=3502326	63	87	http://www.mirdb.org/cgi-bin/mature_mir.cgi?name=hsa-miR-326	NPAS3	64067	neuronal PAS domain protein 3
hsa-miR-326	MIMAT0000756	3501725	http://www.mirdb.org/cgi-bin/target_detail.cgi?targetID=3501725	64	86	http://www.mirdb.org/cgi-bin/mature_mir.cgi?name=hsa-miR-326	ATXN1	6310	ataxin 1
hsa-miR-326	MIMAT0000756	3501723	http://www.mirdb.org/cgi-bin/target_detail.cgi?targetID=3501723	65	86	http://www.mirdb.org/cgi-bin/mature_mir.cgi?name=hsa-miR-326	MRAS	22808	muscle RAS oncogene homolog
hsa-miR-326	MIMAT0000756	3501807	http://www.mirdb.org/cgi-bin/target_detail.cgi?targetID=3501807	66	86	http://www.mirdb.org/cgi-bin/mature_mir.cgi?name=hsa-miR-326	EPB41L1	2036	erythrocyte membrane protein band 4.1 like 1
hsa-miR-326	MIMAT0000756	3502097	http://www.mirdb.org/cgi-bin/target_detail.cgi?targetID=3502097	67	86	http://www.mirdb.org/cgi-bin/mature_mir.cgi?name=hsa-miR-326	MTR	4548	5-methyltetrahydrofolate-homocysteine methyltransferase
hsa-miR-326	MIMAT0000756	3502383	http://www.mirdb.org/cgi-bin/target_detail.cgi?targetID=3502383	68	86	http://www.mirdb.org/cgi-bin/mature_mir.cgi?name=hsa-miR-326	SYS1	90196	SYS1, golgi trafficking protein
hsa-miR-326	MIMAT0000756	3502063	http://www.mirdb.org/cgi-bin/target_detail.cgi?targetID=3502063	69	86	http://www.mirdb.org/cgi-bin/mature_mir.cgi?name=hsa-miR-326	TMEM178B	100507421	transmembrane protein 178B
hsa-miR-326	MIMAT0000756	3501733	http://www.mirdb.org/cgi-bin/target_detail.cgi?targetID=3501733	70	85	http://www.mirdb.org/cgi-bin/mature_mir.cgi?name=hsa-miR-326	KLF3	51274	Kruppel like factor 3
hsa-miR-326	MIMAT0000756	3501777	http://www.mirdb.org/cgi-bin/target_detail.cgi?targetID=3501777	71	85	http://www.mirdb.org/cgi-bin/mature_mir.cgi?name=hsa-miR-326	MOB3C	148932	MOB kinase activator 3C
hsa-miR-326	MIMAT0000756	3501984	http://www.mirdb.org/cgi-bin/target_detail.cgi?targetID=3501984	72	85	http://www.mirdb.org/cgi-bin/mature_mir.cgi?name=hsa-miR-326	BTBD11	121551	BTB domain containing 11
hsa-miR-326	MIMAT0000756	3502131	http://www.mirdb.org/cgi-bin/target_detail.cgi?targetID=3502131	73	85	http://www.mirdb.org/cgi-bin/mature_mir.cgi?name=hsa-miR-326	ALAD	210	aminolevulinate dehydratase
hsa-miR-326	MIMAT0000756	3502299	http://www.mirdb.org/cgi-bin/target_detail.cgi?targetID=3502299	74	85	http://www.mirdb.org/cgi-bin/mature_mir.cgi?name=hsa-miR-326	RIMS4	140730	regulating synaptic membrane exocytosis 4
hsa-miR-326	MIMAT0000756	3501890	http://www.mirdb.org/cgi-bin/target_detail.cgi?targetID=3501890	75	85	http://www.mirdb.org/cgi-bin/mature_mir.cgi?name=hsa-miR-326	KCNH1	3756	potassium voltage-gated channel subfamily H member 1
hsa-miR-326	MIMAT0000756	3501853	http://www.mirdb.org/cgi-bin/target_detail.cgi?targetID=3501853	76	85	http://www.mirdb.org/cgi-bin/mature_mir.cgi?name=hsa-miR-326	CTXN2	399697	cortexin 2
hsa-miR-326	MIMAT0000756	3502050	http://www.mirdb.org/cgi-bin/target_detail.cgi?targetID=3502050	77	85	http://www.mirdb.org/cgi-bin/mature_mir.cgi?name=hsa-miR-326	RAB3IP	117177	RAB3A interacting protein
hsa-miR-326	MIMAT0000756	3501976	http://www.mirdb.org/cgi-bin/target_detail.cgi?targetID=3501976	78	85	http://www.mirdb.org/cgi-bin/mature_mir.cgi?name=hsa-miR-326	ABCC1	4363	ATP binding cassette subfamily C member 1
hsa-miR-326	MIMAT0000756	3502228	http://www.mirdb.org/cgi-bin/target_detail.cgi?targetID=3502228	79	85	http://www.mirdb.org/cgi-bin/mature_mir.cgi?name=hsa-miR-326	UBE2W	55284	ubiquitin conjugating enzyme E2 W
hsa-miR-326	MIMAT0000756	3501895	http://www.mirdb.org/cgi-bin/target_detail.cgi?targetID=3501895	80	85	http://www.mirdb.org/cgi-bin/mature_mir.cgi?name=hsa-miR-326	GPI	2821	glucose-6-phosphate isomerase
hsa-miR-326	MIMAT0000756	3502239	http://www.mirdb.org/cgi-bin/target_detail.cgi?targetID=3502239	81	84	http://www.mirdb.org/cgi-bin/mature_mir.cgi?name=hsa-miR-326	EMC8	10328	ER membrane protein complex subunit 8
hsa-miR-326	MIMAT0000756	3501914	http://www.mirdb.org/cgi-bin/target_detail.cgi?targetID=3501914	82	84	http://www.mirdb.org/cgi-bin/mature_mir.cgi?name=hsa-miR-326	LARP1	23367	La ribonucleoprotein domain family member 1
hsa-miR-326	MIMAT0000756	3502062	http://www.mirdb.org/cgi-bin/target_detail.cgi?targetID=3502062	83	84	http://www.mirdb.org/cgi-bin/mature_mir.cgi?name=hsa-miR-326	HDHD2	84064	haloacid dehalogenase like hydrolase domain containing 2
hsa-miR-326	MIMAT0000756	3501768	http://www.mirdb.org/cgi-bin/target_detail.cgi?targetID=3501768	84	84	http://www.mirdb.org/cgi-bin/mature_mir.cgi?name=hsa-miR-326	SLC27A4	10999	solute carrier family 27 member 4
hsa-miR-326	MIMAT0000756	3501671	http://www.mirdb.org/cgi-bin/target_detail.cgi?targetID=3501671	85	84	http://www.mirdb.org/cgi-bin/mature_mir.cgi?name=hsa-miR-326	MAGI3	260425	membrane associated guanylate kinase, WW and PDZ domain containing 3
hsa-miR-326	MIMAT0000756	3501855	http://www.mirdb.org/cgi-bin/target_detail.cgi?targetID=3501855	86	84	http://www.mirdb.org/cgi-bin/mature_mir.cgi?name=hsa-miR-326	POLR2J3	548644	RNA polymerase II subunit J3
hsa-miR-326	MIMAT0000756	3502130	http://www.mirdb.org/cgi-bin/target_detail.cgi?targetID=3502130	87	84	http://www.mirdb.org/cgi-bin/mature_mir.cgi?name=hsa-miR-326	SAMD12	401474	sterile alpha motif domain containing 12
hsa-miR-326	MIMAT0000756	3502325	http://www.mirdb.org/cgi-bin/target_detail.cgi?targetID=3502325	88	84	http://www.mirdb.org/cgi-bin/mature_mir.cgi?name=hsa-miR-326	CMTM8	152189	CKLF like MARVEL transmembrane domain containing 8
hsa-miR-326	MIMAT0000756	3502160	http://www.mirdb.org/cgi-bin/target_detail.cgi?targetID=3502160	89	84	http://www.mirdb.org/cgi-bin/mature_mir.cgi?name=hsa-miR-326	OTP	23440	orthopedia homeobox
hsa-miR-326	MIMAT0000756	3501708	http://www.mirdb.org/cgi-bin/target_detail.cgi?targetID=3501708	90	84	http://www.mirdb.org/cgi-bin/mature_mir.cgi?name=hsa-miR-326	TNR	7143	tenascin R
hsa-miR-326	MIMAT0000756	3501941	http://www.mirdb.org/cgi-bin/target_detail.cgi?targetID=3501941	91	84	http://www.mirdb.org/cgi-bin/mature_mir.cgi?name=hsa-miR-326	TPBGL	100507050	trophoblast glycoprotein like
hsa-miR-326	MIMAT0000756	3502205	http://www.mirdb.org/cgi-bin/target_detail.cgi?targetID=3502205	92	83	http://www.mirdb.org/cgi-bin/mature_mir.cgi?name=hsa-miR-326	MEGF6	1953	multiple EGF like domains 6
hsa-miR-326	MIMAT0000756	3502144	http://www.mirdb.org/cgi-bin/target_detail.cgi?targetID=3502144	93	83	http://www.mirdb.org/cgi-bin/mature_mir.cgi?name=hsa-miR-326	NHS	4810	NHS actin remodeling regulator
hsa-miR-326	MIMAT0000756	3502104	http://www.mirdb.org/cgi-bin/target_detail.cgi?targetID=3502104	94	83	http://www.mirdb.org/cgi-bin/mature_mir.cgi?name=hsa-miR-326	CERS6	253782	ceramide synthase 6
hsa-miR-326	MIMAT0000756	3501932	http://www.mirdb.org/cgi-bin/target_detail.cgi?targetID=3501932	95	83	http://www.mirdb.org/cgi-bin/mature_mir.cgi?name=hsa-miR-326	ARC	23237	activity regulated cytoskeleton associated protein
hsa-miR-326	MIMAT0000756	3501877	http://www.mirdb.org/cgi-bin/target_detail.cgi?targetID=3501877	96	83	http://www.mirdb.org/cgi-bin/mature_mir.cgi?name=hsa-miR-326	LDOC1	23641	LDOC1, regulator of NFKB signaling
hsa-miR-326	MIMAT0000756	3502313	http://www.mirdb.org/cgi-bin/target_detail.cgi?targetID=3502313	97	83	http://www.mirdb.org/cgi-bin/mature_mir.cgi?name=hsa-miR-326	GDAP2	54834	ganglioside induced differentiation associated protein 2
hsa-miR-326	MIMAT0000756	3502288	http://www.mirdb.org/cgi-bin/target_detail.cgi?targetID=3502288	98	83	http://www.mirdb.org/cgi-bin/mature_mir.cgi?name=hsa-miR-326	RALGPS2	55103	Ral GEF with PH domain and SH3 binding motif 2
hsa-miR-326	MIMAT0000756	3501975	http://www.mirdb.org/cgi-bin/target_detail.cgi?targetID=3501975	99	82	http://www.mirdb.org/cgi-bin/mature_mir.cgi?name=hsa-miR-326	SSBP4	170463	single stranded DNA binding protein 4
hsa-miR-326	MIMAT0000756	3502152	http://www.mirdb.org/cgi-bin/target_detail.cgi?targetID=3502152	100	82	http://www.mirdb.org/cgi-bin/mature_mir.cgi?name=hsa-miR-326	ODR4	54953	odr-4 GPCR localization factor homolog
hsa-miR-326	MIMAT0000756	3502086	http://www.mirdb.org/cgi-bin/target_detail.cgi?targetID=3502086	101	82	http://www.mirdb.org/cgi-bin/mature_mir.cgi?name=hsa-miR-326	PARVA	55742	parvin alpha
hsa-miR-326	MIMAT0000756	3501812	http://www.mirdb.org/cgi-bin/target_detail.cgi?targetID=3501812	102	82	http://www.mirdb.org/cgi-bin/mature_mir.cgi?name=hsa-miR-326	CACNA1E	777	calcium voltage-gated channel subunit alpha1 E
hsa-miR-326	MIMAT0000756	3501803	http://www.mirdb.org/cgi-bin/target_detail.cgi?targetID=3501803	103	82	http://www.mirdb.org/cgi-bin/mature_mir.cgi?name=hsa-miR-326	NDUFAF4	29078	NADH:ubiquinone oxidoreductase complex assembly factor 4
hsa-miR-326	MIMAT0000756	3502090	http://www.mirdb.org/cgi-bin/target_detail.cgi?targetID=3502090	104	82	http://www.mirdb.org/cgi-bin/mature_mir.cgi?name=hsa-miR-326	B4GALT1	2683	beta-1,4-galactosyltransferase 1
hsa-miR-326	MIMAT0000756	3501681	http://www.mirdb.org/cgi-bin/target_detail.cgi?targetID=3501681	105	82	http://www.mirdb.org/cgi-bin/mature_mir.cgi?name=hsa-miR-326	EFNA3	1944	ephrin A3
hsa-miR-326	MIMAT0000756	3502092	http://www.mirdb.org/cgi-bin/target_detail.cgi?targetID=3502092	106	82	http://www.mirdb.org/cgi-bin/mature_mir.cgi?name=hsa-miR-326	PPP4R1	9989	protein phosphatase 4 regulatory subunit 1
hsa-miR-326	MIMAT0000756	3502332	http://www.mirdb.org/cgi-bin/target_detail.cgi?targetID=3502332	107	82	http://www.mirdb.org/cgi-bin/mature_mir.cgi?name=hsa-miR-326	GAB1	2549	GRB2 associated binding protein 1
hsa-miR-326	MIMAT0000756	3501806	http://www.mirdb.org/cgi-bin/target_detail.cgi?targetID=3501806	108	82	http://www.mirdb.org/cgi-bin/mature_mir.cgi?name=hsa-miR-326	PLEKHG3	26030	pleckstrin homology and RhoGEF domain containing G3
hsa-miR-326	MIMAT0000756	3502157	http://www.mirdb.org/cgi-bin/target_detail.cgi?targetID=3502157	109	82	http://www.mirdb.org/cgi-bin/mature_mir.cgi?name=hsa-miR-326	BTNL8	79908	butyrophilin like 8
hsa-miR-326	MIMAT0000756	3501996	http://www.mirdb.org/cgi-bin/target_detail.cgi?targetID=3501996	110	82	http://www.mirdb.org/cgi-bin/mature_mir.cgi?name=hsa-miR-326	KCNQ4	9132	potassium voltage-gated channel subfamily Q member 4
hsa-miR-326	MIMAT0000756	3501861	http://www.mirdb.org/cgi-bin/target_detail.cgi?targetID=3501861	111	82	http://www.mirdb.org/cgi-bin/mature_mir.cgi?name=hsa-miR-326	OXSR1	9943	oxidative stress responsive kinase 1
hsa-miR-326	MIMAT0000756	3501741	http://www.mirdb.org/cgi-bin/target_detail.cgi?targetID=3501741	112	82	http://www.mirdb.org/cgi-bin/mature_mir.cgi?name=hsa-miR-326	PIK3CG	5294	phosphatidylinositol-4,5-bisphosphate 3-kinase catalytic subunit gamma
hsa-miR-326	MIMAT0000756	3502268	http://www.mirdb.org/cgi-bin/target_detail.cgi?targetID=3502268	113	82	http://www.mirdb.org/cgi-bin/mature_mir.cgi?name=hsa-miR-326	BAHD1	22893	bromo adjacent homology domain containing 1
hsa-miR-326	MIMAT0000756	3502277	http://www.mirdb.org/cgi-bin/target_detail.cgi?targetID=3502277	114	82	http://www.mirdb.org/cgi-bin/mature_mir.cgi?name=hsa-miR-326	CHRM1	1128	cholinergic receptor muscarinic 1
hsa-miR-326	MIMAT0000756	3502082	http://www.mirdb.org/cgi-bin/target_detail.cgi?targetID=3502082	115	82	http://www.mirdb.org/cgi-bin/mature_mir.cgi?name=hsa-miR-326	PCNX1	22990	pecanex 1
hsa-miR-326	MIMAT0000756	3502065	http://www.mirdb.org/cgi-bin/target_detail.cgi?targetID=3502065	116	82	http://www.mirdb.org/cgi-bin/mature_mir.cgi?name=hsa-miR-326	PRX	57716	periaxin
hsa-miR-326	MIMAT0000756	3502126	http://www.mirdb.org/cgi-bin/target_detail.cgi?targetID=3502126	117	82	http://www.mirdb.org/cgi-bin/mature_mir.cgi?name=hsa-miR-326	ZNF544	27300	zinc finger protein 544
hsa-miR-326	MIMAT0000756	3502402	http://www.mirdb.org/cgi-bin/target_detail.cgi?targetID=3502402	118	81	http://www.mirdb.org/cgi-bin/mature_mir.cgi?name=hsa-miR-326	SLC38A2	54407	solute carrier family 38 member 2
hsa-miR-326	MIMAT0000756	3502389	http://www.mirdb.org/cgi-bin/target_detail.cgi?targetID=3502389	119	81	http://www.mirdb.org/cgi-bin/mature_mir.cgi?name=hsa-miR-326	VPS39	23339	VPS39, HOPS complex subunit
hsa-miR-326	MIMAT0000756	3502323	http://www.mirdb.org/cgi-bin/target_detail.cgi?targetID=3502323	120	81	http://www.mirdb.org/cgi-bin/mature_mir.cgi?name=hsa-miR-326	TMTC2	160335	transmembrane and tetratricopeptide repeat containing 2
hsa-miR-326	MIMAT0000756	3502314	http://www.mirdb.org/cgi-bin/target_detail.cgi?targetID=3502314	121	81	http://www.mirdb.org/cgi-bin/mature_mir.cgi?name=hsa-miR-326	STK35	140901	serine/threonine kinase 35
hsa-miR-326	MIMAT0000756	3502217	http://www.mirdb.org/cgi-bin/target_detail.cgi?targetID=3502217	122	81	http://www.mirdb.org/cgi-bin/mature_mir.cgi?name=hsa-miR-326	TRABD2B	388630	TraB domain containing 2B
hsa-miR-326	MIMAT0000756	3501814	http://www.mirdb.org/cgi-bin/target_detail.cgi?targetID=3501814	123	81	http://www.mirdb.org/cgi-bin/mature_mir.cgi?name=hsa-miR-326	FBXO21	23014	F-box protein 21
hsa-miR-326	MIMAT0000756	3502387	http://www.mirdb.org/cgi-bin/target_detail.cgi?targetID=3502387	124	81	http://www.mirdb.org/cgi-bin/mature_mir.cgi?name=hsa-miR-326	PIP5K1C	23396	phosphatidylinositol-4-phosphate 5-kinase type 1 gamma
hsa-miR-326	MIMAT0000756	3502179	http://www.mirdb.org/cgi-bin/target_detail.cgi?targetID=3502179	125	81	http://www.mirdb.org/cgi-bin/mature_mir.cgi?name=hsa-miR-326	FRAT2	23401	FRAT2, WNT signaling pathway regulator
hsa-miR-326	MIMAT0000756	3501764	http://www.mirdb.org/cgi-bin/target_detail.cgi?targetID=3501764	126	81	http://www.mirdb.org/cgi-bin/mature_mir.cgi?name=hsa-miR-326	NLK	51701	nemo like kinase
hsa-miR-326	MIMAT0000756	3501912	http://www.mirdb.org/cgi-bin/target_detail.cgi?targetID=3501912	127	81	http://www.mirdb.org/cgi-bin/mature_mir.cgi?name=hsa-miR-326	SLC23A2	9962	solute carrier family 23 member 2
hsa-miR-326	MIMAT0000756	3501950	http://www.mirdb.org/cgi-bin/target_detail.cgi?targetID=3501950	128	80	http://www.mirdb.org/cgi-bin/mature_mir.cgi?name=hsa-miR-326	ARPP21	10777	cAMP regulated phosphoprotein 21
hsa-miR-326	MIMAT0000756	3501831	http://www.mirdb.org/cgi-bin/target_detail.cgi?targetID=3501831	129	80	http://www.mirdb.org/cgi-bin/mature_mir.cgi?name=hsa-miR-326	MIEF1	54471	mitochondrial elongation factor 1
hsa-miR-326	MIMAT0000756	3501796	http://www.mirdb.org/cgi-bin/target_detail.cgi?targetID=3501796	130	80	http://www.mirdb.org/cgi-bin/mature_mir.cgi?name=hsa-miR-326	NINJ1	4814	ninjurin 1
hsa-miR-326	MIMAT0000756	3502009	http://www.mirdb.org/cgi-bin/target_detail.cgi?targetID=3502009	131	80	http://www.mirdb.org/cgi-bin/mature_mir.cgi?name=hsa-miR-326	HAVCR2	84868	hepatitis A virus cellular receptor 2
hsa-miR-326	MIMAT0000756	3501844	http://www.mirdb.org/cgi-bin/target_detail.cgi?targetID=3501844	132	80	http://www.mirdb.org/cgi-bin/mature_mir.cgi?name=hsa-miR-326	ZNF197	10168	zinc finger protein 197
hsa-miR-326	MIMAT0000756	3502369	http://www.mirdb.org/cgi-bin/target_detail.cgi?targetID=3502369	133	80	http://www.mirdb.org/cgi-bin/mature_mir.cgi?name=hsa-miR-326	MGA	23269	MGA, MAX dimerization protein
hsa-miR-326	MIMAT0000756	3502058	http://www.mirdb.org/cgi-bin/target_detail.cgi?targetID=3502058	134	80	http://www.mirdb.org/cgi-bin/mature_mir.cgi?name=hsa-miR-326	TK2	7084	thymidine kinase 2, mitochondrial
hsa-miR-326	MIMAT0000756	3501876	http://www.mirdb.org/cgi-bin/target_detail.cgi?targetID=3501876	135	80	http://www.mirdb.org/cgi-bin/mature_mir.cgi?name=hsa-miR-326	DYRK3	8444	dual specificity tyrosine phosphorylation regulated kinase 3
hsa-miR-326	MIMAT0000756	3501724	http://www.mirdb.org/cgi-bin/target_detail.cgi?targetID=3501724	136	80	http://www.mirdb.org/cgi-bin/mature_mir.cgi?name=hsa-miR-326	MAML3	55534	mastermind like transcriptional coactivator 3
hsa-miR-326	MIMAT0000756	3501908	http://www.mirdb.org/cgi-bin/target_detail.cgi?targetID=3501908	137	80	http://www.mirdb.org/cgi-bin/mature_mir.cgi?name=hsa-miR-326	CFAP70	118491	cilia and flagella associated protein 70
hsa-miR-326	MIMAT0000756	3502142	http://www.mirdb.org/cgi-bin/target_detail.cgi?targetID=3502142	138	80	http://www.mirdb.org/cgi-bin/mature_mir.cgi?name=hsa-miR-326	DNM1L	10059	dynamin 1 like
hsa-miR-326	MIMAT0000756	3501965	http://www.mirdb.org/cgi-bin/target_detail.cgi?targetID=3501965	139	79	http://www.mirdb.org/cgi-bin/mature_mir.cgi?name=hsa-miR-326	PML	5371	promyelocytic leukemia
hsa-miR-326	MIMAT0000756	3502380	http://www.mirdb.org/cgi-bin/target_detail.cgi?targetID=3502380	140	79	http://www.mirdb.org/cgi-bin/mature_mir.cgi?name=hsa-miR-326	SPATA5	166378	spermatogenesis associated 5
hsa-miR-326	MIMAT0000756	3501686	http://www.mirdb.org/cgi-bin/target_detail.cgi?targetID=3501686	141	79	http://www.mirdb.org/cgi-bin/mature_mir.cgi?name=hsa-miR-326	SKP2	6502	S-phase kinase associated protein 2
hsa-miR-326	MIMAT0000756	3502149	http://www.mirdb.org/cgi-bin/target_detail.cgi?targetID=3502149	142	79	http://www.mirdb.org/cgi-bin/mature_mir.cgi?name=hsa-miR-326	SSTR3	6753	somatostatin receptor 3
hsa-miR-326	MIMAT0000756	3502129	http://www.mirdb.org/cgi-bin/target_detail.cgi?targetID=3502129	143	79	http://www.mirdb.org/cgi-bin/mature_mir.cgi?name=hsa-miR-326	JADE1	79960	jade family PHD finger 1
hsa-miR-326	MIMAT0000756	3502194	http://www.mirdb.org/cgi-bin/target_detail.cgi?targetID=3502194	144	79	http://www.mirdb.org/cgi-bin/mature_mir.cgi?name=hsa-miR-326	IQSEC3	440073	IQ motif and Sec7 domain 3
hsa-miR-326	MIMAT0000756	3502352	http://www.mirdb.org/cgi-bin/target_detail.cgi?targetID=3502352	145	79	http://www.mirdb.org/cgi-bin/mature_mir.cgi?name=hsa-miR-326	FOXRED2	80020	FAD dependent oxidoreductase domain containing 2
hsa-miR-326	MIMAT0000756	3502224	http://www.mirdb.org/cgi-bin/target_detail.cgi?targetID=3502224	146	79	http://www.mirdb.org/cgi-bin/mature_mir.cgi?name=hsa-miR-326	WNT7B	7477	Wnt family member 7B
hsa-miR-326	MIMAT0000756	3502310	http://www.mirdb.org/cgi-bin/target_detail.cgi?targetID=3502310	147	79	http://www.mirdb.org/cgi-bin/mature_mir.cgi?name=hsa-miR-326	WDR91	29062	WD repeat domain 91
hsa-miR-326	MIMAT0000756	3502055	http://www.mirdb.org/cgi-bin/target_detail.cgi?targetID=3502055	148	79	http://www.mirdb.org/cgi-bin/mature_mir.cgi?name=hsa-miR-326	TCF7L1	83439	transcription factor 7 like 1
hsa-miR-326	MIMAT0000756	3502208	http://www.mirdb.org/cgi-bin/target_detail.cgi?targetID=3502208	149	79	http://www.mirdb.org/cgi-bin/mature_mir.cgi?name=hsa-miR-326	VDR	7421	vitamin D receptor
hsa-miR-326	MIMAT0000756	3501878	http://www.mirdb.org/cgi-bin/target_detail.cgi?targetID=3501878	150	79	http://www.mirdb.org/cgi-bin/mature_mir.cgi?name=hsa-miR-326	PAX5	5079	paired box 5
hsa-miR-326	MIMAT0000756	3502330	http://www.mirdb.org/cgi-bin/target_detail.cgi?targetID=3502330	151	79	http://www.mirdb.org/cgi-bin/mature_mir.cgi?name=hsa-miR-326	LRRC15	131578	leucine rich repeat containing 15
hsa-miR-326	MIMAT0000756	3502192	http://www.mirdb.org/cgi-bin/target_detail.cgi?targetID=3502192	152	79	http://www.mirdb.org/cgi-bin/mature_mir.cgi?name=hsa-miR-326	SPRYD3	84926	SPRY domain containing 3
hsa-miR-326	MIMAT0000756	3501896	http://www.mirdb.org/cgi-bin/target_detail.cgi?targetID=3501896	153	78	http://www.mirdb.org/cgi-bin/mature_mir.cgi?name=hsa-miR-326	CNDP2	55748	carnosine dipeptidase 2
hsa-miR-326	MIMAT0000756	3501801	http://www.mirdb.org/cgi-bin/target_detail.cgi?targetID=3501801	154	78	http://www.mirdb.org/cgi-bin/mature_mir.cgi?name=hsa-miR-326	RIT1	6016	Ras like without CAAX 1
hsa-miR-326	MIMAT0000756	3502021	http://www.mirdb.org/cgi-bin/target_detail.cgi?targetID=3502021	155	78	http://www.mirdb.org/cgi-bin/mature_mir.cgi?name=hsa-miR-326	CBFA2T3	863	CBFA2/RUNX1 translocation partner 3
hsa-miR-326	MIMAT0000756	3501888	http://www.mirdb.org/cgi-bin/target_detail.cgi?targetID=3501888	156	78	http://www.mirdb.org/cgi-bin/mature_mir.cgi?name=hsa-miR-326	SLC24A3	57419	solute carrier family 24 member 3
hsa-miR-326	MIMAT0000756	3501963	http://www.mirdb.org/cgi-bin/target_detail.cgi?targetID=3501963	157	78	http://www.mirdb.org/cgi-bin/mature_mir.cgi?name=hsa-miR-326	SVOP	55530	SV2 related protein
hsa-miR-326	MIMAT0000756	3502073	http://www.mirdb.org/cgi-bin/target_detail.cgi?targetID=3502073	158	78	http://www.mirdb.org/cgi-bin/mature_mir.cgi?name=hsa-miR-326	SOBP	55084	sine oculis binding protein homolog
hsa-miR-326	MIMAT0000756	3501960	http://www.mirdb.org/cgi-bin/target_detail.cgi?targetID=3501960	159	78	http://www.mirdb.org/cgi-bin/mature_mir.cgi?name=hsa-miR-326	RNF150	57484	ring finger protein 150
hsa-miR-326	MIMAT0000756	3502219	http://www.mirdb.org/cgi-bin/target_detail.cgi?targetID=3502219	160	78	http://www.mirdb.org/cgi-bin/mature_mir.cgi?name=hsa-miR-326	CKM	1158	creatine kinase, M-type
hsa-miR-326	MIMAT0000756	3502151	http://www.mirdb.org/cgi-bin/target_detail.cgi?targetID=3502151	161	78	http://www.mirdb.org/cgi-bin/mature_mir.cgi?name=hsa-miR-326	INO80D	54891	INO80 complex subunit D
hsa-miR-326	MIMAT0000756	3502084	http://www.mirdb.org/cgi-bin/target_detail.cgi?targetID=3502084	162	78	http://www.mirdb.org/cgi-bin/mature_mir.cgi?name=hsa-miR-326	PNISR	25957	PNN interacting serine and arginine rich protein
hsa-miR-326	MIMAT0000756	3501712	http://www.mirdb.org/cgi-bin/target_detail.cgi?targetID=3501712	163	78	http://www.mirdb.org/cgi-bin/mature_mir.cgi?name=hsa-miR-326	BTBD3	22903	BTB domain containing 3
hsa-miR-326	MIMAT0000756	3502001	http://www.mirdb.org/cgi-bin/target_detail.cgi?targetID=3502001	164	78	http://www.mirdb.org/cgi-bin/mature_mir.cgi?name=hsa-miR-326	RUNDC3B	154661	RUN domain containing 3B
hsa-miR-326	MIMAT0000756	3502320	http://www.mirdb.org/cgi-bin/target_detail.cgi?targetID=3502320	165	78	http://www.mirdb.org/cgi-bin/mature_mir.cgi?name=hsa-miR-326	RALGAPA1	253959	Ral GTPase activating protein catalytic alpha subunit 1
hsa-miR-326	MIMAT0000756	3502115	http://www.mirdb.org/cgi-bin/target_detail.cgi?targetID=3502115	166	78	http://www.mirdb.org/cgi-bin/mature_mir.cgi?name=hsa-miR-326	TLN1	7094	talin 1
hsa-miR-326	MIMAT0000756	3501828	http://www.mirdb.org/cgi-bin/target_detail.cgi?targetID=3501828	167	77	http://www.mirdb.org/cgi-bin/mature_mir.cgi?name=hsa-miR-326	NGFR	4804	nerve growth factor receptor
hsa-miR-326	MIMAT0000756	3502258	http://www.mirdb.org/cgi-bin/target_detail.cgi?targetID=3502258	168	77	http://www.mirdb.org/cgi-bin/mature_mir.cgi?name=hsa-miR-326	CDK15	65061	cyclin dependent kinase 15
hsa-miR-326	MIMAT0000756	3501747	http://www.mirdb.org/cgi-bin/target_detail.cgi?targetID=3501747	169	77	http://www.mirdb.org/cgi-bin/mature_mir.cgi?name=hsa-miR-326	CHCHD3	54927	coiled-coil-helix-coiled-coil-helix domain containing 3
hsa-miR-326	MIMAT0000756	3501821	http://www.mirdb.org/cgi-bin/target_detail.cgi?targetID=3501821	170	77	http://www.mirdb.org/cgi-bin/mature_mir.cgi?name=hsa-miR-326	EPN2	22905	epsin 2
hsa-miR-326	MIMAT0000756	3502334	http://www.mirdb.org/cgi-bin/target_detail.cgi?targetID=3502334	171	77	http://www.mirdb.org/cgi-bin/mature_mir.cgi?name=hsa-miR-326	INPP5K	51763	inositol polyphosphate-5-phosphatase K
hsa-miR-326	MIMAT0000756	3501790	http://www.mirdb.org/cgi-bin/target_detail.cgi?targetID=3501790	172	77	http://www.mirdb.org/cgi-bin/mature_mir.cgi?name=hsa-miR-326	IQCD	115811	IQ motif containing D
hsa-miR-326	MIMAT0000756	3502201	http://www.mirdb.org/cgi-bin/target_detail.cgi?targetID=3502201	173	77	http://www.mirdb.org/cgi-bin/mature_mir.cgi?name=hsa-miR-326	ELK4	2005	ELK4, ETS transcription factor
hsa-miR-326	MIMAT0000756	3501707	http://www.mirdb.org/cgi-bin/target_detail.cgi?targetID=3501707	174	77	http://www.mirdb.org/cgi-bin/mature_mir.cgi?name=hsa-miR-326	GRM1	2911	glutamate metabotropic receptor 1
hsa-miR-326	MIMAT0000756	3501933	http://www.mirdb.org/cgi-bin/target_detail.cgi?targetID=3501933	175	77	http://www.mirdb.org/cgi-bin/mature_mir.cgi?name=hsa-miR-326	MAPK1	5594	mitogen-activated protein kinase 1
hsa-miR-326	MIMAT0000756	3501911	http://www.mirdb.org/cgi-bin/target_detail.cgi?targetID=3501911	176	77	http://www.mirdb.org/cgi-bin/mature_mir.cgi?name=hsa-miR-326	ZNF609	23060	zinc finger protein 609
hsa-miR-326	MIMAT0000756	3502319	http://www.mirdb.org/cgi-bin/target_detail.cgi?targetID=3502319	177	77	http://www.mirdb.org/cgi-bin/mature_mir.cgi?name=hsa-miR-326	SH3BP4	23677	SH3 domain binding protein 4
hsa-miR-326	MIMAT0000756	3502033	http://www.mirdb.org/cgi-bin/target_detail.cgi?targetID=3502033	178	77	http://www.mirdb.org/cgi-bin/mature_mir.cgi?name=hsa-miR-326	ADAM17	6868	ADAM metallopeptidase domain 17
hsa-miR-326	MIMAT0000756	3502390	http://www.mirdb.org/cgi-bin/target_detail.cgi?targetID=3502390	179	77	http://www.mirdb.org/cgi-bin/mature_mir.cgi?name=hsa-miR-326	CTNS	1497	cystinosin, lysosomal cystine transporter
hsa-miR-326	MIMAT0000756	3502200	http://www.mirdb.org/cgi-bin/target_detail.cgi?targetID=3502200	180	76	http://www.mirdb.org/cgi-bin/mature_mir.cgi?name=hsa-miR-326	PLEC	5339	plectin
hsa-miR-326	MIMAT0000756	3502355	http://www.mirdb.org/cgi-bin/target_detail.cgi?targetID=3502355	181	76	http://www.mirdb.org/cgi-bin/mature_mir.cgi?name=hsa-miR-326	EMILIN3	90187	elastin microfibril interfacer 3
hsa-miR-326	MIMAT0000756	3501775	http://www.mirdb.org/cgi-bin/target_detail.cgi?targetID=3501775	182	76	http://www.mirdb.org/cgi-bin/mature_mir.cgi?name=hsa-miR-326	DYNLL1	8655	dynein light chain LC8-type 1
hsa-miR-326	MIMAT0000756	3502283	http://www.mirdb.org/cgi-bin/target_detail.cgi?targetID=3502283	183	76	http://www.mirdb.org/cgi-bin/mature_mir.cgi?name=hsa-miR-326	EBF1	1879	EBF transcription factor 1
hsa-miR-326	MIMAT0000756	3502342	http://www.mirdb.org/cgi-bin/target_detail.cgi?targetID=3502342	184	76	http://www.mirdb.org/cgi-bin/mature_mir.cgi?name=hsa-miR-326	ERBB4	2066	erb-b2 receptor tyrosine kinase 4
hsa-miR-326	MIMAT0000756	3501752	http://www.mirdb.org/cgi-bin/target_detail.cgi?targetID=3501752	185	76	http://www.mirdb.org/cgi-bin/mature_mir.cgi?name=hsa-miR-326	UBE4A	9354	ubiquitination factor E4A
hsa-miR-326	MIMAT0000756	3502360	http://www.mirdb.org/cgi-bin/target_detail.cgi?targetID=3502360	186	76	http://www.mirdb.org/cgi-bin/mature_mir.cgi?name=hsa-miR-326	FGD3	89846	FYVE, RhoGEF and PH domain containing 3
hsa-miR-326	MIMAT0000756	3501760	http://www.mirdb.org/cgi-bin/target_detail.cgi?targetID=3501760	187	76	http://www.mirdb.org/cgi-bin/mature_mir.cgi?name=hsa-miR-326	FNDC1	84624	fibronectin type III domain containing 1
hsa-miR-326	MIMAT0000756	3502271	http://www.mirdb.org/cgi-bin/target_detail.cgi?targetID=3502271	188	76	http://www.mirdb.org/cgi-bin/mature_mir.cgi?name=hsa-miR-326	CABLES2	81928	Cdk5 and Abl enzyme substrate 2
hsa-miR-326	MIMAT0000756	3502245	http://www.mirdb.org/cgi-bin/target_detail.cgi?targetID=3502245	189	76	http://www.mirdb.org/cgi-bin/mature_mir.cgi?name=hsa-miR-326	SLC19A2	10560	solute carrier family 19 member 2
hsa-miR-326	MIMAT0000756	3502263	http://www.mirdb.org/cgi-bin/target_detail.cgi?targetID=3502263	190	76	http://www.mirdb.org/cgi-bin/mature_mir.cgi?name=hsa-miR-326	CYP8B1	1582	cytochrome P450 family 8 subfamily B member 1
hsa-miR-326	MIMAT0000756	3501746	http://www.mirdb.org/cgi-bin/target_detail.cgi?targetID=3501746	191	75	http://www.mirdb.org/cgi-bin/mature_mir.cgi?name=hsa-miR-326	EGFLAM	133584	EGF like, fibronectin type III and laminin G domains
hsa-miR-326	MIMAT0000756	3502211	http://www.mirdb.org/cgi-bin/target_detail.cgi?targetID=3502211	192	75	http://www.mirdb.org/cgi-bin/mature_mir.cgi?name=hsa-miR-326	SRGAP3	9901	SLIT-ROBO Rho GTPase activating protein 3
hsa-miR-326	MIMAT0000756	3502231	http://www.mirdb.org/cgi-bin/target_detail.cgi?targetID=3502231	193	75	http://www.mirdb.org/cgi-bin/mature_mir.cgi?name=hsa-miR-326	TPM3	7170	tropomyosin 3
hsa-miR-326	MIMAT0000756	3501766	http://www.mirdb.org/cgi-bin/target_detail.cgi?targetID=3501766	194	75	http://www.mirdb.org/cgi-bin/mature_mir.cgi?name=hsa-miR-326	TOM1L2	146691	target of myb1 like 2 membrane trafficking protein
hsa-miR-326	MIMAT0000756	3501759	http://www.mirdb.org/cgi-bin/target_detail.cgi?targetID=3501759	195	75	http://www.mirdb.org/cgi-bin/mature_mir.cgi?name=hsa-miR-326	GNAO1	2775	G protein subunit alpha o1
hsa-miR-326	MIMAT0000756	3502012	http://www.mirdb.org/cgi-bin/target_detail.cgi?targetID=3502012	196	75	http://www.mirdb.org/cgi-bin/mature_mir.cgi?name=hsa-miR-326	KCNK10	54207	potassium two pore domain channel subfamily K member 10
hsa-miR-326	MIMAT0000756	3502044	http://www.mirdb.org/cgi-bin/target_detail.cgi?targetID=3502044	197	75	http://www.mirdb.org/cgi-bin/mature_mir.cgi?name=hsa-miR-326	MAPK4	5596	mitogen-activated protein kinase 4
hsa-miR-326	MIMAT0000756	3502098	http://www.mirdb.org/cgi-bin/target_detail.cgi?targetID=3502098	198	75	http://www.mirdb.org/cgi-bin/mature_mir.cgi?name=hsa-miR-326	GTF3C4	9329	general transcription factor IIIC subunit 4
hsa-miR-326	MIMAT0000756	3502197	http://www.mirdb.org/cgi-bin/target_detail.cgi?targetID=3502197	199	75	http://www.mirdb.org/cgi-bin/mature_mir.cgi?name=hsa-miR-326	ZNF84	7637	zinc finger protein 84
hsa-miR-326	MIMAT0000756	3501835	http://www.mirdb.org/cgi-bin/target_detail.cgi?targetID=3501835	200	75	http://www.mirdb.org/cgi-bin/mature_mir.cgi?name=hsa-miR-326	ERBIN	55914	erbb2 interacting protein
hsa-miR-326	MIMAT0000756	3501838	http://www.mirdb.org/cgi-bin/target_detail.cgi?targetID=3501838	201	75	http://www.mirdb.org/cgi-bin/mature_mir.cgi?name=hsa-miR-326	ALPI	248	alkaline phosphatase, intestinal
hsa-miR-326	MIMAT0000756	3502113	http://www.mirdb.org/cgi-bin/target_detail.cgi?targetID=3502113	202	75	http://www.mirdb.org/cgi-bin/mature_mir.cgi?name=hsa-miR-326	ZNF268	10795	zinc finger protein 268
hsa-miR-326	MIMAT0000756	3502403	http://www.mirdb.org/cgi-bin/target_detail.cgi?targetID=3502403	203	75	http://www.mirdb.org/cgi-bin/mature_mir.cgi?name=hsa-miR-326	TSPAN14	81619	tetraspanin 14
hsa-miR-326	MIMAT0000756	3502008	http://www.mirdb.org/cgi-bin/target_detail.cgi?targetID=3502008	204	75	http://www.mirdb.org/cgi-bin/mature_mir.cgi?name=hsa-miR-326	TAGLN2	8407	transgelin 2
hsa-miR-326	MIMAT0000756	3501695	http://www.mirdb.org/cgi-bin/target_detail.cgi?targetID=3501695	205	75	http://www.mirdb.org/cgi-bin/mature_mir.cgi?name=hsa-miR-326	LAIR1	3903	leukocyte associated immunoglobulin like receptor 1
hsa-miR-326	MIMAT0000756	3502054	http://www.mirdb.org/cgi-bin/target_detail.cgi?targetID=3502054	206	75	http://www.mirdb.org/cgi-bin/mature_mir.cgi?name=hsa-miR-326	ADAMTS18	170692	ADAM metallopeptidase with thrombospondin type 1 motif 18
hsa-miR-326	MIMAT0000756	3502269	http://www.mirdb.org/cgi-bin/target_detail.cgi?targetID=3502269	207	75	http://www.mirdb.org/cgi-bin/mature_mir.cgi?name=hsa-miR-326	ZPBP2	124626	zona pellucida binding protein 2
hsa-miR-326	MIMAT0000756	3501808	http://www.mirdb.org/cgi-bin/target_detail.cgi?targetID=3501808	208	75	http://www.mirdb.org/cgi-bin/mature_mir.cgi?name=hsa-miR-326	TBC1D16	125058	TBC1 domain family member 16
hsa-miR-326	MIMAT0000756	3502103	http://www.mirdb.org/cgi-bin/target_detail.cgi?targetID=3502103	209	75	http://www.mirdb.org/cgi-bin/mature_mir.cgi?name=hsa-miR-326	CCDC149	91050	coiled-coil domain containing 149
hsa-miR-326	MIMAT0000756	3501986	http://www.mirdb.org/cgi-bin/target_detail.cgi?targetID=3501986	210	75	http://www.mirdb.org/cgi-bin/mature_mir.cgi?name=hsa-miR-326	SH3PXD2B	285590	SH3 and PX domains 2B
hsa-miR-326	MIMAT0000756	3502067	http://www.mirdb.org/cgi-bin/target_detail.cgi?targetID=3502067	211	74	http://www.mirdb.org/cgi-bin/mature_mir.cgi?name=hsa-miR-326	CD47	961	CD47 molecule
hsa-miR-326	MIMAT0000756	3501883	http://www.mirdb.org/cgi-bin/target_detail.cgi?targetID=3501883	212	74	http://www.mirdb.org/cgi-bin/mature_mir.cgi?name=hsa-miR-326	IGSF5	150084	immunoglobulin superfamily member 5
hsa-miR-326	MIMAT0000756	3502302	http://www.mirdb.org/cgi-bin/target_detail.cgi?targetID=3502302	213	74	http://www.mirdb.org/cgi-bin/mature_mir.cgi?name=hsa-miR-326	H2BFM	286436	H2B histone family member M
hsa-miR-326	MIMAT0000756	3501736	http://www.mirdb.org/cgi-bin/target_detail.cgi?targetID=3501736	214	74	http://www.mirdb.org/cgi-bin/mature_mir.cgi?name=hsa-miR-326	ANKRD6	22881	ankyrin repeat domain 6
hsa-miR-326	MIMAT0000756	3502345	http://www.mirdb.org/cgi-bin/target_detail.cgi?targetID=3502345	215	74	http://www.mirdb.org/cgi-bin/mature_mir.cgi?name=hsa-miR-326	CNKSR3	154043	CNKSR family member 3
hsa-miR-326	MIMAT0000756	3502076	http://www.mirdb.org/cgi-bin/target_detail.cgi?targetID=3502076	216	74	http://www.mirdb.org/cgi-bin/mature_mir.cgi?name=hsa-miR-326	ZNF343	79175	zinc finger protein 343
hsa-miR-326	MIMAT0000756	3501817	http://www.mirdb.org/cgi-bin/target_detail.cgi?targetID=3501817	217	74	http://www.mirdb.org/cgi-bin/mature_mir.cgi?name=hsa-miR-326	SEC14L1	6397	SEC14 like lipid binding 1
hsa-miR-326	MIMAT0000756	3501940	http://www.mirdb.org/cgi-bin/target_detail.cgi?targetID=3501940	218	74	http://www.mirdb.org/cgi-bin/mature_mir.cgi?name=hsa-miR-326	TAF1B	9014	TATA-box binding protein associated factor, RNA polymerase I subunit B
hsa-miR-326	MIMAT0000756	3502391	http://www.mirdb.org/cgi-bin/target_detail.cgi?targetID=3502391	219	74	http://www.mirdb.org/cgi-bin/mature_mir.cgi?name=hsa-miR-326	TNFSF14	8740	TNF superfamily member 14
hsa-miR-326	MIMAT0000756	3501683	http://www.mirdb.org/cgi-bin/target_detail.cgi?targetID=3501683	220	74	http://www.mirdb.org/cgi-bin/mature_mir.cgi?name=hsa-miR-326	CDH22	64405	cadherin 22
hsa-miR-326	MIMAT0000756	3501998	http://www.mirdb.org/cgi-bin/target_detail.cgi?targetID=3501998	221	74	http://www.mirdb.org/cgi-bin/mature_mir.cgi?name=hsa-miR-326	ZHX2	22882	zinc fingers and homeoboxes 2
hsa-miR-326	MIMAT0000756	3502232	http://www.mirdb.org/cgi-bin/target_detail.cgi?targetID=3502232	222	74	http://www.mirdb.org/cgi-bin/mature_mir.cgi?name=hsa-miR-326	FAM167A	83648	family with sequence similarity 167 member A
hsa-miR-326	MIMAT0000756	3501694	http://www.mirdb.org/cgi-bin/target_detail.cgi?targetID=3501694	223	74	http://www.mirdb.org/cgi-bin/mature_mir.cgi?name=hsa-miR-326	GATA5	140628	GATA binding protein 5
hsa-miR-326	MIMAT0000756	3501918	http://www.mirdb.org/cgi-bin/target_detail.cgi?targetID=3501918	224	74	http://www.mirdb.org/cgi-bin/mature_mir.cgi?name=hsa-miR-326	ARIH1	25820	ariadne RBR E3 ubiquitin protein ligase 1
hsa-miR-326	MIMAT0000756	3502399	http://www.mirdb.org/cgi-bin/target_detail.cgi?targetID=3502399	225	74	http://www.mirdb.org/cgi-bin/mature_mir.cgi?name=hsa-miR-326	POLR2J2	246721	RNA polymerase II subunit J2
hsa-miR-326	MIMAT0000756	3502406	http://www.mirdb.org/cgi-bin/target_detail.cgi?targetID=3502406	226	73	http://www.mirdb.org/cgi-bin/mature_mir.cgi?name=hsa-miR-326	FCGR3B	2215	Fc fragment of IgG receptor IIIb
hsa-miR-326	MIMAT0000756	3501715	http://www.mirdb.org/cgi-bin/target_detail.cgi?targetID=3501715	227	73	http://www.mirdb.org/cgi-bin/mature_mir.cgi?name=hsa-miR-326	GOLGA7B	401647	golgin A7 family member B
hsa-miR-326	MIMAT0000756	3501947	http://www.mirdb.org/cgi-bin/target_detail.cgi?targetID=3501947	228	73	http://www.mirdb.org/cgi-bin/mature_mir.cgi?name=hsa-miR-326	PPP1R14C	81706	protein phosphatase 1 regulatory inhibitor subunit 14C
hsa-miR-326	MIMAT0000756	3502316	http://www.mirdb.org/cgi-bin/target_detail.cgi?targetID=3502316	229	73	http://www.mirdb.org/cgi-bin/mature_mir.cgi?name=hsa-miR-326	GPRC5B	51704	G protein-coupled receptor class C group 5 member B
hsa-miR-326	MIMAT0000756	3501675	http://www.mirdb.org/cgi-bin/target_detail.cgi?targetID=3501675	230	73	http://www.mirdb.org/cgi-bin/mature_mir.cgi?name=hsa-miR-326	MTRR	4552	5-methyltetrahydrofolate-homocysteine methyltransferase reductase
hsa-miR-326	MIMAT0000756	3502015	http://www.mirdb.org/cgi-bin/target_detail.cgi?targetID=3502015	231	73	http://www.mirdb.org/cgi-bin/mature_mir.cgi?name=hsa-miR-326	VWA2	340706	von Willebrand factor A domain containing 2
hsa-miR-326	MIMAT0000756	3502031	http://www.mirdb.org/cgi-bin/target_detail.cgi?targetID=3502031	232	73	http://www.mirdb.org/cgi-bin/mature_mir.cgi?name=hsa-miR-326	FAIM2	23017	Fas apoptotic inhibitory molecule 2
hsa-miR-326	MIMAT0000756	3502361	http://www.mirdb.org/cgi-bin/target_detail.cgi?targetID=3502361	233	73	http://www.mirdb.org/cgi-bin/mature_mir.cgi?name=hsa-miR-326	DNAJB12	54788	DnaJ heat shock protein family (Hsp40) member B12
hsa-miR-326	MIMAT0000756	3502027	http://www.mirdb.org/cgi-bin/target_detail.cgi?targetID=3502027	234	73	http://www.mirdb.org/cgi-bin/mature_mir.cgi?name=hsa-miR-326	C16orf54	283897	chromosome 16 open reading frame 54
hsa-miR-326	MIMAT0000756	3502324	http://www.mirdb.org/cgi-bin/target_detail.cgi?targetID=3502324	235	73	http://www.mirdb.org/cgi-bin/mature_mir.cgi?name=hsa-miR-326	RCAN2	10231	regulator of calcineurin 2
hsa-miR-326	MIMAT0000756	3501889	http://www.mirdb.org/cgi-bin/target_detail.cgi?targetID=3501889	236	73	http://www.mirdb.org/cgi-bin/mature_mir.cgi?name=hsa-miR-326	BPIFB4	149954	BPI fold containing family B member 4
hsa-miR-326	MIMAT0000756	3501784	http://www.mirdb.org/cgi-bin/target_detail.cgi?targetID=3501784	237	73	http://www.mirdb.org/cgi-bin/mature_mir.cgi?name=hsa-miR-326	DDX11	1663	DEAD/H-box helicase 11
hsa-miR-326	MIMAT0000756	3502250	http://www.mirdb.org/cgi-bin/target_detail.cgi?targetID=3502250	238	73	http://www.mirdb.org/cgi-bin/mature_mir.cgi?name=hsa-miR-326	KIF2A	3796	kinesin family member 2A
hsa-miR-326	MIMAT0000756	3502080	http://www.mirdb.org/cgi-bin/target_detail.cgi?targetID=3502080	239	73	http://www.mirdb.org/cgi-bin/mature_mir.cgi?name=hsa-miR-326	C2CD2	25966	C2 calcium dependent domain containing 2
hsa-miR-326	MIMAT0000756	3502064	http://www.mirdb.org/cgi-bin/target_detail.cgi?targetID=3502064	240	73	http://www.mirdb.org/cgi-bin/mature_mir.cgi?name=hsa-miR-326	PRR14L	253143	proline rich 14 like
hsa-miR-326	MIMAT0000756	3502260	http://www.mirdb.org/cgi-bin/target_detail.cgi?targetID=3502260	241	73	http://www.mirdb.org/cgi-bin/mature_mir.cgi?name=hsa-miR-326	BSN	8927	bassoon presynaptic cytomatrix protein
hsa-miR-326	MIMAT0000756	3502262	http://www.mirdb.org/cgi-bin/target_detail.cgi?targetID=3502262	242	73	http://www.mirdb.org/cgi-bin/mature_mir.cgi?name=hsa-miR-326	FBXL18	80028	F-box and leucine rich repeat protein 18
hsa-miR-326	MIMAT0000756	3502215	http://www.mirdb.org/cgi-bin/target_detail.cgi?targetID=3502215	243	73	http://www.mirdb.org/cgi-bin/mature_mir.cgi?name=hsa-miR-326	CD6	923	CD6 molecule
hsa-miR-326	MIMAT0000756	3501880	http://www.mirdb.org/cgi-bin/target_detail.cgi?targetID=3501880	244	73	http://www.mirdb.org/cgi-bin/mature_mir.cgi?name=hsa-miR-326	TANGO6	79613	transport and golgi organization 6 homolog
hsa-miR-326	MIMAT0000756	3502274	http://www.mirdb.org/cgi-bin/target_detail.cgi?targetID=3502274	245	73	http://www.mirdb.org/cgi-bin/mature_mir.cgi?name=hsa-miR-326	ST3GAL3	6487	ST3 beta-galactoside alpha-2,3-sialyltransferase 3
hsa-miR-326	MIMAT0000756	3502057	http://www.mirdb.org/cgi-bin/target_detail.cgi?targetID=3502057	246	73	http://www.mirdb.org/cgi-bin/mature_mir.cgi?name=hsa-miR-326	TMEM266	123591	transmembrane protein 266
hsa-miR-326	MIMAT0000756	3502127	http://www.mirdb.org/cgi-bin/target_detail.cgi?targetID=3502127	247	73	http://www.mirdb.org/cgi-bin/mature_mir.cgi?name=hsa-miR-326	RNF185	91445	ring finger protein 185
hsa-miR-326	MIMAT0000756	3501745	http://www.mirdb.org/cgi-bin/target_detail.cgi?targetID=3501745	248	72	http://www.mirdb.org/cgi-bin/mature_mir.cgi?name=hsa-miR-326	USH1G	124590	USH1 protein network component sans
hsa-miR-326	MIMAT0000756	3501991	http://www.mirdb.org/cgi-bin/target_detail.cgi?targetID=3501991	249	72	http://www.mirdb.org/cgi-bin/mature_mir.cgi?name=hsa-miR-326	FBXO41	150726	F-box protein 41
hsa-miR-326	MIMAT0000756	3501977	http://www.mirdb.org/cgi-bin/target_detail.cgi?targetID=3501977	250	72	http://www.mirdb.org/cgi-bin/mature_mir.cgi?name=hsa-miR-326	KRAS	3845	KRAS proto-oncogene, GTPase
hsa-miR-326	MIMAT0000756	3502085	http://www.mirdb.org/cgi-bin/target_detail.cgi?targetID=3502085	251	72	http://www.mirdb.org/cgi-bin/mature_mir.cgi?name=hsa-miR-326	NSUN2	54888	NOP2/Sun RNA methyltransferase family member 2
hsa-miR-326	MIMAT0000756	3501962	http://www.mirdb.org/cgi-bin/target_detail.cgi?targetID=3501962	252	72	http://www.mirdb.org/cgi-bin/mature_mir.cgi?name=hsa-miR-326	BHLHE40	8553	basic helix-loop-helix family member e40
hsa-miR-326	MIMAT0000756	3501727	http://www.mirdb.org/cgi-bin/target_detail.cgi?targetID=3501727	253	72	http://www.mirdb.org/cgi-bin/mature_mir.cgi?name=hsa-miR-326	GRIP2	80852	glutamate receptor interacting protein 2
hsa-miR-326	MIMAT0000756	3501972	http://www.mirdb.org/cgi-bin/target_detail.cgi?targetID=3501972	254	72	http://www.mirdb.org/cgi-bin/mature_mir.cgi?name=hsa-miR-326	PPP3CB	5532	protein phosphatase 3 catalytic subunit beta
hsa-miR-326	MIMAT0000756	3501955	http://www.mirdb.org/cgi-bin/target_detail.cgi?targetID=3501955	255	72	http://www.mirdb.org/cgi-bin/mature_mir.cgi?name=hsa-miR-326	MEST	4232	mesoderm specific transcript
hsa-miR-326	MIMAT0000756	3502110	http://www.mirdb.org/cgi-bin/target_detail.cgi?targetID=3502110	256	72	http://www.mirdb.org/cgi-bin/mature_mir.cgi?name=hsa-miR-326	TRIM68	55128	tripartite motif containing 68
hsa-miR-326	MIMAT0000756	3501718	http://www.mirdb.org/cgi-bin/target_detail.cgi?targetID=3501718	257	72	http://www.mirdb.org/cgi-bin/mature_mir.cgi?name=hsa-miR-326	MSI2	124540	musashi RNA binding protein 2
hsa-miR-326	MIMAT0000756	3502304	http://www.mirdb.org/cgi-bin/target_detail.cgi?targetID=3502304	258	72	http://www.mirdb.org/cgi-bin/mature_mir.cgi?name=hsa-miR-326	SSH2	85464	slingshot protein phosphatase 2
hsa-miR-326	MIMAT0000756	3502210	http://www.mirdb.org/cgi-bin/target_detail.cgi?targetID=3502210	259	71	http://www.mirdb.org/cgi-bin/mature_mir.cgi?name=hsa-miR-326	MARK2	2011	microtubule affinity regulating kinase 2
hsa-miR-326	MIMAT0000756	3502116	http://www.mirdb.org/cgi-bin/target_detail.cgi?targetID=3502116	260	71	http://www.mirdb.org/cgi-bin/mature_mir.cgi?name=hsa-miR-326	UBE2O	63893	ubiquitin conjugating enzyme E2 O
hsa-miR-326	MIMAT0000756	3502401	http://www.mirdb.org/cgi-bin/target_detail.cgi?targetID=3502401	261	71	http://www.mirdb.org/cgi-bin/mature_mir.cgi?name=hsa-miR-326	C16orf82	162083	chromosome 16 open reading frame 82
hsa-miR-326	MIMAT0000756	3502148	http://www.mirdb.org/cgi-bin/target_detail.cgi?targetID=3502148	262	71	http://www.mirdb.org/cgi-bin/mature_mir.cgi?name=hsa-miR-326	RAD54L2	23132	RAD54 like 2
hsa-miR-326	MIMAT0000756	3502107	http://www.mirdb.org/cgi-bin/target_detail.cgi?targetID=3502107	263	71	http://www.mirdb.org/cgi-bin/mature_mir.cgi?name=hsa-miR-326	FAM53B	9679	family with sequence similarity 53 member B
hsa-miR-326	MIMAT0000756	3502178	http://www.mirdb.org/cgi-bin/target_detail.cgi?targetID=3502178	264	71	http://www.mirdb.org/cgi-bin/mature_mir.cgi?name=hsa-miR-326	STRBP	55342	spermatid perinuclear RNA binding protein
hsa-miR-326	MIMAT0000756	3502388	http://www.mirdb.org/cgi-bin/target_detail.cgi?targetID=3502388	265	71	http://www.mirdb.org/cgi-bin/mature_mir.cgi?name=hsa-miR-326	PFKFB4	5210	6-phosphofructo-2-kinase/fructose-2,6-biphosphatase 4
hsa-miR-326	MIMAT0000756	3502096	http://www.mirdb.org/cgi-bin/target_detail.cgi?targetID=3502096	266	71	http://www.mirdb.org/cgi-bin/mature_mir.cgi?name=hsa-miR-326	NCAN	1463	neurocan
hsa-miR-326	MIMAT0000756	3501874	http://www.mirdb.org/cgi-bin/target_detail.cgi?targetID=3501874	267	71	http://www.mirdb.org/cgi-bin/mature_mir.cgi?name=hsa-miR-326	DAG1	1605	dystroglycan 1
hsa-miR-326	MIMAT0000756	3501730	http://www.mirdb.org/cgi-bin/target_detail.cgi?targetID=3501730	268	71	http://www.mirdb.org/cgi-bin/mature_mir.cgi?name=hsa-miR-326	RCOR1	23186	REST corepressor 1
hsa-miR-326	MIMAT0000756	3502413	http://www.mirdb.org/cgi-bin/target_detail.cgi?targetID=3502413	269	71	http://www.mirdb.org/cgi-bin/mature_mir.cgi?name=hsa-miR-326	SNRPA	6626	small nuclear ribonucleoprotein polypeptide A
hsa-miR-326	MIMAT0000756	3502265	http://www.mirdb.org/cgi-bin/target_detail.cgi?targetID=3502265	270	71	http://www.mirdb.org/cgi-bin/mature_mir.cgi?name=hsa-miR-326	SH3PXD2A	9644	SH3 and PX domains 2A
hsa-miR-326	MIMAT0000756	3501689	http://www.mirdb.org/cgi-bin/target_detail.cgi?targetID=3501689	271	70	http://www.mirdb.org/cgi-bin/mature_mir.cgi?name=hsa-miR-326	VASH1	22846	vasohibin 1
hsa-miR-326	MIMAT0000756	3502312	http://www.mirdb.org/cgi-bin/target_detail.cgi?targetID=3502312	272	70	http://www.mirdb.org/cgi-bin/mature_mir.cgi?name=hsa-miR-326	SBK1	388228	SH3 domain binding kinase 1
hsa-miR-326	MIMAT0000756	3501902	http://www.mirdb.org/cgi-bin/target_detail.cgi?targetID=3501902	273	70	http://www.mirdb.org/cgi-bin/mature_mir.cgi?name=hsa-miR-326	ERC1	23085	ELKS/RAB6-interacting/CAST family member 1
hsa-miR-326	MIMAT0000756	3502041	http://www.mirdb.org/cgi-bin/target_detail.cgi?targetID=3502041	274	70	http://www.mirdb.org/cgi-bin/mature_mir.cgi?name=hsa-miR-326	HIP1	3092	huntingtin interacting protein 1
hsa-miR-326	MIMAT0000756	3502300	http://www.mirdb.org/cgi-bin/target_detail.cgi?targetID=3502300	275	70	http://www.mirdb.org/cgi-bin/mature_mir.cgi?name=hsa-miR-326	ADCY9	115	adenylate cyclase 9
hsa-miR-326	MIMAT0000756	3501946	http://www.mirdb.org/cgi-bin/target_detail.cgi?targetID=3501946	276	70	http://www.mirdb.org/cgi-bin/mature_mir.cgi?name=hsa-miR-326	PTPRM	5797	protein tyrosine phosphatase, receptor type M
hsa-miR-326	MIMAT0000756	3502295	http://www.mirdb.org/cgi-bin/target_detail.cgi?targetID=3502295	277	70	http://www.mirdb.org/cgi-bin/mature_mir.cgi?name=hsa-miR-326	CDH5	1003	cadherin 5
hsa-miR-326	MIMAT0000756	3502069	http://www.mirdb.org/cgi-bin/target_detail.cgi?targetID=3502069	278	70	http://www.mirdb.org/cgi-bin/mature_mir.cgi?name=hsa-miR-326	ID1	3397	inhibitor of DNA binding 1, HLH protein
hsa-miR-326	MIMAT0000756	3502372	http://www.mirdb.org/cgi-bin/target_detail.cgi?targetID=3502372	279	70	http://www.mirdb.org/cgi-bin/mature_mir.cgi?name=hsa-miR-326	S100A7A	338324	S100 calcium binding protein A7A
hsa-miR-326	MIMAT0000756	3502371	http://www.mirdb.org/cgi-bin/target_detail.cgi?targetID=3502371	280	70	http://www.mirdb.org/cgi-bin/mature_mir.cgi?name=hsa-miR-326	DESI1	27351	desumoylating isopeptidase 1
hsa-miR-326	MIMAT0000756	3502081	http://www.mirdb.org/cgi-bin/target_detail.cgi?targetID=3502081	281	70	http://www.mirdb.org/cgi-bin/mature_mir.cgi?name=hsa-miR-326	BBX	56987	BBX, HMG-box containing
hsa-miR-326	MIMAT0000756	3501684	http://www.mirdb.org/cgi-bin/target_detail.cgi?targetID=3501684	282	70	http://www.mirdb.org/cgi-bin/mature_mir.cgi?name=hsa-miR-326	RBM19	9904	RNA binding motif protein 19
hsa-miR-326	MIMAT0000756	3502256	http://www.mirdb.org/cgi-bin/target_detail.cgi?targetID=3502256	283	70	http://www.mirdb.org/cgi-bin/mature_mir.cgi?name=hsa-miR-326	KLHL14	57565	kelch like family member 14
hsa-miR-326	MIMAT0000756	3501688	http://www.mirdb.org/cgi-bin/target_detail.cgi?targetID=3501688	284	70	http://www.mirdb.org/cgi-bin/mature_mir.cgi?name=hsa-miR-326	PRKCA	5578	protein kinase C alpha
hsa-miR-326	MIMAT0000756	3502367	http://www.mirdb.org/cgi-bin/target_detail.cgi?targetID=3502367	285	70	http://www.mirdb.org/cgi-bin/mature_mir.cgi?name=hsa-miR-326	MICAL2	9645	microtubule associated monooxygenase, calponin and LIM domain containing 2
hsa-miR-326	MIMAT0000756	3502191	http://www.mirdb.org/cgi-bin/target_detail.cgi?targetID=3502191	286	70	http://www.mirdb.org/cgi-bin/mature_mir.cgi?name=hsa-miR-326	EIF4EBP2	1979	eukaryotic translation initiation factor 4E binding protein 2
hsa-miR-326	MIMAT0000756	3502242	http://www.mirdb.org/cgi-bin/target_detail.cgi?targetID=3502242	287	69	http://www.mirdb.org/cgi-bin/mature_mir.cgi?name=hsa-miR-326	EFTUD2	9343	elongation factor Tu GTP binding domain containing 2
hsa-miR-326	MIMAT0000756	3501951	http://www.mirdb.org/cgi-bin/target_detail.cgi?targetID=3501951	288	69	http://www.mirdb.org/cgi-bin/mature_mir.cgi?name=hsa-miR-326	ARPIN	348110	actin related protein 2/3 complex inhibitor
hsa-miR-326	MIMAT0000756	3502359	http://www.mirdb.org/cgi-bin/target_detail.cgi?targetID=3502359	289	69	http://www.mirdb.org/cgi-bin/mature_mir.cgi?name=hsa-miR-326	TNC	3371	tenascin C
hsa-miR-326	MIMAT0000756	3502350	http://www.mirdb.org/cgi-bin/target_detail.cgi?targetID=3502350	290	69	http://www.mirdb.org/cgi-bin/mature_mir.cgi?name=hsa-miR-326	AAK1	22848	AP2 associated kinase 1
hsa-miR-326	MIMAT0000756	3502365	http://www.mirdb.org/cgi-bin/target_detail.cgi?targetID=3502365	291	69	http://www.mirdb.org/cgi-bin/mature_mir.cgi?name=hsa-miR-326	PLEKHG4B	153478	pleckstrin homology and RhoGEF domain containing G4B
hsa-miR-326	MIMAT0000756	3502122	http://www.mirdb.org/cgi-bin/target_detail.cgi?targetID=3502122	292	69	http://www.mirdb.org/cgi-bin/mature_mir.cgi?name=hsa-miR-326	SYT9	143425	synaptotagmin 9
hsa-miR-326	MIMAT0000756	3502368	http://www.mirdb.org/cgi-bin/target_detail.cgi?targetID=3502368	293	69	http://www.mirdb.org/cgi-bin/mature_mir.cgi?name=hsa-miR-326	ZNF747	65988	zinc finger protein 747
hsa-miR-326	MIMAT0000756	3501969	http://www.mirdb.org/cgi-bin/target_detail.cgi?targetID=3501969	294	69	http://www.mirdb.org/cgi-bin/mature_mir.cgi?name=hsa-miR-326	ATG16L1	55054	autophagy related 16 like 1
hsa-miR-326	MIMAT0000756	3502408	http://www.mirdb.org/cgi-bin/target_detail.cgi?targetID=3502408	295	69	http://www.mirdb.org/cgi-bin/mature_mir.cgi?name=hsa-miR-326	RTL10	79680	retrotransposon Gag like 10
hsa-miR-326	MIMAT0000756	3502034	http://www.mirdb.org/cgi-bin/target_detail.cgi?targetID=3502034	296	69	http://www.mirdb.org/cgi-bin/mature_mir.cgi?name=hsa-miR-326	NGB	58157	neuroglobin
hsa-miR-326	MIMAT0000756	3501909	http://www.mirdb.org/cgi-bin/target_detail.cgi?targetID=3501909	297	69	http://www.mirdb.org/cgi-bin/mature_mir.cgi?name=hsa-miR-326	SMAD6	4091	SMAD family member 6
hsa-miR-326	MIMAT0000756	3501687	http://www.mirdb.org/cgi-bin/target_detail.cgi?targetID=3501687	298	69	http://www.mirdb.org/cgi-bin/mature_mir.cgi?name=hsa-miR-326	UCP3	7352	uncoupling protein 3
hsa-miR-326	MIMAT0000756	3501927	http://www.mirdb.org/cgi-bin/target_detail.cgi?targetID=3501927	299	69	http://www.mirdb.org/cgi-bin/mature_mir.cgi?name=hsa-miR-326	MED4	29079	mediator complex subunit 4
hsa-miR-326	MIMAT0000756	3501780	http://www.mirdb.org/cgi-bin/target_detail.cgi?targetID=3501780	300	69	http://www.mirdb.org/cgi-bin/mature_mir.cgi?name=hsa-miR-326	ENG	2022	endoglin
hsa-miR-326	MIMAT0000756	3501840	http://www.mirdb.org/cgi-bin/target_detail.cgi?targetID=3501840	301	69	http://www.mirdb.org/cgi-bin/mature_mir.cgi?name=hsa-miR-326	NFIC	4782	nuclear factor I C
hsa-miR-326	MIMAT0000756	3501767	http://www.mirdb.org/cgi-bin/target_detail.cgi?targetID=3501767	302	69	http://www.mirdb.org/cgi-bin/mature_mir.cgi?name=hsa-miR-326	CTCF	10664	CCCTC-binding factor
hsa-miR-326	MIMAT0000756	3501921	http://www.mirdb.org/cgi-bin/target_detail.cgi?targetID=3501921	303	68	http://www.mirdb.org/cgi-bin/mature_mir.cgi?name=hsa-miR-326	SFTPA1	653509	surfactant protein A1
hsa-miR-326	MIMAT0000756	3501923	http://www.mirdb.org/cgi-bin/target_detail.cgi?targetID=3501923	304	68	http://www.mirdb.org/cgi-bin/mature_mir.cgi?name=hsa-miR-326	EHD4	30844	EH domain containing 4
hsa-miR-326	MIMAT0000756	3502176	http://www.mirdb.org/cgi-bin/target_detail.cgi?targetID=3502176	305	68	http://www.mirdb.org/cgi-bin/mature_mir.cgi?name=hsa-miR-326	NF2	4771	neurofibromin 2
hsa-miR-326	MIMAT0000756	3501949	http://www.mirdb.org/cgi-bin/target_detail.cgi?targetID=3501949	306	68	http://www.mirdb.org/cgi-bin/mature_mir.cgi?name=hsa-miR-326	E2F2	1870	E2F transcription factor 2
hsa-miR-326	MIMAT0000756	3501992	http://www.mirdb.org/cgi-bin/target_detail.cgi?targetID=3501992	307	68	http://www.mirdb.org/cgi-bin/mature_mir.cgi?name=hsa-miR-326	PAX8	7849	paired box 8
hsa-miR-326	MIMAT0000756	3501842	http://www.mirdb.org/cgi-bin/target_detail.cgi?targetID=3501842	308	68	http://www.mirdb.org/cgi-bin/mature_mir.cgi?name=hsa-miR-326	NR5A1	2516	nuclear receptor subfamily 5 group A member 1
hsa-miR-326	MIMAT0000756	3501789	http://www.mirdb.org/cgi-bin/target_detail.cgi?targetID=3501789	309	68	http://www.mirdb.org/cgi-bin/mature_mir.cgi?name=hsa-miR-326	SEC14L5	9717	SEC14 like lipid binding 5
hsa-miR-326	MIMAT0000756	3502011	http://www.mirdb.org/cgi-bin/target_detail.cgi?targetID=3502011	310	68	http://www.mirdb.org/cgi-bin/mature_mir.cgi?name=hsa-miR-326	ARNT2	9915	aryl hydrocarbon receptor nuclear translocator 2
hsa-miR-326	MIMAT0000756	3501816	http://www.mirdb.org/cgi-bin/target_detail.cgi?targetID=3501816	311	68	http://www.mirdb.org/cgi-bin/mature_mir.cgi?name=hsa-miR-326	PCARE	388939	photoreceptor cilium actin regulator
hsa-miR-326	MIMAT0000756	3502016	http://www.mirdb.org/cgi-bin/target_detail.cgi?targetID=3502016	312	68	http://www.mirdb.org/cgi-bin/mature_mir.cgi?name=hsa-miR-326	DPF2	5977	double PHD fingers 2
hsa-miR-326	MIMAT0000756	3501948	http://www.mirdb.org/cgi-bin/target_detail.cgi?targetID=3501948	313	68	http://www.mirdb.org/cgi-bin/mature_mir.cgi?name=hsa-miR-326	WSCD1	23302	WSC domain containing 1
hsa-miR-326	MIMAT0000756	3501891	http://www.mirdb.org/cgi-bin/target_detail.cgi?targetID=3501891	314	68	http://www.mirdb.org/cgi-bin/mature_mir.cgi?name=hsa-miR-326	ANKRD52	283373	ankyrin repeat domain 52
hsa-miR-326	MIMAT0000756	3502331	http://www.mirdb.org/cgi-bin/target_detail.cgi?targetID=3502331	315	67	http://www.mirdb.org/cgi-bin/mature_mir.cgi?name=hsa-miR-326	LAT2	7462	linker for activation of T cells family member 2
hsa-miR-326	MIMAT0000756	3502297	http://www.mirdb.org/cgi-bin/target_detail.cgi?targetID=3502297	316	67	http://www.mirdb.org/cgi-bin/mature_mir.cgi?name=hsa-miR-326	CAPN12	147968	calpain 12
hsa-miR-326	MIMAT0000756	3502225	http://www.mirdb.org/cgi-bin/target_detail.cgi?targetID=3502225	317	67	http://www.mirdb.org/cgi-bin/mature_mir.cgi?name=hsa-miR-326	RBM25	58517	RNA binding motif protein 25
hsa-miR-326	MIMAT0000756	3502255	http://www.mirdb.org/cgi-bin/target_detail.cgi?targetID=3502255	318	67	http://www.mirdb.org/cgi-bin/mature_mir.cgi?name=hsa-miR-326	FAM237A	200726	family with sequence similarity 237 member A
hsa-miR-326	MIMAT0000756	3502137	http://www.mirdb.org/cgi-bin/target_detail.cgi?targetID=3502137	319	67	http://www.mirdb.org/cgi-bin/mature_mir.cgi?name=hsa-miR-326	ACER2	340485	alkaline ceramidase 2
hsa-miR-326	MIMAT0000756	3501870	http://www.mirdb.org/cgi-bin/target_detail.cgi?targetID=3501870	320	67	http://www.mirdb.org/cgi-bin/mature_mir.cgi?name=hsa-miR-326	SDK1	221935	sidekick cell adhesion molecule 1
hsa-miR-326	MIMAT0000756	3502318	http://www.mirdb.org/cgi-bin/target_detail.cgi?targetID=3502318	321	67	http://www.mirdb.org/cgi-bin/mature_mir.cgi?name=hsa-miR-326	DRD2	1813	dopamine receptor D2
hsa-miR-326	MIMAT0000756	3502078	http://www.mirdb.org/cgi-bin/target_detail.cgi?targetID=3502078	322	67	http://www.mirdb.org/cgi-bin/mature_mir.cgi?name=hsa-miR-326	SEC63	11231	SEC63 homolog, protein translocation regulator
hsa-miR-326	MIMAT0000756	3501924	http://www.mirdb.org/cgi-bin/target_detail.cgi?targetID=3501924	323	67	http://www.mirdb.org/cgi-bin/mature_mir.cgi?name=hsa-miR-326	APOL2	23780	apolipoprotein L2
hsa-miR-326	MIMAT0000756	3502029	http://www.mirdb.org/cgi-bin/target_detail.cgi?targetID=3502029	324	67	http://www.mirdb.org/cgi-bin/mature_mir.cgi?name=hsa-miR-326	SRPRA	6734	SRP receptor subunit alpha
hsa-miR-326	MIMAT0000756	3501702	http://www.mirdb.org/cgi-bin/target_detail.cgi?targetID=3501702	325	67	http://www.mirdb.org/cgi-bin/mature_mir.cgi?name=hsa-miR-326	INAFM2	100505573	InaF motif containing 2
hsa-miR-326	MIMAT0000756	3501786	http://www.mirdb.org/cgi-bin/target_detail.cgi?targetID=3501786	326	67	http://www.mirdb.org/cgi-bin/mature_mir.cgi?name=hsa-miR-326	PRICKLE2	166336	prickle planar cell polarity protein 2
hsa-miR-326	MIMAT0000756	3501971	http://www.mirdb.org/cgi-bin/target_detail.cgi?targetID=3501971	327	67	http://www.mirdb.org/cgi-bin/mature_mir.cgi?name=hsa-miR-326	ITPRIP	85450	inositol 1,4,5-trisphosphate receptor interacting protein
hsa-miR-326	MIMAT0000756	3501815	http://www.mirdb.org/cgi-bin/target_detail.cgi?targetID=3501815	328	67	http://www.mirdb.org/cgi-bin/mature_mir.cgi?name=hsa-miR-326	RCBTB2	1102	RCC1 and BTB domain containing protein 2
hsa-miR-326	MIMAT0000756	3501959	http://www.mirdb.org/cgi-bin/target_detail.cgi?targetID=3501959	329	67	http://www.mirdb.org/cgi-bin/mature_mir.cgi?name=hsa-miR-326	APC2	10297	APC2, WNT signaling pathway regulator
hsa-miR-326	MIMAT0000756	3502135	http://www.mirdb.org/cgi-bin/target_detail.cgi?targetID=3502135	330	67	http://www.mirdb.org/cgi-bin/mature_mir.cgi?name=hsa-miR-326	CRIM1	51232	cysteine rich transmembrane BMP regulator 1
hsa-miR-326	MIMAT0000756	3501714	http://www.mirdb.org/cgi-bin/target_detail.cgi?targetID=3501714	331	66	http://www.mirdb.org/cgi-bin/mature_mir.cgi?name=hsa-miR-326	ZNF395	55893	zinc finger protein 395
hsa-miR-326	MIMAT0000756	3502169	http://www.mirdb.org/cgi-bin/target_detail.cgi?targetID=3502169	332	66	http://www.mirdb.org/cgi-bin/mature_mir.cgi?name=hsa-miR-326	RAB11FIP1	80223	RAB11 family interacting protein 1
hsa-miR-326	MIMAT0000756	3502023	http://www.mirdb.org/cgi-bin/target_detail.cgi?targetID=3502023	333	66	http://www.mirdb.org/cgi-bin/mature_mir.cgi?name=hsa-miR-326	SLC6A6	6533	solute carrier family 6 member 6
hsa-miR-326	MIMAT0000756	3501657	http://www.mirdb.org/cgi-bin/target_detail.cgi?targetID=3501657	334	66	http://www.mirdb.org/cgi-bin/mature_mir.cgi?name=hsa-miR-326	NSL1	25936	NSL1, MIS12 kinetochore complex component
hsa-miR-326	MIMAT0000756	3501863	http://www.mirdb.org/cgi-bin/target_detail.cgi?targetID=3501863	335	66	http://www.mirdb.org/cgi-bin/mature_mir.cgi?name=hsa-miR-326	CD247	919	CD247 molecule
hsa-miR-326	MIMAT0000756	3502143	http://www.mirdb.org/cgi-bin/target_detail.cgi?targetID=3502143	336	66	http://www.mirdb.org/cgi-bin/mature_mir.cgi?name=hsa-miR-326	LPP	4026	LIM domain containing preferred translocation partner in lipoma
hsa-miR-326	MIMAT0000756	3501867	http://www.mirdb.org/cgi-bin/target_detail.cgi?targetID=3501867	337	66	http://www.mirdb.org/cgi-bin/mature_mir.cgi?name=hsa-miR-326	DNAJB2	3300	DnaJ heat shock protein family (Hsp40) member B2
hsa-miR-326	MIMAT0000756	3501829	http://www.mirdb.org/cgi-bin/target_detail.cgi?targetID=3501829	338	66	http://www.mirdb.org/cgi-bin/mature_mir.cgi?name=hsa-miR-326	C22orf46	79640	chromosome 22 open reading frame 46
hsa-miR-326	MIMAT0000756	3501705	http://www.mirdb.org/cgi-bin/target_detail.cgi?targetID=3501705	339	66	http://www.mirdb.org/cgi-bin/mature_mir.cgi?name=hsa-miR-326	PAX7	5081	paired box 7
hsa-miR-326	MIMAT0000756	3501865	http://www.mirdb.org/cgi-bin/target_detail.cgi?targetID=3501865	340	66	http://www.mirdb.org/cgi-bin/mature_mir.cgi?name=hsa-miR-326	NKAIN1	79570	sodium/potassium transporting ATPase interacting 1
hsa-miR-326	MIMAT0000756	3501711	http://www.mirdb.org/cgi-bin/target_detail.cgi?targetID=3501711	341	66	http://www.mirdb.org/cgi-bin/mature_mir.cgi?name=hsa-miR-326	LYRM4	57128	LYR motif containing 4
hsa-miR-326	MIMAT0000756	3501737	http://www.mirdb.org/cgi-bin/target_detail.cgi?targetID=3501737	342	66	http://www.mirdb.org/cgi-bin/mature_mir.cgi?name=hsa-miR-326	IGFBP4	3487	insulin like growth factor binding protein 4
hsa-miR-326	MIMAT0000756	3501755	http://www.mirdb.org/cgi-bin/target_detail.cgi?targetID=3501755	343	66	http://www.mirdb.org/cgi-bin/mature_mir.cgi?name=hsa-miR-326	FAM126B	285172	family with sequence similarity 126 member B
hsa-miR-326	MIMAT0000756	3502190	http://www.mirdb.org/cgi-bin/target_detail.cgi?targetID=3502190	344	66	http://www.mirdb.org/cgi-bin/mature_mir.cgi?name=hsa-miR-326	SMOC2	64094	SPARC related modular calcium binding 2
hsa-miR-326	MIMAT0000756	3501670	http://www.mirdb.org/cgi-bin/target_detail.cgi?targetID=3501670	345	66	http://www.mirdb.org/cgi-bin/mature_mir.cgi?name=hsa-miR-326	SLC26A9	115019	solute carrier family 26 member 9
hsa-miR-326	MIMAT0000756	3502349	http://www.mirdb.org/cgi-bin/target_detail.cgi?targetID=3502349	346	66	http://www.mirdb.org/cgi-bin/mature_mir.cgi?name=hsa-miR-326	GRIN1	2902	glutamate ionotropic receptor NMDA type subunit 1
hsa-miR-326	MIMAT0000756	3502094	http://www.mirdb.org/cgi-bin/target_detail.cgi?targetID=3502094	347	66	http://www.mirdb.org/cgi-bin/mature_mir.cgi?name=hsa-miR-326	LGI1	9211	leucine rich glioma inactivated 1
hsa-miR-326	MIMAT0000756	3502093	http://www.mirdb.org/cgi-bin/target_detail.cgi?targetID=3502093	348	66	http://www.mirdb.org/cgi-bin/mature_mir.cgi?name=hsa-miR-326	APOL1	8542	apolipoprotein L1
hsa-miR-326	MIMAT0000756	3501667	http://www.mirdb.org/cgi-bin/target_detail.cgi?targetID=3501667	349	66	http://www.mirdb.org/cgi-bin/mature_mir.cgi?name=hsa-miR-326	C16orf45	89927	chromosome 16 open reading frame 45
hsa-miR-326	MIMAT0000756	3502280	http://www.mirdb.org/cgi-bin/target_detail.cgi?targetID=3502280	350	66	http://www.mirdb.org/cgi-bin/mature_mir.cgi?name=hsa-miR-326	RASL10B	91608	RAS like family 10 member B
hsa-miR-326	MIMAT0000756	3501783	http://www.mirdb.org/cgi-bin/target_detail.cgi?targetID=3501783	351	66	http://www.mirdb.org/cgi-bin/mature_mir.cgi?name=hsa-miR-326	KCNC1	3746	potassium voltage-gated channel subfamily C member 1
hsa-miR-326	MIMAT0000756	3502043	http://www.mirdb.org/cgi-bin/target_detail.cgi?targetID=3502043	352	65	http://www.mirdb.org/cgi-bin/mature_mir.cgi?name=hsa-miR-326	VTI1A	143187	vesicle transport through interaction with t-SNAREs 1A
hsa-miR-326	MIMAT0000756	3502296	http://www.mirdb.org/cgi-bin/target_detail.cgi?targetID=3502296	353	65	http://www.mirdb.org/cgi-bin/mature_mir.cgi?name=hsa-miR-326	ZNF398	57541	zinc finger protein 398
hsa-miR-326	MIMAT0000756	3502017	http://www.mirdb.org/cgi-bin/target_detail.cgi?targetID=3502017	354	65	http://www.mirdb.org/cgi-bin/mature_mir.cgi?name=hsa-miR-326	RIMKLA	284716	ribosomal modification protein rimK like family member A
hsa-miR-326	MIMAT0000756	3502307	http://www.mirdb.org/cgi-bin/target_detail.cgi?targetID=3502307	355	65	http://www.mirdb.org/cgi-bin/mature_mir.cgi?name=hsa-miR-326	MINDY2	54629	MINDY lysine 48 deubiquitinase 2
hsa-miR-326	MIMAT0000756	3502138	http://www.mirdb.org/cgi-bin/target_detail.cgi?targetID=3502138	356	65	http://www.mirdb.org/cgi-bin/mature_mir.cgi?name=hsa-miR-326	TLL1	7092	tolloid like 1
hsa-miR-326	MIMAT0000756	3501884	http://www.mirdb.org/cgi-bin/target_detail.cgi?targetID=3501884	357	65	http://www.mirdb.org/cgi-bin/mature_mir.cgi?name=hsa-miR-326	LUZP1	7798	leucine zipper protein 1
hsa-miR-326	MIMAT0000756	3502261	http://www.mirdb.org/cgi-bin/target_detail.cgi?targetID=3502261	358	65	http://www.mirdb.org/cgi-bin/mature_mir.cgi?name=hsa-miR-326	SLC35F6	54978	solute carrier family 35 member F6
hsa-miR-326	MIMAT0000756	3502282	http://www.mirdb.org/cgi-bin/target_detail.cgi?targetID=3502282	359	65	http://www.mirdb.org/cgi-bin/mature_mir.cgi?name=hsa-miR-326	IL10RA	3587	interleukin 10 receptor subunit alpha
hsa-miR-326	MIMAT0000756	3501843	http://www.mirdb.org/cgi-bin/target_detail.cgi?targetID=3501843	360	65	http://www.mirdb.org/cgi-bin/mature_mir.cgi?name=hsa-miR-326	NFAM1	150372	NFAT activating protein with ITAM motif 1
hsa-miR-326	MIMAT0000756	3502329	http://www.mirdb.org/cgi-bin/target_detail.cgi?targetID=3502329	361	65	http://www.mirdb.org/cgi-bin/mature_mir.cgi?name=hsa-miR-326	PDE1B	5153	phosphodiesterase 1B
hsa-miR-326	MIMAT0000756	3502386	http://www.mirdb.org/cgi-bin/target_detail.cgi?targetID=3502386	362	65	http://www.mirdb.org/cgi-bin/mature_mir.cgi?name=hsa-miR-326	PCDH9	5101	protocadherin 9
hsa-miR-326	MIMAT0000756	3501697	http://www.mirdb.org/cgi-bin/target_detail.cgi?targetID=3501697	363	65	http://www.mirdb.org/cgi-bin/mature_mir.cgi?name=hsa-miR-326	KCNRG	283518	potassium channel regulator
hsa-miR-326	MIMAT0000756	3501910	http://www.mirdb.org/cgi-bin/target_detail.cgi?targetID=3501910	364	65	http://www.mirdb.org/cgi-bin/mature_mir.cgi?name=hsa-miR-326	PDLIM2	64236	PDZ and LIM domain 2
hsa-miR-326	MIMAT0000756	3502226	http://www.mirdb.org/cgi-bin/target_detail.cgi?targetID=3502226	365	65	http://www.mirdb.org/cgi-bin/mature_mir.cgi?name=hsa-miR-326	CDCA5	113130	cell division cycle associated 5
hsa-miR-326	MIMAT0000756	3501765	http://www.mirdb.org/cgi-bin/target_detail.cgi?targetID=3501765	366	65	http://www.mirdb.org/cgi-bin/mature_mir.cgi?name=hsa-miR-326	DHX33	56919	DEAH-box helicase 33
hsa-miR-326	MIMAT0000756	3501999	http://www.mirdb.org/cgi-bin/target_detail.cgi?targetID=3501999	367	65	http://www.mirdb.org/cgi-bin/mature_mir.cgi?name=hsa-miR-326	ORAI2	80228	ORAI calcium release-activated calcium modulator 2
hsa-miR-326	MIMAT0000756	3501836	http://www.mirdb.org/cgi-bin/target_detail.cgi?targetID=3501836	368	65	http://www.mirdb.org/cgi-bin/mature_mir.cgi?name=hsa-miR-326	ARMC7	79637	armadillo repeat containing 7
hsa-miR-326	MIMAT0000756	3501825	http://www.mirdb.org/cgi-bin/target_detail.cgi?targetID=3501825	369	65	http://www.mirdb.org/cgi-bin/mature_mir.cgi?name=hsa-miR-326	XPO4	64328	exportin 4
hsa-miR-326	MIMAT0000756	3502363	http://www.mirdb.org/cgi-bin/target_detail.cgi?targetID=3502363	370	65	http://www.mirdb.org/cgi-bin/mature_mir.cgi?name=hsa-miR-326	CROCC	9696	ciliary rootlet coiled-coil, rootletin
hsa-miR-326	MIMAT0000756	3502393	http://www.mirdb.org/cgi-bin/target_detail.cgi?targetID=3502393	371	65	http://www.mirdb.org/cgi-bin/mature_mir.cgi?name=hsa-miR-326	BMP8A	353500	bone morphogenetic protein 8a
hsa-miR-326	MIMAT0000756	3501985	http://www.mirdb.org/cgi-bin/target_detail.cgi?targetID=3501985	372	65	http://www.mirdb.org/cgi-bin/mature_mir.cgi?name=hsa-miR-326	PSAPL1	768239	prosaposin like 1 (gene/pseudogene)
hsa-miR-326	MIMAT0000756	3502248	http://www.mirdb.org/cgi-bin/target_detail.cgi?targetID=3502248	373	65	http://www.mirdb.org/cgi-bin/mature_mir.cgi?name=hsa-miR-326	GPR26	2849	G protein-coupled receptor 26
hsa-miR-326	MIMAT0000756	3501964	http://www.mirdb.org/cgi-bin/target_detail.cgi?targetID=3501964	374	65	http://www.mirdb.org/cgi-bin/mature_mir.cgi?name=hsa-miR-326	DELE1	9812	DAP3 binding cell death enhancer 1
hsa-miR-326	MIMAT0000756	3501781	http://www.mirdb.org/cgi-bin/target_detail.cgi?targetID=3501781	375	64	http://www.mirdb.org/cgi-bin/mature_mir.cgi?name=hsa-miR-326	PDK2	5164	pyruvate dehydrogenase kinase 2
hsa-miR-326	MIMAT0000756	3502091	http://www.mirdb.org/cgi-bin/target_detail.cgi?targetID=3502091	376	64	http://www.mirdb.org/cgi-bin/mature_mir.cgi?name=hsa-miR-326	CD1E	913	CD1e molecule
hsa-miR-326	MIMAT0000756	3502221	http://www.mirdb.org/cgi-bin/target_detail.cgi?targetID=3502221	377	64	http://www.mirdb.org/cgi-bin/mature_mir.cgi?name=hsa-miR-326	DMRT2	10655	doublesex and mab-3 related transcription factor 2
hsa-miR-326	MIMAT0000756	3502286	http://www.mirdb.org/cgi-bin/target_detail.cgi?targetID=3502286	378	64	http://www.mirdb.org/cgi-bin/mature_mir.cgi?name=hsa-miR-326	CNBP	7555	CCHC-type zinc finger nucleic acid binding protein
hsa-miR-326	MIMAT0000756	3502083	http://www.mirdb.org/cgi-bin/target_detail.cgi?targetID=3502083	379	64	http://www.mirdb.org/cgi-bin/mature_mir.cgi?name=hsa-miR-326	PKIA	5569	cAMP-dependent protein kinase inhibitor alpha
hsa-miR-326	MIMAT0000756	3502182	http://www.mirdb.org/cgi-bin/target_detail.cgi?targetID=3502182	380	64	http://www.mirdb.org/cgi-bin/mature_mir.cgi?name=hsa-miR-326	NEPRO	25871	nucleolus and neural progenitor protein
hsa-miR-326	MIMAT0000756	3501794	http://www.mirdb.org/cgi-bin/target_detail.cgi?targetID=3501794	381	64	http://www.mirdb.org/cgi-bin/mature_mir.cgi?name=hsa-miR-326	TNS1	7145	tensin 1
hsa-miR-326	MIMAT0000756	3501854	http://www.mirdb.org/cgi-bin/target_detail.cgi?targetID=3501854	382	64	http://www.mirdb.org/cgi-bin/mature_mir.cgi?name=hsa-miR-326	MAU2	23383	MAU2 sister chromatid cohesion factor
hsa-miR-326	MIMAT0000756	3502270	http://www.mirdb.org/cgi-bin/target_detail.cgi?targetID=3502270	383	64	http://www.mirdb.org/cgi-bin/mature_mir.cgi?name=hsa-miR-326	SLC25A34	284723	solute carrier family 25 member 34
hsa-miR-326	MIMAT0000756	3501856	http://www.mirdb.org/cgi-bin/target_detail.cgi?targetID=3501856	384	64	http://www.mirdb.org/cgi-bin/mature_mir.cgi?name=hsa-miR-326	ANKRD13B	124930	ankyrin repeat domain 13B
hsa-miR-326	MIMAT0000756	3501758	http://www.mirdb.org/cgi-bin/target_detail.cgi?targetID=3501758	385	64	http://www.mirdb.org/cgi-bin/mature_mir.cgi?name=hsa-miR-326	CASTOR2	729438	cytosolic arginine sensor for mTORC1 subunit 2
hsa-miR-326	MIMAT0000756	3501822	http://www.mirdb.org/cgi-bin/target_detail.cgi?targetID=3501822	386	64	http://www.mirdb.org/cgi-bin/mature_mir.cgi?name=hsa-miR-326	LAMC3	10319	laminin subunit gamma 3
hsa-miR-326	MIMAT0000756	3502412	http://www.mirdb.org/cgi-bin/target_detail.cgi?targetID=3502412	387	64	http://www.mirdb.org/cgi-bin/mature_mir.cgi?name=hsa-miR-326	TNFRSF11A	8792	TNF receptor superfamily member 11a
hsa-miR-326	MIMAT0000756	3501995	http://www.mirdb.org/cgi-bin/target_detail.cgi?targetID=3501995	388	64	http://www.mirdb.org/cgi-bin/mature_mir.cgi?name=hsa-miR-326	SYNPO2L	79933	synaptopodin 2 like
hsa-miR-326	MIMAT0000756	3501701	http://www.mirdb.org/cgi-bin/target_detail.cgi?targetID=3501701	389	64	http://www.mirdb.org/cgi-bin/mature_mir.cgi?name=hsa-miR-326	TRDN	10345	triadin
hsa-miR-326	MIMAT0000756	3501958	http://www.mirdb.org/cgi-bin/target_detail.cgi?targetID=3501958	390	64	http://www.mirdb.org/cgi-bin/mature_mir.cgi?name=hsa-miR-326	ASTN1	460	astrotactin 1
hsa-miR-326	MIMAT0000756	3501925	http://www.mirdb.org/cgi-bin/target_detail.cgi?targetID=3501925	391	64	http://www.mirdb.org/cgi-bin/mature_mir.cgi?name=hsa-miR-326	KRTAP19-3	337970	keratin associated protein 19-3
hsa-miR-326	MIMAT0000756	3502347	http://www.mirdb.org/cgi-bin/target_detail.cgi?targetID=3502347	392	64	http://www.mirdb.org/cgi-bin/mature_mir.cgi?name=hsa-miR-326	PPP2R5E	5529	protein phosphatase 2 regulatory subunit B'epsilon
hsa-miR-326	MIMAT0000756	3502354	http://www.mirdb.org/cgi-bin/target_detail.cgi?targetID=3502354	393	64	http://www.mirdb.org/cgi-bin/mature_mir.cgi?name=hsa-miR-326	HSPA12B	116835	heat shock protein family A (Hsp70) member 12B
hsa-miR-326	MIMAT0000756	3502030	http://www.mirdb.org/cgi-bin/target_detail.cgi?targetID=3502030	394	64	http://www.mirdb.org/cgi-bin/mature_mir.cgi?name=hsa-miR-326	MLXIP	22877	MLX interacting protein
hsa-miR-326	MIMAT0000756	3501934	http://www.mirdb.org/cgi-bin/target_detail.cgi?targetID=3501934	395	64	http://www.mirdb.org/cgi-bin/mature_mir.cgi?name=hsa-miR-326	LZTS2	84445	leucine zipper tumor suppressor 2
hsa-miR-326	MIMAT0000756	3501720	http://www.mirdb.org/cgi-bin/target_detail.cgi?targetID=3501720	396	64	http://www.mirdb.org/cgi-bin/mature_mir.cgi?name=hsa-miR-326	DCUN1D1	54165	defective in cullin neddylation 1 domain containing 1
hsa-miR-326	MIMAT0000756	3501728	http://www.mirdb.org/cgi-bin/target_detail.cgi?targetID=3501728	397	64	http://www.mirdb.org/cgi-bin/mature_mir.cgi?name=hsa-miR-326	BEAN1	146227	brain expressed associated with NEDD4 1
hsa-miR-326	MIMAT0000756	3502038	http://www.mirdb.org/cgi-bin/target_detail.cgi?targetID=3502038	398	64	http://www.mirdb.org/cgi-bin/mature_mir.cgi?name=hsa-miR-326	OTOP2	92736	otopetrin 2
hsa-miR-326	MIMAT0000756	3501665	http://www.mirdb.org/cgi-bin/target_detail.cgi?targetID=3501665	399	64	http://www.mirdb.org/cgi-bin/mature_mir.cgi?name=hsa-miR-326	EHMT2	10919	euchromatic histone lysine methyltransferase 2
hsa-miR-326	MIMAT0000756	3501666	http://www.mirdb.org/cgi-bin/target_detail.cgi?targetID=3501666	400	64	http://www.mirdb.org/cgi-bin/mature_mir.cgi?name=hsa-miR-326	TFCP2L1	29842	transcription factor CP2 like 1
hsa-miR-326	MIMAT0000756	3502343	http://www.mirdb.org/cgi-bin/target_detail.cgi?targetID=3502343	401	64	http://www.mirdb.org/cgi-bin/mature_mir.cgi?name=hsa-miR-326	MEOX2	4223	mesenchyme homeobox 2
hsa-miR-326	MIMAT0000756	3502125	http://www.mirdb.org/cgi-bin/target_detail.cgi?targetID=3502125	402	63	http://www.mirdb.org/cgi-bin/mature_mir.cgi?name=hsa-miR-326	ZNF787	126208	zinc finger protein 787
hsa-miR-326	MIMAT0000756	3502400	http://www.mirdb.org/cgi-bin/target_detail.cgi?targetID=3502400	403	63	http://www.mirdb.org/cgi-bin/mature_mir.cgi?name=hsa-miR-326	PPP2R5B	5526	protein phosphatase 2 regulatory subunit B'beta
hsa-miR-326	MIMAT0000756	3501967	http://www.mirdb.org/cgi-bin/target_detail.cgi?targetID=3501967	404	63	http://www.mirdb.org/cgi-bin/mature_mir.cgi?name=hsa-miR-326	GGT5	2687	gamma-glutamyltransferase 5
hsa-miR-326	MIMAT0000756	3501966	http://www.mirdb.org/cgi-bin/target_detail.cgi?targetID=3501966	405	63	http://www.mirdb.org/cgi-bin/mature_mir.cgi?name=hsa-miR-326	MYL9	10398	myosin light chain 9
hsa-miR-326	MIMAT0000756	3501700	http://www.mirdb.org/cgi-bin/target_detail.cgi?targetID=3501700	406	63	http://www.mirdb.org/cgi-bin/mature_mir.cgi?name=hsa-miR-326	NDC1	55706	NDC1 transmembrane nucleoporin
hsa-miR-326	MIMAT0000756	3501677	http://www.mirdb.org/cgi-bin/target_detail.cgi?targetID=3501677	407	63	http://www.mirdb.org/cgi-bin/mature_mir.cgi?name=hsa-miR-326	SLC25A23	79085	solute carrier family 25 member 23
hsa-miR-326	MIMAT0000756	3502327	http://www.mirdb.org/cgi-bin/target_detail.cgi?targetID=3502327	408	63	http://www.mirdb.org/cgi-bin/mature_mir.cgi?name=hsa-miR-326	CALCR	799	calcitonin receptor
hsa-miR-326	MIMAT0000756	3502240	http://www.mirdb.org/cgi-bin/target_detail.cgi?targetID=3502240	409	63	http://www.mirdb.org/cgi-bin/mature_mir.cgi?name=hsa-miR-326	SLC28A1	9154	solute carrier family 28 member 1
hsa-miR-326	MIMAT0000756	3502000	http://www.mirdb.org/cgi-bin/target_detail.cgi?targetID=3502000	410	63	http://www.mirdb.org/cgi-bin/mature_mir.cgi?name=hsa-miR-326	CUX1	1523	cut like homeobox 1
hsa-miR-326	MIMAT0000756	3501785	http://www.mirdb.org/cgi-bin/target_detail.cgi?targetID=3501785	411	63	http://www.mirdb.org/cgi-bin/mature_mir.cgi?name=hsa-miR-326	SIRPA	140885	signal regulatory protein alpha
hsa-miR-326	MIMAT0000756	3501943	http://www.mirdb.org/cgi-bin/target_detail.cgi?targetID=3501943	412	63	http://www.mirdb.org/cgi-bin/mature_mir.cgi?name=hsa-miR-326	RUNX3	864	runt related transcription factor 3
hsa-miR-326	MIMAT0000756	3501928	http://www.mirdb.org/cgi-bin/target_detail.cgi?targetID=3501928	413	63	http://www.mirdb.org/cgi-bin/mature_mir.cgi?name=hsa-miR-326	RRNAD1	51093	ribosomal RNA adenine dimethylase domain containing 1
hsa-miR-326	MIMAT0000756	3501990	http://www.mirdb.org/cgi-bin/target_detail.cgi?targetID=3501990	414	63	http://www.mirdb.org/cgi-bin/mature_mir.cgi?name=hsa-miR-326	BSDC1	55108	BSD domain containing 1
hsa-miR-326	MIMAT0000756	3501930	http://www.mirdb.org/cgi-bin/target_detail.cgi?targetID=3501930	415	63	http://www.mirdb.org/cgi-bin/mature_mir.cgi?name=hsa-miR-326	ALDH5A1	7915	aldehyde dehydrogenase 5 family member A1
hsa-miR-326	MIMAT0000756	3501668	http://www.mirdb.org/cgi-bin/target_detail.cgi?targetID=3501668	416	63	http://www.mirdb.org/cgi-bin/mature_mir.cgi?name=hsa-miR-326	TNFRSF8	943	TNF receptor superfamily member 8
hsa-miR-326	MIMAT0000756	3501841	http://www.mirdb.org/cgi-bin/target_detail.cgi?targetID=3501841	417	63	http://www.mirdb.org/cgi-bin/mature_mir.cgi?name=hsa-miR-326	SLC22A12	116085	solute carrier family 22 member 12
hsa-miR-326	MIMAT0000756	3502072	http://www.mirdb.org/cgi-bin/target_detail.cgi?targetID=3502072	418	63	http://www.mirdb.org/cgi-bin/mature_mir.cgi?name=hsa-miR-326	CNTN2	6900	contactin 2
hsa-miR-326	MIMAT0000756	3502025	http://www.mirdb.org/cgi-bin/target_detail.cgi?targetID=3502025	419	63	http://www.mirdb.org/cgi-bin/mature_mir.cgi?name=hsa-miR-326	WNT5A	7474	Wnt family member 5A
hsa-miR-326	MIMAT0000756	3502311	http://www.mirdb.org/cgi-bin/target_detail.cgi?targetID=3502311	420	63	http://www.mirdb.org/cgi-bin/mature_mir.cgi?name=hsa-miR-326	LGI2	55203	leucine rich repeat LGI family member 2
hsa-miR-326	MIMAT0000756	3501885	http://www.mirdb.org/cgi-bin/target_detail.cgi?targetID=3501885	421	63	http://www.mirdb.org/cgi-bin/mature_mir.cgi?name=hsa-miR-326	HPS4	89781	HPS4, biogenesis of lysosomal organelles complex 3 subunit 2
hsa-miR-326	MIMAT0000756	3502266	http://www.mirdb.org/cgi-bin/target_detail.cgi?targetID=3502266	422	63	http://www.mirdb.org/cgi-bin/mature_mir.cgi?name=hsa-miR-326	KLF1	10661	Kruppel like factor 1
hsa-miR-326	MIMAT0000756	3502141	http://www.mirdb.org/cgi-bin/target_detail.cgi?targetID=3502141	423	63	http://www.mirdb.org/cgi-bin/mature_mir.cgi?name=hsa-miR-326	KCTD14	65987	potassium channel tetramerization domain containing 14
hsa-miR-326	MIMAT0000756	3501740	http://www.mirdb.org/cgi-bin/target_detail.cgi?targetID=3501740	424	63	http://www.mirdb.org/cgi-bin/mature_mir.cgi?name=hsa-miR-326	ZNF135	7694	zinc finger protein 135
hsa-miR-326	MIMAT0000756	3502045	http://www.mirdb.org/cgi-bin/target_detail.cgi?targetID=3502045	425	63	http://www.mirdb.org/cgi-bin/mature_mir.cgi?name=hsa-miR-326	MGLL	11343	monoglyceride lipase
hsa-miR-326	MIMAT0000756	3502264	http://www.mirdb.org/cgi-bin/target_detail.cgi?targetID=3502264	426	63	http://www.mirdb.org/cgi-bin/mature_mir.cgi?name=hsa-miR-326	GPR19	2842	G protein-coupled receptor 19
hsa-miR-326	MIMAT0000756	3502246	http://www.mirdb.org/cgi-bin/target_detail.cgi?targetID=3502246	427	63	http://www.mirdb.org/cgi-bin/mature_mir.cgi?name=hsa-miR-326	ULK3	25989	unc-51 like kinase 3
hsa-miR-326	MIMAT0000756	3502020	http://www.mirdb.org/cgi-bin/target_detail.cgi?targetID=3502020	428	63	http://www.mirdb.org/cgi-bin/mature_mir.cgi?name=hsa-miR-326	CLDN16	10686	claudin 16
hsa-miR-326	MIMAT0000756	3501721	http://www.mirdb.org/cgi-bin/target_detail.cgi?targetID=3501721	429	63	http://www.mirdb.org/cgi-bin/mature_mir.cgi?name=hsa-miR-326	RARG	5916	retinoic acid receptor gamma
hsa-miR-326	MIMAT0000756	3501713	http://www.mirdb.org/cgi-bin/target_detail.cgi?targetID=3501713	430	63	http://www.mirdb.org/cgi-bin/mature_mir.cgi?name=hsa-miR-326	KSR2	283455	kinase suppressor of ras 2
hsa-miR-326	MIMAT0000756	3502291	http://www.mirdb.org/cgi-bin/target_detail.cgi?targetID=3502291	431	63	http://www.mirdb.org/cgi-bin/mature_mir.cgi?name=hsa-miR-326	DISC1	27185	DISC1 scaffold protein
hsa-miR-326	MIMAT0000756	3501907	http://www.mirdb.org/cgi-bin/target_detail.cgi?targetID=3501907	432	62	http://www.mirdb.org/cgi-bin/mature_mir.cgi?name=hsa-miR-326	HLA-A	3105	major histocompatibility complex, class I, A
hsa-miR-326	MIMAT0000756	3502123	http://www.mirdb.org/cgi-bin/target_detail.cgi?targetID=3502123	433	62	http://www.mirdb.org/cgi-bin/mature_mir.cgi?name=hsa-miR-326	SNX30	401548	sorting nexin family member 30
hsa-miR-326	MIMAT0000756	3502222	http://www.mirdb.org/cgi-bin/target_detail.cgi?targetID=3502222	434	62	http://www.mirdb.org/cgi-bin/mature_mir.cgi?name=hsa-miR-326	PHLPP1	23239	PH domain and leucine rich repeat protein phosphatase 1
hsa-miR-326	MIMAT0000756	3502337	http://www.mirdb.org/cgi-bin/target_detail.cgi?targetID=3502337	435	62	http://www.mirdb.org/cgi-bin/mature_mir.cgi?name=hsa-miR-326	PANX3	116337	pannexin 3
hsa-miR-326	MIMAT0000756	3501954	http://www.mirdb.org/cgi-bin/target_detail.cgi?targetID=3501954	436	62	http://www.mirdb.org/cgi-bin/mature_mir.cgi?name=hsa-miR-326	COL23A1	91522	collagen type XXIII alpha 1 chain
hsa-miR-326	MIMAT0000756	3502032	http://www.mirdb.org/cgi-bin/target_detail.cgi?targetID=3502032	437	62	http://www.mirdb.org/cgi-bin/mature_mir.cgi?name=hsa-miR-326	HSD11B1	3290	hydroxysteroid 11-beta dehydrogenase 1
hsa-miR-326	MIMAT0000756	3502206	http://www.mirdb.org/cgi-bin/target_detail.cgi?targetID=3502206	438	62	http://www.mirdb.org/cgi-bin/mature_mir.cgi?name=hsa-miR-326	ZCCHC14	23174	zinc finger CCHC-type containing 14
hsa-miR-326	MIMAT0000756	3501656	http://www.mirdb.org/cgi-bin/target_detail.cgi?targetID=3501656	439	62	http://www.mirdb.org/cgi-bin/mature_mir.cgi?name=hsa-miR-326	GRWD1	83743	glutamate rich WD repeat containing 1
hsa-miR-326	MIMAT0000756	3502249	http://www.mirdb.org/cgi-bin/target_detail.cgi?targetID=3502249	440	62	http://www.mirdb.org/cgi-bin/mature_mir.cgi?name=hsa-miR-326	ADCY1	107	adenylate cyclase 1
hsa-miR-326	MIMAT0000756	3501802	http://www.mirdb.org/cgi-bin/target_detail.cgi?targetID=3501802	441	62	http://www.mirdb.org/cgi-bin/mature_mir.cgi?name=hsa-miR-326	CSNK1G1	53944	casein kinase 1 gamma 1
hsa-miR-326	MIMAT0000756	3501739	http://www.mirdb.org/cgi-bin/target_detail.cgi?targetID=3501739	442	62	http://www.mirdb.org/cgi-bin/mature_mir.cgi?name=hsa-miR-326	OPRM1	4988	opioid receptor mu 1
hsa-miR-326	MIMAT0000756	3501750	http://www.mirdb.org/cgi-bin/target_detail.cgi?targetID=3501750	443	62	http://www.mirdb.org/cgi-bin/mature_mir.cgi?name=hsa-miR-326	PDXK	8566	pyridoxal kinase
hsa-miR-326	MIMAT0000756	3501858	http://www.mirdb.org/cgi-bin/target_detail.cgi?targetID=3501858	444	62	http://www.mirdb.org/cgi-bin/mature_mir.cgi?name=hsa-miR-326	RAB36	9609	RAB36, member RAS oncogene family
hsa-miR-326	MIMAT0000756	3502398	http://www.mirdb.org/cgi-bin/target_detail.cgi?targetID=3502398	445	62	http://www.mirdb.org/cgi-bin/mature_mir.cgi?name=hsa-miR-326	OXR1	55074	oxidation resistance 1
hsa-miR-326	MIMAT0000756	3501938	http://www.mirdb.org/cgi-bin/target_detail.cgi?targetID=3501938	446	61	http://www.mirdb.org/cgi-bin/mature_mir.cgi?name=hsa-miR-326	HPGDS	27306	hematopoietic prostaglandin D synthase
hsa-miR-326	MIMAT0000756	3502181	http://www.mirdb.org/cgi-bin/target_detail.cgi?targetID=3502181	447	61	http://www.mirdb.org/cgi-bin/mature_mir.cgi?name=hsa-miR-326	FGF1	2246	fibroblast growth factor 1
hsa-miR-326	MIMAT0000756	3501937	http://www.mirdb.org/cgi-bin/target_detail.cgi?targetID=3501937	448	61	http://www.mirdb.org/cgi-bin/mature_mir.cgi?name=hsa-miR-326	RASSF1	11186	Ras association domain family member 1
hsa-miR-326	MIMAT0000756	3502174	http://www.mirdb.org/cgi-bin/target_detail.cgi?targetID=3502174	449	61	http://www.mirdb.org/cgi-bin/mature_mir.cgi?name=hsa-miR-326	BORCS8	729991	BLOC-1 related complex subunit 8
hsa-miR-326	MIMAT0000756	3501833	http://www.mirdb.org/cgi-bin/target_detail.cgi?targetID=3501833	450	61	http://www.mirdb.org/cgi-bin/mature_mir.cgi?name=hsa-miR-326	GOT1	2805	glutamic-oxaloacetic transaminase 1
hsa-miR-326	MIMAT0000756	3502285	http://www.mirdb.org/cgi-bin/target_detail.cgi?targetID=3502285	451	61	http://www.mirdb.org/cgi-bin/mature_mir.cgi?name=hsa-miR-326	TRPV3	162514	transient receptor potential cation channel subfamily V member 3
hsa-miR-326	MIMAT0000756	3502184	http://www.mirdb.org/cgi-bin/target_detail.cgi?targetID=3502184	452	61	http://www.mirdb.org/cgi-bin/mature_mir.cgi?name=hsa-miR-326	TMEM41B	440026	transmembrane protein 41B
hsa-miR-326	MIMAT0000756	3501792	http://www.mirdb.org/cgi-bin/target_detail.cgi?targetID=3501792	453	61	http://www.mirdb.org/cgi-bin/mature_mir.cgi?name=hsa-miR-326	ENHO	375704	energy homeostasis associated
hsa-miR-326	MIMAT0000756	3501868	http://www.mirdb.org/cgi-bin/target_detail.cgi?targetID=3501868	454	61	http://www.mirdb.org/cgi-bin/mature_mir.cgi?name=hsa-miR-326	MAPK8IP3	23162	mitogen-activated protein kinase 8 interacting protein 3
hsa-miR-326	MIMAT0000756	3502290	http://www.mirdb.org/cgi-bin/target_detail.cgi?targetID=3502290	455	61	http://www.mirdb.org/cgi-bin/mature_mir.cgi?name=hsa-miR-326	BCL2L11	10018	BCL2 like 11
hsa-miR-326	MIMAT0000756	3501862	http://www.mirdb.org/cgi-bin/target_detail.cgi?targetID=3501862	456	61	http://www.mirdb.org/cgi-bin/mature_mir.cgi?name=hsa-miR-326	TFAP2E	339488	transcription factor AP-2 epsilon
hsa-miR-326	MIMAT0000756	3502145	http://www.mirdb.org/cgi-bin/target_detail.cgi?targetID=3502145	457	61	http://www.mirdb.org/cgi-bin/mature_mir.cgi?name=hsa-miR-326	BIN2	51411	bridging integrator 2
hsa-miR-326	MIMAT0000756	3502340	http://www.mirdb.org/cgi-bin/target_detail.cgi?targetID=3502340	458	61	http://www.mirdb.org/cgi-bin/mature_mir.cgi?name=hsa-miR-326	DNM3	26052	dynamin 3
hsa-miR-326	MIMAT0000756	3501879	http://www.mirdb.org/cgi-bin/target_detail.cgi?targetID=3501879	459	61	http://www.mirdb.org/cgi-bin/mature_mir.cgi?name=hsa-miR-326	P2RX4	5025	purinergic receptor P2X 4
hsa-miR-326	MIMAT0000756	3501818	http://www.mirdb.org/cgi-bin/target_detail.cgi?targetID=3501818	460	61	http://www.mirdb.org/cgi-bin/mature_mir.cgi?name=hsa-miR-326	TMC1	117531	transmembrane channel like 1
hsa-miR-326	MIMAT0000756	3502328	http://www.mirdb.org/cgi-bin/target_detail.cgi?targetID=3502328	461	61	http://www.mirdb.org/cgi-bin/mature_mir.cgi?name=hsa-miR-326	CEP41	95681	centrosomal protein 41
hsa-miR-326	MIMAT0000756	3502150	http://www.mirdb.org/cgi-bin/target_detail.cgi?targetID=3502150	462	61	http://www.mirdb.org/cgi-bin/mature_mir.cgi?name=hsa-miR-326	JAKMIP3	282973	Janus kinase and microtubule interacting protein 3
hsa-miR-326	MIMAT0000756	3502204	http://www.mirdb.org/cgi-bin/target_detail.cgi?targetID=3502204	463	61	http://www.mirdb.org/cgi-bin/mature_mir.cgi?name=hsa-miR-326	EGR3	1960	early growth response 3
hsa-miR-326	MIMAT0000756	3501679	http://www.mirdb.org/cgi-bin/target_detail.cgi?targetID=3501679	464	61	http://www.mirdb.org/cgi-bin/mature_mir.cgi?name=hsa-miR-326	CDC20B	166979	cell division cycle 20B
hsa-miR-326	MIMAT0000756	3501788	http://www.mirdb.org/cgi-bin/target_detail.cgi?targetID=3501788	465	61	http://www.mirdb.org/cgi-bin/mature_mir.cgi?name=hsa-miR-326	FUCA1	2517	alpha-L-fucosidase 1
hsa-miR-326	MIMAT0000756	3502392	http://www.mirdb.org/cgi-bin/target_detail.cgi?targetID=3502392	466	60	http://www.mirdb.org/cgi-bin/mature_mir.cgi?name=hsa-miR-326	FLG2	388698	filaggrin family member 2
hsa-miR-326	MIMAT0000756	3502356	http://www.mirdb.org/cgi-bin/target_detail.cgi?targetID=3502356	467	60	http://www.mirdb.org/cgi-bin/mature_mir.cgi?name=hsa-miR-326	PCSK2	5126	proprotein convertase subtilisin/kexin type 2
hsa-miR-326	MIMAT0000756	3502158	http://www.mirdb.org/cgi-bin/target_detail.cgi?targetID=3502158	468	60	http://www.mirdb.org/cgi-bin/mature_mir.cgi?name=hsa-miR-326	ACAP3	116983	ArfGAP with coiled-coil, ankyrin repeat and PH domains 3
hsa-miR-326	MIMAT0000756	3501735	http://www.mirdb.org/cgi-bin/target_detail.cgi?targetID=3501735	469	60	http://www.mirdb.org/cgi-bin/mature_mir.cgi?name=hsa-miR-326	ARMH3	79591	armadillo-like helical domain containing 3
hsa-miR-326	MIMAT0000756	3502315	http://www.mirdb.org/cgi-bin/target_detail.cgi?targetID=3502315	470	60	http://www.mirdb.org/cgi-bin/mature_mir.cgi?name=hsa-miR-326	TNK2	10188	tyrosine kinase non receptor 2
hsa-miR-326	MIMAT0000756	3502267	http://www.mirdb.org/cgi-bin/target_detail.cgi?targetID=3502267	471	60	http://www.mirdb.org/cgi-bin/mature_mir.cgi?name=hsa-miR-326	TOR1AIP1	26092	torsin 1A interacting protein 1
hsa-miR-326	MIMAT0000756	3501743	http://www.mirdb.org/cgi-bin/target_detail.cgi?targetID=3501743	472	60	http://www.mirdb.org/cgi-bin/mature_mir.cgi?name=hsa-miR-326	C2CD4C	126567	C2 calcium dependent domain containing 4C
hsa-miR-326	MIMAT0000756	3501729	http://www.mirdb.org/cgi-bin/target_detail.cgi?targetID=3501729	473	60	http://www.mirdb.org/cgi-bin/mature_mir.cgi?name=hsa-miR-326	PHF24	23349	PHD finger protein 24
hsa-miR-326	MIMAT0000756	3501757	http://www.mirdb.org/cgi-bin/target_detail.cgi?targetID=3501757	474	60	http://www.mirdb.org/cgi-bin/mature_mir.cgi?name=hsa-miR-326	C5orf22	55322	chromosome 5 open reading frame 22
hsa-miR-326	MIMAT0000756	3502244	http://www.mirdb.org/cgi-bin/target_detail.cgi?targetID=3502244	475	60	http://www.mirdb.org/cgi-bin/mature_mir.cgi?name=hsa-miR-326	TBC1D13	54662	TBC1 domain family member 13
hsa-miR-326	MIMAT0000756	3502341	http://www.mirdb.org/cgi-bin/target_detail.cgi?targetID=3502341	476	60	http://www.mirdb.org/cgi-bin/mature_mir.cgi?name=hsa-miR-326	KRT31	3881	keratin 31
hsa-miR-326	MIMAT0000756	3501738	http://www.mirdb.org/cgi-bin/target_detail.cgi?targetID=3501738	477	60	http://www.mirdb.org/cgi-bin/mature_mir.cgi?name=hsa-miR-326	FADS1	3992	fatty acid desaturase 1
hsa-miR-326	MIMAT0000756	3502227	http://www.mirdb.org/cgi-bin/target_detail.cgi?targetID=3502227	478	60	http://www.mirdb.org/cgi-bin/mature_mir.cgi?name=hsa-miR-326	FAM169B	283777	family with sequence similarity 169 member B
hsa-miR-326	MIMAT0000756	3502357	http://www.mirdb.org/cgi-bin/target_detail.cgi?targetID=3502357	479	60	http://www.mirdb.org/cgi-bin/mature_mir.cgi?name=hsa-miR-326	MIEF2	125170	mitochondrial elongation factor 2
hsa-miR-326	MIMAT0000756	3502375	http://www.mirdb.org/cgi-bin/target_detail.cgi?targetID=3502375	480	60	http://www.mirdb.org/cgi-bin/mature_mir.cgi?name=hsa-miR-326	NDUFC2-KCTD14	100532726	NDUFC2-KCTD14 readthrough
hsa-miR-326	MIMAT0000756	3501673	http://www.mirdb.org/cgi-bin/target_detail.cgi?targetID=3501673	481	60	http://www.mirdb.org/cgi-bin/mature_mir.cgi?name=hsa-miR-326	C14orf132	56967	chromosome 14 open reading frame 132
hsa-miR-326	MIMAT0000756	3502183	http://www.mirdb.org/cgi-bin/target_detail.cgi?targetID=3502183	482	60	http://www.mirdb.org/cgi-bin/mature_mir.cgi?name=hsa-miR-326	CD44	960	CD44 molecule (Indian blood group)
hsa-miR-326	MIMAT0000756	3502284	http://www.mirdb.org/cgi-bin/target_detail.cgi?targetID=3502284	483	60	http://www.mirdb.org/cgi-bin/mature_mir.cgi?name=hsa-miR-326	SEC23IP	11196	SEC23 interacting protein
hsa-miR-326	MIMAT0000756	3501970	http://www.mirdb.org/cgi-bin/target_detail.cgi?targetID=3501970	484	60	http://www.mirdb.org/cgi-bin/mature_mir.cgi?name=hsa-miR-326	DOLPP1	57171	dolichyldiphosphatase 1
hsa-miR-326	MIMAT0000756	3501904	http://www.mirdb.org/cgi-bin/target_detail.cgi?targetID=3501904	485	60	http://www.mirdb.org/cgi-bin/mature_mir.cgi?name=hsa-miR-326	BEND3	57673	BEN domain containing 3
hsa-miR-326	MIMAT0000756	3502037	http://www.mirdb.org/cgi-bin/target_detail.cgi?targetID=3502037	486	60	http://www.mirdb.org/cgi-bin/mature_mir.cgi?name=hsa-miR-326	FAM107A	11170	family with sequence similarity 107 member A
hsa-miR-326	MIMAT0000756	3501857	http://www.mirdb.org/cgi-bin/target_detail.cgi?targetID=3501857	487	60	http://www.mirdb.org/cgi-bin/mature_mir.cgi?name=hsa-miR-326	ZNHIT1	10467	zinc finger HIT-type containing 1
hsa-miR-326	MIMAT0000756	3502119	http://www.mirdb.org/cgi-bin/target_detail.cgi?targetID=3502119	488	60	http://www.mirdb.org/cgi-bin/mature_mir.cgi?name=hsa-miR-326	EIF2A	83939	eukaryotic translation initiation factor 2A
hsa-miR-326	MIMAT0000756	3502366	http://www.mirdb.org/cgi-bin/target_detail.cgi?targetID=3502366	489	59	http://www.mirdb.org/cgi-bin/mature_mir.cgi?name=hsa-miR-326	ACRBP	84519	acrosin binding protein
hsa-miR-326	MIMAT0000756	3502308	http://www.mirdb.org/cgi-bin/target_detail.cgi?targetID=3502308	490	59	http://www.mirdb.org/cgi-bin/mature_mir.cgi?name=hsa-miR-326	SUPT3H	8464	SPT3 homolog, SAGA and STAGA complex component
hsa-miR-326	MIMAT0000756	3502377	http://www.mirdb.org/cgi-bin/target_detail.cgi?targetID=3502377	491	59	http://www.mirdb.org/cgi-bin/mature_mir.cgi?name=hsa-miR-326	MEX3C	51320	mex-3 RNA binding family member C
hsa-miR-326	MIMAT0000756	3501980	http://www.mirdb.org/cgi-bin/target_detail.cgi?targetID=3501980	492	59	http://www.mirdb.org/cgi-bin/mature_mir.cgi?name=hsa-miR-326	PPP1R12B	4660	protein phosphatase 1 regulatory subunit 12B
hsa-miR-326	MIMAT0000756	3501847	http://www.mirdb.org/cgi-bin/target_detail.cgi?targetID=3501847	493	59	http://www.mirdb.org/cgi-bin/mature_mir.cgi?name=hsa-miR-326	KCNQ3	3786	potassium voltage-gated channel subfamily Q member 3
hsa-miR-326	MIMAT0000756	3501717	http://www.mirdb.org/cgi-bin/target_detail.cgi?targetID=3501717	494	59	http://www.mirdb.org/cgi-bin/mature_mir.cgi?name=hsa-miR-326	OTULIN	90268	OTU deubiquitinase with linear linkage specificity
hsa-miR-326	MIMAT0000756	3501749	http://www.mirdb.org/cgi-bin/target_detail.cgi?targetID=3501749	495	59	http://www.mirdb.org/cgi-bin/mature_mir.cgi?name=hsa-miR-326	HIPK2	28996	homeodomain interacting protein kinase 2
hsa-miR-326	MIMAT0000756	3501703	http://www.mirdb.org/cgi-bin/target_detail.cgi?targetID=3501703	496	59	http://www.mirdb.org/cgi-bin/mature_mir.cgi?name=hsa-miR-326	ACVR1B	91	activin A receptor type 1B
hsa-miR-326	MIMAT0000756	3502189	http://www.mirdb.org/cgi-bin/target_detail.cgi?targetID=3502189	497	59	http://www.mirdb.org/cgi-bin/mature_mir.cgi?name=hsa-miR-326	NR6A1	2649	nuclear receptor subfamily 6 group A member 1
hsa-miR-326	MIMAT0000756	3501920	http://www.mirdb.org/cgi-bin/target_detail.cgi?targetID=3501920	498	59	http://www.mirdb.org/cgi-bin/mature_mir.cgi?name=hsa-miR-326	ADIPOQ	9370	adiponectin, C1Q and collagen domain containing
hsa-miR-326	MIMAT0000756	3502346	http://www.mirdb.org/cgi-bin/target_detail.cgi?targetID=3502346	499	59	http://www.mirdb.org/cgi-bin/mature_mir.cgi?name=hsa-miR-326	MAVS	57506	mitochondrial antiviral signaling protein
hsa-miR-326	MIMAT0000756	3502338	http://www.mirdb.org/cgi-bin/target_detail.cgi?targetID=3502338	500	59	http://www.mirdb.org/cgi-bin/mature_mir.cgi?name=hsa-miR-326	VAMP2	6844	vesicle associated membrane protein 2
hsa-miR-326	MIMAT0000756	3502042	http://www.mirdb.org/cgi-bin/target_detail.cgi?targetID=3502042	501	59	http://www.mirdb.org/cgi-bin/mature_mir.cgi?name=hsa-miR-326	ZBBX	79740	zinc finger B-box domain containing
hsa-miR-326	MIMAT0000756	3502155	http://www.mirdb.org/cgi-bin/target_detail.cgi?targetID=3502155	502	59	http://www.mirdb.org/cgi-bin/mature_mir.cgi?name=hsa-miR-326	DNAJC18	202052	DnaJ heat shock protein family (Hsp40) member C18
hsa-miR-326	MIMAT0000756	3501952	http://www.mirdb.org/cgi-bin/target_detail.cgi?targetID=3501952	503	59	http://www.mirdb.org/cgi-bin/mature_mir.cgi?name=hsa-miR-326	SH2B3	10019	SH2B adaptor protein 3
hsa-miR-326	MIMAT0000756	3502411	http://www.mirdb.org/cgi-bin/target_detail.cgi?targetID=3502411	504	59	http://www.mirdb.org/cgi-bin/mature_mir.cgi?name=hsa-miR-326	KIAA0319	9856	KIAA0319
hsa-miR-326	MIMAT0000756	3502099	http://www.mirdb.org/cgi-bin/target_detail.cgi?targetID=3502099	505	59	http://www.mirdb.org/cgi-bin/mature_mir.cgi?name=hsa-miR-326	ZMIZ2	83637	zinc finger MIZ-type containing 2
hsa-miR-326	MIMAT0000756	3502252	http://www.mirdb.org/cgi-bin/target_detail.cgi?targetID=3502252	506	59	http://www.mirdb.org/cgi-bin/mature_mir.cgi?name=hsa-miR-326	PSMF1	9491	proteasome inhibitor subunit 1
hsa-miR-326	MIMAT0000756	3501664	http://www.mirdb.org/cgi-bin/target_detail.cgi?targetID=3501664	507	59	http://www.mirdb.org/cgi-bin/mature_mir.cgi?name=hsa-miR-326	CACHD1	57685	cache domain containing 1
hsa-miR-326	MIMAT0000756	3501751	http://www.mirdb.org/cgi-bin/target_detail.cgi?targetID=3501751	508	59	http://www.mirdb.org/cgi-bin/mature_mir.cgi?name=hsa-miR-326	GAB3	139716	GRB2 associated binding protein 3
hsa-miR-326	MIMAT0000756	3501744	http://www.mirdb.org/cgi-bin/target_detail.cgi?targetID=3501744	509	59	http://www.mirdb.org/cgi-bin/mature_mir.cgi?name=hsa-miR-326	RGL3	57139	ral guanine nucleotide dissociation stimulator like 3
hsa-miR-326	MIMAT0000756	3502362	http://www.mirdb.org/cgi-bin/target_detail.cgi?targetID=3502362	510	59	http://www.mirdb.org/cgi-bin/mature_mir.cgi?name=hsa-miR-326	GLYCTK	132158	glycerate kinase
hsa-miR-326	MIMAT0000756	3501873	http://www.mirdb.org/cgi-bin/target_detail.cgi?targetID=3501873	511	59	http://www.mirdb.org/cgi-bin/mature_mir.cgi?name=hsa-miR-326	EMP2	2013	epithelial membrane protein 2
hsa-miR-326	MIMAT0000756	3501994	http://www.mirdb.org/cgi-bin/target_detail.cgi?targetID=3501994	512	58	http://www.mirdb.org/cgi-bin/mature_mir.cgi?name=hsa-miR-326	PRKAB2	5565	protein kinase AMP-activated non-catalytic subunit beta 2
hsa-miR-326	MIMAT0000756	3502278	http://www.mirdb.org/cgi-bin/target_detail.cgi?targetID=3502278	513	58	http://www.mirdb.org/cgi-bin/mature_mir.cgi?name=hsa-miR-326	VPS26A	9559	VPS26, retromer complex component A
hsa-miR-326	MIMAT0000756	3501849	http://www.mirdb.org/cgi-bin/target_detail.cgi?targetID=3501849	514	58	http://www.mirdb.org/cgi-bin/mature_mir.cgi?name=hsa-miR-326	ARID5B	84159	AT-rich interaction domain 5B
hsa-miR-326	MIMAT0000756	3502112	http://www.mirdb.org/cgi-bin/target_detail.cgi?targetID=3502112	515	58	http://www.mirdb.org/cgi-bin/mature_mir.cgi?name=hsa-miR-326	CCDC138	165055	coiled-coil domain containing 138
hsa-miR-326	MIMAT0000756	3502243	http://www.mirdb.org/cgi-bin/target_detail.cgi?targetID=3502243	516	58	http://www.mirdb.org/cgi-bin/mature_mir.cgi?name=hsa-miR-326	LRRC20	55222	leucine rich repeat containing 20
hsa-miR-326	MIMAT0000756	3502006	http://www.mirdb.org/cgi-bin/target_detail.cgi?targetID=3502006	517	58	http://www.mirdb.org/cgi-bin/mature_mir.cgi?name=hsa-miR-326	TMEM43	79188	transmembrane protein 43
hsa-miR-326	MIMAT0000756	3501860	http://www.mirdb.org/cgi-bin/target_detail.cgi?targetID=3501860	518	58	http://www.mirdb.org/cgi-bin/mature_mir.cgi?name=hsa-miR-326	ADAMTS2	9509	ADAM metallopeptidase with thrombospondin type 1 motif 2
hsa-miR-326	MIMAT0000756	3502177	http://www.mirdb.org/cgi-bin/target_detail.cgi?targetID=3502177	519	58	http://www.mirdb.org/cgi-bin/mature_mir.cgi?name=hsa-miR-326	AKAP5	9495	A-kinase anchoring protein 5
hsa-miR-326	MIMAT0000756	3502075	http://www.mirdb.org/cgi-bin/target_detail.cgi?targetID=3502075	520	58	http://www.mirdb.org/cgi-bin/mature_mir.cgi?name=hsa-miR-326	KLHL21	9903	kelch like family member 21
hsa-miR-326	MIMAT0000756	3501782	http://www.mirdb.org/cgi-bin/target_detail.cgi?targetID=3501782	521	58	http://www.mirdb.org/cgi-bin/mature_mir.cgi?name=hsa-miR-326	ARMC5	79798	armadillo repeat containing 5
hsa-miR-326	MIMAT0000756	3502195	http://www.mirdb.org/cgi-bin/target_detail.cgi?targetID=3502195	522	58	http://www.mirdb.org/cgi-bin/mature_mir.cgi?name=hsa-miR-326	C9orf24	84688	chromosome 9 open reading frame 24
hsa-miR-326	MIMAT0000756	3502321	http://www.mirdb.org/cgi-bin/target_detail.cgi?targetID=3502321	523	58	http://www.mirdb.org/cgi-bin/mature_mir.cgi?name=hsa-miR-326	IGLON5	402665	IgLON family member 5
hsa-miR-326	MIMAT0000756	3502236	http://www.mirdb.org/cgi-bin/target_detail.cgi?targetID=3502236	524	58	http://www.mirdb.org/cgi-bin/mature_mir.cgi?name=hsa-miR-326	HSD17B13	345275	hydroxysteroid 17-beta dehydrogenase 13
hsa-miR-326	MIMAT0000756	3502185	http://www.mirdb.org/cgi-bin/target_detail.cgi?targetID=3502185	525	58	http://www.mirdb.org/cgi-bin/mature_mir.cgi?name=hsa-miR-326	ZDHHC8	29801	zinc finger DHHC-type containing 8
hsa-miR-326	MIMAT0000756	3501830	http://www.mirdb.org/cgi-bin/target_detail.cgi?targetID=3501830	526	58	http://www.mirdb.org/cgi-bin/mature_mir.cgi?name=hsa-miR-326	C2orf68	388969	chromosome 2 open reading frame 68
hsa-miR-326	MIMAT0000756	3502172	http://www.mirdb.org/cgi-bin/target_detail.cgi?targetID=3502172	527	58	http://www.mirdb.org/cgi-bin/mature_mir.cgi?name=hsa-miR-326	PDE10A	10846	phosphodiesterase 10A
hsa-miR-326	MIMAT0000756	3501690	http://www.mirdb.org/cgi-bin/target_detail.cgi?targetID=3501690	528	58	http://www.mirdb.org/cgi-bin/mature_mir.cgi?name=hsa-miR-326	OSBPL3	26031	oxysterol binding protein like 3
hsa-miR-326	MIMAT0000756	3501669	http://www.mirdb.org/cgi-bin/target_detail.cgi?targetID=3501669	529	58	http://www.mirdb.org/cgi-bin/mature_mir.cgi?name=hsa-miR-326	KIAA1147	57189	KIAA1147
hsa-miR-326	MIMAT0000756	3502132	http://www.mirdb.org/cgi-bin/target_detail.cgi?targetID=3502132	530	58	http://www.mirdb.org/cgi-bin/mature_mir.cgi?name=hsa-miR-326	ARPC5L	81873	actin related protein 2/3 complex subunit 5 like
hsa-miR-326	MIMAT0000756	3501982	http://www.mirdb.org/cgi-bin/target_detail.cgi?targetID=3501982	531	58	http://www.mirdb.org/cgi-bin/mature_mir.cgi?name=hsa-miR-326	FOXM1	2305	forkhead box M1
hsa-miR-326	MIMAT0000756	3501660	http://www.mirdb.org/cgi-bin/target_detail.cgi?targetID=3501660	532	58	http://www.mirdb.org/cgi-bin/mature_mir.cgi?name=hsa-miR-326	C5orf66	100996485	chromosome 5 open reading frame 66
hsa-miR-326	MIMAT0000756	3501961	http://www.mirdb.org/cgi-bin/target_detail.cgi?targetID=3501961	533	57	http://www.mirdb.org/cgi-bin/mature_mir.cgi?name=hsa-miR-326	CPLX2	10814	complexin 2
hsa-miR-326	MIMAT0000756	3502159	http://www.mirdb.org/cgi-bin/target_detail.cgi?targetID=3502159	534	57	http://www.mirdb.org/cgi-bin/mature_mir.cgi?name=hsa-miR-326	WHRN	25861	whirlin
hsa-miR-326	MIMAT0000756	3501901	http://www.mirdb.org/cgi-bin/target_detail.cgi?targetID=3501901	535	57	http://www.mirdb.org/cgi-bin/mature_mir.cgi?name=hsa-miR-326	ALCAM	214	activated leukocyte cell adhesion molecule
hsa-miR-326	MIMAT0000756	3501769	http://www.mirdb.org/cgi-bin/target_detail.cgi?targetID=3501769	536	57	http://www.mirdb.org/cgi-bin/mature_mir.cgi?name=hsa-miR-326	GPR83	10888	G protein-coupled receptor 83
hsa-miR-326	MIMAT0000756	3501753	http://www.mirdb.org/cgi-bin/target_detail.cgi?targetID=3501753	537	57	http://www.mirdb.org/cgi-bin/mature_mir.cgi?name=hsa-miR-326	WNT9B	7484	Wnt family member 9B
hsa-miR-326	MIMAT0000756	3501935	http://www.mirdb.org/cgi-bin/target_detail.cgi?targetID=3501935	538	57	http://www.mirdb.org/cgi-bin/mature_mir.cgi?name=hsa-miR-326	SORD	6652	sorbitol dehydrogenase
hsa-miR-326	MIMAT0000756	3502213	http://www.mirdb.org/cgi-bin/target_detail.cgi?targetID=3502213	539	57	http://www.mirdb.org/cgi-bin/mature_mir.cgi?name=hsa-miR-326	BCL2L2	599	BCL2 like 2
hsa-miR-326	MIMAT0000756	3502273	http://www.mirdb.org/cgi-bin/target_detail.cgi?targetID=3502273	540	57	http://www.mirdb.org/cgi-bin/mature_mir.cgi?name=hsa-miR-326	YBX2	51087	Y-box binding protein 2
hsa-miR-326	MIMAT0000756	3502275	http://www.mirdb.org/cgi-bin/target_detail.cgi?targetID=3502275	541	57	http://www.mirdb.org/cgi-bin/mature_mir.cgi?name=hsa-miR-326	INA	9118	internexin neuronal intermediate filament protein alpha
hsa-miR-326	MIMAT0000756	3501832	http://www.mirdb.org/cgi-bin/target_detail.cgi?targetID=3501832	542	57	http://www.mirdb.org/cgi-bin/mature_mir.cgi?name=hsa-miR-326	ITPK1	3705	inositol-tetrakisphosphate 1-kinase
hsa-miR-326	MIMAT0000756	3502381	http://www.mirdb.org/cgi-bin/target_detail.cgi?targetID=3502381	543	57	http://www.mirdb.org/cgi-bin/mature_mir.cgi?name=hsa-miR-326	FANCA	2175	FA complementation group A
hsa-miR-326	MIMAT0000756	3501773	http://www.mirdb.org/cgi-bin/target_detail.cgi?targetID=3501773	544	57	http://www.mirdb.org/cgi-bin/mature_mir.cgi?name=hsa-miR-326	SPAG9	9043	sperm associated antigen 9
hsa-miR-326	MIMAT0000756	3501732	http://www.mirdb.org/cgi-bin/target_detail.cgi?targetID=3501732	545	57	http://www.mirdb.org/cgi-bin/mature_mir.cgi?name=hsa-miR-326	STAT5B	6777	signal transducer and activator of transcription 5B
hsa-miR-326	MIMAT0000756	3501770	http://www.mirdb.org/cgi-bin/target_detail.cgi?targetID=3501770	546	57	http://www.mirdb.org/cgi-bin/mature_mir.cgi?name=hsa-miR-326	ZNF562	54811	zinc finger protein 562
hsa-miR-326	MIMAT0000756	3502047	http://www.mirdb.org/cgi-bin/target_detail.cgi?targetID=3502047	547	57	http://www.mirdb.org/cgi-bin/mature_mir.cgi?name=hsa-miR-326	PRIMA1	145270	proline rich membrane anchor 1
hsa-miR-326	MIMAT0000756	3501897	http://www.mirdb.org/cgi-bin/target_detail.cgi?targetID=3501897	548	57	http://www.mirdb.org/cgi-bin/mature_mir.cgi?name=hsa-miR-326	LPIN2	9663	lipin 2
hsa-miR-326	MIMAT0000756	3501804	http://www.mirdb.org/cgi-bin/target_detail.cgi?targetID=3501804	549	57	http://www.mirdb.org/cgi-bin/mature_mir.cgi?name=hsa-miR-326	UBQLNL	143630	ubiquilin like
hsa-miR-326	MIMAT0000756	3501706	http://www.mirdb.org/cgi-bin/target_detail.cgi?targetID=3501706	550	57	http://www.mirdb.org/cgi-bin/mature_mir.cgi?name=hsa-miR-326	TPD52L1	7164	TPD52 like 1
hsa-miR-326	MIMAT0000756	3501988	http://www.mirdb.org/cgi-bin/target_detail.cgi?targetID=3501988	551	57	http://www.mirdb.org/cgi-bin/mature_mir.cgi?name=hsa-miR-326	PPARA	5465	peroxisome proliferator activated receptor alpha
hsa-miR-326	MIMAT0000756	3501871	http://www.mirdb.org/cgi-bin/target_detail.cgi?targetID=3501871	552	57	http://www.mirdb.org/cgi-bin/mature_mir.cgi?name=hsa-miR-326	BCL2L13	23786	BCL2 like 13
hsa-miR-326	MIMAT0000756	3502005	http://www.mirdb.org/cgi-bin/target_detail.cgi?targetID=3502005	553	57	http://www.mirdb.org/cgi-bin/mature_mir.cgi?name=hsa-miR-326	SYT2	127833	synaptotagmin 2
hsa-miR-326	MIMAT0000756	3502118	http://www.mirdb.org/cgi-bin/target_detail.cgi?targetID=3502118	554	57	http://www.mirdb.org/cgi-bin/mature_mir.cgi?name=hsa-miR-326	ZNF629	23361	zinc finger protein 629
hsa-miR-326	MIMAT0000756	3501793	http://www.mirdb.org/cgi-bin/target_detail.cgi?targetID=3501793	555	57	http://www.mirdb.org/cgi-bin/mature_mir.cgi?name=hsa-miR-326	ALDH1L2	160428	aldehyde dehydrogenase 1 family member L2
hsa-miR-326	MIMAT0000756	3502173	http://www.mirdb.org/cgi-bin/target_detail.cgi?targetID=3502173	556	57	http://www.mirdb.org/cgi-bin/mature_mir.cgi?name=hsa-miR-326	HDAC3	8841	histone deacetylase 3
hsa-miR-326	MIMAT0000756	3502171	http://www.mirdb.org/cgi-bin/target_detail.cgi?targetID=3502171	557	57	http://www.mirdb.org/cgi-bin/mature_mir.cgi?name=hsa-miR-326	KIAA0895	23366	KIAA0895
hsa-miR-326	MIMAT0000756	3502170	http://www.mirdb.org/cgi-bin/target_detail.cgi?targetID=3502170	558	57	http://www.mirdb.org/cgi-bin/mature_mir.cgi?name=hsa-miR-326	CD1C	911	CD1c molecule
hsa-miR-326	MIMAT0000756	3501658	http://www.mirdb.org/cgi-bin/target_detail.cgi?targetID=3501658	559	57	http://www.mirdb.org/cgi-bin/mature_mir.cgi?name=hsa-miR-326	ZNF366	167465	zinc finger protein 366
hsa-miR-326	MIMAT0000756	3501931	http://www.mirdb.org/cgi-bin/target_detail.cgi?targetID=3501931	560	57	http://www.mirdb.org/cgi-bin/mature_mir.cgi?name=hsa-miR-326	GID4	79018	GID complex subunit 4 homolog
hsa-miR-326	MIMAT0000756	3501655	http://www.mirdb.org/cgi-bin/target_detail.cgi?targetID=3501655	561	57	http://www.mirdb.org/cgi-bin/mature_mir.cgi?name=hsa-miR-326	FBXL16	146330	F-box and leucine rich repeat protein 16
hsa-miR-326	MIMAT0000756	3501661	http://www.mirdb.org/cgi-bin/target_detail.cgi?targetID=3501661	562	57	http://www.mirdb.org/cgi-bin/mature_mir.cgi?name=hsa-miR-326	RBM20	282996	RNA binding motif protein 20
hsa-miR-326	MIMAT0000756	3501983	http://www.mirdb.org/cgi-bin/target_detail.cgi?targetID=3501983	563	57	http://www.mirdb.org/cgi-bin/mature_mir.cgi?name=hsa-miR-326	ADGRL1	22859	adhesion G protein-coupled receptor L1
hsa-miR-326	MIMAT0000756	3502322	http://www.mirdb.org/cgi-bin/target_detail.cgi?targetID=3502322	564	57	http://www.mirdb.org/cgi-bin/mature_mir.cgi?name=hsa-miR-326	FHIT	2272	fragile histidine triad
hsa-miR-326	MIMAT0000756	3502238	http://www.mirdb.org/cgi-bin/target_detail.cgi?targetID=3502238	565	57	http://www.mirdb.org/cgi-bin/mature_mir.cgi?name=hsa-miR-326	SNPH	9751	syntaphilin
hsa-miR-326	MIMAT0000756	3502259	http://www.mirdb.org/cgi-bin/target_detail.cgi?targetID=3502259	566	56	http://www.mirdb.org/cgi-bin/mature_mir.cgi?name=hsa-miR-326	THRB	7068	thyroid hormone receptor beta
hsa-miR-326	MIMAT0000756	3502253	http://www.mirdb.org/cgi-bin/target_detail.cgi?targetID=3502253	567	56	http://www.mirdb.org/cgi-bin/mature_mir.cgi?name=hsa-miR-326	SGPL1	8879	sphingosine-1-phosphate lyase 1
hsa-miR-326	MIMAT0000756	3501859	http://www.mirdb.org/cgi-bin/target_detail.cgi?targetID=3501859	568	56	http://www.mirdb.org/cgi-bin/mature_mir.cgi?name=hsa-miR-326	ITGB8	3696	integrin subunit beta 8
hsa-miR-326	MIMAT0000756	3501761	http://www.mirdb.org/cgi-bin/target_detail.cgi?targetID=3501761	569	56	http://www.mirdb.org/cgi-bin/mature_mir.cgi?name=hsa-miR-326	CORO2B	10391	coronin 2B
hsa-miR-326	MIMAT0000756	3501662	http://www.mirdb.org/cgi-bin/target_detail.cgi?targetID=3501662	570	56	http://www.mirdb.org/cgi-bin/mature_mir.cgi?name=hsa-miR-326	SCN2B	6327	sodium voltage-gated channel beta subunit 2
hsa-miR-326	MIMAT0000756	3501893	http://www.mirdb.org/cgi-bin/target_detail.cgi?targetID=3501893	571	56	http://www.mirdb.org/cgi-bin/mature_mir.cgi?name=hsa-miR-326	ANTXR1	84168	ANTXR cell adhesion molecule 1
hsa-miR-326	MIMAT0000756	3502010	http://www.mirdb.org/cgi-bin/target_detail.cgi?targetID=3502010	572	56	http://www.mirdb.org/cgi-bin/mature_mir.cgi?name=hsa-miR-326	NFYC	4802	nuclear transcription factor Y subunit gamma
hsa-miR-326	MIMAT0000756	3502014	http://www.mirdb.org/cgi-bin/target_detail.cgi?targetID=3502014	573	56	http://www.mirdb.org/cgi-bin/mature_mir.cgi?name=hsa-miR-326	SUFU	51684	SUFU negative regulator of hedgehog signaling
hsa-miR-326	MIMAT0000756	3502348	http://www.mirdb.org/cgi-bin/target_detail.cgi?targetID=3502348	574	56	http://www.mirdb.org/cgi-bin/mature_mir.cgi?name=hsa-miR-326	RNGTT	8732	RNA guanylyltransferase and 5'-phosphatase
hsa-miR-326	MIMAT0000756	3501691	http://www.mirdb.org/cgi-bin/target_detail.cgi?targetID=3501691	575	56	http://www.mirdb.org/cgi-bin/mature_mir.cgi?name=hsa-miR-326	ARHGAP6	395	Rho GTPase activating protein 6
hsa-miR-326	MIMAT0000756	3502309	http://www.mirdb.org/cgi-bin/target_detail.cgi?targetID=3502309	576	56	http://www.mirdb.org/cgi-bin/mature_mir.cgi?name=hsa-miR-326	FZD5	7855	frizzled class receptor 5
hsa-miR-326	MIMAT0000756	3501981	http://www.mirdb.org/cgi-bin/target_detail.cgi?targetID=3501981	577	56	http://www.mirdb.org/cgi-bin/mature_mir.cgi?name=hsa-miR-326	CD34	947	CD34 molecule
hsa-miR-326	MIMAT0000756	3502306	http://www.mirdb.org/cgi-bin/target_detail.cgi?targetID=3502306	578	56	http://www.mirdb.org/cgi-bin/mature_mir.cgi?name=hsa-miR-326	LRRC55	219527	leucine rich repeat containing 55
hsa-miR-326	MIMAT0000756	3502298	http://www.mirdb.org/cgi-bin/target_detail.cgi?targetID=3502298	579	56	http://www.mirdb.org/cgi-bin/mature_mir.cgi?name=hsa-miR-326	CERCAM	51148	cerebral endothelial cell adhesion molecule
hsa-miR-326	MIMAT0000756	3501899	http://www.mirdb.org/cgi-bin/target_detail.cgi?targetID=3501899	580	56	http://www.mirdb.org/cgi-bin/mature_mir.cgi?name=hsa-miR-326	PADI2	11240	peptidyl arginine deiminase 2
hsa-miR-326	MIMAT0000756	3501678	http://www.mirdb.org/cgi-bin/target_detail.cgi?targetID=3501678	581	56	http://www.mirdb.org/cgi-bin/mature_mir.cgi?name=hsa-miR-326	SH2D5	400745	SH2 domain containing 5
hsa-miR-326	MIMAT0000756	3501979	http://www.mirdb.org/cgi-bin/target_detail.cgi?targetID=3501979	582	56	http://www.mirdb.org/cgi-bin/mature_mir.cgi?name=hsa-miR-326	SARM1	23098	sterile alpha and TIR motif containing 1
hsa-miR-326	MIMAT0000756	3501898	http://www.mirdb.org/cgi-bin/target_detail.cgi?targetID=3501898	583	56	http://www.mirdb.org/cgi-bin/mature_mir.cgi?name=hsa-miR-326	TRDMT1	1787	tRNA aspartic acid methyltransferase 1
hsa-miR-326	MIMAT0000756	3502048	http://www.mirdb.org/cgi-bin/target_detail.cgi?targetID=3502048	584	56	http://www.mirdb.org/cgi-bin/mature_mir.cgi?name=hsa-miR-326	UNC13A	23025	unc-13 homolog A
hsa-miR-326	MIMAT0000756	3502049	http://www.mirdb.org/cgi-bin/target_detail.cgi?targetID=3502049	585	56	http://www.mirdb.org/cgi-bin/mature_mir.cgi?name=hsa-miR-326	ACTR3B	57180	ARP3 actin related protein 3 homolog B
hsa-miR-326	MIMAT0000756	3501719	http://www.mirdb.org/cgi-bin/target_detail.cgi?targetID=3501719	586	56	http://www.mirdb.org/cgi-bin/mature_mir.cgi?name=hsa-miR-326	AGAP1	116987	ArfGAP with GTPase domain, ankyrin repeat and PH domain 1
hsa-miR-326	MIMAT0000756	3502004	http://www.mirdb.org/cgi-bin/target_detail.cgi?targetID=3502004	587	56	http://www.mirdb.org/cgi-bin/mature_mir.cgi?name=hsa-miR-326	GPR17	2840	G protein-coupled receptor 17
hsa-miR-326	MIMAT0000756	3501837	http://www.mirdb.org/cgi-bin/target_detail.cgi?targetID=3501837	588	56	http://www.mirdb.org/cgi-bin/mature_mir.cgi?name=hsa-miR-326	CCR1	1230	C-C motif chemokine receptor 1
hsa-miR-326	MIMAT0000756	3502087	http://www.mirdb.org/cgi-bin/target_detail.cgi?targetID=3502087	589	56	http://www.mirdb.org/cgi-bin/mature_mir.cgi?name=hsa-miR-326	CCNT1	904	cyclin T1
hsa-miR-326	MIMAT0000756	3502100	http://www.mirdb.org/cgi-bin/target_detail.cgi?targetID=3502100	590	56	http://www.mirdb.org/cgi-bin/mature_mir.cgi?name=hsa-miR-326	TAP2	6891	transporter 2, ATP binding cassette subfamily B member
hsa-miR-326	MIMAT0000756	3502220	http://www.mirdb.org/cgi-bin/target_detail.cgi?targetID=3502220	591	56	http://www.mirdb.org/cgi-bin/mature_mir.cgi?name=hsa-miR-326	AGTRAP	57085	angiotensin II receptor associated protein
hsa-miR-326	MIMAT0000756	3502187	http://www.mirdb.org/cgi-bin/target_detail.cgi?targetID=3502187	592	56	http://www.mirdb.org/cgi-bin/mature_mir.cgi?name=hsa-miR-326	DPYD	1806	dihydropyrimidine dehydrogenase
hsa-miR-326	MIMAT0000756	3502114	http://www.mirdb.org/cgi-bin/target_detail.cgi?targetID=3502114	593	56	http://www.mirdb.org/cgi-bin/mature_mir.cgi?name=hsa-miR-326	LASP1	3927	LIM and SH3 protein 1
hsa-miR-326	MIMAT0000756	3501824	http://www.mirdb.org/cgi-bin/target_detail.cgi?targetID=3501824	594	56	http://www.mirdb.org/cgi-bin/mature_mir.cgi?name=hsa-miR-326	XPO7	23039	exportin 7
hsa-miR-326	MIMAT0000756	3501763	http://www.mirdb.org/cgi-bin/target_detail.cgi?targetID=3501763	595	56	http://www.mirdb.org/cgi-bin/mature_mir.cgi?name=hsa-miR-326	STRADA	92335	STE20 related adaptor alpha
hsa-miR-326	MIMAT0000756	3502237	http://www.mirdb.org/cgi-bin/target_detail.cgi?targetID=3502237	596	56	http://www.mirdb.org/cgi-bin/mature_mir.cgi?name=hsa-miR-326	SLC9A3	6550	solute carrier family 9 member A3
hsa-miR-326	MIMAT0000756	3502140	http://www.mirdb.org/cgi-bin/target_detail.cgi?targetID=3502140	597	56	http://www.mirdb.org/cgi-bin/mature_mir.cgi?name=hsa-miR-326	CNNM1	26507	cyclin and CBS domain divalent metal cation transport mediator 1
hsa-miR-326	MIMAT0000756	3502146	http://www.mirdb.org/cgi-bin/target_detail.cgi?targetID=3502146	598	56	http://www.mirdb.org/cgi-bin/mature_mir.cgi?name=hsa-miR-326	GFRA1	2674	GDNF family receptor alpha 1
hsa-miR-326	MIMAT0000756	3501813	http://www.mirdb.org/cgi-bin/target_detail.cgi?targetID=3501813	599	55	http://www.mirdb.org/cgi-bin/mature_mir.cgi?name=hsa-miR-326	RHOT1	55288	ras homolog family member T1
hsa-miR-326	MIMAT0000756	3502128	http://www.mirdb.org/cgi-bin/target_detail.cgi?targetID=3502128	600	55	http://www.mirdb.org/cgi-bin/mature_mir.cgi?name=hsa-miR-326	ENKD1	84080	enkurin domain containing 1
hsa-miR-326	MIMAT0000756	3501968	http://www.mirdb.org/cgi-bin/target_detail.cgi?targetID=3501968	601	55	http://www.mirdb.org/cgi-bin/mature_mir.cgi?name=hsa-miR-326	ZFP1	162239	ZFP1 zinc finger protein
hsa-miR-326	MIMAT0000756	3501742	http://www.mirdb.org/cgi-bin/target_detail.cgi?targetID=3501742	602	55	http://www.mirdb.org/cgi-bin/mature_mir.cgi?name=hsa-miR-326	ABCA3	21	ATP binding cassette subfamily A member 3
hsa-miR-326	MIMAT0000756	3502281	http://www.mirdb.org/cgi-bin/target_detail.cgi?targetID=3502281	603	55	http://www.mirdb.org/cgi-bin/mature_mir.cgi?name=hsa-miR-326	ILDR2	387597	immunoglobulin like domain containing receptor 2
hsa-miR-326	MIMAT0000756	3502289	http://www.mirdb.org/cgi-bin/target_detail.cgi?targetID=3502289	604	55	http://www.mirdb.org/cgi-bin/mature_mir.cgi?name=hsa-miR-326	NOVA2	4858	NOVA alternative splicing regulator 2
hsa-miR-326	MIMAT0000756	3502305	http://www.mirdb.org/cgi-bin/target_detail.cgi?targetID=3502305	605	55	http://www.mirdb.org/cgi-bin/mature_mir.cgi?name=hsa-miR-326	BTN2A1	11120	butyrophilin subfamily 2 member A1
hsa-miR-326	MIMAT0000756	3501676	http://www.mirdb.org/cgi-bin/target_detail.cgi?targetID=3501676	606	55	http://www.mirdb.org/cgi-bin/mature_mir.cgi?name=hsa-miR-326	CCL26	10344	C-C motif chemokine ligand 26
hsa-miR-326	MIMAT0000756	3502039	http://www.mirdb.org/cgi-bin/target_detail.cgi?targetID=3502039	607	55	http://www.mirdb.org/cgi-bin/mature_mir.cgi?name=hsa-miR-326	BNC2	54796	basonuclin 2
hsa-miR-326	MIMAT0000756	3502035	http://www.mirdb.org/cgi-bin/target_detail.cgi?targetID=3502035	608	55	http://www.mirdb.org/cgi-bin/mature_mir.cgi?name=hsa-miR-326	FAM120C	54954	family with sequence similarity 120C
hsa-miR-326	MIMAT0000756	3502052	http://www.mirdb.org/cgi-bin/target_detail.cgi?targetID=3502052	609	55	http://www.mirdb.org/cgi-bin/mature_mir.cgi?name=hsa-miR-326	GLI2	2736	GLI family zinc finger 2
hsa-miR-326	MIMAT0000756	3502196	http://www.mirdb.org/cgi-bin/target_detail.cgi?targetID=3502196	610	55	http://www.mirdb.org/cgi-bin/mature_mir.cgi?name=hsa-miR-326	ENTPD5	957	ectonucleoside triphosphate diphosphohydrolase 5
hsa-miR-326	MIMAT0000756	3501989	http://www.mirdb.org/cgi-bin/target_detail.cgi?targetID=3501989	611	55	http://www.mirdb.org/cgi-bin/mature_mir.cgi?name=hsa-miR-326	NR5A2	2494	nuclear receptor subfamily 5 group A member 2
hsa-miR-326	MIMAT0000756	3502394	http://www.mirdb.org/cgi-bin/target_detail.cgi?targetID=3502394	612	55	http://www.mirdb.org/cgi-bin/mature_mir.cgi?name=hsa-miR-326	ZNHIT3	9326	zinc finger HIT-type containing 3
hsa-miR-326	MIMAT0000756	3501882	http://www.mirdb.org/cgi-bin/target_detail.cgi?targetID=3501882	613	55	http://www.mirdb.org/cgi-bin/mature_mir.cgi?name=hsa-miR-326	FGF18	8817	fibroblast growth factor 18
hsa-miR-326	MIMAT0000756	3502216	http://www.mirdb.org/cgi-bin/target_detail.cgi?targetID=3502216	614	55	http://www.mirdb.org/cgi-bin/mature_mir.cgi?name=hsa-miR-326	SCNN1B	6338	sodium channel epithelial 1 beta subunit
hsa-miR-326	MIMAT0000756	3502230	http://www.mirdb.org/cgi-bin/target_detail.cgi?targetID=3502230	615	55	http://www.mirdb.org/cgi-bin/mature_mir.cgi?name=hsa-miR-326	SMO	6608	smoothened, frizzled class receptor
hsa-miR-326	MIMAT0000756	3502147	http://www.mirdb.org/cgi-bin/target_detail.cgi?targetID=3502147	616	55	http://www.mirdb.org/cgi-bin/mature_mir.cgi?name=hsa-miR-326	NDE1	54820	nudE neurodevelopment protein 1
hsa-miR-326	MIMAT0000756	3502358	http://www.mirdb.org/cgi-bin/target_detail.cgi?targetID=3502358	617	54	http://www.mirdb.org/cgi-bin/mature_mir.cgi?name=hsa-miR-326	RBFOX2	23543	RNA binding fox-1 homolog 2
hsa-miR-326	MIMAT0000756	3501722	http://www.mirdb.org/cgi-bin/target_detail.cgi?targetID=3501722	618	54	http://www.mirdb.org/cgi-bin/mature_mir.cgi?name=hsa-miR-326	RNF112	7732	ring finger protein 112
hsa-miR-326	MIMAT0000756	3501680	http://www.mirdb.org/cgi-bin/target_detail.cgi?targetID=3501680	619	54	http://www.mirdb.org/cgi-bin/mature_mir.cgi?name=hsa-miR-326	VAPB	9217	VAMP associated protein B and C
hsa-miR-326	MIMAT0000756	3501915	http://www.mirdb.org/cgi-bin/target_detail.cgi?targetID=3501915	620	54	http://www.mirdb.org/cgi-bin/mature_mir.cgi?name=hsa-miR-326	KAT6A	7994	lysine acetyltransferase 6A
hsa-miR-326	MIMAT0000756	3501848	http://www.mirdb.org/cgi-bin/target_detail.cgi?targetID=3501848	621	54	http://www.mirdb.org/cgi-bin/mature_mir.cgi?name=hsa-miR-326	CSF2RA	1438	colony stimulating factor 2 receptor alpha subunit
hsa-miR-326	MIMAT0000756	3501791	http://www.mirdb.org/cgi-bin/target_detail.cgi?targetID=3501791	622	54	http://www.mirdb.org/cgi-bin/mature_mir.cgi?name=hsa-miR-326	PRAMEF12	390999	PRAME family member 12
hsa-miR-326	MIMAT0000756	3502106	http://www.mirdb.org/cgi-bin/target_detail.cgi?targetID=3502106	623	54	http://www.mirdb.org/cgi-bin/mature_mir.cgi?name=hsa-miR-326	PPP3R2	5535	protein phosphatase 3 regulatory subunit B, beta
hsa-miR-326	MIMAT0000756	3501987	http://www.mirdb.org/cgi-bin/target_detail.cgi?targetID=3501987	624	54	http://www.mirdb.org/cgi-bin/mature_mir.cgi?name=hsa-miR-326	PPM1F	9647	protein phosphatase, Mg2+/Mn2+ dependent 1F
hsa-miR-326	MIMAT0000756	3501692	http://www.mirdb.org/cgi-bin/target_detail.cgi?targetID=3501692	625	54	http://www.mirdb.org/cgi-bin/mature_mir.cgi?name=hsa-miR-326	C1orf109	54955	chromosome 1 open reading frame 109
hsa-miR-326	MIMAT0000756	3502303	http://www.mirdb.org/cgi-bin/target_detail.cgi?targetID=3502303	626	54	http://www.mirdb.org/cgi-bin/mature_mir.cgi?name=hsa-miR-326	MYO1D	4642	myosin ID
hsa-miR-326	MIMAT0000756	3501913	http://www.mirdb.org/cgi-bin/target_detail.cgi?targetID=3501913	627	54	http://www.mirdb.org/cgi-bin/mature_mir.cgi?name=hsa-miR-326	DCLK2	166614	doublecortin like kinase 2
hsa-miR-326	MIMAT0000756	3501834	http://www.mirdb.org/cgi-bin/target_detail.cgi?targetID=3501834	628	54	http://www.mirdb.org/cgi-bin/mature_mir.cgi?name=hsa-miR-326	TRPV6	55503	transient receptor potential cation channel subfamily V member 6
hsa-miR-326	MIMAT0000756	3502028	http://www.mirdb.org/cgi-bin/target_detail.cgi?targetID=3502028	629	54	http://www.mirdb.org/cgi-bin/mature_mir.cgi?name=hsa-miR-326	ZXDB	158586	zinc finger X-linked duplicated B
hsa-miR-326	MIMAT0000756	3502163	http://www.mirdb.org/cgi-bin/target_detail.cgi?targetID=3502163	630	54	http://www.mirdb.org/cgi-bin/mature_mir.cgi?name=hsa-miR-326	MRFAP1	93621	Morf4 family associated protein 1
hsa-miR-326	MIMAT0000756	3502199	http://www.mirdb.org/cgi-bin/target_detail.cgi?targetID=3502199	631	54	http://www.mirdb.org/cgi-bin/mature_mir.cgi?name=hsa-miR-326	DOK1	1796	docking protein 1
hsa-miR-326	MIMAT0000756	3501756	http://www.mirdb.org/cgi-bin/target_detail.cgi?targetID=3501756	632	54	http://www.mirdb.org/cgi-bin/mature_mir.cgi?name=hsa-miR-326	HTR4	3360	5-hydroxytryptamine receptor 4
hsa-miR-326	MIMAT0000756	3501846	http://www.mirdb.org/cgi-bin/target_detail.cgi?targetID=3501846	633	54	http://www.mirdb.org/cgi-bin/mature_mir.cgi?name=hsa-miR-326	DGKG	1608	diacylglycerol kinase gamma
hsa-miR-326	MIMAT0000756	3502203	http://www.mirdb.org/cgi-bin/target_detail.cgi?targetID=3502203	634	54	http://www.mirdb.org/cgi-bin/mature_mir.cgi?name=hsa-miR-326	KLHL6	89857	kelch like family member 6
hsa-miR-326	MIMAT0000756	3502198	http://www.mirdb.org/cgi-bin/target_detail.cgi?targetID=3502198	635	54	http://www.mirdb.org/cgi-bin/mature_mir.cgi?name=hsa-miR-326	COL4A4	1286	collagen type IV alpha 4 chain
hsa-miR-326	MIMAT0000756	3502293	http://www.mirdb.org/cgi-bin/target_detail.cgi?targetID=3502293	636	54	http://www.mirdb.org/cgi-bin/mature_mir.cgi?name=hsa-miR-326	PI4K2A	55361	phosphatidylinositol 4-kinase type 2 alpha
hsa-miR-326	MIMAT0000756	3502374	http://www.mirdb.org/cgi-bin/target_detail.cgi?targetID=3502374	637	54	http://www.mirdb.org/cgi-bin/mature_mir.cgi?name=hsa-miR-326	ZHX3	23051	zinc fingers and homeoboxes 3
hsa-miR-326	MIMAT0000756	3501917	http://www.mirdb.org/cgi-bin/target_detail.cgi?targetID=3501917	638	54	http://www.mirdb.org/cgi-bin/mature_mir.cgi?name=hsa-miR-326	CLCNKB	1188	chloride voltage-gated channel Kb
hsa-miR-326	MIMAT0000756	3502251	http://www.mirdb.org/cgi-bin/target_detail.cgi?targetID=3502251	639	54	http://www.mirdb.org/cgi-bin/mature_mir.cgi?name=hsa-miR-326	TPMT	7172	thiopurine S-methyltransferase
hsa-miR-326	MIMAT0000756	3502051	http://www.mirdb.org/cgi-bin/target_detail.cgi?targetID=3502051	640	54	http://www.mirdb.org/cgi-bin/mature_mir.cgi?name=hsa-miR-326	ELFN2	114794	extracellular leucine rich repeat and fibronectin type III domain containing 2
hsa-miR-326	MIMAT0000756	3502117	http://www.mirdb.org/cgi-bin/target_detail.cgi?targetID=3502117	641	54	http://www.mirdb.org/cgi-bin/mature_mir.cgi?name=hsa-miR-326	RPTN	126638	repetin
hsa-miR-326	MIMAT0000756	3501936	http://www.mirdb.org/cgi-bin/target_detail.cgi?targetID=3501936	642	54	http://www.mirdb.org/cgi-bin/mature_mir.cgi?name=hsa-miR-326	VPS45	11311	vacuolar protein sorting 45 homolog
hsa-miR-326	MIMAT0000756	3501827	http://www.mirdb.org/cgi-bin/target_detail.cgi?targetID=3501827	643	54	http://www.mirdb.org/cgi-bin/mature_mir.cgi?name=hsa-miR-326	SLC7A14	57709	solute carrier family 7 member 14
hsa-miR-326	MIMAT0000756	3502272	http://www.mirdb.org/cgi-bin/target_detail.cgi?targetID=3502272	644	54	http://www.mirdb.org/cgi-bin/mature_mir.cgi?name=hsa-miR-326	CAMK2A	815	calcium/calmodulin dependent protein kinase II alpha
hsa-miR-326	MIMAT0000756	3501696	http://www.mirdb.org/cgi-bin/target_detail.cgi?targetID=3501696	645	54	http://www.mirdb.org/cgi-bin/mature_mir.cgi?name=hsa-miR-326	CCDC97	90324	coiled-coil domain containing 97
hsa-miR-326	MIMAT0000756	3502384	http://www.mirdb.org/cgi-bin/target_detail.cgi?targetID=3502384	646	54	http://www.mirdb.org/cgi-bin/mature_mir.cgi?name=hsa-miR-326	KMT2A	4297	lysine methyltransferase 2A
hsa-miR-326	MIMAT0000756	3501839	http://www.mirdb.org/cgi-bin/target_detail.cgi?targetID=3501839	647	54	http://www.mirdb.org/cgi-bin/mature_mir.cgi?name=hsa-miR-326	PDE12	201626	phosphodiesterase 12
hsa-miR-326	MIMAT0000756	3502378	http://www.mirdb.org/cgi-bin/target_detail.cgi?targetID=3502378	648	54	http://www.mirdb.org/cgi-bin/mature_mir.cgi?name=hsa-miR-326	DAD1	1603	defender against cell death 1
hsa-miR-326	MIMAT0000756	3502287	http://www.mirdb.org/cgi-bin/target_detail.cgi?targetID=3502287	649	54	http://www.mirdb.org/cgi-bin/mature_mir.cgi?name=hsa-miR-326	SULF1	23213	sulfatase 1
hsa-miR-326	MIMAT0000756	3501974	http://www.mirdb.org/cgi-bin/target_detail.cgi?targetID=3501974	650	54	http://www.mirdb.org/cgi-bin/mature_mir.cgi?name=hsa-miR-326	TVP23B	51030	trans-golgi network vesicle protein 23 homolog B
hsa-miR-326	MIMAT0000756	3502053	http://www.mirdb.org/cgi-bin/target_detail.cgi?targetID=3502053	651	54	http://www.mirdb.org/cgi-bin/mature_mir.cgi?name=hsa-miR-326	CALCA	796	calcitonin related polypeptide alpha
hsa-miR-326	MIMAT0000756	3501929	http://www.mirdb.org/cgi-bin/target_detail.cgi?targetID=3501929	652	53	http://www.mirdb.org/cgi-bin/mature_mir.cgi?name=hsa-miR-326	EFCC1	79825	EF-hand and coiled-coil domain containing 1
hsa-miR-326	MIMAT0000756	3501799	http://www.mirdb.org/cgi-bin/target_detail.cgi?targetID=3501799	653	53	http://www.mirdb.org/cgi-bin/mature_mir.cgi?name=hsa-miR-326	SLC4A8	9498	solute carrier family 4 member 8
hsa-miR-326	MIMAT0000756	3502344	http://www.mirdb.org/cgi-bin/target_detail.cgi?targetID=3502344	654	53	http://www.mirdb.org/cgi-bin/mature_mir.cgi?name=hsa-miR-326	RAB21	23011	RAB21, member RAS oncogene family
hsa-miR-326	MIMAT0000756	3502074	http://www.mirdb.org/cgi-bin/target_detail.cgi?targetID=3502074	655	53	http://www.mirdb.org/cgi-bin/mature_mir.cgi?name=hsa-miR-326	ANKRD33B	651746	ankyrin repeat domain 33B
hsa-miR-326	MIMAT0000756	3502410	http://www.mirdb.org/cgi-bin/target_detail.cgi?targetID=3502410	656	53	http://www.mirdb.org/cgi-bin/mature_mir.cgi?name=hsa-miR-326	DSG2	1829	desmoglein 2
hsa-miR-326	MIMAT0000756	3501710	http://www.mirdb.org/cgi-bin/target_detail.cgi?targetID=3501710	657	53	http://www.mirdb.org/cgi-bin/mature_mir.cgi?name=hsa-miR-326	TMEM127	55654	transmembrane protein 127
hsa-miR-326	MIMAT0000756	3502333	http://www.mirdb.org/cgi-bin/target_detail.cgi?targetID=3502333	658	53	http://www.mirdb.org/cgi-bin/mature_mir.cgi?name=hsa-miR-326	TMED3	23423	transmembrane p24 trafficking protein 3
hsa-miR-326	MIMAT0000756	3501704	http://www.mirdb.org/cgi-bin/target_detail.cgi?targetID=3501704	659	53	http://www.mirdb.org/cgi-bin/mature_mir.cgi?name=hsa-miR-326	PATE4	399968	prostate and testis expressed 4
hsa-miR-326	MIMAT0000756	3502111	http://www.mirdb.org/cgi-bin/target_detail.cgi?targetID=3502111	660	53	http://www.mirdb.org/cgi-bin/mature_mir.cgi?name=hsa-miR-326	RALGAPB	57148	Ral GTPase activating protein non-catalytic beta subunit
hsa-miR-326	MIMAT0000756	3502353	http://www.mirdb.org/cgi-bin/target_detail.cgi?targetID=3502353	661	53	http://www.mirdb.org/cgi-bin/mature_mir.cgi?name=hsa-miR-326	ABCC5	10057	ATP binding cassette subfamily C member 5
hsa-miR-326	MIMAT0000756	3502234	http://www.mirdb.org/cgi-bin/target_detail.cgi?targetID=3502234	662	53	http://www.mirdb.org/cgi-bin/mature_mir.cgi?name=hsa-miR-326	AMOT	154796	angiomotin
hsa-miR-326	MIMAT0000756	3502188	http://www.mirdb.org/cgi-bin/target_detail.cgi?targetID=3502188	663	53	http://www.mirdb.org/cgi-bin/mature_mir.cgi?name=hsa-miR-326	SMYD5	10322	SMYD family member 5
hsa-miR-326	MIMAT0000756	3502105	http://www.mirdb.org/cgi-bin/target_detail.cgi?targetID=3502105	664	53	http://www.mirdb.org/cgi-bin/mature_mir.cgi?name=hsa-miR-326	ZNF704	619279	zinc finger protein 704
hsa-miR-326	MIMAT0000756	3502059	http://www.mirdb.org/cgi-bin/target_detail.cgi?targetID=3502059	665	53	http://www.mirdb.org/cgi-bin/mature_mir.cgi?name=hsa-miR-326	FRAS1	80144	Fraser extracellular matrix complex subunit 1
hsa-miR-326	MIMAT0000756	3501726	http://www.mirdb.org/cgi-bin/target_detail.cgi?targetID=3501726	666	53	http://www.mirdb.org/cgi-bin/mature_mir.cgi?name=hsa-miR-326	HPCA	3208	hippocalcin
hsa-miR-326	MIMAT0000756	3501731	http://www.mirdb.org/cgi-bin/target_detail.cgi?targetID=3501731	667	53	http://www.mirdb.org/cgi-bin/mature_mir.cgi?name=hsa-miR-326	ADARB2	105	adenosine deaminase, RNA specific B2 (inactive)
hsa-miR-326	MIMAT0000756	3502229	http://www.mirdb.org/cgi-bin/target_detail.cgi?targetID=3502229	668	53	http://www.mirdb.org/cgi-bin/mature_mir.cgi?name=hsa-miR-326	ZSWIM1	90204	zinc finger SWIM-type containing 1
hsa-miR-326	MIMAT0000756	3501779	http://www.mirdb.org/cgi-bin/target_detail.cgi?targetID=3501779	669	53	http://www.mirdb.org/cgi-bin/mature_mir.cgi?name=hsa-miR-326	RASSF4	83937	Ras association domain family member 4
hsa-miR-326	MIMAT0000756	3501869	http://www.mirdb.org/cgi-bin/target_detail.cgi?targetID=3501869	670	53	http://www.mirdb.org/cgi-bin/mature_mir.cgi?name=hsa-miR-326	VGLL4	9686	vestigial like family member 4
hsa-miR-326	MIMAT0000756	3502040	http://www.mirdb.org/cgi-bin/target_detail.cgi?targetID=3502040	671	53	http://www.mirdb.org/cgi-bin/mature_mir.cgi?name=hsa-miR-326	EIF4E2	9470	eukaryotic translation initiation factor 4E family member 2
hsa-miR-326	MIMAT0000756	3502121	http://www.mirdb.org/cgi-bin/target_detail.cgi?targetID=3502121	672	53	http://www.mirdb.org/cgi-bin/mature_mir.cgi?name=hsa-miR-326	NCR3LG1	374383	natural killer cell cytotoxicity receptor 3 ligand 1
hsa-miR-326	MIMAT0000756	3501685	http://www.mirdb.org/cgi-bin/target_detail.cgi?targetID=3501685	673	53	http://www.mirdb.org/cgi-bin/mature_mir.cgi?name=hsa-miR-326	ZDHHC21	340481	zinc finger DHHC-type containing 21
hsa-miR-326	MIMAT0000756	3502153	http://www.mirdb.org/cgi-bin/target_detail.cgi?targetID=3502153	674	53	http://www.mirdb.org/cgi-bin/mature_mir.cgi?name=hsa-miR-326	PIAS4	51588	protein inhibitor of activated STAT 4
hsa-miR-326	MIMAT0000756	3502317	http://www.mirdb.org/cgi-bin/target_detail.cgi?targetID=3502317	675	53	http://www.mirdb.org/cgi-bin/mature_mir.cgi?name=hsa-miR-326	NR2C2	7182	nuclear receptor subfamily 2 group C member 2
hsa-miR-326	MIMAT0000756	3501942	http://www.mirdb.org/cgi-bin/target_detail.cgi?targetID=3501942	676	53	http://www.mirdb.org/cgi-bin/mature_mir.cgi?name=hsa-miR-326	TGFB1	7040	transforming growth factor beta 1
hsa-miR-326	MIMAT0000756	3502101	http://www.mirdb.org/cgi-bin/target_detail.cgi?targetID=3502101	677	53	http://www.mirdb.org/cgi-bin/mature_mir.cgi?name=hsa-miR-326	BRD4	23476	bromodomain containing 4
hsa-miR-326	MIMAT0000756	3501956	http://www.mirdb.org/cgi-bin/target_detail.cgi?targetID=3501956	678	53	http://www.mirdb.org/cgi-bin/mature_mir.cgi?name=hsa-miR-326	CBFA2T2	9139	CBFA2/RUNX1 translocation partner 2
hsa-miR-326	MIMAT0000756	3502136	http://www.mirdb.org/cgi-bin/target_detail.cgi?targetID=3502136	679	53	http://www.mirdb.org/cgi-bin/mature_mir.cgi?name=hsa-miR-326	ATP2B2	491	ATPase plasma membrane Ca2+ transporting 2
hsa-miR-326	MIMAT0000756	3501945	http://www.mirdb.org/cgi-bin/target_detail.cgi?targetID=3501945	680	53	http://www.mirdb.org/cgi-bin/mature_mir.cgi?name=hsa-miR-326	ITGA8	8516	integrin subunit alpha 8
hsa-miR-326	MIMAT0000756	3502409	http://www.mirdb.org/cgi-bin/target_detail.cgi?targetID=3502409	681	52	http://www.mirdb.org/cgi-bin/mature_mir.cgi?name=hsa-miR-326	CLIC5	53405	chloride intracellular channel 5
hsa-miR-326	MIMAT0000756	3502397	http://www.mirdb.org/cgi-bin/target_detail.cgi?targetID=3502397	682	52	http://www.mirdb.org/cgi-bin/mature_mir.cgi?name=hsa-miR-326	KDELR1	10945	KDEL endoplasmic reticulum protein retention receptor 1
hsa-miR-326	MIMAT0000756	3501973	http://www.mirdb.org/cgi-bin/target_detail.cgi?targetID=3501973	683	52	http://www.mirdb.org/cgi-bin/mature_mir.cgi?name=hsa-miR-326	IGF1R	3480	insulin like growth factor 1 receptor
hsa-miR-326	MIMAT0000756	3501978	http://www.mirdb.org/cgi-bin/target_detail.cgi?targetID=3501978	684	52	http://www.mirdb.org/cgi-bin/mature_mir.cgi?name=hsa-miR-326	ITGA7	3679	integrin subunit alpha 7
hsa-miR-326	MIMAT0000756	3501811	http://www.mirdb.org/cgi-bin/target_detail.cgi?targetID=3501811	685	52	http://www.mirdb.org/cgi-bin/mature_mir.cgi?name=hsa-miR-326	GRIN2A	2903	glutamate ionotropic receptor NMDA type subunit 2A
hsa-miR-326	MIMAT0000756	3501957	http://www.mirdb.org/cgi-bin/target_detail.cgi?targetID=3501957	686	52	http://www.mirdb.org/cgi-bin/mature_mir.cgi?name=hsa-miR-326	DYSF	8291	dysferlin
hsa-miR-326	MIMAT0000756	3502175	http://www.mirdb.org/cgi-bin/target_detail.cgi?targetID=3502175	687	52	http://www.mirdb.org/cgi-bin/mature_mir.cgi?name=hsa-miR-326	ANGEL1	23357	angel homolog 1
hsa-miR-326	MIMAT0000756	3502364	http://www.mirdb.org/cgi-bin/target_detail.cgi?targetID=3502364	688	52	http://www.mirdb.org/cgi-bin/mature_mir.cgi?name=hsa-miR-326	RTL8A	26071	retrotransposon Gag like 8A
hsa-miR-326	MIMAT0000756	3502165	http://www.mirdb.org/cgi-bin/target_detail.cgi?targetID=3502165	689	52	http://www.mirdb.org/cgi-bin/mature_mir.cgi?name=hsa-miR-326	NXPH3	11248	neurexophilin 3
hsa-miR-326	MIMAT0000756	3502167	http://www.mirdb.org/cgi-bin/target_detail.cgi?targetID=3502167	690	52	http://www.mirdb.org/cgi-bin/mature_mir.cgi?name=hsa-miR-326	GCNT2	2651	glucosaminyl (N-acetyl) transferase 2 (I blood group)
hsa-miR-326	MIMAT0000756	3502336	http://www.mirdb.org/cgi-bin/target_detail.cgi?targetID=3502336	691	52	http://www.mirdb.org/cgi-bin/mature_mir.cgi?name=hsa-miR-326	PRDM16	63976	PR/SET domain 16
hsa-miR-326	MIMAT0000756	3501850	http://www.mirdb.org/cgi-bin/target_detail.cgi?targetID=3501850	692	52	http://www.mirdb.org/cgi-bin/mature_mir.cgi?name=hsa-miR-326	ING5	84289	inhibitor of growth family member 5
hsa-miR-326	MIMAT0000756	3502024	http://www.mirdb.org/cgi-bin/target_detail.cgi?targetID=3502024	693	52	http://www.mirdb.org/cgi-bin/mature_mir.cgi?name=hsa-miR-326	FCAMR	83953	Fc fragment of IgA and IgM receptor
hsa-miR-326	MIMAT0000756	3501864	http://www.mirdb.org/cgi-bin/target_detail.cgi?targetID=3501864	694	52	http://www.mirdb.org/cgi-bin/mature_mir.cgi?name=hsa-miR-326	ASB6	140459	ankyrin repeat and SOCS box containing 6
hsa-miR-326	MIMAT0000756	3501905	http://www.mirdb.org/cgi-bin/target_detail.cgi?targetID=3501905	695	52	http://www.mirdb.org/cgi-bin/mature_mir.cgi?name=hsa-miR-326	WASHC2A	387680	WASH complex subunit 2A
hsa-miR-326	MIMAT0000756	3502301	http://www.mirdb.org/cgi-bin/target_detail.cgi?targetID=3502301	696	52	http://www.mirdb.org/cgi-bin/mature_mir.cgi?name=hsa-miR-326	CRHR1	1394	corticotropin releasing hormone receptor 1
hsa-miR-326	MIMAT0000756	3501894	http://www.mirdb.org/cgi-bin/target_detail.cgi?targetID=3501894	697	52	http://www.mirdb.org/cgi-bin/mature_mir.cgi?name=hsa-miR-326	SYNDIG1L	646658	synapse differentiation inducing 1 like
hsa-miR-326	MIMAT0000756	3501900	http://www.mirdb.org/cgi-bin/target_detail.cgi?targetID=3501900	698	52	http://www.mirdb.org/cgi-bin/mature_mir.cgi?name=hsa-miR-326	CLSTN1	22883	calsyntenin 1
hsa-miR-326	MIMAT0000756	3502214	http://www.mirdb.org/cgi-bin/target_detail.cgi?targetID=3502214	699	52	http://www.mirdb.org/cgi-bin/mature_mir.cgi?name=hsa-miR-326	BTN2A2	10385	butyrophilin subfamily 2 member A2
hsa-miR-326	MIMAT0000756	3502292	http://www.mirdb.org/cgi-bin/target_detail.cgi?targetID=3502292	700	52	http://www.mirdb.org/cgi-bin/mature_mir.cgi?name=hsa-miR-326	MTHFR	4524	methylenetetrahydrofolate reductase
hsa-miR-326	MIMAT0000756	3502193	http://www.mirdb.org/cgi-bin/target_detail.cgi?targetID=3502193	701	52	http://www.mirdb.org/cgi-bin/mature_mir.cgi?name=hsa-miR-326	TFB1M	51106	transcription factor B1, mitochondrial
hsa-miR-326	MIMAT0000756	3502241	http://www.mirdb.org/cgi-bin/target_detail.cgi?targetID=3502241	702	52	http://www.mirdb.org/cgi-bin/mature_mir.cgi?name=hsa-miR-326	PIK3R5	23533	phosphoinositide-3-kinase regulatory subunit 5
hsa-miR-326	MIMAT0000756	3502339	http://www.mirdb.org/cgi-bin/target_detail.cgi?targetID=3502339	703	52	http://www.mirdb.org/cgi-bin/mature_mir.cgi?name=hsa-miR-326	PHLDB1	23187	pleckstrin homology like domain family B member 1
hsa-miR-326	MIMAT0000756	3501754	http://www.mirdb.org/cgi-bin/target_detail.cgi?targetID=3501754	704	52	http://www.mirdb.org/cgi-bin/mature_mir.cgi?name=hsa-miR-326	RASL12	51285	RAS like family 12
hsa-miR-326	MIMAT0000756	3501771	http://www.mirdb.org/cgi-bin/target_detail.cgi?targetID=3501771	705	52	http://www.mirdb.org/cgi-bin/mature_mir.cgi?name=hsa-miR-326	KIAA0319L	79932	KIAA0319 like
hsa-miR-326	MIMAT0000756	3501852	http://www.mirdb.org/cgi-bin/target_detail.cgi?targetID=3501852	706	52	http://www.mirdb.org/cgi-bin/mature_mir.cgi?name=hsa-miR-326	SMIM10L1	100129361	small integral membrane protein 10 like 1
hsa-miR-326	MIMAT0000756	3501926	http://www.mirdb.org/cgi-bin/target_detail.cgi?targetID=3501926	707	52	http://www.mirdb.org/cgi-bin/mature_mir.cgi?name=hsa-miR-326	SNX27	81609	sorting nexin family member 27
hsa-miR-326	MIMAT0000756	3501851	http://www.mirdb.org/cgi-bin/target_detail.cgi?targetID=3501851	708	51	http://www.mirdb.org/cgi-bin/mature_mir.cgi?name=hsa-miR-326	BHLHE22	27319	basic helix-loop-helix family member e22
hsa-miR-326	MIMAT0000756	3501659	http://www.mirdb.org/cgi-bin/target_detail.cgi?targetID=3501659	709	51	http://www.mirdb.org/cgi-bin/mature_mir.cgi?name=hsa-miR-326	CD3G	917	CD3g molecule
hsa-miR-326	MIMAT0000756	3502382	http://www.mirdb.org/cgi-bin/target_detail.cgi?targetID=3502382	710	51	http://www.mirdb.org/cgi-bin/mature_mir.cgi?name=hsa-miR-326	CNN1	1264	calponin 1
hsa-miR-326	MIMAT0000756	3502396	http://www.mirdb.org/cgi-bin/target_detail.cgi?targetID=3502396	711	51	http://www.mirdb.org/cgi-bin/mature_mir.cgi?name=hsa-miR-326	CD180	4064	CD180 molecule
hsa-miR-326	MIMAT0000756	3501672	http://www.mirdb.org/cgi-bin/target_detail.cgi?targetID=3501672	712	51	http://www.mirdb.org/cgi-bin/mature_mir.cgi?name=hsa-miR-326	DCAF7	10238	DDB1 and CUL4 associated factor 7
hsa-miR-326	MIMAT0000756	3501776	http://www.mirdb.org/cgi-bin/target_detail.cgi?targetID=3501776	713	51	http://www.mirdb.org/cgi-bin/mature_mir.cgi?name=hsa-miR-326	PLEKHH1	57475	pleckstrin homology, MyTH4 and FERM domain containing H1
hsa-miR-326	MIMAT0000756	3501748	http://www.mirdb.org/cgi-bin/target_detail.cgi?targetID=3501748	714	51	http://www.mirdb.org/cgi-bin/mature_mir.cgi?name=hsa-miR-326	HLA-DMA	3108	major histocompatibility complex, class II, DM alpha
hsa-miR-326	MIMAT0000756	3501819	http://www.mirdb.org/cgi-bin/target_detail.cgi?targetID=3501819	715	51	http://www.mirdb.org/cgi-bin/mature_mir.cgi?name=hsa-miR-326	CYREN	78996	cell cycle regulator of NHEJ
hsa-miR-326	MIMAT0000756	3501944	http://www.mirdb.org/cgi-bin/target_detail.cgi?targetID=3501944	716	51	http://www.mirdb.org/cgi-bin/mature_mir.cgi?name=hsa-miR-326	EDA	1896	ectodysplasin A
hsa-miR-326	MIMAT0000756	3501939	http://www.mirdb.org/cgi-bin/target_detail.cgi?targetID=3501939	717	51	http://www.mirdb.org/cgi-bin/mature_mir.cgi?name=hsa-miR-326	HMGXB4	10042	HMG-box containing 4
hsa-miR-326	MIMAT0000756	3501772	http://www.mirdb.org/cgi-bin/target_detail.cgi?targetID=3501772	718	51	http://www.mirdb.org/cgi-bin/mature_mir.cgi?name=hsa-miR-326	ZDHHC3	51304	zinc finger DHHC-type containing 3
hsa-miR-326	MIMAT0000756	3502066	http://www.mirdb.org/cgi-bin/target_detail.cgi?targetID=3502066	719	51	http://www.mirdb.org/cgi-bin/mature_mir.cgi?name=hsa-miR-326	IFNLR1	163702	interferon lambda receptor 1
hsa-miR-326	MIMAT0000756	3502223	http://www.mirdb.org/cgi-bin/target_detail.cgi?targetID=3502223	720	51	http://www.mirdb.org/cgi-bin/mature_mir.cgi?name=hsa-miR-326	P2RY2	5029	purinergic receptor P2Y2
hsa-miR-326	MIMAT0000756	3502212	http://www.mirdb.org/cgi-bin/target_detail.cgi?targetID=3502212	721	51	http://www.mirdb.org/cgi-bin/mature_mir.cgi?name=hsa-miR-326	TUFT1	7286	tuftelin 1
hsa-miR-326	MIMAT0000756	3502376	http://www.mirdb.org/cgi-bin/target_detail.cgi?targetID=3502376	722	51	http://www.mirdb.org/cgi-bin/mature_mir.cgi?name=hsa-miR-326	ITGA3	3675	integrin subunit alpha 3
hsa-miR-326	MIMAT0000756	3501795	http://www.mirdb.org/cgi-bin/target_detail.cgi?targetID=3501795	723	51	http://www.mirdb.org/cgi-bin/mature_mir.cgi?name=hsa-miR-326	LZTS1	11178	leucine zipper tumor suppressor 1
hsa-miR-326	MIMAT0000756	3501674	http://www.mirdb.org/cgi-bin/target_detail.cgi?targetID=3501674	724	51	http://www.mirdb.org/cgi-bin/mature_mir.cgi?name=hsa-miR-326	SND1	27044	staphylococcal nuclease and tudor domain containing 1
hsa-miR-326	MIMAT0000756	3502013	http://www.mirdb.org/cgi-bin/target_detail.cgi?targetID=3502013	725	51	http://www.mirdb.org/cgi-bin/mature_mir.cgi?name=hsa-miR-326	XIRP2	129446	xin actin binding repeat containing 2
hsa-miR-326	MIMAT0000756	3501762	http://www.mirdb.org/cgi-bin/target_detail.cgi?targetID=3501762	726	51	http://www.mirdb.org/cgi-bin/mature_mir.cgi?name=hsa-miR-326	AGRN	375790	agrin
hsa-miR-326	MIMAT0000756	3501845	http://www.mirdb.org/cgi-bin/target_detail.cgi?targetID=3501845	727	51	http://www.mirdb.org/cgi-bin/mature_mir.cgi?name=hsa-miR-326	AWAT2	158835	acyl-CoA wax alcohol acyltransferase 2
hsa-miR-326	MIMAT0000756	3502018	http://www.mirdb.org/cgi-bin/target_detail.cgi?targetID=3502018	728	51	http://www.mirdb.org/cgi-bin/mature_mir.cgi?name=hsa-miR-326	DDT	1652	D-dopachrome tautomerase
hsa-miR-326	MIMAT0000756	3502019	http://www.mirdb.org/cgi-bin/target_detail.cgi?targetID=3502019	729	51	http://www.mirdb.org/cgi-bin/mature_mir.cgi?name=hsa-miR-326	ZFP41	286128	ZFP41 zinc finger protein
hsa-miR-326	MIMAT0000756	3501716	http://www.mirdb.org/cgi-bin/target_detail.cgi?targetID=3501716	730	51	http://www.mirdb.org/cgi-bin/mature_mir.cgi?name=hsa-miR-326	USB1	79650	U6 snRNA biogenesis phosphodiesterase 1
hsa-miR-326	MIMAT0000756	3502162	http://www.mirdb.org/cgi-bin/target_detail.cgi?targetID=3502162	731	51	http://www.mirdb.org/cgi-bin/mature_mir.cgi?name=hsa-miR-326	AKT3	10000	AKT serine/threonine kinase 3
hsa-miR-326	MIMAT0000756	3502373	http://www.mirdb.org/cgi-bin/target_detail.cgi?targetID=3502373	732	51	http://www.mirdb.org/cgi-bin/mature_mir.cgi?name=hsa-miR-326	GRAP	10750	GRB2 related adaptor protein
hsa-miR-326	MIMAT0000756	3502207	http://www.mirdb.org/cgi-bin/target_detail.cgi?targetID=3502207	733	51	http://www.mirdb.org/cgi-bin/mature_mir.cgi?name=hsa-miR-326	C2CD2L	9854	C2CD2 like
hsa-miR-326	MIMAT0000756	3502139	http://www.mirdb.org/cgi-bin/target_detail.cgi?targetID=3502139	734	51	http://www.mirdb.org/cgi-bin/mature_mir.cgi?name=hsa-miR-326	DOCK3	1795	dedicator of cytokinesis 3
hsa-miR-326	MIMAT0000756	3501805	http://www.mirdb.org/cgi-bin/target_detail.cgi?targetID=3501805	735	51	http://www.mirdb.org/cgi-bin/mature_mir.cgi?name=hsa-miR-326	TRPC4AP	26133	transient receptor potential cation channel subfamily C member 4 associated protein
hsa-miR-326	MIMAT0000756	3501820	http://www.mirdb.org/cgi-bin/target_detail.cgi?targetID=3501820	736	50	http://www.mirdb.org/cgi-bin/mature_mir.cgi?name=hsa-miR-326	SLIT2	9353	slit guidance ligand 2
hsa-miR-326	MIMAT0000756	3501699	http://www.mirdb.org/cgi-bin/target_detail.cgi?targetID=3501699	737	50	http://www.mirdb.org/cgi-bin/mature_mir.cgi?name=hsa-miR-326	TRAF6	7189	TNF receptor associated factor 6
hsa-miR-326	MIMAT0000756	3502077	http://www.mirdb.org/cgi-bin/target_detail.cgi?targetID=3502077	738	50	http://www.mirdb.org/cgi-bin/mature_mir.cgi?name=hsa-miR-326	PTPN3	5774	protein tyrosine phosphatase, non-receptor type 3
hsa-miR-326	MIMAT0000756	3501866	http://www.mirdb.org/cgi-bin/target_detail.cgi?targetID=3501866	739	50	http://www.mirdb.org/cgi-bin/mature_mir.cgi?name=hsa-miR-326	FAM53C	51307	family with sequence similarity 53 member C
hsa-miR-326	MIMAT0000756	3502089	http://www.mirdb.org/cgi-bin/target_detail.cgi?targetID=3502089	740	50	http://www.mirdb.org/cgi-bin/mature_mir.cgi?name=hsa-miR-326	LOC389199	389199	uncharacterized LOC389199
hsa-miR-326	MIMAT0000756	3502404	http://www.mirdb.org/cgi-bin/target_detail.cgi?targetID=3502404	741	50	http://www.mirdb.org/cgi-bin/mature_mir.cgi?name=hsa-miR-326	MMP1	4312	matrix metallopeptidase 1
hsa-miR-326	MIMAT0000756	3502061	http://www.mirdb.org/cgi-bin/target_detail.cgi?targetID=3502061	742	50	http://www.mirdb.org/cgi-bin/mature_mir.cgi?name=hsa-miR-326	ADAM33	80332	ADAM metallopeptidase domain 33
hsa-miR-326	MIMAT0000756	3502351	http://www.mirdb.org/cgi-bin/target_detail.cgi?targetID=3502351	743	50	http://www.mirdb.org/cgi-bin/mature_mir.cgi?name=hsa-miR-326	TSFM	10102	Ts translation elongation factor, mitochondrial
hsa-miR-326	MIMAT0000756	3501693	http://www.mirdb.org/cgi-bin/target_detail.cgi?targetID=3501693	744	50	http://www.mirdb.org/cgi-bin/mature_mir.cgi?name=hsa-miR-326	HIC2	23119	HIC ZBTB transcriptional repressor 2
hsa-miR-326	MIMAT0000756	3501916	http://www.mirdb.org/cgi-bin/target_detail.cgi?targetID=3501916	745	50	http://www.mirdb.org/cgi-bin/mature_mir.cgi?name=hsa-miR-326	KLHL30	377007	kelch like family member 30
hsa-miR-326	MIMAT0000756	3502026	http://www.mirdb.org/cgi-bin/target_detail.cgi?targetID=3502026	746	50	http://www.mirdb.org/cgi-bin/mature_mir.cgi?name=hsa-miR-326	ZNF814	730051	zinc finger protein 814
hsa-miR-326	MIMAT0000756	3502164	http://www.mirdb.org/cgi-bin/target_detail.cgi?targetID=3502164	747	50	http://www.mirdb.org/cgi-bin/mature_mir.cgi?name=hsa-miR-326	CSNK2A1	1457	casein kinase 2 alpha 1
hsa-miR-326	MIMAT0000756	3502161	http://www.mirdb.org/cgi-bin/target_detail.cgi?targetID=3502161	748	50	http://www.mirdb.org/cgi-bin/mature_mir.cgi?name=hsa-miR-326	ELFN1	392617	extracellular leucine rich repeat and fibronectin type III domain containing 1
hsa-miR-326	MIMAT0000756	3502370	http://www.mirdb.org/cgi-bin/target_detail.cgi?targetID=3502370	749	50	http://www.mirdb.org/cgi-bin/mature_mir.cgi?name=hsa-miR-326	KIFC2	90990	kinesin family member C2
hsa-miR-326	MIMAT0000756	3502209	http://www.mirdb.org/cgi-bin/target_detail.cgi?targetID=3502209	750	50	http://www.mirdb.org/cgi-bin/mature_mir.cgi?name=hsa-miR-326	ZFP64	55734	ZFP64 zinc finger protein
hsa-miR-326	MIMAT0000756	3501810	http://www.mirdb.org/cgi-bin/target_detail.cgi?targetID=3501810	751	50	http://www.mirdb.org/cgi-bin/mature_mir.cgi?name=hsa-miR-326	FAM163A	148753	family with sequence similarity 163 member A
hsa-miR-326	MIMAT0000756	3501778	http://www.mirdb.org/cgi-bin/target_detail.cgi?targetID=3501778	752	50	http://www.mirdb.org/cgi-bin/mature_mir.cgi?name=hsa-miR-326	IL1B	3553	interleukin 1 beta
hsa-miR-326	MIMAT0000756	3502218	http://www.mirdb.org/cgi-bin/target_detail.cgi?targetID=3502218	753	50	http://www.mirdb.org/cgi-bin/mature_mir.cgi?name=hsa-miR-326	PPP2R5D	5528	protein phosphatase 2 regulatory subunit B'delta
hsa-miR-326	MIMAT0000756	3502279	http://www.mirdb.org/cgi-bin/target_detail.cgi?targetID=3502279	754	50	http://www.mirdb.org/cgi-bin/mature_mir.cgi?name=hsa-miR-326	SLC35F1	222553	solute carrier family 35 member F1
hsa-miR-326	MIMAT0000756	3502124	http://www.mirdb.org/cgi-bin/target_detail.cgi?targetID=3502124	755	50	http://www.mirdb.org/cgi-bin/mature_mir.cgi?name=hsa-miR-326	MTA3	57504	metastasis associated 1 family member 3
hsa-miR-326	MIMAT0000756	3502095	http://www.mirdb.org/cgi-bin/target_detail.cgi?targetID=3502095	756	50	http://www.mirdb.org/cgi-bin/mature_mir.cgi?name=hsa-miR-326	TM9SF1	10548	transmembrane 9 superfamily member 1
hsa-miR-326	MIMAT0000756	3501886	http://www.mirdb.org/cgi-bin/target_detail.cgi?targetID=3501886	757	50	http://www.mirdb.org/cgi-bin/mature_mir.cgi?name=hsa-miR-326	LCE2A	353139	late cornified envelope 2A
hsa-miR-326	MIMAT0000756	3502060	http://www.mirdb.org/cgi-bin/target_detail.cgi?targetID=3502060	758	50	http://www.mirdb.org/cgi-bin/mature_mir.cgi?name=hsa-miR-326	CISD3	284106	CDGSH iron sulfur domain 3
hsa-miR-326	MIMAT0000756	3501798	http://www.mirdb.org/cgi-bin/target_detail.cgi?targetID=3501798	759	50	http://www.mirdb.org/cgi-bin/mature_mir.cgi?name=hsa-miR-326	B3GNT7	93010	UDP-GlcNAc:betaGal beta-1,3-N-acetylglucosaminyltransferase 7
hsa-miR-574-5p	MIMAT0004795	3479095	http://www.mirdb.org/cgi-bin/target_detail.cgi?targetID=3479095	1	100	http://www.mirdb.org/cgi-bin/mature_mir.cgi?name=hsa-miR-574-5p	CALCOCO1	57658	calcium binding and coiled-coil domain 1
hsa-miR-574-5p	MIMAT0004795	3479353	http://www.mirdb.org/cgi-bin/target_detail.cgi?targetID=3479353	2	100	http://www.mirdb.org/cgi-bin/mature_mir.cgi?name=hsa-miR-574-5p	FOXI2	399823	forkhead box I2
hsa-miR-574-5p	MIMAT0004795	3479480	http://www.mirdb.org/cgi-bin/target_detail.cgi?targetID=3479480	3	97	http://www.mirdb.org/cgi-bin/mature_mir.cgi?name=hsa-miR-574-5p	C11orf96	387763	chromosome 11 open reading frame 96
hsa-miR-574-5p	MIMAT0004795	3479328	http://www.mirdb.org/cgi-bin/target_detail.cgi?targetID=3479328	4	96	http://www.mirdb.org/cgi-bin/mature_mir.cgi?name=hsa-miR-574-5p	RFX4	5992	regulatory factor X4
hsa-miR-574-5p	MIMAT0004795	3479099	http://www.mirdb.org/cgi-bin/target_detail.cgi?targetID=3479099	5	95	http://www.mirdb.org/cgi-bin/mature_mir.cgi?name=hsa-miR-574-5p	NSUN5	55695	NOP2/Sun RNA methyltransferase family member 5
hsa-miR-574-5p	MIMAT0004795	3479210	http://www.mirdb.org/cgi-bin/target_detail.cgi?targetID=3479210	6	95	http://www.mirdb.org/cgi-bin/mature_mir.cgi?name=hsa-miR-574-5p	DGKG	1608	diacylglycerol kinase gamma
hsa-miR-574-5p	MIMAT0004795	3479312	http://www.mirdb.org/cgi-bin/target_detail.cgi?targetID=3479312	7	95	http://www.mirdb.org/cgi-bin/mature_mir.cgi?name=hsa-miR-574-5p	TCF20	6942	transcription factor 20
hsa-miR-574-5p	MIMAT0004795	3479418	http://www.mirdb.org/cgi-bin/target_detail.cgi?targetID=3479418	8	94	http://www.mirdb.org/cgi-bin/mature_mir.cgi?name=hsa-miR-574-5p	CCK	885	cholecystokinin
hsa-miR-574-5p	MIMAT0004795	3479111	http://www.mirdb.org/cgi-bin/target_detail.cgi?targetID=3479111	9	94	http://www.mirdb.org/cgi-bin/mature_mir.cgi?name=hsa-miR-574-5p	FOXN3	1112	forkhead box N3
hsa-miR-574-5p	MIMAT0004795	3479358	http://www.mirdb.org/cgi-bin/target_detail.cgi?targetID=3479358	10	93	http://www.mirdb.org/cgi-bin/mature_mir.cgi?name=hsa-miR-574-5p	DDB1	1642	damage specific DNA binding protein 1
hsa-miR-574-5p	MIMAT0004795	3479268	http://www.mirdb.org/cgi-bin/target_detail.cgi?targetID=3479268	11	92	http://www.mirdb.org/cgi-bin/mature_mir.cgi?name=hsa-miR-574-5p	DAZL	1618	deleted in azoospermia like
hsa-miR-574-5p	MIMAT0004795	3479453	http://www.mirdb.org/cgi-bin/target_detail.cgi?targetID=3479453	12	92	http://www.mirdb.org/cgi-bin/mature_mir.cgi?name=hsa-miR-574-5p	LARP6	55323	La ribonucleoprotein domain family member 6
hsa-miR-574-5p	MIMAT0004795	3479475	http://www.mirdb.org/cgi-bin/target_detail.cgi?targetID=3479475	13	92	http://www.mirdb.org/cgi-bin/mature_mir.cgi?name=hsa-miR-574-5p	L2HGDH	79944	L-2-hydroxyglutarate dehydrogenase
hsa-miR-574-5p	MIMAT0004795	3479272	http://www.mirdb.org/cgi-bin/target_detail.cgi?targetID=3479272	14	91	http://www.mirdb.org/cgi-bin/mature_mir.cgi?name=hsa-miR-574-5p	NRN1	51299	neuritin 1
hsa-miR-574-5p	MIMAT0004795	3479280	http://www.mirdb.org/cgi-bin/target_detail.cgi?targetID=3479280	15	91	http://www.mirdb.org/cgi-bin/mature_mir.cgi?name=hsa-miR-574-5p	FOXL2NB	401089	FOXL2 neighbor
hsa-miR-574-5p	MIMAT0004795	3479513	http://www.mirdb.org/cgi-bin/target_detail.cgi?targetID=3479513	16	90	http://www.mirdb.org/cgi-bin/mature_mir.cgi?name=hsa-miR-574-5p	MS4A7	58475	membrane spanning 4-domains A7
hsa-miR-574-5p	MIMAT0004795	3479242	http://www.mirdb.org/cgi-bin/target_detail.cgi?targetID=3479242	17	90	http://www.mirdb.org/cgi-bin/mature_mir.cgi?name=hsa-miR-574-5p	IL5RA	3568	interleukin 5 receptor subunit alpha
hsa-miR-574-5p	MIMAT0004795	3479488	http://www.mirdb.org/cgi-bin/target_detail.cgi?targetID=3479488	18	90	http://www.mirdb.org/cgi-bin/mature_mir.cgi?name=hsa-miR-574-5p	HLTF	6596	helicase like transcription factor
hsa-miR-574-5p	MIMAT0004795	3479256	http://www.mirdb.org/cgi-bin/target_detail.cgi?targetID=3479256	19	89	http://www.mirdb.org/cgi-bin/mature_mir.cgi?name=hsa-miR-574-5p	KDELC2	143888	KDEL motif containing 2
hsa-miR-574-5p	MIMAT0004795	3479400	http://www.mirdb.org/cgi-bin/target_detail.cgi?targetID=3479400	20	89	http://www.mirdb.org/cgi-bin/mature_mir.cgi?name=hsa-miR-574-5p	RERGL	79785	RERG like
hsa-miR-574-5p	MIMAT0004795	3479449	http://www.mirdb.org/cgi-bin/target_detail.cgi?targetID=3479449	21	89	http://www.mirdb.org/cgi-bin/mature_mir.cgi?name=hsa-miR-574-5p	CELF4	56853	CUGBP Elav-like family member 4
hsa-miR-574-5p	MIMAT0004795	3479296	http://www.mirdb.org/cgi-bin/target_detail.cgi?targetID=3479296	22	89	http://www.mirdb.org/cgi-bin/mature_mir.cgi?name=hsa-miR-574-5p	EVX1	2128	even-skipped homeobox 1
hsa-miR-574-5p	MIMAT0004795	3479355	http://www.mirdb.org/cgi-bin/target_detail.cgi?targetID=3479355	23	89	http://www.mirdb.org/cgi-bin/mature_mir.cgi?name=hsa-miR-574-5p	NEBL	10529	nebulette
hsa-miR-574-5p	MIMAT0004795	3479255	http://www.mirdb.org/cgi-bin/target_detail.cgi?targetID=3479255	24	89	http://www.mirdb.org/cgi-bin/mature_mir.cgi?name=hsa-miR-574-5p	INSYN2B	100131897	inhibitory synaptic factor family member 2B
hsa-miR-574-5p	MIMAT0004795	3479221	http://www.mirdb.org/cgi-bin/target_detail.cgi?targetID=3479221	25	89	http://www.mirdb.org/cgi-bin/mature_mir.cgi?name=hsa-miR-574-5p	NKAIN1	79570	sodium/potassium transporting ATPase interacting 1
hsa-miR-574-5p	MIMAT0004795	3479240	http://www.mirdb.org/cgi-bin/target_detail.cgi?targetID=3479240	26	89	http://www.mirdb.org/cgi-bin/mature_mir.cgi?name=hsa-miR-574-5p	VWA5B2	90113	von Willebrand factor A domain containing 5B2
hsa-miR-574-5p	MIMAT0004795	3479331	http://www.mirdb.org/cgi-bin/target_detail.cgi?targetID=3479331	27	89	http://www.mirdb.org/cgi-bin/mature_mir.cgi?name=hsa-miR-574-5p	ARFGEF1	10565	ADP ribosylation factor guanine nucleotide exchange factor 1
hsa-miR-574-5p	MIMAT0004795	3479405	http://www.mirdb.org/cgi-bin/target_detail.cgi?targetID=3479405	28	89	http://www.mirdb.org/cgi-bin/mature_mir.cgi?name=hsa-miR-574-5p	RSC1A1	6248	regulator of solute carriers 1
hsa-miR-574-5p	MIMAT0004795	3479465	http://www.mirdb.org/cgi-bin/target_detail.cgi?targetID=3479465	29	89	http://www.mirdb.org/cgi-bin/mature_mir.cgi?name=hsa-miR-574-5p	NSD2	7468	nuclear receptor binding SET domain protein 2
hsa-miR-574-5p	MIMAT0004795	3479269	http://www.mirdb.org/cgi-bin/target_detail.cgi?targetID=3479269	30	88	http://www.mirdb.org/cgi-bin/mature_mir.cgi?name=hsa-miR-574-5p	ZNF626	199777	zinc finger protein 626
hsa-miR-574-5p	MIMAT0004795	3479254	http://www.mirdb.org/cgi-bin/target_detail.cgi?targetID=3479254	31	88	http://www.mirdb.org/cgi-bin/mature_mir.cgi?name=hsa-miR-574-5p	SHISA9	729993	shisa family member 9
hsa-miR-574-5p	MIMAT0004795	3479361	http://www.mirdb.org/cgi-bin/target_detail.cgi?targetID=3479361	32	88	http://www.mirdb.org/cgi-bin/mature_mir.cgi?name=hsa-miR-574-5p	TRIM68	55128	tripartite motif containing 68
hsa-miR-574-5p	MIMAT0004795	3479426	http://www.mirdb.org/cgi-bin/target_detail.cgi?targetID=3479426	33	88	http://www.mirdb.org/cgi-bin/mature_mir.cgi?name=hsa-miR-574-5p	ST8SIA4	7903	ST8 alpha-N-acetyl-neuraminide alpha-2,8-sialyltransferase 4
hsa-miR-574-5p	MIMAT0004795	3479308	http://www.mirdb.org/cgi-bin/target_detail.cgi?targetID=3479308	34	88	http://www.mirdb.org/cgi-bin/mature_mir.cgi?name=hsa-miR-574-5p	REL	5966	REL proto-oncogene, NF-kB subunit
hsa-miR-574-5p	MIMAT0004795	3479228	http://www.mirdb.org/cgi-bin/target_detail.cgi?targetID=3479228	35	88	http://www.mirdb.org/cgi-bin/mature_mir.cgi?name=hsa-miR-574-5p	SLC52A2	79581	solute carrier family 52 member 2
hsa-miR-574-5p	MIMAT0004795	3479248	http://www.mirdb.org/cgi-bin/target_detail.cgi?targetID=3479248	36	87	http://www.mirdb.org/cgi-bin/mature_mir.cgi?name=hsa-miR-574-5p	ADGRB2	576	adhesion G protein-coupled receptor B2
hsa-miR-574-5p	MIMAT0004795	3479142	http://www.mirdb.org/cgi-bin/target_detail.cgi?targetID=3479142	37	87	http://www.mirdb.org/cgi-bin/mature_mir.cgi?name=hsa-miR-574-5p	ONECUT2	9480	one cut homeobox 2
hsa-miR-574-5p	MIMAT0004795	3479368	http://www.mirdb.org/cgi-bin/target_detail.cgi?targetID=3479368	38	87	http://www.mirdb.org/cgi-bin/mature_mir.cgi?name=hsa-miR-574-5p	LRIT1	26103	leucine rich repeat, Ig-like and transmembrane domains 1
hsa-miR-574-5p	MIMAT0004795	3479265	http://www.mirdb.org/cgi-bin/target_detail.cgi?targetID=3479265	39	87	http://www.mirdb.org/cgi-bin/mature_mir.cgi?name=hsa-miR-574-5p	CAPSL	133690	calcyphosine like
hsa-miR-574-5p	MIMAT0004795	3479370	http://www.mirdb.org/cgi-bin/target_detail.cgi?targetID=3479370	40	87	http://www.mirdb.org/cgi-bin/mature_mir.cgi?name=hsa-miR-574-5p	PHF20L1	51105	PHD finger protein 20 like 1
hsa-miR-574-5p	MIMAT0004795	3479476	http://www.mirdb.org/cgi-bin/target_detail.cgi?targetID=3479476	41	87	http://www.mirdb.org/cgi-bin/mature_mir.cgi?name=hsa-miR-574-5p	FAM221B	392307	family with sequence similarity 221 member B
hsa-miR-574-5p	MIMAT0004795	3479348	http://www.mirdb.org/cgi-bin/target_detail.cgi?targetID=3479348	42	87	http://www.mirdb.org/cgi-bin/mature_mir.cgi?name=hsa-miR-574-5p	SHANK3	85358	SH3 and multiple ankyrin repeat domains 3
hsa-miR-574-5p	MIMAT0004795	3479343	http://www.mirdb.org/cgi-bin/target_detail.cgi?targetID=3479343	43	87	http://www.mirdb.org/cgi-bin/mature_mir.cgi?name=hsa-miR-574-5p	MORF4L1	10933	mortality factor 4 like 1
hsa-miR-574-5p	MIMAT0004795	3479330	http://www.mirdb.org/cgi-bin/target_detail.cgi?targetID=3479330	44	86	http://www.mirdb.org/cgi-bin/mature_mir.cgi?name=hsa-miR-574-5p	BTBD7	55727	BTB domain containing 7
hsa-miR-574-5p	MIMAT0004795	3479505	http://www.mirdb.org/cgi-bin/target_detail.cgi?targetID=3479505	45	86	http://www.mirdb.org/cgi-bin/mature_mir.cgi?name=hsa-miR-574-5p	IDH1	3417	isocitrate dehydrogenase (NADP(+)) 1, cytosolic
hsa-miR-574-5p	MIMAT0004795	3479239	http://www.mirdb.org/cgi-bin/target_detail.cgi?targetID=3479239	46	86	http://www.mirdb.org/cgi-bin/mature_mir.cgi?name=hsa-miR-574-5p	MYCBP	26292	MYC binding protein
hsa-miR-574-5p	MIMAT0004795	3479347	http://www.mirdb.org/cgi-bin/target_detail.cgi?targetID=3479347	47	86	http://www.mirdb.org/cgi-bin/mature_mir.cgi?name=hsa-miR-574-5p	KALRN	8997	kalirin RhoGEF kinase
hsa-miR-574-5p	MIMAT0004795	3479359	http://www.mirdb.org/cgi-bin/target_detail.cgi?targetID=3479359	48	86	http://www.mirdb.org/cgi-bin/mature_mir.cgi?name=hsa-miR-574-5p	RGMA	56963	repulsive guidance molecule BMP co-receptor a
hsa-miR-574-5p	MIMAT0004795	3479135	http://www.mirdb.org/cgi-bin/target_detail.cgi?targetID=3479135	49	86	http://www.mirdb.org/cgi-bin/mature_mir.cgi?name=hsa-miR-574-5p	MIS12	79003	MIS12, kinetochore complex component
hsa-miR-574-5p	MIMAT0004795	3479191	http://www.mirdb.org/cgi-bin/target_detail.cgi?targetID=3479191	50	85	http://www.mirdb.org/cgi-bin/mature_mir.cgi?name=hsa-miR-574-5p	USP44	84101	ubiquitin specific peptidase 44
hsa-miR-574-5p	MIMAT0004795	3479273	http://www.mirdb.org/cgi-bin/target_detail.cgi?targetID=3479273	51	85	http://www.mirdb.org/cgi-bin/mature_mir.cgi?name=hsa-miR-574-5p	KATNAL1	84056	katanin catalytic subunit A1 like 1
hsa-miR-574-5p	MIMAT0004795	3479341	http://www.mirdb.org/cgi-bin/target_detail.cgi?targetID=3479341	52	85	http://www.mirdb.org/cgi-bin/mature_mir.cgi?name=hsa-miR-574-5p	CALML4	91860	calmodulin like 4
hsa-miR-574-5p	MIMAT0004795	3479222	http://www.mirdb.org/cgi-bin/target_detail.cgi?targetID=3479222	53	85	http://www.mirdb.org/cgi-bin/mature_mir.cgi?name=hsa-miR-574-5p	DPP4	1803	dipeptidyl peptidase 4
hsa-miR-574-5p	MIMAT0004795	3479395	http://www.mirdb.org/cgi-bin/target_detail.cgi?targetID=3479395	54	85	http://www.mirdb.org/cgi-bin/mature_mir.cgi?name=hsa-miR-574-5p	ZNF589	51385	zinc finger protein 589
hsa-miR-574-5p	MIMAT0004795	3479136	http://www.mirdb.org/cgi-bin/target_detail.cgi?targetID=3479136	55	85	http://www.mirdb.org/cgi-bin/mature_mir.cgi?name=hsa-miR-574-5p	GOLGA1	2800	golgin A1
hsa-miR-574-5p	MIMAT0004795	3479279	http://www.mirdb.org/cgi-bin/target_detail.cgi?targetID=3479279	56	85	http://www.mirdb.org/cgi-bin/mature_mir.cgi?name=hsa-miR-574-5p	CCDC141	285025	coiled-coil domain containing 141
hsa-miR-574-5p	MIMAT0004795	3479498	http://www.mirdb.org/cgi-bin/target_detail.cgi?targetID=3479498	57	84	http://www.mirdb.org/cgi-bin/mature_mir.cgi?name=hsa-miR-574-5p	SOX6	55553	SRY-box 6
hsa-miR-574-5p	MIMAT0004795	3479223	http://www.mirdb.org/cgi-bin/target_detail.cgi?targetID=3479223	58	84	http://www.mirdb.org/cgi-bin/mature_mir.cgi?name=hsa-miR-574-5p	CCDC70	83446	coiled-coil domain containing 70
hsa-miR-574-5p	MIMAT0004795	3479206	http://www.mirdb.org/cgi-bin/target_detail.cgi?targetID=3479206	59	84	http://www.mirdb.org/cgi-bin/mature_mir.cgi?name=hsa-miR-574-5p	SEMA7A	8482	semaphorin 7A (John Milton Hagen blood group)
hsa-miR-574-5p	MIMAT0004795	3479456	http://www.mirdb.org/cgi-bin/target_detail.cgi?targetID=3479456	60	84	http://www.mirdb.org/cgi-bin/mature_mir.cgi?name=hsa-miR-574-5p	S100A12	6283	S100 calcium binding protein A12
hsa-miR-574-5p	MIMAT0004795	3479275	http://www.mirdb.org/cgi-bin/target_detail.cgi?targetID=3479275	61	84	http://www.mirdb.org/cgi-bin/mature_mir.cgi?name=hsa-miR-574-5p	ZNF578	147660	zinc finger protein 578
hsa-miR-574-5p	MIMAT0004795	3479287	http://www.mirdb.org/cgi-bin/target_detail.cgi?targetID=3479287	62	84	http://www.mirdb.org/cgi-bin/mature_mir.cgi?name=hsa-miR-574-5p	PRADC1	84279	protease associated domain containing 1
hsa-miR-574-5p	MIMAT0004795	3479518	http://www.mirdb.org/cgi-bin/target_detail.cgi?targetID=3479518	63	84	http://www.mirdb.org/cgi-bin/mature_mir.cgi?name=hsa-miR-574-5p	EPHA3	2042	EPH receptor A3
hsa-miR-574-5p	MIMAT0004795	3479411	http://www.mirdb.org/cgi-bin/target_detail.cgi?targetID=3479411	64	84	http://www.mirdb.org/cgi-bin/mature_mir.cgi?name=hsa-miR-574-5p	MKRN1	23608	makorin ring finger protein 1
hsa-miR-574-5p	MIMAT0004795	3479375	http://www.mirdb.org/cgi-bin/target_detail.cgi?targetID=3479375	65	83	http://www.mirdb.org/cgi-bin/mature_mir.cgi?name=hsa-miR-574-5p	CYP2S1	29785	cytochrome P450 family 2 subfamily S member 1
hsa-miR-574-5p	MIMAT0004795	3479434	http://www.mirdb.org/cgi-bin/target_detail.cgi?targetID=3479434	66	83	http://www.mirdb.org/cgi-bin/mature_mir.cgi?name=hsa-miR-574-5p	MDGA1	266727	MAM domain containing glycosylphosphatidylinositol anchor 1
hsa-miR-574-5p	MIMAT0004795	3479314	http://www.mirdb.org/cgi-bin/target_detail.cgi?targetID=3479314	67	83	http://www.mirdb.org/cgi-bin/mature_mir.cgi?name=hsa-miR-574-5p	EEF2K	29904	eukaryotic elongation factor 2 kinase
hsa-miR-574-5p	MIMAT0004795	3479192	http://www.mirdb.org/cgi-bin/target_detail.cgi?targetID=3479192	68	82	http://www.mirdb.org/cgi-bin/mature_mir.cgi?name=hsa-miR-574-5p	ASNA1	439	arsA arsenite transporter, ATP-binding, homolog 1 (bacterial)
hsa-miR-574-5p	MIMAT0004795	3479436	http://www.mirdb.org/cgi-bin/target_detail.cgi?targetID=3479436	69	82	http://www.mirdb.org/cgi-bin/mature_mir.cgi?name=hsa-miR-574-5p	CCDC88C	440193	coiled-coil domain containing 88C
hsa-miR-574-5p	MIMAT0004795	3479270	http://www.mirdb.org/cgi-bin/target_detail.cgi?targetID=3479270	70	82	http://www.mirdb.org/cgi-bin/mature_mir.cgi?name=hsa-miR-574-5p	GALNT3	2591	polypeptide N-acetylgalactosaminyltransferase 3
hsa-miR-574-5p	MIMAT0004795	3479373	http://www.mirdb.org/cgi-bin/target_detail.cgi?targetID=3479373	71	82	http://www.mirdb.org/cgi-bin/mature_mir.cgi?name=hsa-miR-574-5p	NT5C3A	51251	5'-nucleotidase, cytosolic IIIA
hsa-miR-574-5p	MIMAT0004795	3479466	http://www.mirdb.org/cgi-bin/target_detail.cgi?targetID=3479466	72	82	http://www.mirdb.org/cgi-bin/mature_mir.cgi?name=hsa-miR-574-5p	WDR19	57728	WD repeat domain 19
hsa-miR-574-5p	MIMAT0004795	3479289	http://www.mirdb.org/cgi-bin/target_detail.cgi?targetID=3479289	73	82	http://www.mirdb.org/cgi-bin/mature_mir.cgi?name=hsa-miR-574-5p	CDC42BPB	9578	CDC42 binding protein kinase beta
hsa-miR-574-5p	MIMAT0004795	3479225	http://www.mirdb.org/cgi-bin/target_detail.cgi?targetID=3479225	74	82	http://www.mirdb.org/cgi-bin/mature_mir.cgi?name=hsa-miR-574-5p	ATCAY	85300	ATCAY, caytaxin
hsa-miR-574-5p	MIMAT0004795	3479450	http://www.mirdb.org/cgi-bin/target_detail.cgi?targetID=3479450	75	81	http://www.mirdb.org/cgi-bin/mature_mir.cgi?name=hsa-miR-574-5p	THRB	7068	thyroid hormone receptor beta
hsa-miR-574-5p	MIMAT0004795	3479329	http://www.mirdb.org/cgi-bin/target_detail.cgi?targetID=3479329	76	81	http://www.mirdb.org/cgi-bin/mature_mir.cgi?name=hsa-miR-574-5p	NSD1	64324	nuclear receptor binding SET domain protein 1
hsa-miR-574-5p	MIMAT0004795	3479278	http://www.mirdb.org/cgi-bin/target_detail.cgi?targetID=3479278	77	81	http://www.mirdb.org/cgi-bin/mature_mir.cgi?name=hsa-miR-574-5p	RNF114	55905	ring finger protein 114
hsa-miR-574-5p	MIMAT0004795	3479324	http://www.mirdb.org/cgi-bin/target_detail.cgi?targetID=3479324	78	81	http://www.mirdb.org/cgi-bin/mature_mir.cgi?name=hsa-miR-574-5p	CD96	10225	CD96 molecule
hsa-miR-574-5p	MIMAT0004795	3479233	http://www.mirdb.org/cgi-bin/target_detail.cgi?targetID=3479233	79	81	http://www.mirdb.org/cgi-bin/mature_mir.cgi?name=hsa-miR-574-5p	EEF1AKMT3	25895	EEF1A lysine methyltransferase 3
hsa-miR-574-5p	MIMAT0004795	3479528	http://www.mirdb.org/cgi-bin/target_detail.cgi?targetID=3479528	80	81	http://www.mirdb.org/cgi-bin/mature_mir.cgi?name=hsa-miR-574-5p	TEAD1	7003	TEA domain transcription factor 1
hsa-miR-574-5p	MIMAT0004795	3479196	http://www.mirdb.org/cgi-bin/target_detail.cgi?targetID=3479196	81	81	http://www.mirdb.org/cgi-bin/mature_mir.cgi?name=hsa-miR-574-5p	FOSL1	8061	FOS like 1, AP-1 transcription factor subunit
hsa-miR-574-5p	MIMAT0004795	3479319	http://www.mirdb.org/cgi-bin/target_detail.cgi?targetID=3479319	82	80	http://www.mirdb.org/cgi-bin/mature_mir.cgi?name=hsa-miR-574-5p	UBA3	9039	ubiquitin like modifier activating enzyme 3
hsa-miR-574-5p	MIMAT0004795	3479220	http://www.mirdb.org/cgi-bin/target_detail.cgi?targetID=3479220	83	80	http://www.mirdb.org/cgi-bin/mature_mir.cgi?name=hsa-miR-574-5p	CREM	1390	cAMP responsive element modulator
hsa-miR-574-5p	MIMAT0004795	3479470	http://www.mirdb.org/cgi-bin/target_detail.cgi?targetID=3479470	84	80	http://www.mirdb.org/cgi-bin/mature_mir.cgi?name=hsa-miR-574-5p	EBP	10682	EBP, cholestenol delta-isomerase
hsa-miR-574-5p	MIMAT0004795	3479176	http://www.mirdb.org/cgi-bin/target_detail.cgi?targetID=3479176	85	80	http://www.mirdb.org/cgi-bin/mature_mir.cgi?name=hsa-miR-574-5p	IGDCC4	57722	immunoglobulin superfamily DCC subclass member 4
hsa-miR-574-5p	MIMAT0004795	3479396	http://www.mirdb.org/cgi-bin/target_detail.cgi?targetID=3479396	86	80	http://www.mirdb.org/cgi-bin/mature_mir.cgi?name=hsa-miR-574-5p	ZNF600	162966	zinc finger protein 600
hsa-miR-574-5p	MIMAT0004795	3479264	http://www.mirdb.org/cgi-bin/target_detail.cgi?targetID=3479264	87	80	http://www.mirdb.org/cgi-bin/mature_mir.cgi?name=hsa-miR-574-5p	RYR2	6262	ryanodine receptor 2
hsa-miR-574-5p	MIMAT0004795	3479133	http://www.mirdb.org/cgi-bin/target_detail.cgi?targetID=3479133	88	80	http://www.mirdb.org/cgi-bin/mature_mir.cgi?name=hsa-miR-574-5p	CACNA2D2	9254	calcium voltage-gated channel auxiliary subunit alpha2delta 2
hsa-miR-574-5p	MIMAT0004795	3479158	http://www.mirdb.org/cgi-bin/target_detail.cgi?targetID=3479158	89	80	http://www.mirdb.org/cgi-bin/mature_mir.cgi?name=hsa-miR-574-5p	TRIB1	10221	tribbles pseudokinase 1
hsa-miR-574-5p	MIMAT0004795	3479114	http://www.mirdb.org/cgi-bin/target_detail.cgi?targetID=3479114	90	79	http://www.mirdb.org/cgi-bin/mature_mir.cgi?name=hsa-miR-574-5p	SPOCK3	50859	SPARC (osteonectin), cwcv and kazal like domains proteoglycan 3
hsa-miR-574-5p	MIMAT0004795	3479452	http://www.mirdb.org/cgi-bin/target_detail.cgi?targetID=3479452	91	79	http://www.mirdb.org/cgi-bin/mature_mir.cgi?name=hsa-miR-574-5p	PRSS8	5652	serine protease 8
hsa-miR-574-5p	MIMAT0004795	3479458	http://www.mirdb.org/cgi-bin/target_detail.cgi?targetID=3479458	92	79	http://www.mirdb.org/cgi-bin/mature_mir.cgi?name=hsa-miR-574-5p	STK38	11329	serine/threonine kinase 38
hsa-miR-574-5p	MIMAT0004795	3479131	http://www.mirdb.org/cgi-bin/target_detail.cgi?targetID=3479131	93	79	http://www.mirdb.org/cgi-bin/mature_mir.cgi?name=hsa-miR-574-5p	ZMIZ1	57178	zinc finger MIZ-type containing 1
hsa-miR-574-5p	MIMAT0004795	3479486	http://www.mirdb.org/cgi-bin/target_detail.cgi?targetID=3479486	94	79	http://www.mirdb.org/cgi-bin/mature_mir.cgi?name=hsa-miR-574-5p	SLMAP	7871	sarcolemma associated protein
hsa-miR-574-5p	MIMAT0004795	3479302	http://www.mirdb.org/cgi-bin/target_detail.cgi?targetID=3479302	95	79	http://www.mirdb.org/cgi-bin/mature_mir.cgi?name=hsa-miR-574-5p	SLC10A7	84068	solute carrier family 10 member 7
hsa-miR-574-5p	MIMAT0004795	3479384	http://www.mirdb.org/cgi-bin/target_detail.cgi?targetID=3479384	96	79	http://www.mirdb.org/cgi-bin/mature_mir.cgi?name=hsa-miR-574-5p	GNPDA1	10007	glucosamine-6-phosphate deaminase 1
hsa-miR-574-5p	MIMAT0004795	3479521	http://www.mirdb.org/cgi-bin/target_detail.cgi?targetID=3479521	97	79	http://www.mirdb.org/cgi-bin/mature_mir.cgi?name=hsa-miR-574-5p	SP4	6671	Sp4 transcription factor
hsa-miR-574-5p	MIMAT0004795	3479467	http://www.mirdb.org/cgi-bin/target_detail.cgi?targetID=3479467	98	79	http://www.mirdb.org/cgi-bin/mature_mir.cgi?name=hsa-miR-574-5p	MPP2	4355	membrane palmitoylated protein 2
hsa-miR-574-5p	MIMAT0004795	3479203	http://www.mirdb.org/cgi-bin/target_detail.cgi?targetID=3479203	99	79	http://www.mirdb.org/cgi-bin/mature_mir.cgi?name=hsa-miR-574-5p	ZNF407	55628	zinc finger protein 407
hsa-miR-574-5p	MIMAT0004795	3479481	http://www.mirdb.org/cgi-bin/target_detail.cgi?targetID=3479481	100	79	http://www.mirdb.org/cgi-bin/mature_mir.cgi?name=hsa-miR-574-5p	UCK1	83549	uridine-cytidine kinase 1
hsa-miR-574-5p	MIMAT0004795	3479414	http://www.mirdb.org/cgi-bin/target_detail.cgi?targetID=3479414	101	78	http://www.mirdb.org/cgi-bin/mature_mir.cgi?name=hsa-miR-574-5p	SRPRB	58477	SRP receptor subunit beta
hsa-miR-574-5p	MIMAT0004795	3479390	http://www.mirdb.org/cgi-bin/target_detail.cgi?targetID=3479390	102	78	http://www.mirdb.org/cgi-bin/mature_mir.cgi?name=hsa-miR-574-5p	NTRK2	4915	neurotrophic receptor tyrosine kinase 2
hsa-miR-574-5p	MIMAT0004795	3479286	http://www.mirdb.org/cgi-bin/target_detail.cgi?targetID=3479286	103	78	http://www.mirdb.org/cgi-bin/mature_mir.cgi?name=hsa-miR-574-5p	MED6	10001	mediator complex subunit 6
hsa-miR-574-5p	MIMAT0004795	3479247	http://www.mirdb.org/cgi-bin/target_detail.cgi?targetID=3479247	104	78	http://www.mirdb.org/cgi-bin/mature_mir.cgi?name=hsa-miR-574-5p	MAMLD1	10046	mastermind like domain containing 1
hsa-miR-574-5p	MIMAT0004795	3479298	http://www.mirdb.org/cgi-bin/target_detail.cgi?targetID=3479298	105	78	http://www.mirdb.org/cgi-bin/mature_mir.cgi?name=hsa-miR-574-5p	HYKK	123688	hydroxylysine kinase
hsa-miR-574-5p	MIMAT0004795	3479094	http://www.mirdb.org/cgi-bin/target_detail.cgi?targetID=3479094	106	78	http://www.mirdb.org/cgi-bin/mature_mir.cgi?name=hsa-miR-574-5p	PRR23D2	100133251	proline rich 23 domain containing 2
hsa-miR-574-5p	MIMAT0004795	3479172	http://www.mirdb.org/cgi-bin/target_detail.cgi?targetID=3479172	107	78	http://www.mirdb.org/cgi-bin/mature_mir.cgi?name=hsa-miR-574-5p	TIRAP	114609	TIR domain containing adaptor protein
hsa-miR-574-5p	MIMAT0004795	3479140	http://www.mirdb.org/cgi-bin/target_detail.cgi?targetID=3479140	108	78	http://www.mirdb.org/cgi-bin/mature_mir.cgi?name=hsa-miR-574-5p	SLC5A7	60482	solute carrier family 5 member 7
hsa-miR-574-5p	MIMAT0004795	3479304	http://www.mirdb.org/cgi-bin/target_detail.cgi?targetID=3479304	109	78	http://www.mirdb.org/cgi-bin/mature_mir.cgi?name=hsa-miR-574-5p	PRR23D1	100131608	proline rich 23 domain containing 1
hsa-miR-574-5p	MIMAT0004795	3479507	http://www.mirdb.org/cgi-bin/target_detail.cgi?targetID=3479507	110	78	http://www.mirdb.org/cgi-bin/mature_mir.cgi?name=hsa-miR-574-5p	FGF12	2257	fibroblast growth factor 12
hsa-miR-574-5p	MIMAT0004795	3479493	http://www.mirdb.org/cgi-bin/target_detail.cgi?targetID=3479493	111	77	http://www.mirdb.org/cgi-bin/mature_mir.cgi?name=hsa-miR-574-5p	LOXL4	84171	lysyl oxidase like 4
hsa-miR-574-5p	MIMAT0004795	3479198	http://www.mirdb.org/cgi-bin/target_detail.cgi?targetID=3479198	112	77	http://www.mirdb.org/cgi-bin/mature_mir.cgi?name=hsa-miR-574-5p	AATK	9625	apoptosis associated tyrosine kinase
hsa-miR-574-5p	MIMAT0004795	3479365	http://www.mirdb.org/cgi-bin/target_detail.cgi?targetID=3479365	113	77	http://www.mirdb.org/cgi-bin/mature_mir.cgi?name=hsa-miR-574-5p	NRGN	4900	neurogranin
hsa-miR-574-5p	MIMAT0004795	3479459	http://www.mirdb.org/cgi-bin/target_detail.cgi?targetID=3479459	114	77	http://www.mirdb.org/cgi-bin/mature_mir.cgi?name=hsa-miR-574-5p	URM1	81605	ubiquitin related modifier 1
hsa-miR-574-5p	MIMAT0004795	3479258	http://www.mirdb.org/cgi-bin/target_detail.cgi?targetID=3479258	115	77	http://www.mirdb.org/cgi-bin/mature_mir.cgi?name=hsa-miR-574-5p	LGI3	203190	leucine rich repeat LGI family member 3
hsa-miR-574-5p	MIMAT0004795	3479104	http://www.mirdb.org/cgi-bin/target_detail.cgi?targetID=3479104	116	77	http://www.mirdb.org/cgi-bin/mature_mir.cgi?name=hsa-miR-574-5p	MGRN1	23295	mahogunin ring finger 1
hsa-miR-574-5p	MIMAT0004795	3479194	http://www.mirdb.org/cgi-bin/target_detail.cgi?targetID=3479194	117	77	http://www.mirdb.org/cgi-bin/mature_mir.cgi?name=hsa-miR-574-5p	MEFV	4210	MEFV, pyrin innate immunity regulator
hsa-miR-574-5p	MIMAT0004795	3479388	http://www.mirdb.org/cgi-bin/target_detail.cgi?targetID=3479388	118	77	http://www.mirdb.org/cgi-bin/mature_mir.cgi?name=hsa-miR-574-5p	PTGER3	5733	prostaglandin E receptor 3
hsa-miR-574-5p	MIMAT0004795	3479105	http://www.mirdb.org/cgi-bin/target_detail.cgi?targetID=3479105	119	77	http://www.mirdb.org/cgi-bin/mature_mir.cgi?name=hsa-miR-574-5p	ANKRD46	157567	ankyrin repeat domain 46
hsa-miR-574-5p	MIMAT0004795	3479529	http://www.mirdb.org/cgi-bin/target_detail.cgi?targetID=3479529	120	76	http://www.mirdb.org/cgi-bin/mature_mir.cgi?name=hsa-miR-574-5p	FSHB	2488	follicle stimulating hormone subunit beta
hsa-miR-574-5p	MIMAT0004795	3479406	http://www.mirdb.org/cgi-bin/target_detail.cgi?targetID=3479406	121	76	http://www.mirdb.org/cgi-bin/mature_mir.cgi?name=hsa-miR-574-5p	LYRM7	90624	LYR motif containing 7
hsa-miR-574-5p	MIMAT0004795	3479489	http://www.mirdb.org/cgi-bin/target_detail.cgi?targetID=3479489	122	76	http://www.mirdb.org/cgi-bin/mature_mir.cgi?name=hsa-miR-574-5p	CSN3	1448	casein kappa
hsa-miR-574-5p	MIMAT0004795	3479362	http://www.mirdb.org/cgi-bin/target_detail.cgi?targetID=3479362	123	76	http://www.mirdb.org/cgi-bin/mature_mir.cgi?name=hsa-miR-574-5p	RALGAPB	57148	Ral GTPase activating protein non-catalytic beta subunit
hsa-miR-574-5p	MIMAT0004795	3479290	http://www.mirdb.org/cgi-bin/target_detail.cgi?targetID=3479290	124	76	http://www.mirdb.org/cgi-bin/mature_mir.cgi?name=hsa-miR-574-5p	CABS1	85438	calcium binding protein, spermatid associated 1
hsa-miR-574-5p	MIMAT0004795	3479277	http://www.mirdb.org/cgi-bin/target_detail.cgi?targetID=3479277	125	76	http://www.mirdb.org/cgi-bin/mature_mir.cgi?name=hsa-miR-574-5p	PRTFDC1	56952	phosphoribosyl transferase domain containing 1
hsa-miR-574-5p	MIMAT0004795	3479322	http://www.mirdb.org/cgi-bin/target_detail.cgi?targetID=3479322	126	76	http://www.mirdb.org/cgi-bin/mature_mir.cgi?name=hsa-miR-574-5p	G3BP2	9908	G3BP stress granule assembly factor 2
hsa-miR-574-5p	MIMAT0004795	3479143	http://www.mirdb.org/cgi-bin/target_detail.cgi?targetID=3479143	127	76	http://www.mirdb.org/cgi-bin/mature_mir.cgi?name=hsa-miR-574-5p	STK17A	9263	serine/threonine kinase 17a
hsa-miR-574-5p	MIMAT0004795	3479511	http://www.mirdb.org/cgi-bin/target_detail.cgi?targetID=3479511	128	75	http://www.mirdb.org/cgi-bin/mature_mir.cgi?name=hsa-miR-574-5p	TAC4	255061	tachykinin 4
hsa-miR-574-5p	MIMAT0004795	3479195	http://www.mirdb.org/cgi-bin/target_detail.cgi?targetID=3479195	129	75	http://www.mirdb.org/cgi-bin/mature_mir.cgi?name=hsa-miR-574-5p	RHOU	58480	ras homolog family member U
hsa-miR-574-5p	MIMAT0004795	3479327	http://www.mirdb.org/cgi-bin/target_detail.cgi?targetID=3479327	130	75	http://www.mirdb.org/cgi-bin/mature_mir.cgi?name=hsa-miR-574-5p	NFAT5	10725	nuclear factor of activated T cells 5
hsa-miR-574-5p	MIMAT0004795	3479181	http://www.mirdb.org/cgi-bin/target_detail.cgi?targetID=3479181	131	75	http://www.mirdb.org/cgi-bin/mature_mir.cgi?name=hsa-miR-574-5p	TBC1D5	9779	TBC1 domain family member 5
hsa-miR-574-5p	MIMAT0004795	3479383	http://www.mirdb.org/cgi-bin/target_detail.cgi?targetID=3479383	132	75	http://www.mirdb.org/cgi-bin/mature_mir.cgi?name=hsa-miR-574-5p	CCDC6	8030	coiled-coil domain containing 6
hsa-miR-574-5p	MIMAT0004795	3479497	http://www.mirdb.org/cgi-bin/target_detail.cgi?targetID=3479497	133	75	http://www.mirdb.org/cgi-bin/mature_mir.cgi?name=hsa-miR-574-5p	LRCH1	23143	leucine rich repeats and calponin homology domain containing 1
hsa-miR-574-5p	MIMAT0004795	3479162	http://www.mirdb.org/cgi-bin/target_detail.cgi?targetID=3479162	134	75	http://www.mirdb.org/cgi-bin/mature_mir.cgi?name=hsa-miR-574-5p	GPBP1L1	60313	GC-rich promoter binding protein 1 like 1
hsa-miR-574-5p	MIMAT0004795	3479303	http://www.mirdb.org/cgi-bin/target_detail.cgi?targetID=3479303	135	74	http://www.mirdb.org/cgi-bin/mature_mir.cgi?name=hsa-miR-574-5p	OLFML2A	169611	olfactomedin like 2A
hsa-miR-574-5p	MIMAT0004795	3479442	http://www.mirdb.org/cgi-bin/target_detail.cgi?targetID=3479442	136	74	http://www.mirdb.org/cgi-bin/mature_mir.cgi?name=hsa-miR-574-5p	KIAA1549	57670	KIAA1549
hsa-miR-574-5p	MIMAT0004795	3479354	http://www.mirdb.org/cgi-bin/target_detail.cgi?targetID=3479354	137	74	http://www.mirdb.org/cgi-bin/mature_mir.cgi?name=hsa-miR-574-5p	NOS1	4842	nitric oxide synthase 1
hsa-miR-574-5p	MIMAT0004795	3479209	http://www.mirdb.org/cgi-bin/target_detail.cgi?targetID=3479209	138	74	http://www.mirdb.org/cgi-bin/mature_mir.cgi?name=hsa-miR-574-5p	NEUROD2	4761	neuronal differentiation 2
hsa-miR-574-5p	MIMAT0004795	3479526	http://www.mirdb.org/cgi-bin/target_detail.cgi?targetID=3479526	139	74	http://www.mirdb.org/cgi-bin/mature_mir.cgi?name=hsa-miR-574-5p	EXOC4	60412	exocyst complex component 4
hsa-miR-574-5p	MIMAT0004795	3479500	http://www.mirdb.org/cgi-bin/target_detail.cgi?targetID=3479500	140	74	http://www.mirdb.org/cgi-bin/mature_mir.cgi?name=hsa-miR-574-5p	ARID3B	10620	AT-rich interaction domain 3B
hsa-miR-574-5p	MIMAT0004795	3479204	http://www.mirdb.org/cgi-bin/target_detail.cgi?targetID=3479204	141	74	http://www.mirdb.org/cgi-bin/mature_mir.cgi?name=hsa-miR-574-5p	OTUB2	78990	OTU deubiquitinase, ubiquitin aldehyde binding 2
hsa-miR-574-5p	MIMAT0004795	3479443	http://www.mirdb.org/cgi-bin/target_detail.cgi?targetID=3479443	142	73	http://www.mirdb.org/cgi-bin/mature_mir.cgi?name=hsa-miR-574-5p	FAM189A2	9413	family with sequence similarity 189 member A2
hsa-miR-574-5p	MIMAT0004795	3479377	http://www.mirdb.org/cgi-bin/target_detail.cgi?targetID=3479377	143	73	http://www.mirdb.org/cgi-bin/mature_mir.cgi?name=hsa-miR-574-5p	BIN2	51411	bridging integrator 2
hsa-miR-574-5p	MIMAT0004795	3479132	http://www.mirdb.org/cgi-bin/target_detail.cgi?targetID=3479132	144	73	http://www.mirdb.org/cgi-bin/mature_mir.cgi?name=hsa-miR-574-5p	TRIM5	85363	tripartite motif containing 5
hsa-miR-574-5p	MIMAT0004795	3479177	http://www.mirdb.org/cgi-bin/target_detail.cgi?targetID=3479177	145	73	http://www.mirdb.org/cgi-bin/mature_mir.cgi?name=hsa-miR-574-5p	GPNMB	10457	glycoprotein nmb
hsa-miR-574-5p	MIMAT0004795	3479297	http://www.mirdb.org/cgi-bin/target_detail.cgi?targetID=3479297	146	73	http://www.mirdb.org/cgi-bin/mature_mir.cgi?name=hsa-miR-574-5p	SHANK1	50944	SH3 and multiple ankyrin repeat domains 1
hsa-miR-574-5p	MIMAT0004795	3479183	http://www.mirdb.org/cgi-bin/target_detail.cgi?targetID=3479183	147	73	http://www.mirdb.org/cgi-bin/mature_mir.cgi?name=hsa-miR-574-5p	HOXC6	3223	homeobox C6
hsa-miR-574-5p	MIMAT0004795	3479193	http://www.mirdb.org/cgi-bin/target_detail.cgi?targetID=3479193	148	73	http://www.mirdb.org/cgi-bin/mature_mir.cgi?name=hsa-miR-574-5p	PRKACB	5567	protein kinase cAMP-activated catalytic subunit beta
hsa-miR-574-5p	MIMAT0004795	3479151	http://www.mirdb.org/cgi-bin/target_detail.cgi?targetID=3479151	149	73	http://www.mirdb.org/cgi-bin/mature_mir.cgi?name=hsa-miR-574-5p	PALM2	114299	paralemmin 2
hsa-miR-574-5p	MIMAT0004795	3479487	http://www.mirdb.org/cgi-bin/target_detail.cgi?targetID=3479487	150	73	http://www.mirdb.org/cgi-bin/mature_mir.cgi?name=hsa-miR-574-5p	NPHS2	7827	NPHS2, podocin
hsa-miR-574-5p	MIMAT0004795	3479092	http://www.mirdb.org/cgi-bin/target_detail.cgi?targetID=3479092	151	73	http://www.mirdb.org/cgi-bin/mature_mir.cgi?name=hsa-miR-574-5p	PATE3	100169851	prostate and testis expressed 3
hsa-miR-574-5p	MIMAT0004795	3479212	http://www.mirdb.org/cgi-bin/target_detail.cgi?targetID=3479212	152	73	http://www.mirdb.org/cgi-bin/mature_mir.cgi?name=hsa-miR-574-5p	APMAP	57136	adipocyte plasma membrane associated protein
hsa-miR-574-5p	MIMAT0004795	3479391	http://www.mirdb.org/cgi-bin/target_detail.cgi?targetID=3479391	153	73	http://www.mirdb.org/cgi-bin/mature_mir.cgi?name=hsa-miR-574-5p	FAM78B	149297	family with sequence similarity 78 member B
hsa-miR-574-5p	MIMAT0004795	3479501	http://www.mirdb.org/cgi-bin/target_detail.cgi?targetID=3479501	154	73	http://www.mirdb.org/cgi-bin/mature_mir.cgi?name=hsa-miR-574-5p	LMX1B	4010	LIM homeobox transcription factor 1 beta
hsa-miR-574-5p	MIMAT0004795	3479128	http://www.mirdb.org/cgi-bin/target_detail.cgi?targetID=3479128	155	73	http://www.mirdb.org/cgi-bin/mature_mir.cgi?name=hsa-miR-574-5p	KYAT1	883	kynurenine aminotransferase 1
hsa-miR-574-5p	MIMAT0004795	3479115	http://www.mirdb.org/cgi-bin/target_detail.cgi?targetID=3479115	156	72	http://www.mirdb.org/cgi-bin/mature_mir.cgi?name=hsa-miR-574-5p	TRDN	10345	triadin
hsa-miR-574-5p	MIMAT0004795	3479445	http://www.mirdb.org/cgi-bin/target_detail.cgi?targetID=3479445	157	72	http://www.mirdb.org/cgi-bin/mature_mir.cgi?name=hsa-miR-574-5p	PARP9	83666	poly(ADP-ribose) polymerase family member 9
hsa-miR-574-5p	MIMAT0004795	3479519	http://www.mirdb.org/cgi-bin/target_detail.cgi?targetID=3479519	158	72	http://www.mirdb.org/cgi-bin/mature_mir.cgi?name=hsa-miR-574-5p	MKLN1	4289	muskelin 1
hsa-miR-574-5p	MIMAT0004795	3479441	http://www.mirdb.org/cgi-bin/target_detail.cgi?targetID=3479441	159	72	http://www.mirdb.org/cgi-bin/mature_mir.cgi?name=hsa-miR-574-5p	SEMA5B	54437	semaphorin 5B
hsa-miR-574-5p	MIMAT0004795	3479164	http://www.mirdb.org/cgi-bin/target_detail.cgi?targetID=3479164	160	72	http://www.mirdb.org/cgi-bin/mature_mir.cgi?name=hsa-miR-574-5p	ANO4	121601	anoctamin 4
hsa-miR-574-5p	MIMAT0004795	3479113	http://www.mirdb.org/cgi-bin/target_detail.cgi?targetID=3479113	161	72	http://www.mirdb.org/cgi-bin/mature_mir.cgi?name=hsa-miR-574-5p	WAS	7454	Wiskott-Aldrich syndrome
hsa-miR-574-5p	MIMAT0004795	3479300	http://www.mirdb.org/cgi-bin/target_detail.cgi?targetID=3479300	162	72	http://www.mirdb.org/cgi-bin/mature_mir.cgi?name=hsa-miR-574-5p	NEK7	140609	NIMA related kinase 7
hsa-miR-574-5p	MIMAT0004795	3479477	http://www.mirdb.org/cgi-bin/target_detail.cgi?targetID=3479477	163	72	http://www.mirdb.org/cgi-bin/mature_mir.cgi?name=hsa-miR-574-5p	HSPA1L	3305	heat shock protein family A (Hsp70) member 1 like
hsa-miR-574-5p	MIMAT0004795	3479163	http://www.mirdb.org/cgi-bin/target_detail.cgi?targetID=3479163	164	71	http://www.mirdb.org/cgi-bin/mature_mir.cgi?name=hsa-miR-574-5p	PHKA1	5255	phosphorylase kinase regulatory subunit alpha 1
hsa-miR-574-5p	MIMAT0004795	3479122	http://www.mirdb.org/cgi-bin/target_detail.cgi?targetID=3479122	165	71	http://www.mirdb.org/cgi-bin/mature_mir.cgi?name=hsa-miR-574-5p	PRKAB1	5564	protein kinase AMP-activated non-catalytic subunit beta 1
hsa-miR-574-5p	MIMAT0004795	3479170	http://www.mirdb.org/cgi-bin/target_detail.cgi?targetID=3479170	166	71	http://www.mirdb.org/cgi-bin/mature_mir.cgi?name=hsa-miR-574-5p	UNC5C	8633	unc-5 netrin receptor C
hsa-miR-574-5p	MIMAT0004795	3479332	http://www.mirdb.org/cgi-bin/target_detail.cgi?targetID=3479332	167	71	http://www.mirdb.org/cgi-bin/mature_mir.cgi?name=hsa-miR-574-5p	TGM2	7052	transglutaminase 2
hsa-miR-574-5p	MIMAT0004795	3479433	http://www.mirdb.org/cgi-bin/target_detail.cgi?targetID=3479433	168	71	http://www.mirdb.org/cgi-bin/mature_mir.cgi?name=hsa-miR-574-5p	ZNF559	84527	zinc finger protein 559
hsa-miR-574-5p	MIMAT0004795	3479473	http://www.mirdb.org/cgi-bin/target_detail.cgi?targetID=3479473	169	71	http://www.mirdb.org/cgi-bin/mature_mir.cgi?name=hsa-miR-574-5p	SH3BP2	6452	SH3 domain binding protein 2
hsa-miR-574-5p	MIMAT0004795	3479313	http://www.mirdb.org/cgi-bin/target_detail.cgi?targetID=3479313	170	71	http://www.mirdb.org/cgi-bin/mature_mir.cgi?name=hsa-miR-574-5p	DCAF16	54876	DDB1 and CUL4 associated factor 16
hsa-miR-574-5p	MIMAT0004795	3479116	http://www.mirdb.org/cgi-bin/target_detail.cgi?targetID=3479116	171	71	http://www.mirdb.org/cgi-bin/mature_mir.cgi?name=hsa-miR-574-5p	FBXL20	84961	F-box and leucine rich repeat protein 20
hsa-miR-574-5p	MIMAT0004795	3479356	http://www.mirdb.org/cgi-bin/target_detail.cgi?targetID=3479356	172	71	http://www.mirdb.org/cgi-bin/mature_mir.cgi?name=hsa-miR-574-5p	SLC40A1	30061	solute carrier family 40 member 1
hsa-miR-574-5p	MIMAT0004795	3479491	http://www.mirdb.org/cgi-bin/target_detail.cgi?targetID=3479491	173	71	http://www.mirdb.org/cgi-bin/mature_mir.cgi?name=hsa-miR-574-5p	CD22	933	CD22 molecule
hsa-miR-574-5p	MIMAT0004795	3479100	http://www.mirdb.org/cgi-bin/target_detail.cgi?targetID=3479100	174	70	http://www.mirdb.org/cgi-bin/mature_mir.cgi?name=hsa-miR-574-5p	LCLAT1	253558	lysocardiolipin acyltransferase 1
hsa-miR-574-5p	MIMAT0004795	3479320	http://www.mirdb.org/cgi-bin/target_detail.cgi?targetID=3479320	175	70	http://www.mirdb.org/cgi-bin/mature_mir.cgi?name=hsa-miR-574-5p	EIF4E2	9470	eukaryotic translation initiation factor 4E family member 2
hsa-miR-574-5p	MIMAT0004795	3479321	http://www.mirdb.org/cgi-bin/target_detail.cgi?targetID=3479321	176	70	http://www.mirdb.org/cgi-bin/mature_mir.cgi?name=hsa-miR-574-5p	MAP7D1	55700	MAP7 domain containing 1
hsa-miR-574-5p	MIMAT0004795	3479479	http://www.mirdb.org/cgi-bin/target_detail.cgi?targetID=3479479	177	70	http://www.mirdb.org/cgi-bin/mature_mir.cgi?name=hsa-miR-574-5p	SH3GLB2	56904	SH3 domain containing GRB2 like, endophilin B2
hsa-miR-574-5p	MIMAT0004795	3479344	http://www.mirdb.org/cgi-bin/target_detail.cgi?targetID=3479344	178	70	http://www.mirdb.org/cgi-bin/mature_mir.cgi?name=hsa-miR-574-5p	PLXNA4	91584	plexin A4
hsa-miR-574-5p	MIMAT0004795	3479410	http://www.mirdb.org/cgi-bin/target_detail.cgi?targetID=3479410	179	70	http://www.mirdb.org/cgi-bin/mature_mir.cgi?name=hsa-miR-574-5p	OSBPL2	9885	oxysterol binding protein like 2
hsa-miR-574-5p	MIMAT0004795	3479460	http://www.mirdb.org/cgi-bin/target_detail.cgi?targetID=3479460	180	70	http://www.mirdb.org/cgi-bin/mature_mir.cgi?name=hsa-miR-574-5p	CPS1	1373	carbamoyl-phosphate synthase 1
hsa-miR-574-5p	MIMAT0004795	3479496	http://www.mirdb.org/cgi-bin/target_detail.cgi?targetID=3479496	181	70	http://www.mirdb.org/cgi-bin/mature_mir.cgi?name=hsa-miR-574-5p	LGALS8	3964	galectin 8
hsa-miR-574-5p	MIMAT0004795	3479422	http://www.mirdb.org/cgi-bin/target_detail.cgi?targetID=3479422	182	70	http://www.mirdb.org/cgi-bin/mature_mir.cgi?name=hsa-miR-574-5p	SLC39A8	64116	solute carrier family 39 member 8
hsa-miR-574-5p	MIMAT0004795	3479446	http://www.mirdb.org/cgi-bin/target_detail.cgi?targetID=3479446	183	69	http://www.mirdb.org/cgi-bin/mature_mir.cgi?name=hsa-miR-574-5p	TRIM38	10475	tripartite motif containing 38
hsa-miR-574-5p	MIMAT0004795	3479187	http://www.mirdb.org/cgi-bin/target_detail.cgi?targetID=3479187	184	69	http://www.mirdb.org/cgi-bin/mature_mir.cgi?name=hsa-miR-574-5p	CHD7	55636	chromodomain helicase DNA binding protein 7
hsa-miR-574-5p	MIMAT0004795	3479152	http://www.mirdb.org/cgi-bin/target_detail.cgi?targetID=3479152	185	69	http://www.mirdb.org/cgi-bin/mature_mir.cgi?name=hsa-miR-574-5p	CCNG2	901	cyclin G2
hsa-miR-574-5p	MIMAT0004795	3479237	http://www.mirdb.org/cgi-bin/target_detail.cgi?targetID=3479237	186	69	http://www.mirdb.org/cgi-bin/mature_mir.cgi?name=hsa-miR-574-5p	DIRAS2	54769	DIRAS family GTPase 2
hsa-miR-574-5p	MIMAT0004795	3479134	http://www.mirdb.org/cgi-bin/target_detail.cgi?targetID=3479134	187	69	http://www.mirdb.org/cgi-bin/mature_mir.cgi?name=hsa-miR-574-5p	CADM2	253559	cell adhesion molecule 2
hsa-miR-574-5p	MIMAT0004795	3479234	http://www.mirdb.org/cgi-bin/target_detail.cgi?targetID=3479234	188	69	http://www.mirdb.org/cgi-bin/mature_mir.cgi?name=hsa-miR-574-5p	PRDM8	56978	PR/SET domain 8
hsa-miR-574-5p	MIMAT0004795	3479420	http://www.mirdb.org/cgi-bin/target_detail.cgi?targetID=3479420	189	69	http://www.mirdb.org/cgi-bin/mature_mir.cgi?name=hsa-miR-574-5p	TMEM106A	113277	transmembrane protein 106A
hsa-miR-574-5p	MIMAT0004795	3479397	http://www.mirdb.org/cgi-bin/target_detail.cgi?targetID=3479397	190	69	http://www.mirdb.org/cgi-bin/mature_mir.cgi?name=hsa-miR-574-5p	CENPM	79019	centromere protein M
hsa-miR-574-5p	MIMAT0004795	3479430	http://www.mirdb.org/cgi-bin/target_detail.cgi?targetID=3479430	191	69	http://www.mirdb.org/cgi-bin/mature_mir.cgi?name=hsa-miR-574-5p	MMP16	4325	matrix metallopeptidase 16
hsa-miR-574-5p	MIMAT0004795	3479394	http://www.mirdb.org/cgi-bin/target_detail.cgi?targetID=3479394	192	69	http://www.mirdb.org/cgi-bin/mature_mir.cgi?name=hsa-miR-574-5p	NFASC	23114	neurofascin
hsa-miR-574-5p	MIMAT0004795	3479517	http://www.mirdb.org/cgi-bin/target_detail.cgi?targetID=3479517	193	69	http://www.mirdb.org/cgi-bin/mature_mir.cgi?name=hsa-miR-574-5p	PRELID1	27166	PRELI domain containing 1
hsa-miR-574-5p	MIMAT0004795	3479215	http://www.mirdb.org/cgi-bin/target_detail.cgi?targetID=3479215	194	69	http://www.mirdb.org/cgi-bin/mature_mir.cgi?name=hsa-miR-574-5p	DRC7	84229	dynein regulatory complex subunit 7
hsa-miR-574-5p	MIMAT0004795	3479175	http://www.mirdb.org/cgi-bin/target_detail.cgi?targetID=3479175	195	68	http://www.mirdb.org/cgi-bin/mature_mir.cgi?name=hsa-miR-574-5p	GOLIM4	27333	golgi integral membrane protein 4
hsa-miR-574-5p	MIMAT0004795	3479103	http://www.mirdb.org/cgi-bin/target_detail.cgi?targetID=3479103	196	68	http://www.mirdb.org/cgi-bin/mature_mir.cgi?name=hsa-miR-574-5p	RP1	6101	RP1, axonemal microtubule associated
hsa-miR-574-5p	MIMAT0004795	3479101	http://www.mirdb.org/cgi-bin/target_detail.cgi?targetID=3479101	197	68	http://www.mirdb.org/cgi-bin/mature_mir.cgi?name=hsa-miR-574-5p	AXL	558	AXL receptor tyrosine kinase
hsa-miR-574-5p	MIMAT0004795	3479106	http://www.mirdb.org/cgi-bin/target_detail.cgi?targetID=3479106	198	68	http://www.mirdb.org/cgi-bin/mature_mir.cgi?name=hsa-miR-574-5p	ZMYND8	23613	zinc finger MYND-type containing 8
hsa-miR-574-5p	MIMAT0004795	3479413	http://www.mirdb.org/cgi-bin/target_detail.cgi?targetID=3479413	199	68	http://www.mirdb.org/cgi-bin/mature_mir.cgi?name=hsa-miR-574-5p	FMO2	2327	flavin containing monooxygenase 2
hsa-miR-574-5p	MIMAT0004795	3479379	http://www.mirdb.org/cgi-bin/target_detail.cgi?targetID=3479379	200	68	http://www.mirdb.org/cgi-bin/mature_mir.cgi?name=hsa-miR-574-5p	TXNRD3	114112	thioredoxin reductase 3
hsa-miR-574-5p	MIMAT0004795	3479266	http://www.mirdb.org/cgi-bin/target_detail.cgi?targetID=3479266	201	68	http://www.mirdb.org/cgi-bin/mature_mir.cgi?name=hsa-miR-574-5p	CYBB	1536	cytochrome b-245 beta chain
hsa-miR-574-5p	MIMAT0004795	3479432	http://www.mirdb.org/cgi-bin/target_detail.cgi?targetID=3479432	202	67	http://www.mirdb.org/cgi-bin/mature_mir.cgi?name=hsa-miR-574-5p	ZNF37A	7587	zinc finger protein 37A
hsa-miR-574-5p	MIMAT0004795	3479307	http://www.mirdb.org/cgi-bin/target_detail.cgi?targetID=3479307	203	67	http://www.mirdb.org/cgi-bin/mature_mir.cgi?name=hsa-miR-574-5p	PTBP2	58155	polypyrimidine tract binding protein 2
hsa-miR-574-5p	MIMAT0004795	3479424	http://www.mirdb.org/cgi-bin/target_detail.cgi?targetID=3479424	204	67	http://www.mirdb.org/cgi-bin/mature_mir.cgi?name=hsa-miR-574-5p	SMURF1	57154	SMAD specific E3 ubiquitin protein ligase 1
hsa-miR-574-5p	MIMAT0004795	3479484	http://www.mirdb.org/cgi-bin/target_detail.cgi?targetID=3479484	205	67	http://www.mirdb.org/cgi-bin/mature_mir.cgi?name=hsa-miR-574-5p	HPSE2	60495	heparanase 2 (inactive)
hsa-miR-574-5p	MIMAT0004795	3479378	http://www.mirdb.org/cgi-bin/target_detail.cgi?targetID=3479378	206	67	http://www.mirdb.org/cgi-bin/mature_mir.cgi?name=hsa-miR-574-5p	NCDN	23154	neurochondrin
hsa-miR-574-5p	MIMAT0004795	3479147	http://www.mirdb.org/cgi-bin/target_detail.cgi?targetID=3479147	207	67	http://www.mirdb.org/cgi-bin/mature_mir.cgi?name=hsa-miR-574-5p	ANKRD27	84079	ankyrin repeat domain 27
hsa-miR-574-5p	MIMAT0004795	3479253	http://www.mirdb.org/cgi-bin/target_detail.cgi?targetID=3479253	208	67	http://www.mirdb.org/cgi-bin/mature_mir.cgi?name=hsa-miR-574-5p	RIMBP2	23504	RIMS binding protein 2
hsa-miR-574-5p	MIMAT0004795	3479145	http://www.mirdb.org/cgi-bin/target_detail.cgi?targetID=3479145	209	67	http://www.mirdb.org/cgi-bin/mature_mir.cgi?name=hsa-miR-574-5p	TSNARE1	203062	t-SNARE domain containing 1
hsa-miR-574-5p	MIMAT0004795	3479159	http://www.mirdb.org/cgi-bin/target_detail.cgi?targetID=3479159	210	67	http://www.mirdb.org/cgi-bin/mature_mir.cgi?name=hsa-miR-574-5p	DHX40	79665	DEAH-box helicase 40
hsa-miR-574-5p	MIMAT0004795	3479316	http://www.mirdb.org/cgi-bin/target_detail.cgi?targetID=3479316	211	67	http://www.mirdb.org/cgi-bin/mature_mir.cgi?name=hsa-miR-574-5p	INTS6	26512	integrator complex subunit 6
hsa-miR-574-5p	MIMAT0004795	3479246	http://www.mirdb.org/cgi-bin/target_detail.cgi?targetID=3479246	212	67	http://www.mirdb.org/cgi-bin/mature_mir.cgi?name=hsa-miR-574-5p	TLR9	54106	toll like receptor 9
hsa-miR-574-5p	MIMAT0004795	3479301	http://www.mirdb.org/cgi-bin/target_detail.cgi?targetID=3479301	213	67	http://www.mirdb.org/cgi-bin/mature_mir.cgi?name=hsa-miR-574-5p	OASL	8638	2'-5'-oligoadenylate synthetase like
hsa-miR-574-5p	MIMAT0004795	3479120	http://www.mirdb.org/cgi-bin/target_detail.cgi?targetID=3479120	214	67	http://www.mirdb.org/cgi-bin/mature_mir.cgi?name=hsa-miR-574-5p	PDGFRB	5159	platelet derived growth factor receptor beta
hsa-miR-574-5p	MIMAT0004795	3479284	http://www.mirdb.org/cgi-bin/target_detail.cgi?targetID=3479284	215	67	http://www.mirdb.org/cgi-bin/mature_mir.cgi?name=hsa-miR-574-5p	FUT9	10690	fucosyltransferase 9
hsa-miR-574-5p	MIMAT0004795	3479469	http://www.mirdb.org/cgi-bin/target_detail.cgi?targetID=3479469	216	66	http://www.mirdb.org/cgi-bin/mature_mir.cgi?name=hsa-miR-574-5p	H1FNT	341567	H1 histone family member N, testis specific
hsa-miR-574-5p	MIMAT0004795	3479125	http://www.mirdb.org/cgi-bin/target_detail.cgi?targetID=3479125	217	66	http://www.mirdb.org/cgi-bin/mature_mir.cgi?name=hsa-miR-574-5p	BCL11A	53335	BCL11A, BAF complex component
hsa-miR-574-5p	MIMAT0004795	3479093	http://www.mirdb.org/cgi-bin/target_detail.cgi?targetID=3479093	218	66	http://www.mirdb.org/cgi-bin/mature_mir.cgi?name=hsa-miR-574-5p	ABR	29	ABR, RhoGEF and GTPase activating protein
hsa-miR-574-5p	MIMAT0004795	3479380	http://www.mirdb.org/cgi-bin/target_detail.cgi?targetID=3479380	219	66	http://www.mirdb.org/cgi-bin/mature_mir.cgi?name=hsa-miR-574-5p	TMEM150C	441027	transmembrane protein 150C
hsa-miR-574-5p	MIMAT0004795	3479447	http://www.mirdb.org/cgi-bin/target_detail.cgi?targetID=3479447	220	66	http://www.mirdb.org/cgi-bin/mature_mir.cgi?name=hsa-miR-574-5p	CACNA1A	773	calcium voltage-gated channel subunit alpha1 A
hsa-miR-574-5p	MIMAT0004795	3479376	http://www.mirdb.org/cgi-bin/target_detail.cgi?targetID=3479376	221	66	http://www.mirdb.org/cgi-bin/mature_mir.cgi?name=hsa-miR-574-5p	EZH1	2145	enhancer of zeste 1 polycomb repressive complex 2 subunit
hsa-miR-574-5p	MIMAT0004795	3479299	http://www.mirdb.org/cgi-bin/target_detail.cgi?targetID=3479299	222	66	http://www.mirdb.org/cgi-bin/mature_mir.cgi?name=hsa-miR-574-5p	DTNA	1837	dystrobrevin alpha
hsa-miR-574-5p	MIMAT0004795	3479161	http://www.mirdb.org/cgi-bin/target_detail.cgi?targetID=3479161	223	66	http://www.mirdb.org/cgi-bin/mature_mir.cgi?name=hsa-miR-574-5p	TMEM229B	161145	transmembrane protein 229B
hsa-miR-574-5p	MIMAT0004795	3479173	http://www.mirdb.org/cgi-bin/target_detail.cgi?targetID=3479173	224	66	http://www.mirdb.org/cgi-bin/mature_mir.cgi?name=hsa-miR-574-5p	PCGF3	10336	polycomb group ring finger 3
hsa-miR-574-5p	MIMAT0004795	3479230	http://www.mirdb.org/cgi-bin/target_detail.cgi?targetID=3479230	225	66	http://www.mirdb.org/cgi-bin/mature_mir.cgi?name=hsa-miR-574-5p	MED26	9441	mediator complex subunit 26
hsa-miR-574-5p	MIMAT0004795	3479167	http://www.mirdb.org/cgi-bin/target_detail.cgi?targetID=3479167	226	65	http://www.mirdb.org/cgi-bin/mature_mir.cgi?name=hsa-miR-574-5p	ZNF765	91661	zinc finger protein 765
hsa-miR-574-5p	MIMAT0004795	3479182	http://www.mirdb.org/cgi-bin/target_detail.cgi?targetID=3479182	227	65	http://www.mirdb.org/cgi-bin/mature_mir.cgi?name=hsa-miR-574-5p	SCN8A	6334	sodium voltage-gated channel alpha subunit 8
hsa-miR-574-5p	MIMAT0004795	3479245	http://www.mirdb.org/cgi-bin/target_detail.cgi?targetID=3479245	228	65	http://www.mirdb.org/cgi-bin/mature_mir.cgi?name=hsa-miR-574-5p	CNDP2	55748	carnosine dipeptidase 2
hsa-miR-574-5p	MIMAT0004795	3479372	http://www.mirdb.org/cgi-bin/target_detail.cgi?targetID=3479372	229	65	http://www.mirdb.org/cgi-bin/mature_mir.cgi?name=hsa-miR-574-5p	ATP2B2	491	ATPase plasma membrane Ca2+ transporting 2
hsa-miR-574-5p	MIMAT0004795	3479259	http://www.mirdb.org/cgi-bin/target_detail.cgi?targetID=3479259	230	65	http://www.mirdb.org/cgi-bin/mature_mir.cgi?name=hsa-miR-574-5p	MAOB	4129	monoamine oxidase B
hsa-miR-574-5p	MIMAT0004795	3479123	http://www.mirdb.org/cgi-bin/target_detail.cgi?targetID=3479123	231	65	http://www.mirdb.org/cgi-bin/mature_mir.cgi?name=hsa-miR-574-5p	NACC1	112939	nucleus accumbens associated 1
hsa-miR-574-5p	MIMAT0004795	3479231	http://www.mirdb.org/cgi-bin/target_detail.cgi?targetID=3479231	232	64	http://www.mirdb.org/cgi-bin/mature_mir.cgi?name=hsa-miR-574-5p	DAG1	1605	dystroglycan 1
hsa-miR-574-5p	MIMAT0004795	3479291	http://www.mirdb.org/cgi-bin/target_detail.cgi?targetID=3479291	233	64	http://www.mirdb.org/cgi-bin/mature_mir.cgi?name=hsa-miR-574-5p	ARRB2	409	arrestin beta 2
hsa-miR-574-5p	MIMAT0004795	3479197	http://www.mirdb.org/cgi-bin/target_detail.cgi?targetID=3479197	234	64	http://www.mirdb.org/cgi-bin/mature_mir.cgi?name=hsa-miR-574-5p	AK2	204	adenylate kinase 2
hsa-miR-574-5p	MIMAT0004795	3479150	http://www.mirdb.org/cgi-bin/target_detail.cgi?targetID=3479150	235	64	http://www.mirdb.org/cgi-bin/mature_mir.cgi?name=hsa-miR-574-5p	RNF19A	25897	ring finger protein 19A, RBR E3 ubiquitin protein ligase
hsa-miR-574-5p	MIMAT0004795	3479333	http://www.mirdb.org/cgi-bin/target_detail.cgi?targetID=3479333	236	64	http://www.mirdb.org/cgi-bin/mature_mir.cgi?name=hsa-miR-574-5p	STAU2	27067	staufen double-stranded RNA binding protein 2
hsa-miR-574-5p	MIMAT0004795	3479235	http://www.mirdb.org/cgi-bin/target_detail.cgi?targetID=3479235	237	64	http://www.mirdb.org/cgi-bin/mature_mir.cgi?name=hsa-miR-574-5p	PAK3	5063	p21 (RAC1) activated kinase 3
hsa-miR-574-5p	MIMAT0004795	3479387	http://www.mirdb.org/cgi-bin/target_detail.cgi?targetID=3479387	238	64	http://www.mirdb.org/cgi-bin/mature_mir.cgi?name=hsa-miR-574-5p	SPRR1B	6699	small proline rich protein 1B
hsa-miR-574-5p	MIMAT0004795	3479419	http://www.mirdb.org/cgi-bin/target_detail.cgi?targetID=3479419	239	64	http://www.mirdb.org/cgi-bin/mature_mir.cgi?name=hsa-miR-574-5p	ZSWIM1	90204	zinc finger SWIM-type containing 1
hsa-miR-574-5p	MIMAT0004795	3479386	http://www.mirdb.org/cgi-bin/target_detail.cgi?targetID=3479386	240	64	http://www.mirdb.org/cgi-bin/mature_mir.cgi?name=hsa-miR-574-5p	PCGF5	84333	polycomb group ring finger 5
hsa-miR-574-5p	MIMAT0004795	3479490	http://www.mirdb.org/cgi-bin/target_detail.cgi?targetID=3479490	241	64	http://www.mirdb.org/cgi-bin/mature_mir.cgi?name=hsa-miR-574-5p	RAVER2	55225	ribonucleoprotein, PTB binding 2
hsa-miR-574-5p	MIMAT0004795	3479144	http://www.mirdb.org/cgi-bin/target_detail.cgi?targetID=3479144	242	64	http://www.mirdb.org/cgi-bin/mature_mir.cgi?name=hsa-miR-574-5p	SEMA4D	10507	semaphorin 4D
hsa-miR-574-5p	MIMAT0004795	3479461	http://www.mirdb.org/cgi-bin/target_detail.cgi?targetID=3479461	243	64	http://www.mirdb.org/cgi-bin/mature_mir.cgi?name=hsa-miR-574-5p	GRPR	2925	gastrin releasing peptide receptor
hsa-miR-574-5p	MIMAT0004795	3479374	http://www.mirdb.org/cgi-bin/target_detail.cgi?targetID=3479374	244	64	http://www.mirdb.org/cgi-bin/mature_mir.cgi?name=hsa-miR-574-5p	EBLN2	55096	endogenous Bornavirus like nucleoprotein 2
hsa-miR-574-5p	MIMAT0004795	3479129	http://www.mirdb.org/cgi-bin/target_detail.cgi?targetID=3479129	245	64	http://www.mirdb.org/cgi-bin/mature_mir.cgi?name=hsa-miR-574-5p	HHIP	64399	hedgehog interacting protein
hsa-miR-574-5p	MIMAT0004795	3479160	http://www.mirdb.org/cgi-bin/target_detail.cgi?targetID=3479160	246	64	http://www.mirdb.org/cgi-bin/mature_mir.cgi?name=hsa-miR-574-5p	TSHZ3	57616	teashirt zinc finger homeobox 3
hsa-miR-574-5p	MIMAT0004795	3479211	http://www.mirdb.org/cgi-bin/target_detail.cgi?targetID=3479211	247	64	http://www.mirdb.org/cgi-bin/mature_mir.cgi?name=hsa-miR-574-5p	LRTM2	654429	leucine rich repeats and transmembrane domains 2
hsa-miR-574-5p	MIMAT0004795	3479494	http://www.mirdb.org/cgi-bin/target_detail.cgi?targetID=3479494	248	63	http://www.mirdb.org/cgi-bin/mature_mir.cgi?name=hsa-miR-574-5p	CCR3	1232	C-C motif chemokine receptor 3
hsa-miR-574-5p	MIMAT0004795	3479412	http://www.mirdb.org/cgi-bin/target_detail.cgi?targetID=3479412	249	63	http://www.mirdb.org/cgi-bin/mature_mir.cgi?name=hsa-miR-574-5p	ZEB2	9839	zinc finger E-box binding homeobox 2
hsa-miR-574-5p	MIMAT0004795	3479149	http://www.mirdb.org/cgi-bin/target_detail.cgi?targetID=3479149	250	63	http://www.mirdb.org/cgi-bin/mature_mir.cgi?name=hsa-miR-574-5p	NEMP1	23306	nuclear envelope integral membrane protein 1
hsa-miR-574-5p	MIMAT0004795	3479438	http://www.mirdb.org/cgi-bin/target_detail.cgi?targetID=3479438	251	63	http://www.mirdb.org/cgi-bin/mature_mir.cgi?name=hsa-miR-574-5p	USP10	9100	ubiquitin specific peptidase 10
hsa-miR-574-5p	MIMAT0004795	3479457	http://www.mirdb.org/cgi-bin/target_detail.cgi?targetID=3479457	252	63	http://www.mirdb.org/cgi-bin/mature_mir.cgi?name=hsa-miR-574-5p	CA5B	11238	carbonic anhydrase 5B
hsa-miR-574-5p	MIMAT0004795	3479440	http://www.mirdb.org/cgi-bin/target_detail.cgi?targetID=3479440	253	63	http://www.mirdb.org/cgi-bin/mature_mir.cgi?name=hsa-miR-574-5p	HOXC8	3224	homeobox C8
hsa-miR-574-5p	MIMAT0004795	3479520	http://www.mirdb.org/cgi-bin/target_detail.cgi?targetID=3479520	254	63	http://www.mirdb.org/cgi-bin/mature_mir.cgi?name=hsa-miR-574-5p	CAPN6	827	calpain 6
hsa-miR-574-5p	MIMAT0004795	3479236	http://www.mirdb.org/cgi-bin/target_detail.cgi?targetID=3479236	255	63	http://www.mirdb.org/cgi-bin/mature_mir.cgi?name=hsa-miR-574-5p	FGF18	8817	fibroblast growth factor 18
hsa-miR-574-5p	MIMAT0004795	3479431	http://www.mirdb.org/cgi-bin/target_detail.cgi?targetID=3479431	256	62	http://www.mirdb.org/cgi-bin/mature_mir.cgi?name=hsa-miR-574-5p	CARD10	29775	caspase recruitment domain family member 10
hsa-miR-574-5p	MIMAT0004795	3479250	http://www.mirdb.org/cgi-bin/target_detail.cgi?targetID=3479250	257	62	http://www.mirdb.org/cgi-bin/mature_mir.cgi?name=hsa-miR-574-5p	MED23	9439	mediator complex subunit 23
hsa-miR-574-5p	MIMAT0004795	3479530	http://www.mirdb.org/cgi-bin/target_detail.cgi?targetID=3479530	258	62	http://www.mirdb.org/cgi-bin/mature_mir.cgi?name=hsa-miR-574-5p	KIAA0513	9764	KIAA0513
hsa-miR-574-5p	MIMAT0004795	3479238	http://www.mirdb.org/cgi-bin/target_detail.cgi?targetID=3479238	259	62	http://www.mirdb.org/cgi-bin/mature_mir.cgi?name=hsa-miR-574-5p	CSMD2	114784	CUB and Sushi multiple domains 2
hsa-miR-574-5p	MIMAT0004795	3479398	http://www.mirdb.org/cgi-bin/target_detail.cgi?targetID=3479398	260	62	http://www.mirdb.org/cgi-bin/mature_mir.cgi?name=hsa-miR-574-5p	TRARG1	286753	trafficking regulator of GLUT4 (SLC2A4) 1
hsa-miR-574-5p	MIMAT0004795	3479261	http://www.mirdb.org/cgi-bin/target_detail.cgi?targetID=3479261	261	62	http://www.mirdb.org/cgi-bin/mature_mir.cgi?name=hsa-miR-574-5p	WLS	79971	Wnt ligand secretion mediator
hsa-miR-574-5p	MIMAT0004795	3479201	http://www.mirdb.org/cgi-bin/target_detail.cgi?targetID=3479201	262	62	http://www.mirdb.org/cgi-bin/mature_mir.cgi?name=hsa-miR-574-5p	SOHLH2	54937	spermatogenesis and oogenesis specific basic helix-loop-helix 2
hsa-miR-574-5p	MIMAT0004795	3479403	http://www.mirdb.org/cgi-bin/target_detail.cgi?targetID=3479403	263	62	http://www.mirdb.org/cgi-bin/mature_mir.cgi?name=hsa-miR-574-5p	MASP1	5648	mannan binding lectin serine peptidase 1
hsa-miR-574-5p	MIMAT0004795	3479262	http://www.mirdb.org/cgi-bin/target_detail.cgi?targetID=3479262	264	62	http://www.mirdb.org/cgi-bin/mature_mir.cgi?name=hsa-miR-574-5p	PGF	5228	placental growth factor
hsa-miR-574-5p	MIMAT0004795	3479524	http://www.mirdb.org/cgi-bin/target_detail.cgi?targetID=3479524	265	62	http://www.mirdb.org/cgi-bin/mature_mir.cgi?name=hsa-miR-574-5p	CCDC169-SOHLH2	100526761	CCDC169-SOHLH2 readthrough
hsa-miR-574-5p	MIMAT0004795	3479153	http://www.mirdb.org/cgi-bin/target_detail.cgi?targetID=3479153	266	62	http://www.mirdb.org/cgi-bin/mature_mir.cgi?name=hsa-miR-574-5p	RNF145	153830	ring finger protein 145
hsa-miR-574-5p	MIMAT0004795	3479205	http://www.mirdb.org/cgi-bin/target_detail.cgi?targetID=3479205	267	62	http://www.mirdb.org/cgi-bin/mature_mir.cgi?name=hsa-miR-574-5p	NFIC	4782	nuclear factor I C
hsa-miR-574-5p	MIMAT0004795	3479502	http://www.mirdb.org/cgi-bin/target_detail.cgi?targetID=3479502	268	61	http://www.mirdb.org/cgi-bin/mature_mir.cgi?name=hsa-miR-574-5p	ANKRD42	338699	ankyrin repeat domain 42
hsa-miR-574-5p	MIMAT0004795	3479409	http://www.mirdb.org/cgi-bin/target_detail.cgi?targetID=3479409	269	61	http://www.mirdb.org/cgi-bin/mature_mir.cgi?name=hsa-miR-574-5p	ZZZ3	26009	zinc finger ZZ-type containing 3
hsa-miR-574-5p	MIMAT0004795	3479219	http://www.mirdb.org/cgi-bin/target_detail.cgi?targetID=3479219	270	61	http://www.mirdb.org/cgi-bin/mature_mir.cgi?name=hsa-miR-574-5p	PRR32	100130613	proline rich 32
hsa-miR-574-5p	MIMAT0004795	3479471	http://www.mirdb.org/cgi-bin/target_detail.cgi?targetID=3479471	271	61	http://www.mirdb.org/cgi-bin/mature_mir.cgi?name=hsa-miR-574-5p	CD84	8832	CD84 molecule
hsa-miR-574-5p	MIMAT0004795	3479282	http://www.mirdb.org/cgi-bin/target_detail.cgi?targetID=3479282	272	61	http://www.mirdb.org/cgi-bin/mature_mir.cgi?name=hsa-miR-574-5p	PSAPL1	768239	prosaposin like 1 (gene/pseudogene)
hsa-miR-574-5p	MIMAT0004795	3479350	http://www.mirdb.org/cgi-bin/target_detail.cgi?targetID=3479350	273	61	http://www.mirdb.org/cgi-bin/mature_mir.cgi?name=hsa-miR-574-5p	AQP4	361	aquaporin 4
hsa-miR-574-5p	MIMAT0004795	3479482	http://www.mirdb.org/cgi-bin/target_detail.cgi?targetID=3479482	274	61	http://www.mirdb.org/cgi-bin/mature_mir.cgi?name=hsa-miR-574-5p	SAP130	79595	Sin3A associated protein 130
hsa-miR-574-5p	MIMAT0004795	3479124	http://www.mirdb.org/cgi-bin/target_detail.cgi?targetID=3479124	275	60	http://www.mirdb.org/cgi-bin/mature_mir.cgi?name=hsa-miR-574-5p	LSM8	51691	LSM8 homolog, U6 small nuclear RNA associated
hsa-miR-574-5p	MIMAT0004795	3479218	http://www.mirdb.org/cgi-bin/target_detail.cgi?targetID=3479218	276	60	http://www.mirdb.org/cgi-bin/mature_mir.cgi?name=hsa-miR-574-5p	DEDD2	162989	death effector domain containing 2
hsa-miR-574-5p	MIMAT0004795	3479339	http://www.mirdb.org/cgi-bin/target_detail.cgi?targetID=3479339	277	60	http://www.mirdb.org/cgi-bin/mature_mir.cgi?name=hsa-miR-574-5p	CISD3	284106	CDGSH iron sulfur domain 3
hsa-miR-574-5p	MIMAT0004795	3479371	http://www.mirdb.org/cgi-bin/target_detail.cgi?targetID=3479371	278	60	http://www.mirdb.org/cgi-bin/mature_mir.cgi?name=hsa-miR-574-5p	FAM49B	51571	family with sequence similarity 49 member B
hsa-miR-574-5p	MIMAT0004795	3479213	http://www.mirdb.org/cgi-bin/target_detail.cgi?targetID=3479213	279	60	http://www.mirdb.org/cgi-bin/mature_mir.cgi?name=hsa-miR-574-5p	STK39	27347	serine/threonine kinase 39
hsa-miR-574-5p	MIMAT0004795	3479495	http://www.mirdb.org/cgi-bin/target_detail.cgi?targetID=3479495	280	60	http://www.mirdb.org/cgi-bin/mature_mir.cgi?name=hsa-miR-574-5p	SSH3	54961	slingshot protein phosphatase 3
hsa-miR-574-5p	MIMAT0004795	3479174	http://www.mirdb.org/cgi-bin/target_detail.cgi?targetID=3479174	281	60	http://www.mirdb.org/cgi-bin/mature_mir.cgi?name=hsa-miR-574-5p	MAN2B2	23324	mannosidase alpha class 2B member 2
hsa-miR-574-5p	MIMAT0004795	3479178	http://www.mirdb.org/cgi-bin/target_detail.cgi?targetID=3479178	282	60	http://www.mirdb.org/cgi-bin/mature_mir.cgi?name=hsa-miR-574-5p	DLG2	1740	discs large MAGUK scaffold protein 2
hsa-miR-574-5p	MIMAT0004795	3479102	http://www.mirdb.org/cgi-bin/target_detail.cgi?targetID=3479102	283	59	http://www.mirdb.org/cgi-bin/mature_mir.cgi?name=hsa-miR-574-5p	ZNF445	353274	zinc finger protein 445
hsa-miR-574-5p	MIMAT0004795	3479527	http://www.mirdb.org/cgi-bin/target_detail.cgi?targetID=3479527	284	59	http://www.mirdb.org/cgi-bin/mature_mir.cgi?name=hsa-miR-574-5p	TNNI1	7135	troponin I1, slow skeletal type
hsa-miR-574-5p	MIMAT0004795	3479427	http://www.mirdb.org/cgi-bin/target_detail.cgi?targetID=3479427	285	59	http://www.mirdb.org/cgi-bin/mature_mir.cgi?name=hsa-miR-574-5p	PPP1R1C	151242	protein phosphatase 1 regulatory inhibitor subunit 1C
hsa-miR-574-5p	MIMAT0004795	3479364	http://www.mirdb.org/cgi-bin/target_detail.cgi?targetID=3479364	286	59	http://www.mirdb.org/cgi-bin/mature_mir.cgi?name=hsa-miR-574-5p	MMP3	4314	matrix metallopeptidase 3
hsa-miR-574-5p	MIMAT0004795	3479448	http://www.mirdb.org/cgi-bin/target_detail.cgi?targetID=3479448	287	59	http://www.mirdb.org/cgi-bin/mature_mir.cgi?name=hsa-miR-574-5p	C15orf53	400359	chromosome 15 open reading frame 53
hsa-miR-574-5p	MIMAT0004795	3479408	http://www.mirdb.org/cgi-bin/target_detail.cgi?targetID=3479408	288	59	http://www.mirdb.org/cgi-bin/mature_mir.cgi?name=hsa-miR-574-5p	INS-IGF2	723961	INS-IGF2 readthrough
hsa-miR-574-5p	MIMAT0004795	3479229	http://www.mirdb.org/cgi-bin/target_detail.cgi?targetID=3479229	289	59	http://www.mirdb.org/cgi-bin/mature_mir.cgi?name=hsa-miR-574-5p	RAD21	5885	RAD21 cohesin complex component
hsa-miR-574-5p	MIMAT0004795	3479168	http://www.mirdb.org/cgi-bin/target_detail.cgi?targetID=3479168	290	59	http://www.mirdb.org/cgi-bin/mature_mir.cgi?name=hsa-miR-574-5p	EFEMP1	2202	EGF containing fibulin extracellular matrix protein 1
hsa-miR-574-5p	MIMAT0004795	3479512	http://www.mirdb.org/cgi-bin/target_detail.cgi?targetID=3479512	291	59	http://www.mirdb.org/cgi-bin/mature_mir.cgi?name=hsa-miR-574-5p	GIMAP6	474344	GTPase, IMAP family member 6
hsa-miR-574-5p	MIMAT0004795	3479504	http://www.mirdb.org/cgi-bin/target_detail.cgi?targetID=3479504	292	58	http://www.mirdb.org/cgi-bin/mature_mir.cgi?name=hsa-miR-574-5p	LDLRAD2	401944	low density lipoprotein receptor class A domain containing 2
hsa-miR-574-5p	MIMAT0004795	3479117	http://www.mirdb.org/cgi-bin/target_detail.cgi?targetID=3479117	293	58	http://www.mirdb.org/cgi-bin/mature_mir.cgi?name=hsa-miR-574-5p	IREB2	3658	iron responsive element binding protein 2
hsa-miR-574-5p	MIMAT0004795	3479393	http://www.mirdb.org/cgi-bin/target_detail.cgi?targetID=3479393	294	58	http://www.mirdb.org/cgi-bin/mature_mir.cgi?name=hsa-miR-574-5p	RTN4RL1	146760	reticulon 4 receptor like 1
hsa-miR-574-5p	MIMAT0004795	3479274	http://www.mirdb.org/cgi-bin/target_detail.cgi?targetID=3479274	295	58	http://www.mirdb.org/cgi-bin/mature_mir.cgi?name=hsa-miR-574-5p	TECPR2	9895	tectonin beta-propeller repeat containing 2
hsa-miR-574-5p	MIMAT0004795	3479165	http://www.mirdb.org/cgi-bin/target_detail.cgi?targetID=3479165	296	58	http://www.mirdb.org/cgi-bin/mature_mir.cgi?name=hsa-miR-574-5p	STUM	375057	stum, mechanosensory transduction mediator homolog
hsa-miR-574-5p	MIMAT0004795	3479351	http://www.mirdb.org/cgi-bin/target_detail.cgi?targetID=3479351	297	58	http://www.mirdb.org/cgi-bin/mature_mir.cgi?name=hsa-miR-574-5p	TSPYL5	85453	TSPY like 5
hsa-miR-574-5p	MIMAT0004795	3479514	http://www.mirdb.org/cgi-bin/target_detail.cgi?targetID=3479514	298	58	http://www.mirdb.org/cgi-bin/mature_mir.cgi?name=hsa-miR-574-5p	S100A7A	338324	S100 calcium binding protein A7A
hsa-miR-574-5p	MIMAT0004795	3479285	http://www.mirdb.org/cgi-bin/target_detail.cgi?targetID=3479285	299	58	http://www.mirdb.org/cgi-bin/mature_mir.cgi?name=hsa-miR-574-5p	SMAD5	4090	SMAD family member 5
hsa-miR-574-5p	MIMAT0004795	3479119	http://www.mirdb.org/cgi-bin/target_detail.cgi?targetID=3479119	300	58	http://www.mirdb.org/cgi-bin/mature_mir.cgi?name=hsa-miR-574-5p	CCDC91	55297	coiled-coil domain containing 91
hsa-miR-574-5p	MIMAT0004795	3479464	http://www.mirdb.org/cgi-bin/target_detail.cgi?targetID=3479464	301	58	http://www.mirdb.org/cgi-bin/mature_mir.cgi?name=hsa-miR-574-5p	PIK3IP1	113791	phosphoinositide-3-kinase interacting protein 1
hsa-miR-574-5p	MIMAT0004795	3479360	http://www.mirdb.org/cgi-bin/target_detail.cgi?targetID=3479360	302	58	http://www.mirdb.org/cgi-bin/mature_mir.cgi?name=hsa-miR-574-5p	MPP5	64398	membrane palmitoylated protein 5
hsa-miR-574-5p	MIMAT0004795	3479416	http://www.mirdb.org/cgi-bin/target_detail.cgi?targetID=3479416	303	57	http://www.mirdb.org/cgi-bin/mature_mir.cgi?name=hsa-miR-574-5p	RASSF9	9182	Ras association domain family member 9
hsa-miR-574-5p	MIMAT0004795	3479510	http://www.mirdb.org/cgi-bin/target_detail.cgi?targetID=3479510	304	57	http://www.mirdb.org/cgi-bin/mature_mir.cgi?name=hsa-miR-574-5p	SNAP29	9342	synaptosome associated protein 29
hsa-miR-574-5p	MIMAT0004795	3479349	http://www.mirdb.org/cgi-bin/target_detail.cgi?targetID=3479349	305	57	http://www.mirdb.org/cgi-bin/mature_mir.cgi?name=hsa-miR-574-5p	ABLIM1	3983	actin binding LIM protein 1
hsa-miR-574-5p	MIMAT0004795	3479200	http://www.mirdb.org/cgi-bin/target_detail.cgi?targetID=3479200	306	57	http://www.mirdb.org/cgi-bin/mature_mir.cgi?name=hsa-miR-574-5p	ZNF337	26152	zinc finger protein 337
hsa-miR-574-5p	MIMAT0004795	3479207	http://www.mirdb.org/cgi-bin/target_detail.cgi?targetID=3479207	307	57	http://www.mirdb.org/cgi-bin/mature_mir.cgi?name=hsa-miR-574-5p	PSMD9	5715	proteasome 26S subunit, non-ATPase 9
hsa-miR-574-5p	MIMAT0004795	3479146	http://www.mirdb.org/cgi-bin/target_detail.cgi?targetID=3479146	308	57	http://www.mirdb.org/cgi-bin/mature_mir.cgi?name=hsa-miR-574-5p	PIK3CG	5294	phosphatidylinositol-4,5-bisphosphate 3-kinase catalytic subunit gamma
hsa-miR-574-5p	MIMAT0004795	3479208	http://www.mirdb.org/cgi-bin/target_detail.cgi?targetID=3479208	309	57	http://www.mirdb.org/cgi-bin/mature_mir.cgi?name=hsa-miR-574-5p	USP38	84640	ubiquitin specific peptidase 38
hsa-miR-574-5p	MIMAT0004795	3479141	http://www.mirdb.org/cgi-bin/target_detail.cgi?targetID=3479141	310	57	http://www.mirdb.org/cgi-bin/mature_mir.cgi?name=hsa-miR-574-5p	PRELID2	153768	PRELI domain containing 2
hsa-miR-574-5p	MIMAT0004795	3479252	http://www.mirdb.org/cgi-bin/target_detail.cgi?targetID=3479252	311	57	http://www.mirdb.org/cgi-bin/mature_mir.cgi?name=hsa-miR-574-5p	FAM163B	642968	family with sequence similarity 163 member B
hsa-miR-574-5p	MIMAT0004795	3479338	http://www.mirdb.org/cgi-bin/target_detail.cgi?targetID=3479338	312	56	http://www.mirdb.org/cgi-bin/mature_mir.cgi?name=hsa-miR-574-5p	F9	2158	coagulation factor IX
hsa-miR-574-5p	MIMAT0004795	3479188	http://www.mirdb.org/cgi-bin/target_detail.cgi?targetID=3479188	313	56	http://www.mirdb.org/cgi-bin/mature_mir.cgi?name=hsa-miR-574-5p	RGR	5995	retinal G protein coupled receptor
hsa-miR-574-5p	MIMAT0004795	3479499	http://www.mirdb.org/cgi-bin/target_detail.cgi?targetID=3479499	314	56	http://www.mirdb.org/cgi-bin/mature_mir.cgi?name=hsa-miR-574-5p	KCNG4	93107	potassium voltage-gated channel modifier subfamily G member 4
hsa-miR-574-5p	MIMAT0004795	3479155	http://www.mirdb.org/cgi-bin/target_detail.cgi?targetID=3479155	315	56	http://www.mirdb.org/cgi-bin/mature_mir.cgi?name=hsa-miR-574-5p	NCK2	8440	NCK adaptor protein 2
hsa-miR-574-5p	MIMAT0004795	3479138	http://www.mirdb.org/cgi-bin/target_detail.cgi?targetID=3479138	316	56	http://www.mirdb.org/cgi-bin/mature_mir.cgi?name=hsa-miR-574-5p	B3GNT6	192134	UDP-GlcNAc:betaGal beta-1,3-N-acetylglucosaminyltransferase 6
hsa-miR-574-5p	MIMAT0004795	3479315	http://www.mirdb.org/cgi-bin/target_detail.cgi?targetID=3479315	317	56	http://www.mirdb.org/cgi-bin/mature_mir.cgi?name=hsa-miR-574-5p	EXOC6B	23233	exocyst complex component 6B
hsa-miR-574-5p	MIMAT0004795	3479437	http://www.mirdb.org/cgi-bin/target_detail.cgi?targetID=3479437	318	56	http://www.mirdb.org/cgi-bin/mature_mir.cgi?name=hsa-miR-574-5p	KLHL11	55175	kelch like family member 11
hsa-miR-574-5p	MIMAT0004795	3479097	http://www.mirdb.org/cgi-bin/target_detail.cgi?targetID=3479097	319	56	http://www.mirdb.org/cgi-bin/mature_mir.cgi?name=hsa-miR-574-5p	IDH3G	3421	isocitrate dehydrogenase 3 (NAD(+)) gamma
hsa-miR-574-5p	MIMAT0004795	3479295	http://www.mirdb.org/cgi-bin/target_detail.cgi?targetID=3479295	320	56	http://www.mirdb.org/cgi-bin/mature_mir.cgi?name=hsa-miR-574-5p	NBEA	26960	neurobeachin
hsa-miR-574-5p	MIMAT0004795	3479402	http://www.mirdb.org/cgi-bin/target_detail.cgi?targetID=3479402	321	56	http://www.mirdb.org/cgi-bin/mature_mir.cgi?name=hsa-miR-574-5p	SFXN1	94081	sideroflexin 1
hsa-miR-574-5p	MIMAT0004795	3479112	http://www.mirdb.org/cgi-bin/target_detail.cgi?targetID=3479112	322	56	http://www.mirdb.org/cgi-bin/mature_mir.cgi?name=hsa-miR-574-5p	FAM84A	151354	family with sequence similarity 84 member A
hsa-miR-574-5p	MIMAT0004795	3479317	http://www.mirdb.org/cgi-bin/target_detail.cgi?targetID=3479317	323	56	http://www.mirdb.org/cgi-bin/mature_mir.cgi?name=hsa-miR-574-5p	MED14	9282	mediator complex subunit 14
hsa-miR-574-5p	MIMAT0004795	3479478	http://www.mirdb.org/cgi-bin/target_detail.cgi?targetID=3479478	324	56	http://www.mirdb.org/cgi-bin/mature_mir.cgi?name=hsa-miR-574-5p	NHLRC1	378884	NHL repeat containing E3 ubiquitin protein ligase 1
hsa-miR-574-5p	MIMAT0004795	3479098	http://www.mirdb.org/cgi-bin/target_detail.cgi?targetID=3479098	325	56	http://www.mirdb.org/cgi-bin/mature_mir.cgi?name=hsa-miR-574-5p	RSPO4	343637	R-spondin 4
hsa-miR-574-5p	MIMAT0004795	3479483	http://www.mirdb.org/cgi-bin/target_detail.cgi?targetID=3479483	326	56	http://www.mirdb.org/cgi-bin/mature_mir.cgi?name=hsa-miR-574-5p	PTPRU	10076	protein tyrosine phosphatase, receptor type U
hsa-miR-574-5p	MIMAT0004795	3479363	http://www.mirdb.org/cgi-bin/target_detail.cgi?targetID=3479363	327	56	http://www.mirdb.org/cgi-bin/mature_mir.cgi?name=hsa-miR-574-5p	FOXN1	8456	forkhead box N1
hsa-miR-574-5p	MIMAT0004795	3479217	http://www.mirdb.org/cgi-bin/target_detail.cgi?targetID=3479217	328	56	http://www.mirdb.org/cgi-bin/mature_mir.cgi?name=hsa-miR-574-5p	JMJD8	339123	jumonji domain containing 8
hsa-miR-574-5p	MIMAT0004795	3479503	http://www.mirdb.org/cgi-bin/target_detail.cgi?targetID=3479503	329	55	http://www.mirdb.org/cgi-bin/mature_mir.cgi?name=hsa-miR-574-5p	FAM86C1	55199	family with sequence similarity 86 member C1
hsa-miR-574-5p	MIMAT0004795	3479226	http://www.mirdb.org/cgi-bin/target_detail.cgi?targetID=3479226	330	55	http://www.mirdb.org/cgi-bin/mature_mir.cgi?name=hsa-miR-574-5p	SLC9A1	6548	solute carrier family 9 member A1
hsa-miR-574-5p	MIMAT0004795	3479276	http://www.mirdb.org/cgi-bin/target_detail.cgi?targetID=3479276	331	55	http://www.mirdb.org/cgi-bin/mature_mir.cgi?name=hsa-miR-574-5p	FKRP	79147	fukutin related protein
hsa-miR-574-5p	MIMAT0004795	3479189	http://www.mirdb.org/cgi-bin/target_detail.cgi?targetID=3479189	332	55	http://www.mirdb.org/cgi-bin/mature_mir.cgi?name=hsa-miR-574-5p	GRIN2A	2903	glutamate ionotropic receptor NMDA type subunit 2A
hsa-miR-574-5p	MIMAT0004795	3479271	http://www.mirdb.org/cgi-bin/target_detail.cgi?targetID=3479271	333	55	http://www.mirdb.org/cgi-bin/mature_mir.cgi?name=hsa-miR-574-5p	AKAP10	11216	A-kinase anchoring protein 10
hsa-miR-574-5p	MIMAT0004795	3479185	http://www.mirdb.org/cgi-bin/target_detail.cgi?targetID=3479185	334	55	http://www.mirdb.org/cgi-bin/mature_mir.cgi?name=hsa-miR-574-5p	NAB2	4665	NGFI-A binding protein 2
hsa-miR-574-5p	MIMAT0004795	3479506	http://www.mirdb.org/cgi-bin/target_detail.cgi?targetID=3479506	335	55	http://www.mirdb.org/cgi-bin/mature_mir.cgi?name=hsa-miR-574-5p	CYP20A1	57404	cytochrome P450 family 20 subfamily A member 1
hsa-miR-574-5p	MIMAT0004795	3479366	http://www.mirdb.org/cgi-bin/target_detail.cgi?targetID=3479366	336	55	http://www.mirdb.org/cgi-bin/mature_mir.cgi?name=hsa-miR-574-5p	SV2B	9899	synaptic vesicle glycoprotein 2B
hsa-miR-574-5p	MIMAT0004795	3479126	http://www.mirdb.org/cgi-bin/target_detail.cgi?targetID=3479126	337	55	http://www.mirdb.org/cgi-bin/mature_mir.cgi?name=hsa-miR-574-5p	ARHGEF7	8874	Rho guanine nucleotide exchange factor 7
hsa-miR-574-5p	MIMAT0004795	3479336	http://www.mirdb.org/cgi-bin/target_detail.cgi?targetID=3479336	338	55	http://www.mirdb.org/cgi-bin/mature_mir.cgi?name=hsa-miR-574-5p	OOSP2	219990	oocyte secreted protein 2
hsa-miR-574-5p	MIMAT0004795	3479423	http://www.mirdb.org/cgi-bin/target_detail.cgi?targetID=3479423	339	55	http://www.mirdb.org/cgi-bin/mature_mir.cgi?name=hsa-miR-574-5p	HEATR1	55127	HEAT repeat containing 1
hsa-miR-574-5p	MIMAT0004795	3479516	http://www.mirdb.org/cgi-bin/target_detail.cgi?targetID=3479516	340	55	http://www.mirdb.org/cgi-bin/mature_mir.cgi?name=hsa-miR-574-5p	CCBE1	147372	collagen and calcium binding EGF domains 1
hsa-miR-574-5p	MIMAT0004795	3479523	http://www.mirdb.org/cgi-bin/target_detail.cgi?targetID=3479523	341	54	http://www.mirdb.org/cgi-bin/mature_mir.cgi?name=hsa-miR-574-5p	RNF165	494470	ring finger protein 165
hsa-miR-574-5p	MIMAT0004795	3479485	http://www.mirdb.org/cgi-bin/target_detail.cgi?targetID=3479485	342	54	http://www.mirdb.org/cgi-bin/mature_mir.cgi?name=hsa-miR-574-5p	RND3	390	Rho family GTPase 3
hsa-miR-574-5p	MIMAT0004795	3479214	http://www.mirdb.org/cgi-bin/target_detail.cgi?targetID=3479214	343	54	http://www.mirdb.org/cgi-bin/mature_mir.cgi?name=hsa-miR-574-5p	GGNBP2	79893	gametogenetin binding protein 2
hsa-miR-574-5p	MIMAT0004795	3479455	http://www.mirdb.org/cgi-bin/target_detail.cgi?targetID=3479455	344	54	http://www.mirdb.org/cgi-bin/mature_mir.cgi?name=hsa-miR-574-5p	DCAF8	50717	DDB1 and CUL4 associated factor 8
hsa-miR-574-5p	MIMAT0004795	3479451	http://www.mirdb.org/cgi-bin/target_detail.cgi?targetID=3479451	345	54	http://www.mirdb.org/cgi-bin/mature_mir.cgi?name=hsa-miR-574-5p	AGPAT2	10555	1-acylglycerol-3-phosphate O-acyltransferase 2
hsa-miR-574-5p	MIMAT0004795	3479202	http://www.mirdb.org/cgi-bin/target_detail.cgi?targetID=3479202	346	54	http://www.mirdb.org/cgi-bin/mature_mir.cgi?name=hsa-miR-574-5p	RAB3B	5865	RAB3B, member RAS oncogene family
hsa-miR-574-5p	MIMAT0004795	3479407	http://www.mirdb.org/cgi-bin/target_detail.cgi?targetID=3479407	347	54	http://www.mirdb.org/cgi-bin/mature_mir.cgi?name=hsa-miR-574-5p	SLC4A3	6508	solute carrier family 4 member 3
hsa-miR-574-5p	MIMAT0004795	3479186	http://www.mirdb.org/cgi-bin/target_detail.cgi?targetID=3479186	348	54	http://www.mirdb.org/cgi-bin/mature_mir.cgi?name=hsa-miR-574-5p	GPR65	8477	G protein-coupled receptor 65
hsa-miR-574-5p	MIMAT0004795	3479415	http://www.mirdb.org/cgi-bin/target_detail.cgi?targetID=3479415	349	54	http://www.mirdb.org/cgi-bin/mature_mir.cgi?name=hsa-miR-574-5p	SLC24A2	25769	solute carrier family 24 member 2
hsa-miR-574-5p	MIMAT0004795	3479156	http://www.mirdb.org/cgi-bin/target_detail.cgi?targetID=3479156	350	54	http://www.mirdb.org/cgi-bin/mature_mir.cgi?name=hsa-miR-574-5p	UBE4A	9354	ubiquitination factor E4A
hsa-miR-574-5p	MIMAT0004795	3479367	http://www.mirdb.org/cgi-bin/target_detail.cgi?targetID=3479367	351	54	http://www.mirdb.org/cgi-bin/mature_mir.cgi?name=hsa-miR-574-5p	ESCO2	157570	establishment of sister chromatid cohesion N-acetyltransferase 2
hsa-miR-574-5p	MIMAT0004795	3479468	http://www.mirdb.org/cgi-bin/target_detail.cgi?targetID=3479468	352	54	http://www.mirdb.org/cgi-bin/mature_mir.cgi?name=hsa-miR-574-5p	LCOR	84458	ligand dependent nuclear receptor corepressor
hsa-miR-574-5p	MIMAT0004795	3479311	http://www.mirdb.org/cgi-bin/target_detail.cgi?targetID=3479311	353	54	http://www.mirdb.org/cgi-bin/mature_mir.cgi?name=hsa-miR-574-5p	LZIC	84328	leucine zipper and CTNNBIP1 domain containing
hsa-miR-574-5p	MIMAT0004795	3479244	http://www.mirdb.org/cgi-bin/target_detail.cgi?targetID=3479244	354	54	http://www.mirdb.org/cgi-bin/mature_mir.cgi?name=hsa-miR-574-5p	ANKRD52	283373	ankyrin repeat domain 52
hsa-miR-574-5p	MIMAT0004795	3479249	http://www.mirdb.org/cgi-bin/target_detail.cgi?targetID=3479249	355	54	http://www.mirdb.org/cgi-bin/mature_mir.cgi?name=hsa-miR-574-5p	AFF2	2334	AF4/FMR2 family member 2
hsa-miR-574-5p	MIMAT0004795	3479224	http://www.mirdb.org/cgi-bin/target_detail.cgi?targetID=3479224	356	53	http://www.mirdb.org/cgi-bin/mature_mir.cgi?name=hsa-miR-574-5p	DNAJB1	3337	DnaJ heat shock protein family (Hsp40) member B1
hsa-miR-574-5p	MIMAT0004795	3479108	http://www.mirdb.org/cgi-bin/target_detail.cgi?targetID=3479108	357	53	http://www.mirdb.org/cgi-bin/mature_mir.cgi?name=hsa-miR-574-5p	MRPS23	51649	mitochondrial ribosomal protein S23
hsa-miR-574-5p	MIMAT0004795	3479404	http://www.mirdb.org/cgi-bin/target_detail.cgi?targetID=3479404	358	53	http://www.mirdb.org/cgi-bin/mature_mir.cgi?name=hsa-miR-574-5p	PLEC	5339	plectin
hsa-miR-574-5p	MIMAT0004795	3479121	http://www.mirdb.org/cgi-bin/target_detail.cgi?targetID=3479121	359	53	http://www.mirdb.org/cgi-bin/mature_mir.cgi?name=hsa-miR-574-5p	TSEN15	116461	tRNA splicing endonuclease subunit 15
hsa-miR-574-5p	MIMAT0004795	3479263	http://www.mirdb.org/cgi-bin/target_detail.cgi?targetID=3479263	360	53	http://www.mirdb.org/cgi-bin/mature_mir.cgi?name=hsa-miR-574-5p	TTC30B	150737	tetratricopeptide repeat domain 30B
hsa-miR-574-5p	MIMAT0004795	3479260	http://www.mirdb.org/cgi-bin/target_detail.cgi?targetID=3479260	361	53	http://www.mirdb.org/cgi-bin/mature_mir.cgi?name=hsa-miR-574-5p	FXN	2395	frataxin
hsa-miR-574-5p	MIMAT0004795	3479243	http://www.mirdb.org/cgi-bin/target_detail.cgi?targetID=3479243	362	53	http://www.mirdb.org/cgi-bin/mature_mir.cgi?name=hsa-miR-574-5p	KCNJ12	3768	potassium voltage-gated channel subfamily J member 12
hsa-miR-574-5p	MIMAT0004795	3479251	http://www.mirdb.org/cgi-bin/target_detail.cgi?targetID=3479251	363	53	http://www.mirdb.org/cgi-bin/mature_mir.cgi?name=hsa-miR-574-5p	UGT8	7368	UDP glycosyltransferase 8
hsa-miR-574-5p	MIMAT0004795	3479385	http://www.mirdb.org/cgi-bin/target_detail.cgi?targetID=3479385	364	53	http://www.mirdb.org/cgi-bin/mature_mir.cgi?name=hsa-miR-574-5p	TP53I11	9537	tumor protein p53 inducible protein 11
hsa-miR-574-5p	MIMAT0004795	3479199	http://www.mirdb.org/cgi-bin/target_detail.cgi?targetID=3479199	365	53	http://www.mirdb.org/cgi-bin/mature_mir.cgi?name=hsa-miR-574-5p	C17orf78	284099	chromosome 17 open reading frame 78
hsa-miR-574-5p	MIMAT0004795	3479429	http://www.mirdb.org/cgi-bin/target_detail.cgi?targetID=3479429	366	53	http://www.mirdb.org/cgi-bin/mature_mir.cgi?name=hsa-miR-574-5p	CDC14A	8556	cell division cycle 14A
hsa-miR-574-5p	MIMAT0004795	3479509	http://www.mirdb.org/cgi-bin/target_detail.cgi?targetID=3479509	367	53	http://www.mirdb.org/cgi-bin/mature_mir.cgi?name=hsa-miR-574-5p	MICAL2	9645	microtubule associated monooxygenase, calponin and LIM domain containing 2
hsa-miR-574-5p	MIMAT0004795	3479435	http://www.mirdb.org/cgi-bin/target_detail.cgi?targetID=3479435	368	53	http://www.mirdb.org/cgi-bin/mature_mir.cgi?name=hsa-miR-574-5p	CD59	966	CD59 molecule (CD59 blood group)
hsa-miR-574-5p	MIMAT0004795	3479421	http://www.mirdb.org/cgi-bin/target_detail.cgi?targetID=3479421	369	53	http://www.mirdb.org/cgi-bin/mature_mir.cgi?name=hsa-miR-574-5p	TFCP2	7024	transcription factor CP2
hsa-miR-574-5p	MIMAT0004795	3479340	http://www.mirdb.org/cgi-bin/target_detail.cgi?targetID=3479340	370	53	http://www.mirdb.org/cgi-bin/mature_mir.cgi?name=hsa-miR-574-5p	PCM1	5108	pericentriolar material 1
hsa-miR-574-5p	MIMAT0004795	3479139	http://www.mirdb.org/cgi-bin/target_detail.cgi?targetID=3479139	371	53	http://www.mirdb.org/cgi-bin/mature_mir.cgi?name=hsa-miR-574-5p	MEF2C	4208	myocyte enhancer factor 2C
hsa-miR-574-5p	MIMAT0004795	3479345	http://www.mirdb.org/cgi-bin/target_detail.cgi?targetID=3479345	372	53	http://www.mirdb.org/cgi-bin/mature_mir.cgi?name=hsa-miR-574-5p	CUL5	8065	cullin 5
hsa-miR-574-5p	MIMAT0004795	3479293	http://www.mirdb.org/cgi-bin/target_detail.cgi?targetID=3479293	373	53	http://www.mirdb.org/cgi-bin/mature_mir.cgi?name=hsa-miR-574-5p	FGF11	2256	fibroblast growth factor 11
hsa-miR-574-5p	MIMAT0004795	3479292	http://www.mirdb.org/cgi-bin/target_detail.cgi?targetID=3479292	374	53	http://www.mirdb.org/cgi-bin/mature_mir.cgi?name=hsa-miR-574-5p	BMP2K	55589	BMP2 inducible kinase
hsa-miR-574-5p	MIMAT0004795	3479323	http://www.mirdb.org/cgi-bin/target_detail.cgi?targetID=3479323	375	53	http://www.mirdb.org/cgi-bin/mature_mir.cgi?name=hsa-miR-574-5p	ATRN	8455	attractin
hsa-miR-574-5p	MIMAT0004795	3479335	http://www.mirdb.org/cgi-bin/target_detail.cgi?targetID=3479335	376	53	http://www.mirdb.org/cgi-bin/mature_mir.cgi?name=hsa-miR-574-5p	USP15	9958	ubiquitin specific peptidase 15
hsa-miR-574-5p	MIMAT0004795	3479216	http://www.mirdb.org/cgi-bin/target_detail.cgi?targetID=3479216	377	52	http://www.mirdb.org/cgi-bin/mature_mir.cgi?name=hsa-miR-574-5p	SLC26A4	5172	solute carrier family 26 member 4
hsa-miR-574-5p	MIMAT0004795	3479130	http://www.mirdb.org/cgi-bin/target_detail.cgi?targetID=3479130	378	52	http://www.mirdb.org/cgi-bin/mature_mir.cgi?name=hsa-miR-574-5p	IHH	3549	Indian hedgehog signaling molecule
hsa-miR-574-5p	MIMAT0004795	3479118	http://www.mirdb.org/cgi-bin/target_detail.cgi?targetID=3479118	379	52	http://www.mirdb.org/cgi-bin/mature_mir.cgi?name=hsa-miR-574-5p	WASF1	8936	WAS protein family member 1
hsa-miR-574-5p	MIMAT0004795	3479154	http://www.mirdb.org/cgi-bin/target_detail.cgi?targetID=3479154	380	52	http://www.mirdb.org/cgi-bin/mature_mir.cgi?name=hsa-miR-574-5p	ANO7	50636	anoctamin 7
hsa-miR-574-5p	MIMAT0004795	3479444	http://www.mirdb.org/cgi-bin/target_detail.cgi?targetID=3479444	381	52	http://www.mirdb.org/cgi-bin/mature_mir.cgi?name=hsa-miR-574-5p	SLC25A43	203427	solute carrier family 25 member 43
hsa-miR-574-5p	MIMAT0004795	3479334	http://www.mirdb.org/cgi-bin/target_detail.cgi?targetID=3479334	382	52	http://www.mirdb.org/cgi-bin/mature_mir.cgi?name=hsa-miR-574-5p	ULK4	54986	unc-51 like kinase 4
hsa-miR-574-5p	MIMAT0004795	3479309	http://www.mirdb.org/cgi-bin/target_detail.cgi?targetID=3479309	383	52	http://www.mirdb.org/cgi-bin/mature_mir.cgi?name=hsa-miR-574-5p	USP37	57695	ubiquitin specific peptidase 37
hsa-miR-574-5p	MIMAT0004795	3479306	http://www.mirdb.org/cgi-bin/target_detail.cgi?targetID=3479306	384	52	http://www.mirdb.org/cgi-bin/mature_mir.cgi?name=hsa-miR-574-5p	ZFP41	286128	ZFP41 zinc finger protein
hsa-miR-574-5p	MIMAT0004795	3479305	http://www.mirdb.org/cgi-bin/target_detail.cgi?targetID=3479305	385	52	http://www.mirdb.org/cgi-bin/mature_mir.cgi?name=hsa-miR-574-5p	CDH12	1010	cadherin 12
hsa-miR-574-5p	MIMAT0004795	3479346	http://www.mirdb.org/cgi-bin/target_detail.cgi?targetID=3479346	386	52	http://www.mirdb.org/cgi-bin/mature_mir.cgi?name=hsa-miR-574-5p	EEF1AKNMT	51603	eEF1A lysine and N-terminal methyltransferase
hsa-miR-574-5p	MIMAT0004795	3479382	http://www.mirdb.org/cgi-bin/target_detail.cgi?targetID=3479382	387	52	http://www.mirdb.org/cgi-bin/mature_mir.cgi?name=hsa-miR-574-5p	DDX17	10521	DEAD-box helicase 17
hsa-miR-574-5p	MIMAT0004795	3479281	http://www.mirdb.org/cgi-bin/target_detail.cgi?targetID=3479281	388	52	http://www.mirdb.org/cgi-bin/mature_mir.cgi?name=hsa-miR-574-5p	NMNAT2	23057	nicotinamide nucleotide adenylyltransferase 2
hsa-miR-574-5p	MIMAT0004795	3479454	http://www.mirdb.org/cgi-bin/target_detail.cgi?targetID=3479454	389	52	http://www.mirdb.org/cgi-bin/mature_mir.cgi?name=hsa-miR-574-5p	OLIG3	167826	oligodendrocyte transcription factor 3
hsa-miR-574-5p	MIMAT0004795	3479232	http://www.mirdb.org/cgi-bin/target_detail.cgi?targetID=3479232	390	52	http://www.mirdb.org/cgi-bin/mature_mir.cgi?name=hsa-miR-574-5p	SMAD4	4089	SMAD family member 4
hsa-miR-574-5p	MIMAT0004795	3479352	http://www.mirdb.org/cgi-bin/target_detail.cgi?targetID=3479352	391	52	http://www.mirdb.org/cgi-bin/mature_mir.cgi?name=hsa-miR-574-5p	MSANTD4	84437	Myb/SANT DNA binding domain containing 4 with coiled-coils
hsa-miR-574-5p	MIMAT0004795	3479428	http://www.mirdb.org/cgi-bin/target_detail.cgi?targetID=3479428	392	52	http://www.mirdb.org/cgi-bin/mature_mir.cgi?name=hsa-miR-574-5p	PRLR	5618	prolactin receptor
hsa-miR-574-5p	MIMAT0004795	3479241	http://www.mirdb.org/cgi-bin/target_detail.cgi?targetID=3479241	393	52	http://www.mirdb.org/cgi-bin/mature_mir.cgi?name=hsa-miR-574-5p	FAM104B	90736	family with sequence similarity 104 member B
hsa-miR-574-5p	MIMAT0004795	3479357	http://www.mirdb.org/cgi-bin/target_detail.cgi?targetID=3479357	394	51	http://www.mirdb.org/cgi-bin/mature_mir.cgi?name=hsa-miR-574-5p	PPP3R2	5535	protein phosphatase 3 regulatory subunit B, beta
hsa-miR-574-5p	MIMAT0004795	3479326	http://www.mirdb.org/cgi-bin/target_detail.cgi?targetID=3479326	395	51	http://www.mirdb.org/cgi-bin/mature_mir.cgi?name=hsa-miR-574-5p	MPEG1	219972	macrophage expressed 1
hsa-miR-574-5p	MIMAT0004795	3479392	http://www.mirdb.org/cgi-bin/target_detail.cgi?targetID=3479392	396	51	http://www.mirdb.org/cgi-bin/mature_mir.cgi?name=hsa-miR-574-5p	TIMP2	7077	TIMP metallopeptidase inhibitor 2
hsa-miR-574-5p	MIMAT0004795	3479148	http://www.mirdb.org/cgi-bin/target_detail.cgi?targetID=3479148	397	51	http://www.mirdb.org/cgi-bin/mature_mir.cgi?name=hsa-miR-574-5p	PADI4	23569	peptidyl arginine deiminase 4
hsa-miR-574-5p	MIMAT0004795	3479389	http://www.mirdb.org/cgi-bin/target_detail.cgi?targetID=3479389	398	51	http://www.mirdb.org/cgi-bin/mature_mir.cgi?name=hsa-miR-574-5p	PAK1	5058	p21 (RAC1) activated kinase 1
hsa-miR-574-5p	MIMAT0004795	3479522	http://www.mirdb.org/cgi-bin/target_detail.cgi?targetID=3479522	399	51	http://www.mirdb.org/cgi-bin/mature_mir.cgi?name=hsa-miR-574-5p	FOXO3	2309	forkhead box O3
hsa-miR-574-5p	MIMAT0004795	3479337	http://www.mirdb.org/cgi-bin/target_detail.cgi?targetID=3479337	400	51	http://www.mirdb.org/cgi-bin/mature_mir.cgi?name=hsa-miR-574-5p	ZNF772	400720	zinc finger protein 772
hsa-miR-574-5p	MIMAT0004795	3479342	http://www.mirdb.org/cgi-bin/target_detail.cgi?targetID=3479342	401	51	http://www.mirdb.org/cgi-bin/mature_mir.cgi?name=hsa-miR-574-5p	MARC2	54996	mitochondrial amidoxime reducing component 2
hsa-miR-574-5p	MIMAT0004795	3479417	http://www.mirdb.org/cgi-bin/target_detail.cgi?targetID=3479417	402	51	http://www.mirdb.org/cgi-bin/mature_mir.cgi?name=hsa-miR-574-5p	CTDNEP1	23399	CTD nuclear envelope phosphatase 1
hsa-miR-574-5p	MIMAT0004795	3479399	http://www.mirdb.org/cgi-bin/target_detail.cgi?targetID=3479399	403	51	http://www.mirdb.org/cgi-bin/mature_mir.cgi?name=hsa-miR-574-5p	NUAK2	81788	NUAK family kinase 2
hsa-miR-574-5p	MIMAT0004795	3479525	http://www.mirdb.org/cgi-bin/target_detail.cgi?targetID=3479525	404	51	http://www.mirdb.org/cgi-bin/mature_mir.cgi?name=hsa-miR-574-5p	SLITRK3	22865	SLIT and NTRK like family member 3
hsa-miR-574-5p	MIMAT0004795	3479127	http://www.mirdb.org/cgi-bin/target_detail.cgi?targetID=3479127	405	51	http://www.mirdb.org/cgi-bin/mature_mir.cgi?name=hsa-miR-574-5p	PIEZO2	63895	piezo type mechanosensitive ion channel component 2
hsa-miR-574-5p	MIMAT0004795	3479310	http://www.mirdb.org/cgi-bin/target_detail.cgi?targetID=3479310	406	51	http://www.mirdb.org/cgi-bin/mature_mir.cgi?name=hsa-miR-574-5p	ERICH3	127254	glutamate rich 3
hsa-miR-574-5p	MIMAT0004795	3479267	http://www.mirdb.org/cgi-bin/target_detail.cgi?targetID=3479267	407	51	http://www.mirdb.org/cgi-bin/mature_mir.cgi?name=hsa-miR-574-5p	ZNF668	79759	zinc finger protein 668
hsa-miR-574-5p	MIMAT0004795	3479472	http://www.mirdb.org/cgi-bin/target_detail.cgi?targetID=3479472	408	51	http://www.mirdb.org/cgi-bin/mature_mir.cgi?name=hsa-miR-574-5p	ACOT13	55856	acyl-CoA thioesterase 13
hsa-miR-574-5p	MIMAT0004795	3479184	http://www.mirdb.org/cgi-bin/target_detail.cgi?targetID=3479184	409	51	http://www.mirdb.org/cgi-bin/mature_mir.cgi?name=hsa-miR-574-5p	CTSD	1509	cathepsin D
hsa-miR-574-5p	MIMAT0004795	3479318	http://www.mirdb.org/cgi-bin/target_detail.cgi?targetID=3479318	410	51	http://www.mirdb.org/cgi-bin/mature_mir.cgi?name=hsa-miR-574-5p	HIF3A	64344	hypoxia inducible factor 3 subunit alpha
hsa-miR-574-5p	MIMAT0004795	3479462	http://www.mirdb.org/cgi-bin/target_detail.cgi?targetID=3479462	411	51	http://www.mirdb.org/cgi-bin/mature_mir.cgi?name=hsa-miR-574-5p	CBFB	865	core-binding factor subunit beta
hsa-miR-574-5p	MIMAT0004795	3479179	http://www.mirdb.org/cgi-bin/target_detail.cgi?targetID=3479179	412	51	http://www.mirdb.org/cgi-bin/mature_mir.cgi?name=hsa-miR-574-5p	PPCS	79717	phosphopantothenoylcysteine synthetase
hsa-miR-574-5p	MIMAT0004795	3479227	http://www.mirdb.org/cgi-bin/target_detail.cgi?targetID=3479227	413	51	http://www.mirdb.org/cgi-bin/mature_mir.cgi?name=hsa-miR-574-5p	FAM122A	116224	family with sequence similarity 122A
hsa-miR-574-5p	MIMAT0004795	3479190	http://www.mirdb.org/cgi-bin/target_detail.cgi?targetID=3479190	414	51	http://www.mirdb.org/cgi-bin/mature_mir.cgi?name=hsa-miR-574-5p	OSBPL10	114884	oxysterol binding protein like 10
hsa-miR-574-5p	MIMAT0004795	3479381	http://www.mirdb.org/cgi-bin/target_detail.cgi?targetID=3479381	415	50	http://www.mirdb.org/cgi-bin/mature_mir.cgi?name=hsa-miR-574-5p	ZCCHC2	54877	zinc finger CCHC-type containing 2
hsa-miR-574-5p	MIMAT0004795	3479369	http://www.mirdb.org/cgi-bin/target_detail.cgi?targetID=3479369	416	50	http://www.mirdb.org/cgi-bin/mature_mir.cgi?name=hsa-miR-574-5p	NTNG1	22854	netrin G1
hsa-miR-574-5p	MIMAT0004795	3479401	http://www.mirdb.org/cgi-bin/target_detail.cgi?targetID=3479401	417	50	http://www.mirdb.org/cgi-bin/mature_mir.cgi?name=hsa-miR-574-5p	LAMP2	3920	lysosomal associated membrane protein 2
hsa-miR-574-5p	MIMAT0004795	3479110	http://www.mirdb.org/cgi-bin/target_detail.cgi?targetID=3479110	418	50	http://www.mirdb.org/cgi-bin/mature_mir.cgi?name=hsa-miR-574-5p	SNX3	8724	sorting nexin 3
hsa-miR-574-5p	MIMAT0004795	3479180	http://www.mirdb.org/cgi-bin/target_detail.cgi?targetID=3479180	419	50	http://www.mirdb.org/cgi-bin/mature_mir.cgi?name=hsa-miR-574-5p	DGKK	139189	diacylglycerol kinase kappa
hsa-miR-574-5p	MIMAT0004795	3479109	http://www.mirdb.org/cgi-bin/target_detail.cgi?targetID=3479109	420	50	http://www.mirdb.org/cgi-bin/mature_mir.cgi?name=hsa-miR-574-5p	CELF2	10659	CUGBP Elav-like family member 2
hsa-miR-574-5p	MIMAT0004795	3479169	http://www.mirdb.org/cgi-bin/target_detail.cgi?targetID=3479169	421	50	http://www.mirdb.org/cgi-bin/mature_mir.cgi?name=hsa-miR-574-5p	CMTR2	55783	cap methyltransferase 2
hsa-miR-574-5p	MIMAT0004795	3479107	http://www.mirdb.org/cgi-bin/target_detail.cgi?targetID=3479107	422	50	http://www.mirdb.org/cgi-bin/mature_mir.cgi?name=hsa-miR-574-5p	PIANP	196500	PILR alpha associated neural protein
hsa-miR-574-5p	MIMAT0004795	3479474	http://www.mirdb.org/cgi-bin/target_detail.cgi?targetID=3479474	423	50	http://www.mirdb.org/cgi-bin/mature_mir.cgi?name=hsa-miR-574-5p	ZHX1	11244	zinc fingers and homeoboxes 1
hsa-miR-574-5p	MIMAT0004795	3479257	http://www.mirdb.org/cgi-bin/target_detail.cgi?targetID=3479257	424	50	http://www.mirdb.org/cgi-bin/mature_mir.cgi?name=hsa-miR-574-5p	ST6GALNAC4	27090	ST6 N-acetylgalactosaminide alpha-2,6-sialyltransferase 4
hsa-miR-574-5p	MIMAT0004795	3479283	http://www.mirdb.org/cgi-bin/target_detail.cgi?targetID=3479283	425	50	http://www.mirdb.org/cgi-bin/mature_mir.cgi?name=hsa-miR-574-5p	CWC27	10283	CWC27 spliceosome associated protein homolog
hsa-miR-574-5p	MIMAT0004795	3479515	http://www.mirdb.org/cgi-bin/target_detail.cgi?targetID=3479515	426	50	http://www.mirdb.org/cgi-bin/mature_mir.cgi?name=hsa-miR-574-5p	RCC1L	81554	RCC1 like
hsa-miR-574-5p	MIMAT0004795	3479171	http://www.mirdb.org/cgi-bin/target_detail.cgi?targetID=3479171	427	50	http://www.mirdb.org/cgi-bin/mature_mir.cgi?name=hsa-miR-574-5p	POLR1D	51082	RNA polymerase I and III subunit D
hsa-miR-574-5p	MIMAT0004795	3479439	http://www.mirdb.org/cgi-bin/target_detail.cgi?targetID=3479439	428	50	http://www.mirdb.org/cgi-bin/mature_mir.cgi?name=hsa-miR-574-5p	ZKSCAN4	387032	zinc finger with KRAB and SCAN domains 4
hsa-miR-574-5p	MIMAT0004795	3479157	http://www.mirdb.org/cgi-bin/target_detail.cgi?targetID=3479157	429	50	http://www.mirdb.org/cgi-bin/mature_mir.cgi?name=hsa-miR-574-5p	PNO1	56902	partner of NOB1 homolog
hsa-miR-574-5p	MIMAT0004795	3479325	http://www.mirdb.org/cgi-bin/target_detail.cgi?targetID=3479325	430	50	http://www.mirdb.org/cgi-bin/mature_mir.cgi?name=hsa-miR-574-5p	SAMD9L	219285	sterile alpha motif domain containing 9 like
hsa-miR-574-5p	MIMAT0004795	3479492	http://www.mirdb.org/cgi-bin/target_detail.cgi?targetID=3479492	431	50	http://www.mirdb.org/cgi-bin/mature_mir.cgi?name=hsa-miR-574-5p	ZNF326	284695	zinc finger protein 326
hsa-miR-574-5p	MIMAT0004795	3479425	http://www.mirdb.org/cgi-bin/target_detail.cgi?targetID=3479425	432	50	http://www.mirdb.org/cgi-bin/mature_mir.cgi?name=hsa-miR-574-5p	CLDN10	9071	claudin 10
hsa-miR-574-5p	MIMAT0004795	3479508	http://www.mirdb.org/cgi-bin/target_detail.cgi?targetID=3479508	433	50	http://www.mirdb.org/cgi-bin/mature_mir.cgi?name=hsa-miR-574-5p	CA10	56934	carbonic anhydrase 10
hsa-miR-574-5p	MIMAT0004795	3479463	http://www.mirdb.org/cgi-bin/target_detail.cgi?targetID=3479463	434	50	http://www.mirdb.org/cgi-bin/mature_mir.cgi?name=hsa-miR-574-5p	MAPK13	5603	mitogen-activated protein kinase 13
hsa-miR-574-5p	MIMAT0004795	3479294	http://www.mirdb.org/cgi-bin/target_detail.cgi?targetID=3479294	435	50	http://www.mirdb.org/cgi-bin/mature_mir.cgi?name=hsa-miR-574-5p	IRX4	50805	iroquois homeobox 4
hsa-miR-574-5p	MIMAT0004795	3479137	http://www.mirdb.org/cgi-bin/target_detail.cgi?targetID=3479137	436	50	http://www.mirdb.org/cgi-bin/mature_mir.cgi?name=hsa-miR-574-5p	PLEKHF2	79666	pleckstrin homology and FYVE domain containing 2
hsa-miR-574-5p	MIMAT0004795	3479288	http://www.mirdb.org/cgi-bin/target_detail.cgi?targetID=3479288	437	50	http://www.mirdb.org/cgi-bin/mature_mir.cgi?name=hsa-miR-574-5p	FAM110C	642273	family with sequence similarity 110 member C
hsa-miR-574-5p	MIMAT0004795	3479166	http://www.mirdb.org/cgi-bin/target_detail.cgi?targetID=3479166	438	50	http://www.mirdb.org/cgi-bin/mature_mir.cgi?name=hsa-miR-574-5p	TTN	7273	titin
hsa-miR-574-5p	MIMAT0004795	3479096	http://www.mirdb.org/cgi-bin/target_detail.cgi?targetID=3479096	439	50	http://www.mirdb.org/cgi-bin/mature_mir.cgi?name=hsa-miR-574-5p	GTF3C2	2976	general transcription factor IIIC subunit 2
hsa-miR-582-3p	MIMAT0004797	1499437	http://www.mirdb.org/cgi-bin/target_detail.cgi?targetID=1499437	1	97	http://www.mirdb.org/cgi-bin/mature_mir.cgi?name=hsa-miR-582-3p	TNFSF4	7292	TNF superfamily member 4
hsa-miR-582-3p	MIMAT0004797	1499375	http://www.mirdb.org/cgi-bin/target_detail.cgi?targetID=1499375	2	96	http://www.mirdb.org/cgi-bin/mature_mir.cgi?name=hsa-miR-582-3p	NEK7	140609	NIMA related kinase 7
hsa-miR-582-3p	MIMAT0004797	1499254	http://www.mirdb.org/cgi-bin/target_detail.cgi?targetID=1499254	3	96	http://www.mirdb.org/cgi-bin/mature_mir.cgi?name=hsa-miR-582-3p	PRRC2C	23215	proline rich coiled-coil 2C
hsa-miR-582-3p	MIMAT0004797	1499419	http://www.mirdb.org/cgi-bin/target_detail.cgi?targetID=1499419	4	96	http://www.mirdb.org/cgi-bin/mature_mir.cgi?name=hsa-miR-582-3p	RHOA	387	ras homolog family member A
hsa-miR-582-3p	MIMAT0004797	1499200	http://www.mirdb.org/cgi-bin/target_detail.cgi?targetID=1499200	5	95	http://www.mirdb.org/cgi-bin/mature_mir.cgi?name=hsa-miR-582-3p	UBXN2A	165324	UBX domain protein 2A
hsa-miR-582-3p	MIMAT0004797	1499509	http://www.mirdb.org/cgi-bin/target_detail.cgi?targetID=1499509	6	94	http://www.mirdb.org/cgi-bin/mature_mir.cgi?name=hsa-miR-582-3p	LRRK2	120892	leucine rich repeat kinase 2
hsa-miR-582-3p	MIMAT0004797	1499245	http://www.mirdb.org/cgi-bin/target_detail.cgi?targetID=1499245	7	93	http://www.mirdb.org/cgi-bin/mature_mir.cgi?name=hsa-miR-582-3p	SKIL	6498	SKI like proto-oncogene
hsa-miR-582-3p	MIMAT0004797	1499561	http://www.mirdb.org/cgi-bin/target_detail.cgi?targetID=1499561	8	93	http://www.mirdb.org/cgi-bin/mature_mir.cgi?name=hsa-miR-582-3p	SLMAP	7871	sarcolemma associated protein
hsa-miR-582-3p	MIMAT0004797	1499299	http://www.mirdb.org/cgi-bin/target_detail.cgi?targetID=1499299	9	93	http://www.mirdb.org/cgi-bin/mature_mir.cgi?name=hsa-miR-582-3p	CTNND2	1501	catenin delta 2
hsa-miR-582-3p	MIMAT0004797	1499410	http://www.mirdb.org/cgi-bin/target_detail.cgi?targetID=1499410	10	93	http://www.mirdb.org/cgi-bin/mature_mir.cgi?name=hsa-miR-582-3p	PARG	8505	poly(ADP-ribose) glycohydrolase
hsa-miR-582-3p	MIMAT0004797	1499453	http://www.mirdb.org/cgi-bin/target_detail.cgi?targetID=1499453	11	93	http://www.mirdb.org/cgi-bin/mature_mir.cgi?name=hsa-miR-582-3p	NRBF2	29982	nuclear receptor binding factor 2
hsa-miR-582-3p	MIMAT0004797	1499596	http://www.mirdb.org/cgi-bin/target_detail.cgi?targetID=1499596	12	93	http://www.mirdb.org/cgi-bin/mature_mir.cgi?name=hsa-miR-582-3p	RPAP3	79657	RNA polymerase II associated protein 3
hsa-miR-582-3p	MIMAT0004797	1499391	http://www.mirdb.org/cgi-bin/target_detail.cgi?targetID=1499391	13	93	http://www.mirdb.org/cgi-bin/mature_mir.cgi?name=hsa-miR-582-3p	SMAD1	4086	SMAD family member 1
hsa-miR-582-3p	MIMAT0004797	1499281	http://www.mirdb.org/cgi-bin/target_detail.cgi?targetID=1499281	14	92	http://www.mirdb.org/cgi-bin/mature_mir.cgi?name=hsa-miR-582-3p	CDK7	1022	cyclin dependent kinase 7
hsa-miR-582-3p	MIMAT0004797	1499284	http://www.mirdb.org/cgi-bin/target_detail.cgi?targetID=1499284	15	92	http://www.mirdb.org/cgi-bin/mature_mir.cgi?name=hsa-miR-582-3p	SKP1	6500	S-phase kinase associated protein 1
hsa-miR-582-3p	MIMAT0004797	1499623	http://www.mirdb.org/cgi-bin/target_detail.cgi?targetID=1499623	16	92	http://www.mirdb.org/cgi-bin/mature_mir.cgi?name=hsa-miR-582-3p	SCN7A	6332	sodium voltage-gated channel alpha subunit 7
hsa-miR-582-3p	MIMAT0004797	1499500	http://www.mirdb.org/cgi-bin/target_detail.cgi?targetID=1499500	17	92	http://www.mirdb.org/cgi-bin/mature_mir.cgi?name=hsa-miR-582-3p	ZBTB43	23099	zinc finger and BTB domain containing 43
hsa-miR-582-3p	MIMAT0004797	1499166	http://www.mirdb.org/cgi-bin/target_detail.cgi?targetID=1499166	18	91	http://www.mirdb.org/cgi-bin/mature_mir.cgi?name=hsa-miR-582-3p	LONRF1	91694	LON peptidase N-terminal domain and ring finger 1
hsa-miR-582-3p	MIMAT0004797	1499426	http://www.mirdb.org/cgi-bin/target_detail.cgi?targetID=1499426	19	91	http://www.mirdb.org/cgi-bin/mature_mir.cgi?name=hsa-miR-582-3p	U2AF1L5	102724594	U2 small nuclear RNA auxiliary factor 1 like 5
hsa-miR-582-3p	MIMAT0004797	1499486	http://www.mirdb.org/cgi-bin/target_detail.cgi?targetID=1499486	20	91	http://www.mirdb.org/cgi-bin/mature_mir.cgi?name=hsa-miR-582-3p	PROK1	84432	prokineticin 1
hsa-miR-582-3p	MIMAT0004797	1499471	http://www.mirdb.org/cgi-bin/target_detail.cgi?targetID=1499471	21	91	http://www.mirdb.org/cgi-bin/mature_mir.cgi?name=hsa-miR-582-3p	RAP1GDS1	5910	Rap1 GTPase-GDP dissociation stimulator 1
hsa-miR-582-3p	MIMAT0004797	1499343	http://www.mirdb.org/cgi-bin/target_detail.cgi?targetID=1499343	22	91	http://www.mirdb.org/cgi-bin/mature_mir.cgi?name=hsa-miR-582-3p	PRDM4	11108	PR/SET domain 4
hsa-miR-582-3p	MIMAT0004797	1499258	http://www.mirdb.org/cgi-bin/target_detail.cgi?targetID=1499258	23	91	http://www.mirdb.org/cgi-bin/mature_mir.cgi?name=hsa-miR-582-3p	U2AF1	7307	U2 small nuclear RNA auxiliary factor 1
hsa-miR-582-3p	MIMAT0004797	1499439	http://www.mirdb.org/cgi-bin/target_detail.cgi?targetID=1499439	24	91	http://www.mirdb.org/cgi-bin/mature_mir.cgi?name=hsa-miR-582-3p	PPP1R2	5504	protein phosphatase 1 regulatory inhibitor subunit 2
hsa-miR-582-3p	MIMAT0004797	1499362	http://www.mirdb.org/cgi-bin/target_detail.cgi?targetID=1499362	25	91	http://www.mirdb.org/cgi-bin/mature_mir.cgi?name=hsa-miR-582-3p	ACVR2B	93	activin A receptor type 2B
hsa-miR-582-3p	MIMAT0004797	1499519	http://www.mirdb.org/cgi-bin/target_detail.cgi?targetID=1499519	26	90	http://www.mirdb.org/cgi-bin/mature_mir.cgi?name=hsa-miR-582-3p	HTRA4	203100	HtrA serine peptidase 4
hsa-miR-582-3p	MIMAT0004797	1499243	http://www.mirdb.org/cgi-bin/target_detail.cgi?targetID=1499243	27	90	http://www.mirdb.org/cgi-bin/mature_mir.cgi?name=hsa-miR-582-3p	FAM19A5	25817	family with sequence similarity 19 member A5, C-C motif chemokine like
hsa-miR-582-3p	MIMAT0004797	1499275	http://www.mirdb.org/cgi-bin/target_detail.cgi?targetID=1499275	28	90	http://www.mirdb.org/cgi-bin/mature_mir.cgi?name=hsa-miR-582-3p	SCAMP1	9522	secretory carrier membrane protein 1
hsa-miR-582-3p	MIMAT0004797	1499530	http://www.mirdb.org/cgi-bin/target_detail.cgi?targetID=1499530	29	90	http://www.mirdb.org/cgi-bin/mature_mir.cgi?name=hsa-miR-582-3p	HERC3	8916	HECT and RLD domain containing E3 ubiquitin protein ligase 3
hsa-miR-582-3p	MIMAT0004797	1499215	http://www.mirdb.org/cgi-bin/target_detail.cgi?targetID=1499215	30	89	http://www.mirdb.org/cgi-bin/mature_mir.cgi?name=hsa-miR-582-3p	DEC1	50514	deleted in esophageal cancer 1
hsa-miR-582-3p	MIMAT0004797	1499378	http://www.mirdb.org/cgi-bin/target_detail.cgi?targetID=1499378	31	89	http://www.mirdb.org/cgi-bin/mature_mir.cgi?name=hsa-miR-582-3p	KRBOX1	100506243	KRAB box domain containing 1
hsa-miR-582-3p	MIMAT0004797	1499217	http://www.mirdb.org/cgi-bin/target_detail.cgi?targetID=1499217	32	89	http://www.mirdb.org/cgi-bin/mature_mir.cgi?name=hsa-miR-582-3p	AZIN1	51582	antizyme inhibitor 1
hsa-miR-582-3p	MIMAT0004797	1499208	http://www.mirdb.org/cgi-bin/target_detail.cgi?targetID=1499208	33	89	http://www.mirdb.org/cgi-bin/mature_mir.cgi?name=hsa-miR-582-3p	SLF2	55719	SMC5-SMC6 complex localization factor 2
hsa-miR-582-3p	MIMAT0004797	1499503	http://www.mirdb.org/cgi-bin/target_detail.cgi?targetID=1499503	34	89	http://www.mirdb.org/cgi-bin/mature_mir.cgi?name=hsa-miR-582-3p	VSX1	30813	visual system homeobox 1
hsa-miR-582-3p	MIMAT0004797	1499383	http://www.mirdb.org/cgi-bin/target_detail.cgi?targetID=1499383	35	88	http://www.mirdb.org/cgi-bin/mature_mir.cgi?name=hsa-miR-582-3p	SEPT7	989	septin 7
hsa-miR-582-3p	MIMAT0004797	1499612	http://www.mirdb.org/cgi-bin/target_detail.cgi?targetID=1499612	36	88	http://www.mirdb.org/cgi-bin/mature_mir.cgi?name=hsa-miR-582-3p	UCHL5	51377	ubiquitin C-terminal hydrolase L5
hsa-miR-582-3p	MIMAT0004797	1499228	http://www.mirdb.org/cgi-bin/target_detail.cgi?targetID=1499228	37	88	http://www.mirdb.org/cgi-bin/mature_mir.cgi?name=hsa-miR-582-3p	GAREM1	64762	GRB2 associated regulator of MAPK1 subtype 1
hsa-miR-582-3p	MIMAT0004797	1499246	http://www.mirdb.org/cgi-bin/target_detail.cgi?targetID=1499246	38	88	http://www.mirdb.org/cgi-bin/mature_mir.cgi?name=hsa-miR-582-3p	DLAT	1737	dihydrolipoamide S-acetyltransferase
hsa-miR-582-3p	MIMAT0004797	1499431	http://www.mirdb.org/cgi-bin/target_detail.cgi?targetID=1499431	39	88	http://www.mirdb.org/cgi-bin/mature_mir.cgi?name=hsa-miR-582-3p	E2F7	144455	E2F transcription factor 7
hsa-miR-582-3p	MIMAT0004797	1499351	http://www.mirdb.org/cgi-bin/target_detail.cgi?targetID=1499351	40	88	http://www.mirdb.org/cgi-bin/mature_mir.cgi?name=hsa-miR-582-3p	SCN2A	6326	sodium voltage-gated channel alpha subunit 2
hsa-miR-582-3p	MIMAT0004797	1499532	http://www.mirdb.org/cgi-bin/target_detail.cgi?targetID=1499532	41	88	http://www.mirdb.org/cgi-bin/mature_mir.cgi?name=hsa-miR-582-3p	FERMT2	10979	fermitin family member 2
hsa-miR-582-3p	MIMAT0004797	1499210	http://www.mirdb.org/cgi-bin/target_detail.cgi?targetID=1499210	42	88	http://www.mirdb.org/cgi-bin/mature_mir.cgi?name=hsa-miR-582-3p	N4BP2L1	90634	NEDD4 binding protein 2 like 1
hsa-miR-582-3p	MIMAT0004797	1499202	http://www.mirdb.org/cgi-bin/target_detail.cgi?targetID=1499202	43	87	http://www.mirdb.org/cgi-bin/mature_mir.cgi?name=hsa-miR-582-3p	DIXDC1	85458	DIX domain containing 1
[truncated: 2,785 more rows]

## Sheet: mirdbV6filtered
miRNAname	targetGene	targetScore
[truncated: 1,918 more rows]

[truncated: 4 more sheets: TaregetScan7.1, TaregetScan7.1filtered, TargetSummary, Intersection]
