# Supplementary material for: Altered microRNA Transcriptome in Cultured Human Liver Cells upon Infection with Ebola Virus
Source: Int J Mol Sci. 2021 Apr 6;22(7):3792. doi: 10.3390/ijms22073792 (PMC8038836; doi:10.3390/ijms22073792)
Supplement: Supplementary file 1 [file ijms-22-03792-s001.zip › Supplementary_File/B_ miRNA_Targets_Prediction/Makona-96h-Huh7_vs_Control-96h-Huh7_up.mature_mirna/TargetSummary.xlsx]

## Sheet: mirdbV6
miRNAname	matuAcc	targetID	targetDetails	targetRank	targetScore	miRNAdetails	geneSymbol	geneID	Gene_Description
hsa-miR-4443	MIMAT0018961	3167150	http://www.mirdb.org/cgi-bin/target_detail.cgi?targetID=3167150	1	98	http://www.mirdb.org/cgi-bin/mature_mir.cgi?name=hsa-miR-4443	KDM2A	22992	lysine demethylase 2A
hsa-miR-4443	MIMAT0018961	3167502	http://www.mirdb.org/cgi-bin/target_detail.cgi?targetID=3167502	2	97	http://www.mirdb.org/cgi-bin/mature_mir.cgi?name=hsa-miR-4443	AGPAT4	56895	1-acylglycerol-3-phosphate O-acyltransferase 4
hsa-miR-4443	MIMAT0018961	3167237	http://www.mirdb.org/cgi-bin/target_detail.cgi?targetID=3167237	3	97	http://www.mirdb.org/cgi-bin/mature_mir.cgi?name=hsa-miR-4443	KRTAP4-12	83755	keratin associated protein 4-12
hsa-miR-4443	MIMAT0018961	3166995	http://www.mirdb.org/cgi-bin/target_detail.cgi?targetID=3166995	4	97	http://www.mirdb.org/cgi-bin/mature_mir.cgi?name=hsa-miR-4443	PTPRJ	5795	protein tyrosine phosphatase, receptor type J
hsa-miR-4443	MIMAT0018961	3167109	http://www.mirdb.org/cgi-bin/target_detail.cgi?targetID=3167109	5	97	http://www.mirdb.org/cgi-bin/mature_mir.cgi?name=hsa-miR-4443	PIK3C2B	5287	phosphatidylinositol-4-phosphate 3-kinase catalytic subunit type 2 beta
hsa-miR-4443	MIMAT0018961	3167626	http://www.mirdb.org/cgi-bin/target_detail.cgi?targetID=3167626	6	96	http://www.mirdb.org/cgi-bin/mature_mir.cgi?name=hsa-miR-4443	RGS7	6000	regulator of G protein signaling 7
hsa-miR-4443	MIMAT0018961	3167555	http://www.mirdb.org/cgi-bin/target_detail.cgi?targetID=3167555	7	95	http://www.mirdb.org/cgi-bin/mature_mir.cgi?name=hsa-miR-4443	EIF4G3	8672	eukaryotic translation initiation factor 4 gamma 3
hsa-miR-4443	MIMAT0018961	3167046	http://www.mirdb.org/cgi-bin/target_detail.cgi?targetID=3167046	8	95	http://www.mirdb.org/cgi-bin/mature_mir.cgi?name=hsa-miR-4443	MOGAT3	346606	monoacylglycerol O-acyltransferase 3
hsa-miR-4443	MIMAT0018961	3167399	http://www.mirdb.org/cgi-bin/target_detail.cgi?targetID=3167399	9	95	http://www.mirdb.org/cgi-bin/mature_mir.cgi?name=hsa-miR-4443	EBF3	253738	EBF transcription factor 3
hsa-miR-4443	MIMAT0018961	3167719	http://www.mirdb.org/cgi-bin/target_detail.cgi?targetID=3167719	10	95	http://www.mirdb.org/cgi-bin/mature_mir.cgi?name=hsa-miR-4443	ST3GAL1	6482	ST3 beta-galactoside alpha-2,3-sialyltransferase 1
hsa-miR-4443	MIMAT0018961	3167070	http://www.mirdb.org/cgi-bin/target_detail.cgi?targetID=3167070	11	94	http://www.mirdb.org/cgi-bin/mature_mir.cgi?name=hsa-miR-4443	SYNJ1	8867	synaptojanin 1
hsa-miR-4443	MIMAT0018961	3167161	http://www.mirdb.org/cgi-bin/target_detail.cgi?targetID=3167161	12	94	http://www.mirdb.org/cgi-bin/mature_mir.cgi?name=hsa-miR-4443	LARP4B	23185	La ribonucleoprotein domain family member 4B
hsa-miR-4443	MIMAT0018961	3167012	http://www.mirdb.org/cgi-bin/target_detail.cgi?targetID=3167012	13	94	http://www.mirdb.org/cgi-bin/mature_mir.cgi?name=hsa-miR-4443	CAMK1D	57118	calcium/calmodulin dependent protein kinase ID
hsa-miR-4443	MIMAT0018961	3167512	http://www.mirdb.org/cgi-bin/target_detail.cgi?targetID=3167512	14	94	http://www.mirdb.org/cgi-bin/mature_mir.cgi?name=hsa-miR-4443	SUMF2	25870	sulfatase modifying factor 2
hsa-miR-4443	MIMAT0018961	3167344	http://www.mirdb.org/cgi-bin/target_detail.cgi?targetID=3167344	15	93	http://www.mirdb.org/cgi-bin/mature_mir.cgi?name=hsa-miR-4443	SCAI	286205	suppressor of cancer cell invasion
hsa-miR-4443	MIMAT0018961	3167548	http://www.mirdb.org/cgi-bin/target_detail.cgi?targetID=3167548	16	93	http://www.mirdb.org/cgi-bin/mature_mir.cgi?name=hsa-miR-4443	GGCX	2677	gamma-glutamyl carboxylase
hsa-miR-4443	MIMAT0018961	3167832	http://www.mirdb.org/cgi-bin/target_detail.cgi?targetID=3167832	17	93	http://www.mirdb.org/cgi-bin/mature_mir.cgi?name=hsa-miR-4443	CD209	30835	CD209 molecule
hsa-miR-4443	MIMAT0018961	3167840	http://www.mirdb.org/cgi-bin/target_detail.cgi?targetID=3167840	18	93	http://www.mirdb.org/cgi-bin/mature_mir.cgi?name=hsa-miR-4443	CACNA2D4	93589	calcium voltage-gated channel auxiliary subunit alpha2delta 4
hsa-miR-4443	MIMAT0018961	3167409	http://www.mirdb.org/cgi-bin/target_detail.cgi?targetID=3167409	19	93	http://www.mirdb.org/cgi-bin/mature_mir.cgi?name=hsa-miR-4443	AFF3	3899	AF4/FMR2 family member 3
hsa-miR-4443	MIMAT0018961	3167693	http://www.mirdb.org/cgi-bin/target_detail.cgi?targetID=3167693	20	93	http://www.mirdb.org/cgi-bin/mature_mir.cgi?name=hsa-miR-4443	MITF	4286	melanocyte inducing transcription factor
hsa-miR-4443	MIMAT0018961	3167580	http://www.mirdb.org/cgi-bin/target_detail.cgi?targetID=3167580	21	93	http://www.mirdb.org/cgi-bin/mature_mir.cgi?name=hsa-miR-4443	S100B	6285	S100 calcium binding protein B
hsa-miR-4443	MIMAT0018961	3167068	http://www.mirdb.org/cgi-bin/target_detail.cgi?targetID=3167068	22	93	http://www.mirdb.org/cgi-bin/mature_mir.cgi?name=hsa-miR-4443	ADARB2	105	adenosine deaminase, RNA specific B2 (inactive)
hsa-miR-4443	MIMAT0018961	3167780	http://www.mirdb.org/cgi-bin/target_detail.cgi?targetID=3167780	23	92	http://www.mirdb.org/cgi-bin/mature_mir.cgi?name=hsa-miR-4443	PDE1B	5153	phosphodiesterase 1B
hsa-miR-4443	MIMAT0018961	3167773	http://www.mirdb.org/cgi-bin/target_detail.cgi?targetID=3167773	24	92	http://www.mirdb.org/cgi-bin/mature_mir.cgi?name=hsa-miR-4443	MOB3A	126308	MOB kinase activator 3A
hsa-miR-4443	MIMAT0018961	3167137	http://www.mirdb.org/cgi-bin/target_detail.cgi?targetID=3167137	25	92	http://www.mirdb.org/cgi-bin/mature_mir.cgi?name=hsa-miR-4443	TNS1	7145	tensin 1
hsa-miR-4443	MIMAT0018961	3167337	http://www.mirdb.org/cgi-bin/target_detail.cgi?targetID=3167337	26	92	http://www.mirdb.org/cgi-bin/mature_mir.cgi?name=hsa-miR-4443	LZTR1	8216	leucine zipper like transcription regulator 1
hsa-miR-4443	MIMAT0018961	3167831	http://www.mirdb.org/cgi-bin/target_detail.cgi?targetID=3167831	27	92	http://www.mirdb.org/cgi-bin/mature_mir.cgi?name=hsa-miR-4443	FUBP3	8939	far upstream element binding protein 3
hsa-miR-4443	MIMAT0018961	3167260	http://www.mirdb.org/cgi-bin/target_detail.cgi?targetID=3167260	28	92	http://www.mirdb.org/cgi-bin/mature_mir.cgi?name=hsa-miR-4443	FAM168B	130074	family with sequence similarity 168 member B
hsa-miR-4443	MIMAT0018961	3167323	http://www.mirdb.org/cgi-bin/target_detail.cgi?targetID=3167323	29	92	http://www.mirdb.org/cgi-bin/mature_mir.cgi?name=hsa-miR-4443	IFT80	57560	intraflagellar transport 80
hsa-miR-4443	MIMAT0018961	3167455	http://www.mirdb.org/cgi-bin/target_detail.cgi?targetID=3167455	30	92	http://www.mirdb.org/cgi-bin/mature_mir.cgi?name=hsa-miR-4443	C1orf74	148304	chromosome 1 open reading frame 74
hsa-miR-4443	MIMAT0018961	3167317	http://www.mirdb.org/cgi-bin/target_detail.cgi?targetID=3167317	31	92	http://www.mirdb.org/cgi-bin/mature_mir.cgi?name=hsa-miR-4443	GALK1	2584	galactokinase 1
hsa-miR-4443	MIMAT0018961	3167051	http://www.mirdb.org/cgi-bin/target_detail.cgi?targetID=3167051	32	92	http://www.mirdb.org/cgi-bin/mature_mir.cgi?name=hsa-miR-4443	NBPF1	55672	NBPF member 1
hsa-miR-4443	MIMAT0018961	3167283	http://www.mirdb.org/cgi-bin/target_detail.cgi?targetID=3167283	33	92	http://www.mirdb.org/cgi-bin/mature_mir.cgi?name=hsa-miR-4443	PDS5A	23244	PDS5 cohesin associated factor A
hsa-miR-4443	MIMAT0018961	3167865	http://www.mirdb.org/cgi-bin/target_detail.cgi?targetID=3167865	34	91	http://www.mirdb.org/cgi-bin/mature_mir.cgi?name=hsa-miR-4443	RFESD	317671	Rieske Fe-S domain containing
hsa-miR-4443	MIMAT0018961	3167859	http://www.mirdb.org/cgi-bin/target_detail.cgi?targetID=3167859	35	91	http://www.mirdb.org/cgi-bin/mature_mir.cgi?name=hsa-miR-4443	NCOA2	10499	nuclear receptor coactivator 2
hsa-miR-4443	MIMAT0018961	3167411	http://www.mirdb.org/cgi-bin/target_detail.cgi?targetID=3167411	36	91	http://www.mirdb.org/cgi-bin/mature_mir.cgi?name=hsa-miR-4443	LIX1L	128077	limb and CNS expressed 1 like
hsa-miR-4443	MIMAT0018961	3167700	http://www.mirdb.org/cgi-bin/target_detail.cgi?targetID=3167700	37	91	http://www.mirdb.org/cgi-bin/mature_mir.cgi?name=hsa-miR-4443	GFRAL	389400	GDNF family receptor alpha like
hsa-miR-4443	MIMAT0018961	3167554	http://www.mirdb.org/cgi-bin/target_detail.cgi?targetID=3167554	38	90	http://www.mirdb.org/cgi-bin/mature_mir.cgi?name=hsa-miR-4443	PLCL1	5334	phospholipase C like 1 (inactive)
hsa-miR-4443	MIMAT0018961	3167655	http://www.mirdb.org/cgi-bin/target_detail.cgi?targetID=3167655	39	90	http://www.mirdb.org/cgi-bin/mature_mir.cgi?name=hsa-miR-4443	YDJC	150223	YdjC chitooligosaccharide deacetylase homolog
hsa-miR-4443	MIMAT0018961	3167577	http://www.mirdb.org/cgi-bin/target_detail.cgi?targetID=3167577	40	90	http://www.mirdb.org/cgi-bin/mature_mir.cgi?name=hsa-miR-4443	HEPACAM	220296	hepatic and glial cell adhesion molecule
hsa-miR-4443	MIMAT0018961	3167647	http://www.mirdb.org/cgi-bin/target_detail.cgi?targetID=3167647	41	90	http://www.mirdb.org/cgi-bin/mature_mir.cgi?name=hsa-miR-4443	CLEC4M	10332	C-type lectin domain family 4 member M
hsa-miR-4443	MIMAT0018961	3167529	http://www.mirdb.org/cgi-bin/target_detail.cgi?targetID=3167529	42	90	http://www.mirdb.org/cgi-bin/mature_mir.cgi?name=hsa-miR-4443	SOGA1	140710	suppressor of glucose, autophagy associated 1
hsa-miR-4443	MIMAT0018961	3167313	http://www.mirdb.org/cgi-bin/target_detail.cgi?targetID=3167313	43	90	http://www.mirdb.org/cgi-bin/mature_mir.cgi?name=hsa-miR-4443	DGKB	1607	diacylglycerol kinase beta
hsa-miR-4443	MIMAT0018961	3167425	http://www.mirdb.org/cgi-bin/target_detail.cgi?targetID=3167425	44	90	http://www.mirdb.org/cgi-bin/mature_mir.cgi?name=hsa-miR-4443	WIPF3	644150	WAS/WASL interacting protein family member 3
hsa-miR-4443	MIMAT0018961	3167217	http://www.mirdb.org/cgi-bin/target_detail.cgi?targetID=3167217	45	90	http://www.mirdb.org/cgi-bin/mature_mir.cgi?name=hsa-miR-4443	SPAG17	200162	sperm associated antigen 17
hsa-miR-4443	MIMAT0018961	3167381	http://www.mirdb.org/cgi-bin/target_detail.cgi?targetID=3167381	46	90	http://www.mirdb.org/cgi-bin/mature_mir.cgi?name=hsa-miR-4443	CAMK1G	57172	calcium/calmodulin dependent protein kinase IG
hsa-miR-4443	MIMAT0018961	3167874	http://www.mirdb.org/cgi-bin/target_detail.cgi?targetID=3167874	47	90	http://www.mirdb.org/cgi-bin/mature_mir.cgi?name=hsa-miR-4443	TMEM170A	124491	transmembrane protein 170A
hsa-miR-4443	MIMAT0018961	3167870	http://www.mirdb.org/cgi-bin/target_detail.cgi?targetID=3167870	48	90	http://www.mirdb.org/cgi-bin/mature_mir.cgi?name=hsa-miR-4443	TRAF4	9618	TNF receptor associated factor 4
hsa-miR-4443	MIMAT0018961	3167306	http://www.mirdb.org/cgi-bin/target_detail.cgi?targetID=3167306	49	89	http://www.mirdb.org/cgi-bin/mature_mir.cgi?name=hsa-miR-4443	WLS	79971	Wnt ligand secretion mediator
hsa-miR-4443	MIMAT0018961	3167158	http://www.mirdb.org/cgi-bin/target_detail.cgi?targetID=3167158	50	89	http://www.mirdb.org/cgi-bin/mature_mir.cgi?name=hsa-miR-4443	DLEU7	220107	deleted in lymphocytic leukemia 7
hsa-miR-4443	MIMAT0018961	3167587	http://www.mirdb.org/cgi-bin/target_detail.cgi?targetID=3167587	51	89	http://www.mirdb.org/cgi-bin/mature_mir.cgi?name=hsa-miR-4443	TIMP2	7077	TIMP metallopeptidase inhibitor 2
hsa-miR-4443	MIMAT0018961	3167017	http://www.mirdb.org/cgi-bin/target_detail.cgi?targetID=3167017	52	89	http://www.mirdb.org/cgi-bin/mature_mir.cgi?name=hsa-miR-4443	EFHC1	114327	EF-hand domain containing 1
hsa-miR-4443	MIMAT0018961	3166976	http://www.mirdb.org/cgi-bin/target_detail.cgi?targetID=3166976	53	89	http://www.mirdb.org/cgi-bin/mature_mir.cgi?name=hsa-miR-4443	KCNS1	3787	potassium voltage-gated channel modifier subfamily S member 1
hsa-miR-4443	MIMAT0018961	3167573	http://www.mirdb.org/cgi-bin/target_detail.cgi?targetID=3167573	54	89	http://www.mirdb.org/cgi-bin/mature_mir.cgi?name=hsa-miR-4443	ESYT1	23344	extended synaptotagmin 1
hsa-miR-4443	MIMAT0018961	3167083	http://www.mirdb.org/cgi-bin/target_detail.cgi?targetID=3167083	55	89	http://www.mirdb.org/cgi-bin/mature_mir.cgi?name=hsa-miR-4443	TRPC3	7222	transient receptor potential cation channel subfamily C member 3
hsa-miR-4443	MIMAT0018961	3167757	http://www.mirdb.org/cgi-bin/target_detail.cgi?targetID=3167757	56	89	http://www.mirdb.org/cgi-bin/mature_mir.cgi?name=hsa-miR-4443	UNC80	285175	unc-80 homolog, NALCN channel complex subunit
hsa-miR-4443	MIMAT0018961	3167454	http://www.mirdb.org/cgi-bin/target_detail.cgi?targetID=3167454	57	89	http://www.mirdb.org/cgi-bin/mature_mir.cgi?name=hsa-miR-4443	HOXA9	3205	homeobox A9
hsa-miR-4443	MIMAT0018961	3167164	http://www.mirdb.org/cgi-bin/target_detail.cgi?targetID=3167164	58	89	http://www.mirdb.org/cgi-bin/mature_mir.cgi?name=hsa-miR-4443	AGT	183	angiotensinogen
hsa-miR-4443	MIMAT0018961	3167072	http://www.mirdb.org/cgi-bin/target_detail.cgi?targetID=3167072	59	89	http://www.mirdb.org/cgi-bin/mature_mir.cgi?name=hsa-miR-4443	FER1L6	654463	fer-1 like family member 6
hsa-miR-4443	MIMAT0018961	3167786	http://www.mirdb.org/cgi-bin/target_detail.cgi?targetID=3167786	60	89	http://www.mirdb.org/cgi-bin/mature_mir.cgi?name=hsa-miR-4443	KLHL29	114818	kelch like family member 29
hsa-miR-4443	MIMAT0018961	3167000	http://www.mirdb.org/cgi-bin/target_detail.cgi?targetID=3167000	61	89	http://www.mirdb.org/cgi-bin/mature_mir.cgi?name=hsa-miR-4443	TSC22D1	8848	TSC22 domain family member 1
hsa-miR-4443	MIMAT0018961	3167556	http://www.mirdb.org/cgi-bin/target_detail.cgi?targetID=3167556	62	89	http://www.mirdb.org/cgi-bin/mature_mir.cgi?name=hsa-miR-4443	TCF21	6943	transcription factor 21
hsa-miR-4443	MIMAT0018961	3167220	http://www.mirdb.org/cgi-bin/target_detail.cgi?targetID=3167220	63	88	http://www.mirdb.org/cgi-bin/mature_mir.cgi?name=hsa-miR-4443	NMT2	9397	N-myristoyltransferase 2
hsa-miR-4443	MIMAT0018961	3167591	http://www.mirdb.org/cgi-bin/target_detail.cgi?targetID=3167591	64	88	http://www.mirdb.org/cgi-bin/mature_mir.cgi?name=hsa-miR-4443	NCOA1	8648	nuclear receptor coactivator 1
hsa-miR-4443	MIMAT0018961	3167050	http://www.mirdb.org/cgi-bin/target_detail.cgi?targetID=3167050	65	88	http://www.mirdb.org/cgi-bin/mature_mir.cgi?name=hsa-miR-4443	XKR4	114786	XK related 4
hsa-miR-4443	MIMAT0018961	3167522	http://www.mirdb.org/cgi-bin/target_detail.cgi?targetID=3167522	66	88	http://www.mirdb.org/cgi-bin/mature_mir.cgi?name=hsa-miR-4443	MUL1	79594	mitochondrial E3 ubiquitin protein ligase 1
hsa-miR-4443	MIMAT0018961	3167141	http://www.mirdb.org/cgi-bin/target_detail.cgi?targetID=3167141	67	88	http://www.mirdb.org/cgi-bin/mature_mir.cgi?name=hsa-miR-4443	SCN8A	6334	sodium voltage-gated channel alpha subunit 8
hsa-miR-4443	MIMAT0018961	3167612	http://www.mirdb.org/cgi-bin/target_detail.cgi?targetID=3167612	68	88	http://www.mirdb.org/cgi-bin/mature_mir.cgi?name=hsa-miR-4443	PLEC	5339	plectin
hsa-miR-4443	MIMAT0018961	3166982	http://www.mirdb.org/cgi-bin/target_detail.cgi?targetID=3166982	69	88	http://www.mirdb.org/cgi-bin/mature_mir.cgi?name=hsa-miR-4443	ETNK2	55224	ethanolamine kinase 2
hsa-miR-4443	MIMAT0018961	3167663	http://www.mirdb.org/cgi-bin/target_detail.cgi?targetID=3167663	70	88	http://www.mirdb.org/cgi-bin/mature_mir.cgi?name=hsa-miR-4443	CUL2	8453	cullin 2
hsa-miR-4443	MIMAT0018961	3167667	http://www.mirdb.org/cgi-bin/target_detail.cgi?targetID=3167667	71	87	http://www.mirdb.org/cgi-bin/mature_mir.cgi?name=hsa-miR-4443	NRIP3	56675	nuclear receptor interacting protein 3
hsa-miR-4443	MIMAT0018961	3167168	http://www.mirdb.org/cgi-bin/target_detail.cgi?targetID=3167168	72	87	http://www.mirdb.org/cgi-bin/mature_mir.cgi?name=hsa-miR-4443	TSPAN6	7105	tetraspanin 6
hsa-miR-4443	MIMAT0018961	3167725	http://www.mirdb.org/cgi-bin/target_detail.cgi?targetID=3167725	73	87	http://www.mirdb.org/cgi-bin/mature_mir.cgi?name=hsa-miR-4443	CAPZB	832	capping actin protein of muscle Z-line subunit beta
hsa-miR-4443	MIMAT0018961	3167002	http://www.mirdb.org/cgi-bin/target_detail.cgi?targetID=3167002	74	87	http://www.mirdb.org/cgi-bin/mature_mir.cgi?name=hsa-miR-4443	EXOG	9941	exo/endonuclease G
hsa-miR-4443	MIMAT0018961	3167063	http://www.mirdb.org/cgi-bin/target_detail.cgi?targetID=3167063	75	87	http://www.mirdb.org/cgi-bin/mature_mir.cgi?name=hsa-miR-4443	USP51	158880	ubiquitin specific peptidase 51
hsa-miR-4443	MIMAT0018961	3167604	http://www.mirdb.org/cgi-bin/target_detail.cgi?targetID=3167604	76	87	http://www.mirdb.org/cgi-bin/mature_mir.cgi?name=hsa-miR-4443	NR6A1	2649	nuclear receptor subfamily 6 group A member 1
hsa-miR-4443	MIMAT0018961	3167875	http://www.mirdb.org/cgi-bin/target_detail.cgi?targetID=3167875	77	87	http://www.mirdb.org/cgi-bin/mature_mir.cgi?name=hsa-miR-4443	ERLIN2	11160	ER lipid raft associated 2
hsa-miR-4443	MIMAT0018961	3167597	http://www.mirdb.org/cgi-bin/target_detail.cgi?targetID=3167597	78	87	http://www.mirdb.org/cgi-bin/mature_mir.cgi?name=hsa-miR-4443	GVQW3	100506127	GVQW motif containing 3
hsa-miR-4443	MIMAT0018961	3167332	http://www.mirdb.org/cgi-bin/target_detail.cgi?targetID=3167332	79	87	http://www.mirdb.org/cgi-bin/mature_mir.cgi?name=hsa-miR-4443	TRPC5	7224	transient receptor potential cation channel subfamily C member 5
hsa-miR-4443	MIMAT0018961	3167246	http://www.mirdb.org/cgi-bin/target_detail.cgi?targetID=3167246	80	87	http://www.mirdb.org/cgi-bin/mature_mir.cgi?name=hsa-miR-4443	DIPK2B	79742	divergent protein kinase domain 2B
hsa-miR-4443	MIMAT0018961	3167221	http://www.mirdb.org/cgi-bin/target_detail.cgi?targetID=3167221	81	87	http://www.mirdb.org/cgi-bin/mature_mir.cgi?name=hsa-miR-4443	MPI	4351	mannose phosphate isomerase
hsa-miR-4443	MIMAT0018961	3167471	http://www.mirdb.org/cgi-bin/target_detail.cgi?targetID=3167471	82	87	http://www.mirdb.org/cgi-bin/mature_mir.cgi?name=hsa-miR-4443	ALX3	257	ALX homeobox 3
hsa-miR-4443	MIMAT0018961	3167434	http://www.mirdb.org/cgi-bin/target_detail.cgi?targetID=3167434	83	87	http://www.mirdb.org/cgi-bin/mature_mir.cgi?name=hsa-miR-4443	HIP1	3092	huntingtin interacting protein 1
hsa-miR-4443	MIMAT0018961	3167549	http://www.mirdb.org/cgi-bin/target_detail.cgi?targetID=3167549	84	87	http://www.mirdb.org/cgi-bin/mature_mir.cgi?name=hsa-miR-4443	AR	367	androgen receptor
hsa-miR-4443	MIMAT0018961	3167490	http://www.mirdb.org/cgi-bin/target_detail.cgi?targetID=3167490	85	87	http://www.mirdb.org/cgi-bin/mature_mir.cgi?name=hsa-miR-4443	TMEM100	55273	transmembrane protein 100
hsa-miR-4443	MIMAT0018961	3166951	http://www.mirdb.org/cgi-bin/target_detail.cgi?targetID=3166951	86	86	http://www.mirdb.org/cgi-bin/mature_mir.cgi?name=hsa-miR-4443	WDHD1	11169	WD repeat and HMG-box DNA binding protein 1
hsa-miR-4443	MIMAT0018961	3167503	http://www.mirdb.org/cgi-bin/target_detail.cgi?targetID=3167503	87	86	http://www.mirdb.org/cgi-bin/mature_mir.cgi?name=hsa-miR-4443	KLF6	1316	Kruppel like factor 6
hsa-miR-4443	MIMAT0018961	3167427	http://www.mirdb.org/cgi-bin/target_detail.cgi?targetID=3167427	88	86	http://www.mirdb.org/cgi-bin/mature_mir.cgi?name=hsa-miR-4443	HIF3A	64344	hypoxia inducible factor 3 subunit alpha
hsa-miR-4443	MIMAT0018961	3167448	http://www.mirdb.org/cgi-bin/target_detail.cgi?targetID=3167448	89	86	http://www.mirdb.org/cgi-bin/mature_mir.cgi?name=hsa-miR-4443	SYT7	9066	synaptotagmin 7
hsa-miR-4443	MIMAT0018961	3167754	http://www.mirdb.org/cgi-bin/target_detail.cgi?targetID=3167754	90	86	http://www.mirdb.org/cgi-bin/mature_mir.cgi?name=hsa-miR-4443	NCOA4	8031	nuclear receptor coactivator 4
hsa-miR-4443	MIMAT0018961	3167382	http://www.mirdb.org/cgi-bin/target_detail.cgi?targetID=3167382	91	86	http://www.mirdb.org/cgi-bin/mature_mir.cgi?name=hsa-miR-4443	CD274	29126	CD274 molecule
hsa-miR-4443	MIMAT0018961	3167392	http://www.mirdb.org/cgi-bin/target_detail.cgi?targetID=3167392	92	86	http://www.mirdb.org/cgi-bin/mature_mir.cgi?name=hsa-miR-4443	RALGAPA2	57186	Ral GTPase activating protein catalytic alpha subunit 2
hsa-miR-4443	MIMAT0018961	3167410	http://www.mirdb.org/cgi-bin/target_detail.cgi?targetID=3167410	93	86	http://www.mirdb.org/cgi-bin/mature_mir.cgi?name=hsa-miR-4443	RELCH	57614	RAB11 binding and LisH domain, coiled-coil and HEAT repeat containing
hsa-miR-4443	MIMAT0018961	3167524	http://www.mirdb.org/cgi-bin/target_detail.cgi?targetID=3167524	94	86	http://www.mirdb.org/cgi-bin/mature_mir.cgi?name=hsa-miR-4443	SAMD12	401474	sterile alpha motif domain containing 12
hsa-miR-4443	MIMAT0018961	3167561	http://www.mirdb.org/cgi-bin/target_detail.cgi?targetID=3167561	95	86	http://www.mirdb.org/cgi-bin/mature_mir.cgi?name=hsa-miR-4443	DBR1	51163	debranching RNA lariats 1
hsa-miR-4443	MIMAT0018961	3167443	http://www.mirdb.org/cgi-bin/target_detail.cgi?targetID=3167443	96	86	http://www.mirdb.org/cgi-bin/mature_mir.cgi?name=hsa-miR-4443	ALX4	60529	ALX homeobox 4
hsa-miR-4443	MIMAT0018961	3167352	http://www.mirdb.org/cgi-bin/target_detail.cgi?targetID=3167352	97	86	http://www.mirdb.org/cgi-bin/mature_mir.cgi?name=hsa-miR-4443	A1CF	29974	APOBEC1 complementation factor
hsa-miR-4443	MIMAT0018961	3167593	http://www.mirdb.org/cgi-bin/target_detail.cgi?targetID=3167593	98	86	http://www.mirdb.org/cgi-bin/mature_mir.cgi?name=hsa-miR-4443	RUSC2	9853	RUN and SH3 domain containing 2
hsa-miR-4443	MIMAT0018961	3167015	http://www.mirdb.org/cgi-bin/target_detail.cgi?targetID=3167015	99	86	http://www.mirdb.org/cgi-bin/mature_mir.cgi?name=hsa-miR-4443	ACPP	55	acid phosphatase, prostate
hsa-miR-4443	MIMAT0018961	3167886	http://www.mirdb.org/cgi-bin/target_detail.cgi?targetID=3167886	100	86	http://www.mirdb.org/cgi-bin/mature_mir.cgi?name=hsa-miR-4443	KRT6C	286887	keratin 6C
hsa-miR-4443	MIMAT0018961	3167116	http://www.mirdb.org/cgi-bin/target_detail.cgi?targetID=3167116	101	86	http://www.mirdb.org/cgi-bin/mature_mir.cgi?name=hsa-miR-4443	RASSF4	83937	Ras association domain family member 4
hsa-miR-4443	MIMAT0018961	3167028	http://www.mirdb.org/cgi-bin/target_detail.cgi?targetID=3167028	102	86	http://www.mirdb.org/cgi-bin/mature_mir.cgi?name=hsa-miR-4443	B3GALT1	8708	beta-1,3-galactosyltransferase 1
hsa-miR-4443	MIMAT0018961	3167551	http://www.mirdb.org/cgi-bin/target_detail.cgi?targetID=3167551	103	85	http://www.mirdb.org/cgi-bin/mature_mir.cgi?name=hsa-miR-4443	PRSS22	64063	serine protease 22
hsa-miR-4443	MIMAT0018961	3167873	http://www.mirdb.org/cgi-bin/target_detail.cgi?targetID=3167873	104	85	http://www.mirdb.org/cgi-bin/mature_mir.cgi?name=hsa-miR-4443	MCAM	4162	melanoma cell adhesion molecule
hsa-miR-4443	MIMAT0018961	3167236	http://www.mirdb.org/cgi-bin/target_detail.cgi?targetID=3167236	105	85	http://www.mirdb.org/cgi-bin/mature_mir.cgi?name=hsa-miR-4443	KIF1B	23095	kinesin family member 1B
hsa-miR-4443	MIMAT0018961	3167558	http://www.mirdb.org/cgi-bin/target_detail.cgi?targetID=3167558	106	85	http://www.mirdb.org/cgi-bin/mature_mir.cgi?name=hsa-miR-4443	PLPP5	84513	phospholipid phosphatase 5
hsa-miR-4443	MIMAT0018961	3167029	http://www.mirdb.org/cgi-bin/target_detail.cgi?targetID=3167029	107	85	http://www.mirdb.org/cgi-bin/mature_mir.cgi?name=hsa-miR-4443	ACVR1B	91	activin A receptor type 1B
hsa-miR-4443	MIMAT0018961	3167740	http://www.mirdb.org/cgi-bin/target_detail.cgi?targetID=3167740	108	85	http://www.mirdb.org/cgi-bin/mature_mir.cgi?name=hsa-miR-4443	PMP22	5376	peripheral myelin protein 22
hsa-miR-4443	MIMAT0018961	3167858	http://www.mirdb.org/cgi-bin/target_detail.cgi?targetID=3167858	109	85	http://www.mirdb.org/cgi-bin/mature_mir.cgi?name=hsa-miR-4443	RNF4	6047	ring finger protein 4
hsa-miR-4443	MIMAT0018961	3167003	http://www.mirdb.org/cgi-bin/target_detail.cgi?targetID=3167003	110	85	http://www.mirdb.org/cgi-bin/mature_mir.cgi?name=hsa-miR-4443	PRY	9081	PTPN13 like Y-linked
hsa-miR-4443	MIMAT0018961	3167742	http://www.mirdb.org/cgi-bin/target_detail.cgi?targetID=3167742	111	85	http://www.mirdb.org/cgi-bin/mature_mir.cgi?name=hsa-miR-4443	SMARCA5	8467	SWI/SNF related, matrix associated, actin dependent regulator of chromatin, subfamily a, member 5
hsa-miR-4443	MIMAT0018961	3167596	http://www.mirdb.org/cgi-bin/target_detail.cgi?targetID=3167596	112	85	http://www.mirdb.org/cgi-bin/mature_mir.cgi?name=hsa-miR-4443	TCHH	7062	trichohyalin
hsa-miR-4443	MIMAT0018961	3167458	http://www.mirdb.org/cgi-bin/target_detail.cgi?targetID=3167458	113	85	http://www.mirdb.org/cgi-bin/mature_mir.cgi?name=hsa-miR-4443	NTRK3	4916	neurotrophic receptor tyrosine kinase 3
hsa-miR-4443	MIMAT0018961	3167136	http://www.mirdb.org/cgi-bin/target_detail.cgi?targetID=3167136	114	85	http://www.mirdb.org/cgi-bin/mature_mir.cgi?name=hsa-miR-4443	NONO	4841	non-POU domain containing octamer binding
hsa-miR-4443	MIMAT0018961	3167665	http://www.mirdb.org/cgi-bin/target_detail.cgi?targetID=3167665	115	85	http://www.mirdb.org/cgi-bin/mature_mir.cgi?name=hsa-miR-4443	SNPH	9751	syntaphilin
hsa-miR-4443	MIMAT0018961	3167856	http://www.mirdb.org/cgi-bin/target_detail.cgi?targetID=3167856	116	85	http://www.mirdb.org/cgi-bin/mature_mir.cgi?name=hsa-miR-4443	FBXO42	54455	F-box protein 42
hsa-miR-4443	MIMAT0018961	3167188	http://www.mirdb.org/cgi-bin/target_detail.cgi?targetID=3167188	117	85	http://www.mirdb.org/cgi-bin/mature_mir.cgi?name=hsa-miR-4443	KRT77	374454	keratin 77
hsa-miR-4443	MIMAT0018961	3167202	http://www.mirdb.org/cgi-bin/target_detail.cgi?targetID=3167202	118	85	http://www.mirdb.org/cgi-bin/mature_mir.cgi?name=hsa-miR-4443	RAB11FIP4	84440	RAB11 family interacting protein 4
hsa-miR-4443	MIMAT0018961	3167445	http://www.mirdb.org/cgi-bin/target_detail.cgi?targetID=3167445	119	84	http://www.mirdb.org/cgi-bin/mature_mir.cgi?name=hsa-miR-4443	NECTIN4	81607	nectin cell adhesion molecule 4
hsa-miR-4443	MIMAT0018961	3166988	http://www.mirdb.org/cgi-bin/target_detail.cgi?targetID=3166988	120	84	http://www.mirdb.org/cgi-bin/mature_mir.cgi?name=hsa-miR-4443	KBTBD2	25948	kelch repeat and BTB domain containing 2
hsa-miR-4443	MIMAT0018961	3167187	http://www.mirdb.org/cgi-bin/target_detail.cgi?targetID=3167187	121	84	http://www.mirdb.org/cgi-bin/mature_mir.cgi?name=hsa-miR-4443	TMEM26	219623	transmembrane protein 26
hsa-miR-4443	MIMAT0018961	3167446	http://www.mirdb.org/cgi-bin/target_detail.cgi?targetID=3167446	122	84	http://www.mirdb.org/cgi-bin/mature_mir.cgi?name=hsa-miR-4443	TACC1	6867	transforming acidic coiled-coil containing protein 1
hsa-miR-4443	MIMAT0018961	3167674	http://www.mirdb.org/cgi-bin/target_detail.cgi?targetID=3167674	123	84	http://www.mirdb.org/cgi-bin/mature_mir.cgi?name=hsa-miR-4443	LRRC20	55222	leucine rich repeat containing 20
hsa-miR-4443	MIMAT0018961	3167074	http://www.mirdb.org/cgi-bin/target_detail.cgi?targetID=3167074	124	84	http://www.mirdb.org/cgi-bin/mature_mir.cgi?name=hsa-miR-4443	GJB2	2706	gap junction protein beta 2
hsa-miR-4443	MIMAT0018961	3167338	http://www.mirdb.org/cgi-bin/target_detail.cgi?targetID=3167338	125	84	http://www.mirdb.org/cgi-bin/mature_mir.cgi?name=hsa-miR-4443	CNTNAP2	26047	contactin associated protein like 2
hsa-miR-4443	MIMAT0018961	3167040	http://www.mirdb.org/cgi-bin/target_detail.cgi?targetID=3167040	126	84	http://www.mirdb.org/cgi-bin/mature_mir.cgi?name=hsa-miR-4443	U2SURP	23350	U2 snRNP associated SURP domain containing
hsa-miR-4443	MIMAT0018961	3167581	http://www.mirdb.org/cgi-bin/target_detail.cgi?targetID=3167581	127	84	http://www.mirdb.org/cgi-bin/mature_mir.cgi?name=hsa-miR-4443	NTRK2	4915	neurotrophic receptor tyrosine kinase 2
hsa-miR-4443	MIMAT0018961	3167844	http://www.mirdb.org/cgi-bin/target_detail.cgi?targetID=3167844	128	84	http://www.mirdb.org/cgi-bin/mature_mir.cgi?name=hsa-miR-4443	PTPN7	5778	protein tyrosine phosphatase, non-receptor type 7
hsa-miR-4443	MIMAT0018961	3167415	http://www.mirdb.org/cgi-bin/target_detail.cgi?targetID=3167415	129	84	http://www.mirdb.org/cgi-bin/mature_mir.cgi?name=hsa-miR-4443	F2RL2	2151	coagulation factor II thrombin receptor like 2
hsa-miR-4443	MIMAT0018961	3167827	http://www.mirdb.org/cgi-bin/target_detail.cgi?targetID=3167827	130	84	http://www.mirdb.org/cgi-bin/mature_mir.cgi?name=hsa-miR-4443	TIMM10B	26515	translocase of inner mitochondrial membrane 10B
hsa-miR-4443	MIMAT0018961	3167114	http://www.mirdb.org/cgi-bin/target_detail.cgi?targetID=3167114	131	84	http://www.mirdb.org/cgi-bin/mature_mir.cgi?name=hsa-miR-4443	MOB3C	148932	MOB kinase activator 3C
hsa-miR-4443	MIMAT0018961	3167705	http://www.mirdb.org/cgi-bin/target_detail.cgi?targetID=3167705	132	84	http://www.mirdb.org/cgi-bin/mature_mir.cgi?name=hsa-miR-4443	LRP6	4040	LDL receptor related protein 6
hsa-miR-4443	MIMAT0018961	3167251	http://www.mirdb.org/cgi-bin/target_detail.cgi?targetID=3167251	133	84	http://www.mirdb.org/cgi-bin/mature_mir.cgi?name=hsa-miR-4443	ST14	6768	suppression of tumorigenicity 14
hsa-miR-4443	MIMAT0018961	3167677	http://www.mirdb.org/cgi-bin/target_detail.cgi?targetID=3167677	134	84	http://www.mirdb.org/cgi-bin/mature_mir.cgi?name=hsa-miR-4443	CLMN	79789	calmin
hsa-miR-4443	MIMAT0018961	3167250	http://www.mirdb.org/cgi-bin/target_detail.cgi?targetID=3167250	135	83	http://www.mirdb.org/cgi-bin/mature_mir.cgi?name=hsa-miR-4443	ZNF597	146434	zinc finger protein 597
hsa-miR-4443	MIMAT0018961	3167099	http://www.mirdb.org/cgi-bin/target_detail.cgi?targetID=3167099	136	83	http://www.mirdb.org/cgi-bin/mature_mir.cgi?name=hsa-miR-4443	SIRPB1	10326	signal regulatory protein beta 1
hsa-miR-4443	MIMAT0018961	3167658	http://www.mirdb.org/cgi-bin/target_detail.cgi?targetID=3167658	137	83	http://www.mirdb.org/cgi-bin/mature_mir.cgi?name=hsa-miR-4443	PRLR	5618	prolactin receptor
hsa-miR-4443	MIMAT0018961	3167810	http://www.mirdb.org/cgi-bin/target_detail.cgi?targetID=3167810	138	83	http://www.mirdb.org/cgi-bin/mature_mir.cgi?name=hsa-miR-4443	STX1A	6804	syntaxin 1A
hsa-miR-4443	MIMAT0018961	3167369	http://www.mirdb.org/cgi-bin/target_detail.cgi?targetID=3167369	139	83	http://www.mirdb.org/cgi-bin/mature_mir.cgi?name=hsa-miR-4443	PRY2	442862	PTPN13 like Y-linked 2
hsa-miR-4443	MIMAT0018961	3167234	http://www.mirdb.org/cgi-bin/target_detail.cgi?targetID=3167234	140	83	http://www.mirdb.org/cgi-bin/mature_mir.cgi?name=hsa-miR-4443	PAX5	5079	paired box 5
hsa-miR-4443	MIMAT0018961	3167154	http://www.mirdb.org/cgi-bin/target_detail.cgi?targetID=3167154	141	83	http://www.mirdb.org/cgi-bin/mature_mir.cgi?name=hsa-miR-4443	TMEM95	339168	transmembrane protein 95
hsa-miR-4443	MIMAT0018961	3167744	http://www.mirdb.org/cgi-bin/target_detail.cgi?targetID=3167744	142	83	http://www.mirdb.org/cgi-bin/mature_mir.cgi?name=hsa-miR-4443	TMEM199	147007	transmembrane protein 199
hsa-miR-4443	MIMAT0018961	3167619	http://www.mirdb.org/cgi-bin/target_detail.cgi?targetID=3167619	143	83	http://www.mirdb.org/cgi-bin/mature_mir.cgi?name=hsa-miR-4443	PPP1R13B	23368	protein phosphatase 1 regulatory subunit 13B
hsa-miR-4443	MIMAT0018961	3167652	http://www.mirdb.org/cgi-bin/target_detail.cgi?targetID=3167652	144	83	http://www.mirdb.org/cgi-bin/mature_mir.cgi?name=hsa-miR-4443	SMO	6608	smoothened, frizzled class receptor
hsa-miR-4443	MIMAT0018961	3167765	http://www.mirdb.org/cgi-bin/target_detail.cgi?targetID=3167765	145	83	http://www.mirdb.org/cgi-bin/mature_mir.cgi?name=hsa-miR-4443	DLL4	54567	delta like canonical Notch ligand 4
hsa-miR-4443	MIMAT0018961	3167565	http://www.mirdb.org/cgi-bin/target_detail.cgi?targetID=3167565	146	83	http://www.mirdb.org/cgi-bin/mature_mir.cgi?name=hsa-miR-4443	C2orf16	84226	chromosome 2 open reading frame 16
hsa-miR-4443	MIMAT0018961	3167091	http://www.mirdb.org/cgi-bin/target_detail.cgi?targetID=3167091	147	83	http://www.mirdb.org/cgi-bin/mature_mir.cgi?name=hsa-miR-4443	ARHGAP31	57514	Rho GTPase activating protein 31
hsa-miR-4443	MIMAT0018961	3167456	http://www.mirdb.org/cgi-bin/target_detail.cgi?targetID=3167456	148	82	http://www.mirdb.org/cgi-bin/mature_mir.cgi?name=hsa-miR-4443	PLXDC1	57125	plexin domain containing 1
hsa-miR-4443	MIMAT0018961	3167519	http://www.mirdb.org/cgi-bin/target_detail.cgi?targetID=3167519	149	82	http://www.mirdb.org/cgi-bin/mature_mir.cgi?name=hsa-miR-4443	MLLT1	4298	MLLT1, super elongation complex subunit
hsa-miR-4443	MIMAT0018961	3167735	http://www.mirdb.org/cgi-bin/target_detail.cgi?targetID=3167735	150	82	http://www.mirdb.org/cgi-bin/mature_mir.cgi?name=hsa-miR-4443	NOVA2	4858	NOVA alternative splicing regulator 2
hsa-miR-4443	MIMAT0018961	3167143	http://www.mirdb.org/cgi-bin/target_detail.cgi?targetID=3167143	151	82	http://www.mirdb.org/cgi-bin/mature_mir.cgi?name=hsa-miR-4443	FKBP1A	2280	FKBP prolyl isomerase 1A
hsa-miR-4443	MIMAT0018961	3167623	http://www.mirdb.org/cgi-bin/target_detail.cgi?targetID=3167623	152	82	http://www.mirdb.org/cgi-bin/mature_mir.cgi?name=hsa-miR-4443	LAPTM5	7805	lysosomal protein transmembrane 5
hsa-miR-4443	MIMAT0018961	3167061	http://www.mirdb.org/cgi-bin/target_detail.cgi?targetID=3167061	153	82	http://www.mirdb.org/cgi-bin/mature_mir.cgi?name=hsa-miR-4443	GCLM	2730	glutamate-cysteine ligase modifier subunit
hsa-miR-4443	MIMAT0018961	3167807	http://www.mirdb.org/cgi-bin/target_detail.cgi?targetID=3167807	154	82	http://www.mirdb.org/cgi-bin/mature_mir.cgi?name=hsa-miR-4443	KCNC4	3749	potassium voltage-gated channel subfamily C member 4
hsa-miR-4443	MIMAT0018961	3167372	http://www.mirdb.org/cgi-bin/target_detail.cgi?targetID=3167372	155	82	http://www.mirdb.org/cgi-bin/mature_mir.cgi?name=hsa-miR-4443	NBPF3	84224	NBPF member 3
hsa-miR-4443	MIMAT0018961	3167714	http://www.mirdb.org/cgi-bin/target_detail.cgi?targetID=3167714	156	81	http://www.mirdb.org/cgi-bin/mature_mir.cgi?name=hsa-miR-4443	YBX2	51087	Y-box binding protein 2
hsa-miR-4443	MIMAT0018961	3167389	http://www.mirdb.org/cgi-bin/target_detail.cgi?targetID=3167389	157	81	http://www.mirdb.org/cgi-bin/mature_mir.cgi?name=hsa-miR-4443	FAM120A	23196	family with sequence similarity 120A
hsa-miR-4443	MIMAT0018961	3167041	http://www.mirdb.org/cgi-bin/target_detail.cgi?targetID=3167041	158	81	http://www.mirdb.org/cgi-bin/mature_mir.cgi?name=hsa-miR-4443	ATP6V0E1	8992	ATPase H+ transporting V0 subunit e1
hsa-miR-4443	MIMAT0018961	3167162	http://www.mirdb.org/cgi-bin/target_detail.cgi?targetID=3167162	159	81	http://www.mirdb.org/cgi-bin/mature_mir.cgi?name=hsa-miR-4443	ILF3	3609	interleukin enhancer binding factor 3
hsa-miR-4443	MIMAT0018961	3167836	http://www.mirdb.org/cgi-bin/target_detail.cgi?targetID=3167836	160	81	http://www.mirdb.org/cgi-bin/mature_mir.cgi?name=hsa-miR-4443	CHST2	9435	carbohydrate sulfotransferase 2
hsa-miR-4443	MIMAT0018961	3167310	http://www.mirdb.org/cgi-bin/target_detail.cgi?targetID=3167310	161	81	http://www.mirdb.org/cgi-bin/mature_mir.cgi?name=hsa-miR-4443	MTM1	4534	myotubularin 1
hsa-miR-4443	MIMAT0018961	3167319	http://www.mirdb.org/cgi-bin/target_detail.cgi?targetID=3167319	162	81	http://www.mirdb.org/cgi-bin/mature_mir.cgi?name=hsa-miR-4443	CREB5	9586	cAMP responsive element binding protein 5
hsa-miR-4443	MIMAT0018961	3167346	http://www.mirdb.org/cgi-bin/target_detail.cgi?targetID=3167346	163	81	http://www.mirdb.org/cgi-bin/mature_mir.cgi?name=hsa-miR-4443	RERG	85004	RAS like estrogen regulated growth inhibitor
hsa-miR-4443	MIMAT0018961	3167585	http://www.mirdb.org/cgi-bin/target_detail.cgi?targetID=3167585	164	81	http://www.mirdb.org/cgi-bin/mature_mir.cgi?name=hsa-miR-4443	NBPF12	149013	NBPF member 12
hsa-miR-4443	MIMAT0018961	3166962	http://www.mirdb.org/cgi-bin/target_detail.cgi?targetID=3166962	165	81	http://www.mirdb.org/cgi-bin/mature_mir.cgi?name=hsa-miR-4443	SETD5	55209	SET domain containing 5
hsa-miR-4443	MIMAT0018961	3167867	http://www.mirdb.org/cgi-bin/target_detail.cgi?targetID=3167867	166	81	http://www.mirdb.org/cgi-bin/mature_mir.cgi?name=hsa-miR-4443	NBPF15	284565	NBPF member 15
hsa-miR-4443	MIMAT0018961	3166966	http://www.mirdb.org/cgi-bin/target_detail.cgi?targetID=3166966	167	81	http://www.mirdb.org/cgi-bin/mature_mir.cgi?name=hsa-miR-4443	NBPF9	400818	NBPF member 9
hsa-miR-4443	MIMAT0018961	3167575	http://www.mirdb.org/cgi-bin/target_detail.cgi?targetID=3167575	168	81	http://www.mirdb.org/cgi-bin/mature_mir.cgi?name=hsa-miR-4443	NBPF14	25832	NBPF member 14
hsa-miR-4443	MIMAT0018961	3167803	http://www.mirdb.org/cgi-bin/target_detail.cgi?targetID=3167803	169	81	http://www.mirdb.org/cgi-bin/mature_mir.cgi?name=hsa-miR-4443	ERBB4	2066	erb-b2 receptor tyrosine kinase 4
hsa-miR-4443	MIMAT0018961	3166992	http://www.mirdb.org/cgi-bin/target_detail.cgi?targetID=3166992	170	81	http://www.mirdb.org/cgi-bin/mature_mir.cgi?name=hsa-miR-4443	AKT1	207	AKT serine/threonine kinase 1
hsa-miR-4443	MIMAT0018961	3167480	http://www.mirdb.org/cgi-bin/target_detail.cgi?targetID=3167480	171	81	http://www.mirdb.org/cgi-bin/mature_mir.cgi?name=hsa-miR-4443	NBPF20	100288142	NBPF member 20
hsa-miR-4443	MIMAT0018961	3167498	http://www.mirdb.org/cgi-bin/target_detail.cgi?targetID=3167498	172	81	http://www.mirdb.org/cgi-bin/mature_mir.cgi?name=hsa-miR-4443	NBPF8	728841	NBPF member 8
hsa-miR-4443	MIMAT0018961	3167098	http://www.mirdb.org/cgi-bin/target_detail.cgi?targetID=3167098	173	81	http://www.mirdb.org/cgi-bin/mature_mir.cgi?name=hsa-miR-4443	RASSF2	9770	Ras association domain family member 2
hsa-miR-4443	MIMAT0018961	3167643	http://www.mirdb.org/cgi-bin/target_detail.cgi?targetID=3167643	174	81	http://www.mirdb.org/cgi-bin/mature_mir.cgi?name=hsa-miR-4443	AMER2	219287	APC membrane recruitment protein 2
hsa-miR-4443	MIMAT0018961	3166993	http://www.mirdb.org/cgi-bin/target_detail.cgi?targetID=3166993	175	81	http://www.mirdb.org/cgi-bin/mature_mir.cgi?name=hsa-miR-4443	ITPRID2	6744	ITPR interacting domain containing 2
hsa-miR-4443	MIMAT0018961	3167633	http://www.mirdb.org/cgi-bin/target_detail.cgi?targetID=3167633	176	81	http://www.mirdb.org/cgi-bin/mature_mir.cgi?name=hsa-miR-4443	BTN2A2	10385	butyrophilin subfamily 2 member A2
hsa-miR-4443	MIMAT0018961	3167113	http://www.mirdb.org/cgi-bin/target_detail.cgi?targetID=3167113	177	81	http://www.mirdb.org/cgi-bin/mature_mir.cgi?name=hsa-miR-4443	DGKA	1606	diacylglycerol kinase alpha
hsa-miR-4443	MIMAT0018961	3167738	http://www.mirdb.org/cgi-bin/target_detail.cgi?targetID=3167738	178	80	http://www.mirdb.org/cgi-bin/mature_mir.cgi?name=hsa-miR-4443	RARB	5915	retinoic acid receptor beta
hsa-miR-4443	MIMAT0018961	3167613	http://www.mirdb.org/cgi-bin/target_detail.cgi?targetID=3167613	179	80	http://www.mirdb.org/cgi-bin/mature_mir.cgi?name=hsa-miR-4443	FAS	355	Fas cell surface death receptor
hsa-miR-4443	MIMAT0018961	3167618	http://www.mirdb.org/cgi-bin/target_detail.cgi?targetID=3167618	180	80	http://www.mirdb.org/cgi-bin/mature_mir.cgi?name=hsa-miR-4443	IDI2	91734	isopentenyl-diphosphate delta isomerase 2
hsa-miR-4443	MIMAT0018961	3167579	http://www.mirdb.org/cgi-bin/target_detail.cgi?targetID=3167579	181	80	http://www.mirdb.org/cgi-bin/mature_mir.cgi?name=hsa-miR-4443	NT5E	4907	5'-nucleotidase ecto
hsa-miR-4443	MIMAT0018961	3167486	http://www.mirdb.org/cgi-bin/target_detail.cgi?targetID=3167486	182	80	http://www.mirdb.org/cgi-bin/mature_mir.cgi?name=hsa-miR-4443	THBS1	7057	thrombospondin 1
hsa-miR-4443	MIMAT0018961	3167439	http://www.mirdb.org/cgi-bin/target_detail.cgi?targetID=3167439	183	80	http://www.mirdb.org/cgi-bin/mature_mir.cgi?name=hsa-miR-4443	NBPF11	200030	NBPF member 11
hsa-miR-4443	MIMAT0018961	3166953	http://www.mirdb.org/cgi-bin/target_detail.cgi?targetID=3166953	184	80	http://www.mirdb.org/cgi-bin/mature_mir.cgi?name=hsa-miR-4443	PRRG3	79057	proline rich and Gla domain 3
hsa-miR-4443	MIMAT0018961	3167126	http://www.mirdb.org/cgi-bin/target_detail.cgi?targetID=3167126	185	80	http://www.mirdb.org/cgi-bin/mature_mir.cgi?name=hsa-miR-4443	ZNF540	163255	zinc finger protein 540
hsa-miR-4443	MIMAT0018961	3167823	http://www.mirdb.org/cgi-bin/target_detail.cgi?targetID=3167823	186	79	http://www.mirdb.org/cgi-bin/mature_mir.cgi?name=hsa-miR-4443	ZNF488	118738	zinc finger protein 488
hsa-miR-4443	MIMAT0018961	3167656	http://www.mirdb.org/cgi-bin/target_detail.cgi?targetID=3167656	187	79	http://www.mirdb.org/cgi-bin/mature_mir.cgi?name=hsa-miR-4443	MRPL42	28977	mitochondrial ribosomal protein L42
hsa-miR-4443	MIMAT0018961	3167621	http://www.mirdb.org/cgi-bin/target_detail.cgi?targetID=3167621	188	79	http://www.mirdb.org/cgi-bin/mature_mir.cgi?name=hsa-miR-4443	SLC25A35	399512	solute carrier family 25 member 35
hsa-miR-4443	MIMAT0018961	3167615	http://www.mirdb.org/cgi-bin/target_detail.cgi?targetID=3167615	189	79	http://www.mirdb.org/cgi-bin/mature_mir.cgi?name=hsa-miR-4443	PURB	5814	purine rich element binding protein B
hsa-miR-4443	MIMAT0018961	3167037	http://www.mirdb.org/cgi-bin/target_detail.cgi?targetID=3167037	190	79	http://www.mirdb.org/cgi-bin/mature_mir.cgi?name=hsa-miR-4443	PAX3	5077	paired box 3
hsa-miR-4443	MIMAT0018961	3167305	http://www.mirdb.org/cgi-bin/target_detail.cgi?targetID=3167305	191	79	http://www.mirdb.org/cgi-bin/mature_mir.cgi?name=hsa-miR-4443	RAB12	201475	RAB12, member RAS oncogene family
hsa-miR-4443	MIMAT0018961	3167210	http://www.mirdb.org/cgi-bin/target_detail.cgi?targetID=3167210	192	79	http://www.mirdb.org/cgi-bin/mature_mir.cgi?name=hsa-miR-4443	CUX2	23316	cut like homeobox 2
hsa-miR-4443	MIMAT0018961	3167629	http://www.mirdb.org/cgi-bin/target_detail.cgi?targetID=3167629	193	79	http://www.mirdb.org/cgi-bin/mature_mir.cgi?name=hsa-miR-4443	GUCY1A2	2977	guanylate cyclase 1 soluble subunit alpha 2
hsa-miR-4443	MIMAT0018961	3167228	http://www.mirdb.org/cgi-bin/target_detail.cgi?targetID=3167228	194	79	http://www.mirdb.org/cgi-bin/mature_mir.cgi?name=hsa-miR-4443	DAG1	1605	dystroglycan 1
hsa-miR-4443	MIMAT0018961	3167309	http://www.mirdb.org/cgi-bin/target_detail.cgi?targetID=3167309	195	79	http://www.mirdb.org/cgi-bin/mature_mir.cgi?name=hsa-miR-4443	COL23A1	91522	collagen type XXIII alpha 1 chain
hsa-miR-4443	MIMAT0018961	3167804	http://www.mirdb.org/cgi-bin/target_detail.cgi?targetID=3167804	196	79	http://www.mirdb.org/cgi-bin/mature_mir.cgi?name=hsa-miR-4443	TBCEL	219899	tubulin folding cofactor E like
hsa-miR-4443	MIMAT0018961	3167428	http://www.mirdb.org/cgi-bin/target_detail.cgi?targetID=3167428	197	79	http://www.mirdb.org/cgi-bin/mature_mir.cgi?name=hsa-miR-4443	TESMIN	9633	testis expressed metallothionein like protein
hsa-miR-4443	MIMAT0018961	3167791	http://www.mirdb.org/cgi-bin/target_detail.cgi?targetID=3167791	198	79	http://www.mirdb.org/cgi-bin/mature_mir.cgi?name=hsa-miR-4443	ZBTB20	26137	zinc finger and BTB domain containing 20
hsa-miR-4443	MIMAT0018961	3167108	http://www.mirdb.org/cgi-bin/target_detail.cgi?targetID=3167108	199	79	http://www.mirdb.org/cgi-bin/mature_mir.cgi?name=hsa-miR-4443	MFAP3L	9848	microfibril associated protein 3 like
hsa-miR-4443	MIMAT0018961	3167508	http://www.mirdb.org/cgi-bin/target_detail.cgi?targetID=3167508	200	79	http://www.mirdb.org/cgi-bin/mature_mir.cgi?name=hsa-miR-4443	ATRX	546	ATRX, chromatin remodeler
hsa-miR-4443	MIMAT0018961	3167361	http://www.mirdb.org/cgi-bin/target_detail.cgi?targetID=3167361	201	79	http://www.mirdb.org/cgi-bin/mature_mir.cgi?name=hsa-miR-4443	SIRPB2	284759	signal regulatory protein beta 2
hsa-miR-4443	MIMAT0018961	3166974	http://www.mirdb.org/cgi-bin/target_detail.cgi?targetID=3166974	202	79	http://www.mirdb.org/cgi-bin/mature_mir.cgi?name=hsa-miR-4443	METTL8	79828	methyltransferase like 8
hsa-miR-4443	MIMAT0018961	3167269	http://www.mirdb.org/cgi-bin/target_detail.cgi?targetID=3167269	203	78	http://www.mirdb.org/cgi-bin/mature_mir.cgi?name=hsa-miR-4443	GPX3	2878	glutathione peroxidase 3
hsa-miR-4443	MIMAT0018961	3167230	http://www.mirdb.org/cgi-bin/target_detail.cgi?targetID=3167230	204	78	http://www.mirdb.org/cgi-bin/mature_mir.cgi?name=hsa-miR-4443	ZNF251	90987	zinc finger protein 251
hsa-miR-4443	MIMAT0018961	3167036	http://www.mirdb.org/cgi-bin/target_detail.cgi?targetID=3167036	205	78	http://www.mirdb.org/cgi-bin/mature_mir.cgi?name=hsa-miR-4443	H6PD	9563	hexose-6-phosphate dehydrogenase/glucose 1-dehydrogenase
hsa-miR-4443	MIMAT0018961	3167043	http://www.mirdb.org/cgi-bin/target_detail.cgi?targetID=3167043	206	78	http://www.mirdb.org/cgi-bin/mature_mir.cgi?name=hsa-miR-4443	SMLR1	100507203	small leucine rich protein 1
hsa-miR-4443	MIMAT0018961	3167560	http://www.mirdb.org/cgi-bin/target_detail.cgi?targetID=3167560	207	78	http://www.mirdb.org/cgi-bin/mature_mir.cgi?name=hsa-miR-4443	QRICH1	54870	glutamine rich 1
hsa-miR-4443	MIMAT0018961	3167178	http://www.mirdb.org/cgi-bin/target_detail.cgi?targetID=3167178	208	78	http://www.mirdb.org/cgi-bin/mature_mir.cgi?name=hsa-miR-4443	TMEM87A	25963	transmembrane protein 87A
hsa-miR-4443	MIMAT0018961	3167639	http://www.mirdb.org/cgi-bin/target_detail.cgi?targetID=3167639	209	78	http://www.mirdb.org/cgi-bin/mature_mir.cgi?name=hsa-miR-4443	USP27X	389856	ubiquitin specific peptidase 27 X-linked
hsa-miR-4443	MIMAT0018961	3167318	http://www.mirdb.org/cgi-bin/target_detail.cgi?targetID=3167318	210	78	http://www.mirdb.org/cgi-bin/mature_mir.cgi?name=hsa-miR-4443	SATL1	340562	spermidine/spermine N1-acetyl transferase like 1
hsa-miR-4443	MIMAT0018961	3167847	http://www.mirdb.org/cgi-bin/target_detail.cgi?targetID=3167847	211	78	http://www.mirdb.org/cgi-bin/mature_mir.cgi?name=hsa-miR-4443	RHD	6007	Rh blood group D antigen
hsa-miR-4443	MIMAT0018961	3167330	http://www.mirdb.org/cgi-bin/target_detail.cgi?targetID=3167330	212	78	http://www.mirdb.org/cgi-bin/mature_mir.cgi?name=hsa-miR-4443	TGM4	7047	transglutaminase 4
hsa-miR-4443	MIMAT0018961	3167045	http://www.mirdb.org/cgi-bin/target_detail.cgi?targetID=3167045	213	78	http://www.mirdb.org/cgi-bin/mature_mir.cgi?name=hsa-miR-4443	USB1	79650	U6 snRNA biogenesis phosphodiesterase 1
hsa-miR-4443	MIMAT0018961	3167100	http://www.mirdb.org/cgi-bin/target_detail.cgi?targetID=3167100	214	78	http://www.mirdb.org/cgi-bin/mature_mir.cgi?name=hsa-miR-4443	NOD1	10392	nucleotide binding oligomerization domain containing 1
hsa-miR-4443	MIMAT0018961	3167181	http://www.mirdb.org/cgi-bin/target_detail.cgi?targetID=3167181	215	78	http://www.mirdb.org/cgi-bin/mature_mir.cgi?name=hsa-miR-4443	PBOV1	59351	prostate and breast cancer overexpressed 1
hsa-miR-4443	MIMAT0018961	3167515	http://www.mirdb.org/cgi-bin/target_detail.cgi?targetID=3167515	216	78	http://www.mirdb.org/cgi-bin/mature_mir.cgi?name=hsa-miR-4443	PCSK5	5125	proprotein convertase subtilisin/kexin type 5
hsa-miR-4443	MIMAT0018961	3167771	http://www.mirdb.org/cgi-bin/target_detail.cgi?targetID=3167771	217	77	http://www.mirdb.org/cgi-bin/mature_mir.cgi?name=hsa-miR-4443	ITGA2B	3674	integrin subunit alpha 2b
hsa-miR-4443	MIMAT0018961	3167553	http://www.mirdb.org/cgi-bin/target_detail.cgi?targetID=3167553	218	77	http://www.mirdb.org/cgi-bin/mature_mir.cgi?name=hsa-miR-4443	DDX17	10521	DEAD-box helicase 17
hsa-miR-4443	MIMAT0018961	3167263	http://www.mirdb.org/cgi-bin/target_detail.cgi?targetID=3167263	219	77	http://www.mirdb.org/cgi-bin/mature_mir.cgi?name=hsa-miR-4443	PRRT1	80863	proline rich transmembrane protein 1
hsa-miR-4443	MIMAT0018961	3167881	http://www.mirdb.org/cgi-bin/target_detail.cgi?targetID=3167881	220	77	http://www.mirdb.org/cgi-bin/mature_mir.cgi?name=hsa-miR-4443	SYDE1	85360	synapse defective Rho GTPase homolog 1
hsa-miR-4443	MIMAT0018961	3167892	http://www.mirdb.org/cgi-bin/target_detail.cgi?targetID=3167892	221	77	http://www.mirdb.org/cgi-bin/mature_mir.cgi?name=hsa-miR-4443	SPC24	147841	SPC24, NDC80 kinetochore complex component
hsa-miR-4443	MIMAT0018961	3167828	http://www.mirdb.org/cgi-bin/target_detail.cgi?targetID=3167828	222	77	http://www.mirdb.org/cgi-bin/mature_mir.cgi?name=hsa-miR-4443	MAP3K8	1326	mitogen-activated protein kinase kinase kinase 8
hsa-miR-4443	MIMAT0018961	3167707	http://www.mirdb.org/cgi-bin/target_detail.cgi?targetID=3167707	223	77	http://www.mirdb.org/cgi-bin/mature_mir.cgi?name=hsa-miR-4443	RIPK3	11035	receptor interacting serine/threonine kinase 3
hsa-miR-4443	MIMAT0018961	3167586	http://www.mirdb.org/cgi-bin/target_detail.cgi?targetID=3167586	224	77	http://www.mirdb.org/cgi-bin/mature_mir.cgi?name=hsa-miR-4443	LYVE1	10894	lymphatic vessel endothelial hyaluronan receptor 1
hsa-miR-4443	MIMAT0018961	3167287	http://www.mirdb.org/cgi-bin/target_detail.cgi?targetID=3167287	225	77	http://www.mirdb.org/cgi-bin/mature_mir.cgi?name=hsa-miR-4443	PBX1	5087	PBX homeobox 1
hsa-miR-4443	MIMAT0018961	3167356	http://www.mirdb.org/cgi-bin/target_detail.cgi?targetID=3167356	226	77	http://www.mirdb.org/cgi-bin/mature_mir.cgi?name=hsa-miR-4443	TFRC	7037	transferrin receptor
hsa-miR-4443	MIMAT0018961	3167866	http://www.mirdb.org/cgi-bin/target_detail.cgi?targetID=3167866	227	77	http://www.mirdb.org/cgi-bin/mature_mir.cgi?name=hsa-miR-4443	TRIM13	10206	tripartite motif containing 13
hsa-miR-4443	MIMAT0018961	3167281	http://www.mirdb.org/cgi-bin/target_detail.cgi?targetID=3167281	228	77	http://www.mirdb.org/cgi-bin/mature_mir.cgi?name=hsa-miR-4443	SLTM	79811	SAFB like transcription modulator
hsa-miR-4443	MIMAT0018961	3167582	http://www.mirdb.org/cgi-bin/target_detail.cgi?targetID=3167582	229	77	http://www.mirdb.org/cgi-bin/mature_mir.cgi?name=hsa-miR-4443	ANGEL1	23357	angel homolog 1
hsa-miR-4443	MIMAT0018961	3167370	http://www.mirdb.org/cgi-bin/target_detail.cgi?targetID=3167370	230	77	http://www.mirdb.org/cgi-bin/mature_mir.cgi?name=hsa-miR-4443	CUX1	1523	cut like homeobox 1
hsa-miR-4443	MIMAT0018961	3167252	http://www.mirdb.org/cgi-bin/target_detail.cgi?targetID=3167252	231	77	http://www.mirdb.org/cgi-bin/mature_mir.cgi?name=hsa-miR-4443	LOC101928841	101928841	collagen alpha-1(II) chain-like
hsa-miR-4443	MIMAT0018961	3167708	http://www.mirdb.org/cgi-bin/target_detail.cgi?targetID=3167708	232	77	http://www.mirdb.org/cgi-bin/mature_mir.cgi?name=hsa-miR-4443	ZNF320	162967	zinc finger protein 320
hsa-miR-4443	MIMAT0018961	3167406	http://www.mirdb.org/cgi-bin/target_detail.cgi?targetID=3167406	233	77	http://www.mirdb.org/cgi-bin/mature_mir.cgi?name=hsa-miR-4443	ZNF814	730051	zinc finger protein 814
hsa-miR-4443	MIMAT0018961	3167408	http://www.mirdb.org/cgi-bin/target_detail.cgi?targetID=3167408	234	77	http://www.mirdb.org/cgi-bin/mature_mir.cgi?name=hsa-miR-4443	POU2F2	5452	POU class 2 homeobox 2
hsa-miR-4443	MIMAT0018961	3167186	http://www.mirdb.org/cgi-bin/target_detail.cgi?targetID=3167186	235	77	http://www.mirdb.org/cgi-bin/mature_mir.cgi?name=hsa-miR-4443	ZNF329	79673	zinc finger protein 329
hsa-miR-4443	MIMAT0018961	3167179	http://www.mirdb.org/cgi-bin/target_detail.cgi?targetID=3167179	236	77	http://www.mirdb.org/cgi-bin/mature_mir.cgi?name=hsa-miR-4443	ZC3H12A	80149	zinc finger CCCH-type containing 12A
hsa-miR-4443	MIMAT0018961	3167033	http://www.mirdb.org/cgi-bin/target_detail.cgi?targetID=3167033	237	77	http://www.mirdb.org/cgi-bin/mature_mir.cgi?name=hsa-miR-4443	PAX7	5081	paired box 7
hsa-miR-4443	MIMAT0018961	3166957	http://www.mirdb.org/cgi-bin/target_detail.cgi?targetID=3166957	238	77	http://www.mirdb.org/cgi-bin/mature_mir.cgi?name=hsa-miR-4443	TYW5	129450	tRNA-yW synthesizing protein 5
hsa-miR-4443	MIMAT0018961	3166984	http://www.mirdb.org/cgi-bin/target_detail.cgi?targetID=3166984	239	77	http://www.mirdb.org/cgi-bin/mature_mir.cgi?name=hsa-miR-4443	PCK1	5105	phosphoenolpyruvate carboxykinase 1
hsa-miR-4443	MIMAT0018961	3167371	http://www.mirdb.org/cgi-bin/target_detail.cgi?targetID=3167371	240	76	http://www.mirdb.org/cgi-bin/mature_mir.cgi?name=hsa-miR-4443	RNF213	57674	ring finger protein 213
hsa-miR-4443	MIMAT0018961	3167211	http://www.mirdb.org/cgi-bin/target_detail.cgi?targetID=3167211	241	76	http://www.mirdb.org/cgi-bin/mature_mir.cgi?name=hsa-miR-4443	CNTD1	124817	cyclin N-terminal domain containing 1
hsa-miR-4443	MIMAT0018961	3167422	http://www.mirdb.org/cgi-bin/target_detail.cgi?targetID=3167422	242	76	http://www.mirdb.org/cgi-bin/mature_mir.cgi?name=hsa-miR-4443	DZIP3	9666	DAZ interacting zinc finger protein 3
hsa-miR-4443	MIMAT0018961	3167460	http://www.mirdb.org/cgi-bin/target_detail.cgi?targetID=3167460	243	76	http://www.mirdb.org/cgi-bin/mature_mir.cgi?name=hsa-miR-4443	NPPC	4880	natriuretic peptide C
hsa-miR-4443	MIMAT0018961	3167149	http://www.mirdb.org/cgi-bin/target_detail.cgi?targetID=3167149	244	76	http://www.mirdb.org/cgi-bin/mature_mir.cgi?name=hsa-miR-4443	TRIM66	9866	tripartite motif containing 66
hsa-miR-4443	MIMAT0018961	3167006	http://www.mirdb.org/cgi-bin/target_detail.cgi?targetID=3167006	245	76	http://www.mirdb.org/cgi-bin/mature_mir.cgi?name=hsa-miR-4443	CDH24	64403	cadherin 24
hsa-miR-4443	MIMAT0018961	3167489	http://www.mirdb.org/cgi-bin/target_detail.cgi?targetID=3167489	246	76	http://www.mirdb.org/cgi-bin/mature_mir.cgi?name=hsa-miR-4443	VCAN	1462	versican
hsa-miR-4443	MIMAT0018961	3167009	http://www.mirdb.org/cgi-bin/target_detail.cgi?targetID=3167009	247	76	http://www.mirdb.org/cgi-bin/mature_mir.cgi?name=hsa-miR-4443	ANGPT4	51378	angiopoietin 4
hsa-miR-4443	MIMAT0018961	3167703	http://www.mirdb.org/cgi-bin/target_detail.cgi?targetID=3167703	248	76	http://www.mirdb.org/cgi-bin/mature_mir.cgi?name=hsa-miR-4443	COX4I1	1327	cytochrome c oxidase subunit 4I1
hsa-miR-4443	MIMAT0018961	3167303	http://www.mirdb.org/cgi-bin/target_detail.cgi?targetID=3167303	249	76	http://www.mirdb.org/cgi-bin/mature_mir.cgi?name=hsa-miR-4443	STC1	6781	stanniocalcin 1
hsa-miR-4443	MIMAT0018961	3167685	http://www.mirdb.org/cgi-bin/target_detail.cgi?targetID=3167685	250	76	http://www.mirdb.org/cgi-bin/mature_mir.cgi?name=hsa-miR-4443	KAT7	11143	lysine acetyltransferase 7
hsa-miR-4443	MIMAT0018961	3167255	http://www.mirdb.org/cgi-bin/target_detail.cgi?targetID=3167255	251	75	http://www.mirdb.org/cgi-bin/mature_mir.cgi?name=hsa-miR-4443	EEF2KMT	196483	eukaryotic elongation factor 2 lysine methyltransferase
hsa-miR-4443	MIMAT0018961	3167245	http://www.mirdb.org/cgi-bin/target_detail.cgi?targetID=3167245	252	75	http://www.mirdb.org/cgi-bin/mature_mir.cgi?name=hsa-miR-4443	EDIL3	10085	EGF like repeats and discoidin domains 3
hsa-miR-4443	MIMAT0018961	3167104	http://www.mirdb.org/cgi-bin/target_detail.cgi?targetID=3167104	253	75	http://www.mirdb.org/cgi-bin/mature_mir.cgi?name=hsa-miR-4443	COX15	1355	cytochrome c oxidase assembly homolog COX15
hsa-miR-4443	MIMAT0018961	3167602	http://www.mirdb.org/cgi-bin/target_detail.cgi?targetID=3167602	254	75	http://www.mirdb.org/cgi-bin/mature_mir.cgi?name=hsa-miR-4443	SCGB2B2	284402	secretoglobin family 2B member 2
hsa-miR-4443	MIMAT0018961	3167112	http://www.mirdb.org/cgi-bin/target_detail.cgi?targetID=3167112	255	75	http://www.mirdb.org/cgi-bin/mature_mir.cgi?name=hsa-miR-4443	SLC27A4	10999	solute carrier family 27 member 4
hsa-miR-4443	MIMAT0018961	3167020	http://www.mirdb.org/cgi-bin/target_detail.cgi?targetID=3167020	256	75	http://www.mirdb.org/cgi-bin/mature_mir.cgi?name=hsa-miR-4443	DHCR24	1718	24-dehydrocholesterol reductase
hsa-miR-4443	MIMAT0018961	3167706	http://www.mirdb.org/cgi-bin/target_detail.cgi?targetID=3167706	257	75	http://www.mirdb.org/cgi-bin/mature_mir.cgi?name=hsa-miR-4443	CHD6	84181	chromodomain helicase DNA binding protein 6
hsa-miR-4443	MIMAT0018961	3167152	http://www.mirdb.org/cgi-bin/target_detail.cgi?targetID=3167152	258	75	http://www.mirdb.org/cgi-bin/mature_mir.cgi?name=hsa-miR-4443	STARD4	134429	StAR related lipid transfer domain containing 4
hsa-miR-4443	MIMAT0018961	3167242	http://www.mirdb.org/cgi-bin/target_detail.cgi?targetID=3167242	259	75	http://www.mirdb.org/cgi-bin/mature_mir.cgi?name=hsa-miR-4443	SLC30A2	7780	solute carrier family 30 member 2
hsa-miR-4443	MIMAT0018961	3167450	http://www.mirdb.org/cgi-bin/target_detail.cgi?targetID=3167450	260	75	http://www.mirdb.org/cgi-bin/mature_mir.cgi?name=hsa-miR-4443	BTBD7	55727	BTB domain containing 7
hsa-miR-4443	MIMAT0018961	3167249	http://www.mirdb.org/cgi-bin/target_detail.cgi?targetID=3167249	261	75	http://www.mirdb.org/cgi-bin/mature_mir.cgi?name=hsa-miR-4443	TPRA1	131601	transmembrane protein adipocyte associated 1
hsa-miR-4443	MIMAT0018961	3167233	http://www.mirdb.org/cgi-bin/target_detail.cgi?targetID=3167233	262	74	http://www.mirdb.org/cgi-bin/mature_mir.cgi?name=hsa-miR-4443	EEF1AKMT3	25895	EEF1A lysine methyltransferase 3
hsa-miR-4443	MIMAT0018961	3167377	http://www.mirdb.org/cgi-bin/target_detail.cgi?targetID=3167377	263	74	http://www.mirdb.org/cgi-bin/mature_mir.cgi?name=hsa-miR-4443	RUNDC3B	154661	RUN domain containing 3B
hsa-miR-4443	MIMAT0018961	3167176	http://www.mirdb.org/cgi-bin/target_detail.cgi?targetID=3167176	264	74	http://www.mirdb.org/cgi-bin/mature_mir.cgi?name=hsa-miR-4443	KCTD15	79047	potassium channel tetramerization domain containing 15
hsa-miR-4443	MIMAT0018961	3167495	http://www.mirdb.org/cgi-bin/target_detail.cgi?targetID=3167495	265	74	http://www.mirdb.org/cgi-bin/mature_mir.cgi?name=hsa-miR-4443	CDK12	51755	cyclin dependent kinase 12
hsa-miR-4443	MIMAT0018961	3167808	http://www.mirdb.org/cgi-bin/target_detail.cgi?targetID=3167808	266	74	http://www.mirdb.org/cgi-bin/mature_mir.cgi?name=hsa-miR-4443	HLA-DPB1	3115	major histocompatibility complex, class II, DP beta 1
hsa-miR-4443	MIMAT0018961	3167274	http://www.mirdb.org/cgi-bin/target_detail.cgi?targetID=3167274	267	74	http://www.mirdb.org/cgi-bin/mature_mir.cgi?name=hsa-miR-4443	PYROXD2	84795	pyridine nucleotide-disulphide oxidoreductase domain 2
hsa-miR-4443	MIMAT0018961	3167280	http://www.mirdb.org/cgi-bin/target_detail.cgi?targetID=3167280	268	74	http://www.mirdb.org/cgi-bin/mature_mir.cgi?name=hsa-miR-4443	SYT1	6857	synaptotagmin 1
hsa-miR-4443	MIMAT0018961	3167648	http://www.mirdb.org/cgi-bin/target_detail.cgi?targetID=3167648	269	74	http://www.mirdb.org/cgi-bin/mature_mir.cgi?name=hsa-miR-4443	FECH	2235	ferrochelatase
hsa-miR-4443	MIMAT0018961	3167851	http://www.mirdb.org/cgi-bin/target_detail.cgi?targetID=3167851	270	74	http://www.mirdb.org/cgi-bin/mature_mir.cgi?name=hsa-miR-4443	BIN3	55909	bridging integrator 3
hsa-miR-4443	MIMAT0018961	3167416	http://www.mirdb.org/cgi-bin/target_detail.cgi?targetID=3167416	271	74	http://www.mirdb.org/cgi-bin/mature_mir.cgi?name=hsa-miR-4443	PATZ1	23598	POZ/BTB and AT hook containing zinc finger 1
hsa-miR-4443	MIMAT0018961	3167062	http://www.mirdb.org/cgi-bin/target_detail.cgi?targetID=3167062	272	74	http://www.mirdb.org/cgi-bin/mature_mir.cgi?name=hsa-miR-4443	ABCC12	94160	ATP binding cassette subfamily C member 12
hsa-miR-4443	MIMAT0018961	3167254	http://www.mirdb.org/cgi-bin/target_detail.cgi?targetID=3167254	273	74	http://www.mirdb.org/cgi-bin/mature_mir.cgi?name=hsa-miR-4443	ERC1	23085	ELKS/RAB6-interacting/CAST family member 1
hsa-miR-4443	MIMAT0018961	3167133	http://www.mirdb.org/cgi-bin/target_detail.cgi?targetID=3167133	274	74	http://www.mirdb.org/cgi-bin/mature_mir.cgi?name=hsa-miR-4443	DGKK	139189	diacylglycerol kinase kappa
hsa-miR-4443	MIMAT0018961	3167785	http://www.mirdb.org/cgi-bin/target_detail.cgi?targetID=3167785	275	73	http://www.mirdb.org/cgi-bin/mature_mir.cgi?name=hsa-miR-4443	TAF11	6882	TATA-box binding protein associated factor 11
hsa-miR-4443	MIMAT0018961	3167376	http://www.mirdb.org/cgi-bin/target_detail.cgi?targetID=3167376	276	73	http://www.mirdb.org/cgi-bin/mature_mir.cgi?name=hsa-miR-4443	GLIPR1	11010	GLI pathogenesis related 1
hsa-miR-4443	MIMAT0018961	3167304	http://www.mirdb.org/cgi-bin/target_detail.cgi?targetID=3167304	277	73	http://www.mirdb.org/cgi-bin/mature_mir.cgi?name=hsa-miR-4443	FBXW8	26259	F-box and WD repeat domain containing 8
hsa-miR-4443	MIMAT0018961	3167147	http://www.mirdb.org/cgi-bin/target_detail.cgi?targetID=3167147	278	73	http://www.mirdb.org/cgi-bin/mature_mir.cgi?name=hsa-miR-4443	IGFBP5	3488	insulin like growth factor binding protein 5
hsa-miR-4443	MIMAT0018961	3167240	http://www.mirdb.org/cgi-bin/target_detail.cgi?targetID=3167240	279	73	http://www.mirdb.org/cgi-bin/mature_mir.cgi?name=hsa-miR-4443	NMD3	51068	NMD3 ribosome export adaptor
hsa-miR-4443	MIMAT0018961	3167678	http://www.mirdb.org/cgi-bin/target_detail.cgi?targetID=3167678	280	73	http://www.mirdb.org/cgi-bin/mature_mir.cgi?name=hsa-miR-4443	SHISA6	388336	shisa family member 6
hsa-miR-4443	MIMAT0018961	3167611	http://www.mirdb.org/cgi-bin/target_detail.cgi?targetID=3167611	281	73	http://www.mirdb.org/cgi-bin/mature_mir.cgi?name=hsa-miR-4443	BAGE2	85319	BAGE family member 2
hsa-miR-4443	MIMAT0018961	3167777	http://www.mirdb.org/cgi-bin/target_detail.cgi?targetID=3167777	282	73	http://www.mirdb.org/cgi-bin/mature_mir.cgi?name=hsa-miR-4443	ARL17A	51326	ADP ribosylation factor like GTPase 17A
hsa-miR-4443	MIMAT0018961	3167375	http://www.mirdb.org/cgi-bin/target_detail.cgi?targetID=3167375	283	73	http://www.mirdb.org/cgi-bin/mature_mir.cgi?name=hsa-miR-4443	CFLAR	8837	CASP8 and FADD like apoptosis regulator
hsa-miR-4443	MIMAT0018961	3167194	http://www.mirdb.org/cgi-bin/target_detail.cgi?targetID=3167194	284	73	http://www.mirdb.org/cgi-bin/mature_mir.cgi?name=hsa-miR-4443	BAK1	578	BCL2 antagonist/killer 1
hsa-miR-4443	MIMAT0018961	3167200	http://www.mirdb.org/cgi-bin/target_detail.cgi?targetID=3167200	285	73	http://www.mirdb.org/cgi-bin/mature_mir.cgi?name=hsa-miR-4443	TEX48	100505478	testis expressed 48
hsa-miR-4443	MIMAT0018961	3167423	http://www.mirdb.org/cgi-bin/target_detail.cgi?targetID=3167423	286	73	http://www.mirdb.org/cgi-bin/mature_mir.cgi?name=hsa-miR-4443	EXOC6B	23233	exocyst complex component 6B
hsa-miR-4443	MIMAT0018961	3167864	http://www.mirdb.org/cgi-bin/target_detail.cgi?targetID=3167864	287	73	http://www.mirdb.org/cgi-bin/mature_mir.cgi?name=hsa-miR-4443	WNT2B	7482	Wnt family member 2B
hsa-miR-4443	MIMAT0018961	3167852	http://www.mirdb.org/cgi-bin/target_detail.cgi?targetID=3167852	288	73	http://www.mirdb.org/cgi-bin/mature_mir.cgi?name=hsa-miR-4443	PMP2	5375	peripheral myelin protein 2
hsa-miR-4443	MIMAT0018961	3167418	http://www.mirdb.org/cgi-bin/target_detail.cgi?targetID=3167418	289	73	http://www.mirdb.org/cgi-bin/mature_mir.cgi?name=hsa-miR-4443	ADAMTS17	170691	ADAM metallopeptidase with thrombospondin type 1 motif 17
hsa-miR-4443	MIMAT0018961	3167877	http://www.mirdb.org/cgi-bin/target_detail.cgi?targetID=3167877	290	73	http://www.mirdb.org/cgi-bin/mature_mir.cgi?name=hsa-miR-4443	PCNT	5116	pericentrin
hsa-miR-4443	MIMAT0018961	3167110	http://www.mirdb.org/cgi-bin/target_detail.cgi?targetID=3167110	291	73	http://www.mirdb.org/cgi-bin/mature_mir.cgi?name=hsa-miR-4443	ZNF765	91661	zinc finger protein 765
hsa-miR-4443	MIMAT0018961	3167092	http://www.mirdb.org/cgi-bin/target_detail.cgi?targetID=3167092	292	73	http://www.mirdb.org/cgi-bin/mature_mir.cgi?name=hsa-miR-4443	RNF169	254225	ring finger protein 169
hsa-miR-4443	MIMAT0018961	3167509	http://www.mirdb.org/cgi-bin/target_detail.cgi?targetID=3167509	293	73	http://www.mirdb.org/cgi-bin/mature_mir.cgi?name=hsa-miR-4443	LRRC8C	84230	leucine rich repeat containing 8 VRAC subunit C
hsa-miR-4443	MIMAT0018961	3167441	http://www.mirdb.org/cgi-bin/target_detail.cgi?targetID=3167441	294	73	http://www.mirdb.org/cgi-bin/mature_mir.cgi?name=hsa-miR-4443	MFN1	55669	mitofusin 1
hsa-miR-4443	MIMAT0018961	3167397	http://www.mirdb.org/cgi-bin/target_detail.cgi?targetID=3167397	295	73	http://www.mirdb.org/cgi-bin/mature_mir.cgi?name=hsa-miR-4443	GRM4	2914	glutamate metabotropic receptor 4
hsa-miR-4443	MIMAT0018961	3167405	http://www.mirdb.org/cgi-bin/target_detail.cgi?targetID=3167405	296	72	http://www.mirdb.org/cgi-bin/mature_mir.cgi?name=hsa-miR-4443	SLC5A5	6528	solute carrier family 5 member 5
hsa-miR-4443	MIMAT0018961	3167146	http://www.mirdb.org/cgi-bin/target_detail.cgi?targetID=3167146	297	72	http://www.mirdb.org/cgi-bin/mature_mir.cgi?name=hsa-miR-4443	CDK2AP1	8099	cyclin dependent kinase 2 associated protein 1
hsa-miR-4443	MIMAT0018961	3167574	http://www.mirdb.org/cgi-bin/target_detail.cgi?targetID=3167574	298	72	http://www.mirdb.org/cgi-bin/mature_mir.cgi?name=hsa-miR-4443	PRKAA2	5563	protein kinase AMP-activated catalytic subunit alpha 2
hsa-miR-4443	MIMAT0018961	3167463	http://www.mirdb.org/cgi-bin/target_detail.cgi?targetID=3167463	299	72	http://www.mirdb.org/cgi-bin/mature_mir.cgi?name=hsa-miR-4443	DVL3	1857	dishevelled segment polarity protein 3
hsa-miR-4443	MIMAT0018961	3167843	http://www.mirdb.org/cgi-bin/target_detail.cgi?targetID=3167843	300	72	http://www.mirdb.org/cgi-bin/mature_mir.cgi?name=hsa-miR-4443	PSMD8	5714	proteasome 26S subunit, non-ATPase 8
hsa-miR-4443	MIMAT0018961	3167603	http://www.mirdb.org/cgi-bin/target_detail.cgi?targetID=3167603	301	72	http://www.mirdb.org/cgi-bin/mature_mir.cgi?name=hsa-miR-4443	DZIP1	22873	DAZ interacting zinc finger protein 1
hsa-miR-4443	MIMAT0018961	3167042	http://www.mirdb.org/cgi-bin/target_detail.cgi?targetID=3167042	302	72	http://www.mirdb.org/cgi-bin/mature_mir.cgi?name=hsa-miR-4443	PRR3	80742	proline rich 3
hsa-miR-4443	MIMAT0018961	3167606	http://www.mirdb.org/cgi-bin/target_detail.cgi?targetID=3167606	303	72	http://www.mirdb.org/cgi-bin/mature_mir.cgi?name=hsa-miR-4443	HYAL4	23553	hyaluronidase 4
hsa-miR-4443	MIMAT0018961	3167853	http://www.mirdb.org/cgi-bin/target_detail.cgi?targetID=3167853	304	72	http://www.mirdb.org/cgi-bin/mature_mir.cgi?name=hsa-miR-4443	ACBD7	414149	acyl-CoA binding domain containing 7
hsa-miR-4443	MIMAT0018961	3167208	http://www.mirdb.org/cgi-bin/target_detail.cgi?targetID=3167208	305	72	http://www.mirdb.org/cgi-bin/mature_mir.cgi?name=hsa-miR-4443	AK4	205	adenylate kinase 4
hsa-miR-4443	MIMAT0018961	3167115	http://www.mirdb.org/cgi-bin/target_detail.cgi?targetID=3167115	306	72	http://www.mirdb.org/cgi-bin/mature_mir.cgi?name=hsa-miR-4443	CRELD1	78987	cysteine rich with EGF like domains 1
hsa-miR-4443	MIMAT0018961	3167282	http://www.mirdb.org/cgi-bin/target_detail.cgi?targetID=3167282	307	72	http://www.mirdb.org/cgi-bin/mature_mir.cgi?name=hsa-miR-4443	PRDX2	7001	peroxiredoxin 2
hsa-miR-4443	MIMAT0018961	3167293	http://www.mirdb.org/cgi-bin/target_detail.cgi?targetID=3167293	308	72	http://www.mirdb.org/cgi-bin/mature_mir.cgi?name=hsa-miR-4443	FOXP4	116113	forkhead box P4
hsa-miR-4443	MIMAT0018961	3167526	http://www.mirdb.org/cgi-bin/target_detail.cgi?targetID=3167526	309	72	http://www.mirdb.org/cgi-bin/mature_mir.cgi?name=hsa-miR-4443	ANP32E	81611	acidic nuclear phosphoprotein 32 family member E
hsa-miR-4443	MIMAT0018961	3167172	http://www.mirdb.org/cgi-bin/target_detail.cgi?targetID=3167172	310	72	http://www.mirdb.org/cgi-bin/mature_mir.cgi?name=hsa-miR-4443	FOSL1	8061	FOS like 1, AP-1 transcription factor subunit
hsa-miR-4443	MIMAT0018961	3167516	http://www.mirdb.org/cgi-bin/target_detail.cgi?targetID=3167516	311	72	http://www.mirdb.org/cgi-bin/mature_mir.cgi?name=hsa-miR-4443	PGLYRP4	57115	peptidoglycan recognition protein 4
hsa-miR-4443	MIMAT0018961	3167241	http://www.mirdb.org/cgi-bin/target_detail.cgi?targetID=3167241	312	72	http://www.mirdb.org/cgi-bin/mature_mir.cgi?name=hsa-miR-4443	JUP	3728	junction plakoglobin
hsa-miR-4443	MIMAT0018961	3167788	http://www.mirdb.org/cgi-bin/target_detail.cgi?targetID=3167788	313	71	http://www.mirdb.org/cgi-bin/mature_mir.cgi?name=hsa-miR-4443	MINDY4	84182	MINDY lysine 48 deubiquitinase 4
hsa-miR-4443	MIMAT0018961	3167085	http://www.mirdb.org/cgi-bin/target_detail.cgi?targetID=3167085	314	71	http://www.mirdb.org/cgi-bin/mature_mir.cgi?name=hsa-miR-4443	INSYN1	388135	inhibitory synaptic factor 1
hsa-miR-4443	MIMAT0018961	3167271	http://www.mirdb.org/cgi-bin/target_detail.cgi?targetID=3167271	315	71	http://www.mirdb.org/cgi-bin/mature_mir.cgi?name=hsa-miR-4443	MAST3	23031	microtubule associated serine/threonine kinase 3
hsa-miR-4443	MIMAT0018961	3167737	http://www.mirdb.org/cgi-bin/target_detail.cgi?targetID=3167737	316	71	http://www.mirdb.org/cgi-bin/mature_mir.cgi?name=hsa-miR-4443	KRTAP4-4	84616	keratin associated protein 4-4
hsa-miR-4443	MIMAT0018961	3167635	http://www.mirdb.org/cgi-bin/target_detail.cgi?targetID=3167635	317	71	http://www.mirdb.org/cgi-bin/mature_mir.cgi?name=hsa-miR-4443	COX18	285521	cytochrome c oxidase assembly factor COX18
hsa-miR-4443	MIMAT0018961	3167730	http://www.mirdb.org/cgi-bin/target_detail.cgi?targetID=3167730	318	71	http://www.mirdb.org/cgi-bin/mature_mir.cgi?name=hsa-miR-4443	RAB2B	84932	RAB2B, member RAS oncogene family
hsa-miR-4443	MIMAT0018961	3167118	http://www.mirdb.org/cgi-bin/target_detail.cgi?targetID=3167118	319	71	http://www.mirdb.org/cgi-bin/mature_mir.cgi?name=hsa-miR-4443	N4BP3	23138	NEDD4 binding protein 3
hsa-miR-4443	MIMAT0018961	3167391	http://www.mirdb.org/cgi-bin/target_detail.cgi?targetID=3167391	320	71	http://www.mirdb.org/cgi-bin/mature_mir.cgi?name=hsa-miR-4443	GLI3	2737	GLI family zinc finger 3
hsa-miR-4443	MIMAT0018961	3167741	http://www.mirdb.org/cgi-bin/target_detail.cgi?targetID=3167741	321	71	http://www.mirdb.org/cgi-bin/mature_mir.cgi?name=hsa-miR-4443	CDH5	1003	cadherin 5
hsa-miR-4443	MIMAT0018961	3167079	http://www.mirdb.org/cgi-bin/target_detail.cgi?targetID=3167079	322	71	http://www.mirdb.org/cgi-bin/mature_mir.cgi?name=hsa-miR-4443	PIP5K1A	8394	phosphatidylinositol-4-phosphate 5-kinase type 1 alpha
hsa-miR-4443	MIMAT0018961	3167521	http://www.mirdb.org/cgi-bin/target_detail.cgi?targetID=3167521	323	71	http://www.mirdb.org/cgi-bin/mature_mir.cgi?name=hsa-miR-4443	H2AFY2	55506	H2A histone family member Y2
hsa-miR-4443	MIMAT0018961	3167676	http://www.mirdb.org/cgi-bin/target_detail.cgi?targetID=3167676	324	71	http://www.mirdb.org/cgi-bin/mature_mir.cgi?name=hsa-miR-4443	MTA2	9219	metastasis associated 1 family member 2
hsa-miR-4443	MIMAT0018961	3167069	http://www.mirdb.org/cgi-bin/target_detail.cgi?targetID=3167069	325	71	http://www.mirdb.org/cgi-bin/mature_mir.cgi?name=hsa-miR-4443	MAPKBP1	23005	mitogen-activated protein kinase binding protein 1
hsa-miR-4443	MIMAT0018961	3167349	http://www.mirdb.org/cgi-bin/target_detail.cgi?targetID=3167349	326	71	http://www.mirdb.org/cgi-bin/mature_mir.cgi?name=hsa-miR-4443	DPP6	1804	dipeptidyl peptidase like 6
hsa-miR-4443	MIMAT0018961	3167485	http://www.mirdb.org/cgi-bin/target_detail.cgi?targetID=3167485	327	71	http://www.mirdb.org/cgi-bin/mature_mir.cgi?name=hsa-miR-4443	GAS7	8522	growth arrest specific 7
hsa-miR-4443	MIMAT0018961	3167430	http://www.mirdb.org/cgi-bin/target_detail.cgi?targetID=3167430	328	71	http://www.mirdb.org/cgi-bin/mature_mir.cgi?name=hsa-miR-4443	MCCC2	64087	methylcrotonoyl-CoA carboxylase 2
hsa-miR-4443	MIMAT0018961	3167601	http://www.mirdb.org/cgi-bin/target_detail.cgi?targetID=3167601	329	71	http://www.mirdb.org/cgi-bin/mature_mir.cgi?name=hsa-miR-4443	CLTCL1	8218	clathrin heavy chain like 1
hsa-miR-4443	MIMAT0018961	3167749	http://www.mirdb.org/cgi-bin/target_detail.cgi?targetID=3167749	330	71	http://www.mirdb.org/cgi-bin/mature_mir.cgi?name=hsa-miR-4443	SLC6A11	6538	solute carrier family 6 member 11
hsa-miR-4443	MIMAT0018961	3167368	http://www.mirdb.org/cgi-bin/target_detail.cgi?targetID=3167368	331	71	http://www.mirdb.org/cgi-bin/mature_mir.cgi?name=hsa-miR-4443	ORAI2	80228	ORAI calcium release-activated calcium modulator 2
hsa-miR-4443	MIMAT0018961	3167654	http://www.mirdb.org/cgi-bin/target_detail.cgi?targetID=3167654	332	70	http://www.mirdb.org/cgi-bin/mature_mir.cgi?name=hsa-miR-4443	KIF1A	547	kinesin family member 1A
hsa-miR-4443	MIMAT0018961	3167013	http://www.mirdb.org/cgi-bin/target_detail.cgi?targetID=3167013	333	70	http://www.mirdb.org/cgi-bin/mature_mir.cgi?name=hsa-miR-4443	PRKCA	5578	protein kinase C alpha
hsa-miR-4443	MIMAT0018961	3167144	http://www.mirdb.org/cgi-bin/target_detail.cgi?targetID=3167144	334	70	http://www.mirdb.org/cgi-bin/mature_mir.cgi?name=hsa-miR-4443	NECAB3	63941	N-terminal EF-hand calcium binding protein 3
hsa-miR-4443	MIMAT0018961	3167301	http://www.mirdb.org/cgi-bin/target_detail.cgi?targetID=3167301	335	70	http://www.mirdb.org/cgi-bin/mature_mir.cgi?name=hsa-miR-4443	PSG1	5669	pregnancy specific beta-1-glycoprotein 1
hsa-miR-4443	MIMAT0018961	3167151	http://www.mirdb.org/cgi-bin/target_detail.cgi?targetID=3167151	336	70	http://www.mirdb.org/cgi-bin/mature_mir.cgi?name=hsa-miR-4443	FICD	11153	FIC domain containing
hsa-miR-4443	MIMAT0018961	3167383	http://www.mirdb.org/cgi-bin/target_detail.cgi?targetID=3167383	337	70	http://www.mirdb.org/cgi-bin/mature_mir.cgi?name=hsa-miR-4443	PSG8	440533	pregnancy specific beta-1-glycoprotein 8
hsa-miR-4443	MIMAT0018961	3167130	http://www.mirdb.org/cgi-bin/target_detail.cgi?targetID=3167130	338	70	http://www.mirdb.org/cgi-bin/mature_mir.cgi?name=hsa-miR-4443	LYZL6	57151	lysozyme like 6
hsa-miR-4443	MIMAT0018961	3167395	http://www.mirdb.org/cgi-bin/target_detail.cgi?targetID=3167395	339	70	http://www.mirdb.org/cgi-bin/mature_mir.cgi?name=hsa-miR-4443	CTTNBP2NL	55917	CTTNBP2 N-terminal like
hsa-miR-4443	MIMAT0018961	3167518	http://www.mirdb.org/cgi-bin/target_detail.cgi?targetID=3167518	340	70	http://www.mirdb.org/cgi-bin/mature_mir.cgi?name=hsa-miR-4443	VNN1	8876	vanin 1
hsa-miR-4443	MIMAT0018961	3167475	http://www.mirdb.org/cgi-bin/target_detail.cgi?targetID=3167475	341	70	http://www.mirdb.org/cgi-bin/mature_mir.cgi?name=hsa-miR-4443	SLC43A2	124935	solute carrier family 43 member 2
hsa-miR-4443	MIMAT0018961	3167469	http://www.mirdb.org/cgi-bin/target_detail.cgi?targetID=3167469	342	70	http://www.mirdb.org/cgi-bin/mature_mir.cgi?name=hsa-miR-4443	PLXNA4	91584	plexin A4
hsa-miR-4443	MIMAT0018961	3167584	http://www.mirdb.org/cgi-bin/target_detail.cgi?targetID=3167584	343	70	http://www.mirdb.org/cgi-bin/mature_mir.cgi?name=hsa-miR-4443	PDE1C	5137	phosphodiesterase 1C
hsa-miR-4443	MIMAT0018961	3167497	http://www.mirdb.org/cgi-bin/target_detail.cgi?targetID=3167497	344	70	http://www.mirdb.org/cgi-bin/mature_mir.cgi?name=hsa-miR-4443	ZNF185	7739	zinc finger protein 185 with LIM domain
hsa-miR-4443	MIMAT0018961	3167468	http://www.mirdb.org/cgi-bin/target_detail.cgi?targetID=3167468	345	70	http://www.mirdb.org/cgi-bin/mature_mir.cgi?name=hsa-miR-4443	METTL7B	196410	methyltransferase like 7B
hsa-miR-4443	MIMAT0018961	3167312	http://www.mirdb.org/cgi-bin/target_detail.cgi?targetID=3167312	346	70	http://www.mirdb.org/cgi-bin/mature_mir.cgi?name=hsa-miR-4443	SALL2	6297	spalt like transcription factor 2
hsa-miR-4443	MIMAT0018961	3167374	http://www.mirdb.org/cgi-bin/target_detail.cgi?targetID=3167374	347	70	http://www.mirdb.org/cgi-bin/mature_mir.cgi?name=hsa-miR-4443	LTA	4049	lymphotoxin alpha
hsa-miR-4443	MIMAT0018961	3167718	http://www.mirdb.org/cgi-bin/target_detail.cgi?targetID=3167718	348	70	http://www.mirdb.org/cgi-bin/mature_mir.cgi?name=hsa-miR-4443	STK38	11329	serine/threonine kinase 38
hsa-miR-4443	MIMAT0018961	3167259	http://www.mirdb.org/cgi-bin/target_detail.cgi?targetID=3167259	349	70	http://www.mirdb.org/cgi-bin/mature_mir.cgi?name=hsa-miR-4443	SLC41A1	254428	solute carrier family 41 member 1
hsa-miR-4443	MIMAT0018961	3167247	http://www.mirdb.org/cgi-bin/target_detail.cgi?targetID=3167247	350	70	http://www.mirdb.org/cgi-bin/mature_mir.cgi?name=hsa-miR-4443	WDR1	9948	WD repeat domain 1
hsa-miR-4443	MIMAT0018961	3167763	http://www.mirdb.org/cgi-bin/target_detail.cgi?targetID=3167763	351	70	http://www.mirdb.org/cgi-bin/mature_mir.cgi?name=hsa-miR-4443	XPO5	57510	exportin 5
hsa-miR-4443	MIMAT0018961	3167722	http://www.mirdb.org/cgi-bin/target_detail.cgi?targetID=3167722	352	70	http://www.mirdb.org/cgi-bin/mature_mir.cgi?name=hsa-miR-4443	RANGAP1	5905	Ran GTPase activating protein 1
hsa-miR-4443	MIMAT0018961	3167857	http://www.mirdb.org/cgi-bin/target_detail.cgi?targetID=3167857	353	70	http://www.mirdb.org/cgi-bin/mature_mir.cgi?name=hsa-miR-4443	PIP5K1C	23396	phosphatidylinositol-4-phosphate 5-kinase type 1 gamma
hsa-miR-4443	MIMAT0018961	3167691	http://www.mirdb.org/cgi-bin/target_detail.cgi?targetID=3167691	354	70	http://www.mirdb.org/cgi-bin/mature_mir.cgi?name=hsa-miR-4443	AKR1C2	1646	aldo-keto reductase family 1 member C2
hsa-miR-4443	MIMAT0018961	3167767	http://www.mirdb.org/cgi-bin/target_detail.cgi?targetID=3167767	355	70	http://www.mirdb.org/cgi-bin/mature_mir.cgi?name=hsa-miR-4443	ECE1	1889	endothelin converting enzyme 1
hsa-miR-4443	MIMAT0018961	3166955	http://www.mirdb.org/cgi-bin/target_detail.cgi?targetID=3166955	356	70	http://www.mirdb.org/cgi-bin/mature_mir.cgi?name=hsa-miR-4443	C3orf20	84077	chromosome 3 open reading frame 20
hsa-miR-4443	MIMAT0018961	3167163	http://www.mirdb.org/cgi-bin/target_detail.cgi?targetID=3167163	357	69	http://www.mirdb.org/cgi-bin/mature_mir.cgi?name=hsa-miR-4443	NUCB1	4924	nucleobindin 1
hsa-miR-4443	MIMAT0018961	3167047	http://www.mirdb.org/cgi-bin/target_detail.cgi?targetID=3167047	358	69	http://www.mirdb.org/cgi-bin/mature_mir.cgi?name=hsa-miR-4443	SLC46A3	283537	solute carrier family 46 member 3
hsa-miR-4443	MIMAT0018961	3167848	http://www.mirdb.org/cgi-bin/target_detail.cgi?targetID=3167848	359	69	http://www.mirdb.org/cgi-bin/mature_mir.cgi?name=hsa-miR-4443	NDUFA4	4697	NDUFA4, mitochondrial complex associated
hsa-miR-4443	MIMAT0018961	3167123	http://www.mirdb.org/cgi-bin/target_detail.cgi?targetID=3167123	360	69	http://www.mirdb.org/cgi-bin/mature_mir.cgi?name=hsa-miR-4443	RGSL1	353299	regulator of G protein signaling like 1
hsa-miR-4443	MIMAT0018961	3167781	http://www.mirdb.org/cgi-bin/target_detail.cgi?targetID=3167781	361	69	http://www.mirdb.org/cgi-bin/mature_mir.cgi?name=hsa-miR-4443	LRRC15	131578	leucine rich repeat containing 15
hsa-miR-4443	MIMAT0018961	3166983	http://www.mirdb.org/cgi-bin/target_detail.cgi?targetID=3166983	362	69	http://www.mirdb.org/cgi-bin/mature_mir.cgi?name=hsa-miR-4443	DDX6	1656	DEAD-box helicase 6
hsa-miR-4443	MIMAT0018961	3167173	http://www.mirdb.org/cgi-bin/target_detail.cgi?targetID=3167173	363	69	http://www.mirdb.org/cgi-bin/mature_mir.cgi?name=hsa-miR-4443	C22orf46	79640	chromosome 22 open reading frame 46
hsa-miR-4443	MIMAT0018961	3167759	http://www.mirdb.org/cgi-bin/target_detail.cgi?targetID=3167759	364	69	http://www.mirdb.org/cgi-bin/mature_mir.cgi?name=hsa-miR-4443	HHIPL1	84439	HHIP like 1
hsa-miR-4443	MIMAT0018961	3167571	http://www.mirdb.org/cgi-bin/target_detail.cgi?targetID=3167571	365	69	http://www.mirdb.org/cgi-bin/mature_mir.cgi?name=hsa-miR-4443	EXOSC6	118460	exosome component 6
hsa-miR-4443	MIMAT0018961	3167776	http://www.mirdb.org/cgi-bin/target_detail.cgi?targetID=3167776	366	69	http://www.mirdb.org/cgi-bin/mature_mir.cgi?name=hsa-miR-4443	USP2	9099	ubiquitin specific peptidase 2
hsa-miR-4443	MIMAT0018961	3167081	http://www.mirdb.org/cgi-bin/target_detail.cgi?targetID=3167081	367	69	http://www.mirdb.org/cgi-bin/mature_mir.cgi?name=hsa-miR-4443	PSG4	5672	pregnancy specific beta-1-glycoprotein 4
hsa-miR-4443	MIMAT0018961	3167770	http://www.mirdb.org/cgi-bin/target_detail.cgi?targetID=3167770	368	69	http://www.mirdb.org/cgi-bin/mature_mir.cgi?name=hsa-miR-4443	GLIS3	169792	GLIS family zinc finger 3
hsa-miR-4443	MIMAT0018961	3167533	http://www.mirdb.org/cgi-bin/target_detail.cgi?targetID=3167533	369	69	http://www.mirdb.org/cgi-bin/mature_mir.cgi?name=hsa-miR-4443	KLHL20	27252	kelch like family member 20
hsa-miR-4443	MIMAT0018961	3167493	http://www.mirdb.org/cgi-bin/target_detail.cgi?targetID=3167493	370	69	http://www.mirdb.org/cgi-bin/mature_mir.cgi?name=hsa-miR-4443	PSG7	5676	pregnancy specific beta-1-glycoprotein 7 (gene/pseudogene)
hsa-miR-4443	MIMAT0018961	3166985	http://www.mirdb.org/cgi-bin/target_detail.cgi?targetID=3166985	371	69	http://www.mirdb.org/cgi-bin/mature_mir.cgi?name=hsa-miR-4443	STRADB	55437	STE20 related adaptor beta
hsa-miR-4443	MIMAT0018961	3167481	http://www.mirdb.org/cgi-bin/target_detail.cgi?targetID=3167481	372	69	http://www.mirdb.org/cgi-bin/mature_mir.cgi?name=hsa-miR-4443	SLC35C1	55343	solute carrier family 35 member C1
hsa-miR-4443	MIMAT0018961	3167373	http://www.mirdb.org/cgi-bin/target_detail.cgi?targetID=3167373	373	69	http://www.mirdb.org/cgi-bin/mature_mir.cgi?name=hsa-miR-4443	UNC5B	219699	unc-5 netrin receptor B
hsa-miR-4443	MIMAT0018961	3167350	http://www.mirdb.org/cgi-bin/target_detail.cgi?targetID=3167350	374	69	http://www.mirdb.org/cgi-bin/mature_mir.cgi?name=hsa-miR-4443	KRTAP4-2	85291	keratin associated protein 4-2
hsa-miR-4443	MIMAT0018961	3167327	http://www.mirdb.org/cgi-bin/target_detail.cgi?targetID=3167327	375	69	http://www.mirdb.org/cgi-bin/mature_mir.cgi?name=hsa-miR-4443	HECTD3	79654	HECT domain E3 ubiquitin protein ligase 3
hsa-miR-4443	MIMAT0018961	3167027	http://www.mirdb.org/cgi-bin/target_detail.cgi?targetID=3167027	376	69	http://www.mirdb.org/cgi-bin/mature_mir.cgi?name=hsa-miR-4443	ZNF737	100129842	zinc finger protein 737
hsa-miR-4443	MIMAT0018961	3167690	http://www.mirdb.org/cgi-bin/target_detail.cgi?targetID=3167690	377	69	http://www.mirdb.org/cgi-bin/mature_mir.cgi?name=hsa-miR-4443	SLC13A5	284111	solute carrier family 13 member 5
hsa-miR-4443	MIMAT0018961	3167189	http://www.mirdb.org/cgi-bin/target_detail.cgi?targetID=3167189	378	69	http://www.mirdb.org/cgi-bin/mature_mir.cgi?name=hsa-miR-4443	LDHAL6A	160287	lactate dehydrogenase A like 6A
hsa-miR-4443	MIMAT0018961	3167142	http://www.mirdb.org/cgi-bin/target_detail.cgi?targetID=3167142	379	69	http://www.mirdb.org/cgi-bin/mature_mir.cgi?name=hsa-miR-4443	PRKCE	5581	protein kinase C epsilon
hsa-miR-4443	MIMAT0018961	3167011	http://www.mirdb.org/cgi-bin/target_detail.cgi?targetID=3167011	380	69	http://www.mirdb.org/cgi-bin/mature_mir.cgi?name=hsa-miR-4443	C1orf198	84886	chromosome 1 open reading frame 198
hsa-miR-4443	MIMAT0018961	3167087	http://www.mirdb.org/cgi-bin/target_detail.cgi?targetID=3167087	381	69	http://www.mirdb.org/cgi-bin/mature_mir.cgi?name=hsa-miR-4443	NIT2	56954	nitrilase family member 2
hsa-miR-4443	MIMAT0018961	3167102	http://www.mirdb.org/cgi-bin/target_detail.cgi?targetID=3167102	382	69	http://www.mirdb.org/cgi-bin/mature_mir.cgi?name=hsa-miR-4443	CASTOR2	729438	cytosolic arginine sensor for mTORC1 subunit 2
hsa-miR-4443	MIMAT0018961	3167156	http://www.mirdb.org/cgi-bin/target_detail.cgi?targetID=3167156	383	69	http://www.mirdb.org/cgi-bin/mature_mir.cgi?name=hsa-miR-4443	SLC16A14	151473	solute carrier family 16 member 14
hsa-miR-4443	MIMAT0018961	3167826	http://www.mirdb.org/cgi-bin/target_detail.cgi?targetID=3167826	384	69	http://www.mirdb.org/cgi-bin/mature_mir.cgi?name=hsa-miR-4443	SIX5	147912	SIX homeobox 5
hsa-miR-4443	MIMAT0018961	3167682	http://www.mirdb.org/cgi-bin/target_detail.cgi?targetID=3167682	385	69	http://www.mirdb.org/cgi-bin/mature_mir.cgi?name=hsa-miR-4443	RBM18	92400	RNA binding motif protein 18
hsa-miR-4443	MIMAT0018961	3166999	http://www.mirdb.org/cgi-bin/target_detail.cgi?targetID=3166999	386	69	http://www.mirdb.org/cgi-bin/mature_mir.cgi?name=hsa-miR-4443	OR11A1	26531	olfactory receptor family 11 subfamily A member 1
hsa-miR-4443	MIMAT0018961	3167506	http://www.mirdb.org/cgi-bin/target_detail.cgi?targetID=3167506	387	69	http://www.mirdb.org/cgi-bin/mature_mir.cgi?name=hsa-miR-4443	IMMP2L	83943	inner mitochondrial membrane peptidase subunit 2
hsa-miR-4443	MIMAT0018961	3167231	http://www.mirdb.org/cgi-bin/target_detail.cgi?targetID=3167231	388	69	http://www.mirdb.org/cgi-bin/mature_mir.cgi?name=hsa-miR-4443	TAPBP	6892	TAP binding protein
hsa-miR-4443	MIMAT0018961	3166970	http://www.mirdb.org/cgi-bin/target_detail.cgi?targetID=3166970	389	68	http://www.mirdb.org/cgi-bin/mature_mir.cgi?name=hsa-miR-4443	ST8SIA2	8128	ST8 alpha-N-acetyl-neuraminide alpha-2,8-sialyltransferase 2
hsa-miR-4443	MIMAT0018961	3167539	http://www.mirdb.org/cgi-bin/target_detail.cgi?targetID=3167539	390	68	http://www.mirdb.org/cgi-bin/mature_mir.cgi?name=hsa-miR-4443	C1QTNF9B	387911	C1q and TNF related 9B
hsa-miR-4443	MIMAT0018961	3167177	http://www.mirdb.org/cgi-bin/target_detail.cgi?targetID=3167177	391	68	http://www.mirdb.org/cgi-bin/mature_mir.cgi?name=hsa-miR-4443	FRYL	285527	FRY like transcription coactivator
hsa-miR-4443	MIMAT0018961	3167324	http://www.mirdb.org/cgi-bin/target_detail.cgi?targetID=3167324	392	68	http://www.mirdb.org/cgi-bin/mature_mir.cgi?name=hsa-miR-4443	PML	5371	promyelocytic leukemia
hsa-miR-4443	MIMAT0018961	3167688	http://www.mirdb.org/cgi-bin/target_detail.cgi?targetID=3167688	393	68	http://www.mirdb.org/cgi-bin/mature_mir.cgi?name=hsa-miR-4443	KNDC1	85442	kinase non-catalytic C-lobe domain containing 1
hsa-miR-4443	MIMAT0018961	3167833	http://www.mirdb.org/cgi-bin/target_detail.cgi?targetID=3167833	394	68	http://www.mirdb.org/cgi-bin/mature_mir.cgi?name=hsa-miR-4443	CCDC34	91057	coiled-coil domain containing 34
hsa-miR-4443	MIMAT0018961	3167193	http://www.mirdb.org/cgi-bin/target_detail.cgi?targetID=3167193	395	68	http://www.mirdb.org/cgi-bin/mature_mir.cgi?name=hsa-miR-4443	IL12RB2	3595	interleukin 12 receptor subunit beta 2
hsa-miR-4443	MIMAT0018961	3167784	http://www.mirdb.org/cgi-bin/target_detail.cgi?targetID=3167784	396	68	http://www.mirdb.org/cgi-bin/mature_mir.cgi?name=hsa-miR-4443	PIK3CD	5293	phosphatidylinositol-4,5-bisphosphate 3-kinase catalytic subunit delta
hsa-miR-4443	MIMAT0018961	3167291	http://www.mirdb.org/cgi-bin/target_detail.cgi?targetID=3167291	397	68	http://www.mirdb.org/cgi-bin/mature_mir.cgi?name=hsa-miR-4443	MYBPHL	343263	myosin binding protein H like
hsa-miR-4443	MIMAT0018961	3167492	http://www.mirdb.org/cgi-bin/target_detail.cgi?targetID=3167492	398	68	http://www.mirdb.org/cgi-bin/mature_mir.cgi?name=hsa-miR-4443	SLX4	84464	SLX4 structure-specific endonuclease subunit
hsa-miR-4443	MIMAT0018961	3167817	http://www.mirdb.org/cgi-bin/target_detail.cgi?targetID=3167817	399	68	http://www.mirdb.org/cgi-bin/mature_mir.cgi?name=hsa-miR-4443	LTBP2	4053	latent transforming growth factor beta binding protein 2
hsa-miR-4443	MIMAT0018961	3167715	http://www.mirdb.org/cgi-bin/target_detail.cgi?targetID=3167715	400	68	http://www.mirdb.org/cgi-bin/mature_mir.cgi?name=hsa-miR-4443	VANGL2	57216	VANGL planar cell polarity protein 2
hsa-miR-4443	MIMAT0018961	3167802	http://www.mirdb.org/cgi-bin/target_detail.cgi?targetID=3167802	401	68	http://www.mirdb.org/cgi-bin/mature_mir.cgi?name=hsa-miR-4443	CPNE6	9362	copine 6
hsa-miR-4443	MIMAT0018961	3167190	http://www.mirdb.org/cgi-bin/target_detail.cgi?targetID=3167190	402	68	http://www.mirdb.org/cgi-bin/mature_mir.cgi?name=hsa-miR-4443	RPL23A	6147	ribosomal protein L23a
hsa-miR-4443	MIMAT0018961	3167600	http://www.mirdb.org/cgi-bin/target_detail.cgi?targetID=3167600	403	68	http://www.mirdb.org/cgi-bin/mature_mir.cgi?name=hsa-miR-4443	C5orf63	401207	chromosome 5 open reading frame 63
hsa-miR-4443	MIMAT0018961	3167412	http://www.mirdb.org/cgi-bin/target_detail.cgi?targetID=3167412	404	68	http://www.mirdb.org/cgi-bin/mature_mir.cgi?name=hsa-miR-4443	KCTD2	23510	potassium channel tetramerization domain containing 2
hsa-miR-4443	MIMAT0018961	3167025	http://www.mirdb.org/cgi-bin/target_detail.cgi?targetID=3167025	405	68	http://www.mirdb.org/cgi-bin/mature_mir.cgi?name=hsa-miR-4443	FAM129C	199786	family with sequence similarity 129 member C
hsa-miR-4443	MIMAT0018961	3167505	http://www.mirdb.org/cgi-bin/target_detail.cgi?targetID=3167505	406	68	http://www.mirdb.org/cgi-bin/mature_mir.cgi?name=hsa-miR-4443	SNX21	90203	sorting nexin family member 21
hsa-miR-4443	MIMAT0018961	3167213	http://www.mirdb.org/cgi-bin/target_detail.cgi?targetID=3167213	407	68	http://www.mirdb.org/cgi-bin/mature_mir.cgi?name=hsa-miR-4443	COL4A3	1285	collagen type IV alpha 3 chain
hsa-miR-4443	MIMAT0018961	3167680	http://www.mirdb.org/cgi-bin/target_detail.cgi?targetID=3167680	408	68	http://www.mirdb.org/cgi-bin/mature_mir.cgi?name=hsa-miR-4443	TRIM41	90933	tripartite motif containing 41
hsa-miR-4443	MIMAT0018961	3167199	http://www.mirdb.org/cgi-bin/target_detail.cgi?targetID=3167199	409	68	http://www.mirdb.org/cgi-bin/mature_mir.cgi?name=hsa-miR-4443	TMEM63C	57156	transmembrane protein 63C
hsa-miR-4443	MIMAT0018961	3167837	http://www.mirdb.org/cgi-bin/target_detail.cgi?targetID=3167837	410	68	http://www.mirdb.org/cgi-bin/mature_mir.cgi?name=hsa-miR-4443	CKMT1A	548596	creatine kinase, mitochondrial 1A
hsa-miR-4443	MIMAT0018961	3167507	http://www.mirdb.org/cgi-bin/target_detail.cgi?targetID=3167507	411	68	http://www.mirdb.org/cgi-bin/mature_mir.cgi?name=hsa-miR-4443	LETM1	3954	leucine zipper and EF-hand containing transmembrane protein 1
hsa-miR-4443	MIMAT0018961	3167467	http://www.mirdb.org/cgi-bin/target_detail.cgi?targetID=3167467	412	68	http://www.mirdb.org/cgi-bin/mature_mir.cgi?name=hsa-miR-4443	PTPN3	5774	protein tyrosine phosphatase, non-receptor type 3
hsa-miR-4443	MIMAT0018961	3167653	http://www.mirdb.org/cgi-bin/target_detail.cgi?targetID=3167653	413	68	http://www.mirdb.org/cgi-bin/mature_mir.cgi?name=hsa-miR-4443	IL1RN	3557	interleukin 1 receptor antagonist
hsa-miR-4443	MIMAT0018961	3167494	http://www.mirdb.org/cgi-bin/target_detail.cgi?targetID=3167494	414	67	http://www.mirdb.org/cgi-bin/mature_mir.cgi?name=hsa-miR-4443	EXOSC5	56915	exosome component 5
hsa-miR-4443	MIMAT0018961	3167086	http://www.mirdb.org/cgi-bin/target_detail.cgi?targetID=3167086	415	67	http://www.mirdb.org/cgi-bin/mature_mir.cgi?name=hsa-miR-4443	BEGAIN	57596	brain enriched guanylate kinase associated
hsa-miR-4443	MIMAT0018961	3167107	http://www.mirdb.org/cgi-bin/target_detail.cgi?targetID=3167107	416	67	http://www.mirdb.org/cgi-bin/mature_mir.cgi?name=hsa-miR-4443	CLCN2	1181	chloride voltage-gated channel 2
hsa-miR-4443	MIMAT0018961	3167124	http://www.mirdb.org/cgi-bin/target_detail.cgi?targetID=3167124	417	67	http://www.mirdb.org/cgi-bin/mature_mir.cgi?name=hsa-miR-4443	XKR5	389610	XK related 5
hsa-miR-4443	MIMAT0018961	3167782	http://www.mirdb.org/cgi-bin/target_detail.cgi?targetID=3167782	418	67	http://www.mirdb.org/cgi-bin/mature_mir.cgi?name=hsa-miR-4443	PCDH7	5099	protocadherin 7
hsa-miR-4443	MIMAT0018961	3167789	http://www.mirdb.org/cgi-bin/target_detail.cgi?targetID=3167789	419	67	http://www.mirdb.org/cgi-bin/mature_mir.cgi?name=hsa-miR-4443	CAP2	10486	cyclase associated actin cytoskeleton regulatory protein 2
hsa-miR-4443	MIMAT0018961	3167160	http://www.mirdb.org/cgi-bin/target_detail.cgi?targetID=3167160	420	67	http://www.mirdb.org/cgi-bin/mature_mir.cgi?name=hsa-miR-4443	SLC6A15	55117	solute carrier family 6 member 15
hsa-miR-4443	MIMAT0018961	3167736	http://www.mirdb.org/cgi-bin/target_detail.cgi?targetID=3167736	421	67	http://www.mirdb.org/cgi-bin/mature_mir.cgi?name=hsa-miR-4443	SREBF1	6720	sterol regulatory element binding transcription factor 1
hsa-miR-4443	MIMAT0018961	3167871	http://www.mirdb.org/cgi-bin/target_detail.cgi?targetID=3167871	422	67	http://www.mirdb.org/cgi-bin/mature_mir.cgi?name=hsa-miR-4443	PAX2	5076	paired box 2
hsa-miR-4443	MIMAT0018961	3167646	http://www.mirdb.org/cgi-bin/target_detail.cgi?targetID=3167646	423	67	http://www.mirdb.org/cgi-bin/mature_mir.cgi?name=hsa-miR-4443	PARD3B	117583	par-3 family cell polarity regulator beta
hsa-miR-4443	MIMAT0018961	3167651	http://www.mirdb.org/cgi-bin/target_detail.cgi?targetID=3167651	424	67	http://www.mirdb.org/cgi-bin/mature_mir.cgi?name=hsa-miR-4443	SLC25A48	153328	solute carrier family 25 member 48
hsa-miR-4443	MIMAT0018961	3167880	http://www.mirdb.org/cgi-bin/target_detail.cgi?targetID=3167880	425	67	http://www.mirdb.org/cgi-bin/mature_mir.cgi?name=hsa-miR-4443	SCAMP4	113178	secretory carrier membrane protein 4
hsa-miR-4443	MIMAT0018961	3166952	http://www.mirdb.org/cgi-bin/target_detail.cgi?targetID=3166952	426	67	http://www.mirdb.org/cgi-bin/mature_mir.cgi?name=hsa-miR-4443	SLAMF6	114836	SLAM family member 6
hsa-miR-4443	MIMAT0018961	3167288	http://www.mirdb.org/cgi-bin/target_detail.cgi?targetID=3167288	427	67	http://www.mirdb.org/cgi-bin/mature_mir.cgi?name=hsa-miR-4443	ZG16	653808	zymogen granule protein 16
hsa-miR-4443	MIMAT0018961	3167420	http://www.mirdb.org/cgi-bin/target_detail.cgi?targetID=3167420	428	67	http://www.mirdb.org/cgi-bin/mature_mir.cgi?name=hsa-miR-4443	SLC7A5	8140	solute carrier family 7 member 5
hsa-miR-4443	MIMAT0018961	3167056	http://www.mirdb.org/cgi-bin/target_detail.cgi?targetID=3167056	429	67	http://www.mirdb.org/cgi-bin/mature_mir.cgi?name=hsa-miR-4443	BCL11A	53335	BCL11A, BAF complex component
hsa-miR-4443	MIMAT0018961	3167214	http://www.mirdb.org/cgi-bin/target_detail.cgi?targetID=3167214	430	67	http://www.mirdb.org/cgi-bin/mature_mir.cgi?name=hsa-miR-4443	NKAIN1	79570	sodium/potassium transporting ATPase interacting 1
hsa-miR-4443	MIMAT0018961	3167075	http://www.mirdb.org/cgi-bin/target_detail.cgi?targetID=3167075	431	67	http://www.mirdb.org/cgi-bin/mature_mir.cgi?name=hsa-miR-4443	ARMH3	79591	armadillo-like helical domain containing 3
hsa-miR-4443	MIMAT0018961	3167830	http://www.mirdb.org/cgi-bin/target_detail.cgi?targetID=3167830	432	67	http://www.mirdb.org/cgi-bin/mature_mir.cgi?name=hsa-miR-4443	RMI1	80010	RecQ mediated genome instability 1
hsa-miR-4443	MIMAT0018961	3167637	http://www.mirdb.org/cgi-bin/target_detail.cgi?targetID=3167637	433	67	http://www.mirdb.org/cgi-bin/mature_mir.cgi?name=hsa-miR-4443	SYNE3	161176	spectrin repeat containing nuclear envelope family member 3
hsa-miR-4443	MIMAT0018961	3167105	http://www.mirdb.org/cgi-bin/target_detail.cgi?targetID=3167105	434	66	http://www.mirdb.org/cgi-bin/mature_mir.cgi?name=hsa-miR-4443	GIT2	9815	GIT ArfGAP 2
hsa-miR-4443	MIMAT0018961	3167393	http://www.mirdb.org/cgi-bin/target_detail.cgi?targetID=3167393	435	66	http://www.mirdb.org/cgi-bin/mature_mir.cgi?name=hsa-miR-4443	CREB1	1385	cAMP responsive element binding protein 1
hsa-miR-4443	MIMAT0018961	3167218	http://www.mirdb.org/cgi-bin/target_detail.cgi?targetID=3167218	436	66	http://www.mirdb.org/cgi-bin/mature_mir.cgi?name=hsa-miR-4443	LDB1	8861	LIM domain binding 1
hsa-miR-4443	MIMAT0018961	3167868	http://www.mirdb.org/cgi-bin/target_detail.cgi?targetID=3167868	437	66	http://www.mirdb.org/cgi-bin/mature_mir.cgi?name=hsa-miR-4443	SEC14L2	23541	SEC14 like lipid binding 2
hsa-miR-4443	MIMAT0018961	3167414	http://www.mirdb.org/cgi-bin/target_detail.cgi?targetID=3167414	438	66	http://www.mirdb.org/cgi-bin/mature_mir.cgi?name=hsa-miR-4443	REL	5966	REL proto-oncogene, NF-kB subunit
hsa-miR-4443	MIMAT0018961	3167119	http://www.mirdb.org/cgi-bin/target_detail.cgi?targetID=3167119	439	66	http://www.mirdb.org/cgi-bin/mature_mir.cgi?name=hsa-miR-4443	MYO1E	4643	myosin IE
hsa-miR-4443	MIMAT0018961	3167436	http://www.mirdb.org/cgi-bin/target_detail.cgi?targetID=3167436	440	66	http://www.mirdb.org/cgi-bin/mature_mir.cgi?name=hsa-miR-4443	ATP6V0D2	245972	ATPase H+ transporting V0 subunit d2
hsa-miR-4443	MIMAT0018961	3166978	http://www.mirdb.org/cgi-bin/target_detail.cgi?targetID=3166978	441	66	http://www.mirdb.org/cgi-bin/mature_mir.cgi?name=hsa-miR-4443	PRKAG1	5571	protein kinase AMP-activated non-catalytic subunit gamma 1
hsa-miR-4443	MIMAT0018961	3167762	http://www.mirdb.org/cgi-bin/target_detail.cgi?targetID=3167762	442	66	http://www.mirdb.org/cgi-bin/mature_mir.cgi?name=hsa-miR-4443	POTEM	641455	POTE ankyrin domain family member M
hsa-miR-4443	MIMAT0018961	3167067	http://www.mirdb.org/cgi-bin/target_detail.cgi?targetID=3167067	443	66	http://www.mirdb.org/cgi-bin/mature_mir.cgi?name=hsa-miR-4443	TNFAIP8L3	388121	TNF alpha induced protein 8 like 3
hsa-miR-4443	MIMAT0018961	3167569	http://www.mirdb.org/cgi-bin/target_detail.cgi?targetID=3167569	444	66	http://www.mirdb.org/cgi-bin/mature_mir.cgi?name=hsa-miR-4443	COX10	1352	cytochrome c oxidase assembly factor heme A:farnesyltransferase COX10
hsa-miR-4443	MIMAT0018961	3167589	http://www.mirdb.org/cgi-bin/target_detail.cgi?targetID=3167589	445	66	http://www.mirdb.org/cgi-bin/mature_mir.cgi?name=hsa-miR-4443	TRAF1	7185	TNF receptor associated factor 1
hsa-miR-4443	MIMAT0018961	3167592	http://www.mirdb.org/cgi-bin/target_detail.cgi?targetID=3167592	446	66	http://www.mirdb.org/cgi-bin/mature_mir.cgi?name=hsa-miR-4443	NFASC	23114	neurofascin
hsa-miR-4443	MIMAT0018961	3167598	http://www.mirdb.org/cgi-bin/target_detail.cgi?targetID=3167598	447	66	http://www.mirdb.org/cgi-bin/mature_mir.cgi?name=hsa-miR-4443	CENPP	401541	centromere protein P
hsa-miR-4443	MIMAT0018961	3167272	http://www.mirdb.org/cgi-bin/target_detail.cgi?targetID=3167272	448	66	http://www.mirdb.org/cgi-bin/mature_mir.cgi?name=hsa-miR-4443	ZNF829	374899	zinc finger protein 829
hsa-miR-4443	MIMAT0018961	3167038	http://www.mirdb.org/cgi-bin/target_detail.cgi?targetID=3167038	449	66	http://www.mirdb.org/cgi-bin/mature_mir.cgi?name=hsa-miR-4443	NOG	9241	noggin
hsa-miR-4443	MIMAT0018961	3167751	http://www.mirdb.org/cgi-bin/target_detail.cgi?targetID=3167751	450	66	http://www.mirdb.org/cgi-bin/mature_mir.cgi?name=hsa-miR-4443	CLDN18	51208	claudin 18
hsa-miR-4443	MIMAT0018961	3167745	http://www.mirdb.org/cgi-bin/target_detail.cgi?targetID=3167745	451	66	http://www.mirdb.org/cgi-bin/mature_mir.cgi?name=hsa-miR-4443	GAB2	9846	GRB2 associated binding protein 2
hsa-miR-4443	MIMAT0018961	3166998	http://www.mirdb.org/cgi-bin/target_detail.cgi?targetID=3166998	452	66	http://www.mirdb.org/cgi-bin/mature_mir.cgi?name=hsa-miR-4443	FTMT	94033	ferritin mitochondrial
hsa-miR-4443	MIMAT0018961	3167640	http://www.mirdb.org/cgi-bin/target_detail.cgi?targetID=3167640	453	66	http://www.mirdb.org/cgi-bin/mature_mir.cgi?name=hsa-miR-4443	GALNT10	55568	polypeptide N-acetylgalactosaminyltransferase 10
hsa-miR-4443	MIMAT0018961	3167451	http://www.mirdb.org/cgi-bin/target_detail.cgi?targetID=3167451	454	66	http://www.mirdb.org/cgi-bin/mature_mir.cgi?name=hsa-miR-4443	ZER1	10444	zyg-11 related cell cycle regulator
hsa-miR-4443	MIMAT0018961	3167760	http://www.mirdb.org/cgi-bin/target_detail.cgi?targetID=3167760	455	66	http://www.mirdb.org/cgi-bin/mature_mir.cgi?name=hsa-miR-4443	MAPK15	225689	mitogen-activated protein kinase 15
hsa-miR-4443	MIMAT0018961	3167796	http://www.mirdb.org/cgi-bin/target_detail.cgi?targetID=3167796	456	66	http://www.mirdb.org/cgi-bin/mature_mir.cgi?name=hsa-miR-4443	ZIC5	85416	Zic family member 5
hsa-miR-4443	MIMAT0018961	3167525	http://www.mirdb.org/cgi-bin/target_detail.cgi?targetID=3167525	457	66	http://www.mirdb.org/cgi-bin/mature_mir.cgi?name=hsa-miR-4443	ZNF557	79230	zinc finger protein 557
hsa-miR-4443	MIMAT0018961	3167684	http://www.mirdb.org/cgi-bin/target_detail.cgi?targetID=3167684	458	66	http://www.mirdb.org/cgi-bin/mature_mir.cgi?name=hsa-miR-4443	PEG10	23089	paternally expressed 10
hsa-miR-4443	MIMAT0018961	3167307	http://www.mirdb.org/cgi-bin/target_detail.cgi?targetID=3167307	459	66	http://www.mirdb.org/cgi-bin/mature_mir.cgi?name=hsa-miR-4443	STOML2	30968	stomatin like 2
hsa-miR-4443	MIMAT0018961	3167537	http://www.mirdb.org/cgi-bin/target_detail.cgi?targetID=3167537	460	66	http://www.mirdb.org/cgi-bin/mature_mir.cgi?name=hsa-miR-4443	CTIF	9811	cap binding complex dependent translation initiation factor
hsa-miR-4443	MIMAT0018961	3167285	http://www.mirdb.org/cgi-bin/target_detail.cgi?targetID=3167285	461	66	http://www.mirdb.org/cgi-bin/mature_mir.cgi?name=hsa-miR-4443	EHD4	30844	EH domain containing 4
hsa-miR-4443	MIMAT0018961	3167542	http://www.mirdb.org/cgi-bin/target_detail.cgi?targetID=3167542	462	66	http://www.mirdb.org/cgi-bin/mature_mir.cgi?name=hsa-miR-4443	SLC46A1	113235	solute carrier family 46 member 1
hsa-miR-4443	MIMAT0018961	3167007	http://www.mirdb.org/cgi-bin/target_detail.cgi?targetID=3167007	463	66	http://www.mirdb.org/cgi-bin/mature_mir.cgi?name=hsa-miR-4443	CACNB1	782	calcium voltage-gated channel auxiliary subunit beta 1
hsa-miR-4443	MIMAT0018961	3167638	http://www.mirdb.org/cgi-bin/target_detail.cgi?targetID=3167638	464	65	http://www.mirdb.org/cgi-bin/mature_mir.cgi?name=hsa-miR-4443	TRABD2B	388630	TraB domain containing 2B
hsa-miR-4443	MIMAT0018961	3167449	http://www.mirdb.org/cgi-bin/target_detail.cgi?targetID=3167449	465	65	http://www.mirdb.org/cgi-bin/mature_mir.cgi?name=hsa-miR-4443	BCAM	4059	basal cell adhesion molecule (Lutheran blood group)
hsa-miR-4443	MIMAT0018961	3167520	http://www.mirdb.org/cgi-bin/target_detail.cgi?targetID=3167520	466	65	http://www.mirdb.org/cgi-bin/mature_mir.cgi?name=hsa-miR-4443	SOX13	9580	SRY-box 13
hsa-miR-4443	MIMAT0018961	3167869	http://www.mirdb.org/cgi-bin/target_detail.cgi?targetID=3167869	467	65	http://www.mirdb.org/cgi-bin/mature_mir.cgi?name=hsa-miR-4443	BMP8A	353500	bone morphogenetic protein 8a
hsa-miR-4443	MIMAT0018961	3167733	http://www.mirdb.org/cgi-bin/target_detail.cgi?targetID=3167733	468	65	http://www.mirdb.org/cgi-bin/mature_mir.cgi?name=hsa-miR-4443	MTUS1	57509	microtubule associated scaffold protein 1
hsa-miR-4443	MIMAT0018961	3167607	http://www.mirdb.org/cgi-bin/target_detail.cgi?targetID=3167607	469	65	http://www.mirdb.org/cgi-bin/mature_mir.cgi?name=hsa-miR-4443	RANBP17	64901	RAN binding protein 17
hsa-miR-4443	MIMAT0018961	3167101	http://www.mirdb.org/cgi-bin/target_detail.cgi?targetID=3167101	470	65	http://www.mirdb.org/cgi-bin/mature_mir.cgi?name=hsa-miR-4443	ATXN7L3	56970	ataxin 7 like 3
hsa-miR-4443	MIMAT0018961	3167532	http://www.mirdb.org/cgi-bin/target_detail.cgi?targetID=3167532	471	65	http://www.mirdb.org/cgi-bin/mature_mir.cgi?name=hsa-miR-4443	CKMT1B	1159	creatine kinase, mitochondrial 1B
hsa-miR-4443	MIMAT0018961	3166973	http://www.mirdb.org/cgi-bin/target_detail.cgi?targetID=3166973	472	65	http://www.mirdb.org/cgi-bin/mature_mir.cgi?name=hsa-miR-4443	RABEP2	79874	rabaptin, RAB GTPase binding effector protein 2
hsa-miR-4443	MIMAT0018961	3167362	http://www.mirdb.org/cgi-bin/target_detail.cgi?targetID=3167362	473	65	http://www.mirdb.org/cgi-bin/mature_mir.cgi?name=hsa-miR-4443	CHRDL1	91851	chordin like 1
hsa-miR-4443	MIMAT0018961	3167546	http://www.mirdb.org/cgi-bin/target_detail.cgi?targetID=3167546	474	65	http://www.mirdb.org/cgi-bin/mature_mir.cgi?name=hsa-miR-4443	HABP2	3026	hyaluronan binding protein 2
hsa-miR-4443	MIMAT0018961	3167484	http://www.mirdb.org/cgi-bin/target_detail.cgi?targetID=3167484	475	65	http://www.mirdb.org/cgi-bin/mature_mir.cgi?name=hsa-miR-4443	KDM4E	390245	lysine demethylase 4E
hsa-miR-4443	MIMAT0018961	3167483	http://www.mirdb.org/cgi-bin/target_detail.cgi?targetID=3167483	476	65	http://www.mirdb.org/cgi-bin/mature_mir.cgi?name=hsa-miR-4443	ENPP6	133121	ectonucleotide pyrophosphatase/phosphodiesterase 6
hsa-miR-4443	MIMAT0018961	3167552	http://www.mirdb.org/cgi-bin/target_detail.cgi?targetID=3167552	477	65	http://www.mirdb.org/cgi-bin/mature_mir.cgi?name=hsa-miR-4443	ATP2A2	488	ATPase sarcoplasmic/endoplasmic reticulum Ca2+ transporting 2
hsa-miR-4443	MIMAT0018961	3167059	http://www.mirdb.org/cgi-bin/target_detail.cgi?targetID=3167059	478	65	http://www.mirdb.org/cgi-bin/mature_mir.cgi?name=hsa-miR-4443	GRIP2	80852	glutamate receptor interacting protein 2
hsa-miR-4443	MIMAT0018961	3167758	http://www.mirdb.org/cgi-bin/target_detail.cgi?targetID=3167758	479	65	http://www.mirdb.org/cgi-bin/mature_mir.cgi?name=hsa-miR-4443	SLC30A8	169026	solute carrier family 30 member 8
hsa-miR-4443	MIMAT0018961	3167849	http://www.mirdb.org/cgi-bin/target_detail.cgi?targetID=3167849	480	65	http://www.mirdb.org/cgi-bin/mature_mir.cgi?name=hsa-miR-4443	SMPD3	55512	sphingomyelin phosphodiesterase 3
hsa-miR-4443	MIMAT0018961	3166990	http://www.mirdb.org/cgi-bin/target_detail.cgi?targetID=3166990	481	65	http://www.mirdb.org/cgi-bin/mature_mir.cgi?name=hsa-miR-4443	HSPB7	27129	heat shock protein family B (small) member 7
hsa-miR-4443	MIMAT0018961	3167095	http://www.mirdb.org/cgi-bin/target_detail.cgi?targetID=3167095	482	65	http://www.mirdb.org/cgi-bin/mature_mir.cgi?name=hsa-miR-4443	FAM43B	163933	family with sequence similarity 43 member B
hsa-miR-4443	MIMAT0018961	3166997	http://www.mirdb.org/cgi-bin/target_detail.cgi?targetID=3166997	483	65	http://www.mirdb.org/cgi-bin/mature_mir.cgi?name=hsa-miR-4443	CHRNB2	1141	cholinergic receptor nicotinic beta 2 subunit
hsa-miR-4443	MIMAT0018961	3167778	http://www.mirdb.org/cgi-bin/target_detail.cgi?targetID=3167778	484	65	http://www.mirdb.org/cgi-bin/mature_mir.cgi?name=hsa-miR-4443	CALCR	799	calcitonin receptor
hsa-miR-4443	MIMAT0018961	3167396	http://www.mirdb.org/cgi-bin/target_detail.cgi?targetID=3167396	485	65	http://www.mirdb.org/cgi-bin/mature_mir.cgi?name=hsa-miR-4443	RPL27A	6157	ribosomal protein L27a
hsa-miR-4443	MIMAT0018961	3167343	http://www.mirdb.org/cgi-bin/target_detail.cgi?targetID=3167343	486	65	http://www.mirdb.org/cgi-bin/mature_mir.cgi?name=hsa-miR-4443	SERTM1	400120	serine rich and transmembrane domain containing 1
hsa-miR-4443	MIMAT0018961	3167413	http://www.mirdb.org/cgi-bin/target_detail.cgi?targetID=3167413	487	65	http://www.mirdb.org/cgi-bin/mature_mir.cgi?name=hsa-miR-4443	MLXIP	22877	MLX interacting protein
hsa-miR-4443	MIMAT0018961	3167139	http://www.mirdb.org/cgi-bin/target_detail.cgi?targetID=3167139	488	65	http://www.mirdb.org/cgi-bin/mature_mir.cgi?name=hsa-miR-4443	NKD1	85407	NKD1, WNT signaling pathway inhibitor
hsa-miR-4443	MIMAT0018961	3167155	http://www.mirdb.org/cgi-bin/target_detail.cgi?targetID=3167155	489	65	http://www.mirdb.org/cgi-bin/mature_mir.cgi?name=hsa-miR-4443	SERPINA6	866	serpin family A member 6
hsa-miR-4443	MIMAT0018961	3167404	http://www.mirdb.org/cgi-bin/target_detail.cgi?targetID=3167404	490	65	http://www.mirdb.org/cgi-bin/mature_mir.cgi?name=hsa-miR-4443	XKRX	402415	XK related X-linked
hsa-miR-4443	MIMAT0018961	3167545	http://www.mirdb.org/cgi-bin/target_detail.cgi?targetID=3167545	491	64	http://www.mirdb.org/cgi-bin/mature_mir.cgi?name=hsa-miR-4443	CALN1	83698	calneuron 1
hsa-miR-4443	MIMAT0018961	3167128	http://www.mirdb.org/cgi-bin/target_detail.cgi?targetID=3167128	492	64	http://www.mirdb.org/cgi-bin/mature_mir.cgi?name=hsa-miR-4443	CLEC4G	339390	C-type lectin domain family 4 member G
hsa-miR-4443	MIMAT0018961	3167513	http://www.mirdb.org/cgi-bin/target_detail.cgi?targetID=3167513	493	64	http://www.mirdb.org/cgi-bin/mature_mir.cgi?name=hsa-miR-4443	MFAP4	4239	microfibril associated protein 4
hsa-miR-4443	MIMAT0018961	3167466	http://www.mirdb.org/cgi-bin/target_detail.cgi?targetID=3167466	494	64	http://www.mirdb.org/cgi-bin/mature_mir.cgi?name=hsa-miR-4443	PLET1	349633	placenta expressed transcript 1
hsa-miR-4443	MIMAT0018961	3167610	http://www.mirdb.org/cgi-bin/target_detail.cgi?targetID=3167610	495	64	http://www.mirdb.org/cgi-bin/mature_mir.cgi?name=hsa-miR-4443	TNFSF8	944	TNF superfamily member 8
hsa-miR-4443	MIMAT0018961	3167084	http://www.mirdb.org/cgi-bin/target_detail.cgi?targetID=3167084	496	64	http://www.mirdb.org/cgi-bin/mature_mir.cgi?name=hsa-miR-4443	SPRED2	200734	sprouty related EVH1 domain containing 2
hsa-miR-4443	MIMAT0018961	3167839	http://www.mirdb.org/cgi-bin/target_detail.cgi?targetID=3167839	497	64	http://www.mirdb.org/cgi-bin/mature_mir.cgi?name=hsa-miR-4443	GLP1R	2740	glucagon like peptide 1 receptor
hsa-miR-4443	MIMAT0018961	3167367	http://www.mirdb.org/cgi-bin/target_detail.cgi?targetID=3167367	498	64	http://www.mirdb.org/cgi-bin/mature_mir.cgi?name=hsa-miR-4443	MEIS3	56917	Meis homeobox 3
hsa-miR-4443	MIMAT0018961	3167340	http://www.mirdb.org/cgi-bin/target_detail.cgi?targetID=3167340	499	64	http://www.mirdb.org/cgi-bin/mature_mir.cgi?name=hsa-miR-4443	SCP2	6342	sterol carrier protein 2
hsa-miR-4443	MIMAT0018961	3167792	http://www.mirdb.org/cgi-bin/target_detail.cgi?targetID=3167792	500	64	http://www.mirdb.org/cgi-bin/mature_mir.cgi?name=hsa-miR-4443	ST3GAL2	6483	ST3 beta-galactoside alpha-2,3-sialyltransferase 2
hsa-miR-4443	MIMAT0018961	3167055	http://www.mirdb.org/cgi-bin/target_detail.cgi?targetID=3167055	501	64	http://www.mirdb.org/cgi-bin/mature_mir.cgi?name=hsa-miR-4443	SOCS3	9021	suppressor of cytokine signaling 3
hsa-miR-4443	MIMAT0018961	3167212	http://www.mirdb.org/cgi-bin/target_detail.cgi?targetID=3167212	502	64	http://www.mirdb.org/cgi-bin/mature_mir.cgi?name=hsa-miR-4443	ERVH48-1	90625	endogenous retrovirus group 48 member 1
hsa-miR-4443	MIMAT0018961	3166965	http://www.mirdb.org/cgi-bin/target_detail.cgi?targetID=3166965	503	64	http://www.mirdb.org/cgi-bin/mature_mir.cgi?name=hsa-miR-4443	GRAPL	400581	GRB2 related adaptor protein like
hsa-miR-4443	MIMAT0018961	3167488	http://www.mirdb.org/cgi-bin/target_detail.cgi?targetID=3167488	504	64	http://www.mirdb.org/cgi-bin/mature_mir.cgi?name=hsa-miR-4443	ANAPC16	119504	anaphase promoting complex subunit 16
hsa-miR-4443	MIMAT0018961	3167814	http://www.mirdb.org/cgi-bin/target_detail.cgi?targetID=3167814	505	64	http://www.mirdb.org/cgi-bin/mature_mir.cgi?name=hsa-miR-4443	TTC9	23508	tetratricopeptide repeat domain 9
hsa-miR-4443	MIMAT0018961	3167077	http://www.mirdb.org/cgi-bin/target_detail.cgi?targetID=3167077	506	64	http://www.mirdb.org/cgi-bin/mature_mir.cgi?name=hsa-miR-4443	TNNC1	7134	troponin C1, slow skeletal and cardiac type
hsa-miR-4443	MIMAT0018961	3167278	http://www.mirdb.org/cgi-bin/target_detail.cgi?targetID=3167278	507	64	http://www.mirdb.org/cgi-bin/mature_mir.cgi?name=hsa-miR-4443	CSNK1G3	1456	casein kinase 1 gamma 3
hsa-miR-4443	MIMAT0018961	3167290	http://www.mirdb.org/cgi-bin/target_detail.cgi?targetID=3167290	508	64	http://www.mirdb.org/cgi-bin/mature_mir.cgi?name=hsa-miR-4443	SHISA9	729993	shisa family member 9
hsa-miR-4443	MIMAT0018961	3167679	http://www.mirdb.org/cgi-bin/target_detail.cgi?targetID=3167679	509	64	http://www.mirdb.org/cgi-bin/mature_mir.cgi?name=hsa-miR-4443	ZKSCAN4	387032	zinc finger with KRAB and SCAN domains 4
hsa-miR-4443	MIMAT0018961	3167675	http://www.mirdb.org/cgi-bin/target_detail.cgi?targetID=3167675	510	64	http://www.mirdb.org/cgi-bin/mature_mir.cgi?name=hsa-miR-4443	SASH3	54440	SAM and SH3 domain containing 3
hsa-miR-4443	MIMAT0018961	3167191	http://www.mirdb.org/cgi-bin/target_detail.cgi?targetID=3167191	511	64	http://www.mirdb.org/cgi-bin/mature_mir.cgi?name=hsa-miR-4443	MEP1A	4224	meprin A subunit alpha
hsa-miR-4443	MIMAT0018961	3167659	http://www.mirdb.org/cgi-bin/target_detail.cgi?targetID=3167659	512	64	http://www.mirdb.org/cgi-bin/mature_mir.cgi?name=hsa-miR-4443	AMOT	154796	angiomotin
hsa-miR-4443	MIMAT0018961	3167712	http://www.mirdb.org/cgi-bin/target_detail.cgi?targetID=3167712	513	64	http://www.mirdb.org/cgi-bin/mature_mir.cgi?name=hsa-miR-4443	NDEL1	81565	nudE neurodevelopment protein 1 like 1
hsa-miR-4443	MIMAT0018961	3167289	http://www.mirdb.org/cgi-bin/target_detail.cgi?targetID=3167289	514	64	http://www.mirdb.org/cgi-bin/mature_mir.cgi?name=hsa-miR-4443	KAZN	23254	kazrin, periplakin interacting protein
hsa-miR-4443	MIMAT0018961	3167021	http://www.mirdb.org/cgi-bin/target_detail.cgi?targetID=3167021	515	64	http://www.mirdb.org/cgi-bin/mature_mir.cgi?name=hsa-miR-4443	EXOSC2	23404	exosome component 2
hsa-miR-4443	MIMAT0018961	3167727	http://www.mirdb.org/cgi-bin/target_detail.cgi?targetID=3167727	516	64	http://www.mirdb.org/cgi-bin/mature_mir.cgi?name=hsa-miR-4443	LDLR	3949	low density lipoprotein receptor
hsa-miR-4443	MIMAT0018961	3167883	http://www.mirdb.org/cgi-bin/target_detail.cgi?targetID=3167883	517	63	http://www.mirdb.org/cgi-bin/mature_mir.cgi?name=hsa-miR-4443	GJA3	2700	gap junction protein alpha 3
hsa-miR-4443	MIMAT0018961	3167342	http://www.mirdb.org/cgi-bin/target_detail.cgi?targetID=3167342	518	63	http://www.mirdb.org/cgi-bin/mature_mir.cgi?name=hsa-miR-4443	SARM1	23098	sterile alpha and TIR motif containing 1
hsa-miR-4443	MIMAT0018961	3167462	http://www.mirdb.org/cgi-bin/target_detail.cgi?targetID=3167462	519	63	http://www.mirdb.org/cgi-bin/mature_mir.cgi?name=hsa-miR-4443	LEPROTL1	23484	leptin receptor overlapping transcript like 1
hsa-miR-4443	MIMAT0018961	3167093	http://www.mirdb.org/cgi-bin/target_detail.cgi?targetID=3167093	520	63	http://www.mirdb.org/cgi-bin/mature_mir.cgi?name=hsa-miR-4443	RAB38	23682	RAB38, member RAS oncogene family
hsa-miR-4443	MIMAT0018961	3167696	http://www.mirdb.org/cgi-bin/target_detail.cgi?targetID=3167696	521	63	http://www.mirdb.org/cgi-bin/mature_mir.cgi?name=hsa-miR-4443	FMNL3	91010	formin like 3
hsa-miR-4443	MIMAT0018961	3167401	http://www.mirdb.org/cgi-bin/target_detail.cgi?targetID=3167401	522	63	http://www.mirdb.org/cgi-bin/mature_mir.cgi?name=hsa-miR-4443	ZBTB39	9880	zinc finger and BTB domain containing 39
hsa-miR-4443	MIMAT0018961	3167697	http://www.mirdb.org/cgi-bin/target_detail.cgi?targetID=3167697	523	63	http://www.mirdb.org/cgi-bin/mature_mir.cgi?name=hsa-miR-4443	KCNIP3	30818	potassium voltage-gated channel interacting protein 3
hsa-miR-4443	MIMAT0018961	3167421	http://www.mirdb.org/cgi-bin/target_detail.cgi?targetID=3167421	524	63	http://www.mirdb.org/cgi-bin/mature_mir.cgi?name=hsa-miR-4443	FAM120C	54954	family with sequence similarity 120C
hsa-miR-4443	MIMAT0018961	3167296	http://www.mirdb.org/cgi-bin/target_detail.cgi?targetID=3167296	525	63	http://www.mirdb.org/cgi-bin/mature_mir.cgi?name=hsa-miR-4443	SCN1B	6324	sodium voltage-gated channel beta subunit 1
hsa-miR-4443	MIMAT0018961	3167599	http://www.mirdb.org/cgi-bin/target_detail.cgi?targetID=3167599	526	63	http://www.mirdb.org/cgi-bin/mature_mir.cgi?name=hsa-miR-4443	THY1	7070	Thy-1 cell surface antigen
hsa-miR-4443	MIMAT0018961	3166975	http://www.mirdb.org/cgi-bin/target_detail.cgi?targetID=3166975	527	63	http://www.mirdb.org/cgi-bin/mature_mir.cgi?name=hsa-miR-4443	KCNIP1	30820	potassium voltage-gated channel interacting protein 1
hsa-miR-4443	MIMAT0018961	3167787	http://www.mirdb.org/cgi-bin/target_detail.cgi?targetID=3167787	528	63	http://www.mirdb.org/cgi-bin/mature_mir.cgi?name=hsa-miR-4443	TULP4	56995	tubby like protein 4
hsa-miR-4443	MIMAT0018961	3167057	http://www.mirdb.org/cgi-bin/target_detail.cgi?targetID=3167057	529	63	http://www.mirdb.org/cgi-bin/mature_mir.cgi?name=hsa-miR-4443	ZFHX4	79776	zinc finger homeobox 4
hsa-miR-4443	MIMAT0018961	3167438	http://www.mirdb.org/cgi-bin/target_detail.cgi?targetID=3167438	530	63	http://www.mirdb.org/cgi-bin/mature_mir.cgi?name=hsa-miR-4443	ZNF365	22891	zinc finger protein 365
hsa-miR-4443	MIMAT0018961	3167387	http://www.mirdb.org/cgi-bin/target_detail.cgi?targetID=3167387	531	63	http://www.mirdb.org/cgi-bin/mature_mir.cgi?name=hsa-miR-4443	DMTN	2039	dematin actin binding protein
hsa-miR-4443	MIMAT0018961	3167709	http://www.mirdb.org/cgi-bin/target_detail.cgi?targetID=3167709	532	63	http://www.mirdb.org/cgi-bin/mature_mir.cgi?name=hsa-miR-4443	CYP8B1	1582	cytochrome P450 family 8 subfamily B member 1
hsa-miR-4443	MIMAT0018961	3167008	http://www.mirdb.org/cgi-bin/target_detail.cgi?targetID=3167008	533	62	http://www.mirdb.org/cgi-bin/mature_mir.cgi?name=hsa-miR-4443	CYP2C19	1557	cytochrome P450 family 2 subfamily C member 19
hsa-miR-4443	MIMAT0018961	3167360	http://www.mirdb.org/cgi-bin/target_detail.cgi?targetID=3167360	534	62	http://www.mirdb.org/cgi-bin/mature_mir.cgi?name=hsa-miR-4443	CAPNS1	826	calpain small subunit 1
hsa-miR-4443	MIMAT0018961	3167710	http://www.mirdb.org/cgi-bin/target_detail.cgi?targetID=3167710	535	62	http://www.mirdb.org/cgi-bin/mature_mir.cgi?name=hsa-miR-4443	URGCP-MRPS24	100534592	URGCP-MRPS24 readthrough
hsa-miR-4443	MIMAT0018961	3167363	http://www.mirdb.org/cgi-bin/target_detail.cgi?targetID=3167363	536	62	http://www.mirdb.org/cgi-bin/mature_mir.cgi?name=hsa-miR-4443	GABRA3	2556	gamma-aminobutyric acid type A receptor alpha3 subunit
hsa-miR-4443	MIMAT0018961	3167528	http://www.mirdb.org/cgi-bin/target_detail.cgi?targetID=3167528	537	62	http://www.mirdb.org/cgi-bin/mature_mir.cgi?name=hsa-miR-4443	L3MBTL2	83746	L3MBTL2, polycomb repressive complex 1 subunit
hsa-miR-4443	MIMAT0018961	3167523	http://www.mirdb.org/cgi-bin/target_detail.cgi?targetID=3167523	538	62	http://www.mirdb.org/cgi-bin/mature_mir.cgi?name=hsa-miR-4443	SGSM1	129049	small G protein signaling modulator 1
hsa-miR-4443	MIMAT0018961	3167775	http://www.mirdb.org/cgi-bin/target_detail.cgi?targetID=3167775	539	62	http://www.mirdb.org/cgi-bin/mature_mir.cgi?name=hsa-miR-4443	RBMS2	5939	RNA binding motif single stranded interacting protein 2
hsa-miR-4443	MIMAT0018961	3167078	http://www.mirdb.org/cgi-bin/target_detail.cgi?targetID=3167078	540	62	http://www.mirdb.org/cgi-bin/mature_mir.cgi?name=hsa-miR-4443	KIAA1671	85379	KIAA1671
hsa-miR-4443	MIMAT0018961	3167222	http://www.mirdb.org/cgi-bin/target_detail.cgi?targetID=3167222	541	62	http://www.mirdb.org/cgi-bin/mature_mir.cgi?name=hsa-miR-4443	TRAF7	84231	TNF receptor associated factor 7
hsa-miR-4443	MIMAT0018961	3167835	http://www.mirdb.org/cgi-bin/target_detail.cgi?targetID=3167835	542	62	http://www.mirdb.org/cgi-bin/mature_mir.cgi?name=hsa-miR-4443	RFLNB	359845	refilin B
hsa-miR-4443	MIMAT0018961	3167256	http://www.mirdb.org/cgi-bin/target_detail.cgi?targetID=3167256	543	62	http://www.mirdb.org/cgi-bin/mature_mir.cgi?name=hsa-miR-4443	DGCR8	54487	DGCR8, microprocessor complex subunit
hsa-miR-4443	MIMAT0018961	3167657	http://www.mirdb.org/cgi-bin/target_detail.cgi?targetID=3167657	544	62	http://www.mirdb.org/cgi-bin/mature_mir.cgi?name=hsa-miR-4443	KLF13	51621	Kruppel like factor 13
hsa-miR-4443	MIMAT0018961	3167035	http://www.mirdb.org/cgi-bin/target_detail.cgi?targetID=3167035	545	62	http://www.mirdb.org/cgi-bin/mature_mir.cgi?name=hsa-miR-4443	ALDH3B2	222	aldehyde dehydrogenase 3 family member B2
hsa-miR-4443	MIMAT0018961	3167253	http://www.mirdb.org/cgi-bin/target_detail.cgi?targetID=3167253	546	62	http://www.mirdb.org/cgi-bin/mature_mir.cgi?name=hsa-miR-4443	ENY2	56943	ENY2, transcription and export complex 2 subunit
hsa-miR-4443	MIMAT0018961	3167790	http://www.mirdb.org/cgi-bin/target_detail.cgi?targetID=3167790	547	62	http://www.mirdb.org/cgi-bin/mature_mir.cgi?name=hsa-miR-4443	CA13	377677	carbonic anhydrase 13
hsa-miR-4443	MIMAT0018961	3167341	http://www.mirdb.org/cgi-bin/target_detail.cgi?targetID=3167341	548	62	http://www.mirdb.org/cgi-bin/mature_mir.cgi?name=hsa-miR-4443	ACAN	176	aggrecan
hsa-miR-4443	MIMAT0018961	3166996	http://www.mirdb.org/cgi-bin/target_detail.cgi?targetID=3166996	549	62	http://www.mirdb.org/cgi-bin/mature_mir.cgi?name=hsa-miR-4443	EIF2B3	8891	eukaryotic translation initiation factor 2B subunit gamma
hsa-miR-4443	MIMAT0018961	3167620	http://www.mirdb.org/cgi-bin/target_detail.cgi?targetID=3167620	550	62	http://www.mirdb.org/cgi-bin/mature_mir.cgi?name=hsa-miR-4443	MRPL30	51263	mitochondrial ribosomal protein L30
hsa-miR-4443	MIMAT0018961	3167850	http://www.mirdb.org/cgi-bin/target_detail.cgi?targetID=3167850	551	62	http://www.mirdb.org/cgi-bin/mature_mir.cgi?name=hsa-miR-4443	NDUFC2-KCTD14	100532726	NDUFC2-KCTD14 readthrough
hsa-miR-4443	MIMAT0018961	3167224	http://www.mirdb.org/cgi-bin/target_detail.cgi?targetID=3167224	552	62	http://www.mirdb.org/cgi-bin/mature_mir.cgi?name=hsa-miR-4443	ITSN2	50618	intersectin 2
hsa-miR-4443	MIMAT0018961	3167811	http://www.mirdb.org/cgi-bin/target_detail.cgi?targetID=3167811	553	62	http://www.mirdb.org/cgi-bin/mature_mir.cgi?name=hsa-miR-4443	LMX1B	4010	LIM homeobox transcription factor 1 beta
hsa-miR-4443	MIMAT0018961	3167594	http://www.mirdb.org/cgi-bin/target_detail.cgi?targetID=3167594	554	62	http://www.mirdb.org/cgi-bin/mature_mir.cgi?name=hsa-miR-4443	SPIB	6689	Spi-B transcription factor
hsa-miR-4443	MIMAT0018961	3167634	http://www.mirdb.org/cgi-bin/target_detail.cgi?targetID=3167634	555	62	http://www.mirdb.org/cgi-bin/mature_mir.cgi?name=hsa-miR-4443	MYH14	79784	myosin heavy chain 14
hsa-miR-4443	MIMAT0018961	3167884	http://www.mirdb.org/cgi-bin/target_detail.cgi?targetID=3167884	556	62	http://www.mirdb.org/cgi-bin/mature_mir.cgi?name=hsa-miR-4443	C1QTNF9	338872	C1q and TNF related 9
hsa-miR-4443	MIMAT0018961	3167440	http://www.mirdb.org/cgi-bin/target_detail.cgi?targetID=3167440	557	62	http://www.mirdb.org/cgi-bin/mature_mir.cgi?name=hsa-miR-4443	TANC1	85461	tetratricopeptide repeat, ankyrin repeat and coiled-coil containing 1
hsa-miR-4443	MIMAT0018961	3167417	http://www.mirdb.org/cgi-bin/target_detail.cgi?targetID=3167417	558	62	http://www.mirdb.org/cgi-bin/mature_mir.cgi?name=hsa-miR-4443	KRT6A	3853	keratin 6A
hsa-miR-4443	MIMAT0018961	3167474	http://www.mirdb.org/cgi-bin/target_detail.cgi?targetID=3167474	559	62	http://www.mirdb.org/cgi-bin/mature_mir.cgi?name=hsa-miR-4443	SH3TC2	79628	SH3 domain and tetratricopeptide repeats 2
hsa-miR-4443	MIMAT0018961	3167201	http://www.mirdb.org/cgi-bin/target_detail.cgi?targetID=3167201	560	62	http://www.mirdb.org/cgi-bin/mature_mir.cgi?name=hsa-miR-4443	ATG14	22863	autophagy related 14
hsa-miR-4443	MIMAT0018961	3166961	http://www.mirdb.org/cgi-bin/target_detail.cgi?targetID=3166961	561	62	http://www.mirdb.org/cgi-bin/mature_mir.cgi?name=hsa-miR-4443	NCAPH	23397	non-SMC condensin I complex subunit H
hsa-miR-4443	MIMAT0018961	3166960	http://www.mirdb.org/cgi-bin/target_detail.cgi?targetID=3166960	562	62	http://www.mirdb.org/cgi-bin/mature_mir.cgi?name=hsa-miR-4443	MGST2	4258	microsomal glutathione S-transferase 2
hsa-miR-4443	MIMAT0018961	3167842	http://www.mirdb.org/cgi-bin/target_detail.cgi?targetID=3167842	563	61	http://www.mirdb.org/cgi-bin/mature_mir.cgi?name=hsa-miR-4443	COX6B2	125965	cytochrome c oxidase subunit 6B2
hsa-miR-4443	MIMAT0018961	3167530	http://www.mirdb.org/cgi-bin/target_detail.cgi?targetID=3167530	564	61	http://www.mirdb.org/cgi-bin/mature_mir.cgi?name=hsa-miR-4443	MFHAS1	9258	malignant fibrous histiocytoma amplified sequence 1
hsa-miR-4443	MIMAT0018961	3166977	http://www.mirdb.org/cgi-bin/target_detail.cgi?targetID=3166977	565	61	http://www.mirdb.org/cgi-bin/mature_mir.cgi?name=hsa-miR-4443	ING4	51147	inhibitor of growth family member 4
hsa-miR-4443	MIMAT0018961	3167774	http://www.mirdb.org/cgi-bin/target_detail.cgi?targetID=3167774	566	61	http://www.mirdb.org/cgi-bin/mature_mir.cgi?name=hsa-miR-4443	TESPA1	9840	thymocyte expressed, positive selection associated 1
hsa-miR-4443	MIMAT0018961	3167273	http://www.mirdb.org/cgi-bin/target_detail.cgi?targetID=3167273	567	61	http://www.mirdb.org/cgi-bin/mature_mir.cgi?name=hsa-miR-4443	ARRDC3	57561	arrestin domain containing 3
hsa-miR-4443	MIMAT0018961	3167764	http://www.mirdb.org/cgi-bin/target_detail.cgi?targetID=3167764	568	61	http://www.mirdb.org/cgi-bin/mature_mir.cgi?name=hsa-miR-4443	HHAT	55733	hedgehog acyltransferase
hsa-miR-4443	MIMAT0018961	3167834	http://www.mirdb.org/cgi-bin/target_detail.cgi?targetID=3167834	569	61	http://www.mirdb.org/cgi-bin/mature_mir.cgi?name=hsa-miR-4443	GIPC1	10755	GIPC PDZ domain containing family member 1
hsa-miR-4443	MIMAT0018961	3167816	http://www.mirdb.org/cgi-bin/target_detail.cgi?targetID=3167816	570	61	http://www.mirdb.org/cgi-bin/mature_mir.cgi?name=hsa-miR-4443	PRPS2	5634	phosphoribosyl pyrophosphate synthetase 2
hsa-miR-4443	MIMAT0018961	3167267	http://www.mirdb.org/cgi-bin/target_detail.cgi?targetID=3167267	571	61	http://www.mirdb.org/cgi-bin/mature_mir.cgi?name=hsa-miR-4443	LARP1	23367	La ribonucleoprotein domain family member 1
hsa-miR-4443	MIMAT0018961	3167398	http://www.mirdb.org/cgi-bin/target_detail.cgi?targetID=3167398	572	61	http://www.mirdb.org/cgi-bin/mature_mir.cgi?name=hsa-miR-4443	SLC12A3	6559	solute carrier family 12 member 3
hsa-miR-4443	MIMAT0018961	3167111	http://www.mirdb.org/cgi-bin/target_detail.cgi?targetID=3167111	573	61	http://www.mirdb.org/cgi-bin/mature_mir.cgi?name=hsa-miR-4443	IDO2	169355	indoleamine 2,3-dioxygenase 2
hsa-miR-4443	MIMAT0018961	3167394	http://www.mirdb.org/cgi-bin/target_detail.cgi?targetID=3167394	574	61	http://www.mirdb.org/cgi-bin/mature_mir.cgi?name=hsa-miR-4443	RNASEH2C	84153	ribonuclease H2 subunit C
hsa-miR-4443	MIMAT0018961	3167302	http://www.mirdb.org/cgi-bin/target_detail.cgi?targetID=3167302	575	61	http://www.mirdb.org/cgi-bin/mature_mir.cgi?name=hsa-miR-4443	FXN	2395	frataxin
hsa-miR-4443	MIMAT0018961	3167689	http://www.mirdb.org/cgi-bin/target_detail.cgi?targetID=3167689	576	61	http://www.mirdb.org/cgi-bin/mature_mir.cgi?name=hsa-miR-4443	RSBN1	54665	round spermatid basic protein 1
hsa-miR-4443	MIMAT0018961	3167627	http://www.mirdb.org/cgi-bin/target_detail.cgi?targetID=3167627	577	61	http://www.mirdb.org/cgi-bin/mature_mir.cgi?name=hsa-miR-4443	TEAD3	7005	TEA domain transcription factor 3
hsa-miR-4443	MIMAT0018961	3167504	http://www.mirdb.org/cgi-bin/target_detail.cgi?targetID=3167504	578	61	http://www.mirdb.org/cgi-bin/mature_mir.cgi?name=hsa-miR-4443	PVRIG	79037	PVR related immunoglobulin domain containing
hsa-miR-4443	MIMAT0018961	3167140	http://www.mirdb.org/cgi-bin/target_detail.cgi?targetID=3167140	579	61	http://www.mirdb.org/cgi-bin/mature_mir.cgi?name=hsa-miR-4443	DLAT	1737	dihydrolipoamide S-acetyltransferase
hsa-miR-4443	MIMAT0018961	3167175	http://www.mirdb.org/cgi-bin/target_detail.cgi?targetID=3167175	580	61	http://www.mirdb.org/cgi-bin/mature_mir.cgi?name=hsa-miR-4443	C2orf68	388969	chromosome 2 open reading frame 68
hsa-miR-4443	MIMAT0018961	3167723	http://www.mirdb.org/cgi-bin/target_detail.cgi?targetID=3167723	581	61	http://www.mirdb.org/cgi-bin/mature_mir.cgi?name=hsa-miR-4443	DGKE	8526	diacylglycerol kinase epsilon
hsa-miR-4443	MIMAT0018961	3167863	http://www.mirdb.org/cgi-bin/target_detail.cgi?targetID=3167863	582	61	http://www.mirdb.org/cgi-bin/mature_mir.cgi?name=hsa-miR-4443	TMC8	147138	transmembrane channel like 8
hsa-miR-4443	MIMAT0018961	3167501	http://www.mirdb.org/cgi-bin/target_detail.cgi?targetID=3167501	583	61	http://www.mirdb.org/cgi-bin/mature_mir.cgi?name=hsa-miR-4443	NOS1	4842	nitric oxide synthase 1
hsa-miR-4443	MIMAT0018961	3167080	http://www.mirdb.org/cgi-bin/target_detail.cgi?targetID=3167080	584	61	http://www.mirdb.org/cgi-bin/mature_mir.cgi?name=hsa-miR-4443	ONECUT2	9480	one cut homeobox 2
hsa-miR-4443	MIMAT0018961	3167366	http://www.mirdb.org/cgi-bin/target_detail.cgi?targetID=3167366	585	61	http://www.mirdb.org/cgi-bin/mature_mir.cgi?name=hsa-miR-4443	PACSIN1	29993	protein kinase C and casein kinase substrate in neurons 1
hsa-miR-4443	MIMAT0018961	3167461	http://www.mirdb.org/cgi-bin/target_detail.cgi?targetID=3167461	586	61	http://www.mirdb.org/cgi-bin/mature_mir.cgi?name=hsa-miR-4443	KIRREL2	84063	kirre like nephrin family adhesion molecule 2
hsa-miR-4443	MIMAT0018961	3167378	http://www.mirdb.org/cgi-bin/target_detail.cgi?targetID=3167378	587	61	http://www.mirdb.org/cgi-bin/mature_mir.cgi?name=hsa-miR-4443	SERTAD2	9792	SERTA domain containing 2
hsa-miR-4443	MIMAT0018961	3167402	http://www.mirdb.org/cgi-bin/target_detail.cgi?targetID=3167402	588	60	http://www.mirdb.org/cgi-bin/mature_mir.cgi?name=hsa-miR-4443	TBC1D12	23232	TBC1 domain family member 12
hsa-miR-4443	MIMAT0018961	3167026	http://www.mirdb.org/cgi-bin/target_detail.cgi?targetID=3167026	589	60	http://www.mirdb.org/cgi-bin/mature_mir.cgi?name=hsa-miR-4443	COL5A1	1289	collagen type V alpha 1 chain
hsa-miR-4443	MIMAT0018961	3167622	http://www.mirdb.org/cgi-bin/target_detail.cgi?targetID=3167622	590	60	http://www.mirdb.org/cgi-bin/mature_mir.cgi?name=hsa-miR-4443	VDR	7421	vitamin D receptor
hsa-miR-4443	MIMAT0018961	3167232	http://www.mirdb.org/cgi-bin/target_detail.cgi?targetID=3167232	591	60	http://www.mirdb.org/cgi-bin/mature_mir.cgi?name=hsa-miR-4443	MED20	9477	mediator complex subunit 20
hsa-miR-4443	MIMAT0018961	3167809	http://www.mirdb.org/cgi-bin/target_detail.cgi?targetID=3167809	592	60	http://www.mirdb.org/cgi-bin/mature_mir.cgi?name=hsa-miR-4443	KIAA0930	23313	KIAA0930
hsa-miR-4443	MIMAT0018961	3167609	http://www.mirdb.org/cgi-bin/target_detail.cgi?targetID=3167609	593	60	http://www.mirdb.org/cgi-bin/mature_mir.cgi?name=hsa-miR-4443	DGKQ	1609	diacylglycerol kinase theta
hsa-miR-4443	MIMAT0018961	3167261	http://www.mirdb.org/cgi-bin/target_detail.cgi?targetID=3167261	594	60	http://www.mirdb.org/cgi-bin/mature_mir.cgi?name=hsa-miR-4443	OPA1	4976	OPA1, mitochondrial dynamin like GTPase
hsa-miR-4443	MIMAT0018961	3166981	http://www.mirdb.org/cgi-bin/target_detail.cgi?targetID=3166981	595	60	http://www.mirdb.org/cgi-bin/mature_mir.cgi?name=hsa-miR-4443	RASA2	5922	RAS p21 protein activator 2
hsa-miR-4443	MIMAT0018961	3167793	http://www.mirdb.org/cgi-bin/target_detail.cgi?targetID=3167793	596	60	http://www.mirdb.org/cgi-bin/mature_mir.cgi?name=hsa-miR-4443	STOX2	56977	storkhead box 2
hsa-miR-4443	MIMAT0018961	3167801	http://www.mirdb.org/cgi-bin/target_detail.cgi?targetID=3167801	597	60	http://www.mirdb.org/cgi-bin/mature_mir.cgi?name=hsa-miR-4443	EIF2AK3	9451	eukaryotic translation initiation factor 2 alpha kinase 3
hsa-miR-4443	MIMAT0018961	3167459	http://www.mirdb.org/cgi-bin/target_detail.cgi?targetID=3167459	598	60	http://www.mirdb.org/cgi-bin/mature_mir.cgi?name=hsa-miR-4443	C2orf66	401027	chromosome 2 open reading frame 66
hsa-miR-4443	MIMAT0018961	3167321	http://www.mirdb.org/cgi-bin/target_detail.cgi?targetID=3167321	599	60	http://www.mirdb.org/cgi-bin/mature_mir.cgi?name=hsa-miR-4443	ADAM15	8751	ADAM metallopeptidase domain 15
hsa-miR-4443	MIMAT0018961	3167320	http://www.mirdb.org/cgi-bin/target_detail.cgi?targetID=3167320	600	60	http://www.mirdb.org/cgi-bin/mature_mir.cgi?name=hsa-miR-4443	IRAK1	3654	interleukin 1 receptor associated kinase 1
hsa-miR-4443	MIMAT0018961	3167022	http://www.mirdb.org/cgi-bin/target_detail.cgi?targetID=3167022	601	60	http://www.mirdb.org/cgi-bin/mature_mir.cgi?name=hsa-miR-4443	CDV3	55573	CDV3 homolog
hsa-miR-4443	MIMAT0018961	3167277	http://www.mirdb.org/cgi-bin/target_detail.cgi?targetID=3167277	602	60	http://www.mirdb.org/cgi-bin/mature_mir.cgi?name=hsa-miR-4443	ADIPOQ	9370	adiponectin, C1Q and collagen domain containing
hsa-miR-4443	MIMAT0018961	3167729	http://www.mirdb.org/cgi-bin/target_detail.cgi?targetID=3167729	603	60	http://www.mirdb.org/cgi-bin/mature_mir.cgi?name=hsa-miR-4443	KLHL3	26249	kelch like family member 3
hsa-miR-4443	MIMAT0018961	3167215	http://www.mirdb.org/cgi-bin/target_detail.cgi?targetID=3167215	604	60	http://www.mirdb.org/cgi-bin/mature_mir.cgi?name=hsa-miR-4443	PAPPA	5069	pappalysin 1
hsa-miR-4443	MIMAT0018961	3167209	http://www.mirdb.org/cgi-bin/target_detail.cgi?targetID=3167209	605	60	http://www.mirdb.org/cgi-bin/mature_mir.cgi?name=hsa-miR-4443	SMARCC2	6601	SWI/SNF related, matrix associated, actin dependent regulator of chromatin subfamily c member 2
hsa-miR-4443	MIMAT0018961	3167297	http://www.mirdb.org/cgi-bin/target_detail.cgi?targetID=3167297	606	60	http://www.mirdb.org/cgi-bin/mature_mir.cgi?name=hsa-miR-4443	GPR171	29909	G protein-coupled receptor 171
hsa-miR-4443	MIMAT0018961	3167207	http://www.mirdb.org/cgi-bin/target_detail.cgi?targetID=3167207	607	60	http://www.mirdb.org/cgi-bin/mature_mir.cgi?name=hsa-miR-4443	ENTPD1	953	ectonucleoside triphosphate diphosphohydrolase 1
hsa-miR-4443	MIMAT0018961	3167746	http://www.mirdb.org/cgi-bin/target_detail.cgi?targetID=3167746	608	60	http://www.mirdb.org/cgi-bin/mature_mir.cgi?name=hsa-miR-4443	EFCAB14	9813	EF-hand calcium binding domain 14
hsa-miR-4443	MIMAT0018961	3167845	http://www.mirdb.org/cgi-bin/target_detail.cgi?targetID=3167845	609	60	http://www.mirdb.org/cgi-bin/mature_mir.cgi?name=hsa-miR-4443	PTPN14	5784	protein tyrosine phosphatase, non-receptor type 14
hsa-miR-4443	MIMAT0018961	3166969	http://www.mirdb.org/cgi-bin/target_detail.cgi?targetID=3166969	610	60	http://www.mirdb.org/cgi-bin/mature_mir.cgi?name=hsa-miR-4443	UBE3B	89910	ubiquitin protein ligase E3B
hsa-miR-4443	MIMAT0018961	3167511	http://www.mirdb.org/cgi-bin/target_detail.cgi?targetID=3167511	611	59	http://www.mirdb.org/cgi-bin/mature_mir.cgi?name=hsa-miR-4443	PGR	5241	progesterone receptor
hsa-miR-4443	MIMAT0018961	3167860	http://www.mirdb.org/cgi-bin/target_detail.cgi?targetID=3167860	612	59	http://www.mirdb.org/cgi-bin/mature_mir.cgi?name=hsa-miR-4443	ZNF714	148206	zinc finger protein 714
hsa-miR-4443	MIMAT0018961	3167514	http://www.mirdb.org/cgi-bin/target_detail.cgi?targetID=3167514	613	59	http://www.mirdb.org/cgi-bin/mature_mir.cgi?name=hsa-miR-4443	TNFSF4	7292	TNF superfamily member 4
hsa-miR-4443	MIMAT0018961	3167499	http://www.mirdb.org/cgi-bin/target_detail.cgi?targetID=3167499	614	59	http://www.mirdb.org/cgi-bin/mature_mir.cgi?name=hsa-miR-4443	ALDOB	229	aldolase, fructose-bisphosphate B
hsa-miR-4443	MIMAT0018961	3167089	http://www.mirdb.org/cgi-bin/target_detail.cgi?targetID=3167089	615	59	http://www.mirdb.org/cgi-bin/mature_mir.cgi?name=hsa-miR-4443	SBNO1	55206	strawberry notch homolog 1
hsa-miR-4443	MIMAT0018961	3167117	http://www.mirdb.org/cgi-bin/target_detail.cgi?targetID=3167117	616	59	http://www.mirdb.org/cgi-bin/mature_mir.cgi?name=hsa-miR-4443	ARMC5	79798	armadillo repeat containing 5
hsa-miR-4443	MIMAT0018961	3167157	http://www.mirdb.org/cgi-bin/target_detail.cgi?targetID=3167157	617	59	http://www.mirdb.org/cgi-bin/mature_mir.cgi?name=hsa-miR-4443	ELP1	8518	elongator complex protein 1
hsa-miR-4443	MIMAT0018961	3167325	http://www.mirdb.org/cgi-bin/target_detail.cgi?targetID=3167325	618	59	http://www.mirdb.org/cgi-bin/mature_mir.cgi?name=hsa-miR-4443	GLT1D1	144423	glycosyltransferase 1 domain containing 1
hsa-miR-4443	MIMAT0018961	3167478	http://www.mirdb.org/cgi-bin/target_detail.cgi?targetID=3167478	619	59	http://www.mirdb.org/cgi-bin/mature_mir.cgi?name=hsa-miR-4443	M1AP	130951	meiosis 1 associated protein
hsa-miR-4443	MIMAT0018961	3167795	http://www.mirdb.org/cgi-bin/target_detail.cgi?targetID=3167795	620	59	http://www.mirdb.org/cgi-bin/mature_mir.cgi?name=hsa-miR-4443	C11orf44	283171	chromosome 11 open reading frame 44
hsa-miR-4443	MIMAT0018961	3167049	http://www.mirdb.org/cgi-bin/target_detail.cgi?targetID=3167049	621	59	http://www.mirdb.org/cgi-bin/mature_mir.cgi?name=hsa-miR-4443	DCUN1D1	54165	defective in cullin neddylation 1 domain containing 1
hsa-miR-4443	MIMAT0018961	3167861	http://www.mirdb.org/cgi-bin/target_detail.cgi?targetID=3167861	622	59	http://www.mirdb.org/cgi-bin/mature_mir.cgi?name=hsa-miR-4443	PCDHB11	56125	protocadherin beta 11
hsa-miR-4443	MIMAT0018961	3167713	http://www.mirdb.org/cgi-bin/target_detail.cgi?targetID=3167713	623	59	http://www.mirdb.org/cgi-bin/mature_mir.cgi?name=hsa-miR-4443	ZCWPW1	55063	zinc finger CW-type and PWWP domain containing 1
hsa-miR-4443	MIMAT0018961	3167576	http://www.mirdb.org/cgi-bin/target_detail.cgi?targetID=3167576	624	59	http://www.mirdb.org/cgi-bin/mature_mir.cgi?name=hsa-miR-4443	KIAA0895	23366	KIAA0895
hsa-miR-4443	MIMAT0018961	3167060	http://www.mirdb.org/cgi-bin/target_detail.cgi?targetID=3167060	625	59	http://www.mirdb.org/cgi-bin/mature_mir.cgi?name=hsa-miR-4443	FKBP5	2289	FKBP prolyl isomerase 5
hsa-miR-4443	MIMAT0018961	3167129	http://www.mirdb.org/cgi-bin/target_detail.cgi?targetID=3167129	626	59	http://www.mirdb.org/cgi-bin/mature_mir.cgi?name=hsa-miR-4443	GFOD1	54438	glucose-fructose oxidoreductase domain containing 1
hsa-miR-4443	MIMAT0018961	3167753	http://www.mirdb.org/cgi-bin/target_detail.cgi?targetID=3167753	627	59	http://www.mirdb.org/cgi-bin/mature_mir.cgi?name=hsa-miR-4443	ACER3	55331	alkaline ceramidase 3
hsa-miR-4443	MIMAT0018961	3167668	http://www.mirdb.org/cgi-bin/target_detail.cgi?targetID=3167668	628	59	http://www.mirdb.org/cgi-bin/mature_mir.cgi?name=hsa-miR-4443	FLJ45513	729220	uncharacterized LOC729220
hsa-miR-4443	MIMAT0018961	3166987	http://www.mirdb.org/cgi-bin/target_detail.cgi?targetID=3166987	629	59	http://www.mirdb.org/cgi-bin/mature_mir.cgi?name=hsa-miR-4443	TTC38	55020	tetratricopeptide repeat domain 38
hsa-miR-4443	MIMAT0018961	3167662	http://www.mirdb.org/cgi-bin/target_detail.cgi?targetID=3167662	630	59	http://www.mirdb.org/cgi-bin/mature_mir.cgi?name=hsa-miR-4443	DIAPH1	1729	diaphanous related formin 1
hsa-miR-4443	MIMAT0018961	3167829	http://www.mirdb.org/cgi-bin/target_detail.cgi?targetID=3167829	631	59	http://www.mirdb.org/cgi-bin/mature_mir.cgi?name=hsa-miR-4443	ZNF346	23567	zinc finger protein 346
hsa-miR-4443	MIMAT0018961	3167543	http://www.mirdb.org/cgi-bin/target_detail.cgi?targetID=3167543	632	59	http://www.mirdb.org/cgi-bin/mature_mir.cgi?name=hsa-miR-4443	TMEM25	84866	transmembrane protein 25
hsa-miR-4443	MIMAT0018961	3167872	http://www.mirdb.org/cgi-bin/target_detail.cgi?targetID=3167872	633	59	http://www.mirdb.org/cgi-bin/mature_mir.cgi?name=hsa-miR-4443	SAMD9	54809	sterile alpha motif domain containing 9
hsa-miR-4443	MIMAT0018961	3167617	http://www.mirdb.org/cgi-bin/target_detail.cgi?targetID=3167617	634	59	http://www.mirdb.org/cgi-bin/mature_mir.cgi?name=hsa-miR-4443	UMPS	7372	uridine monophosphate synthetase
hsa-miR-4443	MIMAT0018961	3166956	http://www.mirdb.org/cgi-bin/target_detail.cgi?targetID=3166956	635	59	http://www.mirdb.org/cgi-bin/mature_mir.cgi?name=hsa-miR-4443	PLA2G2D	26279	phospholipase A2 group IID
hsa-miR-4443	MIMAT0018961	3166958	http://www.mirdb.org/cgi-bin/target_detail.cgi?targetID=3166958	636	59	http://www.mirdb.org/cgi-bin/mature_mir.cgi?name=hsa-miR-4443	GDF11	10220	growth differentiation factor 11
hsa-miR-4443	MIMAT0018961	3167572	http://www.mirdb.org/cgi-bin/target_detail.cgi?targetID=3167572	637	59	http://www.mirdb.org/cgi-bin/mature_mir.cgi?name=hsa-miR-4443	ATG12	9140	autophagy related 12
hsa-miR-4443	MIMAT0018961	3167666	http://www.mirdb.org/cgi-bin/target_detail.cgi?targetID=3167666	638	59	http://www.mirdb.org/cgi-bin/mature_mir.cgi?name=hsa-miR-4443	STOM	2040	stomatin
hsa-miR-4443	MIMAT0018961	3167134	http://www.mirdb.org/cgi-bin/target_detail.cgi?targetID=3167134	639	59	http://www.mirdb.org/cgi-bin/mature_mir.cgi?name=hsa-miR-4443	UTP25	27042	UTP25, small subunit processor component
hsa-miR-4443	MIMAT0018961	3167726	http://www.mirdb.org/cgi-bin/target_detail.cgi?targetID=3167726	640	59	http://www.mirdb.org/cgi-bin/mature_mir.cgi?name=hsa-miR-4443	FAM171B	165215	family with sequence similarity 171 member B
hsa-miR-4443	MIMAT0018961	3167887	http://www.mirdb.org/cgi-bin/target_detail.cgi?targetID=3167887	641	58	http://www.mirdb.org/cgi-bin/mature_mir.cgi?name=hsa-miR-4443	BHLHB9	80823	basic helix-loop-helix family member b9
hsa-miR-4443	MIMAT0018961	3167891	http://www.mirdb.org/cgi-bin/target_detail.cgi?targetID=3167891	642	58	http://www.mirdb.org/cgi-bin/mature_mir.cgi?name=hsa-miR-4443	MYADM	91663	myeloid associated differentiation marker
hsa-miR-4443	MIMAT0018961	3167650	http://www.mirdb.org/cgi-bin/target_detail.cgi?targetID=3167650	643	58	http://www.mirdb.org/cgi-bin/mature_mir.cgi?name=hsa-miR-4443	RHOBTB2	23221	Rho related BTB domain containing 2
hsa-miR-4443	MIMAT0018961	3167106	http://www.mirdb.org/cgi-bin/target_detail.cgi?targetID=3167106	644	58	http://www.mirdb.org/cgi-bin/mature_mir.cgi?name=hsa-miR-4443	ABL2	27	ABL proto-oncogene 2, non-receptor tyrosine kinase
hsa-miR-4443	MIMAT0018961	3167616	http://www.mirdb.org/cgi-bin/target_detail.cgi?targetID=3167616	645	58	http://www.mirdb.org/cgi-bin/mature_mir.cgi?name=hsa-miR-4443	TBR1	10716	T-box, brain 1
hsa-miR-4443	MIMAT0018961	3167030	http://www.mirdb.org/cgi-bin/target_detail.cgi?targetID=3167030	646	58	http://www.mirdb.org/cgi-bin/mature_mir.cgi?name=hsa-miR-4443	EVC	2121	EvC ciliary complex subunit 1
hsa-miR-4443	MIMAT0018961	3167265	http://www.mirdb.org/cgi-bin/target_detail.cgi?targetID=3167265	647	58	http://www.mirdb.org/cgi-bin/mature_mir.cgi?name=hsa-miR-4443	BET1L	51272	Bet1 golgi vesicular membrane trafficking protein like
hsa-miR-4443	MIMAT0018961	3167661	http://www.mirdb.org/cgi-bin/target_detail.cgi?targetID=3167661	648	58	http://www.mirdb.org/cgi-bin/mature_mir.cgi?name=hsa-miR-4443	ARHGAP32	9743	Rho GTPase activating protein 32
hsa-miR-4443	MIMAT0018961	3167692	http://www.mirdb.org/cgi-bin/target_detail.cgi?targetID=3167692	649	58	http://www.mirdb.org/cgi-bin/mature_mir.cgi?name=hsa-miR-4443	SEC16B	89866	SEC16 homolog B, endoplasmic reticulum export factor
hsa-miR-4443	MIMAT0018961	3167761	http://www.mirdb.org/cgi-bin/target_detail.cgi?targetID=3167761	650	58	http://www.mirdb.org/cgi-bin/mature_mir.cgi?name=hsa-miR-4443	NUDT4	11163	nudix hydrolase 4
hsa-miR-4443	MIMAT0018961	3167750	http://www.mirdb.org/cgi-bin/target_detail.cgi?targetID=3167750	651	58	http://www.mirdb.org/cgi-bin/mature_mir.cgi?name=hsa-miR-4443	NDUFA2	4695	NADH:ubiquinone oxidoreductase subunit A2
hsa-miR-4443	MIMAT0018961	3167311	http://www.mirdb.org/cgi-bin/target_detail.cgi?targetID=3167311	652	58	http://www.mirdb.org/cgi-bin/mature_mir.cgi?name=hsa-miR-4443	TNFSF9	8744	TNF superfamily member 9
hsa-miR-4443	MIMAT0018961	3167695	http://www.mirdb.org/cgi-bin/target_detail.cgi?targetID=3167695	653	58	http://www.mirdb.org/cgi-bin/mature_mir.cgi?name=hsa-miR-4443	THRB	7068	thyroid hormone receptor beta
hsa-miR-4443	MIMAT0018961	3167447	http://www.mirdb.org/cgi-bin/target_detail.cgi?targetID=3167447	654	58	http://www.mirdb.org/cgi-bin/mature_mir.cgi?name=hsa-miR-4443	CNTNAP1	8506	contactin associated protein 1
hsa-miR-4443	MIMAT0018961	3167148	http://www.mirdb.org/cgi-bin/target_detail.cgi?targetID=3167148	655	58	http://www.mirdb.org/cgi-bin/mature_mir.cgi?name=hsa-miR-4443	TMPRSS4	56649	transmembrane serine protease 4
hsa-miR-4443	MIMAT0018961	3167018	http://www.mirdb.org/cgi-bin/target_detail.cgi?targetID=3167018	656	58	http://www.mirdb.org/cgi-bin/mature_mir.cgi?name=hsa-miR-4443	DOT1L	84444	DOT1 like histone lysine methyltransferase
hsa-miR-4443	MIMAT0018961	3167284	http://www.mirdb.org/cgi-bin/target_detail.cgi?targetID=3167284	657	58	http://www.mirdb.org/cgi-bin/mature_mir.cgi?name=hsa-miR-4443	SCN4A	6329	sodium voltage-gated channel alpha subunit 4
hsa-miR-4443	MIMAT0018961	3167103	http://www.mirdb.org/cgi-bin/target_detail.cgi?targetID=3167103	658	58	http://www.mirdb.org/cgi-bin/mature_mir.cgi?name=hsa-miR-4443	GNAO1	2775	G protein subunit alpha o1
hsa-miR-4443	MIMAT0018961	3167300	http://www.mirdb.org/cgi-bin/target_detail.cgi?targetID=3167300	659	58	http://www.mirdb.org/cgi-bin/mature_mir.cgi?name=hsa-miR-4443	SHISAL1	85352	shisa like 1
hsa-miR-4443	MIMAT0018961	3167120	http://www.mirdb.org/cgi-bin/target_detail.cgi?targetID=3167120	660	58	http://www.mirdb.org/cgi-bin/mature_mir.cgi?name=hsa-miR-4443	ZNF776	284309	zinc finger protein 776
hsa-miR-4443	MIMAT0018961	3167570	http://www.mirdb.org/cgi-bin/target_detail.cgi?targetID=3167570	661	58	http://www.mirdb.org/cgi-bin/mature_mir.cgi?name=hsa-miR-4443	SHC3	53358	SHC adaptor protein 3
hsa-miR-4443	MIMAT0018961	3167131	http://www.mirdb.org/cgi-bin/target_detail.cgi?targetID=3167131	662	58	http://www.mirdb.org/cgi-bin/mature_mir.cgi?name=hsa-miR-4443	NHLRC4	283948	NHL repeat containing 4
hsa-miR-4443	MIMAT0018961	3167799	http://www.mirdb.org/cgi-bin/target_detail.cgi?targetID=3167799	663	58	http://www.mirdb.org/cgi-bin/mature_mir.cgi?name=hsa-miR-4443	STPG1	90529	sperm tail PG-rich repeat containing 1
hsa-miR-4443	MIMAT0018961	3166980	http://www.mirdb.org/cgi-bin/target_detail.cgi?targetID=3166980	664	58	http://www.mirdb.org/cgi-bin/mature_mir.cgi?name=hsa-miR-4443	ZDHHC16	84287	zinc finger DHHC-type containing 16
hsa-miR-4443	MIMAT0018961	3167053	http://www.mirdb.org/cgi-bin/target_detail.cgi?targetID=3167053	665	58	http://www.mirdb.org/cgi-bin/mature_mir.cgi?name=hsa-miR-4443	MAML3	55534	mastermind like transcriptional coactivator 3
hsa-miR-4443	MIMAT0018961	3167064	http://www.mirdb.org/cgi-bin/target_detail.cgi?targetID=3167064	666	58	http://www.mirdb.org/cgi-bin/mature_mir.cgi?name=hsa-miR-4443	LDLRAD3	143458	low density lipoprotein receptor class A domain containing 3
hsa-miR-4443	MIMAT0018961	3167225	http://www.mirdb.org/cgi-bin/target_detail.cgi?targetID=3167225	667	58	http://www.mirdb.org/cgi-bin/mature_mir.cgi?name=hsa-miR-4443	EMP2	2013	epithelial membrane protein 2
hsa-miR-4443	MIMAT0018961	3167487	http://www.mirdb.org/cgi-bin/target_detail.cgi?targetID=3167487	668	58	http://www.mirdb.org/cgi-bin/mature_mir.cgi?name=hsa-miR-4443	SH3RF2	153769	SH3 domain containing ring finger 2
hsa-miR-4443	MIMAT0018961	3167198	http://www.mirdb.org/cgi-bin/target_detail.cgi?targetID=3167198	669	58	http://www.mirdb.org/cgi-bin/mature_mir.cgi?name=hsa-miR-4443	SZT2	23334	SZT2, KICSTOR complex subunit
hsa-miR-4443	MIMAT0018961	3167841	http://www.mirdb.org/cgi-bin/target_detail.cgi?targetID=3167841	670	58	http://www.mirdb.org/cgi-bin/mature_mir.cgi?name=hsa-miR-4443	S100A7A	338324	S100 calcium binding protein A7A
hsa-miR-4443	MIMAT0018961	3167812	http://www.mirdb.org/cgi-bin/target_detail.cgi?targetID=3167812	671	58	http://www.mirdb.org/cgi-bin/mature_mir.cgi?name=hsa-miR-4443	ANKRD42	338699	ankyrin repeat domain 42
hsa-miR-4443	MIMAT0018961	3167588	http://www.mirdb.org/cgi-bin/target_detail.cgi?targetID=3167588	672	58	http://www.mirdb.org/cgi-bin/mature_mir.cgi?name=hsa-miR-4443	C9orf66	157983	chromosome 9 open reading frame 66
hsa-miR-4443	MIMAT0018961	3167024	http://www.mirdb.org/cgi-bin/target_detail.cgi?targetID=3167024	673	57	http://www.mirdb.org/cgi-bin/mature_mir.cgi?name=hsa-miR-4443	ZNF619	285267	zinc finger protein 619
hsa-miR-4443	MIMAT0018961	3167769	http://www.mirdb.org/cgi-bin/target_detail.cgi?targetID=3167769	674	57	http://www.mirdb.org/cgi-bin/mature_mir.cgi?name=hsa-miR-4443	EIF4EBP1	1978	eukaryotic translation initiation factor 4E binding protein 1
hsa-miR-4443	MIMAT0018961	3167642	http://www.mirdb.org/cgi-bin/target_detail.cgi?targetID=3167642	675	57	http://www.mirdb.org/cgi-bin/mature_mir.cgi?name=hsa-miR-4443	CD300LF	146722	CD300 molecule like family member f
hsa-miR-4443	MIMAT0018961	3167766	http://www.mirdb.org/cgi-bin/target_detail.cgi?targetID=3167766	676	57	http://www.mirdb.org/cgi-bin/mature_mir.cgi?name=hsa-miR-4443	UCK2	7371	uridine-cytidine kinase 2
hsa-miR-4443	MIMAT0018961	3167431	http://www.mirdb.org/cgi-bin/target_detail.cgi?targetID=3167431	677	57	http://www.mirdb.org/cgi-bin/mature_mir.cgi?name=hsa-miR-4443	CCDC9B	388115	coiled-coil domain containing 9B
hsa-miR-4443	MIMAT0018961	3167275	http://www.mirdb.org/cgi-bin/target_detail.cgi?targetID=3167275	678	57	http://www.mirdb.org/cgi-bin/mature_mir.cgi?name=hsa-miR-4443	PCSK7	9159	proprotein convertase subtilisin/kexin type 7
hsa-miR-4443	MIMAT0018961	3167491	http://www.mirdb.org/cgi-bin/target_detail.cgi?targetID=3167491	679	57	http://www.mirdb.org/cgi-bin/mature_mir.cgi?name=hsa-miR-4443	ISCA2	122961	iron-sulfur cluster assembly 2
hsa-miR-4443	MIMAT0018961	3167496	http://www.mirdb.org/cgi-bin/target_detail.cgi?targetID=3167496	680	57	http://www.mirdb.org/cgi-bin/mature_mir.cgi?name=hsa-miR-4443	ZNF90	7643	zinc finger protein 90
hsa-miR-4443	MIMAT0018961	3167097	http://www.mirdb.org/cgi-bin/target_detail.cgi?targetID=3167097	681	57	http://www.mirdb.org/cgi-bin/mature_mir.cgi?name=hsa-miR-4443	TGFB2	7042	transforming growth factor beta 2
hsa-miR-4443	MIMAT0018961	3167016	http://www.mirdb.org/cgi-bin/target_detail.cgi?targetID=3167016	682	57	http://www.mirdb.org/cgi-bin/mature_mir.cgi?name=hsa-miR-4443	TRA2B	6434	transformer 2 beta homolog
hsa-miR-4443	MIMAT0018961	3167010	http://www.mirdb.org/cgi-bin/target_detail.cgi?targetID=3167010	683	57	http://www.mirdb.org/cgi-bin/mature_mir.cgi?name=hsa-miR-4443	DND1	373863	DND microRNA-mediated repression inhibitor 1
hsa-miR-4443	MIMAT0018961	3166972	http://www.mirdb.org/cgi-bin/target_detail.cgi?targetID=3166972	684	57	http://www.mirdb.org/cgi-bin/mature_mir.cgi?name=hsa-miR-4443	CCER2	643669	coiled-coil glutamate rich protein 2
hsa-miR-4443	MIMAT0018961	3167424	http://www.mirdb.org/cgi-bin/target_detail.cgi?targetID=3167424	685	57	http://www.mirdb.org/cgi-bin/mature_mir.cgi?name=hsa-miR-4443	BNC2	54796	basonuclin 2
hsa-miR-4443	MIMAT0018961	3167167	http://www.mirdb.org/cgi-bin/target_detail.cgi?targetID=3167167	686	57	http://www.mirdb.org/cgi-bin/mature_mir.cgi?name=hsa-miR-4443	PLOD1	5351	procollagen-lysine,2-oxoglutarate 5-dioxygenase 1
hsa-miR-4443	MIMAT0018961	3167846	http://www.mirdb.org/cgi-bin/target_detail.cgi?targetID=3167846	687	57	http://www.mirdb.org/cgi-bin/mature_mir.cgi?name=hsa-miR-4443	HLA-E	3133	major histocompatibility complex, class I, E
hsa-miR-4443	MIMAT0018961	3167034	http://www.mirdb.org/cgi-bin/target_detail.cgi?targetID=3167034	688	57	http://www.mirdb.org/cgi-bin/mature_mir.cgi?name=hsa-miR-4443	SLC25A36	55186	solute carrier family 25 member 36
hsa-miR-4443	MIMAT0018961	3167336	http://www.mirdb.org/cgi-bin/target_detail.cgi?targetID=3167336	689	57	http://www.mirdb.org/cgi-bin/mature_mir.cgi?name=hsa-miR-4443	FHL3	2275	four and a half LIM domains 3
hsa-miR-4443	MIMAT0018961	3167694	http://www.mirdb.org/cgi-bin/target_detail.cgi?targetID=3167694	690	57	http://www.mirdb.org/cgi-bin/mature_mir.cgi?name=hsa-miR-4443	LOC102724265	102724265	uncharacterized LOC102724265
hsa-miR-4443	MIMAT0018961	3167625	http://www.mirdb.org/cgi-bin/target_detail.cgi?targetID=3167625	691	57	http://www.mirdb.org/cgi-bin/mature_mir.cgi?name=hsa-miR-4443	ARL4C	10123	ADP ribosylation factor like GTPase 4C
hsa-miR-4443	MIMAT0018961	3167238	http://www.mirdb.org/cgi-bin/target_detail.cgi?targetID=3167238	692	57	http://www.mirdb.org/cgi-bin/mature_mir.cgi?name=hsa-miR-4443	DIRAS2	54769	DIRAS family GTPase 2
hsa-miR-4443	MIMAT0018961	3167380	http://www.mirdb.org/cgi-bin/target_detail.cgi?targetID=3167380	693	57	http://www.mirdb.org/cgi-bin/mature_mir.cgi?name=hsa-miR-4443	TACR3	6870	tachykinin receptor 3
hsa-miR-4443	MIMAT0018961	3167779	http://www.mirdb.org/cgi-bin/target_detail.cgi?targetID=3167779	694	57	http://www.mirdb.org/cgi-bin/mature_mir.cgi?name=hsa-miR-4443	SLMAP	7871	sarcolemma associated protein
hsa-miR-4443	MIMAT0018961	3167039	http://www.mirdb.org/cgi-bin/target_detail.cgi?targetID=3167039	695	57	http://www.mirdb.org/cgi-bin/mature_mir.cgi?name=hsa-miR-4443	CARM1	10498	coactivator associated arginine methyltransferase 1
hsa-miR-4443	MIMAT0018961	3166994	http://www.mirdb.org/cgi-bin/target_detail.cgi?targetID=3166994	696	56	http://www.mirdb.org/cgi-bin/mature_mir.cgi?name=hsa-miR-4443	PIANP	196500	PILR alpha associated neural protein
hsa-miR-4443	MIMAT0018961	3167805	http://www.mirdb.org/cgi-bin/target_detail.cgi?targetID=3167805	697	56	http://www.mirdb.org/cgi-bin/mature_mir.cgi?name=hsa-miR-4443	THTPA	79178	thiamine triphosphatase
hsa-miR-4443	MIMAT0018961	3167435	http://www.mirdb.org/cgi-bin/target_detail.cgi?targetID=3167435	698	56	http://www.mirdb.org/cgi-bin/mature_mir.cgi?name=hsa-miR-4443	SLC45A4	57210	solute carrier family 45 member 4
hsa-miR-4443	MIMAT0018961	3167125	http://www.mirdb.org/cgi-bin/target_detail.cgi?targetID=3167125	699	56	http://www.mirdb.org/cgi-bin/mature_mir.cgi?name=hsa-miR-4443	PMM2	5373	phosphomannomutase 2
hsa-miR-4443	MIMAT0018961	3167299	http://www.mirdb.org/cgi-bin/target_detail.cgi?targetID=3167299	700	56	http://www.mirdb.org/cgi-bin/mature_mir.cgi?name=hsa-miR-4443	ZNF134	7693	zinc finger protein 134
hsa-miR-4443	MIMAT0018961	3167756	http://www.mirdb.org/cgi-bin/target_detail.cgi?targetID=3167756	701	56	http://www.mirdb.org/cgi-bin/mature_mir.cgi?name=hsa-miR-4443	SBK1	388228	SH3 domain binding kinase 1
hsa-miR-4443	MIMAT0018961	3167825	http://www.mirdb.org/cgi-bin/target_detail.cgi?targetID=3167825	702	56	http://www.mirdb.org/cgi-bin/mature_mir.cgi?name=hsa-miR-4443	PLEKHG4B	153478	pleckstrin homology and RhoGEF domain containing G4B
hsa-miR-4443	MIMAT0018961	3167605	http://www.mirdb.org/cgi-bin/target_detail.cgi?targetID=3167605	703	56	http://www.mirdb.org/cgi-bin/mature_mir.cgi?name=hsa-miR-4443	CDRT4	284040	CMT1A duplicated region transcript 4
hsa-miR-4443	MIMAT0018961	3167743	http://www.mirdb.org/cgi-bin/target_detail.cgi?targetID=3167743	704	56	http://www.mirdb.org/cgi-bin/mature_mir.cgi?name=hsa-miR-4443	SVEP1	79987	sushi, von Willebrand factor type A, EGF and pentraxin domain containing 1
hsa-miR-4443	MIMAT0018961	3166991	http://www.mirdb.org/cgi-bin/target_detail.cgi?targetID=3166991	705	56	http://www.mirdb.org/cgi-bin/mature_mir.cgi?name=hsa-miR-4443	VGLL2	245806	vestigial like family member 2
hsa-miR-4443	MIMAT0018961	3167671	http://www.mirdb.org/cgi-bin/target_detail.cgi?targetID=3167671	706	56	http://www.mirdb.org/cgi-bin/mature_mir.cgi?name=hsa-miR-4443	KPRP	448834	keratinocyte proline rich protein
hsa-miR-4443	MIMAT0018961	3167227	http://www.mirdb.org/cgi-bin/target_detail.cgi?targetID=3167227	707	56	http://www.mirdb.org/cgi-bin/mature_mir.cgi?name=hsa-miR-4443	ASB16	92591	ankyrin repeat and SOCS box containing 16
hsa-miR-4443	MIMAT0018961	3167540	http://www.mirdb.org/cgi-bin/target_detail.cgi?targetID=3167540	708	56	http://www.mirdb.org/cgi-bin/mature_mir.cgi?name=hsa-miR-4443	TMED7	51014	transmembrane p24 trafficking protein 7
hsa-miR-4443	MIMAT0018961	3167876	http://www.mirdb.org/cgi-bin/target_detail.cgi?targetID=3167876	709	56	http://www.mirdb.org/cgi-bin/mature_mir.cgi?name=hsa-miR-4443	HTR3E	285242	5-hydroxytryptamine receptor 3E
hsa-miR-4443	MIMAT0018961	3167432	http://www.mirdb.org/cgi-bin/target_detail.cgi?targetID=3167432	710	56	http://www.mirdb.org/cgi-bin/mature_mir.cgi?name=hsa-miR-4443	EIF4E2	9470	eukaryotic translation initiation factor 4E family member 2
hsa-miR-4443	MIMAT0018961	3167500	http://www.mirdb.org/cgi-bin/target_detail.cgi?targetID=3167500	711	56	http://www.mirdb.org/cgi-bin/mature_mir.cgi?name=hsa-miR-4443	YPEL4	219539	yippee like 4
hsa-miR-4443	MIMAT0018961	3167631	http://www.mirdb.org/cgi-bin/target_detail.cgi?targetID=3167631	712	56	http://www.mirdb.org/cgi-bin/mature_mir.cgi?name=hsa-miR-4443	FMO2	2327	flavin containing monooxygenase 2
hsa-miR-4443	MIMAT0018961	3167608	http://www.mirdb.org/cgi-bin/target_detail.cgi?targetID=3167608	713	56	http://www.mirdb.org/cgi-bin/mature_mir.cgi?name=hsa-miR-4443	IQSEC3	440073	IQ motif and Sec7 domain 3
hsa-miR-4443	MIMAT0018961	3166968	http://www.mirdb.org/cgi-bin/target_detail.cgi?targetID=3166968	714	56	http://www.mirdb.org/cgi-bin/mature_mir.cgi?name=hsa-miR-4443	PCBP4	57060	poly(rC) binding protein 4
hsa-miR-4443	MIMAT0018961	3166964	http://www.mirdb.org/cgi-bin/target_detail.cgi?targetID=3166964	715	56	http://www.mirdb.org/cgi-bin/mature_mir.cgi?name=hsa-miR-4443	RBBP5	5929	RB binding protein 5, histone lysine methyltransferase complex subunit
hsa-miR-4443	MIMAT0018961	3167734	http://www.mirdb.org/cgi-bin/target_detail.cgi?targetID=3167734	716	56	http://www.mirdb.org/cgi-bin/mature_mir.cgi?name=hsa-miR-4443	ADCK1	57143	aarF domain containing kinase 1
hsa-miR-4443	MIMAT0018961	3167185	http://www.mirdb.org/cgi-bin/target_detail.cgi?targetID=3167185	717	56	http://www.mirdb.org/cgi-bin/mature_mir.cgi?name=hsa-miR-4443	TMEM214	54867	transmembrane protein 214
hsa-miR-4443	MIMAT0018961	3167704	http://www.mirdb.org/cgi-bin/target_detail.cgi?targetID=3167704	718	56	http://www.mirdb.org/cgi-bin/mature_mir.cgi?name=hsa-miR-4443	FBLN1	2192	fibulin 1
hsa-miR-4443	MIMAT0018961	3167698	http://www.mirdb.org/cgi-bin/target_detail.cgi?targetID=3167698	719	56	http://www.mirdb.org/cgi-bin/mature_mir.cgi?name=hsa-miR-4443	SEMA5A	9037	semaphorin 5A
hsa-miR-4443	MIMAT0018961	3167388	http://www.mirdb.org/cgi-bin/target_detail.cgi?targetID=3167388	720	56	http://www.mirdb.org/cgi-bin/mature_mir.cgi?name=hsa-miR-4443	ZNF703	80139	zinc finger protein 703
hsa-miR-4443	MIMAT0018961	3167096	http://www.mirdb.org/cgi-bin/target_detail.cgi?targetID=3167096	721	56	http://www.mirdb.org/cgi-bin/mature_mir.cgi?name=hsa-miR-4443	HIPK2	28996	homeodomain interacting protein kinase 2
hsa-miR-4443	MIMAT0018961	3167479	http://www.mirdb.org/cgi-bin/target_detail.cgi?targetID=3167479	722	56	http://www.mirdb.org/cgi-bin/mature_mir.cgi?name=hsa-miR-4443	PPM1A	5494	protein phosphatase, Mg2+/Mn2+ dependent 1A
hsa-miR-4443	MIMAT0018961	3167358	http://www.mirdb.org/cgi-bin/target_detail.cgi?targetID=3167358	723	55	http://www.mirdb.org/cgi-bin/mature_mir.cgi?name=hsa-miR-4443	DLGAP1	9229	DLG associated protein 1
hsa-miR-4443	MIMAT0018961	3167578	http://www.mirdb.org/cgi-bin/target_detail.cgi?targetID=3167578	724	55	http://www.mirdb.org/cgi-bin/mature_mir.cgi?name=hsa-miR-4443	TRIM67	440730	tripartite motif containing 67
hsa-miR-4443	MIMAT0018961	3167624	http://www.mirdb.org/cgi-bin/target_detail.cgi?targetID=3167624	725	55	http://www.mirdb.org/cgi-bin/mature_mir.cgi?name=hsa-miR-4443	SEL1L	6400	SEL1L, ERAD E3 ligase adaptor subunit
hsa-miR-4443	MIMAT0018961	3167205	http://www.mirdb.org/cgi-bin/target_detail.cgi?targetID=3167205	726	55	http://www.mirdb.org/cgi-bin/mature_mir.cgi?name=hsa-miR-4443	E2F3	1871	E2F transcription factor 3
hsa-miR-4443	MIMAT0018961	3167541	http://www.mirdb.org/cgi-bin/target_detail.cgi?targetID=3167541	727	55	http://www.mirdb.org/cgi-bin/mature_mir.cgi?name=hsa-miR-4443	PPP1R16B	26051	protein phosphatase 1 regulatory subunit 16B
hsa-miR-4443	MIMAT0018961	3167739	http://www.mirdb.org/cgi-bin/target_detail.cgi?targetID=3167739	728	55	http://www.mirdb.org/cgi-bin/mature_mir.cgi?name=hsa-miR-4443	MTHFR	4524	methylenetetrahydrofolate reductase
hsa-miR-4443	MIMAT0018961	3166954	http://www.mirdb.org/cgi-bin/target_detail.cgi?targetID=3166954	729	55	http://www.mirdb.org/cgi-bin/mature_mir.cgi?name=hsa-miR-4443	RBM20	282996	RNA binding motif protein 20
hsa-miR-4443	MIMAT0018961	3167724	http://www.mirdb.org/cgi-bin/target_detail.cgi?targetID=3167724	730	55	http://www.mirdb.org/cgi-bin/mature_mir.cgi?name=hsa-miR-4443	FNTB	2342	farnesyltransferase, CAAX box, beta
hsa-miR-4443	MIMAT0018961	3167379	http://www.mirdb.org/cgi-bin/target_detail.cgi?targetID=3167379	731	55	http://www.mirdb.org/cgi-bin/mature_mir.cgi?name=hsa-miR-4443	SERF2	10169	small EDRK-rich factor 2
hsa-miR-4443	MIMAT0018961	3167510	http://www.mirdb.org/cgi-bin/target_detail.cgi?targetID=3167510	732	55	http://www.mirdb.org/cgi-bin/mature_mir.cgi?name=hsa-miR-4443	CLCN7	1186	chloride voltage-gated channel 7
hsa-miR-4443	MIMAT0018961	3167204	http://www.mirdb.org/cgi-bin/target_detail.cgi?targetID=3167204	733	55	http://www.mirdb.org/cgi-bin/mature_mir.cgi?name=hsa-miR-4443	TMEM135	65084	transmembrane protein 135
hsa-miR-4443	MIMAT0018961	3167878	http://www.mirdb.org/cgi-bin/target_detail.cgi?targetID=3167878	734	55	http://www.mirdb.org/cgi-bin/mature_mir.cgi?name=hsa-miR-4443	DEFB132	400830	defensin beta 132
hsa-miR-4443	MIMAT0018961	3167316	http://www.mirdb.org/cgi-bin/target_detail.cgi?targetID=3167316	735	55	http://www.mirdb.org/cgi-bin/mature_mir.cgi?name=hsa-miR-4443	MMP8	4317	matrix metallopeptidase 8
hsa-miR-4443	MIMAT0018961	3167023	http://www.mirdb.org/cgi-bin/target_detail.cgi?targetID=3167023	736	55	http://www.mirdb.org/cgi-bin/mature_mir.cgi?name=hsa-miR-4443	PLXNA2	5362	plexin A2
hsa-miR-4443	MIMAT0018961	3167641	http://www.mirdb.org/cgi-bin/target_detail.cgi?targetID=3167641	737	55	http://www.mirdb.org/cgi-bin/mature_mir.cgi?name=hsa-miR-4443	PODN	127435	podocan
hsa-miR-4443	MIMAT0018961	3167058	http://www.mirdb.org/cgi-bin/target_detail.cgi?targetID=3167058	738	55	http://www.mirdb.org/cgi-bin/mature_mir.cgi?name=hsa-miR-4443	KPNA3	3839	karyopherin subunit alpha 3
hsa-miR-4443	MIMAT0018961	3167583	http://www.mirdb.org/cgi-bin/target_detail.cgi?targetID=3167583	739	55	http://www.mirdb.org/cgi-bin/mature_mir.cgi?name=hsa-miR-4443	NF2	4771	neurofibromin 2
hsa-miR-4443	MIMAT0018961	3167138	http://www.mirdb.org/cgi-bin/target_detail.cgi?targetID=3167138	740	55	http://www.mirdb.org/cgi-bin/mature_mir.cgi?name=hsa-miR-4443	NDST1	3340	N-deacetylase and N-sulfotransferase 1
hsa-miR-4443	MIMAT0018961	3167054	http://www.mirdb.org/cgi-bin/target_detail.cgi?targetID=3167054	741	55	http://www.mirdb.org/cgi-bin/mature_mir.cgi?name=hsa-miR-4443	ARHGAP30	257106	Rho GTPase activating protein 30
hsa-miR-4443	MIMAT0018961	3167628	http://www.mirdb.org/cgi-bin/target_detail.cgi?targetID=3167628	742	55	http://www.mirdb.org/cgi-bin/mature_mir.cgi?name=hsa-miR-4443	PIRT	644139	phosphoinositide interacting regulator of transient receptor potential channels
hsa-miR-4443	MIMAT0018961	3167862	http://www.mirdb.org/cgi-bin/target_detail.cgi?targetID=3167862	743	55	http://www.mirdb.org/cgi-bin/mature_mir.cgi?name=hsa-miR-4443	STK32C	282974	serine/threonine kinase 32C
hsa-miR-4443	MIMAT0018961	3167032	http://www.mirdb.org/cgi-bin/target_detail.cgi?targetID=3167032	744	55	http://www.mirdb.org/cgi-bin/mature_mir.cgi?name=hsa-miR-4443	TRIOBP	11078	TRIO and F-actin binding protein
hsa-miR-4443	MIMAT0018961	3167195	http://www.mirdb.org/cgi-bin/target_detail.cgi?targetID=3167195	745	55	http://www.mirdb.org/cgi-bin/mature_mir.cgi?name=hsa-miR-4443	SLC9A5	6553	solute carrier family 9 member A5
hsa-miR-4443	MIMAT0018961	3167239	http://www.mirdb.org/cgi-bin/target_detail.cgi?targetID=3167239	746	55	http://www.mirdb.org/cgi-bin/mature_mir.cgi?name=hsa-miR-4443	PDHA1	5160	pyruvate dehydrogenase E1 alpha 1 subunit
hsa-miR-4443	MIMAT0018961	3167798	http://www.mirdb.org/cgi-bin/target_detail.cgi?targetID=3167798	747	55	http://www.mirdb.org/cgi-bin/mature_mir.cgi?name=hsa-miR-4443	TVP23C-CDRT4	100533496	TVP23C-CDRT4 readthrough
hsa-miR-4443	MIMAT0018961	3167664	http://www.mirdb.org/cgi-bin/target_detail.cgi?targetID=3167664	748	55	http://www.mirdb.org/cgi-bin/mature_mir.cgi?name=hsa-miR-4443	ATP6V1C1	528	ATPase H+ transporting V1 subunit C1
hsa-miR-4443	MIMAT0018961	3167855	http://www.mirdb.org/cgi-bin/target_detail.cgi?targetID=3167855	749	55	http://www.mirdb.org/cgi-bin/mature_mir.cgi?name=hsa-miR-4443	PHC2	1912	polyhomeotic homolog 2
hsa-miR-4443	MIMAT0018961	3167452	http://www.mirdb.org/cgi-bin/target_detail.cgi?targetID=3167452	750	55	http://www.mirdb.org/cgi-bin/mature_mir.cgi?name=hsa-miR-4443	TGM2	7052	transglutaminase 2
hsa-miR-4443	MIMAT0018961	3167264	http://www.mirdb.org/cgi-bin/target_detail.cgi?targetID=3167264	751	55	http://www.mirdb.org/cgi-bin/mature_mir.cgi?name=hsa-miR-4443	KCNB1	3745	potassium voltage-gated channel subfamily B member 1
hsa-miR-4443	MIMAT0018961	3167824	http://www.mirdb.org/cgi-bin/target_detail.cgi?targetID=3167824	752	55	http://www.mirdb.org/cgi-bin/mature_mir.cgi?name=hsa-miR-4443	CYP20A1	57404	cytochrome P450 family 20 subfamily A member 1
hsa-miR-4443	MIMAT0018961	3167752	http://www.mirdb.org/cgi-bin/target_detail.cgi?targetID=3167752	753	55	http://www.mirdb.org/cgi-bin/mature_mir.cgi?name=hsa-miR-4443	SH3BP2	6452	SH3 domain binding protein 2
hsa-miR-4443	MIMAT0018961	3167206	http://www.mirdb.org/cgi-bin/target_detail.cgi?targetID=3167206	754	55	http://www.mirdb.org/cgi-bin/mature_mir.cgi?name=hsa-miR-4443	PFKFB3	5209	6-phosphofructo-2-kinase/fructose-2,6-biphosphatase 3
hsa-miR-4443	MIMAT0018961	3167559	http://www.mirdb.org/cgi-bin/target_detail.cgi?targetID=3167559	755	55	http://www.mirdb.org/cgi-bin/mature_mir.cgi?name=hsa-miR-4443	NEFL	4747	neurofilament light
hsa-miR-4443	MIMAT0018961	3167566	http://www.mirdb.org/cgi-bin/target_detail.cgi?targetID=3167566	756	55	http://www.mirdb.org/cgi-bin/mature_mir.cgi?name=hsa-miR-4443	GNPDA1	10007	glucosamine-6-phosphate deaminase 1
hsa-miR-4443	MIMAT0018961	3167755	http://www.mirdb.org/cgi-bin/target_detail.cgi?targetID=3167755	757	54	http://www.mirdb.org/cgi-bin/mature_mir.cgi?name=hsa-miR-4443	HECTD4	283450	HECT domain E3 ubiquitin protein ligase 4
hsa-miR-4443	MIMAT0018961	3166967	http://www.mirdb.org/cgi-bin/target_detail.cgi?targetID=3166967	758	54	http://www.mirdb.org/cgi-bin/mature_mir.cgi?name=hsa-miR-4443	PCIF1	63935	PDX1 C-terminal inhibiting factor 1
hsa-miR-4443	MIMAT0018961	3167196	http://www.mirdb.org/cgi-bin/target_detail.cgi?targetID=3167196	759	54	http://www.mirdb.org/cgi-bin/mature_mir.cgi?name=hsa-miR-4443	GINS4	84296	GINS complex subunit 4
hsa-miR-4443	MIMAT0018961	3167174	http://www.mirdb.org/cgi-bin/target_detail.cgi?targetID=3167174	760	54	http://www.mirdb.org/cgi-bin/mature_mir.cgi?name=hsa-miR-4443	WASF2	10163	WAS protein family member 2
hsa-miR-4443	MIMAT0018961	3167268	http://www.mirdb.org/cgi-bin/target_detail.cgi?targetID=3167268	761	54	http://www.mirdb.org/cgi-bin/mature_mir.cgi?name=hsa-miR-4443	KAT6A	7994	lysine acetyltransferase 6A
hsa-miR-4443	MIMAT0018961	3166989	http://www.mirdb.org/cgi-bin/target_detail.cgi?targetID=3166989	762	54	http://www.mirdb.org/cgi-bin/mature_mir.cgi?name=hsa-miR-4443	DNAI2	64446	dynein axonemal intermediate chain 2
hsa-miR-4443	MIMAT0018961	3167243	http://www.mirdb.org/cgi-bin/target_detail.cgi?targetID=3167243	763	54	http://www.mirdb.org/cgi-bin/mature_mir.cgi?name=hsa-miR-4443	CALR	811	calreticulin
hsa-miR-4443	MIMAT0018961	3167266	http://www.mirdb.org/cgi-bin/target_detail.cgi?targetID=3167266	764	54	http://www.mirdb.org/cgi-bin/mature_mir.cgi?name=hsa-miR-4443	CERS1	10715	ceramide synthase 1
hsa-miR-4443	MIMAT0018961	3167169	http://www.mirdb.org/cgi-bin/target_detail.cgi?targetID=3167169	765	54	http://www.mirdb.org/cgi-bin/mature_mir.cgi?name=hsa-miR-4443	CCDC121	79635	coiled-coil domain containing 121
hsa-miR-4443	MIMAT0018961	3167822	http://www.mirdb.org/cgi-bin/target_detail.cgi?targetID=3167822	766	54	http://www.mirdb.org/cgi-bin/mature_mir.cgi?name=hsa-miR-4443	HIRIP3	8479	HIRA interacting protein 3
hsa-miR-4443	MIMAT0018961	3167813	http://www.mirdb.org/cgi-bin/target_detail.cgi?targetID=3167813	767	54	http://www.mirdb.org/cgi-bin/mature_mir.cgi?name=hsa-miR-4443	APOBEC3F	200316	apolipoprotein B mRNA editing enzyme catalytic subunit 3F
hsa-miR-4443	MIMAT0018961	3167797	http://www.mirdb.org/cgi-bin/target_detail.cgi?targetID=3167797	768	54	http://www.mirdb.org/cgi-bin/mature_mir.cgi?name=hsa-miR-4443	VXN	254778	vexin
hsa-miR-4443	MIMAT0018961	3167783	http://www.mirdb.org/cgi-bin/target_detail.cgi?targetID=3167783	769	54	http://www.mirdb.org/cgi-bin/mature_mir.cgi?name=hsa-miR-4443	MOBP	4336	myelin-associated oligodendrocyte basic protein
hsa-miR-4443	MIMAT0018961	3167226	http://www.mirdb.org/cgi-bin/target_detail.cgi?targetID=3167226	770	54	http://www.mirdb.org/cgi-bin/mature_mir.cgi?name=hsa-miR-4443	PPME1	51400	protein phosphatase methylesterase 1
hsa-miR-4443	MIMAT0018961	3167464	http://www.mirdb.org/cgi-bin/target_detail.cgi?targetID=3167464	771	54	http://www.mirdb.org/cgi-bin/mature_mir.cgi?name=hsa-miR-4443	HIF1AN	55662	hypoxia inducible factor 1 subunit alpha inhibitor
hsa-miR-4443	MIMAT0018961	3167328	http://www.mirdb.org/cgi-bin/target_detail.cgi?targetID=3167328	772	54	http://www.mirdb.org/cgi-bin/mature_mir.cgi?name=hsa-miR-4443	TLN2	83660	talin 2
hsa-miR-4443	MIMAT0018961	3167031	http://www.mirdb.org/cgi-bin/target_detail.cgi?targetID=3167031	773	54	http://www.mirdb.org/cgi-bin/mature_mir.cgi?name=hsa-miR-4443	SUPT16H	11198	SPT16 homolog, facilitates chromatin remodeling subunit
hsa-miR-4443	MIMAT0018961	3167348	http://www.mirdb.org/cgi-bin/target_detail.cgi?targetID=3167348	774	54	http://www.mirdb.org/cgi-bin/mature_mir.cgi?name=hsa-miR-4443	MDM2	4193	MDM2 proto-oncogene
hsa-miR-4443	MIMAT0018961	3167687	http://www.mirdb.org/cgi-bin/target_detail.cgi?targetID=3167687	775	54	http://www.mirdb.org/cgi-bin/mature_mir.cgi?name=hsa-miR-4443	PKNOX2	63876	PBX/knotted 1 homeobox 2
hsa-miR-4443	MIMAT0018961	3167429	http://www.mirdb.org/cgi-bin/target_detail.cgi?targetID=3167429	776	54	http://www.mirdb.org/cgi-bin/mature_mir.cgi?name=hsa-miR-4443	C4orf3	401152	chromosome 4 open reading frame 3
hsa-miR-4443	MIMAT0018961	3167482	http://www.mirdb.org/cgi-bin/target_detail.cgi?targetID=3167482	777	54	http://www.mirdb.org/cgi-bin/mature_mir.cgi?name=hsa-miR-4443	LRRC25	126364	leucine rich repeat containing 25
hsa-miR-4443	MIMAT0018961	3167636	http://www.mirdb.org/cgi-bin/target_detail.cgi?targetID=3167636	778	54	http://www.mirdb.org/cgi-bin/mature_mir.cgi?name=hsa-miR-4443	TXLNG	55787	taxilin gamma
hsa-miR-4443	MIMAT0018961	3167453	http://www.mirdb.org/cgi-bin/target_detail.cgi?targetID=3167453	779	54	http://www.mirdb.org/cgi-bin/mature_mir.cgi?name=hsa-miR-4443	CBX6	23466	chromobox 6
hsa-miR-4443	MIMAT0018961	3167673	http://www.mirdb.org/cgi-bin/target_detail.cgi?targetID=3167673	780	54	http://www.mirdb.org/cgi-bin/mature_mir.cgi?name=hsa-miR-4443	RIMS3	9783	regulating synaptic membrane exocytosis 3
hsa-miR-4443	MIMAT0018961	3167019	http://www.mirdb.org/cgi-bin/target_detail.cgi?targetID=3167019	781	54	http://www.mirdb.org/cgi-bin/mature_mir.cgi?name=hsa-miR-4443	SH2D3C	10044	SH2 domain containing 3C
hsa-miR-4443	MIMAT0018961	3167127	http://www.mirdb.org/cgi-bin/target_detail.cgi?targetID=3167127	782	54	http://www.mirdb.org/cgi-bin/mature_mir.cgi?name=hsa-miR-4443	MMP11	4320	matrix metallopeptidase 11
hsa-miR-4443	MIMAT0018961	3167333	http://www.mirdb.org/cgi-bin/target_detail.cgi?targetID=3167333	783	54	http://www.mirdb.org/cgi-bin/mature_mir.cgi?name=hsa-miR-4443	NAA60	79903	N(alpha)-acetyltransferase 60, NatF catalytic subunit
hsa-miR-4443	MIMAT0018961	3167329	http://www.mirdb.org/cgi-bin/target_detail.cgi?targetID=3167329	784	54	http://www.mirdb.org/cgi-bin/mature_mir.cgi?name=hsa-miR-4443	ATG16L1	55054	autophagy related 16 like 1
hsa-miR-4443	MIMAT0018961	3167073	http://www.mirdb.org/cgi-bin/target_detail.cgi?targetID=3167073	785	54	http://www.mirdb.org/cgi-bin/mature_mir.cgi?name=hsa-miR-4443	TGFA	7039	transforming growth factor alpha
hsa-miR-4443	MIMAT0018961	3167595	http://www.mirdb.org/cgi-bin/target_detail.cgi?targetID=3167595	786	54	http://www.mirdb.org/cgi-bin/mature_mir.cgi?name=hsa-miR-4443	GATAD2A	54815	GATA zinc finger domain containing 2A
hsa-miR-4443	MIMAT0018961	3167314	http://www.mirdb.org/cgi-bin/target_detail.cgi?targetID=3167314	787	54	http://www.mirdb.org/cgi-bin/mature_mir.cgi?name=hsa-miR-4443	ZSCAN29	146050	zinc finger and SCAN domain containing 29
hsa-miR-4443	MIMAT0018961	3167717	http://www.mirdb.org/cgi-bin/target_detail.cgi?targetID=3167717	788	54	http://www.mirdb.org/cgi-bin/mature_mir.cgi?name=hsa-miR-4443	APOBEC3C	27350	apolipoprotein B mRNA editing enzyme catalytic subunit 3C
hsa-miR-4443	MIMAT0018961	3167437	http://www.mirdb.org/cgi-bin/target_detail.cgi?targetID=3167437	789	54	http://www.mirdb.org/cgi-bin/mature_mir.cgi?name=hsa-miR-4443	CD96	10225	CD96 molecule
hsa-miR-4443	MIMAT0018961	3167711	http://www.mirdb.org/cgi-bin/target_detail.cgi?targetID=3167711	790	54	http://www.mirdb.org/cgi-bin/mature_mir.cgi?name=hsa-miR-4443	ZNF416	55659	zinc finger protein 416
hsa-miR-4443	MIMAT0018961	3167550	http://www.mirdb.org/cgi-bin/target_detail.cgi?targetID=3167550	791	54	http://www.mirdb.org/cgi-bin/mature_mir.cgi?name=hsa-miR-4443	MAPK8	5599	mitogen-activated protein kinase 8
hsa-miR-4443	MIMAT0018961	3167544	http://www.mirdb.org/cgi-bin/target_detail.cgi?targetID=3167544	792	54	http://www.mirdb.org/cgi-bin/mature_mir.cgi?name=hsa-miR-4443	DCUN1D5	84259	defective in cullin neddylation 1 domain containing 5
hsa-miR-4443	MIMAT0018961	3167145	http://www.mirdb.org/cgi-bin/target_detail.cgi?targetID=3167145	793	53	http://www.mirdb.org/cgi-bin/mature_mir.cgi?name=hsa-miR-4443	ZNF418	147686	zinc finger protein 418
hsa-miR-4443	MIMAT0018961	3167322	http://www.mirdb.org/cgi-bin/target_detail.cgi?targetID=3167322	794	53	http://www.mirdb.org/cgi-bin/mature_mir.cgi?name=hsa-miR-4443	FAM160A1	729830	family with sequence similarity 160 member A1
hsa-miR-4443	MIMAT0018961	3167644	http://www.mirdb.org/cgi-bin/target_detail.cgi?targetID=3167644	795	53	http://www.mirdb.org/cgi-bin/mature_mir.cgi?name=hsa-miR-4443	APOPT1	84334	apoptogenic 1, mitochondrial
hsa-miR-4443	MIMAT0018961	3167048	http://www.mirdb.org/cgi-bin/target_detail.cgi?targetID=3167048	796	53	http://www.mirdb.org/cgi-bin/mature_mir.cgi?name=hsa-miR-4443	TRMT9B	57604	tRNA methyltransferase 9B (putative)
hsa-miR-4443	MIMAT0018961	3167197	http://www.mirdb.org/cgi-bin/target_detail.cgi?targetID=3167197	797	53	http://www.mirdb.org/cgi-bin/mature_mir.cgi?name=hsa-miR-4443	ATP7B	540	ATPase copper transporting beta
hsa-miR-4443	MIMAT0018961	3167315	http://www.mirdb.org/cgi-bin/target_detail.cgi?targetID=3167315	798	53	http://www.mirdb.org/cgi-bin/mature_mir.cgi?name=hsa-miR-4443	GIMAP5	55340	GTPase, IMAP family member 5
hsa-miR-4443	MIMAT0018961	3167407	http://www.mirdb.org/cgi-bin/target_detail.cgi?targetID=3167407	799	53	http://www.mirdb.org/cgi-bin/mature_mir.cgi?name=hsa-miR-4443	DEPDC5	9681	DEP domain containing 5
hsa-miR-4443	MIMAT0018961	3167794	http://www.mirdb.org/cgi-bin/target_detail.cgi?targetID=3167794	800	53	http://www.mirdb.org/cgi-bin/mature_mir.cgi?name=hsa-miR-4443	MTMR7	9108	myotubularin related protein 7
hsa-miR-4443	MIMAT0018961	3167403	http://www.mirdb.org/cgi-bin/target_detail.cgi?targetID=3167403	801	53	http://www.mirdb.org/cgi-bin/mature_mir.cgi?name=hsa-miR-4443	RAB39A	54734	RAB39A, member RAS oncogene family
hsa-miR-4443	MIMAT0018961	3167385	http://www.mirdb.org/cgi-bin/target_detail.cgi?targetID=3167385	802	53	http://www.mirdb.org/cgi-bin/mature_mir.cgi?name=hsa-miR-4443	SYT2	127833	synaptotagmin 2
hsa-miR-4443	MIMAT0018961	3167235	http://www.mirdb.org/cgi-bin/target_detail.cgi?targetID=3167235	803	53	http://www.mirdb.org/cgi-bin/mature_mir.cgi?name=hsa-miR-4443	GOLGA6L1	283767	golgin A6 family-like 1
hsa-miR-4443	MIMAT0018961	3167121	http://www.mirdb.org/cgi-bin/target_detail.cgi?targetID=3167121	804	53	http://www.mirdb.org/cgi-bin/mature_mir.cgi?name=hsa-miR-4443	CLEC3A	10143	C-type lectin domain family 3 member A
hsa-miR-4443	MIMAT0018961	3167326	http://www.mirdb.org/cgi-bin/target_detail.cgi?targetID=3167326	805	53	http://www.mirdb.org/cgi-bin/mature_mir.cgi?name=hsa-miR-4443	GOLGA6L6	727832	golgin A6 family-like 6
hsa-miR-4443	MIMAT0018961	3167335	http://www.mirdb.org/cgi-bin/target_detail.cgi?targetID=3167335	806	53	http://www.mirdb.org/cgi-bin/mature_mir.cgi?name=hsa-miR-4443	ZNF664	144348	zinc finger protein 664
hsa-miR-4443	MIMAT0018961	3167351	http://www.mirdb.org/cgi-bin/target_detail.cgi?targetID=3167351	807	53	http://www.mirdb.org/cgi-bin/mature_mir.cgi?name=hsa-miR-4443	MACO1	55219	macoilin 1
hsa-miR-4443	MIMAT0018961	3167568	http://www.mirdb.org/cgi-bin/target_detail.cgi?targetID=3167568	808	53	http://www.mirdb.org/cgi-bin/mature_mir.cgi?name=hsa-miR-4443	TP53I11	9537	tumor protein p53 inducible protein 11
hsa-miR-4443	MIMAT0018961	3167090	http://www.mirdb.org/cgi-bin/target_detail.cgi?targetID=3167090	809	53	http://www.mirdb.org/cgi-bin/mature_mir.cgi?name=hsa-miR-4443	CNP	1267	2',3'-cyclic nucleotide 3' phosphodiesterase
hsa-miR-4443	MIMAT0018961	3167132	http://www.mirdb.org/cgi-bin/target_detail.cgi?targetID=3167132	810	53	http://www.mirdb.org/cgi-bin/mature_mir.cgi?name=hsa-miR-4443	GIMAP1-GIMAP5	100527949	GIMAP1-GIMAP5 readthrough
hsa-miR-4443	MIMAT0018961	3167806	http://www.mirdb.org/cgi-bin/target_detail.cgi?targetID=3167806	811	53	http://www.mirdb.org/cgi-bin/mature_mir.cgi?name=hsa-miR-4443	CMA1	1215	chymase 1
hsa-miR-4443	MIMAT0018961	3167365	http://www.mirdb.org/cgi-bin/target_detail.cgi?targetID=3167365	812	53	http://www.mirdb.org/cgi-bin/mature_mir.cgi?name=hsa-miR-4443	TRAPPC2	6399	trafficking protein particle complex 2
hsa-miR-4443	MIMAT0018961	3167229	http://www.mirdb.org/cgi-bin/target_detail.cgi?targetID=3167229	813	53	http://www.mirdb.org/cgi-bin/mature_mir.cgi?name=hsa-miR-4443	BNIP2	663	BCL2 interacting protein 2
hsa-miR-4443	MIMAT0018961	3167005	http://www.mirdb.org/cgi-bin/target_detail.cgi?targetID=3167005	814	53	http://www.mirdb.org/cgi-bin/mature_mir.cgi?name=hsa-miR-4443	MYO1A	4640	myosin IA
hsa-miR-4443	MIMAT0018961	3167879	http://www.mirdb.org/cgi-bin/target_detail.cgi?targetID=3167879	815	53	http://www.mirdb.org/cgi-bin/mature_mir.cgi?name=hsa-miR-4443	PLAGL2	5326	PLAG1 like zinc finger 2
hsa-miR-4443	MIMAT0018961	3167183	http://www.mirdb.org/cgi-bin/target_detail.cgi?targetID=3167183	816	53	http://www.mirdb.org/cgi-bin/mature_mir.cgi?name=hsa-miR-4443	MTF1	4520	metal regulatory transcription factor 1
hsa-miR-4443	MIMAT0018961	3167683	http://www.mirdb.org/cgi-bin/target_detail.cgi?targetID=3167683	817	53	http://www.mirdb.org/cgi-bin/mature_mir.cgi?name=hsa-miR-4443	NABP1	64859	nucleic acid binding protein 1
hsa-miR-4443	MIMAT0018961	3167819	http://www.mirdb.org/cgi-bin/target_detail.cgi?targetID=3167819	818	53	http://www.mirdb.org/cgi-bin/mature_mir.cgi?name=hsa-miR-4443	GASK1B	51313	golgi associated kinase 1B
hsa-miR-4443	MIMAT0018961	3167699	http://www.mirdb.org/cgi-bin/target_detail.cgi?targetID=3167699	819	53	http://www.mirdb.org/cgi-bin/mature_mir.cgi?name=hsa-miR-4443	WASHC4	23325	WASH complex subunit 4
hsa-miR-4443	MIMAT0018961	3167270	http://www.mirdb.org/cgi-bin/target_detail.cgi?targetID=3167270	820	53	http://www.mirdb.org/cgi-bin/mature_mir.cgi?name=hsa-miR-4443	KLHL30	377007	kelch like family member 30
hsa-miR-4443	MIMAT0018961	3167355	http://www.mirdb.org/cgi-bin/target_detail.cgi?targetID=3167355	821	53	http://www.mirdb.org/cgi-bin/mature_mir.cgi?name=hsa-miR-4443	PPL	5493	periplakin
hsa-miR-4443	MIMAT0018961	3167153	http://www.mirdb.org/cgi-bin/target_detail.cgi?targetID=3167153	822	53	http://www.mirdb.org/cgi-bin/mature_mir.cgi?name=hsa-miR-4443	PUM1	9698	pumilio RNA binding family member 1
hsa-miR-4443	MIMAT0018961	3167180	http://www.mirdb.org/cgi-bin/target_detail.cgi?targetID=3167180	823	53	http://www.mirdb.org/cgi-bin/mature_mir.cgi?name=hsa-miR-4443	PTGIS	5740	prostaglandin I2 synthase
hsa-miR-4443	MIMAT0018961	3167672	http://www.mirdb.org/cgi-bin/target_detail.cgi?targetID=3167672	824	53	http://www.mirdb.org/cgi-bin/mature_mir.cgi?name=hsa-miR-4443	PAIP2B	400961	poly(A) binding protein interacting protein 2B
hsa-miR-4443	MIMAT0018961	3167670	http://www.mirdb.org/cgi-bin/target_detail.cgi?targetID=3167670	825	53	http://www.mirdb.org/cgi-bin/mature_mir.cgi?name=hsa-miR-4443	NFIA	4774	nuclear factor I A
hsa-miR-4443	MIMAT0018961	3167354	http://www.mirdb.org/cgi-bin/target_detail.cgi?targetID=3167354	826	53	http://www.mirdb.org/cgi-bin/mature_mir.cgi?name=hsa-miR-4443	FAM222A	84915	family with sequence similarity 222 member A
hsa-miR-4443	MIMAT0018961	3167001	http://www.mirdb.org/cgi-bin/target_detail.cgi?targetID=3167001	827	53	http://www.mirdb.org/cgi-bin/mature_mir.cgi?name=hsa-miR-4443	MON1A	84315	MON1 homolog A, secretory trafficking associated
hsa-miR-4443	MIMAT0018961	3167165	http://www.mirdb.org/cgi-bin/target_detail.cgi?targetID=3167165	828	53	http://www.mirdb.org/cgi-bin/mature_mir.cgi?name=hsa-miR-4443	P2RY8	286530	P2Y receptor family member 8
hsa-miR-4443	MIMAT0018961	3167192	http://www.mirdb.org/cgi-bin/target_detail.cgi?targetID=3167192	829	53	http://www.mirdb.org/cgi-bin/mature_mir.cgi?name=hsa-miR-4443	LRRC59	55379	leucine rich repeat containing 59
hsa-miR-4443	MIMAT0018961	3167536	http://www.mirdb.org/cgi-bin/target_detail.cgi?targetID=3167536	830	53	http://www.mirdb.org/cgi-bin/mature_mir.cgi?name=hsa-miR-4443	ATP2B2	491	ATPase plasma membrane Ca2+ transporting 2
hsa-miR-4443	MIMAT0018961	3167244	http://www.mirdb.org/cgi-bin/target_detail.cgi?targetID=3167244	831	52	http://www.mirdb.org/cgi-bin/mature_mir.cgi?name=hsa-miR-4443	HR	55806	HR, lysine demethylase and nuclear receptor corepressor
hsa-miR-4443	MIMAT0018961	3167347	http://www.mirdb.org/cgi-bin/target_detail.cgi?targetID=3167347	832	52	http://www.mirdb.org/cgi-bin/mature_mir.cgi?name=hsa-miR-4443	CREBZF	58487	CREB/ATF bZIP transcription factor
hsa-miR-4443	MIMAT0018961	3167535	http://www.mirdb.org/cgi-bin/target_detail.cgi?targetID=3167535	833	52	http://www.mirdb.org/cgi-bin/mature_mir.cgi?name=hsa-miR-4443	C6orf132	647024	chromosome 6 open reading frame 132
hsa-miR-4443	MIMAT0018961	3167353	http://www.mirdb.org/cgi-bin/target_detail.cgi?targetID=3167353	834	52	http://www.mirdb.org/cgi-bin/mature_mir.cgi?name=hsa-miR-4443	SPOUT1	51490	SPOUT domain containing methyltransferase 1
hsa-miR-4443	MIMAT0018961	3167531	http://www.mirdb.org/cgi-bin/target_detail.cgi?targetID=3167531	835	52	http://www.mirdb.org/cgi-bin/mature_mir.cgi?name=hsa-miR-4443	ARL10	285598	ADP ribosylation factor like GTPase 10
hsa-miR-4443	MIMAT0018961	3167527	http://www.mirdb.org/cgi-bin/target_detail.cgi?targetID=3167527	836	52	http://www.mirdb.org/cgi-bin/mature_mir.cgi?name=hsa-miR-4443	BCKDK	10295	branched chain ketoacid dehydrogenase kinase
hsa-miR-4443	MIMAT0018961	3167223	http://www.mirdb.org/cgi-bin/target_detail.cgi?targetID=3167223	837	52	http://www.mirdb.org/cgi-bin/mature_mir.cgi?name=hsa-miR-4443	CTDSPL	10217	CTD small phosphatase like
hsa-miR-4443	MIMAT0018961	3167071	http://www.mirdb.org/cgi-bin/target_detail.cgi?targetID=3167071	838	52	http://www.mirdb.org/cgi-bin/mature_mir.cgi?name=hsa-miR-4443	AMBRA1	55626	autophagy and beclin 1 regulator 1
hsa-miR-4443	MIMAT0018961	3167815	http://www.mirdb.org/cgi-bin/target_detail.cgi?targetID=3167815	839	52	http://www.mirdb.org/cgi-bin/mature_mir.cgi?name=hsa-miR-4443	CCN4	8840	cellular communication network factor 4
hsa-miR-4443	MIMAT0018961	3167557	http://www.mirdb.org/cgi-bin/target_detail.cgi?targetID=3167557	840	52	http://www.mirdb.org/cgi-bin/mature_mir.cgi?name=hsa-miR-4443	P2RY1	5028	purinergic receptor P2Y1
hsa-miR-4443	MIMAT0018961	3167563	http://www.mirdb.org/cgi-bin/target_detail.cgi?targetID=3167563	841	52	http://www.mirdb.org/cgi-bin/mature_mir.cgi?name=hsa-miR-4443	HK1	3098	hexokinase 1
hsa-miR-4443	MIMAT0018961	3167517	http://www.mirdb.org/cgi-bin/target_detail.cgi?targetID=3167517	842	52	http://www.mirdb.org/cgi-bin/mature_mir.cgi?name=hsa-miR-4443	ZNF629	23361	zinc finger protein 629
hsa-miR-4443	MIMAT0018961	3167567	http://www.mirdb.org/cgi-bin/target_detail.cgi?targetID=3167567	843	52	http://www.mirdb.org/cgi-bin/mature_mir.cgi?name=hsa-miR-4443	PPARGC1B	133522	PPARG coactivator 1 beta
hsa-miR-4443	MIMAT0018961	3167014	http://www.mirdb.org/cgi-bin/target_detail.cgi?targetID=3167014	844	52	http://www.mirdb.org/cgi-bin/mature_mir.cgi?name=hsa-miR-4443	KRT73	319101	keratin 73
hsa-miR-4443	MIMAT0018961	3166959	http://www.mirdb.org/cgi-bin/target_detail.cgi?targetID=3166959	845	52	http://www.mirdb.org/cgi-bin/mature_mir.cgi?name=hsa-miR-4443	PAQR8	85315	progestin and adipoQ receptor family member 8
hsa-miR-4443	MIMAT0018961	3167470	http://www.mirdb.org/cgi-bin/target_detail.cgi?targetID=3167470	846	52	http://www.mirdb.org/cgi-bin/mature_mir.cgi?name=hsa-miR-4443	ALDH7A1	501	aldehyde dehydrogenase 7 family member A1
hsa-miR-4443	MIMAT0018961	3167728	http://www.mirdb.org/cgi-bin/target_detail.cgi?targetID=3167728	847	52	http://www.mirdb.org/cgi-bin/mature_mir.cgi?name=hsa-miR-4443	PPP2R1B	5519	protein phosphatase 2 scaffold subunit Abeta
hsa-miR-4443	MIMAT0018961	3167184	http://www.mirdb.org/cgi-bin/target_detail.cgi?targetID=3167184	848	52	http://www.mirdb.org/cgi-bin/mature_mir.cgi?name=hsa-miR-4443	CD74	972	CD74 molecule
hsa-miR-4443	MIMAT0018961	3167276	http://www.mirdb.org/cgi-bin/target_detail.cgi?targetID=3167276	849	52	http://www.mirdb.org/cgi-bin/mature_mir.cgi?name=hsa-miR-4443	PHF21A	51317	PHD finger protein 21A
hsa-miR-4443	MIMAT0018961	3167702	http://www.mirdb.org/cgi-bin/target_detail.cgi?targetID=3167702	850	52	http://www.mirdb.org/cgi-bin/mature_mir.cgi?name=hsa-miR-4443	RC3H1	149041	ring finger and CCCH-type domains 1
hsa-miR-4443	MIMAT0018961	3167262	http://www.mirdb.org/cgi-bin/target_detail.cgi?targetID=3167262	851	52	http://www.mirdb.org/cgi-bin/mature_mir.cgi?name=hsa-miR-4443	HBP1	26959	HMG-box transcription factor 1
hsa-miR-4443	MIMAT0018961	3167426	http://www.mirdb.org/cgi-bin/target_detail.cgi?targetID=3167426	852	52	http://www.mirdb.org/cgi-bin/mature_mir.cgi?name=hsa-miR-4443	TMOD2	29767	tropomodulin 2
hsa-miR-4443	MIMAT0018961	3167295	http://www.mirdb.org/cgi-bin/target_detail.cgi?targetID=3167295	853	52	http://www.mirdb.org/cgi-bin/mature_mir.cgi?name=hsa-miR-4443	SSC4D	136853	scavenger receptor cysteine rich family member with 4 domains
hsa-miR-4443	MIMAT0018961	3167292	http://www.mirdb.org/cgi-bin/target_detail.cgi?targetID=3167292	854	52	http://www.mirdb.org/cgi-bin/mature_mir.cgi?name=hsa-miR-4443	PDE4B	5142	phosphodiesterase 4B
hsa-miR-4443	MIMAT0018961	3167889	http://www.mirdb.org/cgi-bin/target_detail.cgi?targetID=3167889	855	52	http://www.mirdb.org/cgi-bin/mature_mir.cgi?name=hsa-miR-4443	DBT	1629	dihydrolipoamide branched chain transacylase E2
hsa-miR-4443	MIMAT0018961	3167890	http://www.mirdb.org/cgi-bin/target_detail.cgi?targetID=3167890	856	52	http://www.mirdb.org/cgi-bin/mature_mir.cgi?name=hsa-miR-4443	C3orf70	285382	chromosome 3 open reading frame 70
hsa-miR-4443	MIMAT0018961	3166986	http://www.mirdb.org/cgi-bin/target_detail.cgi?targetID=3166986	857	52	http://www.mirdb.org/cgi-bin/mature_mir.cgi?name=hsa-miR-4443	RXRB	6257	retinoid X receptor beta
hsa-miR-4443	MIMAT0018961	3167248	http://www.mirdb.org/cgi-bin/target_detail.cgi?targetID=3167248	858	52	http://www.mirdb.org/cgi-bin/mature_mir.cgi?name=hsa-miR-4443	RAP1GAP2	23108	RAP1 GTPase activating protein 2
hsa-miR-4443	MIMAT0018961	3167433	http://www.mirdb.org/cgi-bin/target_detail.cgi?targetID=3167433	859	52	http://www.mirdb.org/cgi-bin/mature_mir.cgi?name=hsa-miR-4443	STX17	55014	syntaxin 17
hsa-miR-4443	MIMAT0018961	3167004	http://www.mirdb.org/cgi-bin/target_detail.cgi?targetID=3167004	860	52	http://www.mirdb.org/cgi-bin/mature_mir.cgi?name=hsa-miR-4443	SRL	6345	sarcalumenin
hsa-miR-4443	MIMAT0018961	3167334	http://www.mirdb.org/cgi-bin/target_detail.cgi?targetID=3167334	861	52	http://www.mirdb.org/cgi-bin/mature_mir.cgi?name=hsa-miR-4443	MUC13	56667	mucin 13, cell surface associated
hsa-miR-4443	MIMAT0018961	3166963	http://www.mirdb.org/cgi-bin/target_detail.cgi?targetID=3166963	862	52	http://www.mirdb.org/cgi-bin/mature_mir.cgi?name=hsa-miR-4443	TUBB	203068	tubulin beta class I
hsa-miR-4443	MIMAT0018961	3167477	http://www.mirdb.org/cgi-bin/target_detail.cgi?targetID=3167477	863	52	http://www.mirdb.org/cgi-bin/mature_mir.cgi?name=hsa-miR-4443	MCHR1	2847	melanin concentrating hormone receptor 1
hsa-miR-4443	MIMAT0018961	3167476	http://www.mirdb.org/cgi-bin/target_detail.cgi?targetID=3167476	864	52	http://www.mirdb.org/cgi-bin/mature_mir.cgi?name=hsa-miR-4443	PKIA	5569	cAMP-dependent protein kinase inhibitor alpha
hsa-miR-4443	MIMAT0018961	3167170	http://www.mirdb.org/cgi-bin/target_detail.cgi?targetID=3167170	865	52	http://www.mirdb.org/cgi-bin/mature_mir.cgi?name=hsa-miR-4443	SLC38A1	81539	solute carrier family 38 member 1
hsa-miR-4443	MIMAT0018961	3167286	http://www.mirdb.org/cgi-bin/target_detail.cgi?targetID=3167286	866	52	http://www.mirdb.org/cgi-bin/mature_mir.cgi?name=hsa-miR-4443	HDAC11	79885	histone deacetylase 11
hsa-miR-4443	MIMAT0018961	3167122	http://www.mirdb.org/cgi-bin/target_detail.cgi?targetID=3167122	867	52	http://www.mirdb.org/cgi-bin/mature_mir.cgi?name=hsa-miR-4443	PCGF3	10336	polycomb group ring finger 3
hsa-miR-4443	MIMAT0018961	3167885	http://www.mirdb.org/cgi-bin/target_detail.cgi?targetID=3167885	868	52	http://www.mirdb.org/cgi-bin/mature_mir.cgi?name=hsa-miR-4443	UQCRQ	27089	ubiquinol-cytochrome c reductase complex III subunit VII
hsa-miR-4443	MIMAT0018961	3167838	http://www.mirdb.org/cgi-bin/target_detail.cgi?targetID=3167838	869	51	http://www.mirdb.org/cgi-bin/mature_mir.cgi?name=hsa-miR-4443	ATRNL1	26033	attractin like 1
hsa-miR-4443	MIMAT0018961	3167534	http://www.mirdb.org/cgi-bin/target_detail.cgi?targetID=3167534	870	51	http://www.mirdb.org/cgi-bin/mature_mir.cgi?name=hsa-miR-4443	EPHB2	2048	EPH receptor B2
hsa-miR-4443	MIMAT0018961	3167444	http://www.mirdb.org/cgi-bin/target_detail.cgi?targetID=3167444	871	51	http://www.mirdb.org/cgi-bin/mature_mir.cgi?name=hsa-miR-4443	LTB4R2	56413	leukotriene B4 receptor 2
hsa-miR-4443	MIMAT0018961	3167854	http://www.mirdb.org/cgi-bin/target_detail.cgi?targetID=3167854	872	51	http://www.mirdb.org/cgi-bin/mature_mir.cgi?name=hsa-miR-4443	RORA	6095	RAR related orphan receptor A
hsa-miR-4443	MIMAT0018961	3167203	http://www.mirdb.org/cgi-bin/target_detail.cgi?targetID=3167203	873	51	http://www.mirdb.org/cgi-bin/mature_mir.cgi?name=hsa-miR-4443	APPBP2	10513	amyloid beta precursor protein binding protein 2
hsa-miR-4443	MIMAT0018961	3167473	http://www.mirdb.org/cgi-bin/target_detail.cgi?targetID=3167473	874	51	http://www.mirdb.org/cgi-bin/mature_mir.cgi?name=hsa-miR-4443	IMPDH1	3614	inosine monophosphate dehydrogenase 1
hsa-miR-4443	MIMAT0018961	3167094	http://www.mirdb.org/cgi-bin/target_detail.cgi?targetID=3167094	875	51	http://www.mirdb.org/cgi-bin/mature_mir.cgi?name=hsa-miR-4443	SLAMF8	56833	SLAM family member 8
hsa-miR-4443	MIMAT0018961	3167082	http://www.mirdb.org/cgi-bin/target_detail.cgi?targetID=3167082	876	51	http://www.mirdb.org/cgi-bin/mature_mir.cgi?name=hsa-miR-4443	TSNARE1	203062	t-SNARE domain containing 1
hsa-miR-4443	MIMAT0018961	3167465	http://www.mirdb.org/cgi-bin/target_detail.cgi?targetID=3167465	877	51	http://www.mirdb.org/cgi-bin/mature_mir.cgi?name=hsa-miR-4443	XRCC3	7517	X-ray repair cross complementing 3
hsa-miR-4443	MIMAT0018961	3167457	http://www.mirdb.org/cgi-bin/target_detail.cgi?targetID=3167457	878	51	http://www.mirdb.org/cgi-bin/mature_mir.cgi?name=hsa-miR-4443	ZNF652	22834	zinc finger protein 652
hsa-miR-4443	MIMAT0018961	3167182	http://www.mirdb.org/cgi-bin/target_detail.cgi?targetID=3167182	879	51	http://www.mirdb.org/cgi-bin/mature_mir.cgi?name=hsa-miR-4443	MR1	3140	major histocompatibility complex, class I-related
hsa-miR-4443	MIMAT0018961	3167419	http://www.mirdb.org/cgi-bin/target_detail.cgi?targetID=3167419	880	51	http://www.mirdb.org/cgi-bin/mature_mir.cgi?name=hsa-miR-4443	NACC2	138151	NACC family member 2
hsa-miR-4443	MIMAT0018961	3167384	http://www.mirdb.org/cgi-bin/target_detail.cgi?targetID=3167384	881	51	http://www.mirdb.org/cgi-bin/mature_mir.cgi?name=hsa-miR-4443	DBF4B	80174	DBF4 zinc finger B
hsa-miR-4443	MIMAT0018961	3167562	http://www.mirdb.org/cgi-bin/target_detail.cgi?targetID=3167562	882	51	http://www.mirdb.org/cgi-bin/mature_mir.cgi?name=hsa-miR-4443	ADIG	149685	adipogenin
hsa-miR-4443	MIMAT0018961	3167257	http://www.mirdb.org/cgi-bin/target_detail.cgi?targetID=3167257	883	51	http://www.mirdb.org/cgi-bin/mature_mir.cgi?name=hsa-miR-4443	STON2	85439	stonin 2
hsa-miR-4443	MIMAT0018961	3167345	http://www.mirdb.org/cgi-bin/target_detail.cgi?targetID=3167345	884	51	http://www.mirdb.org/cgi-bin/mature_mir.cgi?name=hsa-miR-4443	CD34	947	CD34 molecule
hsa-miR-4443	MIMAT0018961	3167630	http://www.mirdb.org/cgi-bin/target_detail.cgi?targetID=3167630	885	51	http://www.mirdb.org/cgi-bin/mature_mir.cgi?name=hsa-miR-4443	WWOX	51741	WW domain containing oxidoreductase
hsa-miR-4443	MIMAT0018961	3167298	http://www.mirdb.org/cgi-bin/target_detail.cgi?targetID=3167298	886	51	http://www.mirdb.org/cgi-bin/mature_mir.cgi?name=hsa-miR-4443	COPS2	9318	COP9 signalosome subunit 2
hsa-miR-4443	MIMAT0018961	3167044	http://www.mirdb.org/cgi-bin/target_detail.cgi?targetID=3167044	887	51	http://www.mirdb.org/cgi-bin/mature_mir.cgi?name=hsa-miR-4443	GOLGA7B	401647	golgin A7 family member B
hsa-miR-4443	MIMAT0018961	3167339	http://www.mirdb.org/cgi-bin/target_detail.cgi?targetID=3167339	888	51	http://www.mirdb.org/cgi-bin/mature_mir.cgi?name=hsa-miR-4443	ALDH18A1	5832	aldehyde dehydrogenase 18 family member A1
hsa-miR-4443	MIMAT0018961	3167331	http://www.mirdb.org/cgi-bin/target_detail.cgi?targetID=3167331	889	51	http://www.mirdb.org/cgi-bin/mature_mir.cgi?name=hsa-miR-4443	MRPS21	54460	mitochondrial ribosomal protein S21
hsa-miR-4443	MIMAT0018961	3167171	http://www.mirdb.org/cgi-bin/target_detail.cgi?targetID=3167171	890	51	http://www.mirdb.org/cgi-bin/mature_mir.cgi?name=hsa-miR-4443	EPN2	22905	epsin 2
hsa-miR-4443	MIMAT0018961	3167614	http://www.mirdb.org/cgi-bin/target_detail.cgi?targetID=3167614	891	51	http://www.mirdb.org/cgi-bin/mature_mir.cgi?name=hsa-miR-4443	ADAMTSL5	339366	ADAMTS like 5
hsa-miR-4443	MIMAT0018961	3167681	http://www.mirdb.org/cgi-bin/target_detail.cgi?targetID=3167681	892	51	http://www.mirdb.org/cgi-bin/mature_mir.cgi?name=hsa-miR-4443	ARSA	410	arylsulfatase A
hsa-miR-4443	MIMAT0018961	3167748	http://www.mirdb.org/cgi-bin/target_detail.cgi?targetID=3167748	893	51	http://www.mirdb.org/cgi-bin/mature_mir.cgi?name=hsa-miR-4443	ETFBKMT	254013	electron transfer flavoprotein subunit beta lysine methyltransferase
hsa-miR-4443	MIMAT0018961	3167660	http://www.mirdb.org/cgi-bin/target_detail.cgi?targetID=3167660	894	51	http://www.mirdb.org/cgi-bin/mature_mir.cgi?name=hsa-miR-4443	VSTM2B	342865	V-set and transmembrane domain containing 2B
hsa-miR-4443	MIMAT0018961	3167166	http://www.mirdb.org/cgi-bin/target_detail.cgi?targetID=3167166	895	51	http://www.mirdb.org/cgi-bin/mature_mir.cgi?name=hsa-miR-4443	CAMKK1	84254	calcium/calmodulin dependent protein kinase kinase 1
hsa-miR-4443	MIMAT0018961	3167645	http://www.mirdb.org/cgi-bin/target_detail.cgi?targetID=3167645	896	51	http://www.mirdb.org/cgi-bin/mature_mir.cgi?name=hsa-miR-4443	P2RY2	5029	purinergic receptor P2Y2
hsa-miR-4443	MIMAT0018961	3167258	http://www.mirdb.org/cgi-bin/target_detail.cgi?targetID=3167258	897	51	http://www.mirdb.org/cgi-bin/mature_mir.cgi?name=hsa-miR-4443	FGFBP3	143282	fibroblast growth factor binding protein 3
hsa-miR-4443	MIMAT0018961	3167721	http://www.mirdb.org/cgi-bin/target_detail.cgi?targetID=3167721	898	51	http://www.mirdb.org/cgi-bin/mature_mir.cgi?name=hsa-miR-4443	M6PR	4074	mannose-6-phosphate receptor, cation dependent
hsa-miR-4443	MIMAT0018961	3167294	http://www.mirdb.org/cgi-bin/target_detail.cgi?targetID=3167294	899	51	http://www.mirdb.org/cgi-bin/mature_mir.cgi?name=hsa-miR-4443	FGFR3	2261	fibroblast growth factor receptor 3
hsa-miR-4443	MIMAT0018961	3167135	http://www.mirdb.org/cgi-bin/target_detail.cgi?targetID=3167135	900	51	http://www.mirdb.org/cgi-bin/mature_mir.cgi?name=hsa-miR-4443	FKBP4	2288	FKBP prolyl isomerase 4
hsa-miR-4443	MIMAT0018961	3167076	http://www.mirdb.org/cgi-bin/target_detail.cgi?targetID=3167076	901	51	http://www.mirdb.org/cgi-bin/mature_mir.cgi?name=hsa-miR-4443	AXIN1	8312	axin 1
hsa-miR-4443	MIMAT0018961	3167159	http://www.mirdb.org/cgi-bin/target_detail.cgi?targetID=3167159	902	51	http://www.mirdb.org/cgi-bin/mature_mir.cgi?name=hsa-miR-4443	SLC38A10	124565	solute carrier family 38 member 10
hsa-miR-4443	MIMAT0018961	3167547	http://www.mirdb.org/cgi-bin/target_detail.cgi?targetID=3167547	903	51	http://www.mirdb.org/cgi-bin/mature_mir.cgi?name=hsa-miR-4443	ZNF33B	7582	zinc finger protein 33B
hsa-miR-4443	MIMAT0018961	3167219	http://www.mirdb.org/cgi-bin/target_detail.cgi?targetID=3167219	904	51	http://www.mirdb.org/cgi-bin/mature_mir.cgi?name=hsa-miR-4443	BCL2L13	23786	BCL2 like 13
hsa-miR-4443	MIMAT0018961	3167216	http://www.mirdb.org/cgi-bin/target_detail.cgi?targetID=3167216	905	51	http://www.mirdb.org/cgi-bin/mature_mir.cgi?name=hsa-miR-4443	SOGA3	387104	SOGA family member 3
hsa-miR-4443	MIMAT0018961	3167065	http://www.mirdb.org/cgi-bin/target_detail.cgi?targetID=3167065	906	51	http://www.mirdb.org/cgi-bin/mature_mir.cgi?name=hsa-miR-4443	KIF24	347240	kinesin family member 24
hsa-miR-4443	MIMAT0018961	3167359	http://www.mirdb.org/cgi-bin/target_detail.cgi?targetID=3167359	907	51	http://www.mirdb.org/cgi-bin/mature_mir.cgi?name=hsa-miR-4443	PPARA	5465	peroxisome proliferator activated receptor alpha
hsa-miR-4443	MIMAT0018961	3166979	http://www.mirdb.org/cgi-bin/target_detail.cgi?targetID=3166979	908	51	http://www.mirdb.org/cgi-bin/mature_mir.cgi?name=hsa-miR-4443	CACUL1	143384	CDK2 associated cullin domain 1
hsa-miR-4443	MIMAT0018961	3167564	http://www.mirdb.org/cgi-bin/target_detail.cgi?targetID=3167564	909	51	http://www.mirdb.org/cgi-bin/mature_mir.cgi?name=hsa-miR-4443	NBPF4	148545	NBPF member 4
hsa-miR-4443	MIMAT0018961	3167716	http://www.mirdb.org/cgi-bin/target_detail.cgi?targetID=3167716	910	50	http://www.mirdb.org/cgi-bin/mature_mir.cgi?name=hsa-miR-4443	EDN2	1907	endothelin 2
hsa-miR-4443	MIMAT0018961	3167669	http://www.mirdb.org/cgi-bin/target_detail.cgi?targetID=3167669	911	50	http://www.mirdb.org/cgi-bin/mature_mir.cgi?name=hsa-miR-4443	POU3F3	5455	POU class 3 homeobox 3
hsa-miR-4443	MIMAT0018961	3167442	http://www.mirdb.org/cgi-bin/target_detail.cgi?targetID=3167442	912	50	http://www.mirdb.org/cgi-bin/mature_mir.cgi?name=hsa-miR-4443	LPO	4025	lactoperoxidase
hsa-miR-4443	MIMAT0018961	3167747	http://www.mirdb.org/cgi-bin/target_detail.cgi?targetID=3167747	913	50	http://www.mirdb.org/cgi-bin/mature_mir.cgi?name=hsa-miR-4443	PREX2	80243	phosphatidylinositol-3,4,5-trisphosphate dependent Rac exchange factor 2
hsa-miR-4443	MIMAT0018961	3167720	http://www.mirdb.org/cgi-bin/target_detail.cgi?targetID=3167720	914	50	http://www.mirdb.org/cgi-bin/mature_mir.cgi?name=hsa-miR-4443	SH2D4A	63898	SH2 domain containing 4A
hsa-miR-4443	MIMAT0018961	3167279	http://www.mirdb.org/cgi-bin/target_detail.cgi?targetID=3167279	915	50	http://www.mirdb.org/cgi-bin/mature_mir.cgi?name=hsa-miR-4443	XIRP1	165904	xin actin binding repeat containing 1
hsa-miR-4443	MIMAT0018961	3167888	http://www.mirdb.org/cgi-bin/target_detail.cgi?targetID=3167888	916	50	http://www.mirdb.org/cgi-bin/mature_mir.cgi?name=hsa-miR-4443	CIAO1	9391	cytosolic iron-sulfur assembly component 1
hsa-miR-4443	MIMAT0018961	3167731	http://www.mirdb.org/cgi-bin/target_detail.cgi?targetID=3167731	917	50	http://www.mirdb.org/cgi-bin/mature_mir.cgi?name=hsa-miR-4443	NRP1	8829	neuropilin 1
hsa-miR-4443	MIMAT0018961	3167732	http://www.mirdb.org/cgi-bin/target_detail.cgi?targetID=3167732	918	50	http://www.mirdb.org/cgi-bin/mature_mir.cgi?name=hsa-miR-4443	SPOCK2	9806	SPARC (osteonectin), cwcv and kazal like domains proteoglycan 2
hsa-miR-4443	MIMAT0018961	3167701	http://www.mirdb.org/cgi-bin/target_detail.cgi?targetID=3167701	919	50	http://www.mirdb.org/cgi-bin/mature_mir.cgi?name=hsa-miR-4443	CLIC6	54102	chloride intracellular channel 6
hsa-miR-4443	MIMAT0018961	3167686	http://www.mirdb.org/cgi-bin/target_detail.cgi?targetID=3167686	920	50	http://www.mirdb.org/cgi-bin/mature_mir.cgi?name=hsa-miR-4443	ADCY1	107	adenylate cyclase 1
hsa-miR-4443	MIMAT0018961	3167882	http://www.mirdb.org/cgi-bin/target_detail.cgi?targetID=3167882	921	50	http://www.mirdb.org/cgi-bin/mature_mir.cgi?name=hsa-miR-4443	GTPBP1	9567	GTP binding protein 1
hsa-miR-4443	MIMAT0018961	3167308	http://www.mirdb.org/cgi-bin/target_detail.cgi?targetID=3167308	922	50	http://www.mirdb.org/cgi-bin/mature_mir.cgi?name=hsa-miR-4443	STXBP1	6812	syntaxin binding protein 1
hsa-miR-4443	MIMAT0018961	3167386	http://www.mirdb.org/cgi-bin/target_detail.cgi?targetID=3167386	923	50	http://www.mirdb.org/cgi-bin/mature_mir.cgi?name=hsa-miR-4443	MPP6	51678	membrane palmitoylated protein 6
hsa-miR-4443	MIMAT0018961	3167800	http://www.mirdb.org/cgi-bin/target_detail.cgi?targetID=3167800	924	50	http://www.mirdb.org/cgi-bin/mature_mir.cgi?name=hsa-miR-4443	RAB17	64284	RAB17, member RAS oncogene family
hsa-miR-4443	MIMAT0018961	3166971	http://www.mirdb.org/cgi-bin/target_detail.cgi?targetID=3166971	925	50	http://www.mirdb.org/cgi-bin/mature_mir.cgi?name=hsa-miR-4443	POTEF	728378	POTE ankyrin domain family member F
hsa-miR-4443	MIMAT0018961	3167066	http://www.mirdb.org/cgi-bin/target_detail.cgi?targetID=3167066	926	50	http://www.mirdb.org/cgi-bin/mature_mir.cgi?name=hsa-miR-4443	PRMT2	3275	protein arginine methyltransferase 2
hsa-miR-4443	MIMAT0018961	3167818	http://www.mirdb.org/cgi-bin/target_detail.cgi?targetID=3167818	927	50	http://www.mirdb.org/cgi-bin/mature_mir.cgi?name=hsa-miR-4443	RBFOX2	23543	RNA binding fox-1 homolog 2
hsa-miR-4443	MIMAT0018961	3167364	http://www.mirdb.org/cgi-bin/target_detail.cgi?targetID=3167364	928	50	http://www.mirdb.org/cgi-bin/mature_mir.cgi?name=hsa-miR-4443	MTRNR2L4	100463285	MT-RNR2 like 4
hsa-miR-4443	MIMAT0018961	3167820	http://www.mirdb.org/cgi-bin/target_detail.cgi?targetID=3167820	929	50	http://www.mirdb.org/cgi-bin/mature_mir.cgi?name=hsa-miR-4443	DUSP22	56940	dual specificity phosphatase 22
hsa-miR-4443	MIMAT0018961	3167821	http://www.mirdb.org/cgi-bin/target_detail.cgi?targetID=3167821	930	50	http://www.mirdb.org/cgi-bin/mature_mir.cgi?name=hsa-miR-4443	PCLO	27445	piccolo presynaptic cytomatrix protein
hsa-miR-4443	MIMAT0018961	3167357	http://www.mirdb.org/cgi-bin/target_detail.cgi?targetID=3167357	931	50	http://www.mirdb.org/cgi-bin/mature_mir.cgi?name=hsa-miR-4443	GREB1	9687	growth regulating estrogen receptor binding 1
hsa-miR-4443	MIMAT0018961	3167088	http://www.mirdb.org/cgi-bin/target_detail.cgi?targetID=3167088	932	50	http://www.mirdb.org/cgi-bin/mature_mir.cgi?name=hsa-miR-4443	GRSF1	2926	G-rich RNA sequence binding factor 1
hsa-miR-4443	MIMAT0018961	3167390	http://www.mirdb.org/cgi-bin/target_detail.cgi?targetID=3167390	933	50	http://www.mirdb.org/cgi-bin/mature_mir.cgi?name=hsa-miR-4443	LRFN4	78999	leucine rich repeat and fibronectin type III domain containing 4
hsa-miR-4443	MIMAT0018961	3167649	http://www.mirdb.org/cgi-bin/target_detail.cgi?targetID=3167649	934	50	http://www.mirdb.org/cgi-bin/mature_mir.cgi?name=hsa-miR-4443	MYBBP1A	10514	MYB binding protein 1a
hsa-miR-4443	MIMAT0018961	3167768	http://www.mirdb.org/cgi-bin/target_detail.cgi?targetID=3167768	935	50	http://www.mirdb.org/cgi-bin/mature_mir.cgi?name=hsa-miR-4443	UPF3A	65110	UPF3A, regulator of nonsense mediated mRNA decay
hsa-miR-4443	MIMAT0018961	3167472	http://www.mirdb.org/cgi-bin/target_detail.cgi?targetID=3167472	936	50	http://www.mirdb.org/cgi-bin/mature_mir.cgi?name=hsa-miR-4443	BBX	56987	BBX, HMG-box containing
hsa-miR-4443	MIMAT0018961	3167772	http://www.mirdb.org/cgi-bin/target_detail.cgi?targetID=3167772	937	50	http://www.mirdb.org/cgi-bin/mature_mir.cgi?name=hsa-miR-4443	UBXN4	23190	UBX domain protein 4
hsa-miR-4443	MIMAT0018961	3167632	http://www.mirdb.org/cgi-bin/target_detail.cgi?targetID=3167632	938	50	http://www.mirdb.org/cgi-bin/mature_mir.cgi?name=hsa-miR-4443	KREMEN1	83999	kringle containing transmembrane protein 1
hsa-miR-4443	MIMAT0018961	3167590	http://www.mirdb.org/cgi-bin/target_detail.cgi?targetID=3167590	939	50	http://www.mirdb.org/cgi-bin/mature_mir.cgi?name=hsa-miR-4443	ZNF436	80818	zinc finger protein 436
hsa-miR-4443	MIMAT0018961	3167400	http://www.mirdb.org/cgi-bin/target_detail.cgi?targetID=3167400	940	50	http://www.mirdb.org/cgi-bin/mature_mir.cgi?name=hsa-miR-4443	HSPA6	3310	heat shock protein family A (Hsp70) member 6
hsa-miR-4443	MIMAT0018961	3167052	http://www.mirdb.org/cgi-bin/target_detail.cgi?targetID=3167052	941	50	http://www.mirdb.org/cgi-bin/mature_mir.cgi?name=hsa-miR-4443	NANOGNB	360030	NANOG neighbor homeobox
hsa-miR-4443	MIMAT0018961	3167538	http://www.mirdb.org/cgi-bin/target_detail.cgi?targetID=3167538	942	50	http://www.mirdb.org/cgi-bin/mature_mir.cgi?name=hsa-miR-4443	LEMD2	221496	LEM domain containing 2

## Sheet: mirdbV6filtered
miRNAname	targetGene	targetScore
hsa-miR-4443	KDM2A	98
hsa-miR-4443	AGPAT4	97
hsa-miR-4443	KRTAP4-12	97
hsa-miR-4443	PTPRJ	97
hsa-miR-4443	PIK3C2B	97
hsa-miR-4443	RGS7	96
hsa-miR-4443	EIF4G3	95
hsa-miR-4443	MOGAT3	95
hsa-miR-4443	EBF3	95
hsa-miR-4443	ST3GAL1	95
hsa-miR-4443	SYNJ1	94
hsa-miR-4443	LARP4B	94
hsa-miR-4443	CAMK1D	94
hsa-miR-4443	SUMF2	94
hsa-miR-4443	SCAI	93
hsa-miR-4443	GGCX	93
hsa-miR-4443	CD209	93
hsa-miR-4443	CACNA2D4	93
hsa-miR-4443	AFF3	93
hsa-miR-4443	MITF	93
hsa-miR-4443	S100B	93
hsa-miR-4443	ADARB2	93
hsa-miR-4443	PDE1B	92
hsa-miR-4443	MOB3A	92
hsa-miR-4443	TNS1	92
hsa-miR-4443	LZTR1	92
hsa-miR-4443	FUBP3	92
hsa-miR-4443	FAM168B	92
hsa-miR-4443	IFT80	92
hsa-miR-4443	C1orf74	92
hsa-miR-4443	GALK1	92
hsa-miR-4443	NBPF1	92
hsa-miR-4443	PDS5A	92
hsa-miR-4443	RFESD	91
hsa-miR-4443	NCOA2	91
hsa-miR-4443	LIX1L	91
hsa-miR-4443	GFRAL	91
hsa-miR-4443	PLCL1	90
hsa-miR-4443	YDJC	90
hsa-miR-4443	HEPACAM	90
hsa-miR-4443	CLEC4M	90
hsa-miR-4443	SOGA1	90
hsa-miR-4443	DGKB	90
hsa-miR-4443	WIPF3	90
hsa-miR-4443	SPAG17	90
hsa-miR-4443	CAMK1G	90
hsa-miR-4443	TMEM170A	90
hsa-miR-4443	TRAF4	90
hsa-miR-4443	WLS	89
hsa-miR-4443	DLEU7	89
hsa-miR-4443	TIMP2	89
hsa-miR-4443	EFHC1	89
hsa-miR-4443	KCNS1	89
hsa-miR-4443	ESYT1	89
hsa-miR-4443	TRPC3	89
hsa-miR-4443	UNC80	89
hsa-miR-4443	HOXA9	89
hsa-miR-4443	AGT	89
hsa-miR-4443	FER1L6	89
hsa-miR-4443	KLHL29	89
hsa-miR-4443	TSC22D1	89
hsa-miR-4443	TCF21	89
hsa-miR-4443	NMT2	88
hsa-miR-4443	NCOA1	88
hsa-miR-4443	XKR4	88
hsa-miR-4443	MUL1	88
hsa-miR-4443	SCN8A	88
hsa-miR-4443	PLEC	88
hsa-miR-4443	ETNK2	88
hsa-miR-4443	CUL2	88
hsa-miR-4443	NRIP3	87
hsa-miR-4443	TSPAN6	87
hsa-miR-4443	CAPZB	87
hsa-miR-4443	EXOG	87
hsa-miR-4443	USP51	87
hsa-miR-4443	NR6A1	87
hsa-miR-4443	ERLIN2	87
hsa-miR-4443	GVQW3	87
hsa-miR-4443	TRPC5	87
hsa-miR-4443	DIPK2B	87
hsa-miR-4443	MPI	87
hsa-miR-4443	ALX3	87
hsa-miR-4443	HIP1	87
hsa-miR-4443	AR	87
hsa-miR-4443	TMEM100	87
hsa-miR-4443	WDHD1	86
hsa-miR-4443	KLF6	86
hsa-miR-4443	HIF3A	86
hsa-miR-4443	SYT7	86
hsa-miR-4443	NCOA4	86
hsa-miR-4443	CD274	86
hsa-miR-4443	RALGAPA2	86
hsa-miR-4443	RELCH	86
hsa-miR-4443	SAMD12	86
hsa-miR-4443	DBR1	86
hsa-miR-4443	ALX4	86
hsa-miR-4443	A1CF	86
hsa-miR-4443	RUSC2	86
hsa-miR-4443	ACPP	86
hsa-miR-4443	KRT6C	86
hsa-miR-4443	RASSF4	86
hsa-miR-4443	B3GALT1	86
hsa-miR-4443	PRSS22	85
hsa-miR-4443	MCAM	85
hsa-miR-4443	KIF1B	85
hsa-miR-4443	PLPP5	85
hsa-miR-4443	ACVR1B	85
hsa-miR-4443	PMP22	85
hsa-miR-4443	RNF4	85
hsa-miR-4443	PRY	85
hsa-miR-4443	SMARCA5	85
hsa-miR-4443	TCHH	85
hsa-miR-4443	NTRK3	85
hsa-miR-4443	NONO	85
hsa-miR-4443	SNPH	85
hsa-miR-4443	FBXO42	85
hsa-miR-4443	KRT77	85
hsa-miR-4443	RAB11FIP4	85
hsa-miR-4443	NECTIN4	84
hsa-miR-4443	KBTBD2	84
hsa-miR-4443	TMEM26	84
hsa-miR-4443	TACC1	84
hsa-miR-4443	LRRC20	84
hsa-miR-4443	GJB2	84
hsa-miR-4443	CNTNAP2	84
hsa-miR-4443	U2SURP	84
hsa-miR-4443	NTRK2	84
hsa-miR-4443	PTPN7	84
hsa-miR-4443	F2RL2	84
hsa-miR-4443	TIMM10B	84
hsa-miR-4443	MOB3C	84
hsa-miR-4443	LRP6	84
hsa-miR-4443	ST14	84
hsa-miR-4443	CLMN	84
hsa-miR-4443	ZNF597	83
hsa-miR-4443	SIRPB1	83
hsa-miR-4443	PRLR	83
hsa-miR-4443	STX1A	83
hsa-miR-4443	PRY2	83
hsa-miR-4443	PAX5	83
hsa-miR-4443	TMEM95	83
hsa-miR-4443	TMEM199	83
hsa-miR-4443	PPP1R13B	83
hsa-miR-4443	SMO	83
hsa-miR-4443	DLL4	83
hsa-miR-4443	C2orf16	83
hsa-miR-4443	ARHGAP31	83
hsa-miR-4443	PLXDC1	82
hsa-miR-4443	MLLT1	82
hsa-miR-4443	NOVA2	82
hsa-miR-4443	FKBP1A	82
hsa-miR-4443	LAPTM5	82
hsa-miR-4443	GCLM	82
hsa-miR-4443	KCNC4	82
hsa-miR-4443	NBPF3	82
hsa-miR-4443	YBX2	81
hsa-miR-4443	FAM120A	81
hsa-miR-4443	ATP6V0E1	81
hsa-miR-4443	ILF3	81
hsa-miR-4443	CHST2	81
hsa-miR-4443	MTM1	81
hsa-miR-4443	CREB5	81
hsa-miR-4443	RERG	81
hsa-miR-4443	NBPF12	81
hsa-miR-4443	SETD5	81
hsa-miR-4443	NBPF15	81
hsa-miR-4443	NBPF9	81
hsa-miR-4443	NBPF14	81
hsa-miR-4443	ERBB4	81
hsa-miR-4443	AKT1	81
hsa-miR-4443	NBPF20	81
hsa-miR-4443	NBPF8	81
hsa-miR-4443	RASSF2	81
hsa-miR-4443	AMER2	81
hsa-miR-4443	ITPRID2	81
hsa-miR-4443	BTN2A2	81
hsa-miR-4443	DGKA	81
hsa-miR-4443	RARB	80
hsa-miR-4443	FAS	80
hsa-miR-4443	IDI2	80
hsa-miR-4443	NT5E	80
hsa-miR-4443	THBS1	80
hsa-miR-4443	NBPF11	80
hsa-miR-4443	PRRG3	80
hsa-miR-4443	ZNF540	80
hsa-miR-4443	ZNF488	79
hsa-miR-4443	MRPL42	79
hsa-miR-4443	SLC25A35	79
hsa-miR-4443	PURB	79
hsa-miR-4443	PAX3	79
hsa-miR-4443	RAB12	79
hsa-miR-4443	CUX2	79
hsa-miR-4443	GUCY1A2	79
hsa-miR-4443	DAG1	79
hsa-miR-4443	COL23A1	79
hsa-miR-4443	TBCEL	79
hsa-miR-4443	TESMIN	79
hsa-miR-4443	ZBTB20	79
hsa-miR-4443	MFAP3L	79
hsa-miR-4443	ATRX	79
hsa-miR-4443	SIRPB2	79
hsa-miR-4443	METTL8	79
hsa-miR-4443	GPX3	78
hsa-miR-4443	ZNF251	78
hsa-miR-4443	H6PD	78
hsa-miR-4443	SMLR1	78
hsa-miR-4443	QRICH1	78
hsa-miR-4443	TMEM87A	78
hsa-miR-4443	USP27X	78
hsa-miR-4443	SATL1	78
hsa-miR-4443	RHD	78
hsa-miR-4443	TGM4	78
hsa-miR-4443	USB1	78
hsa-miR-4443	NOD1	78
hsa-miR-4443	PBOV1	78
hsa-miR-4443	PCSK5	78
hsa-miR-4443	ITGA2B	77
hsa-miR-4443	DDX17	77
hsa-miR-4443	PRRT1	77
hsa-miR-4443	SYDE1	77
hsa-miR-4443	SPC24	77
hsa-miR-4443	MAP3K8	77
hsa-miR-4443	RIPK3	77
hsa-miR-4443	LYVE1	77
hsa-miR-4443	PBX1	77
hsa-miR-4443	TFRC	77
hsa-miR-4443	TRIM13	77
hsa-miR-4443	SLTM	77
hsa-miR-4443	ANGEL1	77
hsa-miR-4443	CUX1	77
hsa-miR-4443	LOC101928841	77
hsa-miR-4443	ZNF320	77
hsa-miR-4443	ZNF814	77
hsa-miR-4443	POU2F2	77
hsa-miR-4443	ZNF329	77
hsa-miR-4443	ZC3H12A	77
hsa-miR-4443	PAX7	77
hsa-miR-4443	TYW5	77
hsa-miR-4443	PCK1	77
hsa-miR-4443	RNF213	76
hsa-miR-4443	CNTD1	76
hsa-miR-4443	DZIP3	76
hsa-miR-4443	NPPC	76
hsa-miR-4443	TRIM66	76
hsa-miR-4443	CDH24	76
hsa-miR-4443	VCAN	76
hsa-miR-4443	ANGPT4	76
hsa-miR-4443	COX4I1	76
hsa-miR-4443	STC1	76
hsa-miR-4443	KAT7	76
hsa-miR-4443	EEF2KMT	75
hsa-miR-4443	EDIL3	75
hsa-miR-4443	COX15	75
hsa-miR-4443	SCGB2B2	75
hsa-miR-4443	SLC27A4	75
hsa-miR-4443	DHCR24	75
hsa-miR-4443	CHD6	75
hsa-miR-4443	STARD4	75
hsa-miR-4443	SLC30A2	75
hsa-miR-4443	BTBD7	75
hsa-miR-4443	TPRA1	75
hsa-miR-4443	EEF1AKMT3	74
hsa-miR-4443	RUNDC3B	74
hsa-miR-4443	KCTD15	74
hsa-miR-4443	CDK12	74
hsa-miR-4443	HLA-DPB1	74
hsa-miR-4443	PYROXD2	74
hsa-miR-4443	SYT1	74
hsa-miR-4443	FECH	74
hsa-miR-4443	BIN3	74
hsa-miR-4443	PATZ1	74
hsa-miR-4443	ABCC12	74
hsa-miR-4443	ERC1	74
hsa-miR-4443	DGKK	74
hsa-miR-4443	TAF11	73
hsa-miR-4443	GLIPR1	73
hsa-miR-4443	FBXW8	73
hsa-miR-4443	IGFBP5	73
hsa-miR-4443	NMD3	73
hsa-miR-4443	SHISA6	73
hsa-miR-4443	BAGE2	73
hsa-miR-4443	ARL17A	73
hsa-miR-4443	CFLAR	73
hsa-miR-4443	BAK1	73
hsa-miR-4443	TEX48	73
hsa-miR-4443	EXOC6B	73
hsa-miR-4443	WNT2B	73
hsa-miR-4443	PMP2	73
hsa-miR-4443	ADAMTS17	73
hsa-miR-4443	PCNT	73
hsa-miR-4443	ZNF765	73
hsa-miR-4443	RNF169	73
hsa-miR-4443	LRRC8C	73
hsa-miR-4443	MFN1	73
hsa-miR-4443	GRM4	73
hsa-miR-4443	SLC5A5	72
hsa-miR-4443	CDK2AP1	72
hsa-miR-4443	PRKAA2	72
hsa-miR-4443	DVL3	72
hsa-miR-4443	PSMD8	72
hsa-miR-4443	DZIP1	72
hsa-miR-4443	PRR3	72
hsa-miR-4443	HYAL4	72
hsa-miR-4443	ACBD7	72
hsa-miR-4443	AK4	72
hsa-miR-4443	CRELD1	72
hsa-miR-4443	PRDX2	72
hsa-miR-4443	FOXP4	72
hsa-miR-4443	ANP32E	72
hsa-miR-4443	FOSL1	72
hsa-miR-4443	PGLYRP4	72
hsa-miR-4443	JUP	72
hsa-miR-4443	MINDY4	71
hsa-miR-4443	INSYN1	71
hsa-miR-4443	MAST3	71
hsa-miR-4443	KRTAP4-4	71
hsa-miR-4443	COX18	71
hsa-miR-4443	RAB2B	71
hsa-miR-4443	N4BP3	71
hsa-miR-4443	GLI3	71
hsa-miR-4443	CDH5	71
hsa-miR-4443	PIP5K1A	71
hsa-miR-4443	H2AFY2	71
hsa-miR-4443	MTA2	71
hsa-miR-4443	MAPKBP1	71
hsa-miR-4443	DPP6	71
hsa-miR-4443	GAS7	71
hsa-miR-4443	MCCC2	71
hsa-miR-4443	CLTCL1	71
hsa-miR-4443	SLC6A11	71
hsa-miR-4443	ORAI2	71
hsa-miR-4443	KIF1A	70
hsa-miR-4443	PRKCA	70
hsa-miR-4443	NECAB3	70
hsa-miR-4443	PSG1	70
hsa-miR-4443	FICD	70
hsa-miR-4443	PSG8	70
hsa-miR-4443	LYZL6	70
hsa-miR-4443	CTTNBP2NL	70
hsa-miR-4443	VNN1	70
hsa-miR-4443	SLC43A2	70
hsa-miR-4443	PLXNA4	70
hsa-miR-4443	PDE1C	70
hsa-miR-4443	ZNF185	70
hsa-miR-4443	METTL7B	70
hsa-miR-4443	SALL2	70
hsa-miR-4443	LTA	70
hsa-miR-4443	STK38	70
hsa-miR-4443	SLC41A1	70
hsa-miR-4443	WDR1	70
hsa-miR-4443	XPO5	70
hsa-miR-4443	RANGAP1	70
hsa-miR-4443	PIP5K1C	70
hsa-miR-4443	AKR1C2	70
hsa-miR-4443	ECE1	70
hsa-miR-4443	C3orf20	70

## Sheet: TaregetScan7.1
mirbase21	matuAcc	targetGene	representativeTranscript	geneName	LinkToSitesInUTRs	cumulativeWeightedContext++Score	totalContext++Score	aggregatePCT
hsa-miR-4443	MIMAT0018961	FAM83F	ENST00000333407.6	family with sequence similarity 83, member F	http://www.targetscan.org/cgi-bin/targetscan/vert_71/view_gene.cgi?rs=ENST00000333407.6&taxid=9606&members=miR-4443&showcnc=1&shownc=1&shownc_nc=1&showncf1=1&showncf2=1&subset=1	-1.78	-1.78	N/A
hsa-miR-4443	MIMAT0018961	HIF3A	ENST00000377670.4	hypoxia inducible factor 3, alpha subunit	http://www.targetscan.org/cgi-bin/targetscan/vert_71/view_gene.cgi?rs=ENST00000377670.4&taxid=9606&members=miR-4443&showcnc=1&shownc=1&shownc_nc=1&showncf1=1&showncf2=1&subset=1	-1.56	-1.56	N/A
hsa-miR-4443	MIMAT0018961	SHISA6	ENST00000441885.3	shisa family member 6	http://www.targetscan.org/cgi-bin/targetscan/vert_71/view_gene.cgi?rs=ENST00000441885.3&taxid=9606&members=miR-4443&showcnc=1&shownc=1&shownc_nc=1&showncf1=1&showncf2=1&subset=1	-1.26	-1.26	N/A
hsa-miR-4443	MIMAT0018961	KRTAP4-12	ENST00000394014.1	keratin associated protein 4-12	http://www.targetscan.org/cgi-bin/targetscan/vert_71/view_gene.cgi?rs=ENST00000394014.1&taxid=9606&members=miR-4443&showcnc=1&shownc=1&shownc_nc=1&showncf1=1&showncf2=1&subset=1	-1.25	-1.25	N/A
hsa-miR-4443	MIMAT0018961	APOBEC3C	ENST00000361441.4	apolipoprotein B mRNA editing enzyme, catalytic polypeptide-like 3C	http://www.targetscan.org/cgi-bin/targetscan/vert_71/view_gene.cgi?rs=ENST00000361441.4&taxid=9606&members=miR-4443&showcnc=1&shownc=1&shownc_nc=1&showncf1=1&showncf2=1&subset=1	-1.04	-1.04	N/A
hsa-miR-4443	MIMAT0018961	IL1RN	ENST00000361779.3	interleukin 1 receptor antagonist	http://www.targetscan.org/cgi-bin/targetscan/vert_71/view_gene.cgi?rs=ENST00000361779.3&taxid=9606&members=miR-4443&showcnc=1&shownc=1&shownc_nc=1&showncf1=1&showncf2=1&subset=1	-1.04	-1.04	N/A
hsa-miR-4443	MIMAT0018961	TIMP2	ENST00000585421.1	TIMP metallopeptidase inhibitor 2	http://www.targetscan.org/cgi-bin/targetscan/vert_71/view_gene.cgi?rs=ENST00000585421.1&taxid=9606&members=miR-4443&showcnc=1&shownc=1&shownc_nc=1&showncf1=1&showncf2=1&subset=1	-1.03	-1.08	N/A
hsa-miR-4443	MIMAT0018961	RP11-520P18.5	ENST00000562505.1	Uncharacterized protein	http://www.targetscan.org/cgi-bin/targetscan/vert_71/view_gene.cgi?rs=ENST00000562505.1&taxid=9606&members=miR-4443&showcnc=1&shownc=1&shownc_nc=1&showncf1=1&showncf2=1&subset=1	-1	-1	N/A
hsa-miR-4443	MIMAT0018961	MOB3A	ENST00000357066.3	MOB kinase activator 3A	http://www.targetscan.org/cgi-bin/targetscan/vert_71/view_gene.cgi?rs=ENST00000357066.3&taxid=9606&members=miR-4443&showcnc=1&shownc=1&shownc_nc=1&showncf1=1&showncf2=1&subset=1	-1	-1	N/A
hsa-miR-4443	MIMAT0018961	CDR1as	CDR1as	circular RNA CDR1as	http://www.targetscan.org/cgi-bin/targetscan/vert_71/view_gene.cgi?rs=CDR1as&taxid=9606&members=miR-4443&showcnc=1&shownc=1&shownc_nc=1&showncf1=1&showncf2=1&subset=1	-0.98	-0.98	N/A
hsa-miR-4443	MIMAT0018961	C20orf26	ENST00000377309.2	chromosome 20 open reading frame 26	http://www.targetscan.org/cgi-bin/targetscan/vert_71/view_gene.cgi?rs=ENST00000377309.2&taxid=9606&members=miR-4443&showcnc=1&shownc=1&shownc_nc=1&showncf1=1&showncf2=1&subset=1	-0.96	-0.96	N/A
hsa-miR-4443	MIMAT0018961	B3GALT5	ENST00000380620.4	UDP-Gal:betaGlcNAc beta 1,3-galactosyltransferase, polypeptide 5	http://www.targetscan.org/cgi-bin/targetscan/vert_71/view_gene.cgi?rs=ENST00000380620.4&taxid=9606&members=miR-4443&showcnc=1&shownc=1&shownc_nc=1&showncf1=1&showncf2=1&subset=1	-0.95	-0.95	N/A
hsa-miR-4443	MIMAT0018961	CD209	ENST00000301357.8	CD209 molecule	http://www.targetscan.org/cgi-bin/targetscan/vert_71/view_gene.cgi?rs=ENST00000301357.8&taxid=9606&members=miR-4443&showcnc=1&shownc=1&shownc_nc=1&showncf1=1&showncf2=1&subset=1	-0.94	-0.94	N/A
hsa-miR-4443	MIMAT0018961	NFIC	ENST00000589123.1	nuclear factor I/C (CCAAT-binding transcription factor)	http://www.targetscan.org/cgi-bin/targetscan/vert_71/view_gene.cgi?rs=ENST00000589123.1&taxid=9606&members=miR-4443&showcnc=1&shownc=1&shownc_nc=1&showncf1=1&showncf2=1&subset=1	-0.87	-0.87	N/A
hsa-miR-4443	MIMAT0018961	LMX1B	ENST00000355497.5	LIM homeobox transcription factor 1, beta	http://www.targetscan.org/cgi-bin/targetscan/vert_71/view_gene.cgi?rs=ENST00000355497.5&taxid=9606&members=miR-4443&showcnc=1&shownc=1&shownc_nc=1&showncf1=1&showncf2=1&subset=1	-0.86	-0.86	N/A
hsa-miR-4443	MIMAT0018961	TMEM95	ENST00000330767.4	transmembrane protein 95	http://www.targetscan.org/cgi-bin/targetscan/vert_71/view_gene.cgi?rs=ENST00000330767.4&taxid=9606&members=miR-4443&showcnc=1&shownc=1&shownc_nc=1&showncf1=1&showncf2=1&subset=1	-0.85	-0.85	N/A
hsa-miR-4443	MIMAT0018961	LZTR1	ENST00000215739.8	leucine-zipper-like transcription regulator 1	http://www.targetscan.org/cgi-bin/targetscan/vert_71/view_gene.cgi?rs=ENST00000215739.8&taxid=9606&members=miR-4443&showcnc=1&shownc=1&shownc_nc=1&showncf1=1&showncf2=1&subset=1	-0.84	-0.86	N/A
hsa-miR-4443	MIMAT0018961	PRSS33	ENST00000576886.1	protease, serine, 33	http://www.targetscan.org/cgi-bin/targetscan/vert_71/view_gene.cgi?rs=ENST00000576886.1&taxid=9606&members=miR-4443&showcnc=1&shownc=1&shownc_nc=1&showncf1=1&showncf2=1&subset=1	-0.83	-0.83	N/A
hsa-miR-4443	MIMAT0018961	PRRG3	ENST00000370353.3	proline rich Gla (G-carboxyglutamic acid) 3 (transmembrane)	http://www.targetscan.org/cgi-bin/targetscan/vert_71/view_gene.cgi?rs=ENST00000370353.3&taxid=9606&members=miR-4443&showcnc=1&shownc=1&shownc_nc=1&showncf1=1&showncf2=1&subset=1	-0.8	-0.8	N/A
hsa-miR-4443	MIMAT0018961	AC016559.1	ENST00000594347.1	Uncharacterized protein	http://www.targetscan.org/cgi-bin/targetscan/vert_71/view_gene.cgi?rs=ENST00000594347.1&taxid=9606&members=miR-4443&showcnc=1&shownc=1&shownc_nc=1&showncf1=1&showncf2=1&subset=1	-0.79	-0.79	N/A
hsa-miR-4443	MIMAT0018961	TPRXL	ENST00000326972.8	tetra-peptide repeat homeobox-like	http://www.targetscan.org/cgi-bin/targetscan/vert_71/view_gene.cgi?rs=ENST00000326972.8&taxid=9606&members=miR-4443&showcnc=1&shownc=1&shownc_nc=1&showncf1=1&showncf2=1&subset=1	-0.79	-0.79	N/A
hsa-miR-4443	MIMAT0018961	CLEC4M	ENST00000357361.2	C-type lectin domain family 4, member M	http://www.targetscan.org/cgi-bin/targetscan/vert_71/view_gene.cgi?rs=ENST00000357361.2&taxid=9606&members=miR-4443&showcnc=1&shownc=1&shownc_nc=1&showncf1=1&showncf2=1&subset=1	-0.78	-0.78	N/A
hsa-miR-4443	MIMAT0018961	F2RL2	ENST00000296641.4	coagulation factor II (thrombin) receptor-like 2	http://www.targetscan.org/cgi-bin/targetscan/vert_71/view_gene.cgi?rs=ENST00000296641.4&taxid=9606&members=miR-4443&showcnc=1&shownc=1&shownc_nc=1&showncf1=1&showncf2=1&subset=1	-0.78	-0.78	N/A
hsa-miR-4443	MIMAT0018961	CTA-299D3.8	ENST00000407505.3	Uncharacterized protein	http://www.targetscan.org/cgi-bin/targetscan/vert_71/view_gene.cgi?rs=ENST00000407505.3&taxid=9606&members=miR-4443&showcnc=1&shownc=1&shownc_nc=1&showncf1=1&showncf2=1&subset=1	-0.76	-0.76	N/A
hsa-miR-4443	MIMAT0018961	TMEM75	ENST00000539634.1	transmembrane protein 75	http://www.targetscan.org/cgi-bin/targetscan/vert_71/view_gene.cgi?rs=ENST00000539634.1&taxid=9606&members=miR-4443&showcnc=1&shownc=1&shownc_nc=1&showncf1=1&showncf2=1&subset=1	-0.74	-0.74	N/A
hsa-miR-4443	MIMAT0018961	CD274	ENST00000381573.4	CD274 molecule	http://www.targetscan.org/cgi-bin/targetscan/vert_71/view_gene.cgi?rs=ENST00000381573.4&taxid=9606&members=miR-4443&showcnc=1&shownc=1&shownc_nc=1&showncf1=1&showncf2=1&subset=1	-0.74	-0.75	N/A
hsa-miR-4443	MIMAT0018961	IMMP2L	ENST00000405709.2	IMP2 inner mitochondrial membrane peptidase-like (S. cerevisiae)	http://www.targetscan.org/cgi-bin/targetscan/vert_71/view_gene.cgi?rs=ENST00000405709.2&taxid=9606&members=miR-4443&showcnc=1&shownc=1&shownc_nc=1&showncf1=1&showncf2=1&subset=1	-0.74	-0.74	N/A
hsa-miR-4443	MIMAT0018961	H6PD	ENST00000377403.2	hexose-6-phosphate dehydrogenase (glucose 1-dehydrogenase)	http://www.targetscan.org/cgi-bin/targetscan/vert_71/view_gene.cgi?rs=ENST00000377403.2&taxid=9606&members=miR-4443&showcnc=1&shownc=1&shownc_nc=1&showncf1=1&showncf2=1&subset=1	-0.74	-0.75	N/A
hsa-miR-4443	MIMAT0018961	PTPN7	ENST00000367279.4	protein tyrosine phosphatase, non-receptor type 7	http://www.targetscan.org/cgi-bin/targetscan/vert_71/view_gene.cgi?rs=ENST00000367279.4&taxid=9606&members=miR-4443&showcnc=1&shownc=1&shownc_nc=1&showncf1=1&showncf2=1&subset=1	-0.73	-0.73	N/A
hsa-miR-4443	MIMAT0018961	RP11-276H1.3	ENST00000312019.2		http://www.targetscan.org/cgi-bin/targetscan/vert_71/view_gene.cgi?rs=ENST00000312019.2&taxid=9606&members=miR-4443&showcnc=1&shownc=1&shownc_nc=1&showncf1=1&showncf2=1&subset=1	-0.73	-0.73	N/A
hsa-miR-4443	MIMAT0018961	DNAH17-AS1	ENST00000598378.1	DNAH17 antisense RNA 1	http://www.targetscan.org/cgi-bin/targetscan/vert_71/view_gene.cgi?rs=ENST00000598378.1&taxid=9606&members=miR-4443&showcnc=1&shownc=1&shownc_nc=1&showncf1=1&showncf2=1&subset=1	-0.73	-0.76	N/A
hsa-miR-4443	MIMAT0018961	ISCA2	ENST00000554924.1	iron-sulfur cluster assembly 2	http://www.targetscan.org/cgi-bin/targetscan/vert_71/view_gene.cgi?rs=ENST00000554924.1&taxid=9606&members=miR-4443&showcnc=1&shownc=1&shownc_nc=1&showncf1=1&showncf2=1&subset=1	-0.72	-0.76	N/A
hsa-miR-4443	MIMAT0018961	MOGAT3	ENST00000223114.4	monoacylglycerol O-acyltransferase 3	http://www.targetscan.org/cgi-bin/targetscan/vert_71/view_gene.cgi?rs=ENST00000223114.4&taxid=9606&members=miR-4443&showcnc=1&shownc=1&shownc_nc=1&showncf1=1&showncf2=1&subset=1	-0.72	-0.72	N/A
hsa-miR-4443	MIMAT0018961	AGPAT4	ENST00000366911.5	1-acylglycerol-3-phosphate O-acyltransferase 4	http://www.targetscan.org/cgi-bin/targetscan/vert_71/view_gene.cgi?rs=ENST00000366911.5&taxid=9606&members=miR-4443&showcnc=1&shownc=1&shownc_nc=1&showncf1=1&showncf2=1&subset=1	-0.72	-0.83	N/A
hsa-miR-4443	MIMAT0018961	RPP25	ENST00000322177.5	ribonuclease P/MRP 25kDa subunit	http://www.targetscan.org/cgi-bin/targetscan/vert_71/view_gene.cgi?rs=ENST00000322177.5&taxid=9606&members=miR-4443&showcnc=1&shownc=1&shownc_nc=1&showncf1=1&showncf2=1&subset=1	-0.72	-0.75	N/A
hsa-miR-4443	MIMAT0018961	TMEM154	ENST00000304385.3	transmembrane protein 154	http://www.targetscan.org/cgi-bin/targetscan/vert_71/view_gene.cgi?rs=ENST00000304385.3&taxid=9606&members=miR-4443&showcnc=1&shownc=1&shownc_nc=1&showncf1=1&showncf2=1&subset=1	-0.71	-0.71	N/A
hsa-miR-4443	MIMAT0018961	RP11-497E19.2	ENST00000553678.1	Uncharacterized protein	http://www.targetscan.org/cgi-bin/targetscan/vert_71/view_gene.cgi?rs=ENST00000553678.1&taxid=9606&members=miR-4443&showcnc=1&shownc=1&shownc_nc=1&showncf1=1&showncf2=1&subset=1	-0.71	-0.71	N/A
hsa-miR-4443	MIMAT0018961	ACBD7	ENST00000356189.5	acyl-CoA binding domain containing 7	http://www.targetscan.org/cgi-bin/targetscan/vert_71/view_gene.cgi?rs=ENST00000356189.5&taxid=9606&members=miR-4443&showcnc=1&shownc=1&shownc_nc=1&showncf1=1&showncf2=1&subset=1	-0.71	-0.87	N/A
hsa-miR-4443	MIMAT0018961	FLJ00388	ENST00000594280.1		http://www.targetscan.org/cgi-bin/targetscan/vert_71/view_gene.cgi?rs=ENST00000594280.1&taxid=9606&members=miR-4443&showcnc=1&shownc=1&shownc_nc=1&showncf1=1&showncf2=1&subset=1	-0.71	-0.71	N/A
hsa-miR-4443	MIMAT0018961	COX6B2	ENST00000590900.1	cytochrome c oxidase subunit VIb polypeptide 2 (testis)	http://www.targetscan.org/cgi-bin/targetscan/vert_71/view_gene.cgi?rs=ENST00000590900.1&taxid=9606&members=miR-4443&showcnc=1&shownc=1&shownc_nc=1&showncf1=1&showncf2=1&subset=1	-0.71	-0.71	N/A
hsa-miR-4443	MIMAT0018961	SLC30A2	ENST00000374278.3	solute carrier family 30 (zinc transporter), member 2	http://www.targetscan.org/cgi-bin/targetscan/vert_71/view_gene.cgi?rs=ENST00000374278.3&taxid=9606&members=miR-4443&showcnc=1&shownc=1&shownc_nc=1&showncf1=1&showncf2=1&subset=1	-0.7	-0.7	N/A
hsa-miR-4443	MIMAT0018961	CXXC11	ENST00000343216.3	CXXC finger protein 11	http://www.targetscan.org/cgi-bin/targetscan/vert_71/view_gene.cgi?rs=ENST00000343216.3&taxid=9606&members=miR-4443&showcnc=1&shownc=1&shownc_nc=1&showncf1=1&showncf2=1&subset=1	-0.69	-0.69	N/A
hsa-miR-4443	MIMAT0018961	ZNF488	ENST00000494156.1	zinc finger protein 488	http://www.targetscan.org/cgi-bin/targetscan/vert_71/view_gene.cgi?rs=ENST00000494156.1&taxid=9606&members=miR-4443&showcnc=1&shownc=1&shownc_nc=1&showncf1=1&showncf2=1&subset=1	-0.68	-0.78	N/A
hsa-miR-4443	MIMAT0018961	MUC2	ENST00000333592.6	mucin 2, oligomeric mucus/gel-forming	http://www.targetscan.org/cgi-bin/targetscan/vert_71/view_gene.cgi?rs=ENST00000333592.6&taxid=9606&members=miR-4443&showcnc=1&shownc=1&shownc_nc=1&showncf1=1&showncf2=1&subset=1	-0.67	-0.67	N/A
hsa-miR-4443	MIMAT0018961	PRY	ENST00000303728.1	PTPN13-like, Y-linked	http://www.targetscan.org/cgi-bin/targetscan/vert_71/view_gene.cgi?rs=ENST00000303728.1&taxid=9606&members=miR-4443&showcnc=1&shownc=1&shownc_nc=1&showncf1=1&showncf2=1&subset=1	-0.67	-0.67	N/A
hsa-miR-4443	MIMAT0018961	GINM1	ENST00000367419.5	glycoprotein integral membrane 1	http://www.targetscan.org/cgi-bin/targetscan/vert_71/view_gene.cgi?rs=ENST00000367419.5&taxid=9606&members=miR-4443&showcnc=1&shownc=1&shownc_nc=1&showncf1=1&showncf2=1&subset=1	-0.67	-0.68	N/A
hsa-miR-4443	MIMAT0018961	NCOA1	ENST00000405141.1	nuclear receptor coactivator 1	http://www.targetscan.org/cgi-bin/targetscan/vert_71/view_gene.cgi?rs=ENST00000405141.1&taxid=9606&members=miR-4443&showcnc=1&shownc=1&shownc_nc=1&showncf1=1&showncf2=1&subset=1	-0.67	-0.75	N/A
hsa-miR-4443	MIMAT0018961	PRY2	ENST00000303804.1	PTPN13-like, Y-linked 2	http://www.targetscan.org/cgi-bin/targetscan/vert_71/view_gene.cgi?rs=ENST00000303804.1&taxid=9606&members=miR-4443&showcnc=1&shownc=1&shownc_nc=1&showncf1=1&showncf2=1&subset=1	-0.67	-0.67	N/A
hsa-miR-4443	MIMAT0018961	MOB3C	ENST00000319928.3	MOB kinase activator 3C	http://www.targetscan.org/cgi-bin/targetscan/vert_71/view_gene.cgi?rs=ENST00000319928.3&taxid=9606&members=miR-4443&showcnc=1&shownc=1&shownc_nc=1&showncf1=1&showncf2=1&subset=1	-0.66	-0.66	N/A
hsa-miR-4443	MIMAT0018961	METTL7B	ENST00000394252.3	methyltransferase like 7B	http://www.targetscan.org/cgi-bin/targetscan/vert_71/view_gene.cgi?rs=ENST00000394252.3&taxid=9606&members=miR-4443&showcnc=1&shownc=1&shownc_nc=1&showncf1=1&showncf2=1&subset=1	-0.66	-0.66	N/A
hsa-miR-4443	MIMAT0018961	FLJ00104	ENST00000446344.1	HCG1980662; Uncharacterized protein	http://www.targetscan.org/cgi-bin/targetscan/vert_71/view_gene.cgi?rs=ENST00000446344.1&taxid=9606&members=miR-4443&showcnc=1&shownc=1&shownc_nc=1&showncf1=1&showncf2=1&subset=1	-0.65	-0.65	N/A
hsa-miR-4443	MIMAT0018961	ATP6V0E1	ENST00000519374.1	ATPase, H+ transporting, lysosomal 9kDa, V0 subunit e1	http://www.targetscan.org/cgi-bin/targetscan/vert_71/view_gene.cgi?rs=ENST00000519374.1&taxid=9606&members=miR-4443&showcnc=1&shownc=1&shownc_nc=1&showncf1=1&showncf2=1&subset=1	-0.65	-0.69	N/A
hsa-miR-4443	MIMAT0018961	MITF	ENST00000328528.6	microphthalmia-associated transcription factor	http://www.targetscan.org/cgi-bin/targetscan/vert_71/view_gene.cgi?rs=ENST00000328528.6&taxid=9606&members=miR-4443&showcnc=1&shownc=1&shownc_nc=1&showncf1=1&showncf2=1&subset=1	-0.65	-0.65	N/A
hsa-miR-4443	MIMAT0018961	AC104667.3	ENST00000452801.1		http://www.targetscan.org/cgi-bin/targetscan/vert_71/view_gene.cgi?rs=ENST00000452801.1&taxid=9606&members=miR-4443&showcnc=1&shownc=1&shownc_nc=1&showncf1=1&showncf2=1&subset=1	-0.65	-0.65	N/A
hsa-miR-4443	MIMAT0018961	AL049747.1	ENST00000594060.1		http://www.targetscan.org/cgi-bin/targetscan/vert_71/view_gene.cgi?rs=ENST00000594060.1&taxid=9606&members=miR-4443&showcnc=1&shownc=1&shownc_nc=1&showncf1=1&showncf2=1&subset=1	-0.65	-0.65	N/A
hsa-miR-4443	MIMAT0018961	NR6A1	ENST00000487099.2	nuclear receptor subfamily 6, group A, member 1	http://www.targetscan.org/cgi-bin/targetscan/vert_71/view_gene.cgi?rs=ENST00000487099.2&taxid=9606&members=miR-4443&showcnc=1&shownc=1&shownc_nc=1&showncf1=1&showncf2=1&subset=1	-0.64	-0.65	N/A
hsa-miR-4443	MIMAT0018961	TEX35	ENST00000367641.3	testis expressed 35	http://www.targetscan.org/cgi-bin/targetscan/vert_71/view_gene.cgi?rs=ENST00000367641.3&taxid=9606&members=miR-4443&showcnc=1&shownc=1&shownc_nc=1&showncf1=1&showncf2=1&subset=1	-0.64	-0.64	N/A
hsa-miR-4443	MIMAT0018961	KCNIP3	ENST00000295225.5	Kv channel interacting protein 3, calsenilin	http://www.targetscan.org/cgi-bin/targetscan/vert_71/view_gene.cgi?rs=ENST00000295225.5&taxid=9606&members=miR-4443&showcnc=1&shownc=1&shownc_nc=1&showncf1=1&showncf2=1&subset=1	-0.64	-0.64	N/A
hsa-miR-4443	MIMAT0018961	SATL1	ENST00000332921.5	spermidine/spermine N1-acetyl transferase-like 1	http://www.targetscan.org/cgi-bin/targetscan/vert_71/view_gene.cgi?rs=ENST00000332921.5&taxid=9606&members=miR-4443&showcnc=1&shownc=1&shownc_nc=1&showncf1=1&showncf2=1&subset=1	-0.64	-0.64	N/A
hsa-miR-4443	MIMAT0018961	NUPR1	ENST00000324873.6	nuclear protein, transcriptional regulator, 1	http://www.targetscan.org/cgi-bin/targetscan/vert_71/view_gene.cgi?rs=ENST00000324873.6&taxid=9606&members=miR-4443&showcnc=1&shownc=1&shownc_nc=1&showncf1=1&showncf2=1&subset=1	-0.64	-0.64	N/A
hsa-miR-4443	MIMAT0018961	PRRT1	ENST00000211413.5	proline-rich transmembrane protein 1	http://www.targetscan.org/cgi-bin/targetscan/vert_71/view_gene.cgi?rs=ENST00000211413.5&taxid=9606&members=miR-4443&showcnc=1&shownc=1&shownc_nc=1&showncf1=1&showncf2=1&subset=1	-0.63	-0.63	N/A
hsa-miR-4443	MIMAT0018961	AFF3	ENST00000409236.2	AF4/FMR2 family, member 3	http://www.targetscan.org/cgi-bin/targetscan/vert_71/view_gene.cgi?rs=ENST00000409236.2&taxid=9606&members=miR-4443&showcnc=1&shownc=1&shownc_nc=1&showncf1=1&showncf2=1&subset=1	-0.63	-0.64	N/A
hsa-miR-4443	MIMAT0018961	LRRC3	ENST00000291592.4	leucine rich repeat containing 3	http://www.targetscan.org/cgi-bin/targetscan/vert_71/view_gene.cgi?rs=ENST00000291592.4&taxid=9606&members=miR-4443&showcnc=1&shownc=1&shownc_nc=1&showncf1=1&showncf2=1&subset=1	-0.63	-0.65	N/A
hsa-miR-4443	MIMAT0018961	MCAM	ENST00000392814.1	melanoma cell adhesion molecule	http://www.targetscan.org/cgi-bin/targetscan/vert_71/view_gene.cgi?rs=ENST00000392814.1&taxid=9606&members=miR-4443&showcnc=1&shownc=1&shownc_nc=1&showncf1=1&showncf2=1&subset=1	-0.63	-0.63	N/A
hsa-miR-4443	MIMAT0018961	CITED4	ENST00000372638.2	Cbp/p300-interacting transactivator, with Glu/Asp-rich carboxy-terminal domain, 4	http://www.targetscan.org/cgi-bin/targetscan/vert_71/view_gene.cgi?rs=ENST00000372638.2&taxid=9606&members=miR-4443&showcnc=1&shownc=1&shownc_nc=1&showncf1=1&showncf2=1&subset=1	-0.63	-0.63	N/A
hsa-miR-4443	MIMAT0018961	AC004899.1	ENST00000596947.1	Uncharacterized protein	http://www.targetscan.org/cgi-bin/targetscan/vert_71/view_gene.cgi?rs=ENST00000596947.1&taxid=9606&members=miR-4443&showcnc=1&shownc=1&shownc_nc=1&showncf1=1&showncf2=1&subset=1	-0.62	-0.62	N/A
hsa-miR-4443	MIMAT0018961	RIPK3	ENST00000216274.5	receptor-interacting serine-threonine kinase 3	http://www.targetscan.org/cgi-bin/targetscan/vert_71/view_gene.cgi?rs=ENST00000216274.5&taxid=9606&members=miR-4443&showcnc=1&shownc=1&shownc_nc=1&showncf1=1&showncf2=1&subset=1	-0.62	-0.62	N/A
hsa-miR-4443	MIMAT0018961	EBF3	ENST00000368648.3	early B-cell factor 3	http://www.targetscan.org/cgi-bin/targetscan/vert_71/view_gene.cgi?rs=ENST00000368648.3&taxid=9606&members=miR-4443&showcnc=1&shownc=1&shownc_nc=1&showncf1=1&showncf2=1&subset=1	-0.62	-0.73	N/A
hsa-miR-4443	MIMAT0018961	KLLN	ENST00000445946.3	killin, p53-regulated DNA replication inhibitor	http://www.targetscan.org/cgi-bin/targetscan/vert_71/view_gene.cgi?rs=ENST00000445946.3&taxid=9606&members=miR-4443&showcnc=1&shownc=1&shownc_nc=1&showncf1=1&showncf2=1&subset=1	-0.62	-0.62	N/A
hsa-miR-4443	MIMAT0018961	C3orf20	ENST00000253697.3	chromosome 3 open reading frame 20	http://www.targetscan.org/cgi-bin/targetscan/vert_71/view_gene.cgi?rs=ENST00000253697.3&taxid=9606&members=miR-4443&showcnc=1&shownc=1&shownc_nc=1&showncf1=1&showncf2=1&subset=1	-0.62	-0.62	N/A
hsa-miR-4443	MIMAT0018961	VSTM5	ENST00000409977.1	V-set and transmembrane domain containing 5	http://www.targetscan.org/cgi-bin/targetscan/vert_71/view_gene.cgi?rs=ENST00000409977.1&taxid=9606&members=miR-4443&showcnc=1&shownc=1&shownc_nc=1&showncf1=1&showncf2=1&subset=1	-0.62	-0.62	N/A
hsa-miR-4443	MIMAT0018961	TMEM100	ENST00000424486.2	transmembrane protein 100	http://www.targetscan.org/cgi-bin/targetscan/vert_71/view_gene.cgi?rs=ENST00000424486.2&taxid=9606&members=miR-4443&showcnc=1&shownc=1&shownc_nc=1&showncf1=1&showncf2=1&subset=1	-0.62	-0.62	N/A
hsa-miR-4443	MIMAT0018961	CCDC38	ENST00000546386.1	coiled-coil domain containing 38	http://www.targetscan.org/cgi-bin/targetscan/vert_71/view_gene.cgi?rs=ENST00000546386.1&taxid=9606&members=miR-4443&showcnc=1&shownc=1&shownc_nc=1&showncf1=1&showncf2=1&subset=1	-0.62	-0.62	N/A
hsa-miR-4443	MIMAT0018961	IFI6	ENST00000361157.6	interferon, alpha-inducible protein 6	http://www.targetscan.org/cgi-bin/targetscan/vert_71/view_gene.cgi?rs=ENST00000361157.6&taxid=9606&members=miR-4443&showcnc=1&shownc=1&shownc_nc=1&showncf1=1&showncf2=1&subset=1	-0.62	-0.65	N/A
hsa-miR-4443	MIMAT0018961	CDK2AP1	ENST00000261692.2	cyclin-dependent kinase 2 associated protein 1	http://www.targetscan.org/cgi-bin/targetscan/vert_71/view_gene.cgi?rs=ENST00000261692.2&taxid=9606&members=miR-4443&showcnc=1&shownc=1&shownc_nc=1&showncf1=1&showncf2=1&subset=1	-0.62	-0.62	N/A
hsa-miR-4443	MIMAT0018961	FBXL18	ENST00000382368.3	F-box and leucine-rich repeat protein 18	http://www.targetscan.org/cgi-bin/targetscan/vert_71/view_gene.cgi?rs=ENST00000382368.3&taxid=9606&members=miR-4443&showcnc=1&shownc=1&shownc_nc=1&showncf1=1&showncf2=1&subset=1	-0.62	-0.7	N/A
hsa-miR-4443	MIMAT0018961	CACNG3	ENST00000005284.3	calcium channel, voltage-dependent, gamma subunit 3	http://www.targetscan.org/cgi-bin/targetscan/vert_71/view_gene.cgi?rs=ENST00000005284.3&taxid=9606&members=miR-4443&showcnc=1&shownc=1&shownc_nc=1&showncf1=1&showncf2=1&subset=1	-0.61	-0.61	N/A
hsa-miR-4443	MIMAT0018961	CCL22	ENST00000219235.4	chemokine (C-C motif) ligand 22	http://www.targetscan.org/cgi-bin/targetscan/vert_71/view_gene.cgi?rs=ENST00000219235.4&taxid=9606&members=miR-4443&showcnc=1&shownc=1&shownc_nc=1&showncf1=1&showncf2=1&subset=1	-0.61	-0.61	N/A
hsa-miR-4443	MIMAT0018961	KRTAP4-4	ENST00000390661.3	keratin associated protein 4-4	http://www.targetscan.org/cgi-bin/targetscan/vert_71/view_gene.cgi?rs=ENST00000390661.3&taxid=9606&members=miR-4443&showcnc=1&shownc=1&shownc_nc=1&showncf1=1&showncf2=1&subset=1	-0.6	-0.6	N/A
hsa-miR-4443	MIMAT0018961	THY1	ENST00000284240.5	Thy-1 cell surface antigen	http://www.targetscan.org/cgi-bin/targetscan/vert_71/view_gene.cgi?rs=ENST00000284240.5&taxid=9606&members=miR-4443&showcnc=1&shownc=1&shownc_nc=1&showncf1=1&showncf2=1&subset=1	-0.6	-0.65	N/A
hsa-miR-4443	MIMAT0018961	RAB15	ENST00000436278.2	RAB15, member RAS oncogene family	http://www.targetscan.org/cgi-bin/targetscan/vert_71/view_gene.cgi?rs=ENST00000436278.2&taxid=9606&members=miR-4443&showcnc=1&shownc=1&shownc_nc=1&showncf1=1&showncf2=1&subset=1	-0.6	-0.7	N/A
hsa-miR-4443	MIMAT0018961	RBM48	ENST00000481551.1	RNA binding motif protein 48	http://www.targetscan.org/cgi-bin/targetscan/vert_71/view_gene.cgi?rs=ENST00000481551.1&taxid=9606&members=miR-4443&showcnc=1&shownc=1&shownc_nc=1&showncf1=1&showncf2=1&subset=1	-0.6	-0.72	N/A
hsa-miR-4443	MIMAT0018961	EIF2B3	ENST00000360403.2	eukaryotic translation initiation factor 2B, subunit 3 gamma, 58kDa	http://www.targetscan.org/cgi-bin/targetscan/vert_71/view_gene.cgi?rs=ENST00000360403.2&taxid=9606&members=miR-4443&showcnc=1&shownc=1&shownc_nc=1&showncf1=1&showncf2=1&subset=1	-0.59	-0.65	N/A
hsa-miR-4443	MIMAT0018961	SIRPB2	ENST00000359801.3	signal-regulatory protein beta 2	http://www.targetscan.org/cgi-bin/targetscan/vert_71/view_gene.cgi?rs=ENST00000359801.3&taxid=9606&members=miR-4443&showcnc=1&shownc=1&shownc_nc=1&showncf1=1&showncf2=1&subset=1	-0.59	-0.59	N/A
hsa-miR-4443	MIMAT0018961	CD300LF	ENST00000361254.4	CD300 molecule-like family member f	http://www.targetscan.org/cgi-bin/targetscan/vert_71/view_gene.cgi?rs=ENST00000361254.4&taxid=9606&members=miR-4443&showcnc=1&shownc=1&shownc_nc=1&showncf1=1&showncf2=1&subset=1	-0.59	-0.59	N/A
hsa-miR-4443	MIMAT0018961	NOVA2	ENST00000263257.5	neuro-oncological ventral antigen 2	http://www.targetscan.org/cgi-bin/targetscan/vert_71/view_gene.cgi?rs=ENST00000263257.5&taxid=9606&members=miR-4443&showcnc=1&shownc=1&shownc_nc=1&showncf1=1&showncf2=1&subset=1	-0.59	-0.96	N/A
hsa-miR-4443	MIMAT0018961	FER1L6	ENST00000522917.1	fer-1-like 6 (C. elegans)	http://www.targetscan.org/cgi-bin/targetscan/vert_71/view_gene.cgi?rs=ENST00000522917.1&taxid=9606&members=miR-4443&showcnc=1&shownc=1&shownc_nc=1&showncf1=1&showncf2=1&subset=1	-0.59	-0.59	N/A
hsa-miR-4443	MIMAT0018961	KRTAP4-2	ENST00000377726.2	keratin associated protein 4-2	http://www.targetscan.org/cgi-bin/targetscan/vert_71/view_gene.cgi?rs=ENST00000377726.2&taxid=9606&members=miR-4443&showcnc=1&shownc=1&shownc_nc=1&showncf1=1&showncf2=1&subset=1	-0.59	-0.59	N/A
hsa-miR-4443	MIMAT0018961	SHISA7	ENST00000376325.4	shisa family member 7	http://www.targetscan.org/cgi-bin/targetscan/vert_71/view_gene.cgi?rs=ENST00000376325.4&taxid=9606&members=miR-4443&showcnc=1&shownc=1&shownc_nc=1&showncf1=1&showncf2=1&subset=1	-0.59	-0.59	N/A
hsa-miR-4443	MIMAT0018961	IRF3	ENST00000309877.7	interferon regulatory factor 3	http://www.targetscan.org/cgi-bin/targetscan/vert_71/view_gene.cgi?rs=ENST00000309877.7&taxid=9606&members=miR-4443&showcnc=1&shownc=1&shownc_nc=1&showncf1=1&showncf2=1&subset=1	-0.59	-0.59	N/A
hsa-miR-4443	MIMAT0018961	C1orf74	ENST00000294811.1	chromosome 1 open reading frame 74	http://www.targetscan.org/cgi-bin/targetscan/vert_71/view_gene.cgi?rs=ENST00000294811.1&taxid=9606&members=miR-4443&showcnc=1&shownc=1&shownc_nc=1&showncf1=1&showncf2=1&subset=1	-0.58	-0.58	N/A
hsa-miR-4443	MIMAT0018961	PVRIG	ENST00000317271.2	poliovirus receptor related immunoglobulin domain containing	http://www.targetscan.org/cgi-bin/targetscan/vert_71/view_gene.cgi?rs=ENST00000317271.2&taxid=9606&members=miR-4443&showcnc=1&shownc=1&shownc_nc=1&showncf1=1&showncf2=1&subset=1	-0.58	-0.58	N/A
hsa-miR-4443	MIMAT0018961	HAVCR1	ENST00000522693.1	hepatitis A virus cellular receptor 1	http://www.targetscan.org/cgi-bin/targetscan/vert_71/view_gene.cgi?rs=ENST00000522693.1&taxid=9606&members=miR-4443&showcnc=1&shownc=1&shownc_nc=1&showncf1=1&showncf2=1&subset=1	-0.58	-0.63	N/A
hsa-miR-4443	MIMAT0018961	TRAPPC2	ENST00000453655.2	trafficking protein particle complex 2	http://www.targetscan.org/cgi-bin/targetscan/vert_71/view_gene.cgi?rs=ENST00000453655.2&taxid=9606&members=miR-4443&showcnc=1&shownc=1&shownc_nc=1&showncf1=1&showncf2=1&subset=1	-0.58	-0.6	N/A
hsa-miR-4443	MIMAT0018961	LDB1	ENST00000361198.5	LIM domain binding 1	http://www.targetscan.org/cgi-bin/targetscan/vert_71/view_gene.cgi?rs=ENST00000361198.5&taxid=9606&members=miR-4443&showcnc=1&shownc=1&shownc_nc=1&showncf1=1&showncf2=1&subset=1	-0.58	-0.59	N/A
hsa-miR-4443	MIMAT0018961	CSF3	ENST00000394149.3	colony stimulating factor 3 (granulocyte)	http://www.targetscan.org/cgi-bin/targetscan/vert_71/view_gene.cgi?rs=ENST00000394149.3&taxid=9606&members=miR-4443&showcnc=1&shownc=1&shownc_nc=1&showncf1=1&showncf2=1&subset=1	-0.57	-0.57	N/A
hsa-miR-4443	MIMAT0018961	SLA2	ENST00000262866.4	Src-like-adaptor 2	http://www.targetscan.org/cgi-bin/targetscan/vert_71/view_gene.cgi?rs=ENST00000262866.4&taxid=9606&members=miR-4443&showcnc=1&shownc=1&shownc_nc=1&showncf1=1&showncf2=1&subset=1	-0.57	-0.57	N/A
hsa-miR-4443	MIMAT0018961	TMEM214	ENST00000238788.9	transmembrane protein 214	http://www.targetscan.org/cgi-bin/targetscan/vert_71/view_gene.cgi?rs=ENST00000238788.9&taxid=9606&members=miR-4443&showcnc=1&shownc=1&shownc_nc=1&showncf1=1&showncf2=1&subset=1	-0.57	-0.57	N/A
hsa-miR-4443	MIMAT0018961	DNAI1	ENST00000545019.1	dynein, axonemal, intermediate chain 1	http://www.targetscan.org/cgi-bin/targetscan/vert_71/view_gene.cgi?rs=ENST00000545019.1&taxid=9606&members=miR-4443&showcnc=1&shownc=1&shownc_nc=1&showncf1=1&showncf2=1&subset=1	-0.57	-0.57	N/A
hsa-miR-4443	MIMAT0018961	CYB561D1	ENST00000496961.1	cytochrome b561 family, member D1	http://www.targetscan.org/cgi-bin/targetscan/vert_71/view_gene.cgi?rs=ENST00000496961.1&taxid=9606&members=miR-4443&showcnc=1&shownc=1&shownc_nc=1&showncf1=1&showncf2=1&subset=1	-0.57	-0.57	N/A
hsa-miR-4443	MIMAT0018961	BET1L	ENST00000325147.9	Bet1 golgi vesicular membrane trafficking protein-like	http://www.targetscan.org/cgi-bin/targetscan/vert_71/view_gene.cgi?rs=ENST00000325147.9&taxid=9606&members=miR-4443&showcnc=1&shownc=1&shownc_nc=1&showncf1=1&showncf2=1&subset=1	-0.56	-0.57	N/A
hsa-miR-4443	MIMAT0018961	CA13	ENST00000321764.3	carbonic anhydrase XIII	http://www.targetscan.org/cgi-bin/targetscan/vert_71/view_gene.cgi?rs=ENST00000321764.3&taxid=9606&members=miR-4443&showcnc=1&shownc=1&shownc_nc=1&showncf1=1&showncf2=1&subset=1	-0.56	-0.56	N/A
hsa-miR-4443	MIMAT0018961	CLLU1	ENST00000378485.1	chronic lymphocytic leukemia up-regulated 1	http://www.targetscan.org/cgi-bin/targetscan/vert_71/view_gene.cgi?rs=ENST00000378485.1&taxid=9606&members=miR-4443&showcnc=1&shownc=1&shownc_nc=1&showncf1=1&showncf2=1&subset=1	-0.56	-0.56	N/A
hsa-miR-4443	MIMAT0018961	SPATA32	ENST00000331780.4	spermatogenesis associated 32	http://www.targetscan.org/cgi-bin/targetscan/vert_71/view_gene.cgi?rs=ENST00000331780.4&taxid=9606&members=miR-4443&showcnc=1&shownc=1&shownc_nc=1&showncf1=1&showncf2=1&subset=1	-0.56	-0.56	N/A
hsa-miR-4443	MIMAT0018961	KNDC1	ENST00000304613.3	kinase non-catalytic C-lobe domain (KIND) containing 1	http://www.targetscan.org/cgi-bin/targetscan/vert_71/view_gene.cgi?rs=ENST00000304613.3&taxid=9606&members=miR-4443&showcnc=1&shownc=1&shownc_nc=1&showncf1=1&showncf2=1&subset=1	-0.56	-0.56	N/A
hsa-miR-4443	MIMAT0018961	RNF223	ENST00000453464.2	ring finger protein 223	http://www.targetscan.org/cgi-bin/targetscan/vert_71/view_gene.cgi?rs=ENST00000453464.2&taxid=9606&members=miR-4443&showcnc=1&shownc=1&shownc_nc=1&showncf1=1&showncf2=1&subset=1	-0.56	-0.56	N/A
hsa-miR-4443	MIMAT0018961	TMEM199	ENST00000292114.3	transmembrane protein 199	http://www.targetscan.org/cgi-bin/targetscan/vert_71/view_gene.cgi?rs=ENST00000292114.3&taxid=9606&members=miR-4443&showcnc=1&shownc=1&shownc_nc=1&showncf1=1&showncf2=1&subset=1	-0.56	-0.89	N/A
hsa-miR-4443	MIMAT0018961	ZNF469	ENST00000437464.1	zinc finger protein 469	http://www.targetscan.org/cgi-bin/targetscan/vert_71/view_gene.cgi?rs=ENST00000437464.1&taxid=9606&members=miR-4443&showcnc=1&shownc=1&shownc_nc=1&showncf1=1&showncf2=1&subset=1	-0.56	-0.56	N/A
hsa-miR-4443	MIMAT0018961	KRT6C	ENST00000252250.6	keratin 6C	http://www.targetscan.org/cgi-bin/targetscan/vert_71/view_gene.cgi?rs=ENST00000252250.6&taxid=9606&members=miR-4443&showcnc=1&shownc=1&shownc_nc=1&showncf1=1&showncf2=1&subset=1	-0.56	-0.56	N/A
hsa-miR-4443	MIMAT0018961	KCTD15	ENST00000284006.6	potassium channel tetramerization domain containing 15	http://www.targetscan.org/cgi-bin/targetscan/vert_71/view_gene.cgi?rs=ENST00000284006.6&taxid=9606&members=miR-4443&showcnc=1&shownc=1&shownc_nc=1&showncf1=1&showncf2=1&subset=1	-0.56	-0.62	N/A
hsa-miR-4443	MIMAT0018961	EXOSC6	ENST00000435634.1	exosome component 6	http://www.targetscan.org/cgi-bin/targetscan/vert_71/view_gene.cgi?rs=ENST00000435634.1&taxid=9606&members=miR-4443&showcnc=1&shownc=1&shownc_nc=1&showncf1=1&showncf2=1&subset=1	-0.55	-0.55	N/A
hsa-miR-4443	MIMAT0018961	PGLYRP4	ENST00000359650.5	peptidoglycan recognition protein 4	http://www.targetscan.org/cgi-bin/targetscan/vert_71/view_gene.cgi?rs=ENST00000359650.5&taxid=9606&members=miR-4443&showcnc=1&shownc=1&shownc_nc=1&showncf1=1&showncf2=1&subset=1	-0.55	-0.55	N/A
hsa-miR-4443	MIMAT0018961	CYB5RL	ENST00000497820.1	cytochrome b5 reductase-like	http://www.targetscan.org/cgi-bin/targetscan/vert_71/view_gene.cgi?rs=ENST00000497820.1&taxid=9606&members=miR-4443&showcnc=1&shownc=1&shownc_nc=1&showncf1=1&showncf2=1&subset=1	-0.54	-0.54	N/A
hsa-miR-4443	MIMAT0018961	LIX1L	ENST00000369308.3	Lix1 homolog (mouse)-like	http://www.targetscan.org/cgi-bin/targetscan/vert_71/view_gene.cgi?rs=ENST00000369308.3&taxid=9606&members=miR-4443&showcnc=1&shownc=1&shownc_nc=1&showncf1=1&showncf2=1&subset=1	-0.54	-0.68	N/A
hsa-miR-4443	MIMAT0018961	LAPTM5	ENST00000294507.3	lysosomal protein transmembrane 5	http://www.targetscan.org/cgi-bin/targetscan/vert_71/view_gene.cgi?rs=ENST00000294507.3&taxid=9606&members=miR-4443&showcnc=1&shownc=1&shownc_nc=1&showncf1=1&showncf2=1&subset=1	-0.54	-0.54	N/A
hsa-miR-4443	MIMAT0018961	GPX3	ENST00000388825.4	glutathione peroxidase 3 (plasma)	http://www.targetscan.org/cgi-bin/targetscan/vert_71/view_gene.cgi?rs=ENST00000388825.4&taxid=9606&members=miR-4443&showcnc=1&shownc=1&shownc_nc=1&showncf1=1&showncf2=1&subset=1	-0.54	-0.54	N/A
hsa-miR-4443	MIMAT0018961	C11orf44	ENST00000317019.2	chromosome 11 open reading frame 44	http://www.targetscan.org/cgi-bin/targetscan/vert_71/view_gene.cgi?rs=ENST00000317019.2&taxid=9606&members=miR-4443&showcnc=1&shownc=1&shownc_nc=1&showncf1=1&showncf2=1&subset=1	-0.54	-0.54	N/A
hsa-miR-4443	MIMAT0018961	PCK1	ENST00000319441.4	phosphoenolpyruvate carboxykinase 1 (soluble)	http://www.targetscan.org/cgi-bin/targetscan/vert_71/view_gene.cgi?rs=ENST00000319441.4&taxid=9606&members=miR-4443&showcnc=1&shownc=1&shownc_nc=1&showncf1=1&showncf2=1&subset=1	-0.53	-0.53	N/A
hsa-miR-4443	MIMAT0018961	SPC24	ENST00000592540.1	SPC24, NDC80 kinetochore complex component	http://www.targetscan.org/cgi-bin/targetscan/vert_71/view_gene.cgi?rs=ENST00000592540.1&taxid=9606&members=miR-4443&showcnc=1&shownc=1&shownc_nc=1&showncf1=1&showncf2=1&subset=1	-0.53	-0.53	N/A
hsa-miR-4443	MIMAT0018961	BCKDK	ENST00000394950.3	branched chain ketoacid dehydrogenase kinase	http://www.targetscan.org/cgi-bin/targetscan/vert_71/view_gene.cgi?rs=ENST00000394950.3&taxid=9606&members=miR-4443&showcnc=1&shownc=1&shownc_nc=1&showncf1=1&showncf2=1&subset=1	-0.53	-0.53	N/A
hsa-miR-4443	MIMAT0018961	PRR3	ENST00000376560.3	proline rich 3	http://www.targetscan.org/cgi-bin/targetscan/vert_71/view_gene.cgi?rs=ENST00000376560.3&taxid=9606&members=miR-4443&showcnc=1&shownc=1&shownc_nc=1&showncf1=1&showncf2=1&subset=1	-0.53	-0.55	N/A
hsa-miR-4443	MIMAT0018961	TAPBP	ENST00000434618.2	TAP binding protein (tapasin)	http://www.targetscan.org/cgi-bin/targetscan/vert_71/view_gene.cgi?rs=ENST00000434618.2&taxid=9606&members=miR-4443&showcnc=1&shownc=1&shownc_nc=1&showncf1=1&showncf2=1&subset=1	-0.53	-0.53	N/A
hsa-miR-4443	MIMAT0018961	FAM86A	ENST00000458008.4	family with sequence similarity 86, member A	http://www.targetscan.org/cgi-bin/targetscan/vert_71/view_gene.cgi?rs=ENST00000458008.4&taxid=9606&members=miR-4443&showcnc=1&shownc=1&shownc_nc=1&showncf1=1&showncf2=1&subset=1	-0.53	-0.53	N/A
hsa-miR-4443	MIMAT0018961	GIPC1	ENST00000393029.3	GIPC PDZ domain containing family, member 1	http://www.targetscan.org/cgi-bin/targetscan/vert_71/view_gene.cgi?rs=ENST00000393029.3&taxid=9606&members=miR-4443&showcnc=1&shownc=1&shownc_nc=1&showncf1=1&showncf2=1&subset=1	-0.53	-0.53	N/A
hsa-miR-4443	MIMAT0018961	SPP2	ENST00000168148.3	secreted phosphoprotein 2, 24kDa	http://www.targetscan.org/cgi-bin/targetscan/vert_71/view_gene.cgi?rs=ENST00000168148.3&taxid=9606&members=miR-4443&showcnc=1&shownc=1&shownc_nc=1&showncf1=1&showncf2=1&subset=1	-0.53	-0.53	N/A
hsa-miR-4443	MIMAT0018961	MUL1	ENST00000264198.3	mitochondrial E3 ubiquitin protein ligase 1	http://www.targetscan.org/cgi-bin/targetscan/vert_71/view_gene.cgi?rs=ENST00000264198.3&taxid=9606&members=miR-4443&showcnc=1&shownc=1&shownc_nc=1&showncf1=1&showncf2=1&subset=1	-0.52	-0.52	N/A
hsa-miR-4443	MIMAT0018961	DUSP16	ENST00000298573.4	dual specificity phosphatase 16	http://www.targetscan.org/cgi-bin/targetscan/vert_71/view_gene.cgi?rs=ENST00000298573.4&taxid=9606&members=miR-4443&showcnc=1&shownc=1&shownc_nc=1&showncf1=1&showncf2=1&subset=1	-0.52	-0.52	N/A
hsa-miR-4443	MIMAT0018961	CD74	ENST00000377795.3	CD74 molecule, major histocompatibility complex, class II invariant chain	http://www.targetscan.org/cgi-bin/targetscan/vert_71/view_gene.cgi?rs=ENST00000377795.3&taxid=9606&members=miR-4443&showcnc=1&shownc=1&shownc_nc=1&showncf1=1&showncf2=1&subset=1	-0.52	-0.52	N/A
hsa-miR-4443	MIMAT0018961	TNNC1	ENST00000232975.3	troponin C type 1 (slow)	http://www.targetscan.org/cgi-bin/targetscan/vert_71/view_gene.cgi?rs=ENST00000232975.3&taxid=9606&members=miR-4443&showcnc=1&shownc=1&shownc_nc=1&showncf1=1&showncf2=1&subset=1	-0.52	-0.52	N/A
hsa-miR-4443	MIMAT0018961	CYP8B1	ENST00000316161.4	cytochrome P450, family 8, subfamily B, polypeptide 1	http://www.targetscan.org/cgi-bin/targetscan/vert_71/view_gene.cgi?rs=ENST00000316161.4&taxid=9606&members=miR-4443&showcnc=1&shownc=1&shownc_nc=1&showncf1=1&showncf2=1&subset=1	-0.52	-0.52	N/A
hsa-miR-4443	MIMAT0018961	KCNK12	ENST00000327876.4	potassium channel, subfamily K, member 12	http://www.targetscan.org/cgi-bin/targetscan/vert_71/view_gene.cgi?rs=ENST00000327876.4&taxid=9606&members=miR-4443&showcnc=1&shownc=1&shownc_nc=1&showncf1=1&showncf2=1&subset=1	-0.52	-0.52	N/A
hsa-miR-4443	MIMAT0018961	ATG12	ENST00000500945.2	autophagy related 12	http://www.targetscan.org/cgi-bin/targetscan/vert_71/view_gene.cgi?rs=ENST00000500945.2&taxid=9606&members=miR-4443&showcnc=1&shownc=1&shownc_nc=1&showncf1=1&showncf2=1&subset=1	-0.52	-0.53	N/A
hsa-miR-4443	MIMAT0018961	OR11A1	ENST00000377148.1	olfactory receptor, family 11, subfamily A, member 1	http://www.targetscan.org/cgi-bin/targetscan/vert_71/view_gene.cgi?rs=ENST00000377148.1&taxid=9606&members=miR-4443&showcnc=1&shownc=1&shownc_nc=1&showncf1=1&showncf2=1&subset=1	-0.52	-0.52	N/A
hsa-miR-4443	MIMAT0018961	FGF10	ENST00000264664.4	fibroblast growth factor 10	http://www.targetscan.org/cgi-bin/targetscan/vert_71/view_gene.cgi?rs=ENST00000264664.4&taxid=9606&members=miR-4443&showcnc=1&shownc=1&shownc_nc=1&showncf1=1&showncf2=1&subset=1	-0.52	-0.52	N/A
hsa-miR-4443	MIMAT0018961	PRSS22	ENST00000161006.3	protease, serine, 22	http://www.targetscan.org/cgi-bin/targetscan/vert_71/view_gene.cgi?rs=ENST00000161006.3&taxid=9606&members=miR-4443&showcnc=1&shownc=1&shownc_nc=1&showncf1=1&showncf2=1&subset=1	-0.51	-0.51	N/A
hsa-miR-4443	MIMAT0018961	CD37	ENST00000535669.2	CD37 molecule	http://www.targetscan.org/cgi-bin/targetscan/vert_71/view_gene.cgi?rs=ENST00000535669.2&taxid=9606&members=miR-4443&showcnc=1&shownc=1&shownc_nc=1&showncf1=1&showncf2=1&subset=1	-0.51	-0.51	N/A
hsa-miR-4443	MIMAT0018961	CSDC2	ENST00000306149.7	cold shock domain containing C2, RNA binding	http://www.targetscan.org/cgi-bin/targetscan/vert_71/view_gene.cgi?rs=ENST00000306149.7&taxid=9606&members=miR-4443&showcnc=1&shownc=1&shownc_nc=1&showncf1=1&showncf2=1&subset=1	-0.51	-0.51	N/A
hsa-miR-4443	MIMAT0018961	YDJC	ENST00000398873.3	YdjC homolog (bacterial)	http://www.targetscan.org/cgi-bin/targetscan/vert_71/view_gene.cgi?rs=ENST00000398873.3&taxid=9606&members=miR-4443&showcnc=1&shownc=1&shownc_nc=1&showncf1=1&showncf2=1&subset=1	-0.51	-0.52	N/A
hsa-miR-4443	MIMAT0018961	FAM106A	ENST00000392176.3	family with sequence similarity 106, member A	http://www.targetscan.org/cgi-bin/targetscan/vert_71/view_gene.cgi?rs=ENST00000392176.3&taxid=9606&members=miR-4443&showcnc=1&shownc=1&shownc_nc=1&showncf1=1&showncf2=1&subset=1	-0.51	-0.51	N/A
hsa-miR-4443	MIMAT0018961	CXorf36	ENST00000398000.2	chromosome X open reading frame 36	http://www.targetscan.org/cgi-bin/targetscan/vert_71/view_gene.cgi?rs=ENST00000398000.2&taxid=9606&members=miR-4443&showcnc=1&shownc=1&shownc_nc=1&showncf1=1&showncf2=1&subset=1	-0.51	-0.51	N/A
hsa-miR-4443	MIMAT0018961	MBLAC1	ENST00000398075.2	metallo-beta-lactamase domain containing 1	http://www.targetscan.org/cgi-bin/targetscan/vert_71/view_gene.cgi?rs=ENST00000398075.2&taxid=9606&members=miR-4443&showcnc=1&shownc=1&shownc_nc=1&showncf1=1&showncf2=1&subset=1	-0.51	-0.51	N/A
hsa-miR-4443	MIMAT0018961	PLA2G5	ENST00000375108.3	phospholipase A2, group V	http://www.targetscan.org/cgi-bin/targetscan/vert_71/view_gene.cgi?rs=ENST00000375108.3&taxid=9606&members=miR-4443&showcnc=1&shownc=1&shownc_nc=1&showncf1=1&showncf2=1&subset=1	-0.51	-0.51	N/A
hsa-miR-4443	MIMAT0018961	DPF2	ENST00000528416.1	D4, zinc and double PHD fingers family 2	http://www.targetscan.org/cgi-bin/targetscan/vert_71/view_gene.cgi?rs=ENST00000528416.1&taxid=9606&members=miR-4443&showcnc=1&shownc=1&shownc_nc=1&showncf1=1&showncf2=1&subset=1	-0.51	-0.51	N/A
hsa-miR-4443	MIMAT0018961	PATE4	ENST00000457514.2	prostate and testis expressed 4	http://www.targetscan.org/cgi-bin/targetscan/vert_71/view_gene.cgi?rs=ENST00000457514.2&taxid=9606&members=miR-4443&showcnc=1&shownc=1&shownc_nc=1&showncf1=1&showncf2=1&subset=1	-0.51	-0.51	N/A
hsa-miR-4443	MIMAT0018961	LRRC25	ENST00000339007.3	leucine rich repeat containing 25	http://www.targetscan.org/cgi-bin/targetscan/vert_71/view_gene.cgi?rs=ENST00000339007.3&taxid=9606&members=miR-4443&showcnc=1&shownc=1&shownc_nc=1&showncf1=1&showncf2=1&subset=1	-0.5	-0.5	N/A
hsa-miR-4443	MIMAT0018961	LETM1	ENST00000302787.2	leucine zipper-EF-hand containing transmembrane protein 1	http://www.targetscan.org/cgi-bin/targetscan/vert_71/view_gene.cgi?rs=ENST00000302787.2&taxid=9606&members=miR-4443&showcnc=1&shownc=1&shownc_nc=1&showncf1=1&showncf2=1&subset=1	-0.5	-0.67	N/A
hsa-miR-4443	MIMAT0018961	CNTD2	ENST00000430325.2	cyclin N-terminal domain containing 2	http://www.targetscan.org/cgi-bin/targetscan/vert_71/view_gene.cgi?rs=ENST00000430325.2&taxid=9606&members=miR-4443&showcnc=1&shownc=1&shownc_nc=1&showncf1=1&showncf2=1&subset=1	-0.5	-0.5	N/A
hsa-miR-4443	MIMAT0018961	M1AP	ENST00000290536.5	meiosis 1 associated protein	http://www.targetscan.org/cgi-bin/targetscan/vert_71/view_gene.cgi?rs=ENST00000290536.5&taxid=9606&members=miR-4443&showcnc=1&shownc=1&shownc_nc=1&showncf1=1&showncf2=1&subset=1	-0.5	-0.5	N/A
hsa-miR-4443	MIMAT0018961	SERTM1	ENST00000315190.3	serine-rich and transmembrane domain containing 1	http://www.targetscan.org/cgi-bin/targetscan/vert_71/view_gene.cgi?rs=ENST00000315190.3&taxid=9606&members=miR-4443&showcnc=1&shownc=1&shownc_nc=1&showncf1=1&showncf2=1&subset=1	-0.5	-0.5	N/A
hsa-miR-4443	MIMAT0018961	EMP2	ENST00000359543.3	epithelial membrane protein 2	http://www.targetscan.org/cgi-bin/targetscan/vert_71/view_gene.cgi?rs=ENST00000359543.3&taxid=9606&members=miR-4443&showcnc=1&shownc=1&shownc_nc=1&showncf1=1&showncf2=1&subset=1	-0.5	-0.51	N/A
hsa-miR-4443	MIMAT0018961	HLA-DPB1	ENST00000418931.2	major histocompatibility complex, class II, DP beta 1	http://www.targetscan.org/cgi-bin/targetscan/vert_71/view_gene.cgi?rs=ENST00000418931.2&taxid=9606&members=miR-4443&showcnc=1&shownc=1&shownc_nc=1&showncf1=1&showncf2=1&subset=1	-0.5	-0.56	N/A
hsa-miR-4443	MIMAT0018961	LHPP	ENST00000368839.1	phospholysine phosphohistidine inorganic pyrophosphate phosphatase	http://www.targetscan.org/cgi-bin/targetscan/vert_71/view_gene.cgi?rs=ENST00000368839.1&taxid=9606&members=miR-4443&showcnc=1&shownc=1&shownc_nc=1&showncf1=1&showncf2=1&subset=1	-0.5	-0.85	N/A
hsa-miR-4443	MIMAT0018961	SIX5	ENST00000560168.1	SIX homeobox 5	http://www.targetscan.org/cgi-bin/targetscan/vert_71/view_gene.cgi?rs=ENST00000560168.1&taxid=9606&members=miR-4443&showcnc=1&shownc=1&shownc_nc=1&showncf1=1&showncf2=1&subset=1	-0.5	-0.56	N/A
hsa-miR-4443	MIMAT0018961	EXOSC2	ENST00000372358.5	exosome component 2	http://www.targetscan.org/cgi-bin/targetscan/vert_71/view_gene.cgi?rs=ENST00000372358.5&taxid=9606&members=miR-4443&showcnc=1&shownc=1&shownc_nc=1&showncf1=1&showncf2=1&subset=1	-0.49	-0.52	N/A
hsa-miR-4443	MIMAT0018961	PBOV1	ENST00000527246.2	prostate and breast cancer overexpressed 1	http://www.targetscan.org/cgi-bin/targetscan/vert_71/view_gene.cgi?rs=ENST00000527246.2&taxid=9606&members=miR-4443&showcnc=1&shownc=1&shownc_nc=1&showncf1=1&showncf2=1&subset=1	-0.49	-0.49	N/A
hsa-miR-4443	MIMAT0018961	SPRN	ENST00000414069.2	shadow of prion protein homolog (zebrafish)	http://www.targetscan.org/cgi-bin/targetscan/vert_71/view_gene.cgi?rs=ENST00000414069.2&taxid=9606&members=miR-4443&showcnc=1&shownc=1&shownc_nc=1&showncf1=1&showncf2=1&subset=1	-0.49	-0.49	N/A
hsa-miR-4443	MIMAT0018961	PRDX2	ENST00000301522.2	peroxiredoxin 2	http://www.targetscan.org/cgi-bin/targetscan/vert_71/view_gene.cgi?rs=ENST00000301522.2&taxid=9606&members=miR-4443&showcnc=1&shownc=1&shownc_nc=1&showncf1=1&showncf2=1&subset=1	-0.49	-0.49	N/A
hsa-miR-4443	MIMAT0018961	TESK1	ENST00000336395.5	testis-specific kinase 1	http://www.targetscan.org/cgi-bin/targetscan/vert_71/view_gene.cgi?rs=ENST00000336395.5&taxid=9606&members=miR-4443&showcnc=1&shownc=1&shownc_nc=1&showncf1=1&showncf2=1&subset=1	-0.49	-0.49	N/A
hsa-miR-4443	MIMAT0018961	ZNF317	ENST00000247956.6	zinc finger protein 317	http://www.targetscan.org/cgi-bin/targetscan/vert_71/view_gene.cgi?rs=ENST00000247956.6&taxid=9606&members=miR-4443&showcnc=1&shownc=1&shownc_nc=1&showncf1=1&showncf2=1&subset=1	-0.49	-0.5	N/A
hsa-miR-4443	MIMAT0018961	CMA1	ENST00000250378.3	chymase 1, mast cell	http://www.targetscan.org/cgi-bin/targetscan/vert_71/view_gene.cgi?rs=ENST00000250378.3&taxid=9606&members=miR-4443&showcnc=1&shownc=1&shownc_nc=1&showncf1=1&showncf2=1&subset=1	-0.49	-0.49	N/A
hsa-miR-4443	MIMAT0018961	LDHAL6A	ENST00000280706.2	lactate dehydrogenase A-like 6A	http://www.targetscan.org/cgi-bin/targetscan/vert_71/view_gene.cgi?rs=ENST00000280706.2&taxid=9606&members=miR-4443&showcnc=1&shownc=1&shownc_nc=1&showncf1=1&showncf2=1&subset=1	-0.49	-0.49	N/A
hsa-miR-4443	MIMAT0018961	FKBP1A	ENST00000400137.4	FK506 binding protein 1A, 12kDa	http://www.targetscan.org/cgi-bin/targetscan/vert_71/view_gene.cgi?rs=ENST00000400137.4&taxid=9606&members=miR-4443&showcnc=1&shownc=1&shownc_nc=1&showncf1=1&showncf2=1&subset=1	-0.49	-0.5	N/A
hsa-miR-4443	MIMAT0018961	ADIPOQ	ENST00000412955.2	adiponectin, C1Q and collagen domain containing	http://www.targetscan.org/cgi-bin/targetscan/vert_71/view_gene.cgi?rs=ENST00000412955.2&taxid=9606&members=miR-4443&showcnc=1&shownc=1&shownc_nc=1&showncf1=1&showncf2=1&subset=1	-0.49	-0.49	N/A
hsa-miR-4443	MIMAT0018961	C21orf49	ENST00000382375.4	chromosome 21 open reading frame 49	http://www.targetscan.org/cgi-bin/targetscan/vert_71/view_gene.cgi?rs=ENST00000382375.4&taxid=9606&members=miR-4443&showcnc=1&shownc=1&shownc_nc=1&showncf1=1&showncf2=1&subset=1	-0.49	-0.49	N/A
hsa-miR-4443	MIMAT0018961	PCSK7	ENST00000320934.3	proprotein convertase subtilisin/kexin type 7	http://www.targetscan.org/cgi-bin/targetscan/vert_71/view_gene.cgi?rs=ENST00000320934.3&taxid=9606&members=miR-4443&showcnc=1&shownc=1&shownc_nc=1&showncf1=1&showncf2=1&subset=1	-0.49	-0.49	N/A
hsa-miR-4443	MIMAT0018961	CHCHD5	ENST00000409719.1	coiled-coil-helix-coiled-coil-helix domain containing 5	http://www.targetscan.org/cgi-bin/targetscan/vert_71/view_gene.cgi?rs=ENST00000409719.1&taxid=9606&members=miR-4443&showcnc=1&shownc=1&shownc_nc=1&showncf1=1&showncf2=1&subset=1	-0.49	-0.49	N/A
hsa-miR-4443	MIMAT0018961	SPAG17	ENST00000336338.5	sperm associated antigen 17	http://www.targetscan.org/cgi-bin/targetscan/vert_71/view_gene.cgi?rs=ENST00000336338.5&taxid=9606&members=miR-4443&showcnc=1&shownc=1&shownc_nc=1&showncf1=1&showncf2=1&subset=1	-0.49	-0.49	N/A
hsa-miR-4443	MIMAT0018961	DNAI2	ENST00000307504.5	dynein, axonemal, intermediate chain 2	http://www.targetscan.org/cgi-bin/targetscan/vert_71/view_gene.cgi?rs=ENST00000307504.5&taxid=9606&members=miR-4443&showcnc=1&shownc=1&shownc_nc=1&showncf1=1&showncf2=1&subset=1	-0.49	-0.49	N/A
hsa-miR-4443	MIMAT0018961	MFAP3L	ENST00000393704.3	microfibrillar-associated protein 3-like	http://www.targetscan.org/cgi-bin/targetscan/vert_71/view_gene.cgi?rs=ENST00000393704.3&taxid=9606&members=miR-4443&showcnc=1&shownc=1&shownc_nc=1&showncf1=1&showncf2=1&subset=1	-0.49	-0.52	N/A
hsa-miR-4443	MIMAT0018961	PRPS2	ENST00000380668.5	phosphoribosyl pyrophosphate synthetase 2	http://www.targetscan.org/cgi-bin/targetscan/vert_71/view_gene.cgi?rs=ENST00000380668.5&taxid=9606&members=miR-4443&showcnc=1&shownc=1&shownc_nc=1&showncf1=1&showncf2=1&subset=1	-0.48	-0.5	N/A
hsa-miR-4443	MIMAT0018961	C10orf76	ENST00000370033.4	chromosome 10 open reading frame 76	http://www.targetscan.org/cgi-bin/targetscan/vert_71/view_gene.cgi?rs=ENST00000370033.4&taxid=9606&members=miR-4443&showcnc=1&shownc=1&shownc_nc=1&showncf1=1&showncf2=1&subset=1	-0.48	-0.96	N/A
hsa-miR-4443	MIMAT0018961	TMUB1	ENST00000297533.4	transmembrane and ubiquitin-like domain containing 1	http://www.targetscan.org/cgi-bin/targetscan/vert_71/view_gene.cgi?rs=ENST00000297533.4&taxid=9606&members=miR-4443&showcnc=1&shownc=1&shownc_nc=1&showncf1=1&showncf2=1&subset=1	-0.48	-0.48	N/A
hsa-miR-4443	MIMAT0018961	H2AFY2	ENST00000373255.4	H2A histone family, member Y2	http://www.targetscan.org/cgi-bin/targetscan/vert_71/view_gene.cgi?rs=ENST00000373255.4&taxid=9606&members=miR-4443&showcnc=1&shownc=1&shownc_nc=1&showncf1=1&showncf2=1&subset=1	-0.48	-0.48	N/A
hsa-miR-4443	MIMAT0018961	GLT1D1	ENST00000281703.6	glycosyltransferase 1 domain containing 1	http://www.targetscan.org/cgi-bin/targetscan/vert_71/view_gene.cgi?rs=ENST00000281703.6&taxid=9606&members=miR-4443&showcnc=1&shownc=1&shownc_nc=1&showncf1=1&showncf2=1&subset=1	-0.48	-0.48	N/A
hsa-miR-4443	MIMAT0018961	HABP2	ENST00000542051.1	hyaluronan binding protein 2	http://www.targetscan.org/cgi-bin/targetscan/vert_71/view_gene.cgi?rs=ENST00000542051.1&taxid=9606&members=miR-4443&showcnc=1&shownc=1&shownc_nc=1&showncf1=1&showncf2=1&subset=1	-0.48	-0.66	N/A
hsa-miR-4443	MIMAT0018961	SLC25A35	ENST00000577745.1	solute carrier family 25, member 35	http://www.targetscan.org/cgi-bin/targetscan/vert_71/view_gene.cgi?rs=ENST00000577745.1&taxid=9606&members=miR-4443&showcnc=1&shownc=1&shownc_nc=1&showncf1=1&showncf2=1&subset=1	-0.48	-0.48	N/A
hsa-miR-4443	MIMAT0018961	PCGF3	ENST00000362003.5	polycomb group ring finger 3	http://www.targetscan.org/cgi-bin/targetscan/vert_71/view_gene.cgi?rs=ENST00000362003.5&taxid=9606&members=miR-4443&showcnc=1&shownc=1&shownc_nc=1&showncf1=1&showncf2=1&subset=1	-0.48	-0.7	N/A
hsa-miR-4443	MIMAT0018961	RGSL1	ENST00000294854.8	regulator of G-protein signaling like 1	http://www.targetscan.org/cgi-bin/targetscan/vert_71/view_gene.cgi?rs=ENST00000294854.8&taxid=9606&members=miR-4443&showcnc=1&shownc=1&shownc_nc=1&showncf1=1&showncf2=1&subset=1	-0.48	-0.48	N/A
hsa-miR-4443	MIMAT0018961	SAMD12	ENST00000409003.4	sterile alpha motif domain containing 12	http://www.targetscan.org/cgi-bin/targetscan/vert_71/view_gene.cgi?rs=ENST00000409003.4&taxid=9606&members=miR-4443&showcnc=1&shownc=1&shownc_nc=1&showncf1=1&showncf2=1&subset=1	-0.48	-0.48	N/A
hsa-miR-4443	MIMAT0018961	AC103801.2	ENST00000428556.2		http://www.targetscan.org/cgi-bin/targetscan/vert_71/view_gene.cgi?rs=ENST00000428556.2&taxid=9606&members=miR-4443&showcnc=1&shownc=1&shownc_nc=1&showncf1=1&showncf2=1&subset=1	-0.48	-0.48	N/A
hsa-miR-4443	MIMAT0018961	KLF13	ENST00000307145.3	Kruppel-like factor 13	http://www.targetscan.org/cgi-bin/targetscan/vert_71/view_gene.cgi?rs=ENST00000307145.3&taxid=9606&members=miR-4443&showcnc=1&shownc=1&shownc_nc=1&showncf1=1&showncf2=1&subset=1	-0.48	-0.48	N/A
hsa-miR-4443	MIMAT0018961	TMEM170A	ENST00000357613.4	transmembrane protein 170A	http://www.targetscan.org/cgi-bin/targetscan/vert_71/view_gene.cgi?rs=ENST00000357613.4&taxid=9606&members=miR-4443&showcnc=1&shownc=1&shownc_nc=1&showncf1=1&showncf2=1&subset=1	-0.47	-0.65	N/A
hsa-miR-4443	MIMAT0018961	AC105020.1	ENST00000435356.1	Uncharacterized protein; cDNA FLJ12988 fis, clone NT2RP3000080	http://www.targetscan.org/cgi-bin/targetscan/vert_71/view_gene.cgi?rs=ENST00000435356.1&taxid=9606&members=miR-4443&showcnc=1&shownc=1&shownc_nc=1&showncf1=1&showncf2=1&subset=1	-0.47	-0.47	N/A
hsa-miR-4443	MIMAT0018961	SLC30A8	ENST00000427715.2	solute carrier family 30 (zinc transporter), member 8	http://www.targetscan.org/cgi-bin/targetscan/vert_71/view_gene.cgi?rs=ENST00000427715.2&taxid=9606&members=miR-4443&showcnc=1&shownc=1&shownc_nc=1&showncf1=1&showncf2=1&subset=1	-0.47	-0.47	N/A
hsa-miR-4443	MIMAT0018961	CTD-2267D19.3	ENST00000578774.1	Uncharacterized protein	http://www.targetscan.org/cgi-bin/targetscan/vert_71/view_gene.cgi?rs=ENST00000578774.1&taxid=9606&members=miR-4443&showcnc=1&shownc=1&shownc_nc=1&showncf1=1&showncf2=1&subset=1	-0.47	-0.47	N/A
hsa-miR-4443	MIMAT0018961	VANGL1	ENST00000355485.2	VANGL planar cell polarity protein 1	http://www.targetscan.org/cgi-bin/targetscan/vert_71/view_gene.cgi?rs=ENST00000355485.2&taxid=9606&members=miR-4443&showcnc=1&shownc=1&shownc_nc=1&showncf1=1&showncf2=1&subset=1	-0.47	-0.51	N/A
hsa-miR-4443	MIMAT0018961	TFRC	ENST00000540528.1	transferrin receptor	http://www.targetscan.org/cgi-bin/targetscan/vert_71/view_gene.cgi?rs=ENST00000540528.1&taxid=9606&members=miR-4443&showcnc=1&shownc=1&shownc_nc=1&showncf1=1&showncf2=1&subset=1	-0.47	-0.49	N/A
hsa-miR-4443	MIMAT0018961	DDA1	ENST00000359866.4	DET1 and DDB1 associated 1	http://www.targetscan.org/cgi-bin/targetscan/vert_71/view_gene.cgi?rs=ENST00000359866.4&taxid=9606&members=miR-4443&showcnc=1&shownc=1&shownc_nc=1&showncf1=1&showncf2=1&subset=1	-0.47	-0.77	N/A
hsa-miR-4443	MIMAT0018961	SLC25A36	ENST00000446041.2	solute carrier family 25 (pyrimidine nucleotide carrier ), member 36	http://www.targetscan.org/cgi-bin/targetscan/vert_71/view_gene.cgi?rs=ENST00000446041.2&taxid=9606&members=miR-4443&showcnc=1&shownc=1&shownc_nc=1&showncf1=1&showncf2=1&subset=1	-0.47	-0.47	N/A
hsa-miR-4443	MIMAT0018961	CAMK1G	ENST00000009105.1	calcium/calmodulin-dependent protein kinase IG	http://www.targetscan.org/cgi-bin/targetscan/vert_71/view_gene.cgi?rs=ENST00000009105.1&taxid=9606&members=miR-4443&showcnc=1&shownc=1&shownc_nc=1&showncf1=1&showncf2=1&subset=1	-0.47	-0.47	N/A
hsa-miR-4443	MIMAT0018961	FAS	ENST00000352159.4	Fas cell surface death receptor	http://www.targetscan.org/cgi-bin/targetscan/vert_71/view_gene.cgi?rs=ENST00000352159.4&taxid=9606&members=miR-4443&showcnc=1&shownc=1&shownc_nc=1&showncf1=1&showncf2=1&subset=1	-0.47	-0.47	N/A
hsa-miR-4443	MIMAT0018961	STX1A	ENST00000395156.3	syntaxin 1A (brain)	http://www.targetscan.org/cgi-bin/targetscan/vert_71/view_gene.cgi?rs=ENST00000395156.3&taxid=9606&members=miR-4443&showcnc=1&shownc=1&shownc_nc=1&showncf1=1&showncf2=1&subset=1	-0.47	-0.47	N/A
hsa-miR-4443	MIMAT0018961	LRRC20	ENST00000355790.4	leucine rich repeat containing 20	http://www.targetscan.org/cgi-bin/targetscan/vert_71/view_gene.cgi?rs=ENST00000355790.4&taxid=9606&members=miR-4443&showcnc=1&shownc=1&shownc_nc=1&showncf1=1&showncf2=1&subset=1	-0.47	-0.47	N/A
hsa-miR-4443	MIMAT0018961	CREB5	ENST00000357727.2	cAMP responsive element binding protein 5	http://www.targetscan.org/cgi-bin/targetscan/vert_71/view_gene.cgi?rs=ENST00000357727.2&taxid=9606&members=miR-4443&showcnc=1&shownc=1&shownc_nc=1&showncf1=1&showncf2=1&subset=1	-0.47	-0.59	N/A
hsa-miR-4443	MIMAT0018961	FAM120C	ENST00000477084.1	family with sequence similarity 120C	http://www.targetscan.org/cgi-bin/targetscan/vert_71/view_gene.cgi?rs=ENST00000477084.1&taxid=9606&members=miR-4443&showcnc=1&shownc=1&shownc_nc=1&showncf1=1&showncf2=1&subset=1	-0.47	-0.47	N/A
hsa-miR-4443	MIMAT0018961	SOCS3	ENST00000330871.2	suppressor of cytokine signaling 3	http://www.targetscan.org/cgi-bin/targetscan/vert_71/view_gene.cgi?rs=ENST00000330871.2&taxid=9606&members=miR-4443&showcnc=1&shownc=1&shownc_nc=1&showncf1=1&showncf2=1&subset=1	-0.47	-0.47	N/A
hsa-miR-4443	MIMAT0018961	NOS1	ENST00000317775.6	nitric oxide synthase 1 (neuronal)	http://www.targetscan.org/cgi-bin/targetscan/vert_71/view_gene.cgi?rs=ENST00000317775.6&taxid=9606&members=miR-4443&showcnc=1&shownc=1&shownc_nc=1&showncf1=1&showncf2=1&subset=1	-0.47	-0.47	N/A
hsa-miR-4443	MIMAT0018961	CYP2C19	ENST00000371321.3	cytochrome P450, family 2, subfamily C, polypeptide 19	http://www.targetscan.org/cgi-bin/targetscan/vert_71/view_gene.cgi?rs=ENST00000371321.3&taxid=9606&members=miR-4443&showcnc=1&shownc=1&shownc_nc=1&showncf1=1&showncf2=1&subset=1	-0.46	-0.46	N/A
hsa-miR-4443	MIMAT0018961	PFKFB3	ENST00000379789.4	6-phosphofructo-2-kinase/fructose-2,6-biphosphatase 3	http://www.targetscan.org/cgi-bin/targetscan/vert_71/view_gene.cgi?rs=ENST00000379789.4&taxid=9606&members=miR-4443&showcnc=1&shownc=1&shownc_nc=1&showncf1=1&showncf2=1&subset=1	-0.46	-0.46	N/A
hsa-miR-4443	MIMAT0018961	ETNK2	ENST00000367201.3	ethanolamine kinase 2	http://www.targetscan.org/cgi-bin/targetscan/vert_71/view_gene.cgi?rs=ENST00000367201.3&taxid=9606&members=miR-4443&showcnc=1&shownc=1&shownc_nc=1&showncf1=1&showncf2=1&subset=1	-0.46	-0.46	N/A
hsa-miR-4443	MIMAT0018961	RARB	ENST00000437042.2	retinoic acid receptor, beta	http://www.targetscan.org/cgi-bin/targetscan/vert_71/view_gene.cgi?rs=ENST00000437042.2&taxid=9606&members=miR-4443&showcnc=1&shownc=1&shownc_nc=1&showncf1=1&showncf2=1&subset=1	-0.46	-0.46	N/A
hsa-miR-4443	MIMAT0018961	C19orf53	ENST00000593274.1	chromosome 19 open reading frame 53	http://www.targetscan.org/cgi-bin/targetscan/vert_71/view_gene.cgi?rs=ENST00000593274.1&taxid=9606&members=miR-4443&showcnc=1&shownc=1&shownc_nc=1&showncf1=1&showncf2=1&subset=1	-0.46	-0.46	N/A
hsa-miR-4443	MIMAT0018961	HSPB7	ENST00000411503.1	heat shock 27kDa protein family, member 7 (cardiovascular)	http://www.targetscan.org/cgi-bin/targetscan/vert_71/view_gene.cgi?rs=ENST00000411503.1&taxid=9606&members=miR-4443&showcnc=1&shownc=1&shownc_nc=1&showncf1=1&showncf2=1&subset=1	-0.46	-0.46	N/A
hsa-miR-4443	MIMAT0018961	NOG	ENST00000332822.4	noggin	http://www.targetscan.org/cgi-bin/targetscan/vert_71/view_gene.cgi?rs=ENST00000332822.4&taxid=9606&members=miR-4443&showcnc=1&shownc=1&shownc_nc=1&showncf1=1&showncf2=1&subset=1	-0.46	-0.46	N/A
hsa-miR-4443	MIMAT0018961	NPPC	ENST00000409852.1	natriuretic peptide C	http://www.targetscan.org/cgi-bin/targetscan/vert_71/view_gene.cgi?rs=ENST00000409852.1&taxid=9606&members=miR-4443&showcnc=1&shownc=1&shownc_nc=1&showncf1=1&showncf2=1&subset=1	-0.46	-0.46	N/A
hsa-miR-4443	MIMAT0018961	NUCB1	ENST00000405315.4	nucleobindin 1	http://www.targetscan.org/cgi-bin/targetscan/vert_71/view_gene.cgi?rs=ENST00000405315.4&taxid=9606&members=miR-4443&showcnc=1&shownc=1&shownc_nc=1&showncf1=1&showncf2=1&subset=1	-0.46	-0.54	N/A
hsa-miR-4443	MIMAT0018961	CUX2	ENST00000261726.6	cut-like homeobox 2	http://www.targetscan.org/cgi-bin/targetscan/vert_71/view_gene.cgi?rs=ENST00000261726.6&taxid=9606&members=miR-4443&showcnc=1&shownc=1&shownc_nc=1&showncf1=1&showncf2=1&subset=1	-0.46	-0.66	N/A
hsa-miR-4443	MIMAT0018961	SUMF2	ENST00000434526.2	sulfatase modifying factor 2	http://www.targetscan.org/cgi-bin/targetscan/vert_71/view_gene.cgi?rs=ENST00000434526.2&taxid=9606&members=miR-4443&showcnc=1&shownc=1&shownc_nc=1&showncf1=1&showncf2=1&subset=1	-0.46	-0.53	N/A
hsa-miR-4443	MIMAT0018961	CLPSL1	ENST00000373861.5	colipase-like 1	http://www.targetscan.org/cgi-bin/targetscan/vert_71/view_gene.cgi?rs=ENST00000373861.5&taxid=9606&members=miR-4443&showcnc=1&shownc=1&shownc_nc=1&showncf1=1&showncf2=1&subset=1	-0.46	-0.46	N/A
hsa-miR-4443	MIMAT0018961	MPL	ENST00000372470.3	myeloproliferative leukemia virus oncogene	http://www.targetscan.org/cgi-bin/targetscan/vert_71/view_gene.cgi?rs=ENST00000372470.3&taxid=9606&members=miR-4443&showcnc=1&shownc=1&shownc_nc=1&showncf1=1&showncf2=1&subset=1	-0.46	-0.46	N/A
hsa-miR-4443	MIMAT0018961	NECAB3	ENST00000246190.6	N-terminal EF-hand calcium binding protein 3	http://www.targetscan.org/cgi-bin/targetscan/vert_71/view_gene.cgi?rs=ENST00000246190.6&taxid=9606&members=miR-4443&showcnc=1&shownc=1&shownc_nc=1&showncf1=1&showncf2=1&subset=1	-0.46	-0.84	N/A
hsa-miR-4443	MIMAT0018961	C22orf46	ENST00000402966.1	chromosome 22 open reading frame 46	http://www.targetscan.org/cgi-bin/targetscan/vert_71/view_gene.cgi?rs=ENST00000402966.1&taxid=9606&members=miR-4443&showcnc=1&shownc=1&shownc_nc=1&showncf1=1&showncf2=1&subset=1	-0.46	-0.46	N/A
hsa-miR-4443	MIMAT0018961	NEU3	ENST00000294064.4	sialidase 3 (membrane sialidase)	http://www.targetscan.org/cgi-bin/targetscan/vert_71/view_gene.cgi?rs=ENST00000294064.4&taxid=9606&members=miR-4443&showcnc=1&shownc=1&shownc_nc=1&showncf1=1&showncf2=1&subset=1	-0.46	-0.46	N/A
hsa-miR-4443	MIMAT0018961	EXOG	ENST00000287675.5	endo/exonuclease (5'-3'), endonuclease G-like	http://www.targetscan.org/cgi-bin/targetscan/vert_71/view_gene.cgi?rs=ENST00000287675.5&taxid=9606&members=miR-4443&showcnc=1&shownc=1&shownc_nc=1&showncf1=1&showncf2=1&subset=1	-0.46	-0.73	N/A
hsa-miR-4443	MIMAT0018961	LYZL6	ENST00000293274.4	lysozyme-like 6	http://www.targetscan.org/cgi-bin/targetscan/vert_71/view_gene.cgi?rs=ENST00000293274.4&taxid=9606&members=miR-4443&showcnc=1&shownc=1&shownc_nc=1&showncf1=1&showncf2=1&subset=1	-0.46	-0.46	N/A
hsa-miR-4443	MIMAT0018961	BCL11A	ENST00000356842.4	B-cell CLL/lymphoma 11A (zinc finger protein)	http://www.targetscan.org/cgi-bin/targetscan/vert_71/view_gene.cgi?rs=ENST00000356842.4&taxid=9606&members=miR-4443&showcnc=1&shownc=1&shownc_nc=1&showncf1=1&showncf2=1&subset=1	-0.46	-0.46	N/A
hsa-miR-4443	MIMAT0018961	PLA2G2D	ENST00000375105.3	phospholipase A2, group IID	http://www.targetscan.org/cgi-bin/targetscan/vert_71/view_gene.cgi?rs=ENST00000375105.3&taxid=9606&members=miR-4443&showcnc=1&shownc=1&shownc_nc=1&showncf1=1&showncf2=1&subset=1	-0.46	-0.46	N/A
hsa-miR-4443	MIMAT0018961	USP2	ENST00000455332.2	ubiquitin specific peptidase 2	http://www.targetscan.org/cgi-bin/targetscan/vert_71/view_gene.cgi?rs=ENST00000455332.2&taxid=9606&members=miR-4443&showcnc=1&shownc=1&shownc_nc=1&showncf1=1&showncf2=1&subset=1	-0.46	-0.46	N/A
hsa-miR-4443	MIMAT0018961	ZNF418	ENST00000595830.1	zinc finger protein 418	http://www.targetscan.org/cgi-bin/targetscan/vert_71/view_gene.cgi?rs=ENST00000595830.1&taxid=9606&members=miR-4443&showcnc=1&shownc=1&shownc_nc=1&showncf1=1&showncf2=1&subset=1	-0.45	-0.46	N/A
hsa-miR-4443	MIMAT0018961	GFRAL	ENST00000340465.2	GDNF family receptor alpha like	http://www.targetscan.org/cgi-bin/targetscan/vert_71/view_gene.cgi?rs=ENST00000340465.2&taxid=9606&members=miR-4443&showcnc=1&shownc=1&shownc_nc=1&showncf1=1&showncf2=1&subset=1	-0.45	-0.45	N/A
hsa-miR-4443	MIMAT0018961	IDI2	ENST00000277517.1	isopentenyl-diphosphate delta isomerase 2	http://www.targetscan.org/cgi-bin/targetscan/vert_71/view_gene.cgi?rs=ENST00000277517.1&taxid=9606&members=miR-4443&showcnc=1&shownc=1&shownc_nc=1&showncf1=1&showncf2=1&subset=1	-0.45	-0.45	N/A
hsa-miR-4443	MIMAT0018961	FAM101B	ENST00000329099.4	family with sequence similarity 101, member B	http://www.targetscan.org/cgi-bin/targetscan/vert_71/view_gene.cgi?rs=ENST00000329099.4&taxid=9606&members=miR-4443&showcnc=1&shownc=1&shownc_nc=1&showncf1=1&showncf2=1&subset=1	-0.45	-0.56	N/A
hsa-miR-4443	MIMAT0018961	ATXN2	ENST00000550104.1	ataxin 2	http://www.targetscan.org/cgi-bin/targetscan/vert_71/view_gene.cgi?rs=ENST00000550104.1&taxid=9606&members=miR-4443&showcnc=1&shownc=1&shownc_nc=1&showncf1=1&showncf2=1&subset=1	-0.45	-0.45	N/A
hsa-miR-4443	MIMAT0018961	CASP16	ENST00000428155.1	caspase 16, apoptosis-related cysteine peptidase (putative)	http://www.targetscan.org/cgi-bin/targetscan/vert_71/view_gene.cgi?rs=ENST00000428155.1&taxid=9606&members=miR-4443&showcnc=1&shownc=1&shownc_nc=1&showncf1=1&showncf2=1&subset=1	-0.45	-0.48	N/A
hsa-miR-4443	MIMAT0018961	AC104841.2	ENST00000601871.1	HCG1777198, isoform CRA_a; PRO2900; Uncharacterized protein	http://www.targetscan.org/cgi-bin/targetscan/vert_71/view_gene.cgi?rs=ENST00000601871.1&taxid=9606&members=miR-4443&showcnc=1&shownc=1&shownc_nc=1&showncf1=1&showncf2=1&subset=1	-0.45	-0.45	N/A
hsa-miR-4443	MIMAT0018961	RAB38	ENST00000243662.6	RAB38, member RAS oncogene family	http://www.targetscan.org/cgi-bin/targetscan/vert_71/view_gene.cgi?rs=ENST00000243662.6&taxid=9606&members=miR-4443&showcnc=1&shownc=1&shownc_nc=1&showncf1=1&showncf2=1&subset=1	-0.45	-0.45	N/A
hsa-miR-4443	MIMAT0018961	AC006486.1	ENST00000378108.1		http://www.targetscan.org/cgi-bin/targetscan/vert_71/view_gene.cgi?rs=ENST00000378108.1&taxid=9606&members=miR-4443&showcnc=1&shownc=1&shownc_nc=1&showncf1=1&showncf2=1&subset=1	-0.45	-0.45	N/A
hsa-miR-4443	MIMAT0018961	RP11-451M19.3	ENST00000369655.1	Uncharacterized protein	http://www.targetscan.org/cgi-bin/targetscan/vert_71/view_gene.cgi?rs=ENST00000369655.1&taxid=9606&members=miR-4443&showcnc=1&shownc=1&shownc_nc=1&showncf1=1&showncf2=1&subset=1	-0.45	-0.45	N/A
hsa-miR-4443	MIMAT0018961	ZDHHC16	ENST00000345745.5	zinc finger, DHHC-type containing 16	http://www.targetscan.org/cgi-bin/targetscan/vert_71/view_gene.cgi?rs=ENST00000345745.5&taxid=9606&members=miR-4443&showcnc=1&shownc=1&shownc_nc=1&showncf1=1&showncf2=1&subset=1	-0.45	-0.45	N/A
hsa-miR-4443	MIMAT0018961	KCNIP1	ENST00000328939.4	Kv channel interacting protein 1	http://www.targetscan.org/cgi-bin/targetscan/vert_71/view_gene.cgi?rs=ENST00000328939.4&taxid=9606&members=miR-4443&showcnc=1&shownc=1&shownc_nc=1&showncf1=1&showncf2=1&subset=1	-0.45	-0.45	N/A
hsa-miR-4443	MIMAT0018961	AP000889.3	ENST00000600612.1	HCG2032453; Uncharacterized protein; cDNA FLJ25337 fis, clone TST00714	http://www.targetscan.org/cgi-bin/targetscan/vert_71/view_gene.cgi?rs=ENST00000600612.1&taxid=9606&members=miR-4443&showcnc=1&shownc=1&shownc_nc=1&showncf1=1&showncf2=1&subset=1	-0.45	-0.45	N/A
hsa-miR-4443	MIMAT0018961	ATP8B3	ENST00000526092.2	ATPase, aminophospholipid transporter, class I, type 8B, member 3	http://www.targetscan.org/cgi-bin/targetscan/vert_71/view_gene.cgi?rs=ENST00000526092.2&taxid=9606&members=miR-4443&showcnc=1&shownc=1&shownc_nc=1&showncf1=1&showncf2=1&subset=1	-0.45	-0.45	N/A
hsa-miR-4443	MIMAT0018961	PARD3	ENST00000374768.1	par-3 family cell polarity regulator	http://www.targetscan.org/cgi-bin/targetscan/vert_71/view_gene.cgi?rs=ENST00000374768.1&taxid=9606&members=miR-4443&showcnc=1&shownc=1&shownc_nc=1&showncf1=1&showncf2=1&subset=1	-0.45	-0.45	N/A
hsa-miR-4443	MIMAT0018961	CLDN18	ENST00000343735.4	claudin 18	http://www.targetscan.org/cgi-bin/targetscan/vert_71/view_gene.cgi?rs=ENST00000343735.4&taxid=9606&members=miR-4443&showcnc=1&shownc=1&shownc_nc=1&showncf1=1&showncf2=1&subset=1	-0.45	-0.45	N/A
hsa-miR-4443	MIMAT0018961	IDO2	ENST00000502986.2	indoleamine 2,3-dioxygenase 2	http://www.targetscan.org/cgi-bin/targetscan/vert_71/view_gene.cgi?rs=ENST00000502986.2&taxid=9606&members=miR-4443&showcnc=1&shownc=1&shownc_nc=1&showncf1=1&showncf2=1&subset=1	-0.44	-0.44	N/A
hsa-miR-4443	MIMAT0018961	KRT6A	ENST00000330722.6	keratin 6A	http://www.targetscan.org/cgi-bin/targetscan/vert_71/view_gene.cgi?rs=ENST00000330722.6&taxid=9606&members=miR-4443&showcnc=1&shownc=1&shownc_nc=1&showncf1=1&showncf2=1&subset=1	-0.44	-0.44	N/A
hsa-miR-4443	MIMAT0018961	ARL6	ENST00000463745.1	ADP-ribosylation factor-like 6	http://www.targetscan.org/cgi-bin/targetscan/vert_71/view_gene.cgi?rs=ENST00000463745.1&taxid=9606&members=miR-4443&showcnc=1&shownc=1&shownc_nc=1&showncf1=1&showncf2=1&subset=1	-0.44	-0.51	N/A
hsa-miR-4443	MIMAT0018961	ZNF365	ENST00000395254.3	zinc finger protein 365	http://www.targetscan.org/cgi-bin/targetscan/vert_71/view_gene.cgi?rs=ENST00000395254.3&taxid=9606&members=miR-4443&showcnc=1&shownc=1&shownc_nc=1&showncf1=1&showncf2=1&subset=1	-0.44	-0.44	N/A
hsa-miR-4443	MIMAT0018961	ST14	ENST00000278742.5	suppression of tumorigenicity 14 (colon carcinoma)	http://www.targetscan.org/cgi-bin/targetscan/vert_71/view_gene.cgi?rs=ENST00000278742.5&taxid=9606&members=miR-4443&showcnc=1&shownc=1&shownc_nc=1&showncf1=1&showncf2=1&subset=1	-0.44	-0.44	N/A
hsa-miR-4443	MIMAT0018961	ZNF416	ENST00000196489.3	zinc finger protein 416	http://www.targetscan.org/cgi-bin/targetscan/vert_71/view_gene.cgi?rs=ENST00000196489.3&taxid=9606&members=miR-4443&showcnc=1&shownc=1&shownc_nc=1&showncf1=1&showncf2=1&subset=1	-0.44	-0.44	N/A
hsa-miR-4443	MIMAT0018961	SYT15	ENST00000374323.4	synaptotagmin XV	http://www.targetscan.org/cgi-bin/targetscan/vert_71/view_gene.cgi?rs=ENST00000374323.4&taxid=9606&members=miR-4443&showcnc=1&shownc=1&shownc_nc=1&showncf1=1&showncf2=1&subset=1	-0.44	-0.44	N/A
hsa-miR-4443	MIMAT0018961	TTC34	ENST00000401094.6	tetratricopeptide repeat domain 34	http://www.targetscan.org/cgi-bin/targetscan/vert_71/view_gene.cgi?rs=ENST00000401094.6&taxid=9606&members=miR-4443&showcnc=1&shownc=1&shownc_nc=1&showncf1=1&showncf2=1&subset=1	-0.44	-0.44	N/A
hsa-miR-4443	MIMAT0018961	TRAF4	ENST00000262395.5	TNF receptor-associated factor 4	http://www.targetscan.org/cgi-bin/targetscan/vert_71/view_gene.cgi?rs=ENST00000262395.5&taxid=9606&members=miR-4443&showcnc=1&shownc=1&shownc_nc=1&showncf1=1&showncf2=1&subset=1	-0.44	-0.6	N/A
hsa-miR-4443	MIMAT0018961	ZNF460	ENST00000360338.3	zinc finger protein 460	http://www.targetscan.org/cgi-bin/targetscan/vert_71/view_gene.cgi?rs=ENST00000360338.3&taxid=9606&members=miR-4443&showcnc=1&shownc=1&shownc_nc=1&showncf1=1&showncf2=1&subset=1	-0.44	-0.48	N/A
hsa-miR-4443	MIMAT0018961	SH3RF2	ENST00000511217.1	SH3 domain containing ring finger 2	http://www.targetscan.org/cgi-bin/targetscan/vert_71/view_gene.cgi?rs=ENST00000511217.1&taxid=9606&members=miR-4443&showcnc=1&shownc=1&shownc_nc=1&showncf1=1&showncf2=1&subset=1	-0.44	-0.44	N/A
hsa-miR-4443	MIMAT0018961	ALX3	ENST00000369792.4	ALX homeobox 3	http://www.targetscan.org/cgi-bin/targetscan/vert_71/view_gene.cgi?rs=ENST00000369792.4&taxid=9606&members=miR-4443&showcnc=1&shownc=1&shownc_nc=1&showncf1=1&showncf2=1&subset=1	-0.44	-0.44	N/A
hsa-miR-4443	MIMAT0018961	KCNS1	ENST00000306117.1	potassium voltage-gated channel, delayed-rectifier, subfamily S, member 1	http://www.targetscan.org/cgi-bin/targetscan/vert_71/view_gene.cgi?rs=ENST00000306117.1&taxid=9606&members=miR-4443&showcnc=1&shownc=1&shownc_nc=1&showncf1=1&showncf2=1&subset=1	-0.44	-0.44	N/A
hsa-miR-4443	MIMAT0018961	RASSF4	ENST00000374417.2	Ras association (RalGDS/AF-6) domain family member 4	http://www.targetscan.org/cgi-bin/targetscan/vert_71/view_gene.cgi?rs=ENST00000374417.2&taxid=9606&members=miR-4443&showcnc=1&shownc=1&shownc_nc=1&showncf1=1&showncf2=1&subset=1	-0.44	-0.44	N/A
hsa-miR-4443	MIMAT0018961	PYDC1	ENST00000302964.3	PYD (pyrin domain) containing 1	http://www.targetscan.org/cgi-bin/targetscan/vert_71/view_gene.cgi?rs=ENST00000302964.3&taxid=9606&members=miR-4443&showcnc=1&shownc=1&shownc_nc=1&showncf1=1&showncf2=1&subset=1	-0.44	-0.44	N/A
hsa-miR-4443	MIMAT0018961	STX4	ENST00000313843.3	syntaxin 4	http://www.targetscan.org/cgi-bin/targetscan/vert_71/view_gene.cgi?rs=ENST00000313843.3&taxid=9606&members=miR-4443&showcnc=1&shownc=1&shownc_nc=1&showncf1=1&showncf2=1&subset=1	-0.44	-0.47	N/A
hsa-miR-4443	MIMAT0018961	MTHFR	ENST00000376592.1	methylenetetrahydrofolate reductase (NAD(P)H)	http://www.targetscan.org/cgi-bin/targetscan/vert_71/view_gene.cgi?rs=ENST00000376592.1&taxid=9606&members=miR-4443&showcnc=1&shownc=1&shownc_nc=1&showncf1=1&showncf2=1&subset=1	-0.44	-0.47	N/A
hsa-miR-4443	MIMAT0018961	GRAPL	ENST00000344415.4	GRB2-related adaptor protein-like	http://www.targetscan.org/cgi-bin/targetscan/vert_71/view_gene.cgi?rs=ENST00000344415.4&taxid=9606&members=miR-4443&showcnc=1&shownc=1&shownc_nc=1&showncf1=1&showncf2=1&subset=1	-0.43	-0.43	N/A
hsa-miR-4443	MIMAT0018961	RPL23A	ENST00000422514.2	ribosomal protein L23a	http://www.targetscan.org/cgi-bin/targetscan/vert_71/view_gene.cgi?rs=ENST00000422514.2&taxid=9606&members=miR-4443&showcnc=1&shownc=1&shownc_nc=1&showncf1=1&showncf2=1&subset=1	-0.43	-0.43	N/A
hsa-miR-4443	MIMAT0018961	RP11-422N16.3	ENST00000499579.1	Uncharacterized protein	http://www.targetscan.org/cgi-bin/targetscan/vert_71/view_gene.cgi?rs=ENST00000499579.1&taxid=9606&members=miR-4443&showcnc=1&shownc=1&shownc_nc=1&showncf1=1&showncf2=1&subset=1	-0.43	-0.43	N/A
hsa-miR-4443	MIMAT0018961	CHRNB2	ENST00000368476.3	cholinergic receptor, nicotinic, beta 2 (neuronal)	http://www.targetscan.org/cgi-bin/targetscan/vert_71/view_gene.cgi?rs=ENST00000368476.3&taxid=9606&members=miR-4443&showcnc=1&shownc=1&shownc_nc=1&showncf1=1&showncf2=1&subset=1	-0.43	-0.43	N/A
hsa-miR-4443	MIMAT0018961	C5orf45	ENST00000518219.1	chromosome 5 open reading frame 45	http://www.targetscan.org/cgi-bin/targetscan/vert_71/view_gene.cgi?rs=ENST00000518219.1&taxid=9606&members=miR-4443&showcnc=1&shownc=1&shownc_nc=1&showncf1=1&showncf2=1&subset=1	-0.43	-0.43	N/A
hsa-miR-4443	MIMAT0018961	MORN4	ENST00000478953.1	MORN repeat containing 4	http://www.targetscan.org/cgi-bin/targetscan/vert_71/view_gene.cgi?rs=ENST00000478953.1&taxid=9606&members=miR-4443&showcnc=1&shownc=1&shownc_nc=1&showncf1=1&showncf2=1&subset=1	-0.43	-0.43	N/A
hsa-miR-4443	MIMAT0018961	TAF11	ENST00000420584.2	TAF11 RNA polymerase II, TATA box binding protein (TBP)-associated factor, 28kDa	http://www.targetscan.org/cgi-bin/targetscan/vert_71/view_gene.cgi?rs=ENST00000420584.2&taxid=9606&members=miR-4443&showcnc=1&shownc=1&shownc_nc=1&showncf1=1&showncf2=1&subset=1	-0.43	-0.43	N/A
hsa-miR-4443	MIMAT0018961	MFAP4	ENST00000497081.2	microfibrillar-associated protein 4	http://www.targetscan.org/cgi-bin/targetscan/vert_71/view_gene.cgi?rs=ENST00000497081.2&taxid=9606&members=miR-4443&showcnc=1&shownc=1&shownc_nc=1&showncf1=1&showncf2=1&subset=1	-0.43	-0.43	N/A
hsa-miR-4443	MIMAT0018961	CDK12	ENST00000447079.4	cyclin-dependent kinase 12	http://www.targetscan.org/cgi-bin/targetscan/vert_71/view_gene.cgi?rs=ENST00000447079.4&taxid=9606&members=miR-4443&showcnc=1&shownc=1&shownc_nc=1&showncf1=1&showncf2=1&subset=1	-0.43	-0.56	N/A
hsa-miR-4443	MIMAT0018961	RASSF2	ENST00000379400.3	Ras association (RalGDS/AF-6) domain family member 2	http://www.targetscan.org/cgi-bin/targetscan/vert_71/view_gene.cgi?rs=ENST00000379400.3&taxid=9606&members=miR-4443&showcnc=1&shownc=1&shownc_nc=1&showncf1=1&showncf2=1&subset=1	-0.43	-0.45	N/A
hsa-miR-4443	MIMAT0018961	TMEM26	ENST00000399298.3	transmembrane protein 26	http://www.targetscan.org/cgi-bin/targetscan/vert_71/view_gene.cgi?rs=ENST00000399298.3&taxid=9606&members=miR-4443&showcnc=1&shownc=1&shownc_nc=1&showncf1=1&showncf2=1&subset=1	-0.43	-0.45	N/A
hsa-miR-4443	MIMAT0018961	RABEP2	ENST00000357573.6	rabaptin, RAB GTPase binding effector protein 2	http://www.targetscan.org/cgi-bin/targetscan/vert_71/view_gene.cgi?rs=ENST00000357573.6&taxid=9606&members=miR-4443&showcnc=1&shownc=1&shownc_nc=1&showncf1=1&showncf2=1&subset=1	-0.43	-0.43	N/A
hsa-miR-4443	MIMAT0018961	FTMT	ENST00000321339.1	ferritin mitochondrial	http://www.targetscan.org/cgi-bin/targetscan/vert_71/view_gene.cgi?rs=ENST00000321339.1&taxid=9606&members=miR-4443&showcnc=1&shownc=1&shownc_nc=1&showncf1=1&showncf2=1&subset=1	-0.43	-0.43	N/A
hsa-miR-4443	MIMAT0018961	CLTCL1	ENST00000353891.5	clathrin, heavy chain-like 1	http://www.targetscan.org/cgi-bin/targetscan/vert_71/view_gene.cgi?rs=ENST00000353891.5&taxid=9606&members=miR-4443&showcnc=1&shownc=1&shownc_nc=1&showncf1=1&showncf2=1&subset=1	-0.43	-0.43	N/A
hsa-miR-4443	MIMAT0018961	ATP6V0D2	ENST00000285393.3	ATPase, H+ transporting, lysosomal 38kDa, V0 subunit d2	http://www.targetscan.org/cgi-bin/targetscan/vert_71/view_gene.cgi?rs=ENST00000285393.3&taxid=9606&members=miR-4443&showcnc=1&shownc=1&shownc_nc=1&showncf1=1&showncf2=1&subset=1	-0.43	-0.43	N/A
hsa-miR-4443	MIMAT0018961	NFASC	ENST00000401399.1	neurofascin	http://www.targetscan.org/cgi-bin/targetscan/vert_71/view_gene.cgi?rs=ENST00000401399.1&taxid=9606&members=miR-4443&showcnc=1&shownc=1&shownc_nc=1&showncf1=1&showncf2=1&subset=1	-0.43	-0.43	N/A
hsa-miR-4443	MIMAT0018961	AKT2	ENST00000392038.2	v-akt murine thymoma viral oncogene homolog 2	http://www.targetscan.org/cgi-bin/targetscan/vert_71/view_gene.cgi?rs=ENST00000392038.2&taxid=9606&members=miR-4443&showcnc=1&shownc=1&shownc_nc=1&showncf1=1&showncf2=1&subset=1	-0.43	-0.43	N/A
hsa-miR-4443	MIMAT0018961	GJB2	ENST00000382848.4	gap junction protein, beta 2, 26kDa	http://www.targetscan.org/cgi-bin/targetscan/vert_71/view_gene.cgi?rs=ENST00000382848.4&taxid=9606&members=miR-4443&showcnc=1&shownc=1&shownc_nc=1&showncf1=1&showncf2=1&subset=1	-0.43	-0.56	N/A
hsa-miR-4443	MIMAT0018961	PURB	ENST00000395699.2	purine-rich element binding protein B	http://www.targetscan.org/cgi-bin/targetscan/vert_71/view_gene.cgi?rs=ENST00000395699.2&taxid=9606&members=miR-4443&showcnc=1&shownc=1&shownc_nc=1&showncf1=1&showncf2=1&subset=1	-0.43	-0.67	N/A
hsa-miR-4443	MIMAT0018961	KIAA1755	ENST00000279024.4	KIAA1755	http://www.targetscan.org/cgi-bin/targetscan/vert_71/view_gene.cgi?rs=ENST00000279024.4&taxid=9606&members=miR-4443&showcnc=1&shownc=1&shownc_nc=1&showncf1=1&showncf2=1&subset=1	-0.42	-0.42	N/A
hsa-miR-4443	MIMAT0018961	RUNDC3B	ENST00000338056.3	RUN domain containing 3B	http://www.targetscan.org/cgi-bin/targetscan/vert_71/view_gene.cgi?rs=ENST00000338056.3&taxid=9606&members=miR-4443&showcnc=1&shownc=1&shownc_nc=1&showncf1=1&showncf2=1&subset=1	-0.42	-0.42	N/A
hsa-miR-4443	MIMAT0018961	KLHL30	ENST00000409223.1	kelch-like family member 30	http://www.targetscan.org/cgi-bin/targetscan/vert_71/view_gene.cgi?rs=ENST00000409223.1&taxid=9606&members=miR-4443&showcnc=1&shownc=1&shownc_nc=1&showncf1=1&showncf2=1&subset=1	-0.42	-0.42	N/A
hsa-miR-4443	MIMAT0018961	RFESD	ENST00000513950.2	Rieske (Fe-S) domain containing	http://www.targetscan.org/cgi-bin/targetscan/vert_71/view_gene.cgi?rs=ENST00000513950.2&taxid=9606&members=miR-4443&showcnc=1&shownc=1&shownc_nc=1&showncf1=1&showncf2=1&subset=1	-0.42	-0.69	N/A
hsa-miR-4443	MIMAT0018961	LTA	ENST00000454783.1	lymphotoxin alpha	http://www.targetscan.org/cgi-bin/targetscan/vert_71/view_gene.cgi?rs=ENST00000454783.1&taxid=9606&members=miR-4443&showcnc=1&shownc=1&shownc_nc=1&showncf1=1&showncf2=1&subset=1	-0.42	-0.42	N/A
hsa-miR-4443	MIMAT0018961	NSG2	ENST00000303177.3	Neuron-specific protein family member 2	http://www.targetscan.org/cgi-bin/targetscan/vert_71/view_gene.cgi?rs=ENST00000303177.3&taxid=9606&members=miR-4443&showcnc=1&shownc=1&shownc_nc=1&showncf1=1&showncf2=1&subset=1	-0.42	-0.42	N/A
hsa-miR-4443	MIMAT0018961	KRTAP17-1	ENST00000334202.3	keratin associated protein 17-1	http://www.targetscan.org/cgi-bin/targetscan/vert_71/view_gene.cgi?rs=ENST00000334202.3&taxid=9606&members=miR-4443&showcnc=1&shownc=1&shownc_nc=1&showncf1=1&showncf2=1&subset=1	-0.42	-0.42	N/A
hsa-miR-4443	MIMAT0018961	PYROXD2	ENST00000370575.4	pyridine nucleotide-disulphide oxidoreductase domain 2	http://www.targetscan.org/cgi-bin/targetscan/vert_71/view_gene.cgi?rs=ENST00000370575.4&taxid=9606&members=miR-4443&showcnc=1&shownc=1&shownc_nc=1&showncf1=1&showncf2=1&subset=1	-0.42	-0.42	N/A
hsa-miR-4443	MIMAT0018961	C2orf16	ENST00000408964.2	chromosome 2 open reading frame 16	http://www.targetscan.org/cgi-bin/targetscan/vert_71/view_gene.cgi?rs=ENST00000408964.2&taxid=9606&members=miR-4443&showcnc=1&shownc=1&shownc_nc=1&showncf1=1&showncf2=1&subset=1	-0.42	-0.42	N/A
hsa-miR-4443	MIMAT0018961	SLC41A1	ENST00000367137.3	solute carrier family 41 (magnesium transporter), member 1	http://www.targetscan.org/cgi-bin/targetscan/vert_71/view_gene.cgi?rs=ENST00000367137.3&taxid=9606&members=miR-4443&showcnc=1&shownc=1&shownc_nc=1&showncf1=1&showncf2=1&subset=1	-0.42	-0.42	N/A
hsa-miR-4443	MIMAT0018961	FAM168B	ENST00000409185.1	family with sequence similarity 168, member B	http://www.targetscan.org/cgi-bin/targetscan/vert_71/view_gene.cgi?rs=ENST00000409185.1&taxid=9606&members=miR-4443&showcnc=1&shownc=1&shownc_nc=1&showncf1=1&showncf2=1&subset=1	-0.42	-0.47	N/A
hsa-miR-4443	MIMAT0018961	HEPACAM	ENST00000298251.4	hepatic and glial cell adhesion molecule	http://www.targetscan.org/cgi-bin/targetscan/vert_71/view_gene.cgi?rs=ENST00000298251.4&taxid=9606&members=miR-4443&showcnc=1&shownc=1&shownc_nc=1&showncf1=1&showncf2=1&subset=1	-0.42	-0.42	N/A
hsa-miR-4443	MIMAT0018961	NRIP3	ENST00000309166.3	nuclear receptor interacting protein 3	http://www.targetscan.org/cgi-bin/targetscan/vert_71/view_gene.cgi?rs=ENST00000309166.3&taxid=9606&members=miR-4443&showcnc=1&shownc=1&shownc_nc=1&showncf1=1&showncf2=1&subset=1	-0.42	-0.49	N/A
hsa-miR-4443	MIMAT0018961	PDE1B	ENST00000243052.3	phosphodiesterase 1B, calmodulin-dependent	http://www.targetscan.org/cgi-bin/targetscan/vert_71/view_gene.cgi?rs=ENST00000243052.3&taxid=9606&members=miR-4443&showcnc=1&shownc=1&shownc_nc=1&showncf1=1&showncf2=1&subset=1	-0.42	-0.42	N/A
hsa-miR-4443	MIMAT0018961	PTOV1	ENST00000599732.1	prostate tumor overexpressed 1	http://www.targetscan.org/cgi-bin/targetscan/vert_71/view_gene.cgi?rs=ENST00000599732.1&taxid=9606&members=miR-4443&showcnc=1&shownc=1&shownc_nc=1&showncf1=1&showncf2=1&subset=1	-0.42	-0.46	N/A
hsa-miR-4443	MIMAT0018961	RP4-758J18.2	ENST00000444362.1	HCG20425, isoform CRA_a; Uncharacterized protein; cDNA FLJ53815	http://www.targetscan.org/cgi-bin/targetscan/vert_71/view_gene.cgi?rs=ENST00000444362.1&taxid=9606&members=miR-4443&showcnc=1&shownc=1&shownc_nc=1&showncf1=1&showncf2=1&subset=1	-0.42	-0.42	N/A
hsa-miR-4443	MIMAT0018961	ZNF346	ENST00000503039.1	zinc finger protein 346	http://www.targetscan.org/cgi-bin/targetscan/vert_71/view_gene.cgi?rs=ENST00000503039.1&taxid=9606&members=miR-4443&showcnc=1&shownc=1&shownc_nc=1&showncf1=1&showncf2=1&subset=1	-0.42	-0.42	N/A
hsa-miR-4443	MIMAT0018961	COX4I1	ENST00000564903.1	cytochrome c oxidase subunit IV isoform 1	http://www.targetscan.org/cgi-bin/targetscan/vert_71/view_gene.cgi?rs=ENST00000564903.1&taxid=9606&members=miR-4443&showcnc=1&shownc=1&shownc_nc=1&showncf1=1&showncf2=1&subset=1	-0.41	-0.41	N/A
hsa-miR-4443	MIMAT0018961	CKMT1A	ENST00000434505.1	creatine kinase, mitochondrial 1A	http://www.targetscan.org/cgi-bin/targetscan/vert_71/view_gene.cgi?rs=ENST00000434505.1&taxid=9606&members=miR-4443&showcnc=1&shownc=1&shownc_nc=1&showncf1=1&showncf2=1&subset=1	-0.41	-0.41	N/A
hsa-miR-4443	MIMAT0018961	TBX6	ENST00000395224.2	T-box 6	http://www.targetscan.org/cgi-bin/targetscan/vert_71/view_gene.cgi?rs=ENST00000395224.2&taxid=9606&members=miR-4443&showcnc=1&shownc=1&shownc_nc=1&showncf1=1&showncf2=1&subset=1	-0.41	-0.41	N/A
hsa-miR-4443	MIMAT0018961	GCLM	ENST00000370238.3	glutamate-cysteine ligase, modifier subunit	http://www.targetscan.org/cgi-bin/targetscan/vert_71/view_gene.cgi?rs=ENST00000370238.3&taxid=9606&members=miR-4443&showcnc=1&shownc=1&shownc_nc=1&showncf1=1&showncf2=1&subset=1	-0.41	-0.43	N/A
hsa-miR-4443	MIMAT0018961	TACR3	ENST00000304883.2	tachykinin receptor 3	http://www.targetscan.org/cgi-bin/targetscan/vert_71/view_gene.cgi?rs=ENST00000304883.2&taxid=9606&members=miR-4443&showcnc=1&shownc=1&shownc_nc=1&showncf1=1&showncf2=1&subset=1	-0.41	-0.41	N/A
hsa-miR-4443	MIMAT0018961	DLEU7	ENST00000400393.3	deleted in lymphocytic leukemia, 7	http://www.targetscan.org/cgi-bin/targetscan/vert_71/view_gene.cgi?rs=ENST00000400393.3&taxid=9606&members=miR-4443&showcnc=1&shownc=1&shownc_nc=1&showncf1=1&showncf2=1&subset=1	-0.41	-0.41	N/A
hsa-miR-4443	MIMAT0018961	KCTD2	ENST00000322444.6	potassium channel tetramerization domain containing 2	http://www.targetscan.org/cgi-bin/targetscan/vert_71/view_gene.cgi?rs=ENST00000322444.6&taxid=9606&members=miR-4443&showcnc=1&shownc=1&shownc_nc=1&showncf1=1&showncf2=1&subset=1	-0.41	-0.41	N/A
hsa-miR-4443	MIMAT0018961	PAX7	ENST00000420770.2	paired box 7	http://www.targetscan.org/cgi-bin/targetscan/vert_71/view_gene.cgi?rs=ENST00000420770.2&taxid=9606&members=miR-4443&showcnc=1&shownc=1&shownc_nc=1&showncf1=1&showncf2=1&subset=1	-0.41	-0.41	N/A
hsa-miR-4443	MIMAT0018961	POLR2D	ENST00000272645.4	polymerase (RNA) II (DNA directed) polypeptide D	http://www.targetscan.org/cgi-bin/targetscan/vert_71/view_gene.cgi?rs=ENST00000272645.4&taxid=9606&members=miR-4443&showcnc=1&shownc=1&shownc_nc=1&showncf1=1&showncf2=1&subset=1	-0.41	-0.41	N/A
hsa-miR-4443	MIMAT0018961	FUBP3	ENST00000319725.9	far upstream element (FUSE) binding protein 3	http://www.targetscan.org/cgi-bin/targetscan/vert_71/view_gene.cgi?rs=ENST00000319725.9&taxid=9606&members=miR-4443&showcnc=1&shownc=1&shownc_nc=1&showncf1=1&showncf2=1&subset=1	-0.41	-0.42	N/A
hsa-miR-4443	MIMAT0018961	ALX4	ENST00000329255.3	ALX homeobox 4	http://www.targetscan.org/cgi-bin/targetscan/vert_71/view_gene.cgi?rs=ENST00000329255.3&taxid=9606&members=miR-4443&showcnc=1&shownc=1&shownc_nc=1&showncf1=1&showncf2=1&subset=1	-0.41	-0.41	N/A
hsa-miR-4443	MIMAT0018961	TGFA	ENST00000445399.1	transforming growth factor, alpha	http://www.targetscan.org/cgi-bin/targetscan/vert_71/view_gene.cgi?rs=ENST00000445399.1&taxid=9606&members=miR-4443&showcnc=1&shownc=1&shownc_nc=1&showncf1=1&showncf2=1&subset=1	-0.41	-0.47	N/A
hsa-miR-4443	MIMAT0018961	EDDM3B	ENST00000326783.3	epididymal protein 3B	http://www.targetscan.org/cgi-bin/targetscan/vert_71/view_gene.cgi?rs=ENST00000326783.3&taxid=9606&members=miR-4443&showcnc=1&shownc=1&shownc_nc=1&showncf1=1&showncf2=1&subset=1	-0.41	-0.41	N/A
hsa-miR-4443	MIMAT0018961	SASH3	ENST00000356892.3	SAM and SH3 domain containing 3	http://www.targetscan.org/cgi-bin/targetscan/vert_71/view_gene.cgi?rs=ENST00000356892.3&taxid=9606&members=miR-4443&showcnc=1&shownc=1&shownc_nc=1&showncf1=1&showncf2=1&subset=1	-0.41	-0.41	N/A
hsa-miR-4443	MIMAT0018961	MAML3	ENST00000509479.2	mastermind-like 3 (Drosophila)	http://www.targetscan.org/cgi-bin/targetscan/vert_71/view_gene.cgi?rs=ENST00000509479.2&taxid=9606&members=miR-4443&showcnc=1&shownc=1&shownc_nc=1&showncf1=1&showncf2=1&subset=1	-0.41	-0.41	N/A
hsa-miR-4443	MIMAT0018961	CIB2	ENST00000258930.3	calcium and integrin binding family member 2	http://www.targetscan.org/cgi-bin/targetscan/vert_71/view_gene.cgi?rs=ENST00000258930.3&taxid=9606&members=miR-4443&showcnc=1&shownc=1&shownc_nc=1&showncf1=1&showncf2=1&subset=1	-0.41	-0.41	N/A
hsa-miR-4443	MIMAT0018961	DGKA	ENST00000551156.1	diacylglycerol kinase, alpha 80kDa	http://www.targetscan.org/cgi-bin/targetscan/vert_71/view_gene.cgi?rs=ENST00000551156.1&taxid=9606&members=miR-4443&showcnc=1&shownc=1&shownc_nc=1&showncf1=1&showncf2=1&subset=1	-0.41	-0.41	N/A
hsa-miR-4443	MIMAT0018961	ADAM15	ENST00000360674.4	ADAM metallopeptidase domain 15	http://www.targetscan.org/cgi-bin/targetscan/vert_71/view_gene.cgi?rs=ENST00000360674.4&taxid=9606&members=miR-4443&showcnc=1&shownc=1&shownc_nc=1&showncf1=1&showncf2=1&subset=1	-0.41	-0.41	N/A
hsa-miR-4443	MIMAT0018961	MYLK3	ENST00000394809.4	myosin light chain kinase 3	http://www.targetscan.org/cgi-bin/targetscan/vert_71/view_gene.cgi?rs=ENST00000394809.4&taxid=9606&members=miR-4443&showcnc=1&shownc=1&shownc_nc=1&showncf1=1&showncf2=1&subset=1	-0.4	-0.48	N/A
hsa-miR-4443	MIMAT0018961	C16orf98	ENST00000561916.2	chromosome 16 open reading frame 98	http://www.targetscan.org/cgi-bin/targetscan/vert_71/view_gene.cgi?rs=ENST00000561916.2&taxid=9606&members=miR-4443&showcnc=1&shownc=1&shownc_nc=1&showncf1=1&showncf2=1&subset=1	-0.4	-0.4	N/A
hsa-miR-4443	MIMAT0018961	RP11-467N20.5	ENST00000558241.1	Protein LOC440233	http://www.targetscan.org/cgi-bin/targetscan/vert_71/view_gene.cgi?rs=ENST00000558241.1&taxid=9606&members=miR-4443&showcnc=1&shownc=1&shownc_nc=1&showncf1=1&showncf2=1&subset=1	-0.4	-0.4	N/A
hsa-miR-4443	MIMAT0018961	SNTN	ENST00000496807.1	sentan, cilia apical structure protein	http://www.targetscan.org/cgi-bin/targetscan/vert_71/view_gene.cgi?rs=ENST00000496807.1&taxid=9606&members=miR-4443&showcnc=1&shownc=1&shownc_nc=1&showncf1=1&showncf2=1&subset=1	-0.4	-0.4	N/A
hsa-miR-4443	MIMAT0018961	RP11-111M22.2	ENST00000530460.1	Homo sapiens putative uncharacterized protein FLJ37770-like (LOC100506127), mRNA.	http://www.targetscan.org/cgi-bin/targetscan/vert_71/view_gene.cgi?rs=ENST00000530460.1&taxid=9606&members=miR-4443&showcnc=1&shownc=1&shownc_nc=1&showncf1=1&showncf2=1&subset=1	-0.4	-0.59	N/A
hsa-miR-4443	MIMAT0018961	REL	ENST00000295025.8	v-rel avian reticuloendotheliosis viral oncogene homolog	http://www.targetscan.org/cgi-bin/targetscan/vert_71/view_gene.cgi?rs=ENST00000295025.8&taxid=9606&members=miR-4443&showcnc=1&shownc=1&shownc_nc=1&showncf1=1&showncf2=1&subset=1	-0.4	-0.4	N/A
hsa-miR-4443	MIMAT0018961	MTMR11	ENST00000406732.3	myotubularin related protein 11	http://www.targetscan.org/cgi-bin/targetscan/vert_71/view_gene.cgi?rs=ENST00000406732.3&taxid=9606&members=miR-4443&showcnc=1&shownc=1&shownc_nc=1&showncf1=1&showncf2=1&subset=1	-0.4	-0.4	N/A
hsa-miR-4443	MIMAT0018961	DHCR24	ENST00000371269.3	24-dehydrocholesterol reductase	http://www.targetscan.org/cgi-bin/targetscan/vert_71/view_gene.cgi?rs=ENST00000371269.3&taxid=9606&members=miR-4443&showcnc=1&shownc=1&shownc_nc=1&showncf1=1&showncf2=1&subset=1	-0.4	-0.4	N/A
hsa-miR-4443	MIMAT0018961	ZNF134	ENST00000396161.5	zinc finger protein 134	http://www.targetscan.org/cgi-bin/targetscan/vert_71/view_gene.cgi?rs=ENST00000396161.5&taxid=9606&members=miR-4443&showcnc=1&shownc=1&shownc_nc=1&showncf1=1&showncf2=1&subset=1	-0.4	-0.45	N/A
hsa-miR-4443	MIMAT0018961	SMO	ENST00000249373.3	smoothened, frizzled family receptor	http://www.targetscan.org/cgi-bin/targetscan/vert_71/view_gene.cgi?rs=ENST00000249373.3&taxid=9606&members=miR-4443&showcnc=1&shownc=1&shownc_nc=1&showncf1=1&showncf2=1&subset=1	-0.4	-0.4	N/A
hsa-miR-4443	MIMAT0018961	STK36	ENST00000295709.3	serine/threonine kinase 36	http://www.targetscan.org/cgi-bin/targetscan/vert_71/view_gene.cgi?rs=ENST00000295709.3&taxid=9606&members=miR-4443&showcnc=1&shownc=1&shownc_nc=1&showncf1=1&showncf2=1&subset=1	-0.4	-0.4	N/A
hsa-miR-4443	MIMAT0018961	RAB36	ENST00000263116.2	RAB36, member RAS oncogene family	http://www.targetscan.org/cgi-bin/targetscan/vert_71/view_gene.cgi?rs=ENST00000263116.2&taxid=9606&members=miR-4443&showcnc=1&shownc=1&shownc_nc=1&showncf1=1&showncf2=1&subset=1	-0.4	-0.4	N/A
hsa-miR-4443	MIMAT0018961	TNS1	ENST00000171887.4	tensin 1	http://www.targetscan.org/cgi-bin/targetscan/vert_71/view_gene.cgi?rs=ENST00000171887.4&taxid=9606&members=miR-4443&showcnc=1&shownc=1&shownc_nc=1&showncf1=1&showncf2=1&subset=1	-0.4	-0.4	N/A
hsa-miR-4443	MIMAT0018961	C15orf52	ENST00000397536.2	chromosome 15 open reading frame 52	http://www.targetscan.org/cgi-bin/targetscan/vert_71/view_gene.cgi?rs=ENST00000397536.2&taxid=9606&members=miR-4443&showcnc=1&shownc=1&shownc_nc=1&showncf1=1&showncf2=1&subset=1	-0.4	-0.4	N/A
hsa-miR-4443	MIMAT0018961	KCNQ5	ENST00000370398.1	potassium voltage-gated channel, KQT-like subfamily, member 5	http://www.targetscan.org/cgi-bin/targetscan/vert_71/view_gene.cgi?rs=ENST00000370398.1&taxid=9606&members=miR-4443&showcnc=1&shownc=1&shownc_nc=1&showncf1=1&showncf2=1&subset=1	-0.4	-0.4	N/A
hsa-miR-4443	MIMAT0018961	AC092850.1	ENST00000598023.1	Protein LOC100996701	http://www.targetscan.org/cgi-bin/targetscan/vert_71/view_gene.cgi?rs=ENST00000598023.1&taxid=9606&members=miR-4443&showcnc=1&shownc=1&shownc_nc=1&showncf1=1&showncf2=1&subset=1	-0.4	-0.4	N/A
hsa-miR-4443	MIMAT0018961	DNAJC24	ENST00000465995.1	DnaJ (Hsp40) homolog, subfamily C, member 24	http://www.targetscan.org/cgi-bin/targetscan/vert_71/view_gene.cgi?rs=ENST00000465995.1&taxid=9606&members=miR-4443&showcnc=1&shownc=1&shownc_nc=1&showncf1=1&showncf2=1&subset=1	-0.4	-0.49	N/A
hsa-miR-4443	MIMAT0018961	SPN	ENST00000360121.3	sialophorin	http://www.targetscan.org/cgi-bin/targetscan/vert_71/view_gene.cgi?rs=ENST00000360121.3&taxid=9606&members=miR-4443&showcnc=1&shownc=1&shownc_nc=1&showncf1=1&showncf2=1&subset=1	-0.4	-0.4	N/A
hsa-miR-4443	MIMAT0018961	CNGA2	ENST00000329903.4	cyclic nucleotide gated channel alpha 2	http://www.targetscan.org/cgi-bin/targetscan/vert_71/view_gene.cgi?rs=ENST00000329903.4&taxid=9606&members=miR-4443&showcnc=1&shownc=1&shownc_nc=1&showncf1=1&showncf2=1&subset=1	-0.4	-0.4	N/A
hsa-miR-4443	MIMAT0018961	TXNDC2	ENST00000357775.5	thioredoxin domain containing 2 (spermatozoa)	http://www.targetscan.org/cgi-bin/targetscan/vert_71/view_gene.cgi?rs=ENST00000357775.5&taxid=9606&members=miR-4443&showcnc=1&shownc=1&shownc_nc=1&showncf1=1&showncf2=1&subset=1	-0.4	-0.4	N/A
hsa-miR-4443	MIMAT0018961	ANXA9	ENST00000368947.4	annexin A9	http://www.targetscan.org/cgi-bin/targetscan/vert_71/view_gene.cgi?rs=ENST00000368947.4&taxid=9606&members=miR-4443&showcnc=1&shownc=1&shownc_nc=1&showncf1=1&showncf2=1&subset=1	-0.4	-0.4	N/A
hsa-miR-4443	MIMAT0018961	COX18	ENST00000295890.4	COX18 cytochrome C oxidase assembly factor	http://www.targetscan.org/cgi-bin/targetscan/vert_71/view_gene.cgi?rs=ENST00000295890.4&taxid=9606&members=miR-4443&showcnc=1&shownc=1&shownc_nc=1&showncf1=1&showncf2=1&subset=1	-0.4	-0.85	N/A
hsa-miR-4443	MIMAT0018961	PPARA	ENST00000396000.2	peroxisome proliferator-activated receptor alpha	http://www.targetscan.org/cgi-bin/targetscan/vert_71/view_gene.cgi?rs=ENST00000396000.2&taxid=9606&members=miR-4443&showcnc=1&shownc=1&shownc_nc=1&showncf1=1&showncf2=1&subset=1	-0.4	-0.48	N/A
hsa-miR-4443	MIMAT0018961	SCAMP4	ENST00000316097.8	secretory carrier membrane protein 4	http://www.targetscan.org/cgi-bin/targetscan/vert_71/view_gene.cgi?rs=ENST00000316097.8&taxid=9606&members=miR-4443&showcnc=1&shownc=1&shownc_nc=1&showncf1=1&showncf2=1&subset=1	-0.4	-0.4	N/A
hsa-miR-4443	MIMAT0018961	NCOA4	ENST00000452682.1	nuclear receptor coactivator 4	http://www.targetscan.org/cgi-bin/targetscan/vert_71/view_gene.cgi?rs=ENST00000452682.1&taxid=9606&members=miR-4443&showcnc=1&shownc=1&shownc_nc=1&showncf1=1&showncf2=1&subset=1	-0.4	-0.4	N/A
hsa-miR-4443	MIMAT0018961	HRK	ENST00000257572.5	harakiri, BCL2 interacting protein (contains only BH3 domain)	http://www.targetscan.org/cgi-bin/targetscan/vert_71/view_gene.cgi?rs=ENST00000257572.5&taxid=9606&members=miR-4443&showcnc=1&shownc=1&shownc_nc=1&showncf1=1&showncf2=1&subset=1	-0.39	-0.47	N/A
hsa-miR-4443	MIMAT0018961	NHLRC4	ENST00000540585.1	NHL repeat containing 4	http://www.targetscan.org/cgi-bin/targetscan/vert_71/view_gene.cgi?rs=ENST00000540585.1&taxid=9606&members=miR-4443&showcnc=1&shownc=1&shownc_nc=1&showncf1=1&showncf2=1&subset=1	-0.39	-0.39	N/A
hsa-miR-4443	MIMAT0018961	TNR	ENST00000367674.2	tenascin R	http://www.targetscan.org/cgi-bin/targetscan/vert_71/view_gene.cgi?rs=ENST00000367674.2&taxid=9606&members=miR-4443&showcnc=1&shownc=1&shownc_nc=1&showncf1=1&showncf2=1&subset=1	-0.39	-0.39	N/A
hsa-miR-4443	MIMAT0018961	CLCN7	ENST00000448525.1	chloride channel, voltage-sensitive 7	http://www.targetscan.org/cgi-bin/targetscan/vert_71/view_gene.cgi?rs=ENST00000448525.1&taxid=9606&members=miR-4443&showcnc=1&shownc=1&shownc_nc=1&showncf1=1&showncf2=1&subset=1	-0.39	-0.39	N/A
hsa-miR-4443	MIMAT0018961	CLEC4G	ENST00000328853.5	C-type lectin domain family 4, member G	http://www.targetscan.org/cgi-bin/targetscan/vert_71/view_gene.cgi?rs=ENST00000328853.5&taxid=9606&members=miR-4443&showcnc=1&shownc=1&shownc_nc=1&showncf1=1&showncf2=1&subset=1	-0.39	-0.39	N/A
hsa-miR-4443	MIMAT0018961	ZNF398	ENST00000420008.2	zinc finger protein 398	http://www.targetscan.org/cgi-bin/targetscan/vert_71/view_gene.cgi?rs=ENST00000420008.2&taxid=9606&members=miR-4443&showcnc=1&shownc=1&shownc_nc=1&showncf1=1&showncf2=1&subset=1	-0.39	-0.4	N/A
hsa-miR-4443	MIMAT0018961	FAM171B	ENST00000304698.5	family with sequence similarity 171, member B	http://www.targetscan.org/cgi-bin/targetscan/vert_71/view_gene.cgi?rs=ENST00000304698.5&taxid=9606&members=miR-4443&showcnc=1&shownc=1&shownc_nc=1&showncf1=1&showncf2=1&subset=1	-0.39	-0.39	N/A
hsa-miR-4443	MIMAT0018961	SPOCD1	ENST00000373648.2	SPOC domain containing 1	http://www.targetscan.org/cgi-bin/targetscan/vert_71/view_gene.cgi?rs=ENST00000373648.2&taxid=9606&members=miR-4443&showcnc=1&shownc=1&shownc_nc=1&showncf1=1&showncf2=1&subset=1	-0.39	-0.39	N/A
hsa-miR-4443	MIMAT0018961	GFI1	ENST00000370332.1	growth factor independent 1 transcription repressor	http://www.targetscan.org/cgi-bin/targetscan/vert_71/view_gene.cgi?rs=ENST00000370332.1&taxid=9606&members=miR-4443&showcnc=1&shownc=1&shownc_nc=1&showncf1=1&showncf2=1&subset=1	-0.39	-0.39	N/A
hsa-miR-4443	MIMAT0018961	PIP5K1C	ENST00000335312.3	phosphatidylinositol-4-phosphate 5-kinase, type I, gamma	http://www.targetscan.org/cgi-bin/targetscan/vert_71/view_gene.cgi?rs=ENST00000335312.3&taxid=9606&members=miR-4443&showcnc=1&shownc=1&shownc_nc=1&showncf1=1&showncf2=1&subset=1	-0.39	-0.39	N/A
hsa-miR-4443	MIMAT0018961	ST8SIA2	ENST00000268164.3	ST8 alpha-N-acetyl-neuraminide alpha-2,8-sialyltransferase 2	http://www.targetscan.org/cgi-bin/targetscan/vert_71/view_gene.cgi?rs=ENST00000268164.3&taxid=9606&members=miR-4443&showcnc=1&shownc=1&shownc_nc=1&showncf1=1&showncf2=1&subset=1	-0.39	-0.39	N/A
hsa-miR-4443	MIMAT0018961	KIAA1644	ENST00000381176.4	KIAA1644	http://www.targetscan.org/cgi-bin/targetscan/vert_71/view_gene.cgi?rs=ENST00000381176.4&taxid=9606&members=miR-4443&showcnc=1&shownc=1&shownc_nc=1&showncf1=1&showncf2=1&subset=1	-0.39	-0.61	N/A
hsa-miR-4443	MIMAT0018961	KDM2A	ENST00000529006.2	lysine (K)-specific demethylase 2A	http://www.targetscan.org/cgi-bin/targetscan/vert_71/view_gene.cgi?rs=ENST00000529006.2&taxid=9606&members=miR-4443&showcnc=1&shownc=1&shownc_nc=1&showncf1=1&showncf2=1&subset=1	-0.39	-0.66	N/A
hsa-miR-4443	MIMAT0018961	ZG16	ENST00000400752.4	zymogen granule protein 16	http://www.targetscan.org/cgi-bin/targetscan/vert_71/view_gene.cgi?rs=ENST00000400752.4&taxid=9606&members=miR-4443&showcnc=1&shownc=1&shownc_nc=1&showncf1=1&showncf2=1&subset=1	-0.39	-0.39	N/A
hsa-miR-4443	MIMAT0018961	C6orf25	ENST00000375810.4	chromosome 6 open reading frame 25	http://www.targetscan.org/cgi-bin/targetscan/vert_71/view_gene.cgi?rs=ENST00000375810.4&taxid=9606&members=miR-4443&showcnc=1&shownc=1&shownc_nc=1&showncf1=1&showncf2=1&subset=1	-0.39	-0.43	N/A
hsa-miR-4443	MIMAT0018961	DLL4	ENST00000249749.5	delta-like 4 (Drosophila)	http://www.targetscan.org/cgi-bin/targetscan/vert_71/view_gene.cgi?rs=ENST00000249749.5&taxid=9606&members=miR-4443&showcnc=1&shownc=1&shownc_nc=1&showncf1=1&showncf2=1&subset=1	-0.39	-0.39	N/A
hsa-miR-4443	MIMAT0018961	C21orf119	ENST00000534991.2	chromosome 21 open reading frame 119	http://www.targetscan.org/cgi-bin/targetscan/vert_71/view_gene.cgi?rs=ENST00000534991.2&taxid=9606&members=miR-4443&showcnc=1&shownc=1&shownc_nc=1&showncf1=1&showncf2=1&subset=1	-0.39	-0.39	N/A
hsa-miR-4443	MIMAT0018961	CNR2	ENST00000374472.4	cannabinoid receptor 2 (macrophage)	http://www.targetscan.org/cgi-bin/targetscan/vert_71/view_gene.cgi?rs=ENST00000374472.4&taxid=9606&members=miR-4443&showcnc=1&shownc=1&shownc_nc=1&showncf1=1&showncf2=1&subset=1	-0.39	-0.39	N/A
hsa-miR-4443	MIMAT0018961	ATG9B	ENST00000605938.1	autophagy related 9B	http://www.targetscan.org/cgi-bin/targetscan/vert_71/view_gene.cgi?rs=ENST00000605938.1&taxid=9606&members=miR-4443&showcnc=1&shownc=1&shownc_nc=1&showncf1=1&showncf2=1&subset=1	-0.39	-0.39	N/A
hsa-miR-4443	MIMAT0018961	FSTL4	ENST00000265342.7	follistatin-like 4	http://www.targetscan.org/cgi-bin/targetscan/vert_71/view_gene.cgi?rs=ENST00000265342.7&taxid=9606&members=miR-4443&showcnc=1&shownc=1&shownc_nc=1&showncf1=1&showncf2=1&subset=1	-0.39	-0.61	N/A
hsa-miR-4443	MIMAT0018961	SLC7A5	ENST00000565644.1	solute carrier family 7 (amino acid transporter light chain, L system), member 5	http://www.targetscan.org/cgi-bin/targetscan/vert_71/view_gene.cgi?rs=ENST00000565644.1&taxid=9606&members=miR-4443&showcnc=1&shownc=1&shownc_nc=1&showncf1=1&showncf2=1&subset=1	-0.39	-0.41	N/A
hsa-miR-4443	MIMAT0018961	ZNF33B	ENST00000359467.3	zinc finger protein 33B	http://www.targetscan.org/cgi-bin/targetscan/vert_71/view_gene.cgi?rs=ENST00000359467.3&taxid=9606&members=miR-4443&showcnc=1&shownc=1&shownc_nc=1&showncf1=1&showncf2=1&subset=1	-0.39	-0.5	N/A
hsa-miR-4443	MIMAT0018961	ELN	ENST00000252034.7	elastin	http://www.targetscan.org/cgi-bin/targetscan/vert_71/view_gene.cgi?rs=ENST00000252034.7&taxid=9606&members=miR-4443&showcnc=1&shownc=1&shownc_nc=1&showncf1=1&showncf2=1&subset=1	-0.39	-0.39	N/A
hsa-miR-4443	MIMAT0018961	CPNE6	ENST00000397016.2	copine VI (neuronal)	http://www.targetscan.org/cgi-bin/targetscan/vert_71/view_gene.cgi?rs=ENST00000397016.2&taxid=9606&members=miR-4443&showcnc=1&shownc=1&shownc_nc=1&showncf1=1&showncf2=1&subset=1	-0.39	-0.39	N/A
hsa-miR-4443	MIMAT0018961	CDK2	ENST00000266970.4	cyclin-dependent kinase 2	http://www.targetscan.org/cgi-bin/targetscan/vert_71/view_gene.cgi?rs=ENST00000266970.4&taxid=9606&members=miR-4443&showcnc=1&shownc=1&shownc_nc=1&showncf1=1&showncf2=1&subset=1	-0.39	-0.39	N/A
hsa-miR-4443	MIMAT0018961	HECTD3	ENST00000372168.3	HECT domain containing E3 ubiquitin protein ligase 3	http://www.targetscan.org/cgi-bin/targetscan/vert_71/view_gene.cgi?rs=ENST00000372168.3&taxid=9606&members=miR-4443&showcnc=1&shownc=1&shownc_nc=1&showncf1=1&showncf2=1&subset=1	-0.39	-0.39	N/A
hsa-miR-4443	MIMAT0018961	ZNF329	ENST00000598312.1	zinc finger protein 329	http://www.targetscan.org/cgi-bin/targetscan/vert_71/view_gene.cgi?rs=ENST00000598312.1&taxid=9606&members=miR-4443&showcnc=1&shownc=1&shownc_nc=1&showncf1=1&showncf2=1&subset=1	-0.39	-0.39	N/A
hsa-miR-4443	MIMAT0018961	TOMM40	ENST00000592434.1	translocase of outer mitochondrial membrane 40 homolog (yeast)	http://www.targetscan.org/cgi-bin/targetscan/vert_71/view_gene.cgi?rs=ENST00000592434.1&taxid=9606&members=miR-4443&showcnc=1&shownc=1&shownc_nc=1&showncf1=1&showncf2=1&subset=1	-0.38	-0.55	N/A
hsa-miR-4443	MIMAT0018961	ACPP	ENST00000336375.5	acid phosphatase, prostate	http://www.targetscan.org/cgi-bin/targetscan/vert_71/view_gene.cgi?rs=ENST00000336375.5&taxid=9606&members=miR-4443&showcnc=1&shownc=1&shownc_nc=1&showncf1=1&showncf2=1&subset=1	-0.38	-0.38	N/A
hsa-miR-4443	MIMAT0018961	ONECUT3	ENST00000382349.4	one cut homeobox 3	http://www.targetscan.org/cgi-bin/targetscan/vert_71/view_gene.cgi?rs=ENST00000382349.4&taxid=9606&members=miR-4443&showcnc=1&shownc=1&shownc_nc=1&showncf1=1&showncf2=1&subset=1	-0.38	-0.38	N/A
hsa-miR-4443	MIMAT0018961	CTC-360G5.1	ENST00000571838.1	uncharacterized protein LOC643669 precursor	http://www.targetscan.org/cgi-bin/targetscan/vert_71/view_gene.cgi?rs=ENST00000571838.1&taxid=9606&members=miR-4443&showcnc=1&shownc=1&shownc_nc=1&showncf1=1&showncf2=1&subset=1	-0.38	-0.38	N/A
hsa-miR-4443	MIMAT0018961	COL23A1	ENST00000390654.3	collagen, type XXIII, alpha 1	http://www.targetscan.org/cgi-bin/targetscan/vert_71/view_gene.cgi?rs=ENST00000390654.3&taxid=9606&members=miR-4443&showcnc=1&shownc=1&shownc_nc=1&showncf1=1&showncf2=1&subset=1	-0.38	-0.47	N/A
hsa-miR-4443	MIMAT0018961	SERPINA6	ENST00000341584.3	serpin peptidase inhibitor, clade A (alpha-1 antiproteinase, antitrypsin), member 6	http://www.targetscan.org/cgi-bin/targetscan/vert_71/view_gene.cgi?rs=ENST00000341584.3&taxid=9606&members=miR-4443&showcnc=1&shownc=1&shownc_nc=1&showncf1=1&showncf2=1&subset=1	-0.38	-0.38	N/A
hsa-miR-4443	MIMAT0018961	MAP3K8	ENST00000375321.1	mitogen-activated protein kinase kinase kinase 8	http://www.targetscan.org/cgi-bin/targetscan/vert_71/view_gene.cgi?rs=ENST00000375321.1&taxid=9606&members=miR-4443&showcnc=1&shownc=1&shownc_nc=1&showncf1=1&showncf2=1&subset=1	-0.38	-0.38	N/A
hsa-miR-4443	MIMAT0018961	DZIP1	ENST00000347108.3	DAZ interacting zinc finger protein 1	http://www.targetscan.org/cgi-bin/targetscan/vert_71/view_gene.cgi?rs=ENST00000347108.3&taxid=9606&members=miR-4443&showcnc=1&shownc=1&shownc_nc=1&showncf1=1&showncf2=1&subset=1	-0.38	-0.39	N/A
hsa-miR-4443	MIMAT0018961	TSNARE1	ENST00000519651.1	t-SNARE domain containing 1	http://www.targetscan.org/cgi-bin/targetscan/vert_71/view_gene.cgi?rs=ENST00000519651.1&taxid=9606&members=miR-4443&showcnc=1&shownc=1&shownc_nc=1&showncf1=1&showncf2=1&subset=1	-0.38	-0.41	N/A
hsa-miR-4443	MIMAT0018961	STMN4	ENST00000519997.1	stathmin-like 4	http://www.targetscan.org/cgi-bin/targetscan/vert_71/view_gene.cgi?rs=ENST00000519997.1&taxid=9606&members=miR-4443&showcnc=1&shownc=1&shownc_nc=1&showncf1=1&showncf2=1&subset=1	-0.38	-0.39	N/A
hsa-miR-4443	MIMAT0018961	DBF4B	ENST00000315005.3	DBF4 homolog B (S. cerevisiae)	http://www.targetscan.org/cgi-bin/targetscan/vert_71/view_gene.cgi?rs=ENST00000315005.3&taxid=9606&members=miR-4443&showcnc=1&shownc=1&shownc_nc=1&showncf1=1&showncf2=1&subset=1	-0.38	-0.38	N/A
hsa-miR-4443	MIMAT0018961	PMP22	ENST00000395938.2	peripheral myelin protein 22	http://www.targetscan.org/cgi-bin/targetscan/vert_71/view_gene.cgi?rs=ENST00000395938.2&taxid=9606&members=miR-4443&showcnc=1&shownc=1&shownc_nc=1&showncf1=1&showncf2=1&subset=1	-0.38	-0.38	N/A
hsa-miR-4443	MIMAT0018961	SLC12A3	ENST00000438926.2	solute carrier family 12 (sodium/chloride transporter), member 3	http://www.targetscan.org/cgi-bin/targetscan/vert_71/view_gene.cgi?rs=ENST00000438926.2&taxid=9606&members=miR-4443&showcnc=1&shownc=1&shownc_nc=1&showncf1=1&showncf2=1&subset=1	-0.38	-0.38	N/A
hsa-miR-4443	MIMAT0018961	CDH24	ENST00000397359.3	cadherin 24, type 2	http://www.targetscan.org/cgi-bin/targetscan/vert_71/view_gene.cgi?rs=ENST00000397359.3&taxid=9606&members=miR-4443&showcnc=1&shownc=1&shownc_nc=1&showncf1=1&showncf2=1&subset=1	-0.38	-0.38	N/A
hsa-miR-4443	MIMAT0018961	EXOSC5	ENST00000221233.4	exosome component 5	http://www.targetscan.org/cgi-bin/targetscan/vert_71/view_gene.cgi?rs=ENST00000221233.4&taxid=9606&members=miR-4443&showcnc=1&shownc=1&shownc_nc=1&showncf1=1&showncf2=1&subset=1	-0.38	-0.38	N/A
hsa-miR-4443	MIMAT0018961	CHID1	ENST00000449825.1	chitinase domain containing 1	http://www.targetscan.org/cgi-bin/targetscan/vert_71/view_gene.cgi?rs=ENST00000449825.1&taxid=9606&members=miR-4443&showcnc=1&shownc=1&shownc_nc=1&showncf1=1&showncf2=1&subset=1	-0.38	-0.38	N/A
hsa-miR-4443	MIMAT0018961	HYI	ENST00000372432.1	hydroxypyruvate isomerase (putative)	http://www.targetscan.org/cgi-bin/targetscan/vert_71/view_gene.cgi?rs=ENST00000372432.1&taxid=9606&members=miR-4443&showcnc=1&shownc=1&shownc_nc=1&showncf1=1&showncf2=1&subset=1	-0.38	-0.38	N/A
hsa-miR-4443	MIMAT0018961	AP005482.1	ENST00000400514.2	Uncharacterized protein	http://www.targetscan.org/cgi-bin/targetscan/vert_71/view_gene.cgi?rs=ENST00000400514.2&taxid=9606&members=miR-4443&showcnc=1&shownc=1&shownc_nc=1&showncf1=1&showncf2=1&subset=1	-0.38	-0.46	N/A
hsa-miR-4443	MIMAT0018961	FKBP1C	ENST00000370659.1	FK506 binding protein 1C	http://www.targetscan.org/cgi-bin/targetscan/vert_71/view_gene.cgi?rs=ENST00000370659.1&taxid=9606&members=miR-4443&showcnc=1&shownc=1&shownc_nc=1&showncf1=1&showncf2=1&subset=1	-0.38	-0.38	N/A
hsa-miR-4443	MIMAT0018961	ZNF157	ENST00000377073.3	zinc finger protein 157	http://www.targetscan.org/cgi-bin/targetscan/vert_71/view_gene.cgi?rs=ENST00000377073.3&taxid=9606&members=miR-4443&showcnc=1&shownc=1&shownc_nc=1&showncf1=1&showncf2=1&subset=1	-0.38	-0.38	N/A
hsa-miR-4443	MIMAT0018961	RCN3	ENST00000270645.3	reticulocalbin 3, EF-hand calcium binding domain	http://www.targetscan.org/cgi-bin/targetscan/vert_71/view_gene.cgi?rs=ENST00000270645.3&taxid=9606&members=miR-4443&showcnc=1&shownc=1&shownc_nc=1&showncf1=1&showncf2=1&subset=1	-0.38	-0.38	N/A
hsa-miR-4443	MIMAT0018961	NBPF3	ENST00000318220.6	neuroblastoma breakpoint family, member 3	http://www.targetscan.org/cgi-bin/targetscan/vert_71/view_gene.cgi?rs=ENST00000318220.6&taxid=9606&members=miR-4443&showcnc=1&shownc=1&shownc_nc=1&showncf1=1&showncf2=1&subset=1	-0.38	-0.38	N/A
hsa-miR-4443	MIMAT0018961	FAM43B	ENST00000332947.4	family with sequence similarity 43, member B	http://www.targetscan.org/cgi-bin/targetscan/vert_71/view_gene.cgi?rs=ENST00000332947.4&taxid=9606&members=miR-4443&showcnc=1&shownc=1&shownc_nc=1&showncf1=1&showncf2=1&subset=1	-0.38	-0.38	N/A
hsa-miR-4443	MIMAT0018961	DEFB132	ENST00000382376.3	defensin, beta 132	http://www.targetscan.org/cgi-bin/targetscan/vert_71/view_gene.cgi?rs=ENST00000382376.3&taxid=9606&members=miR-4443&showcnc=1&shownc=1&shownc_nc=1&showncf1=1&showncf2=1&subset=1	-0.38	-0.38	N/A
hsa-miR-4443	MIMAT0018961	LY6K	ENST00000522591.1	lymphocyte antigen 6 complex, locus K	http://www.targetscan.org/cgi-bin/targetscan/vert_71/view_gene.cgi?rs=ENST00000522591.1&taxid=9606&members=miR-4443&showcnc=1&shownc=1&shownc_nc=1&showncf1=1&showncf2=1&subset=1	-0.38	-0.38	N/A
hsa-miR-4443	MIMAT0018961	RP11-178C3.1	ENST00000591035.1	Uncharacterized protein	http://www.targetscan.org/cgi-bin/targetscan/vert_71/view_gene.cgi?rs=ENST00000591035.1&taxid=9606&members=miR-4443&showcnc=1&shownc=1&shownc_nc=1&showncf1=1&showncf2=1&subset=1	-0.38	-0.38	N/A
hsa-miR-4443	MIMAT0018961	USP44	ENST00000552440.1	ubiquitin specific peptidase 44	http://www.targetscan.org/cgi-bin/targetscan/vert_71/view_gene.cgi?rs=ENST00000552440.1&taxid=9606&members=miR-4443&showcnc=1&shownc=1&shownc_nc=1&showncf1=1&showncf2=1&subset=1	-0.38	-0.38	N/A
hsa-miR-4443	MIMAT0018961	C9orf66	ENST00000382387.2	chromosome 9 open reading frame 66	http://www.targetscan.org/cgi-bin/targetscan/vert_71/view_gene.cgi?rs=ENST00000382387.2&taxid=9606&members=miR-4443&showcnc=1&shownc=1&shownc_nc=1&showncf1=1&showncf2=1&subset=1	-0.38	-0.38	N/A
hsa-miR-4443	MIMAT0018961	TM4SF19	ENST00000446879.1	transmembrane 4 L six family member 19	http://www.targetscan.org/cgi-bin/targetscan/vert_71/view_gene.cgi?rs=ENST00000446879.1&taxid=9606&members=miR-4443&showcnc=1&shownc=1&shownc_nc=1&showncf1=1&showncf2=1&subset=1	-0.38	-0.38	N/A
hsa-miR-4443	MIMAT0018961	KIF1B	ENST00000377086.1	kinesin family member 1B	http://www.targetscan.org/cgi-bin/targetscan/vert_71/view_gene.cgi?rs=ENST00000377086.1&taxid=9606&members=miR-4443&showcnc=1&shownc=1&shownc_nc=1&showncf1=1&showncf2=1&subset=1	-0.38	-0.38	N/A
hsa-miR-4443	MIMAT0018961	ZC3H12A	ENST00000373087.6	zinc finger CCCH-type containing 12A	http://www.targetscan.org/cgi-bin/targetscan/vert_71/view_gene.cgi?rs=ENST00000373087.6&taxid=9606&members=miR-4443&showcnc=1&shownc=1&shownc_nc=1&showncf1=1&showncf2=1&subset=1	-0.38	-0.38	N/A
hsa-miR-4443	MIMAT0018961	AC068987.1	ENST00000599343.1	HCG1997999; cDNA FLJ33996 fis, clone DFNES2008881	http://www.targetscan.org/cgi-bin/targetscan/vert_71/view_gene.cgi?rs=ENST00000599343.1&taxid=9606&members=miR-4443&showcnc=1&shownc=1&shownc_nc=1&showncf1=1&showncf2=1&subset=1	-0.38	-0.38	N/A
hsa-miR-4443	MIMAT0018961	EPN2	ENST00000314728.5	epsin 2	http://www.targetscan.org/cgi-bin/targetscan/vert_71/view_gene.cgi?rs=ENST00000314728.5&taxid=9606&members=miR-4443&showcnc=1&shownc=1&shownc_nc=1&showncf1=1&showncf2=1&subset=1	-0.37	-0.38	N/A
hsa-miR-4443	MIMAT0018961	PAX2	ENST00000370296.2	paired box 2	http://www.targetscan.org/cgi-bin/targetscan/vert_71/view_gene.cgi?rs=ENST00000370296.2&taxid=9606&members=miR-4443&showcnc=1&shownc=1&shownc_nc=1&showncf1=1&showncf2=1&subset=1	-0.37	-0.37	N/A
hsa-miR-4443	MIMAT0018961	FAM203B	ENST00000377406.4	family with sequence similarity 203, member B	http://www.targetscan.org/cgi-bin/targetscan/vert_71/view_gene.cgi?rs=ENST00000377406.4&taxid=9606&members=miR-4443&showcnc=1&shownc=1&shownc_nc=1&showncf1=1&showncf2=1&subset=1	-0.37	-0.37	N/A
hsa-miR-4443	MIMAT0018961	DBR1	ENST00000260803.4	debranching RNA lariats 1	http://www.targetscan.org/cgi-bin/targetscan/vert_71/view_gene.cgi?rs=ENST00000260803.4&taxid=9606&members=miR-4443&showcnc=1&shownc=1&shownc_nc=1&showncf1=1&showncf2=1&subset=1	-0.37	-0.54	N/A
hsa-miR-4443	MIMAT0018961	TRPC3	ENST00000264811.5	transient receptor potential cation channel, subfamily C, member 3	http://www.targetscan.org/cgi-bin/targetscan/vert_71/view_gene.cgi?rs=ENST00000264811.5&taxid=9606&members=miR-4443&showcnc=1&shownc=1&shownc_nc=1&showncf1=1&showncf2=1&subset=1	-0.37	-0.37	N/A
hsa-miR-4443	MIMAT0018961	NUTM2F	ENST00000335456.7	NUT family member 2F	http://www.targetscan.org/cgi-bin/targetscan/vert_71/view_gene.cgi?rs=ENST00000335456.7&taxid=9606&members=miR-4443&showcnc=1&shownc=1&shownc_nc=1&showncf1=1&showncf2=1&subset=1	-0.37	-0.37	N/A
hsa-miR-4443	MIMAT0018961	MTM1	ENST00000370396.2	myotubularin 1	http://www.targetscan.org/cgi-bin/targetscan/vert_71/view_gene.cgi?rs=ENST00000370396.2&taxid=9606&members=miR-4443&showcnc=1&shownc=1&shownc_nc=1&showncf1=1&showncf2=1&subset=1	-0.37	-0.37	N/A
hsa-miR-4443	MIMAT0018961	KCNC4	ENST00000369787.3	potassium voltage-gated channel, Shaw-related subfamily, member 4	http://www.targetscan.org/cgi-bin/targetscan/vert_71/view_gene.cgi?rs=ENST00000369787.3&taxid=9606&members=miR-4443&showcnc=1&shownc=1&shownc_nc=1&showncf1=1&showncf2=1&subset=1	-0.37	-0.5	N/A
hsa-miR-4443	MIMAT0018961	P2RX1	ENST00000225538.3	purinergic receptor P2X, ligand-gated ion channel, 1	http://www.targetscan.org/cgi-bin/targetscan/vert_71/view_gene.cgi?rs=ENST00000225538.3&taxid=9606&members=miR-4443&showcnc=1&shownc=1&shownc_nc=1&showncf1=1&showncf2=1&subset=1	-0.37	-0.37	N/A
hsa-miR-4443	MIMAT0018961	C11orf34	ENST00000338832.2	chromosome 11 open reading frame 34	http://www.targetscan.org/cgi-bin/targetscan/vert_71/view_gene.cgi?rs=ENST00000338832.2&taxid=9606&members=miR-4443&showcnc=1&shownc=1&shownc_nc=1&showncf1=1&showncf2=1&subset=1	-0.37	-0.37	N/A
hsa-miR-4443	MIMAT0018961	WDR55	ENST00000358337.5	WD repeat domain 55	http://www.targetscan.org/cgi-bin/targetscan/vert_71/view_gene.cgi?rs=ENST00000358337.5&taxid=9606&members=miR-4443&showcnc=1&shownc=1&shownc_nc=1&showncf1=1&showncf2=1&subset=1	-0.37	-0.4	N/A
hsa-miR-4443	MIMAT0018961	NCS1	ENST00000372398.3	neuronal calcium sensor 1	http://www.targetscan.org/cgi-bin/targetscan/vert_71/view_gene.cgi?rs=ENST00000372398.3&taxid=9606&members=miR-4443&showcnc=1&shownc=1&shownc_nc=1&showncf1=1&showncf2=1&subset=1	-0.37	-0.5	N/A
hsa-miR-4443	MIMAT0018961	PIF1	ENST00000268043.4	PIF1 5'-to-3' DNA helicase	http://www.targetscan.org/cgi-bin/targetscan/vert_71/view_gene.cgi?rs=ENST00000268043.4&taxid=9606&members=miR-4443&showcnc=1&shownc=1&shownc_nc=1&showncf1=1&showncf2=1&subset=1	-0.37	-0.37	N/A
hsa-miR-4443	MIMAT0018961	DOLPP1	ENST00000540102.1	dolichyldiphosphatase 1	http://www.targetscan.org/cgi-bin/targetscan/vert_71/view_gene.cgi?rs=ENST00000540102.1&taxid=9606&members=miR-4443&showcnc=1&shownc=1&shownc_nc=1&showncf1=1&showncf2=1&subset=1	-0.37	-0.37	N/A
hsa-miR-4443	MIMAT0018961	MIF4GD	ENST00000578305.1	MIF4G domain containing	http://www.targetscan.org/cgi-bin/targetscan/vert_71/view_gene.cgi?rs=ENST00000578305.1&taxid=9606&members=miR-4443&showcnc=1&shownc=1&shownc_nc=1&showncf1=1&showncf2=1&subset=1	-0.37	-0.39	N/A
hsa-miR-4443	MIMAT0018961	GPR37L1	ENST00000367282.5	G protein-coupled receptor 37 like 1	http://www.targetscan.org/cgi-bin/targetscan/vert_71/view_gene.cgi?rs=ENST00000367282.5&taxid=9606&members=miR-4443&showcnc=1&shownc=1&shownc_nc=1&showncf1=1&showncf2=1&subset=1	-0.37	-0.37	N/A
hsa-miR-4443	MIMAT0018961	AL590822.1	ENST00000545087.1	Uncharacterized protein	http://www.targetscan.org/cgi-bin/targetscan/vert_71/view_gene.cgi?rs=ENST00000545087.1&taxid=9606&members=miR-4443&showcnc=1&shownc=1&shownc_nc=1&showncf1=1&showncf2=1&subset=1	-0.37	-0.37	N/A
hsa-miR-4443	MIMAT0018961	ZNF557	ENST00000414706.1	zinc finger protein 557	http://www.targetscan.org/cgi-bin/targetscan/vert_71/view_gene.cgi?rs=ENST00000414706.1&taxid=9606&members=miR-4443&showcnc=1&shownc=1&shownc_nc=1&showncf1=1&showncf2=1&subset=1	-0.37	-0.37	N/A
hsa-miR-4443	MIMAT0018961	VNN1	ENST00000367928.4	vanin 1	http://www.targetscan.org/cgi-bin/targetscan/vert_71/view_gene.cgi?rs=ENST00000367928.4&taxid=9606&members=miR-4443&showcnc=1&shownc=1&shownc_nc=1&showncf1=1&showncf2=1&subset=1	-0.37	-0.48	N/A
hsa-miR-4443	MIMAT0018961	SH2D3C	ENST00000373277.4	SH2 domain containing 3C	http://www.targetscan.org/cgi-bin/targetscan/vert_71/view_gene.cgi?rs=ENST00000373277.4&taxid=9606&members=miR-4443&showcnc=1&shownc=1&shownc_nc=1&showncf1=1&showncf2=1&subset=1	-0.37	-0.37	N/A
hsa-miR-4443	MIMAT0018961	MIEN1	ENST00000577810.1	migration and invasion enhancer 1	http://www.targetscan.org/cgi-bin/targetscan/vert_71/view_gene.cgi?rs=ENST00000577810.1&taxid=9606&members=miR-4443&showcnc=1&shownc=1&shownc_nc=1&showncf1=1&showncf2=1&subset=1	-0.37	-0.37	N/A
hsa-miR-4443	MIMAT0018961	TSPAN13	ENST00000262067.4	tetraspanin 13	http://www.targetscan.org/cgi-bin/targetscan/vert_71/view_gene.cgi?rs=ENST00000262067.4&taxid=9606&members=miR-4443&showcnc=1&shownc=1&shownc_nc=1&showncf1=1&showncf2=1&subset=1	-0.37	-0.37	N/A
hsa-miR-4443	MIMAT0018961	AC091801.1	ENST00000402115.1	LOC392621; Uncharacterized protein	http://www.targetscan.org/cgi-bin/targetscan/vert_71/view_gene.cgi?rs=ENST00000402115.1&taxid=9606&members=miR-4443&showcnc=1&shownc=1&shownc_nc=1&showncf1=1&showncf2=1&subset=1	-0.36	-0.36	N/A
hsa-miR-4443	MIMAT0018961	TMPRSS4	ENST00000534111.1	transmembrane protease, serine 4	http://www.targetscan.org/cgi-bin/targetscan/vert_71/view_gene.cgi?rs=ENST00000534111.1&taxid=9606&members=miR-4443&showcnc=1&shownc=1&shownc_nc=1&showncf1=1&showncf2=1&subset=1	-0.36	-0.36	N/A
hsa-miR-4443	MIMAT0018961	PIGO	ENST00000298004.5	phosphatidylinositol glycan anchor biosynthesis, class O	http://www.targetscan.org/cgi-bin/targetscan/vert_71/view_gene.cgi?rs=ENST00000298004.5&taxid=9606&members=miR-4443&showcnc=1&shownc=1&shownc_nc=1&showncf1=1&showncf2=1&subset=1	-0.36	-0.39	N/A
hsa-miR-4443	MIMAT0018961	MS4A4A	ENST00000337908.4	membrane-spanning 4-domains, subfamily A, member 4A	http://www.targetscan.org/cgi-bin/targetscan/vert_71/view_gene.cgi?rs=ENST00000337908.4&taxid=9606&members=miR-4443&showcnc=1&shownc=1&shownc_nc=1&showncf1=1&showncf2=1&subset=1	-0.36	-0.36	N/A
hsa-miR-4443	MIMAT0018961	CBL	ENST00000264033.4	Cbl proto-oncogene, E3 ubiquitin protein ligase	http://www.targetscan.org/cgi-bin/targetscan/vert_71/view_gene.cgi?rs=ENST00000264033.4&taxid=9606&members=miR-4443&showcnc=1&shownc=1&shownc_nc=1&showncf1=1&showncf2=1&subset=1	-0.36	-0.36	N/A
hsa-miR-4443	MIMAT0018961	LRRC31	ENST00000316428.5	leucine rich repeat containing 31	http://www.targetscan.org/cgi-bin/targetscan/vert_71/view_gene.cgi?rs=ENST00000316428.5&taxid=9606&members=miR-4443&showcnc=1&shownc=1&shownc_nc=1&showncf1=1&showncf2=1&subset=1	-0.36	-0.36	N/A
hsa-miR-4443	MIMAT0018961	STK35	ENST00000381482.3	serine/threonine kinase 35	http://www.targetscan.org/cgi-bin/targetscan/vert_71/view_gene.cgi?rs=ENST00000381482.3&taxid=9606&members=miR-4443&showcnc=1&shownc=1&shownc_nc=1&showncf1=1&showncf2=1&subset=1	-0.36	-0.39	N/A
hsa-miR-4443	MIMAT0018961	TRPC5	ENST00000262839.2	transient receptor potential cation channel, subfamily C, member 5	http://www.targetscan.org/cgi-bin/targetscan/vert_71/view_gene.cgi?rs=ENST00000262839.2&taxid=9606&members=miR-4443&showcnc=1&shownc=1&shownc_nc=1&showncf1=1&showncf2=1&subset=1	-0.36	-0.36	N/A
hsa-miR-4443	MIMAT0018961	TBCA	ENST00000306388.6	tubulin folding cofactor A	http://www.targetscan.org/cgi-bin/targetscan/vert_71/view_gene.cgi?rs=ENST00000306388.6&taxid=9606&members=miR-4443&showcnc=1&shownc=1&shownc_nc=1&showncf1=1&showncf2=1&subset=1	-0.36	-0.36	N/A
hsa-miR-4443	MIMAT0018961	TMED2	ENST00000262225.3	transmembrane emp24 domain trafficking protein 2	http://www.targetscan.org/cgi-bin/targetscan/vert_71/view_gene.cgi?rs=ENST00000262225.3&taxid=9606&members=miR-4443&showcnc=1&shownc=1&shownc_nc=1&showncf1=1&showncf2=1&subset=1	-0.36	-0.36	N/A
hsa-miR-4443	MIMAT0018961	AC013269.5	ENST00000409259.1	Uncharacterized protein	http://www.targetscan.org/cgi-bin/targetscan/vert_71/view_gene.cgi?rs=ENST00000409259.1&taxid=9606&members=miR-4443&showcnc=1&shownc=1&shownc_nc=1&showncf1=1&showncf2=1&subset=1	-0.36	-0.36	N/A
hsa-miR-4443	MIMAT0018961	GNAT1	ENST00000232461.3	guanine nucleotide binding protein (G protein), alpha transducing activity polypeptide 1	http://www.targetscan.org/cgi-bin/targetscan/vert_71/view_gene.cgi?rs=ENST00000232461.3&taxid=9606&members=miR-4443&showcnc=1&shownc=1&shownc_nc=1&showncf1=1&showncf2=1&subset=1	-0.36	-0.36	N/A
hsa-miR-4443	MIMAT0018961	NEUROG3	ENST00000242462.4	neurogenin 3	http://www.targetscan.org/cgi-bin/targetscan/vert_71/view_gene.cgi?rs=ENST00000242462.4&taxid=9606&members=miR-4443&showcnc=1&shownc=1&shownc_nc=1&showncf1=1&showncf2=1&subset=1	-0.36	-0.36	N/A
hsa-miR-4443	MIMAT0018961	PPP1R13B	ENST00000423488.2	protein phosphatase 1, regulatory subunit 13B	http://www.targetscan.org/cgi-bin/targetscan/vert_71/view_gene.cgi?rs=ENST00000423488.2&taxid=9606&members=miR-4443&showcnc=1&shownc=1&shownc_nc=1&showncf1=1&showncf2=1&subset=1	-0.36	-0.36	N/A
hsa-miR-4443	MIMAT0018961	ZNF90	ENST00000418063.2	zinc finger protein 90	http://www.targetscan.org/cgi-bin/targetscan/vert_71/view_gene.cgi?rs=ENST00000418063.2&taxid=9606&members=miR-4443&showcnc=1&shownc=1&shownc_nc=1&showncf1=1&showncf2=1&subset=1	-0.36	-0.48	N/A
hsa-miR-4443	MIMAT0018961	ZMYM6	ENST00000317538.5	zinc finger, MYM-type 6	http://www.targetscan.org/cgi-bin/targetscan/vert_71/view_gene.cgi?rs=ENST00000317538.5&taxid=9606&members=miR-4443&showcnc=1&shownc=1&shownc_nc=1&showncf1=1&showncf2=1&subset=1	-0.36	-0.4	N/A
hsa-miR-4443	MIMAT0018961	PARD6G	ENST00000353265.3	par-6 family cell polarity regulator gamma	http://www.targetscan.org/cgi-bin/targetscan/vert_71/view_gene.cgi?rs=ENST00000353265.3&taxid=9606&members=miR-4443&showcnc=1&shownc=1&shownc_nc=1&showncf1=1&showncf2=1&subset=1	-0.36	-0.36	N/A
hsa-miR-4443	MIMAT0018961	FAM180B	ENST00000356737.2	family with sequence similarity 180, member B	http://www.targetscan.org/cgi-bin/targetscan/vert_71/view_gene.cgi?rs=ENST00000356737.2&taxid=9606&members=miR-4443&showcnc=1&shownc=1&shownc_nc=1&showncf1=1&showncf2=1&subset=1	-0.36	-0.36	N/A
hsa-miR-4443	MIMAT0018961	ZNF396	ENST00000306346.1	zinc finger protein 396	http://www.targetscan.org/cgi-bin/targetscan/vert_71/view_gene.cgi?rs=ENST00000306346.1&taxid=9606&members=miR-4443&showcnc=1&shownc=1&shownc_nc=1&showncf1=1&showncf2=1&subset=1	-0.36	-0.36	N/A
hsa-miR-4443	MIMAT0018961	KIF26B	ENST00000366518.4	kinesin family member 26B	http://www.targetscan.org/cgi-bin/targetscan/vert_71/view_gene.cgi?rs=ENST00000366518.4&taxid=9606&members=miR-4443&showcnc=1&shownc=1&shownc_nc=1&showncf1=1&showncf2=1&subset=1	-0.36	-0.36	N/A
hsa-miR-4443	MIMAT0018961	BAK1	ENST00000442998.2	BCL2-antagonist/killer 1	http://www.targetscan.org/cgi-bin/targetscan/vert_71/view_gene.cgi?rs=ENST00000442998.2&taxid=9606&members=miR-4443&showcnc=1&shownc=1&shownc_nc=1&showncf1=1&showncf2=1&subset=1	-0.36	-0.37	N/A
hsa-miR-4443	MIMAT0018961	KIAA0247	ENST00000342745.4	KIAA0247	http://www.targetscan.org/cgi-bin/targetscan/vert_71/view_gene.cgi?rs=ENST00000342745.4&taxid=9606&members=miR-4443&showcnc=1&shownc=1&shownc_nc=1&showncf1=1&showncf2=1&subset=1	-0.36	-0.37	N/A
hsa-miR-4443	MIMAT0018961	CERS5	ENST00000317551.6	ceramide synthase 5	http://www.targetscan.org/cgi-bin/targetscan/vert_71/view_gene.cgi?rs=ENST00000317551.6&taxid=9606&members=miR-4443&showcnc=1&shownc=1&shownc_nc=1&showncf1=1&showncf2=1&subset=1	-0.36	-0.42	N/A
hsa-miR-4443	MIMAT0018961	MRGPRF	ENST00000441623.1	MAS-related GPR, member F	http://www.targetscan.org/cgi-bin/targetscan/vert_71/view_gene.cgi?rs=ENST00000441623.1&taxid=9606&members=miR-4443&showcnc=1&shownc=1&shownc_nc=1&showncf1=1&showncf2=1&subset=1	-0.36	-0.66	N/A
hsa-miR-4443	MIMAT0018961	CCDC115	ENST00000437688.2	coiled-coil domain containing 115	http://www.targetscan.org/cgi-bin/targetscan/vert_71/view_gene.cgi?rs=ENST00000437688.2&taxid=9606&members=miR-4443&showcnc=1&shownc=1&shownc_nc=1&showncf1=1&showncf2=1&subset=1	-0.36	-0.36	N/A
hsa-miR-4443	MIMAT0018961	DNAJC5G	ENST00000296097.3	DnaJ (Hsp40) homolog, subfamily C, member 5 gamma	http://www.targetscan.org/cgi-bin/targetscan/vert_71/view_gene.cgi?rs=ENST00000296097.3&taxid=9606&members=miR-4443&showcnc=1&shownc=1&shownc_nc=1&showncf1=1&showncf2=1&subset=1	-0.36	-0.36	N/A
hsa-miR-4443	MIMAT0018961	SMPD3	ENST00000219334.5	sphingomyelin phosphodiesterase 3, neutral membrane (neutral sphingomyelinase II)	http://www.targetscan.org/cgi-bin/targetscan/vert_71/view_gene.cgi?rs=ENST00000219334.5&taxid=9606&members=miR-4443&showcnc=1&shownc=1&shownc_nc=1&showncf1=1&showncf2=1&subset=1	-0.36	-0.36	N/A
hsa-miR-4443	MIMAT0018961	MAPKBP1	ENST00000457542.2	mitogen-activated protein kinase binding protein 1	http://www.targetscan.org/cgi-bin/targetscan/vert_71/view_gene.cgi?rs=ENST00000457542.2&taxid=9606&members=miR-4443&showcnc=1&shownc=1&shownc_nc=1&showncf1=1&showncf2=1&subset=1	-0.36	-0.36	N/A
hsa-miR-4443	MIMAT0018961	S100A7	ENST00000368722.1	S100 calcium binding protein A7	http://www.targetscan.org/cgi-bin/targetscan/vert_71/view_gene.cgi?rs=ENST00000368722.1&taxid=9606&members=miR-4443&showcnc=1&shownc=1&shownc_nc=1&showncf1=1&showncf2=1&subset=1	-0.36	-0.36	N/A
hsa-miR-4443	MIMAT0018961	SH2D4A	ENST00000265807.3	SH2 domain containing 4A	http://www.targetscan.org/cgi-bin/targetscan/vert_71/view_gene.cgi?rs=ENST00000265807.3&taxid=9606&members=miR-4443&showcnc=1&shownc=1&shownc_nc=1&showncf1=1&showncf2=1&subset=1	-0.36	-0.36	N/A
hsa-miR-4443	MIMAT0018961	GATSL3	ENST00000407689.3	GATS protein-like 3	http://www.targetscan.org/cgi-bin/targetscan/vert_71/view_gene.cgi?rs=ENST00000407689.3&taxid=9606&members=miR-4443&showcnc=1&shownc=1&shownc_nc=1&showncf1=1&showncf2=1&subset=1	-0.36	-0.36	N/A
hsa-miR-4443	MIMAT0018961	KPRP	ENST00000368773.1	keratinocyte proline-rich protein	http://www.targetscan.org/cgi-bin/targetscan/vert_71/view_gene.cgi?rs=ENST00000368773.1&taxid=9606&members=miR-4443&showcnc=1&shownc=1&shownc_nc=1&showncf1=1&showncf2=1&subset=1	-0.36	-0.36	N/A
hsa-miR-4443	MIMAT0018961	PPP1R3G	ENST00000405617.2	protein phosphatase 1, regulatory subunit 3G	http://www.targetscan.org/cgi-bin/targetscan/vert_71/view_gene.cgi?rs=ENST00000405617.2&taxid=9606&members=miR-4443&showcnc=1&shownc=1&shownc_nc=1&showncf1=1&showncf2=1&subset=1	-0.36	-0.39	N/A
hsa-miR-4443	MIMAT0018961	THBS1	ENST00000260356.5	thrombospondin 1	http://www.targetscan.org/cgi-bin/targetscan/vert_71/view_gene.cgi?rs=ENST00000260356.5&taxid=9606&members=miR-4443&showcnc=1&shownc=1&shownc_nc=1&showncf1=1&showncf2=1&subset=1	-0.36	-0.64	N/A
hsa-miR-4443	MIMAT0018961	KRT8	ENST00000552551.1	keratin 8	http://www.targetscan.org/cgi-bin/targetscan/vert_71/view_gene.cgi?rs=ENST00000552551.1&taxid=9606&members=miR-4443&showcnc=1&shownc=1&shownc_nc=1&showncf1=1&showncf2=1&subset=1	-0.35	-0.35	N/A
hsa-miR-4443	MIMAT0018961	RARRES3	ENST00000255688.3	retinoic acid receptor responder (tazarotene induced) 3	http://www.targetscan.org/cgi-bin/targetscan/vert_71/view_gene.cgi?rs=ENST00000255688.3&taxid=9606&members=miR-4443&showcnc=1&shownc=1&shownc_nc=1&showncf1=1&showncf2=1&subset=1	-0.35	-0.39	N/A
hsa-miR-4443	MIMAT0018961	WDHD1	ENST00000360586.3	WD repeat and HMG-box DNA binding protein 1	http://www.targetscan.org/cgi-bin/targetscan/vert_71/view_gene.cgi?rs=ENST00000360586.3&taxid=9606&members=miR-4443&showcnc=1&shownc=1&shownc_nc=1&showncf1=1&showncf2=1&subset=1	-0.35	-0.35	N/A
hsa-miR-4443	MIMAT0018961	QRICH1	ENST00000395443.2	glutamine-rich 1	http://www.targetscan.org/cgi-bin/targetscan/vert_71/view_gene.cgi?rs=ENST00000395443.2&taxid=9606&members=miR-4443&showcnc=1&shownc=1&shownc_nc=1&showncf1=1&showncf2=1&subset=1	-0.35	-0.35	N/A
hsa-miR-4443	MIMAT0018961	CAMK2A	ENST00000348628.6	calcium/calmodulin-dependent protein kinase II alpha	http://www.targetscan.org/cgi-bin/targetscan/vert_71/view_gene.cgi?rs=ENST00000348628.6&taxid=9606&members=miR-4443&showcnc=1&shownc=1&shownc_nc=1&showncf1=1&showncf2=1&subset=1	-0.35	-0.35	N/A
hsa-miR-4443	MIMAT0018961	WWTR1	ENST00000465804.1	WW domain containing transcription regulator 1	http://www.targetscan.org/cgi-bin/targetscan/vert_71/view_gene.cgi?rs=ENST00000465804.1&taxid=9606&members=miR-4443&showcnc=1&shownc=1&shownc_nc=1&showncf1=1&showncf2=1&subset=1	-0.35	-0.49	N/A
hsa-miR-4443	MIMAT0018961	C2orf66	ENST00000342506.2	chromosome 2 open reading frame 66	http://www.targetscan.org/cgi-bin/targetscan/vert_71/view_gene.cgi?rs=ENST00000342506.2&taxid=9606&members=miR-4443&showcnc=1&shownc=1&shownc_nc=1&showncf1=1&showncf2=1&subset=1	-0.35	-0.48	N/A
hsa-miR-4443	MIMAT0018961	ENG	ENST00000344849.3	endoglin	http://www.targetscan.org/cgi-bin/targetscan/vert_71/view_gene.cgi?rs=ENST00000344849.3&taxid=9606&members=miR-4443&showcnc=1&shownc=1&shownc_nc=1&showncf1=1&showncf2=1&subset=1	-0.35	-0.35	N/A
hsa-miR-4443	MIMAT0018961	PTPRQ	ENST00000266688.5	protein tyrosine phosphatase, receptor type, Q	http://www.targetscan.org/cgi-bin/targetscan/vert_71/view_gene.cgi?rs=ENST00000266688.5&taxid=9606&members=miR-4443&showcnc=1&shownc=1&shownc_nc=1&showncf1=1&showncf2=1&subset=1	-0.35	-0.35	N/A
hsa-miR-4443	MIMAT0018961	THTPA	ENST00000288014.6	thiamine triphosphatase	http://www.targetscan.org/cgi-bin/targetscan/vert_71/view_gene.cgi?rs=ENST00000288014.6&taxid=9606&members=miR-4443&showcnc=1&shownc=1&shownc_nc=1&showncf1=1&showncf2=1&subset=1	-0.35	-0.36	N/A
hsa-miR-4443	MIMAT0018961	ATP2A2	ENST00000395494.2	ATPase, Ca++ transporting, cardiac muscle, slow twitch 2	http://www.targetscan.org/cgi-bin/targetscan/vert_71/view_gene.cgi?rs=ENST00000395494.2&taxid=9606&members=miR-4443&showcnc=1&shownc=1&shownc_nc=1&showncf1=1&showncf2=1&subset=1	-0.35	-0.39	N/A
hsa-miR-4443	MIMAT0018961	AP4S1	ENST00000334725.4	adaptor-related protein complex 4, sigma 1 subunit	http://www.targetscan.org/cgi-bin/targetscan/vert_71/view_gene.cgi?rs=ENST00000334725.4&taxid=9606&members=miR-4443&showcnc=1&shownc=1&shownc_nc=1&showncf1=1&showncf2=1&subset=1	-0.35	-0.38	N/A
hsa-miR-4443	MIMAT0018961	PACSIN1	ENST00000244458.2	protein kinase C and casein kinase substrate in neurons 1	http://www.targetscan.org/cgi-bin/targetscan/vert_71/view_gene.cgi?rs=ENST00000244458.2&taxid=9606&members=miR-4443&showcnc=1&shownc=1&shownc_nc=1&showncf1=1&showncf2=1&subset=1	-0.35	-0.35	N/A
hsa-miR-4443	MIMAT0018961	RGS7	ENST00000348120.2	regulator of G-protein signaling 7	http://www.targetscan.org/cgi-bin/targetscan/vert_71/view_gene.cgi?rs=ENST00000348120.2&taxid=9606&members=miR-4443&showcnc=1&shownc=1&shownc_nc=1&showncf1=1&showncf2=1&subset=1	-0.35	-0.35	N/A
hsa-miR-4443	MIMAT0018961	GINS4	ENST00000523277.2	GINS complex subunit 4 (Sld5 homolog)	http://www.targetscan.org/cgi-bin/targetscan/vert_71/view_gene.cgi?rs=ENST00000523277.2&taxid=9606&members=miR-4443&showcnc=1&shownc=1&shownc_nc=1&showncf1=1&showncf2=1&subset=1	-0.35	-0.42	N/A
hsa-miR-4443	MIMAT0018961	TMEM119	ENST00000392806.3	transmembrane protein 119	http://www.targetscan.org/cgi-bin/targetscan/vert_71/view_gene.cgi?rs=ENST00000392806.3&taxid=9606&members=miR-4443&showcnc=1&shownc=1&shownc_nc=1&showncf1=1&showncf2=1&subset=1	-0.35	-0.35	N/A
hsa-miR-4443	MIMAT0018961	TNFRSF1B	ENST00000376259.3	tumor necrosis factor receptor superfamily, member 1B	http://www.targetscan.org/cgi-bin/targetscan/vert_71/view_gene.cgi?rs=ENST00000376259.3&taxid=9606&members=miR-4443&showcnc=1&shownc=1&shownc_nc=1&showncf1=1&showncf2=1&subset=1	-0.35	-0.35	N/A
hsa-miR-4443	MIMAT0018961	COX10	ENST00000261643.3	cytochrome c oxidase assembly homolog 10 (yeast)	http://www.targetscan.org/cgi-bin/targetscan/vert_71/view_gene.cgi?rs=ENST00000261643.3&taxid=9606&members=miR-4443&showcnc=1&shownc=1&shownc_nc=1&showncf1=1&showncf2=1&subset=1	-0.35	-0.42	N/A
hsa-miR-4443	MIMAT0018961	FA2H	ENST00000219368.3	fatty acid 2-hydroxylase	http://www.targetscan.org/cgi-bin/targetscan/vert_71/view_gene.cgi?rs=ENST00000219368.3&taxid=9606&members=miR-4443&showcnc=1&shownc=1&shownc_nc=1&showncf1=1&showncf2=1&subset=1	-0.35	-0.35	N/A
hsa-miR-4443	MIMAT0018961	USP51	ENST00000500968.3	ubiquitin specific peptidase 51	http://www.targetscan.org/cgi-bin/targetscan/vert_71/view_gene.cgi?rs=ENST00000500968.3&taxid=9606&members=miR-4443&showcnc=1&shownc=1&shownc_nc=1&showncf1=1&showncf2=1&subset=1	-0.35	-0.35	N/A
hsa-miR-4443	MIMAT0018961	CACNA2D4	ENST00000382722.5	calcium channel, voltage-dependent, alpha 2/delta subunit 4	http://www.targetscan.org/cgi-bin/targetscan/vert_71/view_gene.cgi?rs=ENST00000382722.5&taxid=9606&members=miR-4443&showcnc=1&shownc=1&shownc_nc=1&showncf1=1&showncf2=1&subset=1	-0.35	-0.62	N/A
hsa-miR-4443	MIMAT0018961	NDUFS7	ENST00000313408.7	NADH dehydrogenase (ubiquinone) Fe-S protein 7, 20kDa (NADH-coenzyme Q reductase)	http://www.targetscan.org/cgi-bin/targetscan/vert_71/view_gene.cgi?rs=ENST00000313408.7&taxid=9606&members=miR-4443&showcnc=1&shownc=1&shownc_nc=1&showncf1=1&showncf2=1&subset=1	-0.35	-0.36	N/A
hsa-miR-4443	MIMAT0018961	TCHH	ENST00000368804.1	trichohyalin	http://www.targetscan.org/cgi-bin/targetscan/vert_71/view_gene.cgi?rs=ENST00000368804.1&taxid=9606&members=miR-4443&showcnc=1&shownc=1&shownc_nc=1&showncf1=1&showncf2=1&subset=1	-0.35	-0.35	N/A
hsa-miR-4443	MIMAT0018961	TSPAN32	ENST00000182290.4	tetraspanin 32	http://www.targetscan.org/cgi-bin/targetscan/vert_71/view_gene.cgi?rs=ENST00000182290.4&taxid=9606&members=miR-4443&showcnc=1&shownc=1&shownc_nc=1&showncf1=1&showncf2=1&subset=1	-0.35	-0.35	N/A
hsa-miR-4443	MIMAT0018961	PDE4B	ENST00000371045.5	phosphodiesterase 4B, cAMP-specific	http://www.targetscan.org/cgi-bin/targetscan/vert_71/view_gene.cgi?rs=ENST00000371045.5&taxid=9606&members=miR-4443&showcnc=1&shownc=1&shownc_nc=1&showncf1=1&showncf2=1&subset=1	-0.35	-0.35	N/A
hsa-miR-4443	MIMAT0018961	SHISA9	ENST00000558583.1	shisa family member 9	http://www.targetscan.org/cgi-bin/targetscan/vert_71/view_gene.cgi?rs=ENST00000558583.1&taxid=9606&members=miR-4443&showcnc=1&shownc=1&shownc_nc=1&showncf1=1&showncf2=1&subset=1	-0.35	-0.35	N/A
hsa-miR-4443	MIMAT0018961	FOXP4	ENST00000373063.3	forkhead box P4	http://www.targetscan.org/cgi-bin/targetscan/vert_71/view_gene.cgi?rs=ENST00000373063.3&taxid=9606&members=miR-4443&showcnc=1&shownc=1&shownc_nc=1&showncf1=1&showncf2=1&subset=1	-0.35	-0.35	N/A
hsa-miR-4443	MIMAT0018961	AC012215.1	ENST00000437887.1	Uncharacterized protein	http://www.targetscan.org/cgi-bin/targetscan/vert_71/view_gene.cgi?rs=ENST00000437887.1&taxid=9606&members=miR-4443&showcnc=1&shownc=1&shownc_nc=1&showncf1=1&showncf2=1&subset=1	-0.35	-0.35	N/A
hsa-miR-4443	MIMAT0018961	TNS4	ENST00000254051.6	tensin 4	http://www.targetscan.org/cgi-bin/targetscan/vert_71/view_gene.cgi?rs=ENST00000254051.6&taxid=9606&members=miR-4443&showcnc=1&shownc=1&shownc_nc=1&showncf1=1&showncf2=1&subset=1	-0.35	-0.36	N/A
hsa-miR-4443	MIMAT0018961	GTPBP1	ENST00000216044.5	GTP binding protein 1	http://www.targetscan.org/cgi-bin/targetscan/vert_71/view_gene.cgi?rs=ENST00000216044.5&taxid=9606&members=miR-4443&showcnc=1&shownc=1&shownc_nc=1&showncf1=1&showncf2=1&subset=1	-0.35	-0.59	N/A
hsa-miR-4443	MIMAT0018961	POLR2H	ENST00000456318.1	polymerase (RNA) II (DNA directed) polypeptide H	http://www.targetscan.org/cgi-bin/targetscan/vert_71/view_gene.cgi?rs=ENST00000456318.1&taxid=9606&members=miR-4443&showcnc=1&shownc=1&shownc_nc=1&showncf1=1&showncf2=1&subset=1	-0.35	-0.39	N/A
hsa-miR-4443	MIMAT0018961	FCRLA	ENST00000367959.2	Fc receptor-like A	http://www.targetscan.org/cgi-bin/targetscan/vert_71/view_gene.cgi?rs=ENST00000367959.2&taxid=9606&members=miR-4443&showcnc=1&shownc=1&shownc_nc=1&showncf1=1&showncf2=1&subset=1	-0.34	-0.34	N/A
hsa-miR-4443	MIMAT0018961	PEG10	ENST00000482108.1	paternally expressed 10	http://www.targetscan.org/cgi-bin/targetscan/vert_71/view_gene.cgi?rs=ENST00000482108.1&taxid=9606&members=miR-4443&showcnc=1&shownc=1&shownc_nc=1&showncf1=1&showncf2=1&subset=1	-0.34	-0.34	N/A
hsa-miR-4443	MIMAT0018961	ZNF320	ENST00000391781.2	zinc finger protein 320	http://www.targetscan.org/cgi-bin/targetscan/vert_71/view_gene.cgi?rs=ENST00000391781.2&taxid=9606&members=miR-4443&showcnc=1&shownc=1&shownc_nc=1&showncf1=1&showncf2=1&subset=1	-0.34	-0.39	N/A
hsa-miR-4443	MIMAT0018961	SOD3	ENST00000382120.3	superoxide dismutase 3, extracellular	http://www.targetscan.org/cgi-bin/targetscan/vert_71/view_gene.cgi?rs=ENST00000382120.3&taxid=9606&members=miR-4443&showcnc=1&shownc=1&shownc_nc=1&showncf1=1&showncf2=1&subset=1	-0.34	-0.34	N/A
hsa-miR-4443	MIMAT0018961	RP1-170O19.20	ENST00000470747.4	Uncharacterized protein	http://www.targetscan.org/cgi-bin/targetscan/vert_71/view_gene.cgi?rs=ENST00000470747.4&taxid=9606&members=miR-4443&showcnc=1&shownc=1&shownc_nc=1&showncf1=1&showncf2=1&subset=1	-0.34	-0.36	N/A
hsa-miR-4443	MIMAT0018961	SNX21	ENST00000462307.1	sorting nexin family member 21	http://www.targetscan.org/cgi-bin/targetscan/vert_71/view_gene.cgi?rs=ENST00000462307.1&taxid=9606&members=miR-4443&showcnc=1&shownc=1&shownc_nc=1&showncf1=1&showncf2=1&subset=1	-0.34	-0.41	N/A
hsa-miR-4443	MIMAT0018961	DGCR6	ENST00000608842.1	DiGeorge syndrome critical region gene 6	http://www.targetscan.org/cgi-bin/targetscan/vert_71/view_gene.cgi?rs=ENST00000608842.1&taxid=9606&members=miR-4443&showcnc=1&shownc=1&shownc_nc=1&showncf1=1&showncf2=1&subset=1	-0.34	-0.34	N/A
hsa-miR-4443	MIMAT0018961	DCDC2B	ENST00000409358.1	doublecortin domain containing 2B	http://www.targetscan.org/cgi-bin/targetscan/vert_71/view_gene.cgi?rs=ENST00000409358.1&taxid=9606&members=miR-4443&showcnc=1&shownc=1&shownc_nc=1&showncf1=1&showncf2=1&subset=1	-0.34	-0.34	N/A
hsa-miR-4443	MIMAT0018961	LRFN1	ENST00000248668.4	leucine rich repeat and fibronectin type III domain containing 1	http://www.targetscan.org/cgi-bin/targetscan/vert_71/view_gene.cgi?rs=ENST00000248668.4&taxid=9606&members=miR-4443&showcnc=1&shownc=1&shownc_nc=1&showncf1=1&showncf2=1&subset=1	-0.34	-0.34	N/A
hsa-miR-4443	MIMAT0018961	GPR137C	ENST00000321662.6	G protein-coupled receptor 137C	http://www.targetscan.org/cgi-bin/targetscan/vert_71/view_gene.cgi?rs=ENST00000321662.6&taxid=9606&members=miR-4443&showcnc=1&shownc=1&shownc_nc=1&showncf1=1&showncf2=1&subset=1	-0.34	-0.34	N/A
hsa-miR-4443	MIMAT0018961	AC010536.1	ENST00000538868.1	Uncharacterized protein; cDNA FLJ45526 fis, clone BRTHA2027227	http://www.targetscan.org/cgi-bin/targetscan/vert_71/view_gene.cgi?rs=ENST00000538868.1&taxid=9606&members=miR-4443&showcnc=1&shownc=1&shownc_nc=1&showncf1=1&showncf2=1&subset=1	-0.34	-0.34	N/A
hsa-miR-4443	MIMAT0018961	VANGL2	ENST00000368061.2	VANGL planar cell polarity protein 2	http://www.targetscan.org/cgi-bin/targetscan/vert_71/view_gene.cgi?rs=ENST00000368061.2&taxid=9606&members=miR-4443&showcnc=1&shownc=1&shownc_nc=1&showncf1=1&showncf2=1&subset=1	-0.34	-0.34	N/A
hsa-miR-4443	MIMAT0018961	ACRV1	ENST00000533904.1	acrosomal vesicle protein 1	http://www.targetscan.org/cgi-bin/targetscan/vert_71/view_gene.cgi?rs=ENST00000533904.1&taxid=9606&members=miR-4443&showcnc=1&shownc=1&shownc_nc=1&showncf1=1&showncf2=1&subset=1	-0.34	-0.34	N/A
hsa-miR-4443	MIMAT0018961	STON2	ENST00000267540.2	stonin 2	http://www.targetscan.org/cgi-bin/targetscan/vert_71/view_gene.cgi?rs=ENST00000267540.2&taxid=9606&members=miR-4443&showcnc=1&shownc=1&shownc_nc=1&showncf1=1&showncf2=1&subset=1	-0.34	-0.49	N/A
hsa-miR-4443	MIMAT0018961	ATRNL1	ENST00000355044.3	attractin-like 1	http://www.targetscan.org/cgi-bin/targetscan/vert_71/view_gene.cgi?rs=ENST00000355044.3&taxid=9606&members=miR-4443&showcnc=1&shownc=1&shownc_nc=1&showncf1=1&showncf2=1&subset=1	-0.34	-0.34	N/A
hsa-miR-4443	MIMAT0018961	RCOR3	ENST00000367005.4	REST corepressor 3	http://www.targetscan.org/cgi-bin/targetscan/vert_71/view_gene.cgi?rs=ENST00000367005.4&taxid=9606&members=miR-4443&showcnc=1&shownc=1&shownc_nc=1&showncf1=1&showncf2=1&subset=1	-0.34	-0.34	N/A
hsa-miR-4443	MIMAT0018961	RAB39A	ENST00000320578.2	RAB39A, member RAS oncogene family	http://www.targetscan.org/cgi-bin/targetscan/vert_71/view_gene.cgi?rs=ENST00000320578.2&taxid=9606&members=miR-4443&showcnc=1&shownc=1&shownc_nc=1&showncf1=1&showncf2=1&subset=1	-0.34	-0.34	N/A
hsa-miR-4443	MIMAT0018961	KLHL20	ENST00000209884.4	kelch-like family member 20	http://www.targetscan.org/cgi-bin/targetscan/vert_71/view_gene.cgi?rs=ENST00000209884.4&taxid=9606&members=miR-4443&showcnc=1&shownc=1&shownc_nc=1&showncf1=1&showncf2=1&subset=1	-0.34	-0.35	N/A
hsa-miR-4443	MIMAT0018961	STRADB	ENST00000392249.2	STE20-related kinase adaptor beta	http://www.targetscan.org/cgi-bin/targetscan/vert_71/view_gene.cgi?rs=ENST00000392249.2&taxid=9606&members=miR-4443&showcnc=1&shownc=1&shownc_nc=1&showncf1=1&showncf2=1&subset=1	-0.34	-0.34	N/A
hsa-miR-4443	MIMAT0018961	LILRA1	ENST00000453777.1	leukocyte immunoglobulin-like receptor, subfamily A (with TM domain), member 1	http://www.targetscan.org/cgi-bin/targetscan/vert_71/view_gene.cgi?rs=ENST00000453777.1&taxid=9606&members=miR-4443&showcnc=1&shownc=1&shownc_nc=1&showncf1=1&showncf2=1&subset=1	-0.34	-0.35	N/A
hsa-miR-4443	MIMAT0018961	KIAA1671	ENST00000401395.1	KIAA1671	http://www.targetscan.org/cgi-bin/targetscan/vert_71/view_gene.cgi?rs=ENST00000401395.1&taxid=9606&members=miR-4443&showcnc=1&shownc=1&shownc_nc=1&showncf1=1&showncf2=1&subset=1	-0.34	-0.34	N/A
hsa-miR-4443	MIMAT0018961	NUDT4	ENST00000337179.5	nudix (nucleoside diphosphate linked moiety X)-type motif 4	http://www.targetscan.org/cgi-bin/targetscan/vert_71/view_gene.cgi?rs=ENST00000337179.5&taxid=9606&members=miR-4443&showcnc=1&shownc=1&shownc_nc=1&showncf1=1&showncf2=1&subset=1	-0.34	-0.37	N/A
hsa-miR-4443	MIMAT0018961	FBXL12	ENST00000589626.1	F-box and leucine-rich repeat protein 12	http://www.targetscan.org/cgi-bin/targetscan/vert_71/view_gene.cgi?rs=ENST00000589626.1&taxid=9606&members=miR-4443&showcnc=1&shownc=1&shownc_nc=1&showncf1=1&showncf2=1&subset=1	-0.34	-0.34	N/A
hsa-miR-4443	MIMAT0018961	ZNF251	ENST00000292562.7	zinc finger protein 251	http://www.targetscan.org/cgi-bin/targetscan/vert_71/view_gene.cgi?rs=ENST00000292562.7&taxid=9606&members=miR-4443&showcnc=1&shownc=1&shownc_nc=1&showncf1=1&showncf2=1&subset=1	-0.34	-0.4	N/A
hsa-miR-4443	MIMAT0018961	IER3	ENST00000376377.2	immediate early response 3	http://www.targetscan.org/cgi-bin/targetscan/vert_71/view_gene.cgi?rs=ENST00000376377.2&taxid=9606&members=miR-4443&showcnc=1&shownc=1&shownc_nc=1&showncf1=1&showncf2=1&subset=1	-0.34	-0.34	N/A
hsa-miR-4443	MIMAT0018961	POLR3D	ENST00000397802.4	polymerase (RNA) III (DNA directed) polypeptide D, 44kDa	http://www.targetscan.org/cgi-bin/targetscan/vert_71/view_gene.cgi?rs=ENST00000397802.4&taxid=9606&members=miR-4443&showcnc=1&shownc=1&shownc_nc=1&showncf1=1&showncf2=1&subset=1	-0.34	-0.62	N/A
hsa-miR-4443	MIMAT0018961	MYADM	ENST00000391770.4	myeloid-associated differentiation marker	http://www.targetscan.org/cgi-bin/targetscan/vert_71/view_gene.cgi?rs=ENST00000391770.4&taxid=9606&members=miR-4443&showcnc=1&shownc=1&shownc_nc=1&showncf1=1&showncf2=1&subset=1	-0.34	-0.72	N/A
hsa-miR-4443	MIMAT0018961	HYAL4	ENST00000223026.4	hyaluronoglucosaminidase 4	http://www.targetscan.org/cgi-bin/targetscan/vert_71/view_gene.cgi?rs=ENST00000223026.4&taxid=9606&members=miR-4443&showcnc=1&shownc=1&shownc_nc=1&showncf1=1&showncf2=1&subset=1	-0.34	-0.34	N/A
hsa-miR-4443	MIMAT0018961	FAM203A	ENST00000347708.4	family with sequence similarity 203, member A	http://www.targetscan.org/cgi-bin/targetscan/vert_71/view_gene.cgi?rs=ENST00000347708.4&taxid=9606&members=miR-4443&showcnc=1&shownc=1&shownc_nc=1&showncf1=1&showncf2=1&subset=1	-0.34	-0.34	N/A
hsa-miR-4443	MIMAT0018961	TPRA1	ENST00000296210.7	transmembrane protein, adipocyte asscociated 1	http://www.targetscan.org/cgi-bin/targetscan/vert_71/view_gene.cgi?rs=ENST00000296210.7&taxid=9606&members=miR-4443&showcnc=1&shownc=1&shownc_nc=1&showncf1=1&showncf2=1&subset=1	-0.34	-0.46	N/A
hsa-miR-4443	MIMAT0018961	YBX2	ENST00000007699.5	Y box binding protein 2	http://www.targetscan.org/cgi-bin/targetscan/vert_71/view_gene.cgi?rs=ENST00000007699.5&taxid=9606&members=miR-4443&showcnc=1&shownc=1&shownc_nc=1&showncf1=1&showncf2=1&subset=1	-0.34	-0.34	N/A
hsa-miR-4443	MIMAT0018961	FANCD2	ENST00000383806.1	Fanconi anemia, complementation group D2	http://www.targetscan.org/cgi-bin/targetscan/vert_71/view_gene.cgi?rs=ENST00000383806.1&taxid=9606&members=miR-4443&showcnc=1&shownc=1&shownc_nc=1&showncf1=1&showncf2=1&subset=1	-0.34	-0.34	N/A
hsa-miR-4443	MIMAT0018961	C7orf76	ENST00000356686.1	chromosome 7 open reading frame 76	http://www.targetscan.org/cgi-bin/targetscan/vert_71/view_gene.cgi?rs=ENST00000356686.1&taxid=9606&members=miR-4443&showcnc=1&shownc=1&shownc_nc=1&showncf1=1&showncf2=1&subset=1	-0.34	-0.34	N/A
hsa-miR-4443	MIMAT0018961	CALN1	ENST00000329008.5	calneuron 1	http://www.targetscan.org/cgi-bin/targetscan/vert_71/view_gene.cgi?rs=ENST00000329008.5&taxid=9606&members=miR-4443&showcnc=1&shownc=1&shownc_nc=1&showncf1=1&showncf2=1&subset=1	-0.34	-0.34	N/A
hsa-miR-4443	MIMAT0018961	EIF4EBP1	ENST00000338825.4	eukaryotic translation initiation factor 4E binding protein 1	http://www.targetscan.org/cgi-bin/targetscan/vert_71/view_gene.cgi?rs=ENST00000338825.4&taxid=9606&members=miR-4443&showcnc=1&shownc=1&shownc_nc=1&showncf1=1&showncf2=1&subset=1	-0.33	-0.64	N/A
hsa-miR-4443	MIMAT0018961	PIK3CD	ENST00000536656.1	phosphatidylinositol-4,5-bisphosphate 3-kinase, catalytic subunit delta	http://www.targetscan.org/cgi-bin/targetscan/vert_71/view_gene.cgi?rs=ENST00000536656.1&taxid=9606&members=miR-4443&showcnc=1&shownc=1&shownc_nc=1&showncf1=1&showncf2=1&subset=1	-0.33	-0.33	N/A
hsa-miR-4443	MIMAT0018961	EDIL3	ENST00000296591.5	EGF-like repeats and discoidin I-like domains 3	http://www.targetscan.org/cgi-bin/targetscan/vert_71/view_gene.cgi?rs=ENST00000296591.5&taxid=9606&members=miR-4443&showcnc=1&shownc=1&shownc_nc=1&showncf1=1&showncf2=1&subset=1	-0.33	-0.34	N/A
hsa-miR-4443	MIMAT0018961	CD300LB	ENST00000392621.1	CD300 molecule-like family member b	http://www.targetscan.org/cgi-bin/targetscan/vert_71/view_gene.cgi?rs=ENST00000392621.1&taxid=9606&members=miR-4443&showcnc=1&shownc=1&shownc_nc=1&showncf1=1&showncf2=1&subset=1	-0.33	-0.36	N/A
hsa-miR-4443	MIMAT0018961	EPHA1	ENST00000275815.3	EPH receptor A1	http://www.targetscan.org/cgi-bin/targetscan/vert_71/view_gene.cgi?rs=ENST00000275815.3&taxid=9606&members=miR-4443&showcnc=1&shownc=1&shownc_nc=1&showncf1=1&showncf2=1&subset=1	-0.33	-0.33	N/A
hsa-miR-4443	MIMAT0018961	RDH13	ENST00000415061.3	retinol dehydrogenase 13 (all-trans/9-cis)	http://www.targetscan.org/cgi-bin/targetscan/vert_71/view_gene.cgi?rs=ENST00000415061.3&taxid=9606&members=miR-4443&showcnc=1&shownc=1&shownc_nc=1&showncf1=1&showncf2=1&subset=1	-0.33	-0.37	N/A
hsa-miR-4443	MIMAT0018961	IKBKG	ENST00000393549.2	inhibitor of kappa light polypeptide gene enhancer in B-cells, kinase gamma	http://www.targetscan.org/cgi-bin/targetscan/vert_71/view_gene.cgi?rs=ENST00000393549.2&taxid=9606&members=miR-4443&showcnc=1&shownc=1&shownc_nc=1&showncf1=1&showncf2=1&subset=1	-0.33	-0.33	N/A
hsa-miR-4443	MIMAT0018961	FAM180A	ENST00000338588.3	family with sequence similarity 180, member A	http://www.targetscan.org/cgi-bin/targetscan/vert_71/view_gene.cgi?rs=ENST00000338588.3&taxid=9606&members=miR-4443&showcnc=1&shownc=1&shownc_nc=1&showncf1=1&showncf2=1&subset=1	-0.33	-0.33	N/A
hsa-miR-4443	MIMAT0018961	ZNF337	ENST00000376436.1	zinc finger protein 337	http://www.targetscan.org/cgi-bin/targetscan/vert_71/view_gene.cgi?rs=ENST00000376436.1&taxid=9606&members=miR-4443&showcnc=1&shownc=1&shownc_nc=1&showncf1=1&showncf2=1&subset=1	-0.33	-0.34	N/A
hsa-miR-4443	MIMAT0018961	TACC1	ENST00000330691.6	transforming, acidic coiled-coil containing protein 1	http://www.targetscan.org/cgi-bin/targetscan/vert_71/view_gene.cgi?rs=ENST00000330691.6&taxid=9606&members=miR-4443&showcnc=1&shownc=1&shownc_nc=1&showncf1=1&showncf2=1&subset=1	-0.33	-0.44	N/A
hsa-miR-4443	MIMAT0018961	EVX1	ENST00000222761.3	even-skipped homeobox 1	http://www.targetscan.org/cgi-bin/targetscan/vert_71/view_gene.cgi?rs=ENST00000222761.3&taxid=9606&members=miR-4443&showcnc=1&shownc=1&shownc_nc=1&showncf1=1&showncf2=1&subset=1	-0.33	-0.47	N/A
hsa-miR-4443	MIMAT0018961	FHL3	ENST00000373016.3	four and a half LIM domains 3	http://www.targetscan.org/cgi-bin/targetscan/vert_71/view_gene.cgi?rs=ENST00000373016.3&taxid=9606&members=miR-4443&showcnc=1&shownc=1&shownc_nc=1&showncf1=1&showncf2=1&subset=1	-0.33	-0.33	N/A
hsa-miR-4443	MIMAT0018961	APOBEC3F	ENST00000308521.5	apolipoprotein B mRNA editing enzyme, catalytic polypeptide-like 3F	http://www.targetscan.org/cgi-bin/targetscan/vert_71/view_gene.cgi?rs=ENST00000308521.5&taxid=9606&members=miR-4443&showcnc=1&shownc=1&shownc_nc=1&showncf1=1&showncf2=1&subset=1	-0.33	-0.47	N/A
hsa-miR-4443	MIMAT0018961	PARP11	ENST00000427057.2	poly (ADP-ribose) polymerase family, member 11	http://www.targetscan.org/cgi-bin/targetscan/vert_71/view_gene.cgi?rs=ENST00000427057.2&taxid=9606&members=miR-4443&showcnc=1&shownc=1&shownc_nc=1&showncf1=1&showncf2=1&subset=1	-0.33	-0.33	N/A
hsa-miR-4443	MIMAT0018961	SYNJ1	ENST00000357345.3	synaptojanin 1	http://www.targetscan.org/cgi-bin/targetscan/vert_71/view_gene.cgi?rs=ENST00000357345.3&taxid=9606&members=miR-4443&showcnc=1&shownc=1&shownc_nc=1&showncf1=1&showncf2=1&subset=1	-0.33	-0.33	N/A
hsa-miR-4443	MIMAT0018961	SLC34A1	ENST00000512593.1	solute carrier family 34 (type II sodium/phosphate contransporter), member 1	http://www.targetscan.org/cgi-bin/targetscan/vert_71/view_gene.cgi?rs=ENST00000512593.1&taxid=9606&members=miR-4443&showcnc=1&shownc=1&shownc_nc=1&showncf1=1&showncf2=1&subset=1	-0.33	-0.33	N/A
hsa-miR-4443	MIMAT0018961	MOCOS	ENST00000261326.5	molybdenum cofactor sulfurase	http://www.targetscan.org/cgi-bin/targetscan/vert_71/view_gene.cgi?rs=ENST00000261326.5&taxid=9606&members=miR-4443&showcnc=1&shownc=1&shownc_nc=1&showncf1=1&showncf2=1&subset=1	-0.33	-0.34	N/A
hsa-miR-4443	MIMAT0018961	LARP4B	ENST00000316157.3	La ribonucleoprotein domain family, member 4B	http://www.targetscan.org/cgi-bin/targetscan/vert_71/view_gene.cgi?rs=ENST00000316157.3&taxid=9606&members=miR-4443&showcnc=1&shownc=1&shownc_nc=1&showncf1=1&showncf2=1&subset=1	-0.33	-0.54	N/A
hsa-miR-4443	MIMAT0018961	METTL21B	ENST00000333012.5	methyltransferase like 21B	http://www.targetscan.org/cgi-bin/targetscan/vert_71/view_gene.cgi?rs=ENST00000333012.5&taxid=9606&members=miR-4443&showcnc=1&shownc=1&shownc_nc=1&showncf1=1&showncf2=1&subset=1	-0.33	-0.33	N/A
hsa-miR-4443	MIMAT0018961	RNF4	ENST00000511859.1	ring finger protein 4	http://www.targetscan.org/cgi-bin/targetscan/vert_71/view_gene.cgi?rs=ENST00000511859.1&taxid=9606&members=miR-4443&showcnc=1&shownc=1&shownc_nc=1&showncf1=1&showncf2=1&subset=1	-0.33	-0.33	N/A
hsa-miR-4443	MIMAT0018961	ZNF597	ENST00000301744.4	zinc finger protein 597	http://www.targetscan.org/cgi-bin/targetscan/vert_71/view_gene.cgi?rs=ENST00000301744.4&taxid=9606&members=miR-4443&showcnc=1&shownc=1&shownc_nc=1&showncf1=1&showncf2=1&subset=1	-0.33	-0.39	N/A
hsa-miR-4443	MIMAT0018961	PIANP	ENST00000534837.1	PILR alpha associated neural protein	http://www.targetscan.org/cgi-bin/targetscan/vert_71/view_gene.cgi?rs=ENST00000534837.1&taxid=9606&members=miR-4443&showcnc=1&shownc=1&shownc_nc=1&showncf1=1&showncf2=1&subset=1	-0.33	-0.33	N/A
hsa-miR-4443	MIMAT0018961	C1orf111	ENST00000367935.5	chromosome 1 open reading frame 111	http://www.targetscan.org/cgi-bin/targetscan/vert_71/view_gene.cgi?rs=ENST00000367935.5&taxid=9606&members=miR-4443&showcnc=1&shownc=1&shownc_nc=1&showncf1=1&showncf2=1&subset=1	-0.33	-0.33	N/A
hsa-miR-4443	MIMAT0018961	ZNF562	ENST00000293648.4	zinc finger protein 562	http://www.targetscan.org/cgi-bin/targetscan/vert_71/view_gene.cgi?rs=ENST00000293648.4&taxid=9606&members=miR-4443&showcnc=1&shownc=1&shownc_nc=1&showncf1=1&showncf2=1&subset=1	-0.33	-0.36	N/A
hsa-miR-4443	MIMAT0018961	AASDHPPT	ENST00000278618.4	aminoadipate-semialdehyde dehydrogenase-phosphopantetheinyl transferase	http://www.targetscan.org/cgi-bin/targetscan/vert_71/view_gene.cgi?rs=ENST00000278618.4&taxid=9606&members=miR-4443&showcnc=1&shownc=1&shownc_nc=1&showncf1=1&showncf2=1&subset=1	-0.33	-0.35	N/A
hsa-miR-4443	MIMAT0018961	SLC28A1	ENST00000338602.2	solute carrier family 28 (concentrative nucleoside transporter), member 1	http://www.targetscan.org/cgi-bin/targetscan/vert_71/view_gene.cgi?rs=ENST00000338602.2&taxid=9606&members=miR-4443&showcnc=1&shownc=1&shownc_nc=1&showncf1=1&showncf2=1&subset=1	-0.33	-0.47	N/A
hsa-miR-4443	MIMAT0018961	CPNE7	ENST00000268720.5	copine VII	http://www.targetscan.org/cgi-bin/targetscan/vert_71/view_gene.cgi?rs=ENST00000268720.5&taxid=9606&members=miR-4443&showcnc=1&shownc=1&shownc_nc=1&showncf1=1&showncf2=1&subset=1	-0.33	-0.33	N/A
hsa-miR-4443	MIMAT0018961	NFE2	ENST00000312156.4	nuclear factor, erythroid 2	http://www.targetscan.org/cgi-bin/targetscan/vert_71/view_gene.cgi?rs=ENST00000312156.4&taxid=9606&members=miR-4443&showcnc=1&shownc=1&shownc_nc=1&showncf1=1&showncf2=1&subset=1	-0.33	-0.33	N/A
hsa-miR-4443	MIMAT0018961	OR12D3	ENST00000396806.3	olfactory receptor, family 12, subfamily D, member 3	http://www.targetscan.org/cgi-bin/targetscan/vert_71/view_gene.cgi?rs=ENST00000396806.3&taxid=9606&members=miR-4443&showcnc=1&shownc=1&shownc_nc=1&showncf1=1&showncf2=1&subset=1	-0.33	-0.33	N/A
hsa-miR-4443	MIMAT0018961	PIRT	ENST00000580256.2	phosphoinositide-interacting regulator of transient receptor potential channels	http://www.targetscan.org/cgi-bin/targetscan/vert_71/view_gene.cgi?rs=ENST00000580256.2&taxid=9606&members=miR-4443&showcnc=1&shownc=1&shownc_nc=1&showncf1=1&showncf2=1&subset=1	-0.33	-0.33	N/A
hsa-miR-4443	MIMAT0018961	NDEL1	ENST00000402554.3	nudE neurodevelopment protein 1-like 1	http://www.targetscan.org/cgi-bin/targetscan/vert_71/view_gene.cgi?rs=ENST00000402554.3&taxid=9606&members=miR-4443&showcnc=1&shownc=1&shownc_nc=1&showncf1=1&showncf2=1&subset=1	-0.33	-0.33	N/A
hsa-miR-4443	MIMAT0018961	FAM86C1	ENST00000359244.4	family with sequence similarity 86, member C1	http://www.targetscan.org/cgi-bin/targetscan/vert_71/view_gene.cgi?rs=ENST00000359244.4&taxid=9606&members=miR-4443&showcnc=1&shownc=1&shownc_nc=1&showncf1=1&showncf2=1&subset=1	-0.33	-0.33	N/A
hsa-miR-4443	MIMAT0018961	YPEL4	ENST00000524669.1	yippee-like 4 (Drosophila)	http://www.targetscan.org/cgi-bin/targetscan/vert_71/view_gene.cgi?rs=ENST00000524669.1&taxid=9606&members=miR-4443&showcnc=1&shownc=1&shownc_nc=1&showncf1=1&showncf2=1&subset=1	-0.33	-0.33	N/A
hsa-miR-4443	MIMAT0018961	ZNF185	ENST00000535861.1	zinc finger protein 185 (LIM domain)	http://www.targetscan.org/cgi-bin/targetscan/vert_71/view_gene.cgi?rs=ENST00000535861.1&taxid=9606&members=miR-4443&showcnc=1&shownc=1&shownc_nc=1&showncf1=1&showncf2=1&subset=1	-0.33	-0.33	N/A
hsa-miR-4443	MIMAT0018961	ACTL7B	ENST00000374667.3	actin-like 7B	http://www.targetscan.org/cgi-bin/targetscan/vert_71/view_gene.cgi?rs=ENST00000374667.3&taxid=9606&members=miR-4443&showcnc=1&shownc=1&shownc_nc=1&showncf1=1&showncf2=1&subset=1	-0.33	-0.33	N/A
hsa-miR-4443	MIMAT0018961	PRODH	ENST00000420436.1	proline dehydrogenase (oxidase) 1	http://www.targetscan.org/cgi-bin/targetscan/vert_71/view_gene.cgi?rs=ENST00000420436.1&taxid=9606&members=miR-4443&showcnc=1&shownc=1&shownc_nc=1&showncf1=1&showncf2=1&subset=1	-0.33	-0.33	N/A
hsa-miR-4443	MIMAT0018961	PHPT1	ENST00000545326.1	phosphohistidine phosphatase 1	http://www.targetscan.org/cgi-bin/targetscan/vert_71/view_gene.cgi?rs=ENST00000545326.1&taxid=9606&members=miR-4443&showcnc=1&shownc=1&shownc_nc=1&showncf1=1&showncf2=1&subset=1	-0.32	-0.33	N/A
hsa-miR-4443	MIMAT0018961	GALNT10	ENST00000297107.6	UDP-N-acetyl-alpha-D-galactosamine:polypeptide N-acetylgalactosaminyltransferase 10 (GalNAc-T10)	http://www.targetscan.org/cgi-bin/targetscan/vert_71/view_gene.cgi?rs=ENST00000297107.6&taxid=9606&members=miR-4443&showcnc=1&shownc=1&shownc_nc=1&showncf1=1&showncf2=1&subset=1	-0.32	-0.33	N/A
hsa-miR-4443	MIMAT0018961	ILK	ENST00000537806.1	integrin-linked kinase	http://www.targetscan.org/cgi-bin/targetscan/vert_71/view_gene.cgi?rs=ENST00000537806.1&taxid=9606&members=miR-4443&showcnc=1&shownc=1&shownc_nc=1&showncf1=1&showncf2=1&subset=1	-0.32	-0.32	N/A
hsa-miR-4443	MIMAT0018961	ZNF880	ENST00000600321.1	zinc finger protein 880	http://www.targetscan.org/cgi-bin/targetscan/vert_71/view_gene.cgi?rs=ENST00000600321.1&taxid=9606&members=miR-4443&showcnc=1&shownc=1&shownc_nc=1&showncf1=1&showncf2=1&subset=1	-0.32	-0.32	N/A
hsa-miR-4443	MIMAT0018961	PIP5K1A	ENST00000368890.4	phosphatidylinositol-4-phosphate 5-kinase, type I, alpha	http://www.targetscan.org/cgi-bin/targetscan/vert_71/view_gene.cgi?rs=ENST00000368890.4&taxid=9606&members=miR-4443&showcnc=1&shownc=1&shownc_nc=1&showncf1=1&showncf2=1&subset=1	-0.32	-0.32	N/A
hsa-miR-4443	MIMAT0018961	CAP2	ENST00000229922.2	CAP, adenylate cyclase-associated protein, 2 (yeast)	http://www.targetscan.org/cgi-bin/targetscan/vert_71/view_gene.cgi?rs=ENST00000229922.2&taxid=9606&members=miR-4443&showcnc=1&shownc=1&shownc_nc=1&showncf1=1&showncf2=1&subset=1	-0.32	-0.32	N/A
hsa-miR-4443	MIMAT0018961	ATXN7L3	ENST00000454077.2	ataxin 7-like 3	http://www.targetscan.org/cgi-bin/targetscan/vert_71/view_gene.cgi?rs=ENST00000454077.2&taxid=9606&members=miR-4443&showcnc=1&shownc=1&shownc_nc=1&showncf1=1&showncf2=1&subset=1	-0.32	-0.32	N/A
hsa-miR-4443	MIMAT0018961	MTIF2	ENST00000403721.1	mitochondrial translational initiation factor 2	http://www.targetscan.org/cgi-bin/targetscan/vert_71/view_gene.cgi?rs=ENST00000403721.1&taxid=9606&members=miR-4443&showcnc=1&shownc=1&shownc_nc=1&showncf1=1&showncf2=1&subset=1	-0.32	-0.5	N/A
hsa-miR-4443	MIMAT0018961	PPP1R3D	ENST00000370996.3	protein phosphatase 1, regulatory subunit 3D	http://www.targetscan.org/cgi-bin/targetscan/vert_71/view_gene.cgi?rs=ENST00000370996.3&taxid=9606&members=miR-4443&showcnc=1&shownc=1&shownc_nc=1&showncf1=1&showncf2=1&subset=1	-0.32	-0.32	N/A
hsa-miR-4443	MIMAT0018961	ABHD14B	ENST00000483233.1	abhydrolase domain containing 14B	http://www.targetscan.org/cgi-bin/targetscan/vert_71/view_gene.cgi?rs=ENST00000483233.1&taxid=9606&members=miR-4443&showcnc=1&shownc=1&shownc_nc=1&showncf1=1&showncf2=1&subset=1	-0.32	-0.32	N/A
hsa-miR-4443	MIMAT0018961	CMTM7	ENST00000334983.5	CKLF-like MARVEL transmembrane domain containing 7	http://www.targetscan.org/cgi-bin/targetscan/vert_71/view_gene.cgi?rs=ENST00000334983.5&taxid=9606&members=miR-4443&showcnc=1&shownc=1&shownc_nc=1&showncf1=1&showncf2=1&subset=1	-0.32	-0.32	N/A
hsa-miR-4443	MIMAT0018961	EHD4	ENST00000220325.4	EH-domain containing 4	http://www.targetscan.org/cgi-bin/targetscan/vert_71/view_gene.cgi?rs=ENST00000220325.4&taxid=9606&members=miR-4443&showcnc=1&shownc=1&shownc_nc=1&showncf1=1&showncf2=1&subset=1	-0.32	-0.32	N/A
hsa-miR-4443	MIMAT0018961	YWHAE	ENST00000264335.8	tyrosine 3-monooxygenase/tryptophan 5-monooxygenase activation protein, epsilon polypeptide	http://www.targetscan.org/cgi-bin/targetscan/vert_71/view_gene.cgi?rs=ENST00000264335.8&taxid=9606&members=miR-4443&showcnc=1&shownc=1&shownc_nc=1&showncf1=1&showncf2=1&subset=1	-0.32	-0.38	N/A
hsa-miR-4443	MIMAT0018961	SNX3	ENST00000230085.8	sorting nexin 3	http://www.targetscan.org/cgi-bin/targetscan/vert_71/view_gene.cgi?rs=ENST00000230085.8&taxid=9606&members=miR-4443&showcnc=1&shownc=1&shownc_nc=1&showncf1=1&showncf2=1&subset=1	-0.32	-0.33	N/A
hsa-miR-4443	MIMAT0018961	IFRG15	ENST00000553856.1	Homo sapiens torsin A interacting protein 2 (TOR1AIP2), transcript variant 1, mRNA.	http://www.targetscan.org/cgi-bin/targetscan/vert_71/view_gene.cgi?rs=ENST00000553856.1&taxid=9606&members=miR-4443&showcnc=1&shownc=1&shownc_nc=1&showncf1=1&showncf2=1&subset=1	-0.32	-0.34	N/A
hsa-miR-4443	MIMAT0018961	CACNB1	ENST00000394303.3	calcium channel, voltage-dependent, beta 1 subunit	http://www.targetscan.org/cgi-bin/targetscan/vert_71/view_gene.cgi?rs=ENST00000394303.3&taxid=9606&members=miR-4443&showcnc=1&shownc=1&shownc_nc=1&showncf1=1&showncf2=1&subset=1	-0.32	-0.32	N/A
hsa-miR-4443	MIMAT0018961	ZMYND10	ENST00000231749.3	zinc finger, MYND-type containing 10	http://www.targetscan.org/cgi-bin/targetscan/vert_71/view_gene.cgi?rs=ENST00000231749.3&taxid=9606&members=miR-4443&showcnc=1&shownc=1&shownc_nc=1&showncf1=1&showncf2=1&subset=1	-0.32	-0.32	N/A
hsa-miR-4443	MIMAT0018961	CD96	ENST00000352690.4	CD96 molecule	http://www.targetscan.org/cgi-bin/targetscan/vert_71/view_gene.cgi?rs=ENST00000352690.4&taxid=9606&members=miR-4443&showcnc=1&shownc=1&shownc_nc=1&showncf1=1&showncf2=1&subset=1	-0.32	-0.32	N/A
hsa-miR-4443	MIMAT0018961	KIF3C	ENST00000264712.3	kinesin family member 3C	http://www.targetscan.org/cgi-bin/targetscan/vert_71/view_gene.cgi?rs=ENST00000264712.3&taxid=9606&members=miR-4443&showcnc=1&shownc=1&shownc_nc=1&showncf1=1&showncf2=1&subset=1	-0.32	-0.32	N/A
hsa-miR-4443	MIMAT0018961	LETMD1	ENST00000380123.2	LETM1 domain containing 1	http://www.targetscan.org/cgi-bin/targetscan/vert_71/view_gene.cgi?rs=ENST00000380123.2&taxid=9606&members=miR-4443&showcnc=1&shownc=1&shownc_nc=1&showncf1=1&showncf2=1&subset=1	-0.32	-0.71	N/A
hsa-miR-4443	MIMAT0018961	PCDHB11	ENST00000354757.3	protocadherin beta 11	http://www.targetscan.org/cgi-bin/targetscan/vert_71/view_gene.cgi?rs=ENST00000354757.3&taxid=9606&members=miR-4443&showcnc=1&shownc=1&shownc_nc=1&showncf1=1&showncf2=1&subset=1	-0.32	-0.32	N/A
hsa-miR-4443	MIMAT0018961	LRRC38	ENST00000376085.3	leucine rich repeat containing 38	http://www.targetscan.org/cgi-bin/targetscan/vert_71/view_gene.cgi?rs=ENST00000376085.3&taxid=9606&members=miR-4443&showcnc=1&shownc=1&shownc_nc=1&showncf1=1&showncf2=1&subset=1	-0.32	-0.32	N/A
hsa-miR-4443	MIMAT0018961	ZNF324B	ENST00000336614.4	zinc finger protein 324B	http://www.targetscan.org/cgi-bin/targetscan/vert_71/view_gene.cgi?rs=ENST00000336614.4&taxid=9606&members=miR-4443&showcnc=1&shownc=1&shownc_nc=1&showncf1=1&showncf2=1&subset=1	-0.32	-0.48	N/A
hsa-miR-4443	MIMAT0018961	BAALC	ENST00000438105.2	brain and acute leukemia, cytoplasmic	http://www.targetscan.org/cgi-bin/targetscan/vert_71/view_gene.cgi?rs=ENST00000438105.2&taxid=9606&members=miR-4443&showcnc=1&shownc=1&shownc_nc=1&showncf1=1&showncf2=1&subset=1	-0.32	-0.41	N/A
hsa-miR-4443	MIMAT0018961	PRUNE2	ENST00000376718.3	prune homolog 2 (Drosophila)	http://www.targetscan.org/cgi-bin/targetscan/vert_71/view_gene.cgi?rs=ENST00000376718.3&taxid=9606&members=miR-4443&showcnc=1&shownc=1&shownc_nc=1&showncf1=1&showncf2=1&subset=1	-0.32	-0.43	N/A
hsa-miR-4443	MIMAT0018961	ZNF140	ENST00000440550.2	zinc finger protein 140	http://www.targetscan.org/cgi-bin/targetscan/vert_71/view_gene.cgi?rs=ENST00000440550.2&taxid=9606&members=miR-4443&showcnc=1&shownc=1&shownc_nc=1&showncf1=1&showncf2=1&subset=1	-0.32	-0.44	N/A
hsa-miR-4443	MIMAT0018961	PRKAA2	ENST00000371244.4	protein kinase, AMP-activated, alpha 2 catalytic subunit	http://www.targetscan.org/cgi-bin/targetscan/vert_71/view_gene.cgi?rs=ENST00000371244.4&taxid=9606&members=miR-4443&showcnc=1&shownc=1&shownc_nc=1&showncf1=1&showncf2=1&subset=1	-0.32	-0.32	N/A
hsa-miR-4443	MIMAT0018961	NBPF14	ENST00000369219.1	neuroblastoma breakpoint family, member 14	http://www.targetscan.org/cgi-bin/targetscan/vert_71/view_gene.cgi?rs=ENST00000369219.1&taxid=9606&members=miR-4443&showcnc=1&shownc=1&shownc_nc=1&showncf1=1&showncf2=1&subset=1	-0.32	-0.32	N/A
hsa-miR-4443	MIMAT0018961	TMEM229B	ENST00000557006.1	transmembrane protein 229B	http://www.targetscan.org/cgi-bin/targetscan/vert_71/view_gene.cgi?rs=ENST00000557006.1&taxid=9606&members=miR-4443&showcnc=1&shownc=1&shownc_nc=1&showncf1=1&showncf2=1&subset=1	-0.32	-0.32	N/A
hsa-miR-4443	MIMAT0018961	SLTM	ENST00000380516.2	SAFB-like, transcription modulator	http://www.targetscan.org/cgi-bin/targetscan/vert_71/view_gene.cgi?rs=ENST00000380516.2&taxid=9606&members=miR-4443&showcnc=1&shownc=1&shownc_nc=1&showncf1=1&showncf2=1&subset=1	-0.32	-0.33	N/A
hsa-miR-4443	MIMAT0018961	ZNF852	ENST00000436261.1	zinc finger protein 852	http://www.targetscan.org/cgi-bin/targetscan/vert_71/view_gene.cgi?rs=ENST00000436261.1&taxid=9606&members=miR-4443&showcnc=1&shownc=1&shownc_nc=1&showncf1=1&showncf2=1&subset=1	-0.32	-0.41	N/A
hsa-miR-4443	MIMAT0018961	BPIFB4	ENST00000375483.3	BPI fold containing family B, member 4	http://www.targetscan.org/cgi-bin/targetscan/vert_71/view_gene.cgi?rs=ENST00000375483.3&taxid=9606&members=miR-4443&showcnc=1&shownc=1&shownc_nc=1&showncf1=1&showncf2=1&subset=1	-0.32	-0.32	N/A
hsa-miR-4443	MIMAT0018961	XRCC3	ENST00000554913.1	X-ray repair complementing defective repair in Chinese hamster cells 3	http://www.targetscan.org/cgi-bin/targetscan/vert_71/view_gene.cgi?rs=ENST00000554913.1&taxid=9606&members=miR-4443&showcnc=1&shownc=1&shownc_nc=1&showncf1=1&showncf2=1&subset=1	-0.32	-0.51	N/A
hsa-miR-4443	MIMAT0018961	ADH5	ENST00000296412.8	alcohol dehydrogenase 5 (class III), chi polypeptide	http://www.targetscan.org/cgi-bin/targetscan/vert_71/view_gene.cgi?rs=ENST00000296412.8&taxid=9606&members=miR-4443&showcnc=1&shownc=1&shownc_nc=1&showncf1=1&showncf2=1&subset=1	-0.32	-0.36	N/A
hsa-miR-4443	MIMAT0018961	CCDC120	ENST00000376396.3	coiled-coil domain containing 120	http://www.targetscan.org/cgi-bin/targetscan/vert_71/view_gene.cgi?rs=ENST00000376396.3&taxid=9606&members=miR-4443&showcnc=1&shownc=1&shownc_nc=1&showncf1=1&showncf2=1&subset=1	-0.32	-0.32	N/A
hsa-miR-4443	MIMAT0018961	TP53RK	ENST00000372102.3	TP53 regulating kinase	http://www.targetscan.org/cgi-bin/targetscan/vert_71/view_gene.cgi?rs=ENST00000372102.3&taxid=9606&members=miR-4443&showcnc=1&shownc=1&shownc_nc=1&showncf1=1&showncf2=1&subset=1	-0.32	-0.32	N/A
hsa-miR-4443	MIMAT0018961	RSL1D1	ENST00000571133.1	ribosomal L1 domain containing 1	http://www.targetscan.org/cgi-bin/targetscan/vert_71/view_gene.cgi?rs=ENST00000571133.1&taxid=9606&members=miR-4443&showcnc=1&shownc=1&shownc_nc=1&showncf1=1&showncf2=1&subset=1	-0.32	-0.32	N/A
hsa-miR-4443	MIMAT0018961	RAET1L	ENST00000367341.1	retinoic acid early transcript 1L	http://www.targetscan.org/cgi-bin/targetscan/vert_71/view_gene.cgi?rs=ENST00000367341.1&taxid=9606&members=miR-4443&showcnc=1&shownc=1&shownc_nc=1&showncf1=1&showncf2=1&subset=1	-0.32	-0.32	N/A
hsa-miR-4443	MIMAT0018961	CERS1	ENST00000427170.2	ceramide synthase 1	http://www.targetscan.org/cgi-bin/targetscan/vert_71/view_gene.cgi?rs=ENST00000427170.2&taxid=9606&members=miR-4443&showcnc=1&shownc=1&shownc_nc=1&showncf1=1&showncf2=1&subset=1	-0.32	-0.32	N/A
hsa-miR-4443	MIMAT0018961	OPN5	ENST00000371211.2	opsin 5	http://www.targetscan.org/cgi-bin/targetscan/vert_71/view_gene.cgi?rs=ENST00000371211.2&taxid=9606&members=miR-4443&showcnc=1&shownc=1&shownc_nc=1&showncf1=1&showncf2=1&subset=1	-0.32	-0.32	N/A
hsa-miR-4443	MIMAT0018961	NKAIN1	ENST00000373736.2	Na+/K+ transporting ATPase interacting 1	http://www.targetscan.org/cgi-bin/targetscan/vert_71/view_gene.cgi?rs=ENST00000373736.2&taxid=9606&members=miR-4443&showcnc=1&shownc=1&shownc_nc=1&showncf1=1&showncf2=1&subset=1	-0.32	-0.32	N/A
hsa-miR-4443	MIMAT0018961	METTL6	ENST00000443029.1	methyltransferase like 6	http://www.targetscan.org/cgi-bin/targetscan/vert_71/view_gene.cgi?rs=ENST00000443029.1&taxid=9606&members=miR-4443&showcnc=1&shownc=1&shownc_nc=1&showncf1=1&showncf2=1&subset=1	-0.32	-0.32	N/A
hsa-miR-4443	MIMAT0018961	WDR1	ENST00000499869.2	WD repeat domain 1	http://www.targetscan.org/cgi-bin/targetscan/vert_71/view_gene.cgi?rs=ENST00000499869.2&taxid=9606&members=miR-4443&showcnc=1&shownc=1&shownc_nc=1&showncf1=1&showncf2=1&subset=1	-0.32	-0.34	N/A
hsa-miR-4443	MIMAT0018961	DTL	ENST00000366991.4	denticleless E3 ubiquitin protein ligase homolog (Drosophila)	http://www.targetscan.org/cgi-bin/targetscan/vert_71/view_gene.cgi?rs=ENST00000366991.4&taxid=9606&members=miR-4443&showcnc=1&shownc=1&shownc_nc=1&showncf1=1&showncf2=1&subset=1	-0.32	-0.36	N/A
hsa-miR-4443	MIMAT0018961	SLAMF8	ENST00000289707.5	SLAM family member 8	http://www.targetscan.org/cgi-bin/targetscan/vert_71/view_gene.cgi?rs=ENST00000289707.5&taxid=9606&members=miR-4443&showcnc=1&shownc=1&shownc_nc=1&showncf1=1&showncf2=1&subset=1	-0.32	-0.35	N/A
hsa-miR-4443	MIMAT0018961	RP11-204N11.1	ENST00000555187.1	Uncharacterized protein	http://www.targetscan.org/cgi-bin/targetscan/vert_71/view_gene.cgi?rs=ENST00000555187.1&taxid=9606&members=miR-4443&showcnc=1&shownc=1&shownc_nc=1&showncf1=1&showncf2=1&subset=1	-0.32	-0.32	N/A
hsa-miR-4443	MIMAT0018961	CCDC121	ENST00000324364.3	coiled-coil domain containing 121	http://www.targetscan.org/cgi-bin/targetscan/vert_71/view_gene.cgi?rs=ENST00000324364.3&taxid=9606&members=miR-4443&showcnc=1&shownc=1&shownc_nc=1&showncf1=1&showncf2=1&subset=1	-0.32	-0.32	N/A
hsa-miR-4443	MIMAT0018961	TMEM86B	ENST00000327042.4	transmembrane protein 86B	http://www.targetscan.org/cgi-bin/targetscan/vert_71/view_gene.cgi?rs=ENST00000327042.4&taxid=9606&members=miR-4443&showcnc=1&shownc=1&shownc_nc=1&showncf1=1&showncf2=1&subset=1	-0.32	-0.32	N/A
hsa-miR-4443	MIMAT0018961	NFAM1	ENST00000329021.5	NFAT activating protein with ITAM motif 1	http://www.targetscan.org/cgi-bin/targetscan/vert_71/view_gene.cgi?rs=ENST00000329021.5&taxid=9606&members=miR-4443&showcnc=1&shownc=1&shownc_nc=1&showncf1=1&showncf2=1&subset=1	-0.32	-0.61	N/A
hsa-miR-4443	MIMAT0018961	TTC38	ENST00000381031.3	tetratricopeptide repeat domain 38	http://www.targetscan.org/cgi-bin/targetscan/vert_71/view_gene.cgi?rs=ENST00000381031.3&taxid=9606&members=miR-4443&showcnc=1&shownc=1&shownc_nc=1&showncf1=1&showncf2=1&subset=1	-0.32	-0.4	N/A
hsa-miR-4443	MIMAT0018961	APBA3	ENST00000316757.3	amyloid beta (A4) precursor protein-binding, family A, member 3	http://www.targetscan.org/cgi-bin/targetscan/vert_71/view_gene.cgi?rs=ENST00000316757.3&taxid=9606&members=miR-4443&showcnc=1&shownc=1&shownc_nc=1&showncf1=1&showncf2=1&subset=1	-0.32	-0.32	N/A
hsa-miR-4443	MIMAT0018961	AC138655.1	ENST00000601243.1	CDNA: FLJ23120 fis, clone LNG07989; HCG1987724; Uncharacterized protein	http://www.targetscan.org/cgi-bin/targetscan/vert_71/view_gene.cgi?rs=ENST00000601243.1&taxid=9606&members=miR-4443&showcnc=1&shownc=1&shownc_nc=1&showncf1=1&showncf2=1&subset=1	-0.32	-0.32	N/A
hsa-miR-4443	MIMAT0018961	MCCC2	ENST00000340941.6	methylcrotonoyl-CoA carboxylase 2 (beta)	http://www.targetscan.org/cgi-bin/targetscan/vert_71/view_gene.cgi?rs=ENST00000340941.6&taxid=9606&members=miR-4443&showcnc=1&shownc=1&shownc_nc=1&showncf1=1&showncf2=1&subset=1	-0.31	-0.36	N/A
hsa-miR-4443	MIMAT0018961	CUL2	ENST00000374746.1	cullin 2	http://www.targetscan.org/cgi-bin/targetscan/vert_71/view_gene.cgi?rs=ENST00000374746.1&taxid=9606&members=miR-4443&showcnc=1&shownc=1&shownc_nc=1&showncf1=1&showncf2=1&subset=1	-0.31	-0.41	N/A
hsa-miR-4443	MIMAT0018961	SLC22A23	ENST00000436008.2	solute carrier family 22, member 23	http://www.targetscan.org/cgi-bin/targetscan/vert_71/view_gene.cgi?rs=ENST00000436008.2&taxid=9606&members=miR-4443&showcnc=1&shownc=1&shownc_nc=1&showncf1=1&showncf2=1&subset=1	-0.31	-0.37	N/A
hsa-miR-4443	MIMAT0018961	CALML5	ENST00000380332.3	calmodulin-like 5	http://www.targetscan.org/cgi-bin/targetscan/vert_71/view_gene.cgi?rs=ENST00000380332.3&taxid=9606&members=miR-4443&showcnc=1&shownc=1&shownc_nc=1&showncf1=1&showncf2=1&subset=1	-0.31	-0.31	N/A
hsa-miR-4443	MIMAT0018961	NBPF9	ENST00000338347.4	neuroblastoma breakpoint family, member 9	http://www.targetscan.org/cgi-bin/targetscan/vert_71/view_gene.cgi?rs=ENST00000338347.4&taxid=9606&members=miR-4443&showcnc=1&shownc=1&shownc_nc=1&showncf1=1&showncf2=1&subset=1	-0.31	-0.31	N/A
hsa-miR-4443	MIMAT0018961	CCND3	ENST00000372991.4	cyclin D3	http://www.targetscan.org/cgi-bin/targetscan/vert_71/view_gene.cgi?rs=ENST00000372991.4&taxid=9606&members=miR-4443&showcnc=1&shownc=1&shownc_nc=1&showncf1=1&showncf2=1&subset=1	-0.31	-0.31	N/A
hsa-miR-4443	MIMAT0018961	LTBP2	ENST00000261978.4	latent transforming growth factor beta binding protein 2	http://www.targetscan.org/cgi-bin/targetscan/vert_71/view_gene.cgi?rs=ENST00000261978.4&taxid=9606&members=miR-4443&showcnc=1&shownc=1&shownc_nc=1&showncf1=1&showncf2=1&subset=1	-0.31	-0.31	N/A
hsa-miR-4443	MIMAT0018961	LEMD2	ENST00000293760.5	LEM domain containing 2	http://www.targetscan.org/cgi-bin/targetscan/vert_71/view_gene.cgi?rs=ENST00000293760.5&taxid=9606&members=miR-4443&showcnc=1&shownc=1&shownc_nc=1&showncf1=1&showncf2=1&subset=1	-0.31	-0.31	N/A
hsa-miR-4443	MIMAT0018961	PIPOX	ENST00000323372.4	pipecolic acid oxidase	http://www.targetscan.org/cgi-bin/targetscan/vert_71/view_gene.cgi?rs=ENST00000323372.4&taxid=9606&members=miR-4443&showcnc=1&shownc=1&shownc_nc=1&showncf1=1&showncf2=1&subset=1	-0.31	-0.31	N/A
hsa-miR-4443	MIMAT0018961	CACNG1	ENST00000226021.3	calcium channel, voltage-dependent, gamma subunit 1	http://www.targetscan.org/cgi-bin/targetscan/vert_71/view_gene.cgi?rs=ENST00000226021.3&taxid=9606&members=miR-4443&showcnc=1&shownc=1&shownc_nc=1&showncf1=1&showncf2=1&subset=1	-0.31	-0.31	N/A
hsa-miR-4443	MIMAT0018961	UBL7	ENST00000567435.1	ubiquitin-like 7 (bone marrow stromal cell-derived)	http://www.targetscan.org/cgi-bin/targetscan/vert_71/view_gene.cgi?rs=ENST00000567435.1&taxid=9606&members=miR-4443&showcnc=1&shownc=1&shownc_nc=1&showncf1=1&showncf2=1&subset=1	-0.31	-0.31	N/A
hsa-miR-4443	MIMAT0018961	ENPP6	ENST00000296741.2	ectonucleotide pyrophosphatase/phosphodiesterase 6	http://www.targetscan.org/cgi-bin/targetscan/vert_71/view_gene.cgi?rs=ENST00000296741.2&taxid=9606&members=miR-4443&showcnc=1&shownc=1&shownc_nc=1&showncf1=1&showncf2=1&subset=1	-0.31	-0.55	N/A
hsa-miR-4443	MIMAT0018961	LDLRAP1	ENST00000374338.4	low density lipoprotein receptor adaptor protein 1	http://www.targetscan.org/cgi-bin/targetscan/vert_71/view_gene.cgi?rs=ENST00000374338.4&taxid=9606&members=miR-4443&showcnc=1&shownc=1&shownc_nc=1&showncf1=1&showncf2=1&subset=1	-0.31	-0.31	N/A
hsa-miR-4443	MIMAT0018961	NMD3	ENST00000351193.2	NMD3 ribosome export adaptor	http://www.targetscan.org/cgi-bin/targetscan/vert_71/view_gene.cgi?rs=ENST00000351193.2&taxid=9606&members=miR-4443&showcnc=1&shownc=1&shownc_nc=1&showncf1=1&showncf2=1&subset=1	-0.31	-0.31	N/A
hsa-miR-4443	MIMAT0018961	EDN2	ENST00000372587.4	endothelin 2	http://www.targetscan.org/cgi-bin/targetscan/vert_71/view_gene.cgi?rs=ENST00000372587.4&taxid=9606&members=miR-4443&showcnc=1&shownc=1&shownc_nc=1&showncf1=1&showncf2=1&subset=1	-0.31	-0.31	N/A
hsa-miR-4443	MIMAT0018961	RC3H1	ENST00000367696.2	ring finger and CCCH-type domains 1	http://www.targetscan.org/cgi-bin/targetscan/vert_71/view_gene.cgi?rs=ENST00000367696.2&taxid=9606&members=miR-4443&showcnc=1&shownc=1&shownc_nc=1&showncf1=1&showncf2=1&subset=1	-0.31	-0.39	N/A
hsa-miR-4443	MIMAT0018961	C3orf70	ENST00000335012.2	chromosome 3 open reading frame 70	http://www.targetscan.org/cgi-bin/targetscan/vert_71/view_gene.cgi?rs=ENST00000335012.2&taxid=9606&members=miR-4443&showcnc=1&shownc=1&shownc_nc=1&showncf1=1&showncf2=1&subset=1	-0.31	-0.34	N/A
hsa-miR-4443	MIMAT0018961	TNFSF8	ENST00000223795.2	tumor necrosis factor (ligand) superfamily, member 8	http://www.targetscan.org/cgi-bin/targetscan/vert_71/view_gene.cgi?rs=ENST00000223795.2&taxid=9606&members=miR-4443&showcnc=1&shownc=1&shownc_nc=1&showncf1=1&showncf2=1&subset=1	-0.31	-0.32	N/A
hsa-miR-4443	MIMAT0018961	NOD1	ENST00000222823.4	nucleotide-binding oligomerization domain containing 1	http://www.targetscan.org/cgi-bin/targetscan/vert_71/view_gene.cgi?rs=ENST00000222823.4&taxid=9606&members=miR-4443&showcnc=1&shownc=1&shownc_nc=1&showncf1=1&showncf2=1&subset=1	-0.31	-0.38	N/A
hsa-miR-4443	MIMAT0018961	HR	ENST00000381418.4	hair growth associated	http://www.targetscan.org/cgi-bin/targetscan/vert_71/view_gene.cgi?rs=ENST00000381418.4&taxid=9606&members=miR-4443&showcnc=1&shownc=1&shownc_nc=1&showncf1=1&showncf2=1&subset=1	-0.31	-0.42	N/A
hsa-miR-4443	MIMAT0018961	CCDC64	ENST00000397558.2	coiled-coil domain containing 64	http://www.targetscan.org/cgi-bin/targetscan/vert_71/view_gene.cgi?rs=ENST00000397558.2&taxid=9606&members=miR-4443&showcnc=1&shownc=1&shownc_nc=1&showncf1=1&showncf2=1&subset=1	-0.31	-0.31	N/A
hsa-miR-4443	MIMAT0018961	HOXC12	ENST00000243103.3	homeobox C12	http://www.targetscan.org/cgi-bin/targetscan/vert_71/view_gene.cgi?rs=ENST00000243103.3&taxid=9606&members=miR-4443&showcnc=1&shownc=1&shownc_nc=1&showncf1=1&showncf2=1&subset=1	-0.31	-0.31	N/A
hsa-miR-4443	MIMAT0018961	LRRD1	ENST00000343318.5	leucine-rich repeats and death domain containing 1	http://www.targetscan.org/cgi-bin/targetscan/vert_71/view_gene.cgi?rs=ENST00000343318.5&taxid=9606&members=miR-4443&showcnc=1&shownc=1&shownc_nc=1&showncf1=1&showncf2=1&subset=1	-0.31	-0.85	N/A
hsa-miR-4443	MIMAT0018961	HOXA9	ENST00000396345.1	homeobox A9	http://www.targetscan.org/cgi-bin/targetscan/vert_71/view_gene.cgi?rs=ENST00000396345.1&taxid=9606&members=miR-4443&showcnc=1&shownc=1&shownc_nc=1&showncf1=1&showncf2=1&subset=1	-0.31	-0.32	N/A
hsa-miR-4443	MIMAT0018961	ASPA	ENST00000263080.2	aspartoacylase	http://www.targetscan.org/cgi-bin/targetscan/vert_71/view_gene.cgi?rs=ENST00000263080.2&taxid=9606&members=miR-4443&showcnc=1&shownc=1&shownc_nc=1&showncf1=1&showncf2=1&subset=1	-0.31	-0.31	N/A
hsa-miR-4443	MIMAT0018961	MORN5	ENST00000373764.3	MORN repeat containing 5	http://www.targetscan.org/cgi-bin/targetscan/vert_71/view_gene.cgi?rs=ENST00000373764.3&taxid=9606&members=miR-4443&showcnc=1&shownc=1&shownc_nc=1&showncf1=1&showncf2=1&subset=1	-0.31	-0.31	N/A
hsa-miR-4443	MIMAT0018961	EDDM3A	ENST00000326842.2	epididymal protein 3A	http://www.targetscan.org/cgi-bin/targetscan/vert_71/view_gene.cgi?rs=ENST00000326842.2&taxid=9606&members=miR-4443&showcnc=1&shownc=1&shownc_nc=1&showncf1=1&showncf2=1&subset=1	-0.31	-0.31	N/A
hsa-miR-4443	MIMAT0018961	SLC35C1	ENST00000314134.3	solute carrier family 35 (GDP-fucose transporter), member C1	http://www.targetscan.org/cgi-bin/targetscan/vert_71/view_gene.cgi?rs=ENST00000314134.3&taxid=9606&members=miR-4443&showcnc=1&shownc=1&shownc_nc=1&showncf1=1&showncf2=1&subset=1	-0.31	-0.39	N/A
hsa-miR-4443	MIMAT0018961	TEAD3	ENST00000402886.3	TEA domain family member 3	http://www.targetscan.org/cgi-bin/targetscan/vert_71/view_gene.cgi?rs=ENST00000402886.3&taxid=9606&members=miR-4443&showcnc=1&shownc=1&shownc_nc=1&showncf1=1&showncf2=1&subset=1	-0.31	-0.31	N/A
hsa-miR-4443	MIMAT0018961	EFCC1	ENST00000436022.2	EF-hand and coiled-coil domain containing 1	http://www.targetscan.org/cgi-bin/targetscan/vert_71/view_gene.cgi?rs=ENST00000436022.2&taxid=9606&members=miR-4443&showcnc=1&shownc=1&shownc_nc=1&showncf1=1&showncf2=1&subset=1	-0.31	-0.31	N/A
hsa-miR-4443	MIMAT0018961	LIMD1	ENST00000273317.4	LIM domains containing 1	http://www.targetscan.org/cgi-bin/targetscan/vert_71/view_gene.cgi?rs=ENST00000273317.4&taxid=9606&members=miR-4443&showcnc=1&shownc=1&shownc_nc=1&showncf1=1&showncf2=1&subset=1	-0.31	-0.37	N/A
hsa-miR-4443	MIMAT0018961	C17orf82	ENST00000335108.2	chromosome 17 open reading frame 82	http://www.targetscan.org/cgi-bin/targetscan/vert_71/view_gene.cgi?rs=ENST00000335108.2&taxid=9606&members=miR-4443&showcnc=1&shownc=1&shownc_nc=1&showncf1=1&showncf2=1&subset=1	-0.31	-0.44	N/A
hsa-miR-4443	MIMAT0018961	ZNF517	ENST00000359971.3	zinc finger protein 517	http://www.targetscan.org/cgi-bin/targetscan/vert_71/view_gene.cgi?rs=ENST00000359971.3&taxid=9606&members=miR-4443&showcnc=1&shownc=1&shownc_nc=1&showncf1=1&showncf2=1&subset=1	-0.31	-0.43	N/A
hsa-miR-4443	MIMAT0018961	KAT7	ENST00000259021.4	K(lysine) acetyltransferase 7	http://www.targetscan.org/cgi-bin/targetscan/vert_71/view_gene.cgi?rs=ENST00000259021.4&taxid=9606&members=miR-4443&showcnc=1&shownc=1&shownc_nc=1&showncf1=1&showncf2=1&subset=1	-0.31	-0.66	N/A
hsa-miR-4443	MIMAT0018961	CEACAM16	ENST00000587331.1	carcinoembryonic antigen-related cell adhesion molecule 16	http://www.targetscan.org/cgi-bin/targetscan/vert_71/view_gene.cgi?rs=ENST00000587331.1&taxid=9606&members=miR-4443&showcnc=1&shownc=1&shownc_nc=1&showncf1=1&showncf2=1&subset=1	-0.31	-0.31	N/A
hsa-miR-4443	MIMAT0018961	VGLL2	ENST00000352536.3	vestigial like 2 (Drosophila)	http://www.targetscan.org/cgi-bin/targetscan/vert_71/view_gene.cgi?rs=ENST00000352536.3&taxid=9606&members=miR-4443&showcnc=1&shownc=1&shownc_nc=1&showncf1=1&showncf2=1&subset=1	-0.31	-0.31	N/A
hsa-miR-4443	MIMAT0018961	COLEC10	ENST00000332843.2	collectin sub-family member 10 (C-type lectin)	http://www.targetscan.org/cgi-bin/targetscan/vert_71/view_gene.cgi?rs=ENST00000332843.2&taxid=9606&members=miR-4443&showcnc=1&shownc=1&shownc_nc=1&showncf1=1&showncf2=1&subset=1	-0.31	-0.31	N/A
hsa-miR-4443	MIMAT0018961	ZNF69	ENST00000340180.5	zinc finger protein 69	http://www.targetscan.org/cgi-bin/targetscan/vert_71/view_gene.cgi?rs=ENST00000340180.5&taxid=9606&members=miR-4443&showcnc=1&shownc=1&shownc_nc=1&showncf1=1&showncf2=1&subset=1	-0.3	-0.3	N/A
hsa-miR-4443	MIMAT0018961	MYBPHL	ENST00000357155.1	myosin binding protein H-like	http://www.targetscan.org/cgi-bin/targetscan/vert_71/view_gene.cgi?rs=ENST00000357155.1&taxid=9606&members=miR-4443&showcnc=1&shownc=1&shownc_nc=1&showncf1=1&showncf2=1&subset=1	-0.3	-0.3	N/A
hsa-miR-4443	MIMAT0018961	GBA2	ENST00000378103.3	glucosidase, beta (bile acid) 2	http://www.targetscan.org/cgi-bin/targetscan/vert_71/view_gene.cgi?rs=ENST00000378103.3&taxid=9606&members=miR-4443&showcnc=1&shownc=1&shownc_nc=1&showncf1=1&showncf2=1&subset=1	-0.3	-0.3	N/A
hsa-miR-4443	MIMAT0018961	SMCP	ENST00000368765.3	sperm mitochondria-associated cysteine-rich protein	http://www.targetscan.org/cgi-bin/targetscan/vert_71/view_gene.cgi?rs=ENST00000368765.3&taxid=9606&members=miR-4443&showcnc=1&shownc=1&shownc_nc=1&showncf1=1&showncf2=1&subset=1	-0.3	-0.3	N/A
hsa-miR-4443	MIMAT0018961	FAM188B	ENST00000265299.6	family with sequence similarity 188, member B	http://www.targetscan.org/cgi-bin/targetscan/vert_71/view_gene.cgi?rs=ENST00000265299.6&taxid=9606&members=miR-4443&showcnc=1&shownc=1&shownc_nc=1&showncf1=1&showncf2=1&subset=1	-0.3	-0.3	N/A
hsa-miR-4443	MIMAT0018961	CAPNS1	ENST00000587718.1	calpain, small subunit 1	http://www.targetscan.org/cgi-bin/targetscan/vert_71/view_gene.cgi?rs=ENST00000587718.1&taxid=9606&members=miR-4443&showcnc=1&shownc=1&shownc_nc=1&showncf1=1&showncf2=1&subset=1	-0.3	-0.31	N/A
hsa-miR-4443	MIMAT0018961	TBXA2R	ENST00000375190.4	thromboxane A2 receptor	http://www.targetscan.org/cgi-bin/targetscan/vert_71/view_gene.cgi?rs=ENST00000375190.4&taxid=9606&members=miR-4443&showcnc=1&shownc=1&shownc_nc=1&showncf1=1&showncf2=1&subset=1	-0.3	-0.42	N/A
hsa-miR-4443	MIMAT0018961	S100A7A	ENST00000368729.4	S100 calcium binding protein A7A	http://www.targetscan.org/cgi-bin/targetscan/vert_71/view_gene.cgi?rs=ENST00000368729.4&taxid=9606&members=miR-4443&showcnc=1&shownc=1&shownc_nc=1&showncf1=1&showncf2=1&subset=1	-0.3	-0.3	N/A
hsa-miR-4443	MIMAT0018961	GDNF	ENST00000326524.2	glial cell derived neurotrophic factor	http://www.targetscan.org/cgi-bin/targetscan/vert_71/view_gene.cgi?rs=ENST00000326524.2&taxid=9606&members=miR-4443&showcnc=1&shownc=1&shownc_nc=1&showncf1=1&showncf2=1&subset=1	-0.3	-0.3	N/A
hsa-miR-4443	MIMAT0018961	MVB12B	ENST00000361171.3	multivesicular body subunit 12B	http://www.targetscan.org/cgi-bin/targetscan/vert_71/view_gene.cgi?rs=ENST00000361171.3&taxid=9606&members=miR-4443&showcnc=1&shownc=1&shownc_nc=1&showncf1=1&showncf2=1&subset=1	-0.3	-0.3	N/A
hsa-miR-4443	MIMAT0018961	GLTSCR1	ENST00000396720.3	glioma tumor suppressor candidate region gene 1	http://www.targetscan.org/cgi-bin/targetscan/vert_71/view_gene.cgi?rs=ENST00000396720.3&taxid=9606&members=miR-4443&showcnc=1&shownc=1&shownc_nc=1&showncf1=1&showncf2=1&subset=1	-0.3	-0.3	N/A
hsa-miR-4443	MIMAT0018961	PCYT1B	ENST00000379145.1	phosphate cytidylyltransferase 1, choline, beta	http://www.targetscan.org/cgi-bin/targetscan/vert_71/view_gene.cgi?rs=ENST00000379145.1&taxid=9606&members=miR-4443&showcnc=1&shownc=1&shownc_nc=1&showncf1=1&showncf2=1&subset=1	-0.3	-0.3	N/A
hsa-miR-4443	MIMAT0018961	NDUFC2-KCTD14	ENST00000528251.1	NDUFC2-KCTD14 readthrough	http://www.targetscan.org/cgi-bin/targetscan/vert_71/view_gene.cgi?rs=ENST00000528251.1&taxid=9606&members=miR-4443&showcnc=1&shownc=1&shownc_nc=1&showncf1=1&showncf2=1&subset=1	-0.3	-0.42	N/A
hsa-miR-4443	MIMAT0018961	RAB11FIP5	ENST00000258098.6	RAB11 family interacting protein 5 (class I)	http://www.targetscan.org/cgi-bin/targetscan/vert_71/view_gene.cgi?rs=ENST00000258098.6&taxid=9606&members=miR-4443&showcnc=1&shownc=1&shownc_nc=1&showncf1=1&showncf2=1&subset=1	-0.3	-0.31	N/A
hsa-miR-4443	MIMAT0018961	C11orf21	ENST00000381153.3	chromosome 11 open reading frame 21	http://www.targetscan.org/cgi-bin/targetscan/vert_71/view_gene.cgi?rs=ENST00000381153.3&taxid=9606&members=miR-4443&showcnc=1&shownc=1&shownc_nc=1&showncf1=1&showncf2=1&subset=1	-0.3	-0.3	N/A
hsa-miR-4443	MIMAT0018961	TNFSF10	ENST00000420541.2	tumor necrosis factor (ligand) superfamily, member 10	http://www.targetscan.org/cgi-bin/targetscan/vert_71/view_gene.cgi?rs=ENST00000420541.2&taxid=9606&members=miR-4443&showcnc=1&shownc=1&shownc_nc=1&showncf1=1&showncf2=1&subset=1	-0.3	-0.3	N/A
hsa-miR-4443	MIMAT0018961	PRKAG1	ENST00000395170.3	protein kinase, AMP-activated, gamma 1 non-catalytic subunit	http://www.targetscan.org/cgi-bin/targetscan/vert_71/view_gene.cgi?rs=ENST00000395170.3&taxid=9606&members=miR-4443&showcnc=1&shownc=1&shownc_nc=1&showncf1=1&showncf2=1&subset=1	-0.3	-0.3	N/A
hsa-miR-4443	MIMAT0018961	MAVS	ENST00000428216.2	mitochondrial antiviral signaling protein	http://www.targetscan.org/cgi-bin/targetscan/vert_71/view_gene.cgi?rs=ENST00000428216.2&taxid=9606&members=miR-4443&showcnc=1&shownc=1&shownc_nc=1&showncf1=1&showncf2=1&subset=1	-0.3	-0.47	N/A
hsa-miR-4443	MIMAT0018961	PRSS38	ENST00000366757.3	protease, serine, 38	http://www.targetscan.org/cgi-bin/targetscan/vert_71/view_gene.cgi?rs=ENST00000366757.3&taxid=9606&members=miR-4443&showcnc=1&shownc=1&shownc_nc=1&showncf1=1&showncf2=1&subset=1	-0.3	-0.3	N/A
hsa-miR-4443	MIMAT0018961	SP7	ENST00000536324.2	Sp7 transcription factor	http://www.targetscan.org/cgi-bin/targetscan/vert_71/view_gene.cgi?rs=ENST00000536324.2&taxid=9606&members=miR-4443&showcnc=1&shownc=1&shownc_nc=1&showncf1=1&showncf2=1&subset=1	-0.3	-0.3	N/A
hsa-miR-4443	MIMAT0018961	MUM1L1	ENST00000357175.2	melanoma associated antigen (mutated) 1-like 1	http://www.targetscan.org/cgi-bin/targetscan/vert_71/view_gene.cgi?rs=ENST00000357175.2&taxid=9606&members=miR-4443&showcnc=1&shownc=1&shownc_nc=1&showncf1=1&showncf2=1&subset=1	-0.3	-0.3	N/A
hsa-miR-4443	MIMAT0018961	ANP32E	ENST00000533654.1	acidic (leucine-rich) nuclear phosphoprotein 32 family, member E	http://www.targetscan.org/cgi-bin/targetscan/vert_71/view_gene.cgi?rs=ENST00000533654.1&taxid=9606&members=miR-4443&showcnc=1&shownc=1&shownc_nc=1&showncf1=1&showncf2=1&subset=1	-0.3	-0.37	N/A
hsa-miR-4443	MIMAT0018961	MB	ENST00000401702.1	myoglobin	http://www.targetscan.org/cgi-bin/targetscan/vert_71/view_gene.cgi?rs=ENST00000401702.1&taxid=9606&members=miR-4443&showcnc=1&shownc=1&shownc_nc=1&showncf1=1&showncf2=1&subset=1	-0.3	-0.51	N/A
hsa-miR-4443	MIMAT0018961	RP11-382J12.1	ENST00000499227.2	Uncharacterized protein	http://www.targetscan.org/cgi-bin/targetscan/vert_71/view_gene.cgi?rs=ENST00000499227.2&taxid=9606&members=miR-4443&showcnc=1&shownc=1&shownc_nc=1&showncf1=1&showncf2=1&subset=1	-0.3	-0.3	N/A
hsa-miR-4443	MIMAT0018961	TECTA	ENST00000392793.1	tectorin alpha	http://www.targetscan.org/cgi-bin/targetscan/vert_71/view_gene.cgi?rs=ENST00000392793.1&taxid=9606&members=miR-4443&showcnc=1&shownc=1&shownc_nc=1&showncf1=1&showncf2=1&subset=1	-0.3	-0.3	N/A
hsa-miR-4443	MIMAT0018961	SPATA12	ENST00000334325.1	spermatogenesis associated 12	http://www.targetscan.org/cgi-bin/targetscan/vert_71/view_gene.cgi?rs=ENST00000334325.1&taxid=9606&members=miR-4443&showcnc=1&shownc=1&shownc_nc=1&showncf1=1&showncf2=1&subset=1	-0.3	-0.3	N/A
hsa-miR-4443	MIMAT0018961	SYDE1	ENST00000342784.2	synapse defective 1, Rho GTPase, homolog 1 (C. elegans)	http://www.targetscan.org/cgi-bin/targetscan/vert_71/view_gene.cgi?rs=ENST00000342784.2&taxid=9606&members=miR-4443&showcnc=1&shownc=1&shownc_nc=1&showncf1=1&showncf2=1&subset=1	-0.3	-0.3	N/A
hsa-miR-4443	MIMAT0018961	C5orf60	ENST00000448248.2	chromosome 5 open reading frame 60	http://www.targetscan.org/cgi-bin/targetscan/vert_71/view_gene.cgi?rs=ENST00000448248.2&taxid=9606&members=miR-4443&showcnc=1&shownc=1&shownc_nc=1&showncf1=1&showncf2=1&subset=1	-0.3	-0.3	N/A
hsa-miR-4443	MIMAT0018961	TMEM207	ENST00000354905.2	transmembrane protein 207	http://www.targetscan.org/cgi-bin/targetscan/vert_71/view_gene.cgi?rs=ENST00000354905.2&taxid=9606&members=miR-4443&showcnc=1&shownc=1&shownc_nc=1&showncf1=1&showncf2=1&subset=1	-0.3	-0.3	N/A
hsa-miR-4443	MIMAT0018961	PAK7	ENST00000378423.1	p21 protein (Cdc42/Rac)-activated kinase 7	http://www.targetscan.org/cgi-bin/targetscan/vert_71/view_gene.cgi?rs=ENST00000378423.1&taxid=9606&members=miR-4443&showcnc=1&shownc=1&shownc_nc=1&showncf1=1&showncf2=1&subset=1	-0.3	-0.3	N/A
hsa-miR-4443	MIMAT0018961	TNFRSF13B	ENST00000437538.2	tumor necrosis factor receptor superfamily, member 13B	http://www.targetscan.org/cgi-bin/targetscan/vert_71/view_gene.cgi?rs=ENST00000437538.2&taxid=9606&members=miR-4443&showcnc=1&shownc=1&shownc_nc=1&showncf1=1&showncf2=1&subset=1	-0.3	-0.3	N/A
hsa-miR-4443	MIMAT0018961	NBPF16	ENST00000417839.1	neuroblastoma breakpoint family, member 16	http://www.targetscan.org/cgi-bin/targetscan/vert_71/view_gene.cgi?rs=ENST00000417839.1&taxid=9606&members=miR-4443&showcnc=1&shownc=1&shownc_nc=1&showncf1=1&showncf2=1&subset=1	-0.3	-0.3	N/A
hsa-miR-4443	MIMAT0018961	GVQW1	ENST00000451672.1	GVQW motif containing 1	http://www.targetscan.org/cgi-bin/targetscan/vert_71/view_gene.cgi?rs=ENST00000451672.1&taxid=9606&members=miR-4443&showcnc=1&shownc=1&shownc_nc=1&showncf1=1&showncf2=1&subset=1	-0.3	-0.3	N/A
hsa-miR-4443	MIMAT0018961	C1orf158	ENST00000288048.5	chromosome 1 open reading frame 158	http://www.targetscan.org/cgi-bin/targetscan/vert_71/view_gene.cgi?rs=ENST00000288048.5&taxid=9606&members=miR-4443&showcnc=1&shownc=1&shownc_nc=1&showncf1=1&showncf2=1&subset=1	-0.3	-0.3	N/A
hsa-miR-4443	MIMAT0018961	NBPF15	ENST00000442702.2	neuroblastoma breakpoint family, member 15	http://www.targetscan.org/cgi-bin/targetscan/vert_71/view_gene.cgi?rs=ENST00000442702.2&taxid=9606&members=miR-4443&showcnc=1&shownc=1&shownc_nc=1&showncf1=1&showncf2=1&subset=1	-0.3	-0.3	N/A
hsa-miR-4443	MIMAT0018961	CCDC103	ENST00000417826.2	coiled-coil domain containing 103	http://www.targetscan.org/cgi-bin/targetscan/vert_71/view_gene.cgi?rs=ENST00000417826.2&taxid=9606&members=miR-4443&showcnc=1&shownc=1&shownc_nc=1&showncf1=1&showncf2=1&subset=1	-0.3	-0.33	N/A
hsa-miR-4443	MIMAT0018961	ZNF696	ENST00000330143.3	zinc finger protein 696	http://www.targetscan.org/cgi-bin/targetscan/vert_71/view_gene.cgi?rs=ENST00000330143.3&taxid=9606&members=miR-4443&showcnc=1&shownc=1&shownc_nc=1&showncf1=1&showncf2=1&subset=1	-0.3	-0.3	N/A
[truncated: 3,800 more rows]

## Sheet: TaregetScan7.1filtered
miRNAname	targetGene	cumulativeWeightedContext++Score	totalContext++Score
[truncated: 635 more rows]

## Sheet: TargetSummary
miRNAname	targetGene	targetScan7.1	mirdbV6	NumSum	miRTarBase(Y/N)
[truncated: 823 more rows]

[truncated: 1 more sheets: Intersection]
