# Supplementary material for: Altered microRNA Transcriptome in Cultured Human Liver Cells upon Infection with Ebola Virus
Source: Int J Mol Sci. 2021 Apr 6;22(7):3792. doi: 10.3390/ijms22073792 (PMC8038836; doi:10.3390/ijms22073792)
Supplement: Supplementary file 1 [file ijms-22-03792-s001.zip › Supplementary_File/B_ miRNA_Targets_Prediction/Mayinga-24h-Huh7_vs_Control-24h-Huh7_down.mature_mirna/TargetSummary.xlsx]

## Sheet: mirdbV6
miRNAname	matuAcc	targetID	targetDetails	targetRank	targetScore	miRNAdetails	geneSymbol	geneID	Gene_Description
hsa-miR-210-3p	MIMAT0000267	858378	http://www.mirdb.org/cgi-bin/target_detail.cgi?targetID=858378	1	93	http://www.mirdb.org/cgi-bin/mature_mir.cgi?name=hsa-miR-210-3p	IGF2	3481	insulin like growth factor 2
hsa-miR-210-3p	MIMAT0000267	858359	http://www.mirdb.org/cgi-bin/target_detail.cgi?targetID=858359	2	91	http://www.mirdb.org/cgi-bin/mature_mir.cgi?name=hsa-miR-210-3p	ISCU	23479	iron-sulfur cluster assembly enzyme
hsa-miR-210-3p	MIMAT0000267	858415	http://www.mirdb.org/cgi-bin/target_detail.cgi?targetID=858415	3	91	http://www.mirdb.org/cgi-bin/mature_mir.cgi?name=hsa-miR-210-3p	GALR2	8811	galanin receptor 2
hsa-miR-210-3p	MIMAT0000267	858400	http://www.mirdb.org/cgi-bin/target_detail.cgi?targetID=858400	4	90	http://www.mirdb.org/cgi-bin/mature_mir.cgi?name=hsa-miR-210-3p	KMT2D	8085	lysine methyltransferase 2D
hsa-miR-210-3p	MIMAT0000267	858369	http://www.mirdb.org/cgi-bin/target_detail.cgi?targetID=858369	5	88	http://www.mirdb.org/cgi-bin/mature_mir.cgi?name=hsa-miR-210-3p	AIFM3	150209	apoptosis inducing factor, mitochondria associated 3
hsa-miR-210-3p	MIMAT0000267	858406	http://www.mirdb.org/cgi-bin/target_detail.cgi?targetID=858406	6	87	http://www.mirdb.org/cgi-bin/mature_mir.cgi?name=hsa-miR-210-3p	FGFRL1	53834	fibroblast growth factor receptor like 1
hsa-miR-210-3p	MIMAT0000267	858434	http://www.mirdb.org/cgi-bin/target_detail.cgi?targetID=858434	7	87	http://www.mirdb.org/cgi-bin/mature_mir.cgi?name=hsa-miR-210-3p	NDUFA4	4697	NDUFA4, mitochondrial complex associated
hsa-miR-210-3p	MIMAT0000267	858353	http://www.mirdb.org/cgi-bin/target_detail.cgi?targetID=858353	8	85	http://www.mirdb.org/cgi-bin/mature_mir.cgi?name=hsa-miR-210-3p	MID1IP1	58526	MID1 interacting protein 1
hsa-miR-210-3p	MIMAT0000267	858429	http://www.mirdb.org/cgi-bin/target_detail.cgi?targetID=858429	9	83	http://www.mirdb.org/cgi-bin/mature_mir.cgi?name=hsa-miR-210-3p	BDNF	627	brain derived neurotrophic factor
hsa-miR-210-3p	MIMAT0000267	858383	http://www.mirdb.org/cgi-bin/target_detail.cgi?targetID=858383	10	81	http://www.mirdb.org/cgi-bin/mature_mir.cgi?name=hsa-miR-210-3p	RUNX3	864	runt related transcription factor 3
hsa-miR-210-3p	MIMAT0000267	858412	http://www.mirdb.org/cgi-bin/target_detail.cgi?targetID=858412	11	80	http://www.mirdb.org/cgi-bin/mature_mir.cgi?name=hsa-miR-210-3p	SHISAL2B	100132916	shisa like 2B
hsa-miR-210-3p	MIMAT0000267	858361	http://www.mirdb.org/cgi-bin/target_detail.cgi?targetID=858361	12	80	http://www.mirdb.org/cgi-bin/mature_mir.cgi?name=hsa-miR-210-3p	DENND6A	201627	DENN domain containing 6A
hsa-miR-210-3p	MIMAT0000267	858367	http://www.mirdb.org/cgi-bin/target_detail.cgi?targetID=858367	13	80	http://www.mirdb.org/cgi-bin/mature_mir.cgi?name=hsa-miR-210-3p	GIT2	9815	GIT ArfGAP 2
hsa-miR-210-3p	MIMAT0000267	858362	http://www.mirdb.org/cgi-bin/target_detail.cgi?targetID=858362	14	78	http://www.mirdb.org/cgi-bin/mature_mir.cgi?name=hsa-miR-210-3p	TTC13	79573	tetratricopeptide repeat domain 13
hsa-miR-210-3p	MIMAT0000267	858365	http://www.mirdb.org/cgi-bin/target_detail.cgi?targetID=858365	15	76	http://www.mirdb.org/cgi-bin/mature_mir.cgi?name=hsa-miR-210-3p	SDF2	6388	stromal cell derived factor 2
hsa-miR-210-3p	MIMAT0000267	858363	http://www.mirdb.org/cgi-bin/target_detail.cgi?targetID=858363	16	76	http://www.mirdb.org/cgi-bin/mature_mir.cgi?name=hsa-miR-210-3p	ACVR1B	91	activin A receptor type 1B
hsa-miR-210-3p	MIMAT0000267	858391	http://www.mirdb.org/cgi-bin/target_detail.cgi?targetID=858391	17	75	http://www.mirdb.org/cgi-bin/mature_mir.cgi?name=hsa-miR-210-3p	PCYT1B	9468	phosphate cytidylyltransferase 1, choline, beta
hsa-miR-210-3p	MIMAT0000267	858394	http://www.mirdb.org/cgi-bin/target_detail.cgi?targetID=858394	18	75	http://www.mirdb.org/cgi-bin/mature_mir.cgi?name=hsa-miR-210-3p	THSD7A	221981	thrombospondin type 1 domain containing 7A
hsa-miR-210-3p	MIMAT0000267	858380	http://www.mirdb.org/cgi-bin/target_detail.cgi?targetID=858380	19	75	http://www.mirdb.org/cgi-bin/mature_mir.cgi?name=hsa-miR-210-3p	B4GALT5	9334	beta-1,4-galactosyltransferase 5
hsa-miR-210-3p	MIMAT0000267	858373	http://www.mirdb.org/cgi-bin/target_detail.cgi?targetID=858373	20	73	http://www.mirdb.org/cgi-bin/mature_mir.cgi?name=hsa-miR-210-3p	ARMC1	55156	armadillo repeat containing 1
hsa-miR-210-3p	MIMAT0000267	858364	http://www.mirdb.org/cgi-bin/target_detail.cgi?targetID=858364	21	73	http://www.mirdb.org/cgi-bin/mature_mir.cgi?name=hsa-miR-210-3p	BARD1	580	BRCA1 associated RING domain 1
hsa-miR-210-3p	MIMAT0000267	858393	http://www.mirdb.org/cgi-bin/target_detail.cgi?targetID=858393	22	72	http://www.mirdb.org/cgi-bin/mature_mir.cgi?name=hsa-miR-210-3p	FAM222A	84915	family with sequence similarity 222 member A
hsa-miR-210-3p	MIMAT0000267	858370	http://www.mirdb.org/cgi-bin/target_detail.cgi?targetID=858370	23	71	http://www.mirdb.org/cgi-bin/mature_mir.cgi?name=hsa-miR-210-3p	SIN3A	25942	SIN3 transcription regulator family member A
hsa-miR-210-3p	MIMAT0000267	858418	http://www.mirdb.org/cgi-bin/target_detail.cgi?targetID=858418	24	71	http://www.mirdb.org/cgi-bin/mature_mir.cgi?name=hsa-miR-210-3p	VAMP7	6845	vesicle associated membrane protein 7
hsa-miR-210-3p	MIMAT0000267	858396	http://www.mirdb.org/cgi-bin/target_detail.cgi?targetID=858396	25	70	http://www.mirdb.org/cgi-bin/mature_mir.cgi?name=hsa-miR-210-3p	DLX1	1745	distal-less homeobox 1
hsa-miR-210-3p	MIMAT0000267	858356	http://www.mirdb.org/cgi-bin/target_detail.cgi?targetID=858356	26	70	http://www.mirdb.org/cgi-bin/mature_mir.cgi?name=hsa-miR-210-3p	GPD1L	23171	glycerol-3-phosphate dehydrogenase 1 like
hsa-miR-210-3p	MIMAT0000267	858371	http://www.mirdb.org/cgi-bin/target_detail.cgi?targetID=858371	27	70	http://www.mirdb.org/cgi-bin/mature_mir.cgi?name=hsa-miR-210-3p	RRP1B	23076	ribosomal RNA processing 1B
hsa-miR-210-3p	MIMAT0000267	858419	http://www.mirdb.org/cgi-bin/target_detail.cgi?targetID=858419	28	70	http://www.mirdb.org/cgi-bin/mature_mir.cgi?name=hsa-miR-210-3p	ZNF37A	7587	zinc finger protein 37A
hsa-miR-210-3p	MIMAT0000267	858426	http://www.mirdb.org/cgi-bin/target_detail.cgi?targetID=858426	29	69	http://www.mirdb.org/cgi-bin/mature_mir.cgi?name=hsa-miR-210-3p	CYP4A22	284541	cytochrome P450 family 4 subfamily A member 22
hsa-miR-210-3p	MIMAT0000267	858379	http://www.mirdb.org/cgi-bin/target_detail.cgi?targetID=858379	30	69	http://www.mirdb.org/cgi-bin/mature_mir.cgi?name=hsa-miR-210-3p	DIMT1	27292	DIM1 dimethyladenosine transferase 1 homolog
hsa-miR-210-3p	MIMAT0000267	858417	http://www.mirdb.org/cgi-bin/target_detail.cgi?targetID=858417	31	69	http://www.mirdb.org/cgi-bin/mature_mir.cgi?name=hsa-miR-210-3p	ST6GAL2	84620	ST6 beta-galactoside alpha-2,6-sialyltransferase 2
hsa-miR-210-3p	MIMAT0000267	858425	http://www.mirdb.org/cgi-bin/target_detail.cgi?targetID=858425	32	68	http://www.mirdb.org/cgi-bin/mature_mir.cgi?name=hsa-miR-210-3p	DCAF5	8816	DDB1 and CUL4 associated factor 5
hsa-miR-210-3p	MIMAT0000267	858372	http://www.mirdb.org/cgi-bin/target_detail.cgi?targetID=858372	33	67	http://www.mirdb.org/cgi-bin/mature_mir.cgi?name=hsa-miR-210-3p	SLC16A14	151473	solute carrier family 16 member 14
hsa-miR-210-3p	MIMAT0000267	858402	http://www.mirdb.org/cgi-bin/target_detail.cgi?targetID=858402	34	67	http://www.mirdb.org/cgi-bin/mature_mir.cgi?name=hsa-miR-210-3p	ATP11A	23250	ATPase phospholipid transporting 11A
hsa-miR-210-3p	MIMAT0000267	858381	http://www.mirdb.org/cgi-bin/target_detail.cgi?targetID=858381	35	67	http://www.mirdb.org/cgi-bin/mature_mir.cgi?name=hsa-miR-210-3p	ALDH5A1	7915	aldehyde dehydrogenase 5 family member A1
hsa-miR-210-3p	MIMAT0000267	858385	http://www.mirdb.org/cgi-bin/target_detail.cgi?targetID=858385	36	67	http://www.mirdb.org/cgi-bin/mature_mir.cgi?name=hsa-miR-210-3p	SH3BGRL	6451	SH3 domain binding glutamate rich protein like
hsa-miR-210-3p	MIMAT0000267	858416	http://www.mirdb.org/cgi-bin/target_detail.cgi?targetID=858416	37	66	http://www.mirdb.org/cgi-bin/mature_mir.cgi?name=hsa-miR-210-3p	SLC24A2	25769	solute carrier family 24 member 2
hsa-miR-210-3p	MIMAT0000267	858395	http://www.mirdb.org/cgi-bin/target_detail.cgi?targetID=858395	38	66	http://www.mirdb.org/cgi-bin/mature_mir.cgi?name=hsa-miR-210-3p	NPTX1	4884	neuronal pentraxin 1
hsa-miR-210-3p	MIMAT0000267	858390	http://www.mirdb.org/cgi-bin/target_detail.cgi?targetID=858390	39	66	http://www.mirdb.org/cgi-bin/mature_mir.cgi?name=hsa-miR-210-3p	DELE1	9812	DAP3 binding cell death enhancer 1
hsa-miR-210-3p	MIMAT0000267	858408	http://www.mirdb.org/cgi-bin/target_detail.cgi?targetID=858408	40	65	http://www.mirdb.org/cgi-bin/mature_mir.cgi?name=hsa-miR-210-3p	NCOR1	9611	nuclear receptor corepressor 1
hsa-miR-210-3p	MIMAT0000267	858366	http://www.mirdb.org/cgi-bin/target_detail.cgi?targetID=858366	41	64	http://www.mirdb.org/cgi-bin/mature_mir.cgi?name=hsa-miR-210-3p	CORO2B	10391	coronin 2B
hsa-miR-210-3p	MIMAT0000267	858424	http://www.mirdb.org/cgi-bin/target_detail.cgi?targetID=858424	42	64	http://www.mirdb.org/cgi-bin/mature_mir.cgi?name=hsa-miR-210-3p	ST3GAL3	6487	ST3 beta-galactoside alpha-2,3-sialyltransferase 3
hsa-miR-210-3p	MIMAT0000267	858388	http://www.mirdb.org/cgi-bin/target_detail.cgi?targetID=858388	43	63	http://www.mirdb.org/cgi-bin/mature_mir.cgi?name=hsa-miR-210-3p	CAMTA1	23261	calmodulin binding transcription activator 1
hsa-miR-210-3p	MIMAT0000267	858357	http://www.mirdb.org/cgi-bin/target_detail.cgi?targetID=858357	44	62	http://www.mirdb.org/cgi-bin/mature_mir.cgi?name=hsa-miR-210-3p	DHX58	79132	DExH-box helicase 58
hsa-miR-210-3p	MIMAT0000267	858422	http://www.mirdb.org/cgi-bin/target_detail.cgi?targetID=858422	45	62	http://www.mirdb.org/cgi-bin/mature_mir.cgi?name=hsa-miR-210-3p	SCARA3	51435	scavenger receptor class A member 3
hsa-miR-210-3p	MIMAT0000267	858387	http://www.mirdb.org/cgi-bin/target_detail.cgi?targetID=858387	46	62	http://www.mirdb.org/cgi-bin/mature_mir.cgi?name=hsa-miR-210-3p	TM4SF18	116441	transmembrane 4 L six family member 18
hsa-miR-210-3p	MIMAT0000267	858386	http://www.mirdb.org/cgi-bin/target_detail.cgi?targetID=858386	47	61	http://www.mirdb.org/cgi-bin/mature_mir.cgi?name=hsa-miR-210-3p	WLS	79971	Wnt ligand secretion mediator
hsa-miR-210-3p	MIMAT0000267	858354	http://www.mirdb.org/cgi-bin/target_detail.cgi?targetID=858354	48	60	http://www.mirdb.org/cgi-bin/mature_mir.cgi?name=hsa-miR-210-3p	SLC25A26	115286	solute carrier family 25 member 26
hsa-miR-210-3p	MIMAT0000267	858399	http://www.mirdb.org/cgi-bin/target_detail.cgi?targetID=858399	49	59	http://www.mirdb.org/cgi-bin/mature_mir.cgi?name=hsa-miR-210-3p	KPNA1	3836	karyopherin subunit alpha 1
hsa-miR-210-3p	MIMAT0000267	858411	http://www.mirdb.org/cgi-bin/target_detail.cgi?targetID=858411	50	59	http://www.mirdb.org/cgi-bin/mature_mir.cgi?name=hsa-miR-210-3p	NR1D2	9975	nuclear receptor subfamily 1 group D member 2
hsa-miR-210-3p	MIMAT0000267	858430	http://www.mirdb.org/cgi-bin/target_detail.cgi?targetID=858430	51	58	http://www.mirdb.org/cgi-bin/mature_mir.cgi?name=hsa-miR-210-3p	PANX3	116337	pannexin 3
hsa-miR-210-3p	MIMAT0000267	858360	http://www.mirdb.org/cgi-bin/target_detail.cgi?targetID=858360	52	58	http://www.mirdb.org/cgi-bin/mature_mir.cgi?name=hsa-miR-210-3p	FKBP1B	2281	FKBP prolyl isomerase 1B
hsa-miR-210-3p	MIMAT0000267	858403	http://www.mirdb.org/cgi-bin/target_detail.cgi?targetID=858403	53	58	http://www.mirdb.org/cgi-bin/mature_mir.cgi?name=hsa-miR-210-3p	ELFN2	114794	extracellular leucine rich repeat and fibronectin type III domain containing 2
hsa-miR-210-3p	MIMAT0000267	858358	http://www.mirdb.org/cgi-bin/target_detail.cgi?targetID=858358	54	58	http://www.mirdb.org/cgi-bin/mature_mir.cgi?name=hsa-miR-210-3p	MGRN1	23295	mahogunin ring finger 1
hsa-miR-210-3p	MIMAT0000267	858407	http://www.mirdb.org/cgi-bin/target_detail.cgi?targetID=858407	55	57	http://www.mirdb.org/cgi-bin/mature_mir.cgi?name=hsa-miR-210-3p	KIAA1143	57456	KIAA1143
hsa-miR-210-3p	MIMAT0000267	858352	http://www.mirdb.org/cgi-bin/target_detail.cgi?targetID=858352	56	57	http://www.mirdb.org/cgi-bin/mature_mir.cgi?name=hsa-miR-210-3p	PPM1K	152926	protein phosphatase, Mg2+/Mn2+ dependent 1K
hsa-miR-210-3p	MIMAT0000267	858431	http://www.mirdb.org/cgi-bin/target_detail.cgi?targetID=858431	57	57	http://www.mirdb.org/cgi-bin/mature_mir.cgi?name=hsa-miR-210-3p	KCMF1	56888	potassium channel modulatory factor 1
hsa-miR-210-3p	MIMAT0000267	858398	http://www.mirdb.org/cgi-bin/target_detail.cgi?targetID=858398	58	57	http://www.mirdb.org/cgi-bin/mature_mir.cgi?name=hsa-miR-210-3p	DSG1	1828	desmoglein 1
hsa-miR-210-3p	MIMAT0000267	858376	http://www.mirdb.org/cgi-bin/target_detail.cgi?targetID=858376	59	56	http://www.mirdb.org/cgi-bin/mature_mir.cgi?name=hsa-miR-210-3p	E2F3	1871	E2F transcription factor 3
hsa-miR-210-3p	MIMAT0000267	858355	http://www.mirdb.org/cgi-bin/target_detail.cgi?targetID=858355	60	56	http://www.mirdb.org/cgi-bin/mature_mir.cgi?name=hsa-miR-210-3p	TNPO3	23534	transportin 3
hsa-miR-210-3p	MIMAT0000267	858427	http://www.mirdb.org/cgi-bin/target_detail.cgi?targetID=858427	61	56	http://www.mirdb.org/cgi-bin/mature_mir.cgi?name=hsa-miR-210-3p	INHBB	3625	inhibin subunit beta B
hsa-miR-210-3p	MIMAT0000267	858392	http://www.mirdb.org/cgi-bin/target_detail.cgi?targetID=858392	62	55	http://www.mirdb.org/cgi-bin/mature_mir.cgi?name=hsa-miR-210-3p	NMNAT2	23057	nicotinamide nucleotide adenylyltransferase 2
hsa-miR-210-3p	MIMAT0000267	858384	http://www.mirdb.org/cgi-bin/target_detail.cgi?targetID=858384	63	54	http://www.mirdb.org/cgi-bin/mature_mir.cgi?name=hsa-miR-210-3p	MIGA2	84895	mitoguardin 2
hsa-miR-210-3p	MIMAT0000267	858413	http://www.mirdb.org/cgi-bin/target_detail.cgi?targetID=858413	64	54	http://www.mirdb.org/cgi-bin/mature_mir.cgi?name=hsa-miR-210-3p	CCDC32	90416	coiled-coil domain containing 32
hsa-miR-210-3p	MIMAT0000267	858433	http://www.mirdb.org/cgi-bin/target_detail.cgi?targetID=858433	65	53	http://www.mirdb.org/cgi-bin/mature_mir.cgi?name=hsa-miR-210-3p	ATP2B3	492	ATPase plasma membrane Ca2+ transporting 3
hsa-miR-210-3p	MIMAT0000267	858432	http://www.mirdb.org/cgi-bin/target_detail.cgi?targetID=858432	66	53	http://www.mirdb.org/cgi-bin/mature_mir.cgi?name=hsa-miR-210-3p	MLC1	23209	megalencephalic leukoencephalopathy with subcortical cysts 1
hsa-miR-210-3p	MIMAT0000267	858375	http://www.mirdb.org/cgi-bin/target_detail.cgi?targetID=858375	67	53	http://www.mirdb.org/cgi-bin/mature_mir.cgi?name=hsa-miR-210-3p	GGNBP2	79893	gametogenetin binding protein 2
hsa-miR-210-3p	MIMAT0000267	858368	http://www.mirdb.org/cgi-bin/target_detail.cgi?targetID=858368	68	53	http://www.mirdb.org/cgi-bin/mature_mir.cgi?name=hsa-miR-210-3p	CNTNAP5	129684	contactin associated protein like 5
hsa-miR-210-3p	MIMAT0000267	858382	http://www.mirdb.org/cgi-bin/target_detail.cgi?targetID=858382	69	53	http://www.mirdb.org/cgi-bin/mature_mir.cgi?name=hsa-miR-210-3p	SSX1	6756	SSX family member 1
hsa-miR-210-3p	MIMAT0000267	858374	http://www.mirdb.org/cgi-bin/target_detail.cgi?targetID=858374	70	53	http://www.mirdb.org/cgi-bin/mature_mir.cgi?name=hsa-miR-210-3p	USH2A	7399	usherin
hsa-miR-210-3p	MIMAT0000267	858404	http://www.mirdb.org/cgi-bin/target_detail.cgi?targetID=858404	71	53	http://www.mirdb.org/cgi-bin/mature_mir.cgi?name=hsa-miR-210-3p	HOXA9	3205	homeobox A9
hsa-miR-210-3p	MIMAT0000267	858414	http://www.mirdb.org/cgi-bin/target_detail.cgi?targetID=858414	72	52	http://www.mirdb.org/cgi-bin/mature_mir.cgi?name=hsa-miR-210-3p	MYORG	57462	myogenesis regulating glycosidase (putative)
hsa-miR-210-3p	MIMAT0000267	858410	http://www.mirdb.org/cgi-bin/target_detail.cgi?targetID=858410	73	52	http://www.mirdb.org/cgi-bin/mature_mir.cgi?name=hsa-miR-210-3p	SAMD12	401474	sterile alpha motif domain containing 12
hsa-miR-210-3p	MIMAT0000267	858409	http://www.mirdb.org/cgi-bin/target_detail.cgi?targetID=858409	74	52	http://www.mirdb.org/cgi-bin/mature_mir.cgi?name=hsa-miR-210-3p	ESCO2	157570	establishment of sister chromatid cohesion N-acetyltransferase 2
hsa-miR-210-3p	MIMAT0000267	858423	http://www.mirdb.org/cgi-bin/target_detail.cgi?targetID=858423	75	51	http://www.mirdb.org/cgi-bin/mature_mir.cgi?name=hsa-miR-210-3p	KLF12	11278	Kruppel like factor 12
hsa-miR-210-3p	MIMAT0000267	858405	http://www.mirdb.org/cgi-bin/target_detail.cgi?targetID=858405	76	51	http://www.mirdb.org/cgi-bin/mature_mir.cgi?name=hsa-miR-210-3p	RAB7A	7879	RAB7A, member RAS oncogene family
hsa-miR-210-3p	MIMAT0000267	858377	http://www.mirdb.org/cgi-bin/target_detail.cgi?targetID=858377	77	51	http://www.mirdb.org/cgi-bin/mature_mir.cgi?name=hsa-miR-210-3p	MZF1	7593	myeloid zinc finger 1
hsa-miR-210-3p	MIMAT0000267	858397	http://www.mirdb.org/cgi-bin/target_detail.cgi?targetID=858397	78	51	http://www.mirdb.org/cgi-bin/mature_mir.cgi?name=hsa-miR-210-3p	C5orf38	153571	chromosome 5 open reading frame 38
hsa-miR-210-3p	MIMAT0000267	858420	http://www.mirdb.org/cgi-bin/target_detail.cgi?targetID=858420	79	51	http://www.mirdb.org/cgi-bin/mature_mir.cgi?name=hsa-miR-210-3p	PIK3R5	23533	phosphoinositide-3-kinase regulatory subunit 5
hsa-miR-210-3p	MIMAT0000267	858428	http://www.mirdb.org/cgi-bin/target_detail.cgi?targetID=858428	80	51	http://www.mirdb.org/cgi-bin/mature_mir.cgi?name=hsa-miR-210-3p	CD22	933	CD22 molecule
hsa-miR-210-3p	MIMAT0000267	858421	http://www.mirdb.org/cgi-bin/target_detail.cgi?targetID=858421	81	50	http://www.mirdb.org/cgi-bin/mature_mir.cgi?name=hsa-miR-210-3p	SDHD	6392	succinate dehydrogenase complex subunit D
hsa-miR-210-3p	MIMAT0000267	858401	http://www.mirdb.org/cgi-bin/target_detail.cgi?targetID=858401	82	50	http://www.mirdb.org/cgi-bin/mature_mir.cgi?name=hsa-miR-210-3p	MPEG1	219972	macrophage expressed 1
hsa-miR-210-3p	MIMAT0000267	858389	http://www.mirdb.org/cgi-bin/target_detail.cgi?targetID=858389	83	50	http://www.mirdb.org/cgi-bin/mature_mir.cgi?name=hsa-miR-210-3p	ADGRA1	84435	adhesion G protein-coupled receptor A1
hsa-miR-210-5p	MIMAT0026475	2738690	http://www.mirdb.org/cgi-bin/target_detail.cgi?targetID=2738690	1	99	http://www.mirdb.org/cgi-bin/mature_mir.cgi?name=hsa-miR-210-5p	BTG2	7832	BTG anti-proliferation factor 2
hsa-miR-210-5p	MIMAT0026475	2738965	http://www.mirdb.org/cgi-bin/target_detail.cgi?targetID=2738965	2	96	http://www.mirdb.org/cgi-bin/mature_mir.cgi?name=hsa-miR-210-5p	SH3BP4	23677	SH3 domain binding protein 4
hsa-miR-210-5p	MIMAT0026475	2738972	http://www.mirdb.org/cgi-bin/target_detail.cgi?targetID=2738972	3	95	http://www.mirdb.org/cgi-bin/mature_mir.cgi?name=hsa-miR-210-5p	ZNF385B	151126	zinc finger protein 385B
hsa-miR-210-5p	MIMAT0026475	2738870	http://www.mirdb.org/cgi-bin/target_detail.cgi?targetID=2738870	4	95	http://www.mirdb.org/cgi-bin/mature_mir.cgi?name=hsa-miR-210-5p	BICD2	23299	BICD cargo adaptor 2
hsa-miR-210-5p	MIMAT0026475	2738828	http://www.mirdb.org/cgi-bin/target_detail.cgi?targetID=2738828	5	94	http://www.mirdb.org/cgi-bin/mature_mir.cgi?name=hsa-miR-210-5p	EP300	2033	E1A binding protein p300
hsa-miR-210-5p	MIMAT0026475	2738736	http://www.mirdb.org/cgi-bin/target_detail.cgi?targetID=2738736	6	94	http://www.mirdb.org/cgi-bin/mature_mir.cgi?name=hsa-miR-210-5p	FAM161A	84140	FAM161A, centrosomal protein
hsa-miR-210-5p	MIMAT0026475	2738730	http://www.mirdb.org/cgi-bin/target_detail.cgi?targetID=2738730	7	93	http://www.mirdb.org/cgi-bin/mature_mir.cgi?name=hsa-miR-210-5p	ANKRD13B	124930	ankyrin repeat domain 13B
hsa-miR-210-5p	MIMAT0026475	2738666	http://www.mirdb.org/cgi-bin/target_detail.cgi?targetID=2738666	8	93	http://www.mirdb.org/cgi-bin/mature_mir.cgi?name=hsa-miR-210-5p	TENM2	57451	teneurin transmembrane protein 2
hsa-miR-210-5p	MIMAT0026475	2738773	http://www.mirdb.org/cgi-bin/target_detail.cgi?targetID=2738773	9	91	http://www.mirdb.org/cgi-bin/mature_mir.cgi?name=hsa-miR-210-5p	KCNAB2	8514	potassium voltage-gated channel subfamily A regulatory beta subunit 2
hsa-miR-210-5p	MIMAT0026475	2738939	http://www.mirdb.org/cgi-bin/target_detail.cgi?targetID=2738939	10	91	http://www.mirdb.org/cgi-bin/mature_mir.cgi?name=hsa-miR-210-5p	SHQ1	55164	SHQ1, H/ACA ribonucleoprotein assembly factor
hsa-miR-210-5p	MIMAT0026475	2738881	http://www.mirdb.org/cgi-bin/target_detail.cgi?targetID=2738881	11	91	http://www.mirdb.org/cgi-bin/mature_mir.cgi?name=hsa-miR-210-5p	KIRREL1	55243	kirre like nephrin family adhesion molecule 1
hsa-miR-210-5p	MIMAT0026475	2738982	http://www.mirdb.org/cgi-bin/target_detail.cgi?targetID=2738982	12	90	http://www.mirdb.org/cgi-bin/mature_mir.cgi?name=hsa-miR-210-5p	LDLRAD2	401944	low density lipoprotein receptor class A domain containing 2
hsa-miR-210-5p	MIMAT0026475	2738759	http://www.mirdb.org/cgi-bin/target_detail.cgi?targetID=2738759	13	90	http://www.mirdb.org/cgi-bin/mature_mir.cgi?name=hsa-miR-210-5p	NOL4	8715	nucleolar protein 4
hsa-miR-210-5p	MIMAT0026475	2738617	http://www.mirdb.org/cgi-bin/target_detail.cgi?targetID=2738617	14	89	http://www.mirdb.org/cgi-bin/mature_mir.cgi?name=hsa-miR-210-5p	MYO18A	399687	myosin XVIIIA
hsa-miR-210-5p	MIMAT0026475	2738776	http://www.mirdb.org/cgi-bin/target_detail.cgi?targetID=2738776	15	88	http://www.mirdb.org/cgi-bin/mature_mir.cgi?name=hsa-miR-210-5p	ELOVL2	54898	ELOVL fatty acid elongase 2
hsa-miR-210-5p	MIMAT0026475	2738895	http://www.mirdb.org/cgi-bin/target_detail.cgi?targetID=2738895	16	87	http://www.mirdb.org/cgi-bin/mature_mir.cgi?name=hsa-miR-210-5p	AKT3	10000	AKT serine/threonine kinase 3
hsa-miR-210-5p	MIMAT0026475	2738661	http://www.mirdb.org/cgi-bin/target_detail.cgi?targetID=2738661	17	87	http://www.mirdb.org/cgi-bin/mature_mir.cgi?name=hsa-miR-210-5p	ABCA1	19	ATP binding cassette subfamily A member 1
hsa-miR-210-5p	MIMAT0026475	2738674	http://www.mirdb.org/cgi-bin/target_detail.cgi?targetID=2738674	18	87	http://www.mirdb.org/cgi-bin/mature_mir.cgi?name=hsa-miR-210-5p	ATXN7L3	56970	ataxin 7 like 3
hsa-miR-210-5p	MIMAT0026475	2738955	http://www.mirdb.org/cgi-bin/target_detail.cgi?targetID=2738955	19	87	http://www.mirdb.org/cgi-bin/mature_mir.cgi?name=hsa-miR-210-5p	RIMS4	140730	regulating synaptic membrane exocytosis 4
hsa-miR-210-5p	MIMAT0026475	2738787	http://www.mirdb.org/cgi-bin/target_detail.cgi?targetID=2738787	20	87	http://www.mirdb.org/cgi-bin/mature_mir.cgi?name=hsa-miR-210-5p	ISLR	3671	immunoglobulin superfamily containing leucine rich repeat
hsa-miR-210-5p	MIMAT0026475	2738769	http://www.mirdb.org/cgi-bin/target_detail.cgi?targetID=2738769	21	87	http://www.mirdb.org/cgi-bin/mature_mir.cgi?name=hsa-miR-210-5p	ZDHHC22	283576	zinc finger DHHC-type containing 22
hsa-miR-210-5p	MIMAT0026475	2738819	http://www.mirdb.org/cgi-bin/target_detail.cgi?targetID=2738819	22	86	http://www.mirdb.org/cgi-bin/mature_mir.cgi?name=hsa-miR-210-5p	LRP4	4038	LDL receptor related protein 4
hsa-miR-210-5p	MIMAT0026475	2738682	http://www.mirdb.org/cgi-bin/target_detail.cgi?targetID=2738682	23	86	http://www.mirdb.org/cgi-bin/mature_mir.cgi?name=hsa-miR-210-5p	PPTC7	160760	PTC7 protein phosphatase homolog
hsa-miR-210-5p	MIMAT0026475	2738934	http://www.mirdb.org/cgi-bin/target_detail.cgi?targetID=2738934	24	86	http://www.mirdb.org/cgi-bin/mature_mir.cgi?name=hsa-miR-210-5p	RIMS3	9783	regulating synaptic membrane exocytosis 3
hsa-miR-210-5p	MIMAT0026475	2738733	http://www.mirdb.org/cgi-bin/target_detail.cgi?targetID=2738733	25	86	http://www.mirdb.org/cgi-bin/mature_mir.cgi?name=hsa-miR-210-5p	CDK13	8621	cyclin dependent kinase 13
hsa-miR-210-5p	MIMAT0026475	2738948	http://www.mirdb.org/cgi-bin/target_detail.cgi?targetID=2738948	26	85	http://www.mirdb.org/cgi-bin/mature_mir.cgi?name=hsa-miR-210-5p	TBX4	9496	T-box 4
hsa-miR-210-5p	MIMAT0026475	2738697	http://www.mirdb.org/cgi-bin/target_detail.cgi?targetID=2738697	27	85	http://www.mirdb.org/cgi-bin/mature_mir.cgi?name=hsa-miR-210-5p	ERFE	151176	erythroferrone
hsa-miR-210-5p	MIMAT0026475	2738864	http://www.mirdb.org/cgi-bin/target_detail.cgi?targetID=2738864	28	85	http://www.mirdb.org/cgi-bin/mature_mir.cgi?name=hsa-miR-210-5p	FAF2	23197	Fas associated factor family member 2
hsa-miR-210-5p	MIMAT0026475	2738750	http://www.mirdb.org/cgi-bin/target_detail.cgi?targetID=2738750	29	85	http://www.mirdb.org/cgi-bin/mature_mir.cgi?name=hsa-miR-210-5p	OAZ2	4947	ornithine decarboxylase antizyme 2
hsa-miR-210-5p	MIMAT0026475	2738633	http://www.mirdb.org/cgi-bin/target_detail.cgi?targetID=2738633	30	85	http://www.mirdb.org/cgi-bin/mature_mir.cgi?name=hsa-miR-210-5p	DHRSX	207063	dehydrogenase/reductase X-linked
hsa-miR-210-5p	MIMAT0026475	2738747	http://www.mirdb.org/cgi-bin/target_detail.cgi?targetID=2738747	31	84	http://www.mirdb.org/cgi-bin/mature_mir.cgi?name=hsa-miR-210-5p	ANKRD52	283373	ankyrin repeat domain 52
hsa-miR-210-5p	MIMAT0026475	2738868	http://www.mirdb.org/cgi-bin/target_detail.cgi?targetID=2738868	32	84	http://www.mirdb.org/cgi-bin/mature_mir.cgi?name=hsa-miR-210-5p	ADRA1B	147	adrenoceptor alpha 1B
hsa-miR-210-5p	MIMAT0026475	2738695	http://www.mirdb.org/cgi-bin/target_detail.cgi?targetID=2738695	33	84	http://www.mirdb.org/cgi-bin/mature_mir.cgi?name=hsa-miR-210-5p	ZIC3	7547	Zic family member 3
hsa-miR-210-5p	MIMAT0026475	2738945	http://www.mirdb.org/cgi-bin/target_detail.cgi?targetID=2738945	34	84	http://www.mirdb.org/cgi-bin/mature_mir.cgi?name=hsa-miR-210-5p	NPNT	255743	nephronectin
hsa-miR-210-5p	MIMAT0026475	2738967	http://www.mirdb.org/cgi-bin/target_detail.cgi?targetID=2738967	35	84	http://www.mirdb.org/cgi-bin/mature_mir.cgi?name=hsa-miR-210-5p	ARL17A	51326	ADP ribosylation factor like GTPase 17A
hsa-miR-210-5p	MIMAT0026475	2738793	http://www.mirdb.org/cgi-bin/target_detail.cgi?targetID=2738793	36	83	http://www.mirdb.org/cgi-bin/mature_mir.cgi?name=hsa-miR-210-5p	MEX3A	92312	mex-3 RNA binding family member A
hsa-miR-210-5p	MIMAT0026475	2738656	http://www.mirdb.org/cgi-bin/target_detail.cgi?targetID=2738656	37	83	http://www.mirdb.org/cgi-bin/mature_mir.cgi?name=hsa-miR-210-5p	FAM89B	23625	family with sequence similarity 89 member B
hsa-miR-210-5p	MIMAT0026475	2738740	http://www.mirdb.org/cgi-bin/target_detail.cgi?targetID=2738740	38	83	http://www.mirdb.org/cgi-bin/mature_mir.cgi?name=hsa-miR-210-5p	DAG1	1605	dystroglycan 1
hsa-miR-210-5p	MIMAT0026475	2738825	http://www.mirdb.org/cgi-bin/target_detail.cgi?targetID=2738825	39	83	http://www.mirdb.org/cgi-bin/mature_mir.cgi?name=hsa-miR-210-5p	STX17	55014	syntaxin 17
hsa-miR-210-5p	MIMAT0026475	2739008	http://www.mirdb.org/cgi-bin/target_detail.cgi?targetID=2739008	40	83	http://www.mirdb.org/cgi-bin/mature_mir.cgi?name=hsa-miR-210-5p	EDC3	80153	enhancer of mRNA decapping 3
hsa-miR-210-5p	MIMAT0026475	2738951	http://www.mirdb.org/cgi-bin/target_detail.cgi?targetID=2738951	41	83	http://www.mirdb.org/cgi-bin/mature_mir.cgi?name=hsa-miR-210-5p	CAMK2A	815	calcium/calmodulin dependent protein kinase II alpha
hsa-miR-210-5p	MIMAT0026475	2738962	http://www.mirdb.org/cgi-bin/target_detail.cgi?targetID=2738962	42	83	http://www.mirdb.org/cgi-bin/mature_mir.cgi?name=hsa-miR-210-5p	C20orf202	400831	chromosome 20 open reading frame 202
hsa-miR-210-5p	MIMAT0026475	2738865	http://www.mirdb.org/cgi-bin/target_detail.cgi?targetID=2738865	43	82	http://www.mirdb.org/cgi-bin/mature_mir.cgi?name=hsa-miR-210-5p	MYL10	93408	myosin light chain 10
hsa-miR-210-5p	MIMAT0026475	2738838	http://www.mirdb.org/cgi-bin/target_detail.cgi?targetID=2738838	44	82	http://www.mirdb.org/cgi-bin/mature_mir.cgi?name=hsa-miR-210-5p	GPATCH3	63906	G-patch domain containing 3
hsa-miR-210-5p	MIMAT0026475	2738766	http://www.mirdb.org/cgi-bin/target_detail.cgi?targetID=2738766	45	82	http://www.mirdb.org/cgi-bin/mature_mir.cgi?name=hsa-miR-210-5p	TMIE	259236	transmembrane inner ear
hsa-miR-210-5p	MIMAT0026475	2738623	http://www.mirdb.org/cgi-bin/target_detail.cgi?targetID=2738623	46	82	http://www.mirdb.org/cgi-bin/mature_mir.cgi?name=hsa-miR-210-5p	TFCP2L1	29842	transcription factor CP2 like 1
hsa-miR-210-5p	MIMAT0026475	2739011	http://www.mirdb.org/cgi-bin/target_detail.cgi?targetID=2739011	47	82	http://www.mirdb.org/cgi-bin/mature_mir.cgi?name=hsa-miR-210-5p	ARL16	339231	ADP ribosylation factor like GTPase 16
hsa-miR-210-5p	MIMAT0026475	2738830	http://www.mirdb.org/cgi-bin/target_detail.cgi?targetID=2738830	48	81	http://www.mirdb.org/cgi-bin/mature_mir.cgi?name=hsa-miR-210-5p	RGS6	9628	regulator of G protein signaling 6
hsa-miR-210-5p	MIMAT0026475	2738911	http://www.mirdb.org/cgi-bin/target_detail.cgi?targetID=2738911	49	81	http://www.mirdb.org/cgi-bin/mature_mir.cgi?name=hsa-miR-210-5p	PID1	55022	phosphotyrosine interaction domain containing 1
hsa-miR-210-5p	MIMAT0026475	2738721	http://www.mirdb.org/cgi-bin/target_detail.cgi?targetID=2738721	50	81	http://www.mirdb.org/cgi-bin/mature_mir.cgi?name=hsa-miR-210-5p	USF1	7391	upstream transcription factor 1
hsa-miR-210-5p	MIMAT0026475	2738777	http://www.mirdb.org/cgi-bin/target_detail.cgi?targetID=2738777	51	81	http://www.mirdb.org/cgi-bin/mature_mir.cgi?name=hsa-miR-210-5p	EMC10	284361	ER membrane protein complex subunit 10
hsa-miR-210-5p	MIMAT0026475	2738626	http://www.mirdb.org/cgi-bin/target_detail.cgi?targetID=2738626	52	81	http://www.mirdb.org/cgi-bin/mature_mir.cgi?name=hsa-miR-210-5p	SEMA4B	10509	semaphorin 4B
hsa-miR-210-5p	MIMAT0026475	2738950	http://www.mirdb.org/cgi-bin/target_detail.cgi?targetID=2738950	53	80	http://www.mirdb.org/cgi-bin/mature_mir.cgi?name=hsa-miR-210-5p	LOC100506422	100506422	putative deoxyuridine 5'-triphosphate nucleotidohydrolase-like protein FLJ16323
hsa-miR-210-5p	MIMAT0026475	2738701	http://www.mirdb.org/cgi-bin/target_detail.cgi?targetID=2738701	54	80	http://www.mirdb.org/cgi-bin/mature_mir.cgi?name=hsa-miR-210-5p	PTPRD	5789	protein tyrosine phosphatase, receptor type D
hsa-miR-210-5p	MIMAT0026475	2738755	http://www.mirdb.org/cgi-bin/target_detail.cgi?targetID=2738755	55	80	http://www.mirdb.org/cgi-bin/mature_mir.cgi?name=hsa-miR-210-5p	PHF21A	51317	PHD finger protein 21A
hsa-miR-210-5p	MIMAT0026475	2738898	http://www.mirdb.org/cgi-bin/target_detail.cgi?targetID=2738898	56	80	http://www.mirdb.org/cgi-bin/mature_mir.cgi?name=hsa-miR-210-5p	KCNH7	90134	potassium voltage-gated channel subfamily H member 7
hsa-miR-210-5p	MIMAT0026475	2738817	http://www.mirdb.org/cgi-bin/target_detail.cgi?targetID=2738817	57	79	http://www.mirdb.org/cgi-bin/mature_mir.cgi?name=hsa-miR-210-5p	NUDT16	131870	nudix hydrolase 16
hsa-miR-210-5p	MIMAT0026475	2738960	http://www.mirdb.org/cgi-bin/target_detail.cgi?targetID=2738960	58	79	http://www.mirdb.org/cgi-bin/mature_mir.cgi?name=hsa-miR-210-5p	ZNF76	7629	zinc finger protein 76
hsa-miR-210-5p	MIMAT0026475	2738660	http://www.mirdb.org/cgi-bin/target_detail.cgi?targetID=2738660	59	79	http://www.mirdb.org/cgi-bin/mature_mir.cgi?name=hsa-miR-210-5p	SPTBN5	51332	spectrin beta, non-erythrocytic 5
hsa-miR-210-5p	MIMAT0026475	2738778	http://www.mirdb.org/cgi-bin/target_detail.cgi?targetID=2738778	60	79	http://www.mirdb.org/cgi-bin/mature_mir.cgi?name=hsa-miR-210-5p	ENAM	10117	enamelin
hsa-miR-210-5p	MIMAT0026475	2738837	http://www.mirdb.org/cgi-bin/target_detail.cgi?targetID=2738837	61	79	http://www.mirdb.org/cgi-bin/mature_mir.cgi?name=hsa-miR-210-5p	ZER1	10444	zyg-11 related cell cycle regulator
hsa-miR-210-5p	MIMAT0026475	2738694	http://www.mirdb.org/cgi-bin/target_detail.cgi?targetID=2738694	62	78	http://www.mirdb.org/cgi-bin/mature_mir.cgi?name=hsa-miR-210-5p	HIPK1	204851	homeodomain interacting protein kinase 1
hsa-miR-210-5p	MIMAT0026475	2738897	http://www.mirdb.org/cgi-bin/target_detail.cgi?targetID=2738897	63	78	http://www.mirdb.org/cgi-bin/mature_mir.cgi?name=hsa-miR-210-5p	MKRN3	7681	makorin ring finger protein 3
hsa-miR-210-5p	MIMAT0026475	2738790	http://www.mirdb.org/cgi-bin/target_detail.cgi?targetID=2738790	64	78	http://www.mirdb.org/cgi-bin/mature_mir.cgi?name=hsa-miR-210-5p	FAM86B1	85002	family with sequence similarity 86 member B1
hsa-miR-210-5p	MIMAT0026475	2738636	http://www.mirdb.org/cgi-bin/target_detail.cgi?targetID=2738636	65	78	http://www.mirdb.org/cgi-bin/mature_mir.cgi?name=hsa-miR-210-5p	EFNA3	1944	ephrin A3
hsa-miR-210-5p	MIMAT0026475	2738888	http://www.mirdb.org/cgi-bin/target_detail.cgi?targetID=2738888	66	78	http://www.mirdb.org/cgi-bin/mature_mir.cgi?name=hsa-miR-210-5p	RNF215	200312	ring finger protein 215
hsa-miR-210-5p	MIMAT0026475	2738746	http://www.mirdb.org/cgi-bin/target_detail.cgi?targetID=2738746	67	77	http://www.mirdb.org/cgi-bin/mature_mir.cgi?name=hsa-miR-210-5p	PTPA	5524	protein phosphatase 2 phosphatase activator
hsa-miR-210-5p	MIMAT0026475	2738981	http://www.mirdb.org/cgi-bin/target_detail.cgi?targetID=2738981	68	77	http://www.mirdb.org/cgi-bin/mature_mir.cgi?name=hsa-miR-210-5p	FAM86C1	55199	family with sequence similarity 86 member C1
hsa-miR-210-5p	MIMAT0026475	2738651	http://www.mirdb.org/cgi-bin/target_detail.cgi?targetID=2738651	69	77	http://www.mirdb.org/cgi-bin/mature_mir.cgi?name=hsa-miR-210-5p	KMT2C	58508	lysine methyltransferase 2C
hsa-miR-210-5p	MIMAT0026475	2739016	http://www.mirdb.org/cgi-bin/target_detail.cgi?targetID=2739016	70	77	http://www.mirdb.org/cgi-bin/mature_mir.cgi?name=hsa-miR-210-5p	LDB3	11155	LIM domain binding 3
hsa-miR-210-5p	MIMAT0026475	2738665	http://www.mirdb.org/cgi-bin/target_detail.cgi?targetID=2738665	71	77	http://www.mirdb.org/cgi-bin/mature_mir.cgi?name=hsa-miR-210-5p	LSM11	134353	LSM11, U7 small nuclear RNA associated
hsa-miR-210-5p	MIMAT0026475	2738745	http://www.mirdb.org/cgi-bin/target_detail.cgi?targetID=2738745	72	77	http://www.mirdb.org/cgi-bin/mature_mir.cgi?name=hsa-miR-210-5p	AP2B1	163	adaptor related protein complex 2 subunit beta 1
hsa-miR-210-5p	MIMAT0026475	2738852	http://www.mirdb.org/cgi-bin/target_detail.cgi?targetID=2738852	73	76	http://www.mirdb.org/cgi-bin/mature_mir.cgi?name=hsa-miR-210-5p	SOX10	6663	SRY-box 10
hsa-miR-210-5p	MIMAT0026475	2738997	http://www.mirdb.org/cgi-bin/target_detail.cgi?targetID=2738997	74	76	http://www.mirdb.org/cgi-bin/mature_mir.cgi?name=hsa-miR-210-5p	GABRB2	2561	gamma-aminobutyric acid type A receptor beta2 subunit
hsa-miR-210-5p	MIMAT0026475	2738872	http://www.mirdb.org/cgi-bin/target_detail.cgi?targetID=2738872	75	76	http://www.mirdb.org/cgi-bin/mature_mir.cgi?name=hsa-miR-210-5p	SRF	6722	serum response factor
hsa-miR-210-5p	MIMAT0026475	2738768	http://www.mirdb.org/cgi-bin/target_detail.cgi?targetID=2738768	76	76	http://www.mirdb.org/cgi-bin/mature_mir.cgi?name=hsa-miR-210-5p	FLRT2	23768	fibronectin leucine rich transmembrane protein 2
hsa-miR-210-5p	MIMAT0026475	2738999	http://www.mirdb.org/cgi-bin/target_detail.cgi?targetID=2738999	77	76	http://www.mirdb.org/cgi-bin/mature_mir.cgi?name=hsa-miR-210-5p	TOMM40	10452	translocase of outer mitochondrial membrane 40
hsa-miR-210-5p	MIMAT0026475	2738640	http://www.mirdb.org/cgi-bin/target_detail.cgi?targetID=2738640	78	76	http://www.mirdb.org/cgi-bin/mature_mir.cgi?name=hsa-miR-210-5p	PAGR1	79447	PAXIP1 associated glutamate rich protein 1
hsa-miR-210-5p	MIMAT0026475	2738735	http://www.mirdb.org/cgi-bin/target_detail.cgi?targetID=2738735	79	76	http://www.mirdb.org/cgi-bin/mature_mir.cgi?name=hsa-miR-210-5p	LMO2	4005	LIM domain only 2
hsa-miR-210-5p	MIMAT0026475	2738855	http://www.mirdb.org/cgi-bin/target_detail.cgi?targetID=2738855	80	76	http://www.mirdb.org/cgi-bin/mature_mir.cgi?name=hsa-miR-210-5p	ZMYM3	9203	zinc finger MYM-type containing 3
hsa-miR-210-5p	MIMAT0026475	2738856	http://www.mirdb.org/cgi-bin/target_detail.cgi?targetID=2738856	81	76	http://www.mirdb.org/cgi-bin/mature_mir.cgi?name=hsa-miR-210-5p	TMEM250	90120	transmembrane protein 250
hsa-miR-210-5p	MIMAT0026475	2738681	http://www.mirdb.org/cgi-bin/target_detail.cgi?targetID=2738681	82	76	http://www.mirdb.org/cgi-bin/mature_mir.cgi?name=hsa-miR-210-5p	MFAP3L	9848	microfibril associated protein 3 like
hsa-miR-210-5p	MIMAT0026475	2738749	http://www.mirdb.org/cgi-bin/target_detail.cgi?targetID=2738749	83	75	http://www.mirdb.org/cgi-bin/mature_mir.cgi?name=hsa-miR-210-5p	EEF2KMT	196483	eukaryotic elongation factor 2 lysine methyltransferase
hsa-miR-210-5p	MIMAT0026475	2738941	http://www.mirdb.org/cgi-bin/target_detail.cgi?targetID=2738941	84	75	http://www.mirdb.org/cgi-bin/mature_mir.cgi?name=hsa-miR-210-5p	TMEM62	80021	transmembrane protein 62
hsa-miR-210-5p	MIMAT0026475	2738910	http://www.mirdb.org/cgi-bin/target_detail.cgi?targetID=2738910	85	75	http://www.mirdb.org/cgi-bin/mature_mir.cgi?name=hsa-miR-210-5p	MTMR2	8898	myotubularin related protein 2
hsa-miR-210-5p	MIMAT0026475	2738935	http://www.mirdb.org/cgi-bin/target_detail.cgi?targetID=2738935	86	75	http://www.mirdb.org/cgi-bin/mature_mir.cgi?name=hsa-miR-210-5p	TNFAIP2	7127	TNF alpha induced protein 2
hsa-miR-210-5p	MIMAT0026475	2738631	http://www.mirdb.org/cgi-bin/target_detail.cgi?targetID=2738631	87	75	http://www.mirdb.org/cgi-bin/mature_mir.cgi?name=hsa-miR-210-5p	FOXJ1	2302	forkhead box J1
hsa-miR-210-5p	MIMAT0026475	2738810	http://www.mirdb.org/cgi-bin/target_detail.cgi?targetID=2738810	88	75	http://www.mirdb.org/cgi-bin/mature_mir.cgi?name=hsa-miR-210-5p	CDK5RAP2	55755	CDK5 regulatory subunit associated protein 2
hsa-miR-210-5p	MIMAT0026475	2738706	http://www.mirdb.org/cgi-bin/target_detail.cgi?targetID=2738706	89	75	http://www.mirdb.org/cgi-bin/mature_mir.cgi?name=hsa-miR-210-5p	TBC1D16	125058	TBC1 domain family member 16
hsa-miR-210-5p	MIMAT0026475	2738705	http://www.mirdb.org/cgi-bin/target_detail.cgi?targetID=2738705	90	75	http://www.mirdb.org/cgi-bin/mature_mir.cgi?name=hsa-miR-210-5p	PRKCQ	5588	protein kinase C theta
hsa-miR-210-5p	MIMAT0026475	2738789	http://www.mirdb.org/cgi-bin/target_detail.cgi?targetID=2738789	91	75	http://www.mirdb.org/cgi-bin/mature_mir.cgi?name=hsa-miR-210-5p	FAM160B2	64760	family with sequence similarity 160 member B2
hsa-miR-210-5p	MIMAT0026475	2738929	http://www.mirdb.org/cgi-bin/target_detail.cgi?targetID=2738929	92	75	http://www.mirdb.org/cgi-bin/mature_mir.cgi?name=hsa-miR-210-5p	FAM167A	83648	family with sequence similarity 167 member A
hsa-miR-210-5p	MIMAT0026475	2739003	http://www.mirdb.org/cgi-bin/target_detail.cgi?targetID=2739003	93	75	http://www.mirdb.org/cgi-bin/mature_mir.cgi?name=hsa-miR-210-5p	ARL6IP4	51329	ADP ribosylation factor like GTPase 6 interacting protein 4
hsa-miR-210-5p	MIMAT0026475	2738739	http://www.mirdb.org/cgi-bin/target_detail.cgi?targetID=2738739	94	75	http://www.mirdb.org/cgi-bin/mature_mir.cgi?name=hsa-miR-210-5p	GPC1	2817	glypican 1
hsa-miR-210-5p	MIMAT0026475	2739005	http://www.mirdb.org/cgi-bin/target_detail.cgi?targetID=2739005	95	75	http://www.mirdb.org/cgi-bin/mature_mir.cgi?name=hsa-miR-210-5p	TRIM62	55223	tripartite motif containing 62
hsa-miR-210-5p	MIMAT0026475	2738877	http://www.mirdb.org/cgi-bin/target_detail.cgi?targetID=2738877	96	75	http://www.mirdb.org/cgi-bin/mature_mir.cgi?name=hsa-miR-210-5p	CRIM1	51232	cysteine rich transmembrane BMP regulator 1
hsa-miR-210-5p	MIMAT0026475	2738628	http://www.mirdb.org/cgi-bin/target_detail.cgi?targetID=2738628	97	74	http://www.mirdb.org/cgi-bin/mature_mir.cgi?name=hsa-miR-210-5p	ZNF219	51222	zinc finger protein 219
hsa-miR-210-5p	MIMAT0026475	2738618	http://www.mirdb.org/cgi-bin/target_detail.cgi?targetID=2738618	98	74	http://www.mirdb.org/cgi-bin/mature_mir.cgi?name=hsa-miR-210-5p	POLR3H	171568	RNA polymerase III subunit H
hsa-miR-210-5p	MIMAT0026475	2738788	http://www.mirdb.org/cgi-bin/target_detail.cgi?targetID=2738788	99	74	http://www.mirdb.org/cgi-bin/mature_mir.cgi?name=hsa-miR-210-5p	TRAK1	22906	trafficking kinesin protein 1
hsa-miR-210-5p	MIMAT0026475	2738905	http://www.mirdb.org/cgi-bin/target_detail.cgi?targetID=2738905	100	74	http://www.mirdb.org/cgi-bin/mature_mir.cgi?name=hsa-miR-210-5p	FAM131B	9715	family with sequence similarity 131 member B
hsa-miR-210-5p	MIMAT0026475	2738758	http://www.mirdb.org/cgi-bin/target_detail.cgi?targetID=2738758	101	74	http://www.mirdb.org/cgi-bin/mature_mir.cgi?name=hsa-miR-210-5p	HDAC11	79885	histone deacetylase 11
hsa-miR-210-5p	MIMAT0026475	2738954	http://www.mirdb.org/cgi-bin/target_detail.cgi?targetID=2738954	102	74	http://www.mirdb.org/cgi-bin/mature_mir.cgi?name=hsa-miR-210-5p	MTHFR	4524	methylenetetrahydrofolate reductase
hsa-miR-210-5p	MIMAT0026475	2738806	http://www.mirdb.org/cgi-bin/target_detail.cgi?targetID=2738806	103	73	http://www.mirdb.org/cgi-bin/mature_mir.cgi?name=hsa-miR-210-5p	ACVR2B	93	activin A receptor type 2B
hsa-miR-210-5p	MIMAT0026475	2738757	http://www.mirdb.org/cgi-bin/target_detail.cgi?targetID=2738757	104	73	http://www.mirdb.org/cgi-bin/mature_mir.cgi?name=hsa-miR-210-5p	PDS5A	23244	PDS5 cohesin associated factor A
hsa-miR-210-5p	MIMAT0026475	2738805	http://www.mirdb.org/cgi-bin/target_detail.cgi?targetID=2738805	105	73	http://www.mirdb.org/cgi-bin/mature_mir.cgi?name=hsa-miR-210-5p	ORAI2	80228	ORAI calcium release-activated calcium modulator 2
hsa-miR-210-5p	MIMAT0026475	2738719	http://www.mirdb.org/cgi-bin/target_detail.cgi?targetID=2738719	106	73	http://www.mirdb.org/cgi-bin/mature_mir.cgi?name=hsa-miR-210-5p	OTUB2	78990	OTU deubiquitinase, ubiquitin aldehyde binding 2
hsa-miR-210-5p	MIMAT0026475	2738958	http://www.mirdb.org/cgi-bin/target_detail.cgi?targetID=2738958	107	73	http://www.mirdb.org/cgi-bin/mature_mir.cgi?name=hsa-miR-210-5p	POFUT1	23509	protein O-fucosyltransferase 1
hsa-miR-210-5p	MIMAT0026475	2738922	http://www.mirdb.org/cgi-bin/target_detail.cgi?targetID=2738922	108	73	http://www.mirdb.org/cgi-bin/mature_mir.cgi?name=hsa-miR-210-5p	TRABD2B	388630	TraB domain containing 2B
hsa-miR-210-5p	MIMAT0026475	2738938	http://www.mirdb.org/cgi-bin/target_detail.cgi?targetID=2738938	109	73	http://www.mirdb.org/cgi-bin/mature_mir.cgi?name=hsa-miR-210-5p	ADCY1	107	adenylate cyclase 1
hsa-miR-210-5p	MIMAT0026475	2738822	http://www.mirdb.org/cgi-bin/target_detail.cgi?targetID=2738822	110	72	http://www.mirdb.org/cgi-bin/mature_mir.cgi?name=hsa-miR-210-5p	MRPL10	124995	mitochondrial ribosomal protein L10
hsa-miR-210-5p	MIMAT0026475	2738871	http://www.mirdb.org/cgi-bin/target_detail.cgi?targetID=2738871	111	72	http://www.mirdb.org/cgi-bin/mature_mir.cgi?name=hsa-miR-210-5p	ARHGAP35	2909	Rho GTPase activating protein 35
hsa-miR-210-5p	MIMAT0026475	2738764	http://www.mirdb.org/cgi-bin/target_detail.cgi?targetID=2738764	112	72	http://www.mirdb.org/cgi-bin/mature_mir.cgi?name=hsa-miR-210-5p	GRK2	156	G protein-coupled receptor kinase 2
hsa-miR-210-5p	MIMAT0026475	2738809	http://www.mirdb.org/cgi-bin/target_detail.cgi?targetID=2738809	113	72	http://www.mirdb.org/cgi-bin/mature_mir.cgi?name=hsa-miR-210-5p	LRFN4	78999	leucine rich repeat and fibronectin type III domain containing 4
hsa-miR-210-5p	MIMAT0026475	2738961	http://www.mirdb.org/cgi-bin/target_detail.cgi?targetID=2738961	114	72	http://www.mirdb.org/cgi-bin/mature_mir.cgi?name=hsa-miR-210-5p	STK35	140901	serine/threonine kinase 35
hsa-miR-210-5p	MIMAT0026475	2738900	http://www.mirdb.org/cgi-bin/target_detail.cgi?targetID=2738900	115	71	http://www.mirdb.org/cgi-bin/mature_mir.cgi?name=hsa-miR-210-5p	PAFAH1B2	5049	platelet activating factor acetylhydrolase 1b catalytic subunit 2
hsa-miR-210-5p	MIMAT0026475	2738907	http://www.mirdb.org/cgi-bin/target_detail.cgi?targetID=2738907	116	71	http://www.mirdb.org/cgi-bin/mature_mir.cgi?name=hsa-miR-210-5p	APBB1	322	amyloid beta precursor protein binding family B member 1
hsa-miR-210-5p	MIMAT0026475	2738687	http://www.mirdb.org/cgi-bin/target_detail.cgi?targetID=2738687	117	71	http://www.mirdb.org/cgi-bin/mature_mir.cgi?name=hsa-miR-210-5p	FAM45A	404636	family with sequence similarity 45 member A
hsa-miR-210-5p	MIMAT0026475	2738673	http://www.mirdb.org/cgi-bin/target_detail.cgi?targetID=2738673	118	71	http://www.mirdb.org/cgi-bin/mature_mir.cgi?name=hsa-miR-210-5p	ADAM11	4185	ADAM metallopeptidase domain 11
hsa-miR-210-5p	MIMAT0026475	2738949	http://www.mirdb.org/cgi-bin/target_detail.cgi?targetID=2738949	119	71	http://www.mirdb.org/cgi-bin/mature_mir.cgi?name=hsa-miR-210-5p	BAHD1	22893	bromo adjacent homology domain containing 1
hsa-miR-210-5p	MIMAT0026475	2738663	http://www.mirdb.org/cgi-bin/target_detail.cgi?targetID=2738663	120	71	http://www.mirdb.org/cgi-bin/mature_mir.cgi?name=hsa-miR-210-5p	GRAMD1C	54762	GRAM domain containing 1C
hsa-miR-210-5p	MIMAT0026475	2738653	http://www.mirdb.org/cgi-bin/target_detail.cgi?targetID=2738653	121	71	http://www.mirdb.org/cgi-bin/mature_mir.cgi?name=hsa-miR-210-5p	ZNF395	55893	zinc finger protein 395
hsa-miR-210-5p	MIMAT0026475	2738931	http://www.mirdb.org/cgi-bin/target_detail.cgi?targetID=2738931	122	71	http://www.mirdb.org/cgi-bin/mature_mir.cgi?name=hsa-miR-210-5p	TIAM1	7074	T cell lymphoma invasion and metastasis 1
hsa-miR-210-5p	MIMAT0026475	2738700	http://www.mirdb.org/cgi-bin/target_detail.cgi?targetID=2738700	123	71	http://www.mirdb.org/cgi-bin/mature_mir.cgi?name=hsa-miR-210-5p	NKD1	85407	NKD1, WNT signaling pathway inhibitor
hsa-miR-210-5p	MIMAT0026475	2738718	http://www.mirdb.org/cgi-bin/target_detail.cgi?targetID=2738718	124	71	http://www.mirdb.org/cgi-bin/mature_mir.cgi?name=hsa-miR-210-5p	RAB3B	5865	RAB3B, member RAS oncogene family
hsa-miR-210-5p	MIMAT0026475	2738863	http://www.mirdb.org/cgi-bin/target_detail.cgi?targetID=2738863	125	71	http://www.mirdb.org/cgi-bin/mature_mir.cgi?name=hsa-miR-210-5p	FAM53B	9679	family with sequence similarity 53 member B
hsa-miR-210-5p	MIMAT0026475	2738634	http://www.mirdb.org/cgi-bin/target_detail.cgi?targetID=2738634	126	71	http://www.mirdb.org/cgi-bin/mature_mir.cgi?name=hsa-miR-210-5p	CACNA1C	775	calcium voltage-gated channel subunit alpha1 C
hsa-miR-210-5p	MIMAT0026475	2738632	http://www.mirdb.org/cgi-bin/target_detail.cgi?targetID=2738632	127	71	http://www.mirdb.org/cgi-bin/mature_mir.cgi?name=hsa-miR-210-5p	PLA2G15	23659	phospholipase A2 group XV
hsa-miR-210-5p	MIMAT0026475	2738780	http://www.mirdb.org/cgi-bin/target_detail.cgi?targetID=2738780	128	70	http://www.mirdb.org/cgi-bin/mature_mir.cgi?name=hsa-miR-210-5p	CCDC134	79879	coiled-coil domain containing 134
hsa-miR-210-5p	MIMAT0026475	2738760	http://www.mirdb.org/cgi-bin/target_detail.cgi?targetID=2738760	129	70	http://www.mirdb.org/cgi-bin/mature_mir.cgi?name=hsa-miR-210-5p	PGRMC2	10424	progesterone receptor membrane component 2
hsa-miR-210-5p	MIMAT0026475	2739012	http://www.mirdb.org/cgi-bin/target_detail.cgi?targetID=2739012	130	70	http://www.mirdb.org/cgi-bin/mature_mir.cgi?name=hsa-miR-210-5p	LHPP	64077	phospholysine phosphohistidine inorganic pyrophosphate phosphatase
hsa-miR-210-5p	MIMAT0026475	2738853	http://www.mirdb.org/cgi-bin/target_detail.cgi?targetID=2738853	131	70	http://www.mirdb.org/cgi-bin/mature_mir.cgi?name=hsa-miR-210-5p	CNIH2	254263	cornichon family AMPA receptor auxiliary protein 2
hsa-miR-210-5p	MIMAT0026475	2739000	http://www.mirdb.org/cgi-bin/target_detail.cgi?targetID=2739000	132	70	http://www.mirdb.org/cgi-bin/mature_mir.cgi?name=hsa-miR-210-5p	DAGLA	747	diacylglycerol lipase alpha
hsa-miR-210-5p	MIMAT0026475	2738638	http://www.mirdb.org/cgi-bin/target_detail.cgi?targetID=2738638	133	70	http://www.mirdb.org/cgi-bin/mature_mir.cgi?name=hsa-miR-210-5p	IFNG	3458	interferon gamma
hsa-miR-210-5p	MIMAT0026475	2738703	http://www.mirdb.org/cgi-bin/target_detail.cgi?targetID=2738703	134	70	http://www.mirdb.org/cgi-bin/mature_mir.cgi?name=hsa-miR-210-5p	VPS37D	155382	VPS37D, ESCRT-I subunit
hsa-miR-210-5p	MIMAT0026475	2738702	http://www.mirdb.org/cgi-bin/target_detail.cgi?targetID=2738702	135	70	http://www.mirdb.org/cgi-bin/mature_mir.cgi?name=hsa-miR-210-5p	ASF1A	25842	anti-silencing function 1A histone chaperone
hsa-miR-210-5p	MIMAT0026475	2739002	http://www.mirdb.org/cgi-bin/target_detail.cgi?targetID=2739002	136	69	http://www.mirdb.org/cgi-bin/mature_mir.cgi?name=hsa-miR-210-5p	PHC2	1912	polyhomeotic homolog 2
hsa-miR-210-5p	MIMAT0026475	2738779	http://www.mirdb.org/cgi-bin/target_detail.cgi?targetID=2738779	137	69	http://www.mirdb.org/cgi-bin/mature_mir.cgi?name=hsa-miR-210-5p	SPTLC2	9517	serine palmitoyltransferase long chain base subunit 2
hsa-miR-210-5p	MIMAT0026475	2738952	http://www.mirdb.org/cgi-bin/target_detail.cgi?targetID=2738952	138	69	http://www.mirdb.org/cgi-bin/mature_mir.cgi?name=hsa-miR-210-5p	CAPS	828	calcyphosine
hsa-miR-210-5p	MIMAT0026475	2738919	http://www.mirdb.org/cgi-bin/target_detail.cgi?targetID=2738919	139	69	http://www.mirdb.org/cgi-bin/mature_mir.cgi?name=hsa-miR-210-5p	UBN1	29855	ubinuclein 1
hsa-miR-210-5p	MIMAT0026475	2738808	http://www.mirdb.org/cgi-bin/target_detail.cgi?targetID=2738808	140	69	http://www.mirdb.org/cgi-bin/mature_mir.cgi?name=hsa-miR-210-5p	SLC8A1	6546	solute carrier family 8 member A1
hsa-miR-210-5p	MIMAT0026475	2738851	http://www.mirdb.org/cgi-bin/target_detail.cgi?targetID=2738851	141	69	http://www.mirdb.org/cgi-bin/mature_mir.cgi?name=hsa-miR-210-5p	RETREG3	162427	reticulophagy regulator family member 3
hsa-miR-210-5p	MIMAT0026475	2738669	http://www.mirdb.org/cgi-bin/target_detail.cgi?targetID=2738669	142	69	http://www.mirdb.org/cgi-bin/mature_mir.cgi?name=hsa-miR-210-5p	RGS14	10636	regulator of G protein signaling 14
hsa-miR-210-5p	MIMAT0026475	2738875	http://www.mirdb.org/cgi-bin/target_detail.cgi?targetID=2738875	143	69	http://www.mirdb.org/cgi-bin/mature_mir.cgi?name=hsa-miR-210-5p	PTPRQ	374462	protein tyrosine phosphatase, receptor type Q
hsa-miR-210-5p	MIMAT0026475	2738711	http://www.mirdb.org/cgi-bin/target_detail.cgi?targetID=2738711	144	69	http://www.mirdb.org/cgi-bin/mature_mir.cgi?name=hsa-miR-210-5p	UBE2Z	65264	ubiquitin conjugating enzyme E2 Z
hsa-miR-210-5p	MIMAT0026475	2738678	http://www.mirdb.org/cgi-bin/target_detail.cgi?targetID=2738678	145	69	http://www.mirdb.org/cgi-bin/mature_mir.cgi?name=hsa-miR-210-5p	RNF43	54894	ring finger protein 43
hsa-miR-210-5p	MIMAT0026475	2738916	http://www.mirdb.org/cgi-bin/target_detail.cgi?targetID=2738916	146	68	http://www.mirdb.org/cgi-bin/mature_mir.cgi?name=hsa-miR-210-5p	STRA6	64220	stimulated by retinoic acid 6
hsa-miR-210-5p	MIMAT0026475	2738781	http://www.mirdb.org/cgi-bin/target_detail.cgi?targetID=2738781	147	68	http://www.mirdb.org/cgi-bin/mature_mir.cgi?name=hsa-miR-210-5p	CSK	1445	C-terminal Src kinase
hsa-miR-210-5p	MIMAT0026475	2738786	http://www.mirdb.org/cgi-bin/target_detail.cgi?targetID=2738786	148	68	http://www.mirdb.org/cgi-bin/mature_mir.cgi?name=hsa-miR-210-5p	WDR7	23335	WD repeat domain 7
hsa-miR-210-5p	MIMAT0026475	2738692	http://www.mirdb.org/cgi-bin/target_detail.cgi?targetID=2738692	149	68	http://www.mirdb.org/cgi-bin/mature_mir.cgi?name=hsa-miR-210-5p	SLC30A3	7781	solute carrier family 30 member 3
hsa-miR-210-5p	MIMAT0026475	2738784	http://www.mirdb.org/cgi-bin/target_detail.cgi?targetID=2738784	150	68	http://www.mirdb.org/cgi-bin/mature_mir.cgi?name=hsa-miR-210-5p	EHF	26298	ETS homologous factor
hsa-miR-210-5p	MIMAT0026475	2738859	http://www.mirdb.org/cgi-bin/target_detail.cgi?targetID=2738859	151	68	http://www.mirdb.org/cgi-bin/mature_mir.cgi?name=hsa-miR-210-5p	ARHGEF17	9828	Rho guanine nucleotide exchange factor 17
hsa-miR-210-5p	MIMAT0026475	2738709	http://www.mirdb.org/cgi-bin/target_detail.cgi?targetID=2738709	152	68	http://www.mirdb.org/cgi-bin/mature_mir.cgi?name=hsa-miR-210-5p	CARMIL3	90668	capping protein regulator and myosin 1 linker 3
hsa-miR-210-5p	MIMAT0026475	2738879	http://www.mirdb.org/cgi-bin/target_detail.cgi?targetID=2738879	153	67	http://www.mirdb.org/cgi-bin/mature_mir.cgi?name=hsa-miR-210-5p	COA1	55744	cytochrome c oxidase assembly factor 1 homolog
hsa-miR-210-5p	MIMAT0026475	2738861	http://www.mirdb.org/cgi-bin/target_detail.cgi?targetID=2738861	154	67	http://www.mirdb.org/cgi-bin/mature_mir.cgi?name=hsa-miR-210-5p	ACOT12	134526	acyl-CoA thioesterase 12
hsa-miR-210-5p	MIMAT0026475	2738647	http://www.mirdb.org/cgi-bin/target_detail.cgi?targetID=2738647	155	67	http://www.mirdb.org/cgi-bin/mature_mir.cgi?name=hsa-miR-210-5p	PIAS2	9063	protein inhibitor of activated STAT 2
hsa-miR-210-5p	MIMAT0026475	2738942	http://www.mirdb.org/cgi-bin/target_detail.cgi?targetID=2738942	156	67	http://www.mirdb.org/cgi-bin/mature_mir.cgi?name=hsa-miR-210-5p	MAP2K7	5609	mitogen-activated protein kinase kinase 7
hsa-miR-210-5p	MIMAT0026475	2738953	http://www.mirdb.org/cgi-bin/target_detail.cgi?targetID=2738953	157	67	http://www.mirdb.org/cgi-bin/mature_mir.cgi?name=hsa-miR-210-5p	SLC7A11	23657	solute carrier family 7 member 11
hsa-miR-210-5p	MIMAT0026475	2738932	http://www.mirdb.org/cgi-bin/target_detail.cgi?targetID=2738932	158	67	http://www.mirdb.org/cgi-bin/mature_mir.cgi?name=hsa-miR-210-5p	SMG6	23293	SMG6, nonsense mediated mRNA decay factor
hsa-miR-210-5p	MIMAT0026475	2738794	http://www.mirdb.org/cgi-bin/target_detail.cgi?targetID=2738794	159	67	http://www.mirdb.org/cgi-bin/mature_mir.cgi?name=hsa-miR-210-5p	TIGAR	57103	TP53 induced glycolysis regulatory phosphatase
hsa-miR-210-5p	MIMAT0026475	2738970	http://www.mirdb.org/cgi-bin/target_detail.cgi?targetID=2738970	160	67	http://www.mirdb.org/cgi-bin/mature_mir.cgi?name=hsa-miR-210-5p	MOBP	4336	myelin-associated oligodendrocyte basic protein
hsa-miR-210-5p	MIMAT0026475	2738642	http://www.mirdb.org/cgi-bin/target_detail.cgi?targetID=2738642	161	67	http://www.mirdb.org/cgi-bin/mature_mir.cgi?name=hsa-miR-210-5p	CAMK1D	57118	calcium/calmodulin dependent protein kinase ID
hsa-miR-210-5p	MIMAT0026475	2738893	http://www.mirdb.org/cgi-bin/target_detail.cgi?targetID=2738893	162	66	http://www.mirdb.org/cgi-bin/mature_mir.cgi?name=hsa-miR-210-5p	TPCN1	53373	two pore segment channel 1
hsa-miR-210-5p	MIMAT0026475	2738839	http://www.mirdb.org/cgi-bin/target_detail.cgi?targetID=2738839	163	66	http://www.mirdb.org/cgi-bin/mature_mir.cgi?name=hsa-miR-210-5p	KCNA7	3743	potassium voltage-gated channel subfamily A member 7
hsa-miR-210-5p	MIMAT0026475	2738818	http://www.mirdb.org/cgi-bin/target_detail.cgi?targetID=2738818	164	66	http://www.mirdb.org/cgi-bin/mature_mir.cgi?name=hsa-miR-210-5p	POU2F2	5452	POU class 2 homeobox 2
hsa-miR-210-5p	MIMAT0026475	2738866	http://www.mirdb.org/cgi-bin/target_detail.cgi?targetID=2738866	165	66	http://www.mirdb.org/cgi-bin/mature_mir.cgi?name=hsa-miR-210-5p	LASP1	3927	LIM and SH3 protein 1
hsa-miR-210-5p	MIMAT0026475	2738980	http://www.mirdb.org/cgi-bin/target_detail.cgi?targetID=2738980	166	66	http://www.mirdb.org/cgi-bin/mature_mir.cgi?name=hsa-miR-210-5p	CRISPLD2	83716	cysteine rich secretory protein LCCL domain containing 2
hsa-miR-210-5p	MIMAT0026475	2738622	http://www.mirdb.org/cgi-bin/target_detail.cgi?targetID=2738622	167	66	http://www.mirdb.org/cgi-bin/mature_mir.cgi?name=hsa-miR-210-5p	GDF11	10220	growth differentiation factor 11
hsa-miR-210-5p	MIMAT0026475	2738715	http://www.mirdb.org/cgi-bin/target_detail.cgi?targetID=2738715	168	66	http://www.mirdb.org/cgi-bin/mature_mir.cgi?name=hsa-miR-210-5p	CAMKV	79012	CaM kinase like vesicle associated
hsa-miR-210-5p	MIMAT0026475	2738772	http://www.mirdb.org/cgi-bin/target_detail.cgi?targetID=2738772	169	66	http://www.mirdb.org/cgi-bin/mature_mir.cgi?name=hsa-miR-210-5p	WIZ	58525	WIZ zinc finger
hsa-miR-210-5p	MIMAT0026475	2738710	http://www.mirdb.org/cgi-bin/target_detail.cgi?targetID=2738710	170	65	http://www.mirdb.org/cgi-bin/mature_mir.cgi?name=hsa-miR-210-5p	P2RY8	286530	P2Y receptor family member 8
hsa-miR-210-5p	MIMAT0026475	2738996	http://www.mirdb.org/cgi-bin/target_detail.cgi?targetID=2738996	171	65	http://www.mirdb.org/cgi-bin/mature_mir.cgi?name=hsa-miR-210-5p	GPAT4	137964	glycerol-3-phosphate acyltransferase 4
hsa-miR-210-5p	MIMAT0026475	2738926	http://www.mirdb.org/cgi-bin/target_detail.cgi?targetID=2738926	172	65	http://www.mirdb.org/cgi-bin/mature_mir.cgi?name=hsa-miR-210-5p	TMEM106A	113277	transmembrane protein 106A
hsa-miR-210-5p	MIMAT0026475	2738947	http://www.mirdb.org/cgi-bin/target_detail.cgi?targetID=2738947	173	65	http://www.mirdb.org/cgi-bin/mature_mir.cgi?name=hsa-miR-210-5p	LSS	4047	lanosterol synthase
hsa-miR-210-5p	MIMAT0026475	2738693	http://www.mirdb.org/cgi-bin/target_detail.cgi?targetID=2738693	174	65	http://www.mirdb.org/cgi-bin/mature_mir.cgi?name=hsa-miR-210-5p	GFOD1	54438	glucose-fructose oxidoreductase domain containing 1
hsa-miR-210-5p	MIMAT0026475	2738831	http://www.mirdb.org/cgi-bin/target_detail.cgi?targetID=2738831	175	65	http://www.mirdb.org/cgi-bin/mature_mir.cgi?name=hsa-miR-210-5p	PRAMEF11	440560	PRAME family member 11
hsa-miR-210-5p	MIMAT0026475	2738928	http://www.mirdb.org/cgi-bin/target_detail.cgi?targetID=2738928	176	64	http://www.mirdb.org/cgi-bin/mature_mir.cgi?name=hsa-miR-210-5p	CDS2	8760	CDP-diacylglycerol synthase 2
hsa-miR-210-5p	MIMAT0026475	2738927	http://www.mirdb.org/cgi-bin/target_detail.cgi?targetID=2738927	177	64	http://www.mirdb.org/cgi-bin/mature_mir.cgi?name=hsa-miR-210-5p	TPM3	7170	tropomyosin 3
hsa-miR-210-5p	MIMAT0026475	2738672	http://www.mirdb.org/cgi-bin/target_detail.cgi?targetID=2738672	178	64	http://www.mirdb.org/cgi-bin/mature_mir.cgi?name=hsa-miR-210-5p	TAOK3	51347	TAO kinase 3
hsa-miR-210-5p	MIMAT0026475	2738892	http://www.mirdb.org/cgi-bin/target_detail.cgi?targetID=2738892	179	64	http://www.mirdb.org/cgi-bin/mature_mir.cgi?name=hsa-miR-210-5p	KCNK5	8645	potassium two pore domain channel subfamily K member 5
hsa-miR-210-5p	MIMAT0026475	2738899	http://www.mirdb.org/cgi-bin/target_detail.cgi?targetID=2738899	180	64	http://www.mirdb.org/cgi-bin/mature_mir.cgi?name=hsa-miR-210-5p	RAB5B	5869	RAB5B, member RAS oncogene family
hsa-miR-210-5p	MIMAT0026475	2739014	http://www.mirdb.org/cgi-bin/target_detail.cgi?targetID=2739014	181	64	http://www.mirdb.org/cgi-bin/mature_mir.cgi?name=hsa-miR-210-5p	GTPBP1	9567	GTP binding protein 1
hsa-miR-210-5p	MIMAT0026475	2738667	http://www.mirdb.org/cgi-bin/target_detail.cgi?targetID=2738667	182	64	http://www.mirdb.org/cgi-bin/mature_mir.cgi?name=hsa-miR-210-5p	NECTIN1	5818	nectin cell adhesion molecule 1
hsa-miR-210-5p	MIMAT0026475	2738655	http://www.mirdb.org/cgi-bin/target_detail.cgi?targetID=2738655	183	64	http://www.mirdb.org/cgi-bin/mature_mir.cgi?name=hsa-miR-210-5p	STXBP5	134957	syntaxin binding protein 5
hsa-miR-210-5p	MIMAT0026475	2738857	http://www.mirdb.org/cgi-bin/target_detail.cgi?targetID=2738857	184	64	http://www.mirdb.org/cgi-bin/mature_mir.cgi?name=hsa-miR-210-5p	AVPR2	554	arginine vasopressin receptor 2
hsa-miR-210-5p	MIMAT0026475	2738824	http://www.mirdb.org/cgi-bin/target_detail.cgi?targetID=2738824	185	64	http://www.mirdb.org/cgi-bin/mature_mir.cgi?name=hsa-miR-210-5p	CCDC170	80129	coiled-coil domain containing 170
hsa-miR-210-5p	MIMAT0026475	2738620	http://www.mirdb.org/cgi-bin/target_detail.cgi?targetID=2738620	186	64	http://www.mirdb.org/cgi-bin/mature_mir.cgi?name=hsa-miR-210-5p	RAPH1	65059	Ras association (RalGDS/AF-6) and pleckstrin homology domains 1
hsa-miR-210-5p	MIMAT0026475	2738792	http://www.mirdb.org/cgi-bin/target_detail.cgi?targetID=2738792	187	64	http://www.mirdb.org/cgi-bin/mature_mir.cgi?name=hsa-miR-210-5p	TLN2	83660	talin 2
hsa-miR-210-5p	MIMAT0026475	2738659	http://www.mirdb.org/cgi-bin/target_detail.cgi?targetID=2738659	188	64	http://www.mirdb.org/cgi-bin/mature_mir.cgi?name=hsa-miR-210-5p	PTCRA	171558	pre T cell antigen receptor alpha
hsa-miR-210-5p	MIMAT0026475	2738662	http://www.mirdb.org/cgi-bin/target_detail.cgi?targetID=2738662	189	63	http://www.mirdb.org/cgi-bin/mature_mir.cgi?name=hsa-miR-210-5p	TNFAIP8L3	388121	TNF alpha induced protein 8 like 3
hsa-miR-210-5p	MIMAT0026475	2738940	http://www.mirdb.org/cgi-bin/target_detail.cgi?targetID=2738940	190	63	http://www.mirdb.org/cgi-bin/mature_mir.cgi?name=hsa-miR-210-5p	ZFX	7543	zinc finger protein X-linked
hsa-miR-210-5p	MIMAT0026475	2738992	http://www.mirdb.org/cgi-bin/target_detail.cgi?targetID=2738992	191	63	http://www.mirdb.org/cgi-bin/mature_mir.cgi?name=hsa-miR-210-5p	ZNF747	65988	zinc finger protein 747
hsa-miR-210-5p	MIMAT0026475	2738685	http://www.mirdb.org/cgi-bin/target_detail.cgi?targetID=2738685	192	63	http://www.mirdb.org/cgi-bin/mature_mir.cgi?name=hsa-miR-210-5p	FAM131A	131408	family with sequence similarity 131 member A
hsa-miR-210-5p	MIMAT0026475	2738854	http://www.mirdb.org/cgi-bin/target_detail.cgi?targetID=2738854	193	63	http://www.mirdb.org/cgi-bin/mature_mir.cgi?name=hsa-miR-210-5p	C16orf70	80262	chromosome 16 open reading frame 70
hsa-miR-210-5p	MIMAT0026475	2738770	http://www.mirdb.org/cgi-bin/target_detail.cgi?targetID=2738770	194	63	http://www.mirdb.org/cgi-bin/mature_mir.cgi?name=hsa-miR-210-5p	ZNF134	7693	zinc finger protein 134
hsa-miR-210-5p	MIMAT0026475	2738771	http://www.mirdb.org/cgi-bin/target_detail.cgi?targetID=2738771	195	63	http://www.mirdb.org/cgi-bin/mature_mir.cgi?name=hsa-miR-210-5p	KDM4A	9682	lysine demethylase 4A
hsa-miR-210-5p	MIMAT0026475	2738629	http://www.mirdb.org/cgi-bin/target_detail.cgi?targetID=2738629	196	63	http://www.mirdb.org/cgi-bin/mature_mir.cgi?name=hsa-miR-210-5p	PCBP4	57060	poly(rC) binding protein 4
hsa-miR-210-5p	MIMAT0026475	2738630	http://www.mirdb.org/cgi-bin/target_detail.cgi?targetID=2738630	197	63	http://www.mirdb.org/cgi-bin/mature_mir.cgi?name=hsa-miR-210-5p	RORC	6097	RAR related orphan receptor C
hsa-miR-210-5p	MIMAT0026475	2738804	http://www.mirdb.org/cgi-bin/target_detail.cgi?targetID=2738804	198	63	http://www.mirdb.org/cgi-bin/mature_mir.cgi?name=hsa-miR-210-5p	TMEM107	84314	transmembrane protein 107
hsa-miR-210-5p	MIMAT0026475	2738686	http://www.mirdb.org/cgi-bin/target_detail.cgi?targetID=2738686	199	63	http://www.mirdb.org/cgi-bin/mature_mir.cgi?name=hsa-miR-210-5p	HEYL	26508	hes related family bHLH transcription factor with YRPW motif-like
hsa-miR-210-5p	MIMAT0026475	2738714	http://www.mirdb.org/cgi-bin/target_detail.cgi?targetID=2738714	200	62	http://www.mirdb.org/cgi-bin/mature_mir.cgi?name=hsa-miR-210-5p	RAB43	339122	RAB43, member RAS oncogene family
hsa-miR-210-5p	MIMAT0026475	2738869	http://www.mirdb.org/cgi-bin/target_detail.cgi?targetID=2738869	201	62	http://www.mirdb.org/cgi-bin/mature_mir.cgi?name=hsa-miR-210-5p	PRAMEF26	645359	PRAME family member 26
hsa-miR-210-5p	MIMAT0026475	2738842	http://www.mirdb.org/cgi-bin/target_detail.cgi?targetID=2738842	202	62	http://www.mirdb.org/cgi-bin/mature_mir.cgi?name=hsa-miR-210-5p	TMEM266	123591	transmembrane protein 266
hsa-miR-210-5p	MIMAT0026475	2738943	http://www.mirdb.org/cgi-bin/target_detail.cgi?targetID=2738943	203	62	http://www.mirdb.org/cgi-bin/mature_mir.cgi?name=hsa-miR-210-5p	STAT5A	6776	signal transducer and activator of transcription 5A
hsa-miR-210-5p	MIMAT0026475	2738843	http://www.mirdb.org/cgi-bin/target_detail.cgi?targetID=2738843	204	62	http://www.mirdb.org/cgi-bin/mature_mir.cgi?name=hsa-miR-210-5p	TMEM178B	100507421	transmembrane protein 178B
hsa-miR-210-5p	MIMAT0026475	2738835	http://www.mirdb.org/cgi-bin/target_detail.cgi?targetID=2738835	205	62	http://www.mirdb.org/cgi-bin/mature_mir.cgi?name=hsa-miR-210-5p	PIK3R1	5295	phosphoinositide-3-kinase regulatory subunit 1
hsa-miR-210-5p	MIMAT0026475	2738966	http://www.mirdb.org/cgi-bin/target_detail.cgi?targetID=2738966	206	62	http://www.mirdb.org/cgi-bin/mature_mir.cgi?name=hsa-miR-210-5p	TMEM177	80775	transmembrane protein 177
hsa-miR-210-5p	MIMAT0026475	2739015	http://www.mirdb.org/cgi-bin/target_detail.cgi?targetID=2739015	207	62	http://www.mirdb.org/cgi-bin/mature_mir.cgi?name=hsa-miR-210-5p	CLCN4	1183	chloride voltage-gated channel 4
hsa-miR-210-5p	MIMAT0026475	2738995	http://www.mirdb.org/cgi-bin/target_detail.cgi?targetID=2738995	208	62	http://www.mirdb.org/cgi-bin/mature_mir.cgi?name=hsa-miR-210-5p	ATP2B3	492	ATPase plasma membrane Ca2+ transporting 3
hsa-miR-210-5p	MIMAT0026475	2738627	http://www.mirdb.org/cgi-bin/target_detail.cgi?targetID=2738627	209	62	http://www.mirdb.org/cgi-bin/mature_mir.cgi?name=hsa-miR-210-5p	DCAF7	10238	DDB1 and CUL4 associated factor 7
hsa-miR-210-5p	MIMAT0026475	2738882	http://www.mirdb.org/cgi-bin/target_detail.cgi?targetID=2738882	210	62	http://www.mirdb.org/cgi-bin/mature_mir.cgi?name=hsa-miR-210-5p	TOR1A	1861	torsin family 1 member A
hsa-miR-210-5p	MIMAT0026475	2738984	http://www.mirdb.org/cgi-bin/target_detail.cgi?targetID=2738984	211	62	http://www.mirdb.org/cgi-bin/mature_mir.cgi?name=hsa-miR-210-5p	PSMC4	5704	proteasome 26S subunit, ATPase 4
hsa-miR-210-5p	MIMAT0026475	2738983	http://www.mirdb.org/cgi-bin/target_detail.cgi?targetID=2738983	212	62	http://www.mirdb.org/cgi-bin/mature_mir.cgi?name=hsa-miR-210-5p	PPIL2	23759	peptidylprolyl isomerase like 2
hsa-miR-210-5p	MIMAT0026475	2738785	http://www.mirdb.org/cgi-bin/target_detail.cgi?targetID=2738785	213	62	http://www.mirdb.org/cgi-bin/mature_mir.cgi?name=hsa-miR-210-5p	CPLX2	10814	complexin 2
hsa-miR-210-5p	MIMAT0026475	2738815	http://www.mirdb.org/cgi-bin/target_detail.cgi?targetID=2738815	214	62	http://www.mirdb.org/cgi-bin/mature_mir.cgi?name=hsa-miR-210-5p	NCAM2	4685	neural cell adhesion molecule 2
hsa-miR-210-5p	MIMAT0026475	2738616	http://www.mirdb.org/cgi-bin/target_detail.cgi?targetID=2738616	215	62	http://www.mirdb.org/cgi-bin/mature_mir.cgi?name=hsa-miR-210-5p	CADM3	57863	cell adhesion molecule 3
hsa-miR-210-5p	MIMAT0026475	2738841	http://www.mirdb.org/cgi-bin/target_detail.cgi?targetID=2738841	216	61	http://www.mirdb.org/cgi-bin/mature_mir.cgi?name=hsa-miR-210-5p	ARFRP1	10139	ADP ribosylation factor related protein 1
hsa-miR-210-5p	MIMAT0026475	2738902	http://www.mirdb.org/cgi-bin/target_detail.cgi?targetID=2738902	217	61	http://www.mirdb.org/cgi-bin/mature_mir.cgi?name=hsa-miR-210-5p	TMEM80	283232	transmembrane protein 80
hsa-miR-210-5p	MIMAT0026475	2738704	http://www.mirdb.org/cgi-bin/target_detail.cgi?targetID=2738704	218	61	http://www.mirdb.org/cgi-bin/mature_mir.cgi?name=hsa-miR-210-5p	TMEM184A	202915	transmembrane protein 184A
hsa-miR-210-5p	MIMAT0026475	2738903	http://www.mirdb.org/cgi-bin/target_detail.cgi?targetID=2738903	219	61	http://www.mirdb.org/cgi-bin/mature_mir.cgi?name=hsa-miR-210-5p	RASL11B	65997	RAS like family 11 member B
hsa-miR-210-5p	MIMAT0026475	2738918	http://www.mirdb.org/cgi-bin/target_detail.cgi?targetID=2738918	220	61	http://www.mirdb.org/cgi-bin/mature_mir.cgi?name=hsa-miR-210-5p	RNF207	388591	ring finger protein 207
hsa-miR-210-5p	MIMAT0026475	2738860	http://www.mirdb.org/cgi-bin/target_detail.cgi?targetID=2738860	221	61	http://www.mirdb.org/cgi-bin/mature_mir.cgi?name=hsa-miR-210-5p	MECP2	4204	methyl-CpG binding protein 2
hsa-miR-210-5p	MIMAT0026475	2738800	http://www.mirdb.org/cgi-bin/target_detail.cgi?targetID=2738800	222	61	http://www.mirdb.org/cgi-bin/mature_mir.cgi?name=hsa-miR-210-5p	DCAF1	9730	DDB1 and CUL4 associated factor 1
hsa-miR-210-5p	MIMAT0026475	2738677	http://www.mirdb.org/cgi-bin/target_detail.cgi?targetID=2738677	223	61	http://www.mirdb.org/cgi-bin/mature_mir.cgi?name=hsa-miR-210-5p	FHL1	2273	four and a half LIM domains 1
hsa-miR-210-5p	MIMAT0026475	2738675	http://www.mirdb.org/cgi-bin/target_detail.cgi?targetID=2738675	224	61	http://www.mirdb.org/cgi-bin/mature_mir.cgi?name=hsa-miR-210-5p	CASTOR2	729438	cytosolic arginine sensor for mTORC1 subunit 2
hsa-miR-210-5p	MIMAT0026475	2738937	http://www.mirdb.org/cgi-bin/target_detail.cgi?targetID=2738937	225	61	http://www.mirdb.org/cgi-bin/mature_mir.cgi?name=hsa-miR-210-5p	SDK2	54549	sidekick cell adhesion molecule 2
hsa-miR-210-5p	MIMAT0026475	2738645	http://www.mirdb.org/cgi-bin/target_detail.cgi?targetID=2738645	226	61	http://www.mirdb.org/cgi-bin/mature_mir.cgi?name=hsa-miR-210-5p	SPRY4	81848	sprouty RTK signaling antagonist 4
hsa-miR-210-5p	MIMAT0026475	2738887	http://www.mirdb.org/cgi-bin/target_detail.cgi?targetID=2738887	227	61	http://www.mirdb.org/cgi-bin/mature_mir.cgi?name=hsa-miR-210-5p	SMG5	23381	SMG5, nonsense mediated mRNA decay factor
hsa-miR-210-5p	MIMAT0026475	2738619	http://www.mirdb.org/cgi-bin/target_detail.cgi?targetID=2738619	228	61	http://www.mirdb.org/cgi-bin/mature_mir.cgi?name=hsa-miR-210-5p	TTYH3	80727	tweety family member 3
hsa-miR-210-5p	MIMAT0026475	2738783	http://www.mirdb.org/cgi-bin/target_detail.cgi?targetID=2738783	229	61	http://www.mirdb.org/cgi-bin/mature_mir.cgi?name=hsa-miR-210-5p	CEP63	80254	centrosomal protein 63
hsa-miR-210-5p	MIMAT0026475	2738797	http://www.mirdb.org/cgi-bin/target_detail.cgi?targetID=2738797	230	60	http://www.mirdb.org/cgi-bin/mature_mir.cgi?name=hsa-miR-210-5p	PRAMEF6	440561	PRAME family member 6
hsa-miR-210-5p	MIMAT0026475	2738912	http://www.mirdb.org/cgi-bin/target_detail.cgi?targetID=2738912	231	60	http://www.mirdb.org/cgi-bin/mature_mir.cgi?name=hsa-miR-210-5p	PRAMEF25	441873	PRAME family member 25
hsa-miR-210-5p	MIMAT0026475	2739006	http://www.mirdb.org/cgi-bin/target_detail.cgi?targetID=2739006	232	60	http://www.mirdb.org/cgi-bin/mature_mir.cgi?name=hsa-miR-210-5p	SGSH	6448	N-sulfoglucosamine sulfohydrolase
hsa-miR-210-5p	MIMAT0026475	2738886	http://www.mirdb.org/cgi-bin/target_detail.cgi?targetID=2738886	233	60	http://www.mirdb.org/cgi-bin/mature_mir.cgi?name=hsa-miR-210-5p	NRXN1	9378	neurexin 1
hsa-miR-210-5p	MIMAT0026475	2738689	http://www.mirdb.org/cgi-bin/target_detail.cgi?targetID=2738689	234	60	http://www.mirdb.org/cgi-bin/mature_mir.cgi?name=hsa-miR-210-5p	SLC11A1	6556	solute carrier family 11 member 1
hsa-miR-210-5p	MIMAT0026475	2738774	http://www.mirdb.org/cgi-bin/target_detail.cgi?targetID=2738774	235	60	http://www.mirdb.org/cgi-bin/mature_mir.cgi?name=hsa-miR-210-5p	PGF	5228	placental growth factor
hsa-miR-210-5p	MIMAT0026475	2738791	http://www.mirdb.org/cgi-bin/target_detail.cgi?targetID=2738791	236	60	http://www.mirdb.org/cgi-bin/mature_mir.cgi?name=hsa-miR-210-5p	EOMES	8320	eomesodermin
hsa-miR-210-5p	MIMAT0026475	2738720	http://www.mirdb.org/cgi-bin/target_detail.cgi?targetID=2738720	237	60	http://www.mirdb.org/cgi-bin/mature_mir.cgi?name=hsa-miR-210-5p	HAX1	10456	HCLS1 associated protein X-1
hsa-miR-210-5p	MIMAT0026475	2738936	http://www.mirdb.org/cgi-bin/target_detail.cgi?targetID=2738936	238	60	http://www.mirdb.org/cgi-bin/mature_mir.cgi?name=hsa-miR-210-5p	AP2A1	160	adaptor related protein complex 2 subunit alpha 1
hsa-miR-210-5p	MIMAT0026475	2738680	http://www.mirdb.org/cgi-bin/target_detail.cgi?targetID=2738680	239	60	http://www.mirdb.org/cgi-bin/mature_mir.cgi?name=hsa-miR-210-5p	SLC1A7	6512	solute carrier family 1 member 7
hsa-miR-210-5p	MIMAT0026475	2738989	http://www.mirdb.org/cgi-bin/target_detail.cgi?targetID=2738989	240	60	http://www.mirdb.org/cgi-bin/mature_mir.cgi?name=hsa-miR-210-5p	C19orf66	55337	chromosome 19 open reading frame 66
hsa-miR-210-5p	MIMAT0026475	2738924	http://www.mirdb.org/cgi-bin/target_detail.cgi?targetID=2738924	241	60	http://www.mirdb.org/cgi-bin/mature_mir.cgi?name=hsa-miR-210-5p	GALNT10	55568	polypeptide N-acetylgalactosaminyltransferase 10
hsa-miR-210-5p	MIMAT0026475	2738698	http://www.mirdb.org/cgi-bin/target_detail.cgi?targetID=2738698	242	60	http://www.mirdb.org/cgi-bin/mature_mir.cgi?name=hsa-miR-210-5p	CHST7	56548	carbohydrate sulfotransferase 7
hsa-miR-210-5p	MIMAT0026475	2738716	http://www.mirdb.org/cgi-bin/target_detail.cgi?targetID=2738716	243	60	http://www.mirdb.org/cgi-bin/mature_mir.cgi?name=hsa-miR-210-5p	AGO1	26523	argonaute RISC catalytic component 1
hsa-miR-210-5p	MIMAT0026475	2738722	http://www.mirdb.org/cgi-bin/target_detail.cgi?targetID=2738722	244	59	http://www.mirdb.org/cgi-bin/mature_mir.cgi?name=hsa-miR-210-5p	SLC9A5	6553	solute carrier family 9 member A5
hsa-miR-210-5p	MIMAT0026475	2738968	http://www.mirdb.org/cgi-bin/target_detail.cgi?targetID=2738968	245	59	http://www.mirdb.org/cgi-bin/mature_mir.cgi?name=hsa-miR-210-5p	PCDH12	51294	protocadherin 12
hsa-miR-210-5p	MIMAT0026475	2738906	http://www.mirdb.org/cgi-bin/target_detail.cgi?targetID=2738906	246	59	http://www.mirdb.org/cgi-bin/mature_mir.cgi?name=hsa-miR-210-5p	TNNT3	7140	troponin T3, fast skeletal type
hsa-miR-210-5p	MIMAT0026475	2738646	http://www.mirdb.org/cgi-bin/target_detail.cgi?targetID=2738646	247	59	http://www.mirdb.org/cgi-bin/mature_mir.cgi?name=hsa-miR-210-5p	GPATCH2L	55668	G-patch domain containing 2 like
hsa-miR-210-5p	MIMAT0026475	2738846	http://www.mirdb.org/cgi-bin/target_detail.cgi?targetID=2738846	248	59	http://www.mirdb.org/cgi-bin/mature_mir.cgi?name=hsa-miR-210-5p	GGT7	2686	gamma-glutamyltransferase 7
hsa-miR-210-5p	MIMAT0026475	2738813	http://www.mirdb.org/cgi-bin/target_detail.cgi?targetID=2738813	249	59	http://www.mirdb.org/cgi-bin/mature_mir.cgi?name=hsa-miR-210-5p	ARNT2	9915	aryl hydrocarbon receptor nuclear translocator 2
hsa-miR-210-5p	MIMAT0026475	2738959	http://www.mirdb.org/cgi-bin/target_detail.cgi?targetID=2738959	250	58	http://www.mirdb.org/cgi-bin/mature_mir.cgi?name=hsa-miR-210-5p	TPCN2	219931	two pore segment channel 2
hsa-miR-210-5p	MIMAT0026475	2738978	http://www.mirdb.org/cgi-bin/target_detail.cgi?targetID=2738978	251	58	http://www.mirdb.org/cgi-bin/mature_mir.cgi?name=hsa-miR-210-5p	C1QTNF3	114899	C1q and TNF related 3
hsa-miR-210-5p	MIMAT0026475	2738915	http://www.mirdb.org/cgi-bin/target_detail.cgi?targetID=2738915	252	58	http://www.mirdb.org/cgi-bin/mature_mir.cgi?name=hsa-miR-210-5p	TNPO2	30000	transportin 2
hsa-miR-210-5p	MIMAT0026475	2738649	http://www.mirdb.org/cgi-bin/target_detail.cgi?targetID=2738649	253	58	http://www.mirdb.org/cgi-bin/mature_mir.cgi?name=hsa-miR-210-5p	H6PD	9563	hexose-6-phosphate dehydrogenase/glucose 1-dehydrogenase
hsa-miR-210-5p	MIMAT0026475	2738884	http://www.mirdb.org/cgi-bin/target_detail.cgi?targetID=2738884	254	58	http://www.mirdb.org/cgi-bin/mature_mir.cgi?name=hsa-miR-210-5p	CAV3	859	caveolin 3
hsa-miR-210-5p	MIMAT0026475	2738635	http://www.mirdb.org/cgi-bin/target_detail.cgi?targetID=2738635	255	58	http://www.mirdb.org/cgi-bin/mature_mir.cgi?name=hsa-miR-210-5p	NTN1	9423	netrin 1
hsa-miR-210-5p	MIMAT0026475	2738832	http://www.mirdb.org/cgi-bin/target_detail.cgi?targetID=2738832	256	58	http://www.mirdb.org/cgi-bin/mature_mir.cgi?name=hsa-miR-210-5p	ZNF618	114991	zinc finger protein 618
hsa-miR-210-5p	MIMAT0026475	2738670	http://www.mirdb.org/cgi-bin/target_detail.cgi?targetID=2738670	257	58	http://www.mirdb.org/cgi-bin/mature_mir.cgi?name=hsa-miR-210-5p	DUSP15	128853	dual specificity phosphatase 15
hsa-miR-210-5p	MIMAT0026475	2738621	http://www.mirdb.org/cgi-bin/target_detail.cgi?targetID=2738621	258	58	http://www.mirdb.org/cgi-bin/mature_mir.cgi?name=hsa-miR-210-5p	LYL1	4066	LYL1, basic helix-loop-helix family member
hsa-miR-210-5p	MIMAT0026475	2738894	http://www.mirdb.org/cgi-bin/target_detail.cgi?targetID=2738894	259	58	http://www.mirdb.org/cgi-bin/mature_mir.cgi?name=hsa-miR-210-5p	IL6R	3570	interleukin 6 receptor
hsa-miR-210-5p	MIMAT0026475	2738684	http://www.mirdb.org/cgi-bin/target_detail.cgi?targetID=2738684	260	58	http://www.mirdb.org/cgi-bin/mature_mir.cgi?name=hsa-miR-210-5p	ZBTB7A	51341	zinc finger and BTB domain containing 7A
hsa-miR-210-5p	MIMAT0026475	2738725	http://www.mirdb.org/cgi-bin/target_detail.cgi?targetID=2738725	261	58	http://www.mirdb.org/cgi-bin/mature_mir.cgi?name=hsa-miR-210-5p	CRTC1	23373	CREB regulated transcription coactivator 1
hsa-miR-210-5p	MIMAT0026475	2739007	http://www.mirdb.org/cgi-bin/target_detail.cgi?targetID=2739007	262	57	http://www.mirdb.org/cgi-bin/mature_mir.cgi?name=hsa-miR-210-5p	GSG1L	146395	GSG1 like
hsa-miR-210-5p	MIMAT0026475	2738993	http://www.mirdb.org/cgi-bin/target_detail.cgi?targetID=2738993	263	57	http://www.mirdb.org/cgi-bin/mature_mir.cgi?name=hsa-miR-210-5p	ITGB4	3691	integrin subunit beta 4
hsa-miR-210-5p	MIMAT0026475	2738944	http://www.mirdb.org/cgi-bin/target_detail.cgi?targetID=2738944	264	57	http://www.mirdb.org/cgi-bin/mature_mir.cgi?name=hsa-miR-210-5p	SPTB	6710	spectrin beta, erythrocytic
hsa-miR-210-5p	MIMAT0026475	2738987	http://www.mirdb.org/cgi-bin/target_detail.cgi?targetID=2738987	265	57	http://www.mirdb.org/cgi-bin/mature_mir.cgi?name=hsa-miR-210-5p	FSD1L	83856	fibronectin type III and SPRY domain containing 1 like
hsa-miR-210-5p	MIMAT0026475	2738727	http://www.mirdb.org/cgi-bin/target_detail.cgi?targetID=2738727	266	57	http://www.mirdb.org/cgi-bin/mature_mir.cgi?name=hsa-miR-210-5p	MAPKAPK3	7867	mitogen-activated protein kinase-activated protein kinase 3
hsa-miR-210-5p	MIMAT0026475	2738802	http://www.mirdb.org/cgi-bin/target_detail.cgi?targetID=2738802	267	57	http://www.mirdb.org/cgi-bin/mature_mir.cgi?name=hsa-miR-210-5p	FBXO41	150726	F-box protein 41
hsa-miR-210-5p	MIMAT0026475	2738799	http://www.mirdb.org/cgi-bin/target_detail.cgi?targetID=2738799	268	57	http://www.mirdb.org/cgi-bin/mature_mir.cgi?name=hsa-miR-210-5p	ADGRL1	22859	adhesion G protein-coupled receptor L1
hsa-miR-210-5p	MIMAT0026475	2738826	http://www.mirdb.org/cgi-bin/target_detail.cgi?targetID=2738826	269	57	http://www.mirdb.org/cgi-bin/mature_mir.cgi?name=hsa-miR-210-5p	SLC45A4	57210	solute carrier family 45 member 4
hsa-miR-210-5p	MIMAT0026475	2738741	http://www.mirdb.org/cgi-bin/target_detail.cgi?targetID=2738741	270	57	http://www.mirdb.org/cgi-bin/mature_mir.cgi?name=hsa-miR-210-5p	UNK	85451	unk zinc finger
hsa-miR-210-5p	MIMAT0026475	2738763	http://www.mirdb.org/cgi-bin/target_detail.cgi?targetID=2738763	271	57	http://www.mirdb.org/cgi-bin/mature_mir.cgi?name=hsa-miR-210-5p	PRAMEF5	343068	PRAME family member 5
hsa-miR-210-5p	MIMAT0026475	2738833	http://www.mirdb.org/cgi-bin/target_detail.cgi?targetID=2738833	272	57	http://www.mirdb.org/cgi-bin/mature_mir.cgi?name=hsa-miR-210-5p	SRSF6	6431	serine and arginine rich splicing factor 6
hsa-miR-210-5p	MIMAT0026475	2738767	http://www.mirdb.org/cgi-bin/target_detail.cgi?targetID=2738767	273	57	http://www.mirdb.org/cgi-bin/mature_mir.cgi?name=hsa-miR-210-5p	RBM41	55285	RNA binding motif protein 41
hsa-miR-210-5p	MIMAT0026475	2738880	http://www.mirdb.org/cgi-bin/target_detail.cgi?targetID=2738880	274	57	http://www.mirdb.org/cgi-bin/mature_mir.cgi?name=hsa-miR-210-5p	TSPAN11	441631	tetraspanin 11
hsa-miR-210-5p	MIMAT0026475	2738844	http://www.mirdb.org/cgi-bin/target_detail.cgi?targetID=2738844	275	57	http://www.mirdb.org/cgi-bin/mature_mir.cgi?name=hsa-miR-210-5p	PLXDC1	57125	plexin domain containing 1
hsa-miR-210-5p	MIMAT0026475	2738971	http://www.mirdb.org/cgi-bin/target_detail.cgi?targetID=2738971	276	56	http://www.mirdb.org/cgi-bin/mature_mir.cgi?name=hsa-miR-210-5p	TRERF1	55809	transcriptional regulating factor 1
hsa-miR-210-5p	MIMAT0026475	2738973	http://www.mirdb.org/cgi-bin/target_detail.cgi?targetID=2738973	277	56	http://www.mirdb.org/cgi-bin/mature_mir.cgi?name=hsa-miR-210-5p	GRIK3	2899	glutamate ionotropic receptor kainate type subunit 3
hsa-miR-210-5p	MIMAT0026475	2738920	http://www.mirdb.org/cgi-bin/target_detail.cgi?targetID=2738920	278	56	http://www.mirdb.org/cgi-bin/mature_mir.cgi?name=hsa-miR-210-5p	RAB9B	51209	RAB9B, member RAS oncogene family
hsa-miR-210-5p	MIMAT0026475	2738679	http://www.mirdb.org/cgi-bin/target_detail.cgi?targetID=2738679	279	56	http://www.mirdb.org/cgi-bin/mature_mir.cgi?name=hsa-miR-210-5p	FMOD	2331	fibromodulin
hsa-miR-210-5p	MIMAT0026475	2738829	http://www.mirdb.org/cgi-bin/target_detail.cgi?targetID=2738829	280	56	http://www.mirdb.org/cgi-bin/mature_mir.cgi?name=hsa-miR-210-5p	MAFG	4097	MAF bZIP transcription factor G
hsa-miR-210-5p	MIMAT0026475	2738917	http://www.mirdb.org/cgi-bin/target_detail.cgi?targetID=2738917	281	56	http://www.mirdb.org/cgi-bin/mature_mir.cgi?name=hsa-miR-210-5p	COPS7B	64708	COP9 signalosome subunit 7B
hsa-miR-210-5p	MIMAT0026475	2738729	http://www.mirdb.org/cgi-bin/target_detail.cgi?targetID=2738729	282	56	http://www.mirdb.org/cgi-bin/mature_mir.cgi?name=hsa-miR-210-5p	TOR2A	27433	torsin family 2 member A
hsa-miR-210-5p	MIMAT0026475	2738946	http://www.mirdb.org/cgi-bin/target_detail.cgi?targetID=2738946	283	56	http://www.mirdb.org/cgi-bin/mature_mir.cgi?name=hsa-miR-210-5p	MITF	4286	melanocyte inducing transcription factor
hsa-miR-210-5p	MIMAT0026475	2738696	http://www.mirdb.org/cgi-bin/target_detail.cgi?targetID=2738696	284	56	http://www.mirdb.org/cgi-bin/mature_mir.cgi?name=hsa-miR-210-5p	GIPR	2696	gastric inhibitory polypeptide receptor
hsa-miR-210-5p	MIMAT0026475	2738847	http://www.mirdb.org/cgi-bin/target_detail.cgi?targetID=2738847	285	56	http://www.mirdb.org/cgi-bin/mature_mir.cgi?name=hsa-miR-210-5p	AQP3	360	aquaporin 3 (Gill blood group)
hsa-miR-210-5p	MIMAT0026475	2739009	http://www.mirdb.org/cgi-bin/target_detail.cgi?targetID=2739009	286	56	http://www.mirdb.org/cgi-bin/mature_mir.cgi?name=hsa-miR-210-5p	POF1B	79983	POF1B, actin binding protein
hsa-miR-210-5p	MIMAT0026475	2738637	http://www.mirdb.org/cgi-bin/target_detail.cgi?targetID=2738637	287	56	http://www.mirdb.org/cgi-bin/mature_mir.cgi?name=hsa-miR-210-5p	HSPB7	27129	heat shock protein family B (small) member 7
hsa-miR-210-5p	MIMAT0026475	2738913	http://www.mirdb.org/cgi-bin/target_detail.cgi?targetID=2738913	288	56	http://www.mirdb.org/cgi-bin/mature_mir.cgi?name=hsa-miR-210-5p	PKP1	5317	plakophilin 1
hsa-miR-210-5p	MIMAT0026475	2738986	http://www.mirdb.org/cgi-bin/target_detail.cgi?targetID=2738986	289	56	http://www.mirdb.org/cgi-bin/mature_mir.cgi?name=hsa-miR-210-5p	GNAZ	2781	G protein subunit alpha z
hsa-miR-210-5p	MIMAT0026475	2738676	http://www.mirdb.org/cgi-bin/target_detail.cgi?targetID=2738676	290	56	http://www.mirdb.org/cgi-bin/mature_mir.cgi?name=hsa-miR-210-5p	OSBPL5	114879	oxysterol binding protein like 5
hsa-miR-210-5p	MIMAT0026475	2738796	http://www.mirdb.org/cgi-bin/target_detail.cgi?targetID=2738796	291	56	http://www.mirdb.org/cgi-bin/mature_mir.cgi?name=hsa-miR-210-5p	ST8SIA5	29906	ST8 alpha-N-acetyl-neuraminide alpha-2,8-sialyltransferase 5
hsa-miR-210-5p	MIMAT0026475	2738930	http://www.mirdb.org/cgi-bin/target_detail.cgi?targetID=2738930	292	56	http://www.mirdb.org/cgi-bin/mature_mir.cgi?name=hsa-miR-210-5p	CDC42EP4	23580	CDC42 effector protein 4
hsa-miR-210-5p	MIMAT0026475	2738850	http://www.mirdb.org/cgi-bin/target_detail.cgi?targetID=2738850	293	55	http://www.mirdb.org/cgi-bin/mature_mir.cgi?name=hsa-miR-210-5p	MARK4	57787	microtubule affinity regulating kinase 4
hsa-miR-210-5p	MIMAT0026475	2738683	http://www.mirdb.org/cgi-bin/target_detail.cgi?targetID=2738683	294	55	http://www.mirdb.org/cgi-bin/mature_mir.cgi?name=hsa-miR-210-5p	STUM	375057	stum, mechanosensory transduction mediator homolog
hsa-miR-210-5p	MIMAT0026475	2738834	http://www.mirdb.org/cgi-bin/target_detail.cgi?targetID=2738834	295	55	http://www.mirdb.org/cgi-bin/mature_mir.cgi?name=hsa-miR-210-5p	XRRA1	143570	X-ray radiation resistance associated 1
hsa-miR-210-5p	MIMAT0026475	2738925	http://www.mirdb.org/cgi-bin/target_detail.cgi?targetID=2738925	296	55	http://www.mirdb.org/cgi-bin/mature_mir.cgi?name=hsa-miR-210-5p	PRAMEF15	653619	PRAME family member 15
hsa-miR-210-5p	MIMAT0026475	2738975	http://www.mirdb.org/cgi-bin/target_detail.cgi?targetID=2738975	297	55	http://www.mirdb.org/cgi-bin/mature_mir.cgi?name=hsa-miR-210-5p	MAVS	57506	mitochondrial antiviral signaling protein
hsa-miR-210-5p	MIMAT0026475	2738625	http://www.mirdb.org/cgi-bin/target_detail.cgi?targetID=2738625	298	55	http://www.mirdb.org/cgi-bin/mature_mir.cgi?name=hsa-miR-210-5p	PPP5C	5536	protein phosphatase 5 catalytic subunit
hsa-miR-210-5p	MIMAT0026475	2738988	http://www.mirdb.org/cgi-bin/target_detail.cgi?targetID=2738988	299	55	http://www.mirdb.org/cgi-bin/mature_mir.cgi?name=hsa-miR-210-5p	THSD4	79875	thrombospondin type 1 domain containing 4
hsa-miR-210-5p	MIMAT0026475	2738990	http://www.mirdb.org/cgi-bin/target_detail.cgi?targetID=2738990	300	55	http://www.mirdb.org/cgi-bin/mature_mir.cgi?name=hsa-miR-210-5p	PLEKHG4B	153478	pleckstrin homology and RhoGEF domain containing G4B
hsa-miR-210-5p	MIMAT0026475	2738891	http://www.mirdb.org/cgi-bin/target_detail.cgi?targetID=2738891	301	55	http://www.mirdb.org/cgi-bin/mature_mir.cgi?name=hsa-miR-210-5p	TNRC6C	57690	trinucleotide repeat containing 6C
hsa-miR-210-5p	MIMAT0026475	2738969	http://www.mirdb.org/cgi-bin/target_detail.cgi?targetID=2738969	302	55	http://www.mirdb.org/cgi-bin/mature_mir.cgi?name=hsa-miR-210-5p	AQP1	358	aquaporin 1 (Colton blood group)
hsa-miR-210-5p	MIMAT0026475	2738644	http://www.mirdb.org/cgi-bin/target_detail.cgi?targetID=2738644	303	55	http://www.mirdb.org/cgi-bin/mature_mir.cgi?name=hsa-miR-210-5p	SH2D3C	10044	SH2 domain containing 3C
hsa-miR-210-5p	MIMAT0026475	2738724	http://www.mirdb.org/cgi-bin/target_detail.cgi?targetID=2738724	304	55	http://www.mirdb.org/cgi-bin/mature_mir.cgi?name=hsa-miR-210-5p	ATP7B	540	ATPase copper transporting beta
hsa-miR-210-5p	MIMAT0026475	2738858	http://www.mirdb.org/cgi-bin/target_detail.cgi?targetID=2738858	305	55	http://www.mirdb.org/cgi-bin/mature_mir.cgi?name=hsa-miR-210-5p	TMEM104	54868	transmembrane protein 104
hsa-miR-210-5p	MIMAT0026475	2738658	http://www.mirdb.org/cgi-bin/target_detail.cgi?targetID=2738658	306	55	http://www.mirdb.org/cgi-bin/mature_mir.cgi?name=hsa-miR-210-5p	CACFD1	11094	calcium channel flower domain containing 1
hsa-miR-210-5p	MIMAT0026475	2738742	http://www.mirdb.org/cgi-bin/target_detail.cgi?targetID=2738742	307	55	http://www.mirdb.org/cgi-bin/mature_mir.cgi?name=hsa-miR-210-5p	CRB2	286204	crumbs cell polarity complex component 2
hsa-miR-210-5p	MIMAT0026475	2738650	http://www.mirdb.org/cgi-bin/target_detail.cgi?targetID=2738650	308	55	http://www.mirdb.org/cgi-bin/mature_mir.cgi?name=hsa-miR-210-5p	PDE7A	5150	phosphodiesterase 7A
hsa-miR-210-5p	MIMAT0026475	2738803	http://www.mirdb.org/cgi-bin/target_detail.cgi?targetID=2738803	309	54	http://www.mirdb.org/cgi-bin/mature_mir.cgi?name=hsa-miR-210-5p	CERS3	204219	ceramide synthase 3
hsa-miR-210-5p	MIMAT0026475	2738994	http://www.mirdb.org/cgi-bin/target_detail.cgi?targetID=2738994	310	54	http://www.mirdb.org/cgi-bin/mature_mir.cgi?name=hsa-miR-210-5p	RAC3	5881	Rac family small GTPase 3
hsa-miR-210-5p	MIMAT0026475	2738737	http://www.mirdb.org/cgi-bin/target_detail.cgi?targetID=2738737	311	54	http://www.mirdb.org/cgi-bin/mature_mir.cgi?name=hsa-miR-210-5p	URB1	9875	URB1 ribosome biogenesis homolog
hsa-miR-210-5p	MIMAT0026475	2738979	http://www.mirdb.org/cgi-bin/target_detail.cgi?targetID=2738979	312	54	http://www.mirdb.org/cgi-bin/mature_mir.cgi?name=hsa-miR-210-5p	SNX17	9784	sorting nexin 17
hsa-miR-210-5p	MIMAT0026475	2738976	http://www.mirdb.org/cgi-bin/target_detail.cgi?targetID=2738976	313	54	http://www.mirdb.org/cgi-bin/mature_mir.cgi?name=hsa-miR-210-5p	C20orf203	284805	chromosome 20 open reading frame 203
hsa-miR-210-5p	MIMAT0026475	2738974	http://www.mirdb.org/cgi-bin/target_detail.cgi?targetID=2738974	314	54	http://www.mirdb.org/cgi-bin/mature_mir.cgi?name=hsa-miR-210-5p	ASXL3	80816	ASXL transcriptional regulator 3
hsa-miR-210-5p	MIMAT0026475	2738956	http://www.mirdb.org/cgi-bin/target_detail.cgi?targetID=2738956	315	54	http://www.mirdb.org/cgi-bin/mature_mir.cgi?name=hsa-miR-210-5p	RBP5	83758	retinol binding protein 5
hsa-miR-210-5p	MIMAT0026475	2738812	http://www.mirdb.org/cgi-bin/target_detail.cgi?targetID=2738812	316	54	http://www.mirdb.org/cgi-bin/mature_mir.cgi?name=hsa-miR-210-5p	LINGO1	84894	leucine rich repeat and Ig domain containing 1
hsa-miR-210-5p	MIMAT0026475	2738712	http://www.mirdb.org/cgi-bin/target_detail.cgi?targetID=2738712	317	54	http://www.mirdb.org/cgi-bin/mature_mir.cgi?name=hsa-miR-210-5p	TSC1	7248	TSC complex subunit 1
hsa-miR-210-5p	MIMAT0026475	2738708	http://www.mirdb.org/cgi-bin/target_detail.cgi?targetID=2738708	318	54	http://www.mirdb.org/cgi-bin/mature_mir.cgi?name=hsa-miR-210-5p	DENND5B	160518	DENN domain containing 5B
hsa-miR-210-5p	MIMAT0026475	2738713	http://www.mirdb.org/cgi-bin/target_detail.cgi?targetID=2738713	319	54	http://www.mirdb.org/cgi-bin/mature_mir.cgi?name=hsa-miR-210-5p	ATP8B2	57198	ATPase phospholipid transporting 8B2
hsa-miR-210-5p	MIMAT0026475	2738691	http://www.mirdb.org/cgi-bin/target_detail.cgi?targetID=2738691	320	54	http://www.mirdb.org/cgi-bin/mature_mir.cgi?name=hsa-miR-210-5p	KCNC1	3746	potassium voltage-gated channel subfamily C member 1
hsa-miR-210-5p	MIMAT0026475	2738840	http://www.mirdb.org/cgi-bin/target_detail.cgi?targetID=2738840	321	53	http://www.mirdb.org/cgi-bin/mature_mir.cgi?name=hsa-miR-210-5p	SLC15A3	51296	solute carrier family 15 member 3
hsa-miR-210-5p	MIMAT0026475	2738761	http://www.mirdb.org/cgi-bin/target_detail.cgi?targetID=2738761	322	53	http://www.mirdb.org/cgi-bin/mature_mir.cgi?name=hsa-miR-210-5p	WDR26	80232	WD repeat domain 26
hsa-miR-210-5p	MIMAT0026475	2738816	http://www.mirdb.org/cgi-bin/target_detail.cgi?targetID=2738816	323	53	http://www.mirdb.org/cgi-bin/mature_mir.cgi?name=hsa-miR-210-5p	MED13L	23389	mediator complex subunit 13 like
hsa-miR-210-5p	MIMAT0026475	2738867	http://www.mirdb.org/cgi-bin/target_detail.cgi?targetID=2738867	324	53	http://www.mirdb.org/cgi-bin/mature_mir.cgi?name=hsa-miR-210-5p	RIC3	79608	RIC3 acetylcholine receptor chaperone
hsa-miR-210-5p	MIMAT0026475	2738823	http://www.mirdb.org/cgi-bin/target_detail.cgi?targetID=2738823	325	53	http://www.mirdb.org/cgi-bin/mature_mir.cgi?name=hsa-miR-210-5p	HIF3A	64344	hypoxia inducible factor 3 subunit alpha
hsa-miR-210-5p	MIMAT0026475	2738654	http://www.mirdb.org/cgi-bin/target_detail.cgi?targetID=2738654	326	53	http://www.mirdb.org/cgi-bin/mature_mir.cgi?name=hsa-miR-210-5p	SMLR1	100507203	small leucine rich protein 1
hsa-miR-210-5p	MIMAT0026475	2738977	http://www.mirdb.org/cgi-bin/target_detail.cgi?targetID=2738977	327	53	http://www.mirdb.org/cgi-bin/mature_mir.cgi?name=hsa-miR-210-5p	OSBP	5007	oxysterol binding protein
hsa-miR-210-5p	MIMAT0026475	2738908	http://www.mirdb.org/cgi-bin/target_detail.cgi?targetID=2738908	328	53	http://www.mirdb.org/cgi-bin/mature_mir.cgi?name=hsa-miR-210-5p	CCDC140	151278	coiled-coil domain containing 140
hsa-miR-210-5p	MIMAT0026475	2738896	http://www.mirdb.org/cgi-bin/target_detail.cgi?targetID=2738896	329	53	http://www.mirdb.org/cgi-bin/mature_mir.cgi?name=hsa-miR-210-5p	RPL36A-HNRNPH2	100529097	RPL36A-HNRNPH2 readthrough
hsa-miR-210-5p	MIMAT0026475	2738827	http://www.mirdb.org/cgi-bin/target_detail.cgi?targetID=2738827	330	53	http://www.mirdb.org/cgi-bin/mature_mir.cgi?name=hsa-miR-210-5p	USP46	64854	ubiquitin specific peptidase 46
hsa-miR-210-5p	MIMAT0026475	2738914	http://www.mirdb.org/cgi-bin/target_detail.cgi?targetID=2738914	331	53	http://www.mirdb.org/cgi-bin/mature_mir.cgi?name=hsa-miR-210-5p	EGR3	1960	early growth response 3
hsa-miR-210-5p	MIMAT0026475	2738889	http://www.mirdb.org/cgi-bin/target_detail.cgi?targetID=2738889	332	53	http://www.mirdb.org/cgi-bin/mature_mir.cgi?name=hsa-miR-210-5p	TM7SF3	51768	transmembrane 7 superfamily member 3
hsa-miR-210-5p	MIMAT0026475	2738775	http://www.mirdb.org/cgi-bin/target_detail.cgi?targetID=2738775	333	53	http://www.mirdb.org/cgi-bin/mature_mir.cgi?name=hsa-miR-210-5p	KCNQ2	3785	potassium voltage-gated channel subfamily Q member 2
hsa-miR-210-5p	MIMAT0026475	2738885	http://www.mirdb.org/cgi-bin/target_detail.cgi?targetID=2738885	334	53	http://www.mirdb.org/cgi-bin/mature_mir.cgi?name=hsa-miR-210-5p	PLPP6	403313	phospholipid phosphatase 6
hsa-miR-210-5p	MIMAT0026475	2738752	http://www.mirdb.org/cgi-bin/target_detail.cgi?targetID=2738752	335	53	http://www.mirdb.org/cgi-bin/mature_mir.cgi?name=hsa-miR-210-5p	COTL1	23406	coactosin like F-actin binding protein 1
hsa-miR-210-5p	MIMAT0026475	2738849	http://www.mirdb.org/cgi-bin/target_detail.cgi?targetID=2738849	336	53	http://www.mirdb.org/cgi-bin/mature_mir.cgi?name=hsa-miR-210-5p	FIGNL2	401720	fidgetin like 2
hsa-miR-210-5p	MIMAT0026475	2739004	http://www.mirdb.org/cgi-bin/target_detail.cgi?targetID=2739004	337	53	http://www.mirdb.org/cgi-bin/mature_mir.cgi?name=hsa-miR-210-5p	RNF4	6047	ring finger protein 4
hsa-miR-210-5p	MIMAT0026475	2739001	http://www.mirdb.org/cgi-bin/target_detail.cgi?targetID=2739001	338	53	http://www.mirdb.org/cgi-bin/mature_mir.cgi?name=hsa-miR-210-5p	PPP6R3	55291	protein phosphatase 6 regulatory subunit 3
hsa-miR-210-5p	MIMAT0026475	2738801	http://www.mirdb.org/cgi-bin/target_detail.cgi?targetID=2738801	339	53	http://www.mirdb.org/cgi-bin/mature_mir.cgi?name=hsa-miR-210-5p	WFDC3	140686	WAP four-disulfide core domain 3
hsa-miR-210-5p	MIMAT0026475	2738707	http://www.mirdb.org/cgi-bin/target_detail.cgi?targetID=2738707	340	53	http://www.mirdb.org/cgi-bin/mature_mir.cgi?name=hsa-miR-210-5p	DCBLD2	131566	discoidin, CUB and LCCL domain containing 2
hsa-miR-210-5p	MIMAT0026475	2738998	http://www.mirdb.org/cgi-bin/target_detail.cgi?targetID=2738998	341	53	http://www.mirdb.org/cgi-bin/mature_mir.cgi?name=hsa-miR-210-5p	VMO1	284013	vitelline membrane outer layer 1 homolog
hsa-miR-210-5p	MIMAT0026475	2738820	http://www.mirdb.org/cgi-bin/target_detail.cgi?targetID=2738820	342	53	http://www.mirdb.org/cgi-bin/mature_mir.cgi?name=hsa-miR-210-5p	SUN2	25777	Sad1 and UNC84 domain containing 2
hsa-miR-210-5p	MIMAT0026475	2738657	http://www.mirdb.org/cgi-bin/target_detail.cgi?targetID=2738657	343	52	http://www.mirdb.org/cgi-bin/mature_mir.cgi?name=hsa-miR-210-5p	AGAP1	116987	ArfGAP with GTPase domain, ankyrin repeat and PH domain 1
hsa-miR-210-5p	MIMAT0026475	2738641	http://www.mirdb.org/cgi-bin/target_detail.cgi?targetID=2738641	344	52	http://www.mirdb.org/cgi-bin/mature_mir.cgi?name=hsa-miR-210-5p	SCML2	10389	Scm polycomb group protein like 2
hsa-miR-210-5p	MIMAT0026475	2738639	http://www.mirdb.org/cgi-bin/target_detail.cgi?targetID=2738639	345	52	http://www.mirdb.org/cgi-bin/mature_mir.cgi?name=hsa-miR-210-5p	PDZD3	79849	PDZ domain containing 3
hsa-miR-210-5p	MIMAT0026475	2738985	http://www.mirdb.org/cgi-bin/target_detail.cgi?targetID=2738985	346	52	http://www.mirdb.org/cgi-bin/mature_mir.cgi?name=hsa-miR-210-5p	TANGO2	128989	transport and golgi organization 2 homolog
hsa-miR-210-5p	MIMAT0026475	2739013	http://www.mirdb.org/cgi-bin/target_detail.cgi?targetID=2739013	347	52	http://www.mirdb.org/cgi-bin/mature_mir.cgi?name=hsa-miR-210-5p	RBFOX3	146713	RNA binding fox-1 homolog 3
hsa-miR-210-5p	MIMAT0026475	2738795	http://www.mirdb.org/cgi-bin/target_detail.cgi?targetID=2738795	348	52	http://www.mirdb.org/cgi-bin/mature_mir.cgi?name=hsa-miR-210-5p	PRRG2	5639	proline rich and Gla domain 2
hsa-miR-210-5p	MIMAT0026475	2738798	http://www.mirdb.org/cgi-bin/target_detail.cgi?targetID=2738798	349	52	http://www.mirdb.org/cgi-bin/mature_mir.cgi?name=hsa-miR-210-5p	MAPKAPK2	9261	mitogen-activated protein kinase-activated protein kinase 2
hsa-miR-210-5p	MIMAT0026475	2738876	http://www.mirdb.org/cgi-bin/target_detail.cgi?targetID=2738876	350	52	http://www.mirdb.org/cgi-bin/mature_mir.cgi?name=hsa-miR-210-5p	AMPD2	271	adenosine monophosphate deaminase 2
hsa-miR-210-5p	MIMAT0026475	2738874	http://www.mirdb.org/cgi-bin/target_detail.cgi?targetID=2738874	351	52	http://www.mirdb.org/cgi-bin/mature_mir.cgi?name=hsa-miR-210-5p	ABHD17A	81926	abhydrolase domain containing 17A
hsa-miR-210-5p	MIMAT0026475	2738756	http://www.mirdb.org/cgi-bin/target_detail.cgi?targetID=2738756	352	52	http://www.mirdb.org/cgi-bin/mature_mir.cgi?name=hsa-miR-210-5p	SDC3	9672	syndecan 3
hsa-miR-210-5p	MIMAT0026475	2738811	http://www.mirdb.org/cgi-bin/target_detail.cgi?targetID=2738811	353	52	http://www.mirdb.org/cgi-bin/mature_mir.cgi?name=hsa-miR-210-5p	GRM4	2914	glutamate metabotropic receptor 4
hsa-miR-210-5p	MIMAT0026475	2738699	http://www.mirdb.org/cgi-bin/target_detail.cgi?targetID=2738699	354	52	http://www.mirdb.org/cgi-bin/mature_mir.cgi?name=hsa-miR-210-5p	TNS1	7145	tensin 1
hsa-miR-210-5p	MIMAT0026475	2738862	http://www.mirdb.org/cgi-bin/target_detail.cgi?targetID=2738862	355	52	http://www.mirdb.org/cgi-bin/mature_mir.cgi?name=hsa-miR-210-5p	KLF17	128209	Kruppel like factor 17
hsa-miR-210-5p	MIMAT0026475	2738643	http://www.mirdb.org/cgi-bin/target_detail.cgi?targetID=2738643	356	52	http://www.mirdb.org/cgi-bin/mature_mir.cgi?name=hsa-miR-210-5p	TMEM239	100288797	transmembrane protein 239
hsa-miR-210-5p	MIMAT0026475	2738728	http://www.mirdb.org/cgi-bin/target_detail.cgi?targetID=2738728	357	52	http://www.mirdb.org/cgi-bin/mature_mir.cgi?name=hsa-miR-210-5p	PFKFB2	5208	6-phosphofructo-2-kinase/fructose-2,6-biphosphatase 2
hsa-miR-210-5p	MIMAT0026475	2738731	http://www.mirdb.org/cgi-bin/target_detail.cgi?targetID=2738731	358	52	http://www.mirdb.org/cgi-bin/mature_mir.cgi?name=hsa-miR-210-5p	SLC8A2	6543	solute carrier family 8 member A2
hsa-miR-210-5p	MIMAT0026475	2738652	http://www.mirdb.org/cgi-bin/target_detail.cgi?targetID=2738652	359	52	http://www.mirdb.org/cgi-bin/mature_mir.cgi?name=hsa-miR-210-5p	TEX22	647310	testis expressed 22
hsa-miR-210-5p	MIMAT0026475	2738957	http://www.mirdb.org/cgi-bin/target_detail.cgi?targetID=2738957	360	52	http://www.mirdb.org/cgi-bin/mature_mir.cgi?name=hsa-miR-210-5p	NANOS2	339345	nanos C2HC-type zinc finger 2
hsa-miR-210-5p	MIMAT0026475	2738821	http://www.mirdb.org/cgi-bin/target_detail.cgi?targetID=2738821	361	52	http://www.mirdb.org/cgi-bin/mature_mir.cgi?name=hsa-miR-210-5p	IL17REL	400935	interleukin 17 receptor E like
hsa-miR-210-5p	MIMAT0026475	2738734	http://www.mirdb.org/cgi-bin/target_detail.cgi?targetID=2738734	362	52	http://www.mirdb.org/cgi-bin/mature_mir.cgi?name=hsa-miR-210-5p	USP49	25862	ubiquitin specific peptidase 49
hsa-miR-210-5p	MIMAT0026475	2738648	http://www.mirdb.org/cgi-bin/target_detail.cgi?targetID=2738648	363	52	http://www.mirdb.org/cgi-bin/mature_mir.cgi?name=hsa-miR-210-5p	MS4A15	219995	membrane spanning 4-domains A15
hsa-miR-210-5p	MIMAT0026475	2738732	http://www.mirdb.org/cgi-bin/target_detail.cgi?targetID=2738732	364	52	http://www.mirdb.org/cgi-bin/mature_mir.cgi?name=hsa-miR-210-5p	RAMP3	10268	receptor activity modifying protein 3
hsa-miR-210-5p	MIMAT0026475	2738688	http://www.mirdb.org/cgi-bin/target_detail.cgi?targetID=2738688	365	52	http://www.mirdb.org/cgi-bin/mature_mir.cgi?name=hsa-miR-210-5p	CTC1	80169	CST telomere replication complex component 1
hsa-miR-210-5p	MIMAT0026475	2738845	http://www.mirdb.org/cgi-bin/target_detail.cgi?targetID=2738845	366	52	http://www.mirdb.org/cgi-bin/mature_mir.cgi?name=hsa-miR-210-5p	PRX	57716	periaxin
hsa-miR-210-5p	MIMAT0026475	2738933	http://www.mirdb.org/cgi-bin/target_detail.cgi?targetID=2738933	367	52	http://www.mirdb.org/cgi-bin/mature_mir.cgi?name=hsa-miR-210-5p	CD2BP2	10421	CD2 cytoplasmic tail binding protein 2
hsa-miR-210-5p	MIMAT0026475	2738748	http://www.mirdb.org/cgi-bin/target_detail.cgi?targetID=2738748	368	52	http://www.mirdb.org/cgi-bin/mature_mir.cgi?name=hsa-miR-210-5p	ZNF597	146434	zinc finger protein 597
hsa-miR-210-5p	MIMAT0026475	2738726	http://www.mirdb.org/cgi-bin/target_detail.cgi?targetID=2738726	369	51	http://www.mirdb.org/cgi-bin/mature_mir.cgi?name=hsa-miR-210-5p	FMO3	2328	flavin containing monooxygenase 3
hsa-miR-210-5p	MIMAT0026475	2738664	http://www.mirdb.org/cgi-bin/target_detail.cgi?targetID=2738664	370	51	http://www.mirdb.org/cgi-bin/mature_mir.cgi?name=hsa-miR-210-5p	NATD1	256302	N-acetyltransferase domain containing 1
hsa-miR-210-5p	MIMAT0026475	2738751	http://www.mirdb.org/cgi-bin/target_detail.cgi?targetID=2738751	371	51	http://www.mirdb.org/cgi-bin/mature_mir.cgi?name=hsa-miR-210-5p	ERP29	10961	endoplasmic reticulum protein 29
hsa-miR-210-5p	MIMAT0026475	2738848	http://www.mirdb.org/cgi-bin/target_detail.cgi?targetID=2738848	372	51	http://www.mirdb.org/cgi-bin/mature_mir.cgi?name=hsa-miR-210-5p	MINK1	50488	misshapen like kinase 1
hsa-miR-210-5p	MIMAT0026475	2738738	http://www.mirdb.org/cgi-bin/target_detail.cgi?targetID=2738738	373	51	http://www.mirdb.org/cgi-bin/mature_mir.cgi?name=hsa-miR-210-5p	FBXO40	51725	F-box protein 40
hsa-miR-210-5p	MIMAT0026475	2738836	http://www.mirdb.org/cgi-bin/target_detail.cgi?targetID=2738836	374	51	http://www.mirdb.org/cgi-bin/mature_mir.cgi?name=hsa-miR-210-5p	ELFN2	114794	extracellular leucine rich repeat and fibronectin type III domain containing 2
hsa-miR-210-5p	MIMAT0026475	2738890	http://www.mirdb.org/cgi-bin/target_detail.cgi?targetID=2738890	375	51	http://www.mirdb.org/cgi-bin/mature_mir.cgi?name=hsa-miR-210-5p	ANKS1A	23294	ankyrin repeat and sterile alpha motif domain containing 1A
hsa-miR-210-5p	MIMAT0026475	2738883	http://www.mirdb.org/cgi-bin/target_detail.cgi?targetID=2738883	376	51	http://www.mirdb.org/cgi-bin/mature_mir.cgi?name=hsa-miR-210-5p	GRIK1	2897	glutamate ionotropic receptor kainate type subunit 1
hsa-miR-210-5p	MIMAT0026475	2738765	http://www.mirdb.org/cgi-bin/target_detail.cgi?targetID=2738765	377	51	http://www.mirdb.org/cgi-bin/mature_mir.cgi?name=hsa-miR-210-5p	ATG13	9776	autophagy related 13
hsa-miR-210-5p	MIMAT0026475	2738878	http://www.mirdb.org/cgi-bin/target_detail.cgi?targetID=2738878	378	51	http://www.mirdb.org/cgi-bin/mature_mir.cgi?name=hsa-miR-210-5p	TFEB	7942	transcription factor EB
hsa-miR-210-5p	MIMAT0026475	2738807	http://www.mirdb.org/cgi-bin/target_detail.cgi?targetID=2738807	379	51	http://www.mirdb.org/cgi-bin/mature_mir.cgi?name=hsa-miR-210-5p	MCFD2	90411	multiple coagulation factor deficiency 2
hsa-miR-210-5p	MIMAT0026475	2738744	http://www.mirdb.org/cgi-bin/target_detail.cgi?targetID=2738744	380	51	http://www.mirdb.org/cgi-bin/mature_mir.cgi?name=hsa-miR-210-5p	GCDH	2639	glutaryl-CoA dehydrogenase
hsa-miR-210-5p	MIMAT0026475	2738814	http://www.mirdb.org/cgi-bin/target_detail.cgi?targetID=2738814	381	51	http://www.mirdb.org/cgi-bin/mature_mir.cgi?name=hsa-miR-210-5p	SUFU	51684	SUFU negative regulator of hedgehog signaling
hsa-miR-210-5p	MIMAT0026475	2738963	http://www.mirdb.org/cgi-bin/target_detail.cgi?targetID=2738963	382	51	http://www.mirdb.org/cgi-bin/mature_mir.cgi?name=hsa-miR-210-5p	PRR29	92340	proline rich 29
hsa-miR-210-5p	MIMAT0026475	2738964	http://www.mirdb.org/cgi-bin/target_detail.cgi?targetID=2738964	383	51	http://www.mirdb.org/cgi-bin/mature_mir.cgi?name=hsa-miR-210-5p	ARHGEF39	84904	Rho guanine nucleotide exchange factor 39
hsa-miR-210-5p	MIMAT0026475	2738717	http://www.mirdb.org/cgi-bin/target_detail.cgi?targetID=2738717	384	51	http://www.mirdb.org/cgi-bin/mature_mir.cgi?name=hsa-miR-210-5p	ADPRH	141	ADP-ribosylarginine hydrolase
hsa-miR-210-5p	MIMAT0026475	2738743	http://www.mirdb.org/cgi-bin/target_detail.cgi?targetID=2738743	385	51	http://www.mirdb.org/cgi-bin/mature_mir.cgi?name=hsa-miR-210-5p	C6orf223	221416	chromosome 6 open reading frame 223
hsa-miR-210-5p	MIMAT0026475	2738723	http://www.mirdb.org/cgi-bin/target_detail.cgi?targetID=2738723	386	51	http://www.mirdb.org/cgi-bin/mature_mir.cgi?name=hsa-miR-210-5p	ZNF197	10168	zinc finger protein 197
hsa-miR-210-5p	MIMAT0026475	2738668	http://www.mirdb.org/cgi-bin/target_detail.cgi?targetID=2738668	387	51	http://www.mirdb.org/cgi-bin/mature_mir.cgi?name=hsa-miR-210-5p	LONP2	83752	lon peptidase 2, peroxisomal
hsa-miR-210-5p	MIMAT0026475	2738909	http://www.mirdb.org/cgi-bin/target_detail.cgi?targetID=2738909	388	51	http://www.mirdb.org/cgi-bin/mature_mir.cgi?name=hsa-miR-210-5p	ZDHHC8	29801	zinc finger DHHC-type containing 8
hsa-miR-210-5p	MIMAT0026475	2738991	http://www.mirdb.org/cgi-bin/target_detail.cgi?targetID=2738991	389	51	http://www.mirdb.org/cgi-bin/mature_mir.cgi?name=hsa-miR-210-5p	ADGRF3	165082	adhesion G protein-coupled receptor F3
hsa-miR-210-5p	MIMAT0026475	2739010	http://www.mirdb.org/cgi-bin/target_detail.cgi?targetID=2739010	390	50	http://www.mirdb.org/cgi-bin/mature_mir.cgi?name=hsa-miR-210-5p	ZNHIT3	9326	zinc finger HIT-type containing 3
hsa-miR-210-5p	MIMAT0026475	2738904	http://www.mirdb.org/cgi-bin/target_detail.cgi?targetID=2738904	391	50	http://www.mirdb.org/cgi-bin/mature_mir.cgi?name=hsa-miR-210-5p	ZNF7	7553	zinc finger protein 7
hsa-miR-210-5p	MIMAT0026475	2738782	http://www.mirdb.org/cgi-bin/target_detail.cgi?targetID=2738782	392	50	http://www.mirdb.org/cgi-bin/mature_mir.cgi?name=hsa-miR-210-5p	PLA2G4F	255189	phospholipase A2 group IVF
hsa-miR-210-5p	MIMAT0026475	2738753	http://www.mirdb.org/cgi-bin/target_detail.cgi?targetID=2738753	393	50	http://www.mirdb.org/cgi-bin/mature_mir.cgi?name=hsa-miR-210-5p	GNL3L	54552	G protein nucleolar 3 like
hsa-miR-210-5p	MIMAT0026475	2738754	http://www.mirdb.org/cgi-bin/target_detail.cgi?targetID=2738754	394	50	http://www.mirdb.org/cgi-bin/mature_mir.cgi?name=hsa-miR-210-5p	CLU	1191	clusterin
hsa-miR-210-5p	MIMAT0026475	2738671	http://www.mirdb.org/cgi-bin/target_detail.cgi?targetID=2738671	395	50	http://www.mirdb.org/cgi-bin/mature_mir.cgi?name=hsa-miR-210-5p	ARHGAP1	392	Rho GTPase activating protein 1
hsa-miR-210-5p	MIMAT0026475	2738624	http://www.mirdb.org/cgi-bin/target_detail.cgi?targetID=2738624	396	50	http://www.mirdb.org/cgi-bin/mature_mir.cgi?name=hsa-miR-210-5p	ANKHD1-EIF4EBP3	404734	ANKHD1-EIF4EBP3 readthrough
hsa-miR-210-5p	MIMAT0026475	2738923	http://www.mirdb.org/cgi-bin/target_detail.cgi?targetID=2738923	397	50	http://www.mirdb.org/cgi-bin/mature_mir.cgi?name=hsa-miR-210-5p	GIMAP8	155038	GTPase, IMAP family member 8
hsa-miR-210-5p	MIMAT0026475	2738921	http://www.mirdb.org/cgi-bin/target_detail.cgi?targetID=2738921	398	50	http://www.mirdb.org/cgi-bin/mature_mir.cgi?name=hsa-miR-210-5p	SLC24A2	25769	solute carrier family 24 member 2
hsa-miR-210-5p	MIMAT0026475	2738873	http://www.mirdb.org/cgi-bin/target_detail.cgi?targetID=2738873	399	50	http://www.mirdb.org/cgi-bin/mature_mir.cgi?name=hsa-miR-210-5p	EIF4EBP3	8637	eukaryotic translation initiation factor 4E binding protein 3
hsa-miR-210-5p	MIMAT0026475	2738762	http://www.mirdb.org/cgi-bin/target_detail.cgi?targetID=2738762	400	50	http://www.mirdb.org/cgi-bin/mature_mir.cgi?name=hsa-miR-210-5p	FOXP4	116113	forkhead box P4
hsa-miR-210-5p	MIMAT0026475	2738901	http://www.mirdb.org/cgi-bin/target_detail.cgi?targetID=2738901	401	50	http://www.mirdb.org/cgi-bin/mature_mir.cgi?name=hsa-miR-210-5p	RCOR2	283248	REST corepressor 2
hsa-miR-451a	MIMAT0001631	309975	http://www.mirdb.org/cgi-bin/target_detail.cgi?targetID=309975	1	92	http://www.mirdb.org/cgi-bin/mature_mir.cgi?name=hsa-miR-451a	OSR1	130497	odd-skipped related transcription factor 1
hsa-miR-451a	MIMAT0001631	309976	http://www.mirdb.org/cgi-bin/target_detail.cgi?targetID=309976	2	90	http://www.mirdb.org/cgi-bin/mature_mir.cgi?name=hsa-miR-451a	CUX2	23316	cut like homeobox 2
hsa-miR-451a	MIMAT0001631	309958	http://www.mirdb.org/cgi-bin/target_detail.cgi?targetID=309958	3	90	http://www.mirdb.org/cgi-bin/mature_mir.cgi?name=hsa-miR-451a	PSMB8	5696	proteasome subunit beta 8
hsa-miR-451a	MIMAT0001631	309964	http://www.mirdb.org/cgi-bin/target_detail.cgi?targetID=309964	4	87	http://www.mirdb.org/cgi-bin/mature_mir.cgi?name=hsa-miR-451a	CXCL16	58191	C-X-C motif chemokine ligand 16
hsa-miR-451a	MIMAT0001631	309986	http://www.mirdb.org/cgi-bin/target_detail.cgi?targetID=309986	5	83	http://www.mirdb.org/cgi-bin/mature_mir.cgi?name=hsa-miR-451a	TARP	445347	TCR gamma alternate reading frame protein
hsa-miR-451a	MIMAT0001631	309971	http://www.mirdb.org/cgi-bin/target_detail.cgi?targetID=309971	6	82	http://www.mirdb.org/cgi-bin/mature_mir.cgi?name=hsa-miR-451a	ST8SIA4	7903	ST8 alpha-N-acetyl-neuraminide alpha-2,8-sialyltransferase 4
hsa-miR-451a	MIMAT0001631	309963	http://www.mirdb.org/cgi-bin/target_detail.cgi?targetID=309963	7	82	http://www.mirdb.org/cgi-bin/mature_mir.cgi?name=hsa-miR-451a	CDKN2D	1032	cyclin dependent kinase inhibitor 2D
hsa-miR-451a	MIMAT0001631	309990	http://www.mirdb.org/cgi-bin/target_detail.cgi?targetID=309990	8	78	http://www.mirdb.org/cgi-bin/mature_mir.cgi?name=hsa-miR-451a	MIF	4282	macrophage migration inhibitory factor
hsa-miR-451a	MIMAT0001631	309956	http://www.mirdb.org/cgi-bin/target_detail.cgi?targetID=309956	9	78	http://www.mirdb.org/cgi-bin/mature_mir.cgi?name=hsa-miR-451a	FBLN5	10516	fibulin 5
hsa-miR-451a	MIMAT0001631	309972	http://www.mirdb.org/cgi-bin/target_detail.cgi?targetID=309972	10	77	http://www.mirdb.org/cgi-bin/mature_mir.cgi?name=hsa-miR-451a	SAMD4B	55095	sterile alpha motif domain containing 4B
hsa-miR-451a	MIMAT0001631	309961	http://www.mirdb.org/cgi-bin/target_detail.cgi?targetID=309961	11	77	http://www.mirdb.org/cgi-bin/mature_mir.cgi?name=hsa-miR-451a	CERK	64781	ceramide kinase
hsa-miR-451a	MIMAT0001631	309978	http://www.mirdb.org/cgi-bin/target_detail.cgi?targetID=309978	12	76	http://www.mirdb.org/cgi-bin/mature_mir.cgi?name=hsa-miR-451a	CAB39	51719	calcium binding protein 39
hsa-miR-451a	MIMAT0001631	309981	http://www.mirdb.org/cgi-bin/target_detail.cgi?targetID=309981	13	75	http://www.mirdb.org/cgi-bin/mature_mir.cgi?name=hsa-miR-451a	VAPA	9218	VAMP associated protein A
hsa-miR-451a	MIMAT0001631	309952	http://www.mirdb.org/cgi-bin/target_detail.cgi?targetID=309952	14	72	http://www.mirdb.org/cgi-bin/mature_mir.cgi?name=hsa-miR-451a	LETM2	137994	leucine zipper and EF-hand containing transmembrane protein 2
hsa-miR-451a	MIMAT0001631	309973	http://www.mirdb.org/cgi-bin/target_detail.cgi?targetID=309973	15	71	http://www.mirdb.org/cgi-bin/mature_mir.cgi?name=hsa-miR-451a	CMTM6	54918	CKLF like MARVEL transmembrane domain containing 6
hsa-miR-451a	MIMAT0001631	309953	http://www.mirdb.org/cgi-bin/target_detail.cgi?targetID=309953	16	71	http://www.mirdb.org/cgi-bin/mature_mir.cgi?name=hsa-miR-451a	USP46	64854	ubiquitin specific peptidase 46
hsa-miR-451a	MIMAT0001631	309988	http://www.mirdb.org/cgi-bin/target_detail.cgi?targetID=309988	17	71	http://www.mirdb.org/cgi-bin/mature_mir.cgi?name=hsa-miR-451a	MEX3C	51320	mex-3 RNA binding family member C
hsa-miR-451a	MIMAT0001631	309967	http://www.mirdb.org/cgi-bin/target_detail.cgi?targetID=309967	18	70	http://www.mirdb.org/cgi-bin/mature_mir.cgi?name=hsa-miR-451a	PMM2	5373	phosphomannomutase 2
hsa-miR-451a	MIMAT0001631	309987	http://www.mirdb.org/cgi-bin/target_detail.cgi?targetID=309987	19	70	http://www.mirdb.org/cgi-bin/mature_mir.cgi?name=hsa-miR-451a	TBC1D9B	23061	TBC1 domain family member 9B
hsa-miR-451a	MIMAT0001631	309951	http://www.mirdb.org/cgi-bin/target_detail.cgi?targetID=309951	20	68	http://www.mirdb.org/cgi-bin/mature_mir.cgi?name=hsa-miR-451a	KIAA1217	56243	KIAA1217
hsa-miR-451a	MIMAT0001631	309974	http://www.mirdb.org/cgi-bin/target_detail.cgi?targetID=309974	21	67	http://www.mirdb.org/cgi-bin/mature_mir.cgi?name=hsa-miR-451a	MAU2	23383	MAU2 sister chromatid cohesion factor
hsa-miR-451a	MIMAT0001631	309955	http://www.mirdb.org/cgi-bin/target_detail.cgi?targetID=309955	22	67	http://www.mirdb.org/cgi-bin/mature_mir.cgi?name=hsa-miR-451a	RNF217	154214	ring finger protein 217
hsa-miR-451a	MIMAT0001631	309984	http://www.mirdb.org/cgi-bin/target_detail.cgi?targetID=309984	23	66	http://www.mirdb.org/cgi-bin/mature_mir.cgi?name=hsa-miR-451a	S1PR2	9294	sphingosine-1-phosphate receptor 2
hsa-miR-451a	MIMAT0001631	309969	http://www.mirdb.org/cgi-bin/target_detail.cgi?targetID=309969	24	66	http://www.mirdb.org/cgi-bin/mature_mir.cgi?name=hsa-miR-451a	MEGF6	1953	multiple EGF like domains 6
hsa-miR-451a	MIMAT0001631	309966	http://www.mirdb.org/cgi-bin/target_detail.cgi?targetID=309966	25	65	http://www.mirdb.org/cgi-bin/mature_mir.cgi?name=hsa-miR-451a	EVL	51466	Enah/Vasp-like
hsa-miR-451a	MIMAT0001631	309968	http://www.mirdb.org/cgi-bin/target_detail.cgi?targetID=309968	26	61	http://www.mirdb.org/cgi-bin/mature_mir.cgi?name=hsa-miR-451a	FBXO33	254170	F-box protein 33
hsa-miR-451a	MIMAT0001631	309960	http://www.mirdb.org/cgi-bin/target_detail.cgi?targetID=309960	27	60	http://www.mirdb.org/cgi-bin/mature_mir.cgi?name=hsa-miR-451a	CDKN2B	1030	cyclin dependent kinase inhibitor 2B
hsa-miR-451a	MIMAT0001631	309980	http://www.mirdb.org/cgi-bin/target_detail.cgi?targetID=309980	28	60	http://www.mirdb.org/cgi-bin/mature_mir.cgi?name=hsa-miR-451a	UCK1	83549	uridine-cytidine kinase 1
hsa-miR-451a	MIMAT0001631	309983	http://www.mirdb.org/cgi-bin/target_detail.cgi?targetID=309983	29	60	http://www.mirdb.org/cgi-bin/mature_mir.cgi?name=hsa-miR-451a	ATF2	1386	activating transcription factor 2
hsa-miR-451a	MIMAT0001631	309989	http://www.mirdb.org/cgi-bin/target_detail.cgi?targetID=309989	30	59	http://www.mirdb.org/cgi-bin/mature_mir.cgi?name=hsa-miR-451a	CAV1	857	caveolin 1
hsa-miR-451a	MIMAT0001631	309962	http://www.mirdb.org/cgi-bin/target_detail.cgi?targetID=309962	31	58	http://www.mirdb.org/cgi-bin/mature_mir.cgi?name=hsa-miR-451a	C16orf72	29035	chromosome 16 open reading frame 72
hsa-miR-451a	MIMAT0001631	309979	http://www.mirdb.org/cgi-bin/target_detail.cgi?targetID=309979	32	57	http://www.mirdb.org/cgi-bin/mature_mir.cgi?name=hsa-miR-451a	DCAF5	8816	DDB1 and CUL4 associated factor 5
hsa-miR-451a	MIMAT0001631	309970	http://www.mirdb.org/cgi-bin/target_detail.cgi?targetID=309970	33	57	http://www.mirdb.org/cgi-bin/mature_mir.cgi?name=hsa-miR-451a	RAB5A	5868	RAB5A, member RAS oncogene family
hsa-miR-451a	MIMAT0001631	309954	http://www.mirdb.org/cgi-bin/target_detail.cgi?targetID=309954	34	55	http://www.mirdb.org/cgi-bin/mature_mir.cgi?name=hsa-miR-451a	CACHD1	57685	cache domain containing 1
hsa-miR-451a	MIMAT0001631	309977	http://www.mirdb.org/cgi-bin/target_detail.cgi?targetID=309977	35	53	http://www.mirdb.org/cgi-bin/mature_mir.cgi?name=hsa-miR-451a	LUZP2	338645	leucine zipper protein 2
hsa-miR-451a	MIMAT0001631	309982	http://www.mirdb.org/cgi-bin/target_detail.cgi?targetID=309982	36	52	http://www.mirdb.org/cgi-bin/mature_mir.cgi?name=hsa-miR-451a	EIF2AK3	9451	eukaryotic translation initiation factor 2 alpha kinase 3
hsa-miR-451a	MIMAT0001631	309985	http://www.mirdb.org/cgi-bin/target_detail.cgi?targetID=309985	37	51	http://www.mirdb.org/cgi-bin/mature_mir.cgi?name=hsa-miR-451a	AKTIP	64400	AKT interacting protein
hsa-miR-451a	MIMAT0001631	309957	http://www.mirdb.org/cgi-bin/target_detail.cgi?targetID=309957	38	51	http://www.mirdb.org/cgi-bin/mature_mir.cgi?name=hsa-miR-451a	FAM171A1	221061	family with sequence similarity 171 member A1
hsa-miR-451a	MIMAT0001631	309965	http://www.mirdb.org/cgi-bin/target_detail.cgi?targetID=309965	39	50	http://www.mirdb.org/cgi-bin/mature_mir.cgi?name=hsa-miR-451a	TTN	7273	titin
hsa-miR-451a	MIMAT0001631	309959	http://www.mirdb.org/cgi-bin/target_detail.cgi?targetID=309959	40	50	http://www.mirdb.org/cgi-bin/mature_mir.cgi?name=hsa-miR-451a	NEDD9	4739	neural precursor cell expressed, developmentally down-regulated 9
hsa-miR-486-5p	MIMAT0002177	2155421	http://www.mirdb.org/cgi-bin/target_detail.cgi?targetID=2155421	1	100	http://www.mirdb.org/cgi-bin/mature_mir.cgi?name=hsa-miR-486-5p	BTAF1	9044	B-TFIID TATA-box binding protein associated factor 1
hsa-miR-486-5p	MIMAT0002177	2155451	http://www.mirdb.org/cgi-bin/target_detail.cgi?targetID=2155451	2	98	http://www.mirdb.org/cgi-bin/mature_mir.cgi?name=hsa-miR-486-5p	SNRPD1	6632	small nuclear ribonucleoprotein D1 polypeptide
hsa-miR-486-5p	MIMAT0002177	2155682	http://www.mirdb.org/cgi-bin/target_detail.cgi?targetID=2155682	3	98	http://www.mirdb.org/cgi-bin/mature_mir.cgi?name=hsa-miR-486-5p	ZNF331	55422	zinc finger protein 331
hsa-miR-486-5p	MIMAT0002177	2155574	http://www.mirdb.org/cgi-bin/target_detail.cgi?targetID=2155574	4	98	http://www.mirdb.org/cgi-bin/mature_mir.cgi?name=hsa-miR-486-5p	FOXO1	2308	forkhead box O1
hsa-miR-486-5p	MIMAT0002177	2155438	http://www.mirdb.org/cgi-bin/target_detail.cgi?targetID=2155438	5	97	http://www.mirdb.org/cgi-bin/mature_mir.cgi?name=hsa-miR-486-5p	NCKAP5	344148	NCK associated protein 5
hsa-miR-486-5p	MIMAT0002177	2155632	http://www.mirdb.org/cgi-bin/target_detail.cgi?targetID=2155632	6	97	http://www.mirdb.org/cgi-bin/mature_mir.cgi?name=hsa-miR-486-5p	COPS7B	64708	COP9 signalosome subunit 7B
hsa-miR-486-5p	MIMAT0002177	2155616	http://www.mirdb.org/cgi-bin/target_detail.cgi?targetID=2155616	7	97	http://www.mirdb.org/cgi-bin/mature_mir.cgi?name=hsa-miR-486-5p	TRIM36	55521	tripartite motif containing 36
hsa-miR-486-5p	MIMAT0002177	2155505	http://www.mirdb.org/cgi-bin/target_detail.cgi?targetID=2155505	8	97	http://www.mirdb.org/cgi-bin/mature_mir.cgi?name=hsa-miR-486-5p	FAHD1	81889	fumarylacetoacetate hydrolase domain containing 1
hsa-miR-486-5p	MIMAT0002177	2155407	http://www.mirdb.org/cgi-bin/target_detail.cgi?targetID=2155407	9	97	http://www.mirdb.org/cgi-bin/mature_mir.cgi?name=hsa-miR-486-5p	DCC	1630	DCC netrin 1 receptor
hsa-miR-486-5p	MIMAT0002177	2155555	http://www.mirdb.org/cgi-bin/target_detail.cgi?targetID=2155555	10	97	http://www.mirdb.org/cgi-bin/mature_mir.cgi?name=hsa-miR-486-5p	PTEN	5728	phosphatase and tensin homolog
hsa-miR-486-5p	MIMAT0002177	2155558	http://www.mirdb.org/cgi-bin/target_detail.cgi?targetID=2155558	11	97	http://www.mirdb.org/cgi-bin/mature_mir.cgi?name=hsa-miR-486-5p	SLC10A7	84068	solute carrier family 10 member 7
hsa-miR-486-5p	MIMAT0002177	2155626	http://www.mirdb.org/cgi-bin/target_detail.cgi?targetID=2155626	12	96	http://www.mirdb.org/cgi-bin/mature_mir.cgi?name=hsa-miR-486-5p	ARHGAP44	9912	Rho GTPase activating protein 44
hsa-miR-486-5p	MIMAT0002177	2155452	http://www.mirdb.org/cgi-bin/target_detail.cgi?targetID=2155452	13	96	http://www.mirdb.org/cgi-bin/mature_mir.cgi?name=hsa-miR-486-5p	LCE3E	353145	late cornified envelope 3E
hsa-miR-486-5p	MIMAT0002177	2155724	http://www.mirdb.org/cgi-bin/target_detail.cgi?targetID=2155724	14	95	http://www.mirdb.org/cgi-bin/mature_mir.cgi?name=hsa-miR-486-5p	ABHD17B	51104	abhydrolase domain containing 17B
hsa-miR-486-5p	MIMAT0002177	2155633	http://www.mirdb.org/cgi-bin/target_detail.cgi?targetID=2155633	15	95	http://www.mirdb.org/cgi-bin/mature_mir.cgi?name=hsa-miR-486-5p	LMTK2	22853	lemur tyrosine kinase 2
hsa-miR-486-5p	MIMAT0002177	2155415	http://www.mirdb.org/cgi-bin/target_detail.cgi?targetID=2155415	16	95	http://www.mirdb.org/cgi-bin/mature_mir.cgi?name=hsa-miR-486-5p	MARK1	4139	microtubule affinity regulating kinase 1
hsa-miR-486-5p	MIMAT0002177	2155479	http://www.mirdb.org/cgi-bin/target_detail.cgi?targetID=2155479	17	94	http://www.mirdb.org/cgi-bin/mature_mir.cgi?name=hsa-miR-486-5p	HAT1	8520	histone acetyltransferase 1
hsa-miR-486-5p	MIMAT0002177	2155538	http://www.mirdb.org/cgi-bin/target_detail.cgi?targetID=2155538	18	94	http://www.mirdb.org/cgi-bin/mature_mir.cgi?name=hsa-miR-486-5p	ARHGAP5	394	Rho GTPase activating protein 5
hsa-miR-486-5p	MIMAT0002177	2155499	http://www.mirdb.org/cgi-bin/target_detail.cgi?targetID=2155499	19	94	http://www.mirdb.org/cgi-bin/mature_mir.cgi?name=hsa-miR-486-5p	MRTFA	57591	myocardin related transcription factor A
hsa-miR-486-5p	MIMAT0002177	2155410	http://www.mirdb.org/cgi-bin/target_detail.cgi?targetID=2155410	20	94	http://www.mirdb.org/cgi-bin/mature_mir.cgi?name=hsa-miR-486-5p	ARID4B	51742	AT-rich interaction domain 4B
hsa-miR-486-5p	MIMAT0002177	2155588	http://www.mirdb.org/cgi-bin/target_detail.cgi?targetID=2155588	21	94	http://www.mirdb.org/cgi-bin/mature_mir.cgi?name=hsa-miR-486-5p	C19orf73	55150	chromosome 19 open reading frame 73
hsa-miR-486-5p	MIMAT0002177	2155516	http://www.mirdb.org/cgi-bin/target_detail.cgi?targetID=2155516	22	94	http://www.mirdb.org/cgi-bin/mature_mir.cgi?name=hsa-miR-486-5p	CTDSPL2	51496	CTD small phosphatase like 2
hsa-miR-486-5p	MIMAT0002177	2155406	http://www.mirdb.org/cgi-bin/target_detail.cgi?targetID=2155406	23	94	http://www.mirdb.org/cgi-bin/mature_mir.cgi?name=hsa-miR-486-5p	CNTNAP4	85445	contactin associated protein like 4
hsa-miR-486-5p	MIMAT0002177	2155624	http://www.mirdb.org/cgi-bin/target_detail.cgi?targetID=2155624	24	93	http://www.mirdb.org/cgi-bin/mature_mir.cgi?name=hsa-miR-486-5p	NR2F1	7025	nuclear receptor subfamily 2 group F member 1
hsa-miR-486-5p	MIMAT0002177	2155501	http://www.mirdb.org/cgi-bin/target_detail.cgi?targetID=2155501	25	93	http://www.mirdb.org/cgi-bin/mature_mir.cgi?name=hsa-miR-486-5p	CD247	919	CD247 molecule
hsa-miR-486-5p	MIMAT0002177	2155416	http://www.mirdb.org/cgi-bin/target_detail.cgi?targetID=2155416	26	92	http://www.mirdb.org/cgi-bin/mature_mir.cgi?name=hsa-miR-486-5p	CDK4	1019	cyclin dependent kinase 4
hsa-miR-486-5p	MIMAT0002177	2155532	http://www.mirdb.org/cgi-bin/target_detail.cgi?targetID=2155532	27	92	http://www.mirdb.org/cgi-bin/mature_mir.cgi?name=hsa-miR-486-5p	LINGO4	339398	leucine rich repeat and Ig domain containing 4
hsa-miR-486-5p	MIMAT0002177	2155587	http://www.mirdb.org/cgi-bin/target_detail.cgi?targetID=2155587	28	92	http://www.mirdb.org/cgi-bin/mature_mir.cgi?name=hsa-miR-486-5p	IGF1	3479	insulin like growth factor 1
hsa-miR-486-5p	MIMAT0002177	2155475	http://www.mirdb.org/cgi-bin/target_detail.cgi?targetID=2155475	29	92	http://www.mirdb.org/cgi-bin/mature_mir.cgi?name=hsa-miR-486-5p	PRRC2C	23215	proline rich coiled-coil 2C
hsa-miR-486-5p	MIMAT0002177	2155673	http://www.mirdb.org/cgi-bin/target_detail.cgi?targetID=2155673	30	91	http://www.mirdb.org/cgi-bin/mature_mir.cgi?name=hsa-miR-486-5p	SMOC1	64093	SPARC related modular calcium binding 1
hsa-miR-486-5p	MIMAT0002177	2155566	http://www.mirdb.org/cgi-bin/target_detail.cgi?targetID=2155566	31	91	http://www.mirdb.org/cgi-bin/mature_mir.cgi?name=hsa-miR-486-5p	TRNT1	51095	tRNA nucleotidyl transferase 1
hsa-miR-486-5p	MIMAT0002177	2155718	http://www.mirdb.org/cgi-bin/target_detail.cgi?targetID=2155718	32	91	http://www.mirdb.org/cgi-bin/mature_mir.cgi?name=hsa-miR-486-5p	MXI1	4601	MAX interactor 1, dimerization protein
hsa-miR-486-5p	MIMAT0002177	2155637	http://www.mirdb.org/cgi-bin/target_detail.cgi?targetID=2155637	33	91	http://www.mirdb.org/cgi-bin/mature_mir.cgi?name=hsa-miR-486-5p	CCDC85C	317762	coiled-coil domain containing 85C
hsa-miR-486-5p	MIMAT0002177	2155599	http://www.mirdb.org/cgi-bin/target_detail.cgi?targetID=2155599	34	91	http://www.mirdb.org/cgi-bin/mature_mir.cgi?name=hsa-miR-486-5p	TOB1	10140	transducer of ERBB2, 1
hsa-miR-486-5p	MIMAT0002177	2155569	http://www.mirdb.org/cgi-bin/target_detail.cgi?targetID=2155569	35	91	http://www.mirdb.org/cgi-bin/mature_mir.cgi?name=hsa-miR-486-5p	CSPG5	10675	chondroitin sulfate proteoglycan 5
hsa-miR-486-5p	MIMAT0002177	2155510	http://www.mirdb.org/cgi-bin/target_detail.cgi?targetID=2155510	36	91	http://www.mirdb.org/cgi-bin/mature_mir.cgi?name=hsa-miR-486-5p	MYLK2	85366	myosin light chain kinase 2
hsa-miR-486-5p	MIMAT0002177	2155459	http://www.mirdb.org/cgi-bin/target_detail.cgi?targetID=2155459	37	90	http://www.mirdb.org/cgi-bin/mature_mir.cgi?name=hsa-miR-486-5p	TRIM10	10107	tripartite motif containing 10
hsa-miR-486-5p	MIMAT0002177	2155458	http://www.mirdb.org/cgi-bin/target_detail.cgi?targetID=2155458	38	90	http://www.mirdb.org/cgi-bin/mature_mir.cgi?name=hsa-miR-486-5p	ATXN7L3	56970	ataxin 7 like 3
hsa-miR-486-5p	MIMAT0002177	2155572	http://www.mirdb.org/cgi-bin/target_detail.cgi?targetID=2155572	39	90	http://www.mirdb.org/cgi-bin/mature_mir.cgi?name=hsa-miR-486-5p	PIK3R1	5295	phosphoinositide-3-kinase regulatory subunit 1
hsa-miR-486-5p	MIMAT0002177	2155435	http://www.mirdb.org/cgi-bin/target_detail.cgi?targetID=2155435	40	90	http://www.mirdb.org/cgi-bin/mature_mir.cgi?name=hsa-miR-486-5p	CREBRF	153222	CREB3 regulatory factor
hsa-miR-486-5p	MIMAT0002177	2155707	http://www.mirdb.org/cgi-bin/target_detail.cgi?targetID=2155707	41	90	http://www.mirdb.org/cgi-bin/mature_mir.cgi?name=hsa-miR-486-5p	GPX8	493869	glutathione peroxidase 8 (putative)
hsa-miR-486-5p	MIMAT0002177	2155607	http://www.mirdb.org/cgi-bin/target_detail.cgi?targetID=2155607	42	89	http://www.mirdb.org/cgi-bin/mature_mir.cgi?name=hsa-miR-486-5p	DOCK3	1795	dedicator of cytokinesis 3
hsa-miR-486-5p	MIMAT0002177	2155490	http://www.mirdb.org/cgi-bin/target_detail.cgi?targetID=2155490	43	89	http://www.mirdb.org/cgi-bin/mature_mir.cgi?name=hsa-miR-486-5p	DARS	1615	aspartyl-tRNA synthetase
hsa-miR-486-5p	MIMAT0002177	2155525	http://www.mirdb.org/cgi-bin/target_detail.cgi?targetID=2155525	44	89	http://www.mirdb.org/cgi-bin/mature_mir.cgi?name=hsa-miR-486-5p	WSCD1	23302	WSC domain containing 1
hsa-miR-486-5p	MIMAT0002177	2155557	http://www.mirdb.org/cgi-bin/target_detail.cgi?targetID=2155557	45	89	http://www.mirdb.org/cgi-bin/mature_mir.cgi?name=hsa-miR-486-5p	ZNF257	113835	zinc finger protein 257
hsa-miR-486-5p	MIMAT0002177	2155727	http://www.mirdb.org/cgi-bin/target_detail.cgi?targetID=2155727	46	89	http://www.mirdb.org/cgi-bin/mature_mir.cgi?name=hsa-miR-486-5p	FGF7	2252	fibroblast growth factor 7
hsa-miR-486-5p	MIMAT0002177	2155661	http://www.mirdb.org/cgi-bin/target_detail.cgi?targetID=2155661	47	88	http://www.mirdb.org/cgi-bin/mature_mir.cgi?name=hsa-miR-486-5p	RBPJ	3516	recombination signal binding protein for immunoglobulin kappa J region
hsa-miR-486-5p	MIMAT0002177	2155473	http://www.mirdb.org/cgi-bin/target_detail.cgi?targetID=2155473	48	88	http://www.mirdb.org/cgi-bin/mature_mir.cgi?name=hsa-miR-486-5p	COPG2	26958	coatomer protein complex subunit gamma 2
hsa-miR-486-5p	MIMAT0002177	2155651	http://www.mirdb.org/cgi-bin/target_detail.cgi?targetID=2155651	49	88	http://www.mirdb.org/cgi-bin/mature_mir.cgi?name=hsa-miR-486-5p	ST5	6764	suppression of tumorigenicity 5
hsa-miR-486-5p	MIMAT0002177	2155580	http://www.mirdb.org/cgi-bin/target_detail.cgi?targetID=2155580	50	88	http://www.mirdb.org/cgi-bin/mature_mir.cgi?name=hsa-miR-486-5p	SLC12A5	57468	solute carrier family 12 member 5
hsa-miR-486-5p	MIMAT0002177	2155706	http://www.mirdb.org/cgi-bin/target_detail.cgi?targetID=2155706	51	88	http://www.mirdb.org/cgi-bin/mature_mir.cgi?name=hsa-miR-486-5p	ADAMTSL1	92949	ADAMTS like 1
hsa-miR-486-5p	MIMAT0002177	2155420	http://www.mirdb.org/cgi-bin/target_detail.cgi?targetID=2155420	52	88	http://www.mirdb.org/cgi-bin/mature_mir.cgi?name=hsa-miR-486-5p	CELF2	10659	CUGBP Elav-like family member 2
hsa-miR-486-5p	MIMAT0002177	2155409	http://www.mirdb.org/cgi-bin/target_detail.cgi?targetID=2155409	53	88	http://www.mirdb.org/cgi-bin/mature_mir.cgi?name=hsa-miR-486-5p	VTCN1	79679	V-set domain containing T cell activation inhibitor 1
hsa-miR-486-5p	MIMAT0002177	2155425	http://www.mirdb.org/cgi-bin/target_detail.cgi?targetID=2155425	54	88	http://www.mirdb.org/cgi-bin/mature_mir.cgi?name=hsa-miR-486-5p	BIRC6	57448	baculoviral IAP repeat containing 6
hsa-miR-486-5p	MIMAT0002177	2155455	http://www.mirdb.org/cgi-bin/target_detail.cgi?targetID=2155455	55	87	http://www.mirdb.org/cgi-bin/mature_mir.cgi?name=hsa-miR-486-5p	NEUROD6	63974	neuronal differentiation 6
hsa-miR-486-5p	MIMAT0002177	2155562	http://www.mirdb.org/cgi-bin/target_detail.cgi?targetID=2155562	56	87	http://www.mirdb.org/cgi-bin/mature_mir.cgi?name=hsa-miR-486-5p	AFF3	3899	AF4/FMR2 family member 3
hsa-miR-486-5p	MIMAT0002177	2155593	http://www.mirdb.org/cgi-bin/target_detail.cgi?targetID=2155593	57	87	http://www.mirdb.org/cgi-bin/mature_mir.cgi?name=hsa-miR-486-5p	MCMDC2	157777	minichromosome maintenance domain containing 2
hsa-miR-486-5p	MIMAT0002177	2155638	http://www.mirdb.org/cgi-bin/target_detail.cgi?targetID=2155638	58	87	http://www.mirdb.org/cgi-bin/mature_mir.cgi?name=hsa-miR-486-5p	BCL11B	64919	BCL11B, BAF complex component
hsa-miR-486-5p	MIMAT0002177	2155444	http://www.mirdb.org/cgi-bin/target_detail.cgi?targetID=2155444	59	87	http://www.mirdb.org/cgi-bin/mature_mir.cgi?name=hsa-miR-486-5p	RELT	84957	RELT, TNF receptor
hsa-miR-486-5p	MIMAT0002177	2155667	http://www.mirdb.org/cgi-bin/target_detail.cgi?targetID=2155667	60	86	http://www.mirdb.org/cgi-bin/mature_mir.cgi?name=hsa-miR-486-5p	GAB2	9846	GRB2 associated binding protein 2
hsa-miR-486-5p	MIMAT0002177	2155701	http://www.mirdb.org/cgi-bin/target_detail.cgi?targetID=2155701	61	86	http://www.mirdb.org/cgi-bin/mature_mir.cgi?name=hsa-miR-486-5p	C5orf64	285668	chromosome 5 open reading frame 64
hsa-miR-486-5p	MIMAT0002177	2155581	http://www.mirdb.org/cgi-bin/target_detail.cgi?targetID=2155581	62	86	http://www.mirdb.org/cgi-bin/mature_mir.cgi?name=hsa-miR-486-5p	OLFM4	10562	olfactomedin 4
hsa-miR-486-5p	MIMAT0002177	2155710	http://www.mirdb.org/cgi-bin/target_detail.cgi?targetID=2155710	63	86	http://www.mirdb.org/cgi-bin/mature_mir.cgi?name=hsa-miR-486-5p	PTPN12	5782	protein tyrosine phosphatase, non-receptor type 12
hsa-miR-486-5p	MIMAT0002177	2155705	http://www.mirdb.org/cgi-bin/target_detail.cgi?targetID=2155705	64	85	http://www.mirdb.org/cgi-bin/mature_mir.cgi?name=hsa-miR-486-5p	SERPINE1	5054	serpin family E member 1
hsa-miR-486-5p	MIMAT0002177	2155635	http://www.mirdb.org/cgi-bin/target_detail.cgi?targetID=2155635	65	85	http://www.mirdb.org/cgi-bin/mature_mir.cgi?name=hsa-miR-486-5p	TXLNG	55787	taxilin gamma
hsa-miR-486-5p	MIMAT0002177	2155618	http://www.mirdb.org/cgi-bin/target_detail.cgi?targetID=2155618	66	85	http://www.mirdb.org/cgi-bin/mature_mir.cgi?name=hsa-miR-486-5p	GCNT2	2651	glucosaminyl (N-acetyl) transferase 2 (I blood group)
hsa-miR-486-5p	MIMAT0002177	2155725	http://www.mirdb.org/cgi-bin/target_detail.cgi?targetID=2155725	67	85	http://www.mirdb.org/cgi-bin/mature_mir.cgi?name=hsa-miR-486-5p	MAP3K2	10746	mitogen-activated protein kinase kinase kinase 2
hsa-miR-486-5p	MIMAT0002177	2155468	http://www.mirdb.org/cgi-bin/target_detail.cgi?targetID=2155468	68	85	http://www.mirdb.org/cgi-bin/mature_mir.cgi?name=hsa-miR-486-5p	TSC22D2	9819	TSC22 domain family member 2
hsa-miR-486-5p	MIMAT0002177	2155686	http://www.mirdb.org/cgi-bin/target_detail.cgi?targetID=2155686	69	85	http://www.mirdb.org/cgi-bin/mature_mir.cgi?name=hsa-miR-486-5p	BCAS2	10286	BCAS2, pre-mRNA processing factor
hsa-miR-486-5p	MIMAT0002177	2155546	http://www.mirdb.org/cgi-bin/target_detail.cgi?targetID=2155546	70	85	http://www.mirdb.org/cgi-bin/mature_mir.cgi?name=hsa-miR-486-5p	AREG	374	amphiregulin
hsa-miR-486-5p	MIMAT0002177	2155704	http://www.mirdb.org/cgi-bin/target_detail.cgi?targetID=2155704	71	85	http://www.mirdb.org/cgi-bin/mature_mir.cgi?name=hsa-miR-486-5p	ULK2	9706	unc-51 like autophagy activating kinase 2
hsa-miR-486-5p	MIMAT0002177	2155674	http://www.mirdb.org/cgi-bin/target_detail.cgi?targetID=2155674	72	84	http://www.mirdb.org/cgi-bin/mature_mir.cgi?name=hsa-miR-486-5p	SP5	389058	Sp5 transcription factor
hsa-miR-486-5p	MIMAT0002177	2155541	http://www.mirdb.org/cgi-bin/target_detail.cgi?targetID=2155541	73	84	http://www.mirdb.org/cgi-bin/mature_mir.cgi?name=hsa-miR-486-5p	CDH7	1005	cadherin 7
hsa-miR-486-5p	MIMAT0002177	2155506	http://www.mirdb.org/cgi-bin/target_detail.cgi?targetID=2155506	74	84	http://www.mirdb.org/cgi-bin/mature_mir.cgi?name=hsa-miR-486-5p	FOXP1	27086	forkhead box P1
hsa-miR-486-5p	MIMAT0002177	2155730	http://www.mirdb.org/cgi-bin/target_detail.cgi?targetID=2155730	75	84	http://www.mirdb.org/cgi-bin/mature_mir.cgi?name=hsa-miR-486-5p	PLAGL2	5326	PLAG1 like zinc finger 2
hsa-miR-486-5p	MIMAT0002177	2155677	http://www.mirdb.org/cgi-bin/target_detail.cgi?targetID=2155677	76	84	http://www.mirdb.org/cgi-bin/mature_mir.cgi?name=hsa-miR-486-5p	NR2C2	7182	nuclear receptor subfamily 2 group C member 2
hsa-miR-486-5p	MIMAT0002177	2155512	http://www.mirdb.org/cgi-bin/target_detail.cgi?targetID=2155512	77	84	http://www.mirdb.org/cgi-bin/mature_mir.cgi?name=hsa-miR-486-5p	NUDCD1	84955	NudC domain containing 1
hsa-miR-486-5p	MIMAT0002177	2155488	http://www.mirdb.org/cgi-bin/target_detail.cgi?targetID=2155488	78	83	http://www.mirdb.org/cgi-bin/mature_mir.cgi?name=hsa-miR-486-5p	SRSF3	6428	serine and arginine rich splicing factor 3
hsa-miR-486-5p	MIMAT0002177	2155672	http://www.mirdb.org/cgi-bin/target_detail.cgi?targetID=2155672	79	83	http://www.mirdb.org/cgi-bin/mature_mir.cgi?name=hsa-miR-486-5p	GPR153	387509	G protein-coupled receptor 153
hsa-miR-486-5p	MIMAT0002177	2155426	http://www.mirdb.org/cgi-bin/target_detail.cgi?targetID=2155426	80	83	http://www.mirdb.org/cgi-bin/mature_mir.cgi?name=hsa-miR-486-5p	COL6A6	131873	collagen type VI alpha 6 chain
hsa-miR-486-5p	MIMAT0002177	2155620	http://www.mirdb.org/cgi-bin/target_detail.cgi?targetID=2155620	81	83	http://www.mirdb.org/cgi-bin/mature_mir.cgi?name=hsa-miR-486-5p	UBASH3B	84959	ubiquitin associated and SH3 domain containing B
hsa-miR-486-5p	MIMAT0002177	2155629	http://www.mirdb.org/cgi-bin/target_detail.cgi?targetID=2155629	82	82	http://www.mirdb.org/cgi-bin/mature_mir.cgi?name=hsa-miR-486-5p	CNKSR2	22866	connector enhancer of kinase suppressor of Ras 2
hsa-miR-486-5p	MIMAT0002177	2155470	http://www.mirdb.org/cgi-bin/target_detail.cgi?targetID=2155470	83	82	http://www.mirdb.org/cgi-bin/mature_mir.cgi?name=hsa-miR-486-5p	ERFE	151176	erythroferrone
hsa-miR-486-5p	MIMAT0002177	2155690	http://www.mirdb.org/cgi-bin/target_detail.cgi?targetID=2155690	84	82	http://www.mirdb.org/cgi-bin/mature_mir.cgi?name=hsa-miR-486-5p	LILRB4	11006	leukocyte immunoglobulin like receptor B4
hsa-miR-486-5p	MIMAT0002177	2155477	http://www.mirdb.org/cgi-bin/target_detail.cgi?targetID=2155477	85	82	http://www.mirdb.org/cgi-bin/mature_mir.cgi?name=hsa-miR-486-5p	STK26	51765	serine/threonine kinase 26
hsa-miR-486-5p	MIMAT0002177	2155709	http://www.mirdb.org/cgi-bin/target_detail.cgi?targetID=2155709	86	82	http://www.mirdb.org/cgi-bin/mature_mir.cgi?name=hsa-miR-486-5p	PIK3AP1	118788	phosphoinositide-3-kinase adaptor protein 1
hsa-miR-486-5p	MIMAT0002177	2155595	http://www.mirdb.org/cgi-bin/target_detail.cgi?targetID=2155595	87	81	http://www.mirdb.org/cgi-bin/mature_mir.cgi?name=hsa-miR-486-5p	ZNF268	10795	zinc finger protein 268
hsa-miR-486-5p	MIMAT0002177	2155728	http://www.mirdb.org/cgi-bin/target_detail.cgi?targetID=2155728	88	81	http://www.mirdb.org/cgi-bin/mature_mir.cgi?name=hsa-miR-486-5p	PYCR2	29920	pyrroline-5-carboxylate reductase 2
hsa-miR-486-5p	MIMAT0002177	2155439	http://www.mirdb.org/cgi-bin/target_detail.cgi?targetID=2155439	89	81	http://www.mirdb.org/cgi-bin/mature_mir.cgi?name=hsa-miR-486-5p	CEMIP	57214	cell migration inducing hyaluronidase 1
hsa-miR-486-5p	MIMAT0002177	2155603	http://www.mirdb.org/cgi-bin/target_detail.cgi?targetID=2155603	90	81	http://www.mirdb.org/cgi-bin/mature_mir.cgi?name=hsa-miR-486-5p	CADM1	23705	cell adhesion molecule 1
hsa-miR-486-5p	MIMAT0002177	2155464	http://www.mirdb.org/cgi-bin/target_detail.cgi?targetID=2155464	91	81	http://www.mirdb.org/cgi-bin/mature_mir.cgi?name=hsa-miR-486-5p	DYNLL1	8655	dynein light chain LC8-type 1
hsa-miR-486-5p	MIMAT0002177	2155610	http://www.mirdb.org/cgi-bin/target_detail.cgi?targetID=2155610	92	80	http://www.mirdb.org/cgi-bin/mature_mir.cgi?name=hsa-miR-486-5p	MUC17	140453	mucin 17, cell surface associated
hsa-miR-486-5p	MIMAT0002177	2155554	http://www.mirdb.org/cgi-bin/target_detail.cgi?targetID=2155554	93	80	http://www.mirdb.org/cgi-bin/mature_mir.cgi?name=hsa-miR-486-5p	MRPL47	57129	mitochondrial ribosomal protein L47
hsa-miR-486-5p	MIMAT0002177	2155536	http://www.mirdb.org/cgi-bin/target_detail.cgi?targetID=2155536	94	80	http://www.mirdb.org/cgi-bin/mature_mir.cgi?name=hsa-miR-486-5p	NUDT11	55190	nudix hydrolase 11
hsa-miR-486-5p	MIMAT0002177	2155522	http://www.mirdb.org/cgi-bin/target_detail.cgi?targetID=2155522	95	80	http://www.mirdb.org/cgi-bin/mature_mir.cgi?name=hsa-miR-486-5p	NLRP1	22861	NLR family pyrin domain containing 1
hsa-miR-486-5p	MIMAT0002177	2155526	http://www.mirdb.org/cgi-bin/target_detail.cgi?targetID=2155526	96	80	http://www.mirdb.org/cgi-bin/mature_mir.cgi?name=hsa-miR-486-5p	OTOF	9381	otoferlin
hsa-miR-486-5p	MIMAT0002177	2155428	http://www.mirdb.org/cgi-bin/target_detail.cgi?targetID=2155428	97	80	http://www.mirdb.org/cgi-bin/mature_mir.cgi?name=hsa-miR-486-5p	UBE2N	7334	ubiquitin conjugating enzyme E2 N
hsa-miR-486-5p	MIMAT0002177	2155481	http://www.mirdb.org/cgi-bin/target_detail.cgi?targetID=2155481	98	80	http://www.mirdb.org/cgi-bin/mature_mir.cgi?name=hsa-miR-486-5p	BCORL1	63035	BCL6 corepressor like 1
hsa-miR-486-5p	MIMAT0002177	2155669	http://www.mirdb.org/cgi-bin/target_detail.cgi?targetID=2155669	99	80	http://www.mirdb.org/cgi-bin/mature_mir.cgi?name=hsa-miR-486-5p	GABRB3	2562	gamma-aminobutyric acid type A receptor beta3 subunit
hsa-miR-486-5p	MIMAT0002177	2155665	http://www.mirdb.org/cgi-bin/target_detail.cgi?targetID=2155665	100	80	http://www.mirdb.org/cgi-bin/mature_mir.cgi?name=hsa-miR-486-5p	MATN2	4147	matrilin 2
hsa-miR-486-5p	MIMAT0002177	2155634	http://www.mirdb.org/cgi-bin/target_detail.cgi?targetID=2155634	101	80	http://www.mirdb.org/cgi-bin/mature_mir.cgi?name=hsa-miR-486-5p	STX18	53407	syntaxin 18
hsa-miR-486-5p	MIMAT0002177	2155670	http://www.mirdb.org/cgi-bin/target_detail.cgi?targetID=2155670	102	80	http://www.mirdb.org/cgi-bin/mature_mir.cgi?name=hsa-miR-486-5p	TBC1D9	23158	TBC1 domain family member 9
hsa-miR-486-5p	MIMAT0002177	2155657	http://www.mirdb.org/cgi-bin/target_detail.cgi?targetID=2155657	103	79	http://www.mirdb.org/cgi-bin/mature_mir.cgi?name=hsa-miR-486-5p	ARID1B	57492	AT-rich interaction domain 1B
hsa-miR-486-5p	MIMAT0002177	2155489	http://www.mirdb.org/cgi-bin/target_detail.cgi?targetID=2155489	104	79	http://www.mirdb.org/cgi-bin/mature_mir.cgi?name=hsa-miR-486-5p	NAA15	80155	N(alpha)-acetyltransferase 15, NatA auxiliary subunit
hsa-miR-486-5p	MIMAT0002177	2155442	http://www.mirdb.org/cgi-bin/target_detail.cgi?targetID=2155442	105	79	http://www.mirdb.org/cgi-bin/mature_mir.cgi?name=hsa-miR-486-5p	CSTF1	1477	cleavage stimulation factor subunit 1
hsa-miR-486-5p	MIMAT0002177	2155552	http://www.mirdb.org/cgi-bin/target_detail.cgi?targetID=2155552	106	79	http://www.mirdb.org/cgi-bin/mature_mir.cgi?name=hsa-miR-486-5p	SPAST	6683	spastin
hsa-miR-486-5p	MIMAT0002177	2155659	http://www.mirdb.org/cgi-bin/target_detail.cgi?targetID=2155659	107	79	http://www.mirdb.org/cgi-bin/mature_mir.cgi?name=hsa-miR-486-5p	ARMC8	25852	armadillo repeat containing 8
hsa-miR-486-5p	MIMAT0002177	2155497	http://www.mirdb.org/cgi-bin/target_detail.cgi?targetID=2155497	108	79	http://www.mirdb.org/cgi-bin/mature_mir.cgi?name=hsa-miR-486-5p	CCDC14	64770	coiled-coil domain containing 14
hsa-miR-486-5p	MIMAT0002177	2155436	http://www.mirdb.org/cgi-bin/target_detail.cgi?targetID=2155436	109	78	http://www.mirdb.org/cgi-bin/mature_mir.cgi?name=hsa-miR-486-5p	UBE2E1	7324	ubiquitin conjugating enzyme E2 E1
hsa-miR-486-5p	MIMAT0002177	2155450	http://www.mirdb.org/cgi-bin/target_detail.cgi?targetID=2155450	110	78	http://www.mirdb.org/cgi-bin/mature_mir.cgi?name=hsa-miR-486-5p	TENM2	57451	teneurin transmembrane protein 2
hsa-miR-486-5p	MIMAT0002177	2155712	http://www.mirdb.org/cgi-bin/target_detail.cgi?targetID=2155712	111	77	http://www.mirdb.org/cgi-bin/mature_mir.cgi?name=hsa-miR-486-5p	EPHA3	2042	EPH receptor A3
hsa-miR-486-5p	MIMAT0002177	2155731	http://www.mirdb.org/cgi-bin/target_detail.cgi?targetID=2155731	112	77	http://www.mirdb.org/cgi-bin/mature_mir.cgi?name=hsa-miR-486-5p	GOLPH3	64083	golgi phosphoprotein 3
hsa-miR-486-5p	MIMAT0002177	2155449	http://www.mirdb.org/cgi-bin/target_detail.cgi?targetID=2155449	113	77	http://www.mirdb.org/cgi-bin/mature_mir.cgi?name=hsa-miR-486-5p	RCOR1	23186	REST corepressor 1
hsa-miR-486-5p	MIMAT0002177	2155732	http://www.mirdb.org/cgi-bin/target_detail.cgi?targetID=2155732	114	77	http://www.mirdb.org/cgi-bin/mature_mir.cgi?name=hsa-miR-486-5p	DBF4	10926	DBF4 zinc finger
hsa-miR-486-5p	MIMAT0002177	2155529	http://www.mirdb.org/cgi-bin/target_detail.cgi?targetID=2155529	115	77	http://www.mirdb.org/cgi-bin/mature_mir.cgi?name=hsa-miR-486-5p	GRHL2	79977	grainyhead like transcription factor 2
hsa-miR-486-5p	MIMAT0002177	2155549	http://www.mirdb.org/cgi-bin/target_detail.cgi?targetID=2155549	116	77	http://www.mirdb.org/cgi-bin/mature_mir.cgi?name=hsa-miR-486-5p	GLIPR1	11010	GLI pathogenesis related 1
hsa-miR-486-5p	MIMAT0002177	2155570	http://www.mirdb.org/cgi-bin/target_detail.cgi?targetID=2155570	117	77	http://www.mirdb.org/cgi-bin/mature_mir.cgi?name=hsa-miR-486-5p	TANC1	85461	tetratricopeptide repeat, ankyrin repeat and coiled-coil containing 1
hsa-miR-486-5p	MIMAT0002177	2155584	http://www.mirdb.org/cgi-bin/target_detail.cgi?targetID=2155584	118	76	http://www.mirdb.org/cgi-bin/mature_mir.cgi?name=hsa-miR-486-5p	RBM46	166863	RNA binding motif protein 46
hsa-miR-486-5p	MIMAT0002177	2155413	http://www.mirdb.org/cgi-bin/target_detail.cgi?targetID=2155413	119	76	http://www.mirdb.org/cgi-bin/mature_mir.cgi?name=hsa-miR-486-5p	SCNM1	79005	sodium channel modifier 1
hsa-miR-486-5p	MIMAT0002177	2155524	http://www.mirdb.org/cgi-bin/target_detail.cgi?targetID=2155524	120	76	http://www.mirdb.org/cgi-bin/mature_mir.cgi?name=hsa-miR-486-5p	FNIP2	57600	folliculin interacting protein 2
hsa-miR-486-5p	MIMAT0002177	2155427	http://www.mirdb.org/cgi-bin/target_detail.cgi?targetID=2155427	121	76	http://www.mirdb.org/cgi-bin/mature_mir.cgi?name=hsa-miR-486-5p	TWF1	5756	twinfilin actin binding protein 1
hsa-miR-486-5p	MIMAT0002177	2155487	http://www.mirdb.org/cgi-bin/target_detail.cgi?targetID=2155487	122	76	http://www.mirdb.org/cgi-bin/mature_mir.cgi?name=hsa-miR-486-5p	USH2A	7399	usherin
hsa-miR-486-5p	MIMAT0002177	2155520	http://www.mirdb.org/cgi-bin/target_detail.cgi?targetID=2155520	123	76	http://www.mirdb.org/cgi-bin/mature_mir.cgi?name=hsa-miR-486-5p	TNFAIP8L2-SCNM1	100534012	TNFAIP8L2-SCNM1 readthrough
hsa-miR-486-5p	MIMAT0002177	2155597	http://www.mirdb.org/cgi-bin/target_detail.cgi?targetID=2155597	124	76	http://www.mirdb.org/cgi-bin/mature_mir.cgi?name=hsa-miR-486-5p	FAT3	120114	FAT atypical cadherin 3
hsa-miR-486-5p	MIMAT0002177	2155602	http://www.mirdb.org/cgi-bin/target_detail.cgi?targetID=2155602	125	76	http://www.mirdb.org/cgi-bin/mature_mir.cgi?name=hsa-miR-486-5p	BAALC	79870	BAALC, MAP3K1 and KLF4 binding
hsa-miR-486-5p	MIMAT0002177	2155698	http://www.mirdb.org/cgi-bin/target_detail.cgi?targetID=2155698	126	75	http://www.mirdb.org/cgi-bin/mature_mir.cgi?name=hsa-miR-486-5p	RGS4	5999	regulator of G protein signaling 4
hsa-miR-486-5p	MIMAT0002177	2155542	http://www.mirdb.org/cgi-bin/target_detail.cgi?targetID=2155542	127	75	http://www.mirdb.org/cgi-bin/mature_mir.cgi?name=hsa-miR-486-5p	FUT9	10690	fucosyltransferase 9
hsa-miR-486-5p	MIMAT0002177	2155604	http://www.mirdb.org/cgi-bin/target_detail.cgi?targetID=2155604	128	75	http://www.mirdb.org/cgi-bin/mature_mir.cgi?name=hsa-miR-486-5p	FAM49A	81553	family with sequence similarity 49 member A
hsa-miR-486-5p	MIMAT0002177	2155414	http://www.mirdb.org/cgi-bin/target_detail.cgi?targetID=2155414	129	75	http://www.mirdb.org/cgi-bin/mature_mir.cgi?name=hsa-miR-486-5p	ANKRD22	118932	ankyrin repeat domain 22
hsa-miR-486-5p	MIMAT0002177	2155482	http://www.mirdb.org/cgi-bin/target_detail.cgi?targetID=2155482	130	75	http://www.mirdb.org/cgi-bin/mature_mir.cgi?name=hsa-miR-486-5p	SLC38A1	81539	solute carrier family 38 member 1
hsa-miR-486-5p	MIMAT0002177	2155685	http://www.mirdb.org/cgi-bin/target_detail.cgi?targetID=2155685	131	74	http://www.mirdb.org/cgi-bin/mature_mir.cgi?name=hsa-miR-486-5p	MDH1	4190	malate dehydrogenase 1
hsa-miR-486-5p	MIMAT0002177	2155560	http://www.mirdb.org/cgi-bin/target_detail.cgi?targetID=2155560	132	74	http://www.mirdb.org/cgi-bin/mature_mir.cgi?name=hsa-miR-486-5p	SEPT7	989	septin 7
hsa-miR-486-5p	MIMAT0002177	2155702	http://www.mirdb.org/cgi-bin/target_detail.cgi?targetID=2155702	133	74	http://www.mirdb.org/cgi-bin/mature_mir.cgi?name=hsa-miR-486-5p	POLH	5429	DNA polymerase eta
hsa-miR-486-5p	MIMAT0002177	2155612	http://www.mirdb.org/cgi-bin/target_detail.cgi?targetID=2155612	134	74	http://www.mirdb.org/cgi-bin/mature_mir.cgi?name=hsa-miR-486-5p	RBAK	57786	RB associated KRAB zinc finger
hsa-miR-486-5p	MIMAT0002177	2155714	http://www.mirdb.org/cgi-bin/target_detail.cgi?targetID=2155714	135	74	http://www.mirdb.org/cgi-bin/mature_mir.cgi?name=hsa-miR-486-5p	ZNF827	152485	zinc finger protein 827
hsa-miR-486-5p	MIMAT0002177	2155735	http://www.mirdb.org/cgi-bin/target_detail.cgi?targetID=2155735	136	74	http://www.mirdb.org/cgi-bin/mature_mir.cgi?name=hsa-miR-486-5p	SMURF2	64750	SMAD specific E3 ubiquitin protein ligase 2
hsa-miR-486-5p	MIMAT0002177	2155431	http://www.mirdb.org/cgi-bin/target_detail.cgi?targetID=2155431	137	74	http://www.mirdb.org/cgi-bin/mature_mir.cgi?name=hsa-miR-486-5p	FAM161B	145483	FAM161B, centrosomal protein
hsa-miR-486-5p	MIMAT0002177	2155615	http://www.mirdb.org/cgi-bin/target_detail.cgi?targetID=2155615	138	74	http://www.mirdb.org/cgi-bin/mature_mir.cgi?name=hsa-miR-486-5p	ATP2A2	488	ATPase sarcoplasmic/endoplasmic reticulum Ca2+ transporting 2
hsa-miR-486-5p	MIMAT0002177	2155676	http://www.mirdb.org/cgi-bin/target_detail.cgi?targetID=2155676	139	74	http://www.mirdb.org/cgi-bin/mature_mir.cgi?name=hsa-miR-486-5p	YAP1	10413	Yes associated protein 1
hsa-miR-486-5p	MIMAT0002177	2155605	http://www.mirdb.org/cgi-bin/target_detail.cgi?targetID=2155605	140	74	http://www.mirdb.org/cgi-bin/mature_mir.cgi?name=hsa-miR-486-5p	TM4SF20	79853	transmembrane 4 L six family member 20
hsa-miR-486-5p	MIMAT0002177	2155556	http://www.mirdb.org/cgi-bin/target_detail.cgi?targetID=2155556	141	73	http://www.mirdb.org/cgi-bin/mature_mir.cgi?name=hsa-miR-486-5p	SFRP1	6422	secreted frizzled related protein 1
hsa-miR-486-5p	MIMAT0002177	2155609	http://www.mirdb.org/cgi-bin/target_detail.cgi?targetID=2155609	142	73	http://www.mirdb.org/cgi-bin/mature_mir.cgi?name=hsa-miR-486-5p	DCUN1D5	84259	defective in cullin neddylation 1 domain containing 5
hsa-miR-486-5p	MIMAT0002177	2155662	http://www.mirdb.org/cgi-bin/target_detail.cgi?targetID=2155662	143	73	http://www.mirdb.org/cgi-bin/mature_mir.cgi?name=hsa-miR-486-5p	CEP350	9857	centrosomal protein 350
hsa-miR-486-5p	MIMAT0002177	2155733	http://www.mirdb.org/cgi-bin/target_detail.cgi?targetID=2155733	144	73	http://www.mirdb.org/cgi-bin/mature_mir.cgi?name=hsa-miR-486-5p	MIER3	166968	MIER family member 3
hsa-miR-486-5p	MIMAT0002177	2155684	http://www.mirdb.org/cgi-bin/target_detail.cgi?targetID=2155684	145	73	http://www.mirdb.org/cgi-bin/mature_mir.cgi?name=hsa-miR-486-5p	PPP1R16A	84988	protein phosphatase 1 regulatory subunit 16A
hsa-miR-486-5p	MIMAT0002177	2155600	http://www.mirdb.org/cgi-bin/target_detail.cgi?targetID=2155600	146	73	http://www.mirdb.org/cgi-bin/mature_mir.cgi?name=hsa-miR-486-5p	MTA3	57504	metastasis associated 1 family member 3
hsa-miR-486-5p	MIMAT0002177	2155571	http://www.mirdb.org/cgi-bin/target_detail.cgi?targetID=2155571	147	73	http://www.mirdb.org/cgi-bin/mature_mir.cgi?name=hsa-miR-486-5p	KLHL32	114792	kelch like family member 32
hsa-miR-486-5p	MIMAT0002177	2155713	http://www.mirdb.org/cgi-bin/target_detail.cgi?targetID=2155713	148	73	http://www.mirdb.org/cgi-bin/mature_mir.cgi?name=hsa-miR-486-5p	NIPBL	25836	NIPBL, cohesin loading factor
hsa-miR-486-5p	MIMAT0002177	2155419	http://www.mirdb.org/cgi-bin/target_detail.cgi?targetID=2155419	149	73	http://www.mirdb.org/cgi-bin/mature_mir.cgi?name=hsa-miR-486-5p	SEC22C	9117	SEC22 homolog C, vesicle trafficking protein
hsa-miR-486-5p	MIMAT0002177	2155680	http://www.mirdb.org/cgi-bin/target_detail.cgi?targetID=2155680	150	72	http://www.mirdb.org/cgi-bin/mature_mir.cgi?name=hsa-miR-486-5p	BAHCC1	57597	BAH domain and coiled-coil containing 1
hsa-miR-486-5p	MIMAT0002177	2155466	http://www.mirdb.org/cgi-bin/target_detail.cgi?targetID=2155466	151	72	http://www.mirdb.org/cgi-bin/mature_mir.cgi?name=hsa-miR-486-5p	SIRT1	23411	sirtuin 1
hsa-miR-486-5p	MIMAT0002177	2155577	http://www.mirdb.org/cgi-bin/target_detail.cgi?targetID=2155577	152	72	http://www.mirdb.org/cgi-bin/mature_mir.cgi?name=hsa-miR-486-5p	TBX2	6909	T-box 2
hsa-miR-486-5p	MIMAT0002177	2155408	http://www.mirdb.org/cgi-bin/target_detail.cgi?targetID=2155408	153	72	http://www.mirdb.org/cgi-bin/mature_mir.cgi?name=hsa-miR-486-5p	SMAD2	4087	SMAD family member 2
hsa-miR-486-5p	MIMAT0002177	2155681	http://www.mirdb.org/cgi-bin/target_detail.cgi?targetID=2155681	154	72	http://www.mirdb.org/cgi-bin/mature_mir.cgi?name=hsa-miR-486-5p	HHAT	55733	hedgehog acyltransferase
hsa-miR-486-5p	MIMAT0002177	2155432	http://www.mirdb.org/cgi-bin/target_detail.cgi?targetID=2155432	155	72	http://www.mirdb.org/cgi-bin/mature_mir.cgi?name=hsa-miR-486-5p	CCDC91	55297	coiled-coil domain containing 91
hsa-miR-486-5p	MIMAT0002177	2155476	http://www.mirdb.org/cgi-bin/target_detail.cgi?targetID=2155476	156	72	http://www.mirdb.org/cgi-bin/mature_mir.cgi?name=hsa-miR-486-5p	EPB41L1	2036	erythrocyte membrane protein band 4.1 like 1
hsa-miR-486-5p	MIMAT0002177	2155647	http://www.mirdb.org/cgi-bin/target_detail.cgi?targetID=2155647	157	72	http://www.mirdb.org/cgi-bin/mature_mir.cgi?name=hsa-miR-486-5p	ISCA1	81689	iron-sulfur cluster assembly 1
hsa-miR-486-5p	MIMAT0002177	2155644	http://www.mirdb.org/cgi-bin/target_detail.cgi?targetID=2155644	158	72	http://www.mirdb.org/cgi-bin/mature_mir.cgi?name=hsa-miR-486-5p	CLDN10	9071	claudin 10
hsa-miR-486-5p	MIMAT0002177	2155563	http://www.mirdb.org/cgi-bin/target_detail.cgi?targetID=2155563	159	71	http://www.mirdb.org/cgi-bin/mature_mir.cgi?name=hsa-miR-486-5p	PARP2	10038	poly(ADP-ribose) polymerase 2
hsa-miR-486-5p	MIMAT0002177	2155621	http://www.mirdb.org/cgi-bin/target_detail.cgi?targetID=2155621	160	70	http://www.mirdb.org/cgi-bin/mature_mir.cgi?name=hsa-miR-486-5p	PGAP1	80055	post-GPI attachment to proteins 1
hsa-miR-486-5p	MIMAT0002177	2155719	http://www.mirdb.org/cgi-bin/target_detail.cgi?targetID=2155719	161	70	http://www.mirdb.org/cgi-bin/mature_mir.cgi?name=hsa-miR-486-5p	ST6GALNAC6	30815	ST6 N-acetylgalactosaminide alpha-2,6-sialyltransferase 6
hsa-miR-486-5p	MIMAT0002177	2155508	http://www.mirdb.org/cgi-bin/target_detail.cgi?targetID=2155508	162	70	http://www.mirdb.org/cgi-bin/mature_mir.cgi?name=hsa-miR-486-5p	GXYLT1	283464	glucoside xylosyltransferase 1
hsa-miR-486-5p	MIMAT0002177	2155551	http://www.mirdb.org/cgi-bin/target_detail.cgi?targetID=2155551	163	70	http://www.mirdb.org/cgi-bin/mature_mir.cgi?name=hsa-miR-486-5p	ZC3HAV1	56829	zinc finger CCCH-type containing, antiviral 1
hsa-miR-486-5p	MIMAT0002177	2155531	http://www.mirdb.org/cgi-bin/target_detail.cgi?targetID=2155531	164	70	http://www.mirdb.org/cgi-bin/mature_mir.cgi?name=hsa-miR-486-5p	NDUFB4	4710	NADH:ubiquinone oxidoreductase subunit B4
hsa-miR-486-5p	MIMAT0002177	2155533	http://www.mirdb.org/cgi-bin/target_detail.cgi?targetID=2155533	165	69	http://www.mirdb.org/cgi-bin/mature_mir.cgi?name=hsa-miR-486-5p	CAPN7	23473	calpain 7
hsa-miR-486-5p	MIMAT0002177	2155679	http://www.mirdb.org/cgi-bin/target_detail.cgi?targetID=2155679	166	69	http://www.mirdb.org/cgi-bin/mature_mir.cgi?name=hsa-miR-486-5p	RHOQ	23433	ras homolog family member Q
hsa-miR-486-5p	MIMAT0002177	2155683	http://www.mirdb.org/cgi-bin/target_detail.cgi?targetID=2155683	167	69	http://www.mirdb.org/cgi-bin/mature_mir.cgi?name=hsa-miR-486-5p	RASSF3	283349	Ras association domain family member 3
hsa-miR-486-5p	MIMAT0002177	2155711	http://www.mirdb.org/cgi-bin/target_detail.cgi?targetID=2155711	168	69	http://www.mirdb.org/cgi-bin/mature_mir.cgi?name=hsa-miR-486-5p	FGD6	55785	FYVE, RhoGEF and PH domain containing 6
hsa-miR-486-5p	MIMAT0002177	2155544	http://www.mirdb.org/cgi-bin/target_detail.cgi?targetID=2155544	169	69	http://www.mirdb.org/cgi-bin/mature_mir.cgi?name=hsa-miR-486-5p	ZNF728	388523	zinc finger protein 728
hsa-miR-486-5p	MIMAT0002177	2155590	http://www.mirdb.org/cgi-bin/target_detail.cgi?targetID=2155590	170	69	http://www.mirdb.org/cgi-bin/mature_mir.cgi?name=hsa-miR-486-5p	FAM217B	63939	family with sequence similarity 217 member B
hsa-miR-486-5p	MIMAT0002177	2155422	http://www.mirdb.org/cgi-bin/target_detail.cgi?targetID=2155422	171	68	http://www.mirdb.org/cgi-bin/mature_mir.cgi?name=hsa-miR-486-5p	DAAM1	23002	dishevelled associated activator of morphogenesis 1
hsa-miR-486-5p	MIMAT0002177	2155596	http://www.mirdb.org/cgi-bin/target_detail.cgi?targetID=2155596	172	68	http://www.mirdb.org/cgi-bin/mature_mir.cgi?name=hsa-miR-486-5p	TNFSF4	7292	TNF superfamily member 4
hsa-miR-486-5p	MIMAT0002177	2155494	http://www.mirdb.org/cgi-bin/target_detail.cgi?targetID=2155494	173	68	http://www.mirdb.org/cgi-bin/mature_mir.cgi?name=hsa-miR-486-5p	RAB11FIP4	84440	RAB11 family interacting protein 4
hsa-miR-486-5p	MIMAT0002177	2155540	http://www.mirdb.org/cgi-bin/target_detail.cgi?targetID=2155540	174	68	http://www.mirdb.org/cgi-bin/mature_mir.cgi?name=hsa-miR-486-5p	MAPKAP1	79109	mitogen-activated protein kinase associated protein 1
hsa-miR-486-5p	MIMAT0002177	2155500	http://www.mirdb.org/cgi-bin/target_detail.cgi?targetID=2155500	175	68	http://www.mirdb.org/cgi-bin/mature_mir.cgi?name=hsa-miR-486-5p	LOC100505549	100505549	uncharacterized LOC100505549
hsa-miR-486-5p	MIMAT0002177	2155614	http://www.mirdb.org/cgi-bin/target_detail.cgi?targetID=2155614	176	68	http://www.mirdb.org/cgi-bin/mature_mir.cgi?name=hsa-miR-486-5p	AR	367	androgen receptor
hsa-miR-486-5p	MIMAT0002177	2155640	http://www.mirdb.org/cgi-bin/target_detail.cgi?targetID=2155640	177	67	http://www.mirdb.org/cgi-bin/mature_mir.cgi?name=hsa-miR-486-5p	AMER2	219287	APC membrane recruitment protein 2
hsa-miR-486-5p	MIMAT0002177	2155517	http://www.mirdb.org/cgi-bin/target_detail.cgi?targetID=2155517	178	67	http://www.mirdb.org/cgi-bin/mature_mir.cgi?name=hsa-miR-486-5p	NACA	4666	nascent polypeptide associated complex subunit alpha
hsa-miR-486-5p	MIMAT0002177	2155493	http://www.mirdb.org/cgi-bin/target_detail.cgi?targetID=2155493	179	67	http://www.mirdb.org/cgi-bin/mature_mir.cgi?name=hsa-miR-486-5p	MRO	83876	maestro
hsa-miR-486-5p	MIMAT0002177	2155530	http://www.mirdb.org/cgi-bin/target_detail.cgi?targetID=2155530	180	67	http://www.mirdb.org/cgi-bin/mature_mir.cgi?name=hsa-miR-486-5p	ACTR3	10096	ARP3 actin related protein 3 homolog
hsa-miR-486-5p	MIMAT0002177	2155641	http://www.mirdb.org/cgi-bin/target_detail.cgi?targetID=2155641	181	67	http://www.mirdb.org/cgi-bin/mature_mir.cgi?name=hsa-miR-486-5p	ZNF208	7757	zinc finger protein 208
hsa-miR-486-5p	MIMAT0002177	2155688	http://www.mirdb.org/cgi-bin/target_detail.cgi?targetID=2155688	182	67	http://www.mirdb.org/cgi-bin/mature_mir.cgi?name=hsa-miR-486-5p	ANXA13	312	annexin A13
hsa-miR-486-5p	MIMAT0002177	2155559	http://www.mirdb.org/cgi-bin/target_detail.cgi?targetID=2155559	183	67	http://www.mirdb.org/cgi-bin/mature_mir.cgi?name=hsa-miR-486-5p	PDZRN3	23024	PDZ domain containing ring finger 3
hsa-miR-486-5p	MIMAT0002177	2155664	http://www.mirdb.org/cgi-bin/target_detail.cgi?targetID=2155664	184	67	http://www.mirdb.org/cgi-bin/mature_mir.cgi?name=hsa-miR-486-5p	DKK2	27123	dickkopf WNT signaling pathway inhibitor 2
hsa-miR-486-5p	MIMAT0002177	2155478	http://www.mirdb.org/cgi-bin/target_detail.cgi?targetID=2155478	185	67	http://www.mirdb.org/cgi-bin/mature_mir.cgi?name=hsa-miR-486-5p	ELMSAN1	91748	ELM2 and Myb/SANT domain containing 1
hsa-miR-486-5p	MIMAT0002177	2155491	http://www.mirdb.org/cgi-bin/target_detail.cgi?targetID=2155491	186	67	http://www.mirdb.org/cgi-bin/mature_mir.cgi?name=hsa-miR-486-5p	ATP5MPL	9556	ATP synthase membrane subunit 6.8PL
hsa-miR-486-5p	MIMAT0002177	2155649	http://www.mirdb.org/cgi-bin/target_detail.cgi?targetID=2155649	187	66	http://www.mirdb.org/cgi-bin/mature_mir.cgi?name=hsa-miR-486-5p	SLAIN2	57606	SLAIN motif family member 2
hsa-miR-486-5p	MIMAT0002177	2155447	http://www.mirdb.org/cgi-bin/target_detail.cgi?targetID=2155447	188	66	http://www.mirdb.org/cgi-bin/mature_mir.cgi?name=hsa-miR-486-5p	NPR3	4883	natriuretic peptide receptor 3
hsa-miR-486-5p	MIMAT0002177	2155729	http://www.mirdb.org/cgi-bin/target_detail.cgi?targetID=2155729	189	66	http://www.mirdb.org/cgi-bin/mature_mir.cgi?name=hsa-miR-486-5p	CELSR3	1951	cadherin EGF LAG seven-pass G-type receptor 3
hsa-miR-486-5p	MIMAT0002177	2155543	http://www.mirdb.org/cgi-bin/target_detail.cgi?targetID=2155543	190	66	http://www.mirdb.org/cgi-bin/mature_mir.cgi?name=hsa-miR-486-5p	C11orf49	79096	chromosome 11 open reading frame 49
hsa-miR-486-5p	MIMAT0002177	2155429	http://www.mirdb.org/cgi-bin/target_detail.cgi?targetID=2155429	191	65	http://www.mirdb.org/cgi-bin/mature_mir.cgi?name=hsa-miR-486-5p	VWA8	23078	von Willebrand factor A domain containing 8
hsa-miR-486-5p	MIMAT0002177	2155692	http://www.mirdb.org/cgi-bin/target_detail.cgi?targetID=2155692	192	65	http://www.mirdb.org/cgi-bin/mature_mir.cgi?name=hsa-miR-486-5p	ZFP30	22835	ZFP30 zinc finger protein
hsa-miR-486-5p	MIMAT0002177	2155658	http://www.mirdb.org/cgi-bin/target_detail.cgi?targetID=2155658	193	65	http://www.mirdb.org/cgi-bin/mature_mir.cgi?name=hsa-miR-486-5p	NUDT13	25961	nudix hydrolase 13
hsa-miR-486-5p	MIMAT0002177	2155654	http://www.mirdb.org/cgi-bin/target_detail.cgi?targetID=2155654	194	65	http://www.mirdb.org/cgi-bin/mature_mir.cgi?name=hsa-miR-486-5p	TET3	200424	tet methylcytosine dioxygenase 3
hsa-miR-486-5p	MIMAT0002177	2155594	http://www.mirdb.org/cgi-bin/target_detail.cgi?targetID=2155594	195	64	http://www.mirdb.org/cgi-bin/mature_mir.cgi?name=hsa-miR-486-5p	SYNM	23336	synemin
hsa-miR-486-5p	MIMAT0002177	2155445	http://www.mirdb.org/cgi-bin/target_detail.cgi?targetID=2155445	196	64	http://www.mirdb.org/cgi-bin/mature_mir.cgi?name=hsa-miR-486-5p	LSM8	51691	LSM8 homolog, U6 small nuclear RNA associated
hsa-miR-486-5p	MIMAT0002177	2155608	http://www.mirdb.org/cgi-bin/target_detail.cgi?targetID=2155608	197	64	http://www.mirdb.org/cgi-bin/mature_mir.cgi?name=hsa-miR-486-5p	TMEM115	11070	transmembrane protein 115
hsa-miR-486-5p	MIMAT0002177	2155446	http://www.mirdb.org/cgi-bin/target_detail.cgi?targetID=2155446	198	64	http://www.mirdb.org/cgi-bin/mature_mir.cgi?name=hsa-miR-486-5p	CDKN2B	1030	cyclin dependent kinase inhibitor 2B
hsa-miR-486-5p	MIMAT0002177	2155627	http://www.mirdb.org/cgi-bin/target_detail.cgi?targetID=2155627	199	64	http://www.mirdb.org/cgi-bin/mature_mir.cgi?name=hsa-miR-486-5p	PGRMC1	10857	progesterone receptor membrane component 1
hsa-miR-486-5p	MIMAT0002177	2155507	http://www.mirdb.org/cgi-bin/target_detail.cgi?targetID=2155507	200	64	http://www.mirdb.org/cgi-bin/mature_mir.cgi?name=hsa-miR-486-5p	TTC23L	153657	tetratricopeptide repeat domain 23 like
hsa-miR-486-5p	MIMAT0002177	2155573	http://www.mirdb.org/cgi-bin/target_detail.cgi?targetID=2155573	201	64	http://www.mirdb.org/cgi-bin/mature_mir.cgi?name=hsa-miR-486-5p	FGF13	2258	fibroblast growth factor 13
hsa-miR-486-5p	MIMAT0002177	2155613	http://www.mirdb.org/cgi-bin/target_detail.cgi?targetID=2155613	202	64	http://www.mirdb.org/cgi-bin/mature_mir.cgi?name=hsa-miR-486-5p	NEK2	4751	NIMA related kinase 2
hsa-miR-486-5p	MIMAT0002177	2155518	http://www.mirdb.org/cgi-bin/target_detail.cgi?targetID=2155518	203	64	http://www.mirdb.org/cgi-bin/mature_mir.cgi?name=hsa-miR-486-5p	AQP11	282679	aquaporin 11
hsa-miR-486-5p	MIMAT0002177	2155668	http://www.mirdb.org/cgi-bin/target_detail.cgi?targetID=2155668	204	64	http://www.mirdb.org/cgi-bin/mature_mir.cgi?name=hsa-miR-486-5p	MEGF11	84465	multiple EGF like domains 11
hsa-miR-486-5p	MIMAT0002177	2155471	http://www.mirdb.org/cgi-bin/target_detail.cgi?targetID=2155471	205	64	http://www.mirdb.org/cgi-bin/mature_mir.cgi?name=hsa-miR-486-5p	ALDH1L2	160428	aldehyde dehydrogenase 1 family member L2
hsa-miR-486-5p	MIMAT0002177	2155495	http://www.mirdb.org/cgi-bin/target_detail.cgi?targetID=2155495	206	63	http://www.mirdb.org/cgi-bin/mature_mir.cgi?name=hsa-miR-486-5p	SMIM10L1	100129361	small integral membrane protein 10 like 1
hsa-miR-486-5p	MIMAT0002177	2155643	http://www.mirdb.org/cgi-bin/target_detail.cgi?targetID=2155643	207	63	http://www.mirdb.org/cgi-bin/mature_mir.cgi?name=hsa-miR-486-5p	ADNP	23394	activity dependent neuroprotector homeobox
hsa-miR-486-5p	MIMAT0002177	2155721	http://www.mirdb.org/cgi-bin/target_detail.cgi?targetID=2155721	208	63	http://www.mirdb.org/cgi-bin/mature_mir.cgi?name=hsa-miR-486-5p	SLC44A2	57153	solute carrier family 44 member 2
hsa-miR-486-5p	MIMAT0002177	2155448	http://www.mirdb.org/cgi-bin/target_detail.cgi?targetID=2155448	209	63	http://www.mirdb.org/cgi-bin/mature_mir.cgi?name=hsa-miR-486-5p	KDM5B	10765	lysine demethylase 5B
hsa-miR-486-5p	MIMAT0002177	2155693	http://www.mirdb.org/cgi-bin/target_detail.cgi?targetID=2155693	210	63	http://www.mirdb.org/cgi-bin/mature_mir.cgi?name=hsa-miR-486-5p	AAK1	22848	AP2 associated kinase 1
hsa-miR-486-5p	MIMAT0002177	2155625	http://www.mirdb.org/cgi-bin/target_detail.cgi?targetID=2155625	211	63	http://www.mirdb.org/cgi-bin/mature_mir.cgi?name=hsa-miR-486-5p	DNAJC9	23234	DnaJ heat shock protein family (Hsp40) member C9
hsa-miR-486-5p	MIMAT0002177	2155411	http://www.mirdb.org/cgi-bin/target_detail.cgi?targetID=2155411	212	63	http://www.mirdb.org/cgi-bin/mature_mir.cgi?name=hsa-miR-486-5p	RCOR3	55758	REST corepressor 3
hsa-miR-486-5p	MIMAT0002177	2155537	http://www.mirdb.org/cgi-bin/target_detail.cgi?targetID=2155537	213	63	http://www.mirdb.org/cgi-bin/mature_mir.cgi?name=hsa-miR-486-5p	SCAI	286205	suppressor of cancer cell invasion
hsa-miR-486-5p	MIMAT0002177	2155723	http://www.mirdb.org/cgi-bin/target_detail.cgi?targetID=2155723	214	62	http://www.mirdb.org/cgi-bin/mature_mir.cgi?name=hsa-miR-486-5p	STK4	6789	serine/threonine kinase 4
hsa-miR-486-5p	MIMAT0002177	2155717	http://www.mirdb.org/cgi-bin/target_detail.cgi?targetID=2155717	215	62	http://www.mirdb.org/cgi-bin/mature_mir.cgi?name=hsa-miR-486-5p	CRLS1	54675	cardiolipin synthase 1
hsa-miR-486-5p	MIMAT0002177	2155648	http://www.mirdb.org/cgi-bin/target_detail.cgi?targetID=2155648	216	62	http://www.mirdb.org/cgi-bin/mature_mir.cgi?name=hsa-miR-486-5p	KCNH8	131096	potassium voltage-gated channel subfamily H member 8
hsa-miR-486-5p	MIMAT0002177	2155715	http://www.mirdb.org/cgi-bin/target_detail.cgi?targetID=2155715	217	62	http://www.mirdb.org/cgi-bin/mature_mir.cgi?name=hsa-miR-486-5p	NCOA6	23054	nuclear receptor coactivator 6
hsa-miR-486-5p	MIMAT0002177	2155472	http://www.mirdb.org/cgi-bin/target_detail.cgi?targetID=2155472	218	62	http://www.mirdb.org/cgi-bin/mature_mir.cgi?name=hsa-miR-486-5p	SCN8A	6334	sodium voltage-gated channel alpha subunit 8
hsa-miR-486-5p	MIMAT0002177	2155619	http://www.mirdb.org/cgi-bin/target_detail.cgi?targetID=2155619	219	62	http://www.mirdb.org/cgi-bin/mature_mir.cgi?name=hsa-miR-486-5p	COL4A3BP	10087	collagen type IV alpha 3 binding protein
hsa-miR-486-5p	MIMAT0002177	2155502	http://www.mirdb.org/cgi-bin/target_detail.cgi?targetID=2155502	220	61	http://www.mirdb.org/cgi-bin/mature_mir.cgi?name=hsa-miR-486-5p	KIF2B	84643	kinesin family member 2B
hsa-miR-486-5p	MIMAT0002177	2155461	http://www.mirdb.org/cgi-bin/target_detail.cgi?targetID=2155461	221	61	http://www.mirdb.org/cgi-bin/mature_mir.cgi?name=hsa-miR-486-5p	LSM5	23658	LSM5 homolog, U6 small nuclear RNA and mRNA degradation associated
hsa-miR-486-5p	MIMAT0002177	2155687	http://www.mirdb.org/cgi-bin/target_detail.cgi?targetID=2155687	222	61	http://www.mirdb.org/cgi-bin/mature_mir.cgi?name=hsa-miR-486-5p	MAVS	57506	mitochondrial antiviral signaling protein
hsa-miR-486-5p	MIMAT0002177	2155736	http://www.mirdb.org/cgi-bin/target_detail.cgi?targetID=2155736	223	61	http://www.mirdb.org/cgi-bin/mature_mir.cgi?name=hsa-miR-486-5p	KIAA0513	9764	KIAA0513
hsa-miR-486-5p	MIMAT0002177	2155696	http://www.mirdb.org/cgi-bin/target_detail.cgi?targetID=2155696	224	61	http://www.mirdb.org/cgi-bin/mature_mir.cgi?name=hsa-miR-486-5p	CCN4	8840	cellular communication network factor 4
hsa-miR-486-5p	MIMAT0002177	2155547	http://www.mirdb.org/cgi-bin/target_detail.cgi?targetID=2155547	225	61	http://www.mirdb.org/cgi-bin/mature_mir.cgi?name=hsa-miR-486-5p	EHHADH	1962	enoyl-CoA hydratase and 3-hydroxyacyl CoA dehydrogenase
hsa-miR-486-5p	MIMAT0002177	2155646	http://www.mirdb.org/cgi-bin/target_detail.cgi?targetID=2155646	226	61	http://www.mirdb.org/cgi-bin/mature_mir.cgi?name=hsa-miR-486-5p	ZNF37A	7587	zinc finger protein 37A
hsa-miR-486-5p	MIMAT0002177	2155583	http://www.mirdb.org/cgi-bin/target_detail.cgi?targetID=2155583	227	61	http://www.mirdb.org/cgi-bin/mature_mir.cgi?name=hsa-miR-486-5p	PLXNA4	91584	plexin A4
hsa-miR-486-5p	MIMAT0002177	2155527	http://www.mirdb.org/cgi-bin/target_detail.cgi?targetID=2155527	228	60	http://www.mirdb.org/cgi-bin/mature_mir.cgi?name=hsa-miR-486-5p	GLIPR2	152007	GLI pathogenesis related 2
hsa-miR-486-5p	MIMAT0002177	2155519	http://www.mirdb.org/cgi-bin/target_detail.cgi?targetID=2155519	229	60	http://www.mirdb.org/cgi-bin/mature_mir.cgi?name=hsa-miR-486-5p	NOL4	8715	nucleolar protein 4
hsa-miR-486-5p	MIMAT0002177	2155652	http://www.mirdb.org/cgi-bin/target_detail.cgi?targetID=2155652	230	60	http://www.mirdb.org/cgi-bin/mature_mir.cgi?name=hsa-miR-486-5p	GNRHR	2798	gonadotropin releasing hormone receptor
hsa-miR-486-5p	MIMAT0002177	2155528	http://www.mirdb.org/cgi-bin/target_detail.cgi?targetID=2155528	231	60	http://www.mirdb.org/cgi-bin/mature_mir.cgi?name=hsa-miR-486-5p	SLAIN1	122060	SLAIN motif family member 1
hsa-miR-486-5p	MIMAT0002177	2155469	http://www.mirdb.org/cgi-bin/target_detail.cgi?targetID=2155469	232	60	http://www.mirdb.org/cgi-bin/mature_mir.cgi?name=hsa-miR-486-5p	ATP6V1G3	127124	ATPase H+ transporting V1 subunit G3
hsa-miR-486-5p	MIMAT0002177	2155496	http://www.mirdb.org/cgi-bin/target_detail.cgi?targetID=2155496	233	60	http://www.mirdb.org/cgi-bin/mature_mir.cgi?name=hsa-miR-486-5p	PHIP	55023	pleckstrin homology domain interacting protein
hsa-miR-486-5p	MIMAT0002177	2155606	http://www.mirdb.org/cgi-bin/target_detail.cgi?targetID=2155606	234	60	http://www.mirdb.org/cgi-bin/mature_mir.cgi?name=hsa-miR-486-5p	FMR1	2332	fragile X mental retardation 1
hsa-miR-486-5p	MIMAT0002177	2155498	http://www.mirdb.org/cgi-bin/target_detail.cgi?targetID=2155498	235	60	http://www.mirdb.org/cgi-bin/mature_mir.cgi?name=hsa-miR-486-5p	NKTR	4820	natural killer cell triggering receptor
hsa-miR-486-5p	MIMAT0002177	2155509	http://www.mirdb.org/cgi-bin/target_detail.cgi?targetID=2155509	236	60	http://www.mirdb.org/cgi-bin/mature_mir.cgi?name=hsa-miR-486-5p	VANGL1	81839	VANGL planar cell polarity protein 1
hsa-miR-486-5p	MIMAT0002177	2155708	http://www.mirdb.org/cgi-bin/target_detail.cgi?targetID=2155708	237	60	http://www.mirdb.org/cgi-bin/mature_mir.cgi?name=hsa-miR-486-5p	CNTN4	152330	contactin 4
hsa-miR-486-5p	MIMAT0002177	2155568	http://www.mirdb.org/cgi-bin/target_detail.cgi?targetID=2155568	238	59	http://www.mirdb.org/cgi-bin/mature_mir.cgi?name=hsa-miR-486-5p	VTI1A	143187	vesicle transport through interaction with t-SNAREs 1A
hsa-miR-486-5p	MIMAT0002177	2155437	http://www.mirdb.org/cgi-bin/target_detail.cgi?targetID=2155437	239	59	http://www.mirdb.org/cgi-bin/mature_mir.cgi?name=hsa-miR-486-5p	TRMT9B	57604	tRNA methyltransferase 9B (putative)
hsa-miR-486-5p	MIMAT0002177	2155483	http://www.mirdb.org/cgi-bin/target_detail.cgi?targetID=2155483	240	59	http://www.mirdb.org/cgi-bin/mature_mir.cgi?name=hsa-miR-486-5p	PDE4A	5141	phosphodiesterase 4A
hsa-miR-486-5p	MIMAT0002177	2155467	http://www.mirdb.org/cgi-bin/target_detail.cgi?targetID=2155467	241	59	http://www.mirdb.org/cgi-bin/mature_mir.cgi?name=hsa-miR-486-5p	MRPL2	51069	mitochondrial ribosomal protein L2
hsa-miR-486-5p	MIMAT0002177	2155623	http://www.mirdb.org/cgi-bin/target_detail.cgi?targetID=2155623	242	59	http://www.mirdb.org/cgi-bin/mature_mir.cgi?name=hsa-miR-486-5p	TRAPPC6B	122553	trafficking protein particle complex 6B
hsa-miR-486-5p	MIMAT0002177	2155513	http://www.mirdb.org/cgi-bin/target_detail.cgi?targetID=2155513	243	59	http://www.mirdb.org/cgi-bin/mature_mir.cgi?name=hsa-miR-486-5p	BUB1B	701	BUB1 mitotic checkpoint serine/threonine kinase B
hsa-miR-486-5p	MIMAT0002177	2155598	http://www.mirdb.org/cgi-bin/target_detail.cgi?targetID=2155598	244	59	http://www.mirdb.org/cgi-bin/mature_mir.cgi?name=hsa-miR-486-5p	HERPUD1	9709	homocysteine inducible ER protein with ubiquitin like domain 1
hsa-miR-486-5p	MIMAT0002177	2155631	http://www.mirdb.org/cgi-bin/target_detail.cgi?targetID=2155631	245	58	http://www.mirdb.org/cgi-bin/mature_mir.cgi?name=hsa-miR-486-5p	PPM1B	5495	protein phosphatase, Mg2+/Mn2+ dependent 1B
hsa-miR-486-5p	MIMAT0002177	2155511	http://www.mirdb.org/cgi-bin/target_detail.cgi?targetID=2155511	246	58	http://www.mirdb.org/cgi-bin/mature_mir.cgi?name=hsa-miR-486-5p	UBR3	130507	ubiquitin protein ligase E3 component n-recognin 3
hsa-miR-486-5p	MIMAT0002177	2155575	http://www.mirdb.org/cgi-bin/target_detail.cgi?targetID=2155575	247	58	http://www.mirdb.org/cgi-bin/mature_mir.cgi?name=hsa-miR-486-5p	PIM1	5292	Pim-1 proto-oncogene, serine/threonine kinase
hsa-miR-486-5p	MIMAT0002177	2155579	http://www.mirdb.org/cgi-bin/target_detail.cgi?targetID=2155579	248	58	http://www.mirdb.org/cgi-bin/mature_mir.cgi?name=hsa-miR-486-5p	SEMA3A	10371	semaphorin 3A
hsa-miR-486-5p	MIMAT0002177	2155486	http://www.mirdb.org/cgi-bin/target_detail.cgi?targetID=2155486	249	58	http://www.mirdb.org/cgi-bin/mature_mir.cgi?name=hsa-miR-486-5p	YOD1	55432	YOD1 deubiquitinase
hsa-miR-486-5p	MIMAT0002177	2155703	http://www.mirdb.org/cgi-bin/target_detail.cgi?targetID=2155703	250	58	http://www.mirdb.org/cgi-bin/mature_mir.cgi?name=hsa-miR-486-5p	CHMP7	91782	charged multivesicular body protein 7
hsa-miR-486-5p	MIMAT0002177	2155678	http://www.mirdb.org/cgi-bin/target_detail.cgi?targetID=2155678	251	58	http://www.mirdb.org/cgi-bin/mature_mir.cgi?name=hsa-miR-486-5p	ZNF101	94039	zinc finger protein 101
hsa-miR-486-5p	MIMAT0002177	2155720	http://www.mirdb.org/cgi-bin/target_detail.cgi?targetID=2155720	252	58	http://www.mirdb.org/cgi-bin/mature_mir.cgi?name=hsa-miR-486-5p	CENPJ	55835	centromere protein J
hsa-miR-486-5p	MIMAT0002177	2155734	http://www.mirdb.org/cgi-bin/target_detail.cgi?targetID=2155734	253	58	http://www.mirdb.org/cgi-bin/mature_mir.cgi?name=hsa-miR-486-5p	GINS1	9837	GINS complex subunit 1
hsa-miR-486-5p	MIMAT0002177	2155630	http://www.mirdb.org/cgi-bin/target_detail.cgi?targetID=2155630	254	58	http://www.mirdb.org/cgi-bin/mature_mir.cgi?name=hsa-miR-486-5p	C1QTNF7	114905	C1q and TNF related 7
hsa-miR-486-5p	MIMAT0002177	2155655	http://www.mirdb.org/cgi-bin/target_detail.cgi?targetID=2155655	255	58	http://www.mirdb.org/cgi-bin/mature_mir.cgi?name=hsa-miR-486-5p	THRB	7068	thyroid hormone receptor beta
hsa-miR-486-5p	MIMAT0002177	2155567	http://www.mirdb.org/cgi-bin/target_detail.cgi?targetID=2155567	256	57	http://www.mirdb.org/cgi-bin/mature_mir.cgi?name=hsa-miR-486-5p	STX17	55014	syntaxin 17
hsa-miR-486-5p	MIMAT0002177	2155465	http://www.mirdb.org/cgi-bin/target_detail.cgi?targetID=2155465	257	57	http://www.mirdb.org/cgi-bin/mature_mir.cgi?name=hsa-miR-486-5p	FAHD2B	151313	fumarylacetoacetate hydrolase domain containing 2B
hsa-miR-486-5p	MIMAT0002177	2155418	http://www.mirdb.org/cgi-bin/target_detail.cgi?targetID=2155418	258	57	http://www.mirdb.org/cgi-bin/mature_mir.cgi?name=hsa-miR-486-5p	CCSER1	401145	coiled-coil serine rich protein 1
hsa-miR-486-5p	MIMAT0002177	2155463	http://www.mirdb.org/cgi-bin/target_detail.cgi?targetID=2155463	259	57	http://www.mirdb.org/cgi-bin/mature_mir.cgi?name=hsa-miR-486-5p	SLC34A1	6569	solute carrier family 34 member 1
hsa-miR-486-5p	MIMAT0002177	2155424	http://www.mirdb.org/cgi-bin/target_detail.cgi?targetID=2155424	260	57	http://www.mirdb.org/cgi-bin/mature_mir.cgi?name=hsa-miR-486-5p	SLC35A4	113829	solute carrier family 35 member A4
hsa-miR-486-5p	MIMAT0002177	2155694	http://www.mirdb.org/cgi-bin/target_detail.cgi?targetID=2155694	261	57	http://www.mirdb.org/cgi-bin/mature_mir.cgi?name=hsa-miR-486-5p	ASS1	445	argininosuccinate synthase 1
hsa-miR-486-5p	MIMAT0002177	2155564	http://www.mirdb.org/cgi-bin/target_detail.cgi?targetID=2155564	262	57	http://www.mirdb.org/cgi-bin/mature_mir.cgi?name=hsa-miR-486-5p	MAP1B	4131	microtubule associated protein 1B
hsa-miR-486-5p	MIMAT0002177	2155548	http://www.mirdb.org/cgi-bin/target_detail.cgi?targetID=2155548	263	57	http://www.mirdb.org/cgi-bin/mature_mir.cgi?name=hsa-miR-486-5p	SORCS1	114815	sortilin related VPS10 domain containing receptor 1
hsa-miR-486-5p	MIMAT0002177	2155691	http://www.mirdb.org/cgi-bin/target_detail.cgi?targetID=2155691	264	57	http://www.mirdb.org/cgi-bin/mature_mir.cgi?name=hsa-miR-486-5p	KLHL1	57626	kelch like family member 1
hsa-miR-486-5p	MIMAT0002177	2155716	http://www.mirdb.org/cgi-bin/target_detail.cgi?targetID=2155716	265	57	http://www.mirdb.org/cgi-bin/mature_mir.cgi?name=hsa-miR-486-5p	COX11	1353	cytochrome c oxidase copper chaperone COX11
hsa-miR-486-5p	MIMAT0002177	2155663	http://www.mirdb.org/cgi-bin/target_detail.cgi?targetID=2155663	266	57	http://www.mirdb.org/cgi-bin/mature_mir.cgi?name=hsa-miR-486-5p	ZNF304	57343	zinc finger protein 304
hsa-miR-486-5p	MIMAT0002177	2155456	http://www.mirdb.org/cgi-bin/target_detail.cgi?targetID=2155456	267	57	http://www.mirdb.org/cgi-bin/mature_mir.cgi?name=hsa-miR-486-5p	FGF9	2254	fibroblast growth factor 9
hsa-miR-486-5p	MIMAT0002177	2155636	http://www.mirdb.org/cgi-bin/target_detail.cgi?targetID=2155636	268	57	http://www.mirdb.org/cgi-bin/mature_mir.cgi?name=hsa-miR-486-5p	ITGBL1	9358	integrin subunit beta like 1
hsa-miR-486-5p	MIMAT0002177	2155545	http://www.mirdb.org/cgi-bin/target_detail.cgi?targetID=2155545	269	57	http://www.mirdb.org/cgi-bin/mature_mir.cgi?name=hsa-miR-486-5p	GGCT	79017	gamma-glutamylcyclotransferase
hsa-miR-486-5p	MIMAT0002177	2155653	http://www.mirdb.org/cgi-bin/target_detail.cgi?targetID=2155653	270	57	http://www.mirdb.org/cgi-bin/mature_mir.cgi?name=hsa-miR-486-5p	PROM1	8842	prominin 1
hsa-miR-486-5p	MIMAT0002177	2155514	http://www.mirdb.org/cgi-bin/target_detail.cgi?targetID=2155514	271	56	http://www.mirdb.org/cgi-bin/mature_mir.cgi?name=hsa-miR-486-5p	REV1	51455	REV1, DNA directed polymerase
hsa-miR-486-5p	MIMAT0002177	2155443	http://www.mirdb.org/cgi-bin/target_detail.cgi?targetID=2155443	272	56	http://www.mirdb.org/cgi-bin/mature_mir.cgi?name=hsa-miR-486-5p	MAML3	55534	mastermind like transcriptional coactivator 3
hsa-miR-486-5p	MIMAT0002177	2155639	http://www.mirdb.org/cgi-bin/target_detail.cgi?targetID=2155639	273	56	http://www.mirdb.org/cgi-bin/mature_mir.cgi?name=hsa-miR-486-5p	ZNF879	345462	zinc finger protein 879
hsa-miR-486-5p	MIMAT0002177	2155578	http://www.mirdb.org/cgi-bin/target_detail.cgi?targetID=2155578	274	56	http://www.mirdb.org/cgi-bin/mature_mir.cgi?name=hsa-miR-486-5p	ZNF652	22834	zinc finger protein 652
hsa-miR-486-5p	MIMAT0002177	2155535	http://www.mirdb.org/cgi-bin/target_detail.cgi?targetID=2155535	275	56	http://www.mirdb.org/cgi-bin/mature_mir.cgi?name=hsa-miR-486-5p	EMP1	2012	epithelial membrane protein 1
hsa-miR-486-5p	MIMAT0002177	2155523	http://www.mirdb.org/cgi-bin/target_detail.cgi?targetID=2155523	276	56	http://www.mirdb.org/cgi-bin/mature_mir.cgi?name=hsa-miR-486-5p	CA8	767	carbonic anhydrase 8
hsa-miR-486-5p	MIMAT0002177	2155666	http://www.mirdb.org/cgi-bin/target_detail.cgi?targetID=2155666	277	56	http://www.mirdb.org/cgi-bin/mature_mir.cgi?name=hsa-miR-486-5p	SIAH1	6477	siah E3 ubiquitin protein ligase 1
hsa-miR-486-5p	MIMAT0002177	2155423	http://www.mirdb.org/cgi-bin/target_detail.cgi?targetID=2155423	278	56	http://www.mirdb.org/cgi-bin/mature_mir.cgi?name=hsa-miR-486-5p	ZMAT3	64393	zinc finger matrin-type 3
hsa-miR-486-5p	MIMAT0002177	2155689	http://www.mirdb.org/cgi-bin/target_detail.cgi?targetID=2155689	279	55	http://www.mirdb.org/cgi-bin/mature_mir.cgi?name=hsa-miR-486-5p	ANK1	286	ankyrin 1
hsa-miR-486-5p	MIMAT0002177	2155628	http://www.mirdb.org/cgi-bin/target_detail.cgi?targetID=2155628	280	55	http://www.mirdb.org/cgi-bin/mature_mir.cgi?name=hsa-miR-486-5p	STBD1	8987	starch binding domain 1
hsa-miR-486-5p	MIMAT0002177	2155697	http://www.mirdb.org/cgi-bin/target_detail.cgi?targetID=2155697	281	55	http://www.mirdb.org/cgi-bin/mature_mir.cgi?name=hsa-miR-486-5p	LTBP2	4053	latent transforming growth factor beta binding protein 2
hsa-miR-486-5p	MIMAT0002177	2155434	http://www.mirdb.org/cgi-bin/target_detail.cgi?targetID=2155434	282	55	http://www.mirdb.org/cgi-bin/mature_mir.cgi?name=hsa-miR-486-5p	BOLL	66037	boule homolog, RNA binding protein
hsa-miR-486-5p	MIMAT0002177	2155433	http://www.mirdb.org/cgi-bin/target_detail.cgi?targetID=2155433	283	55	http://www.mirdb.org/cgi-bin/mature_mir.cgi?name=hsa-miR-486-5p	BTBD3	22903	BTB domain containing 3
hsa-miR-486-5p	MIMAT0002177	2155582	http://www.mirdb.org/cgi-bin/target_detail.cgi?targetID=2155582	284	55	http://www.mirdb.org/cgi-bin/mature_mir.cgi?name=hsa-miR-486-5p	ZNF740	283337	zinc finger protein 740
hsa-miR-486-5p	MIMAT0002177	2155485	http://www.mirdb.org/cgi-bin/target_detail.cgi?targetID=2155485	285	55	http://www.mirdb.org/cgi-bin/mature_mir.cgi?name=hsa-miR-486-5p	DNAH14	127602	dynein axonemal heavy chain 14
hsa-miR-486-5p	MIMAT0002177	2155675	http://www.mirdb.org/cgi-bin/target_detail.cgi?targetID=2155675	286	55	http://www.mirdb.org/cgi-bin/mature_mir.cgi?name=hsa-miR-486-5p	RASSF5	83593	Ras association domain family member 5
hsa-miR-486-5p	MIMAT0002177	2155601	http://www.mirdb.org/cgi-bin/target_detail.cgi?targetID=2155601	287	55	http://www.mirdb.org/cgi-bin/mature_mir.cgi?name=hsa-miR-486-5p	ZNF544	27300	zinc finger protein 544
hsa-miR-486-5p	MIMAT0002177	2155534	http://www.mirdb.org/cgi-bin/target_detail.cgi?targetID=2155534	288	55	http://www.mirdb.org/cgi-bin/mature_mir.cgi?name=hsa-miR-486-5p	ZFP1	162239	ZFP1 zinc finger protein
hsa-miR-486-5p	MIMAT0002177	2155585	http://www.mirdb.org/cgi-bin/target_detail.cgi?targetID=2155585	289	55	http://www.mirdb.org/cgi-bin/mature_mir.cgi?name=hsa-miR-486-5p	FBN1	2200	fibrillin 1
hsa-miR-486-5p	MIMAT0002177	2155521	http://www.mirdb.org/cgi-bin/target_detail.cgi?targetID=2155521	290	55	http://www.mirdb.org/cgi-bin/mature_mir.cgi?name=hsa-miR-486-5p	GRID2	2895	glutamate ionotropic receptor delta type subunit 2
hsa-miR-486-5p	MIMAT0002177	2155586	http://www.mirdb.org/cgi-bin/target_detail.cgi?targetID=2155586	291	54	http://www.mirdb.org/cgi-bin/mature_mir.cgi?name=hsa-miR-486-5p	CHST3	9469	carbohydrate sulfotransferase 3
hsa-miR-486-5p	MIMAT0002177	2155611	http://www.mirdb.org/cgi-bin/target_detail.cgi?targetID=2155611	292	54	http://www.mirdb.org/cgi-bin/mature_mir.cgi?name=hsa-miR-486-5p	BACE2	25825	beta-secretase 2
hsa-miR-486-5p	MIMAT0002177	2155561	http://www.mirdb.org/cgi-bin/target_detail.cgi?targetID=2155561	293	54	http://www.mirdb.org/cgi-bin/mature_mir.cgi?name=hsa-miR-486-5p	FCHO2	115548	FCH domain only 2
hsa-miR-486-5p	MIMAT0002177	2155417	http://www.mirdb.org/cgi-bin/target_detail.cgi?targetID=2155417	294	54	http://www.mirdb.org/cgi-bin/mature_mir.cgi?name=hsa-miR-486-5p	MAGI1	9223	membrane associated guanylate kinase, WW and PDZ domain containing 1
hsa-miR-486-5p	MIMAT0002177	2155589	http://www.mirdb.org/cgi-bin/target_detail.cgi?targetID=2155589	295	54	http://www.mirdb.org/cgi-bin/mature_mir.cgi?name=hsa-miR-486-5p	HSD3B7	80270	hydroxy-delta-5-steroid dehydrogenase, 3 beta- and steroid delta-isomerase 7
hsa-miR-486-5p	MIMAT0002177	2155645	http://www.mirdb.org/cgi-bin/target_detail.cgi?targetID=2155645	296	54	http://www.mirdb.org/cgi-bin/mature_mir.cgi?name=hsa-miR-486-5p	NXPE3	91775	neurexophilin and PC-esterase domain family member 3
hsa-miR-486-5p	MIMAT0002177	2155460	http://www.mirdb.org/cgi-bin/target_detail.cgi?targetID=2155460	297	54	http://www.mirdb.org/cgi-bin/mature_mir.cgi?name=hsa-miR-486-5p	ACTB	60	actin beta
hsa-miR-486-5p	MIMAT0002177	2155454	http://www.mirdb.org/cgi-bin/target_detail.cgi?targetID=2155454	298	53	http://www.mirdb.org/cgi-bin/mature_mir.cgi?name=hsa-miR-486-5p	EEF1AKMT2	399818	EEF1A lysine methyltransferase 2
hsa-miR-486-5p	MIMAT0002177	2155484	http://www.mirdb.org/cgi-bin/target_detail.cgi?targetID=2155484	299	53	http://www.mirdb.org/cgi-bin/mature_mir.cgi?name=hsa-miR-486-5p	MYOT	9499	myotilin
hsa-miR-486-5p	MIMAT0002177	2155550	http://www.mirdb.org/cgi-bin/target_detail.cgi?targetID=2155550	300	53	http://www.mirdb.org/cgi-bin/mature_mir.cgi?name=hsa-miR-486-5p	TBC1D8B	54885	TBC1 domain family member 8B
hsa-miR-486-5p	MIMAT0002177	2155722	http://www.mirdb.org/cgi-bin/target_detail.cgi?targetID=2155722	301	53	http://www.mirdb.org/cgi-bin/mature_mir.cgi?name=hsa-miR-486-5p	ZNF714	148206	zinc finger protein 714
hsa-miR-486-5p	MIMAT0002177	2155539	http://www.mirdb.org/cgi-bin/target_detail.cgi?targetID=2155539	302	53	http://www.mirdb.org/cgi-bin/mature_mir.cgi?name=hsa-miR-486-5p	ATF7	11016	activating transcription factor 7
hsa-miR-486-5p	MIMAT0002177	2155453	http://www.mirdb.org/cgi-bin/target_detail.cgi?targetID=2155453	303	53	http://www.mirdb.org/cgi-bin/mature_mir.cgi?name=hsa-miR-486-5p	METRN	79006	meteorin, glial cell differentiation regulator
hsa-miR-486-5p	MIMAT0002177	2155412	http://www.mirdb.org/cgi-bin/target_detail.cgi?targetID=2155412	304	52	http://www.mirdb.org/cgi-bin/mature_mir.cgi?name=hsa-miR-486-5p	ATG2B	55102	autophagy related 2B
hsa-miR-486-5p	MIMAT0002177	2155726	http://www.mirdb.org/cgi-bin/target_detail.cgi?targetID=2155726	305	52	http://www.mirdb.org/cgi-bin/mature_mir.cgi?name=hsa-miR-486-5p	GOLGA3	2802	golgin A3
hsa-miR-486-5p	MIMAT0002177	2155430	http://www.mirdb.org/cgi-bin/target_detail.cgi?targetID=2155430	306	52	http://www.mirdb.org/cgi-bin/mature_mir.cgi?name=hsa-miR-486-5p	FAM47E-STBD1	100631383	FAM47E-STBD1 readthrough
hsa-miR-486-5p	MIMAT0002177	2155622	http://www.mirdb.org/cgi-bin/target_detail.cgi?targetID=2155622	307	52	http://www.mirdb.org/cgi-bin/mature_mir.cgi?name=hsa-miR-486-5p	UTP15	84135	UTP15, small subunit processome component
hsa-miR-486-5p	MIMAT0002177	2155656	http://www.mirdb.org/cgi-bin/target_detail.cgi?targetID=2155656	308	52	http://www.mirdb.org/cgi-bin/mature_mir.cgi?name=hsa-miR-486-5p	ZNF367	195828	zinc finger protein 367
hsa-miR-486-5p	MIMAT0002177	2155660	http://www.mirdb.org/cgi-bin/target_detail.cgi?targetID=2155660	309	52	http://www.mirdb.org/cgi-bin/mature_mir.cgi?name=hsa-miR-486-5p	GRIA2	2891	glutamate ionotropic receptor AMPA type subunit 2
hsa-miR-486-5p	MIMAT0002177	2155492	http://www.mirdb.org/cgi-bin/target_detail.cgi?targetID=2155492	310	52	http://www.mirdb.org/cgi-bin/mature_mir.cgi?name=hsa-miR-486-5p	KCNQ3	3786	potassium voltage-gated channel subfamily Q member 3
hsa-miR-486-5p	MIMAT0002177	2155457	http://www.mirdb.org/cgi-bin/target_detail.cgi?targetID=2155457	311	52	http://www.mirdb.org/cgi-bin/mature_mir.cgi?name=hsa-miR-486-5p	SNTB1	6641	syntrophin beta 1
hsa-miR-486-5p	MIMAT0002177	2155699	http://www.mirdb.org/cgi-bin/target_detail.cgi?targetID=2155699	312	52	http://www.mirdb.org/cgi-bin/mature_mir.cgi?name=hsa-miR-486-5p	CYB5R4	51167	cytochrome b5 reductase 4
hsa-miR-486-5p	MIMAT0002177	2155700	http://www.mirdb.org/cgi-bin/target_detail.cgi?targetID=2155700	313	52	http://www.mirdb.org/cgi-bin/mature_mir.cgi?name=hsa-miR-486-5p	TMEM67	91147	transmembrane protein 67
hsa-miR-486-5p	MIMAT0002177	2155565	http://www.mirdb.org/cgi-bin/target_detail.cgi?targetID=2155565	314	52	http://www.mirdb.org/cgi-bin/mature_mir.cgi?name=hsa-miR-486-5p	TPR	7175	translocated promoter region, nuclear basket protein
hsa-miR-486-5p	MIMAT0002177	2155515	http://www.mirdb.org/cgi-bin/target_detail.cgi?targetID=2155515	315	51	http://www.mirdb.org/cgi-bin/mature_mir.cgi?name=hsa-miR-486-5p	ADAMTS5	11096	ADAM metallopeptidase with thrombospondin type 1 motif 5
hsa-miR-486-5p	MIMAT0002177	2155503	http://www.mirdb.org/cgi-bin/target_detail.cgi?targetID=2155503	316	51	http://www.mirdb.org/cgi-bin/mature_mir.cgi?name=hsa-miR-486-5p	DNAJC21	134218	DnaJ heat shock protein family (Hsp40) member C21
hsa-miR-486-5p	MIMAT0002177	2155591	http://www.mirdb.org/cgi-bin/target_detail.cgi?targetID=2155591	317	51	http://www.mirdb.org/cgi-bin/mature_mir.cgi?name=hsa-miR-486-5p	TREM1	54210	triggering receptor expressed on myeloid cells 1
hsa-miR-486-5p	MIMAT0002177	2155617	http://www.mirdb.org/cgi-bin/target_detail.cgi?targetID=2155617	318	51	http://www.mirdb.org/cgi-bin/mature_mir.cgi?name=hsa-miR-486-5p	CSNK2A1	1457	casein kinase 2 alpha 1
hsa-miR-486-5p	MIMAT0002177	2155504	http://www.mirdb.org/cgi-bin/target_detail.cgi?targetID=2155504	319	51	http://www.mirdb.org/cgi-bin/mature_mir.cgi?name=hsa-miR-486-5p	MPI	4351	mannose phosphate isomerase
hsa-miR-486-5p	MIMAT0002177	2155642	http://www.mirdb.org/cgi-bin/target_detail.cgi?targetID=2155642	320	51	http://www.mirdb.org/cgi-bin/mature_mir.cgi?name=hsa-miR-486-5p	BACH2	60468	BTB domain and CNC homolog 2
hsa-miR-486-5p	MIMAT0002177	2155440	http://www.mirdb.org/cgi-bin/target_detail.cgi?targetID=2155440	321	51	http://www.mirdb.org/cgi-bin/mature_mir.cgi?name=hsa-miR-486-5p	MRAS	22808	muscle RAS oncogene homolog
hsa-miR-486-5p	MIMAT0002177	2155441	http://www.mirdb.org/cgi-bin/target_detail.cgi?targetID=2155441	322	51	http://www.mirdb.org/cgi-bin/mature_mir.cgi?name=hsa-miR-486-5p	KLK2	3817	kallikrein related peptidase 2
hsa-miR-486-5p	MIMAT0002177	2155576	http://www.mirdb.org/cgi-bin/target_detail.cgi?targetID=2155576	323	51	http://www.mirdb.org/cgi-bin/mature_mir.cgi?name=hsa-miR-486-5p	TMEM178B	100507421	transmembrane protein 178B
hsa-miR-486-5p	MIMAT0002177	2155695	http://www.mirdb.org/cgi-bin/target_detail.cgi?targetID=2155695	324	51	http://www.mirdb.org/cgi-bin/mature_mir.cgi?name=hsa-miR-486-5p	MTERF3	51001	mitochondrial transcription termination factor 3
hsa-miR-486-5p	MIMAT0002177	2155671	http://www.mirdb.org/cgi-bin/target_detail.cgi?targetID=2155671	325	51	http://www.mirdb.org/cgi-bin/mature_mir.cgi?name=hsa-miR-486-5p	LYPD1	116372	LY6/PLAUR domain containing 1
hsa-miR-486-5p	MIMAT0002177	2155474	http://www.mirdb.org/cgi-bin/target_detail.cgi?targetID=2155474	326	50	http://www.mirdb.org/cgi-bin/mature_mir.cgi?name=hsa-miR-486-5p	ZNF418	147686	zinc finger protein 418
hsa-miR-486-5p	MIMAT0002177	2155553	http://www.mirdb.org/cgi-bin/target_detail.cgi?targetID=2155553	327	50	http://www.mirdb.org/cgi-bin/mature_mir.cgi?name=hsa-miR-486-5p	CNNM4	26504	cyclin and CBS domain divalent metal cation transport mediator 4
hsa-miR-486-5p	MIMAT0002177	2155592	http://www.mirdb.org/cgi-bin/target_detail.cgi?targetID=2155592	328	50	http://www.mirdb.org/cgi-bin/mature_mir.cgi?name=hsa-miR-486-5p	PDGFC	56034	platelet derived growth factor C
hsa-miR-486-5p	MIMAT0002177	2155480	http://www.mirdb.org/cgi-bin/target_detail.cgi?targetID=2155480	329	50	http://www.mirdb.org/cgi-bin/mature_mir.cgi?name=hsa-miR-486-5p	ITGA1	3672	integrin subunit alpha 1
hsa-miR-486-5p	MIMAT0002177	2155650	http://www.mirdb.org/cgi-bin/target_detail.cgi?targetID=2155650	330	50	http://www.mirdb.org/cgi-bin/mature_mir.cgi?name=hsa-miR-486-5p	KCNN3	3782	potassium calcium-activated channel subfamily N member 3
hsa-miR-486-5p	MIMAT0002177	2155462	http://www.mirdb.org/cgi-bin/target_detail.cgi?targetID=2155462	331	50	http://www.mirdb.org/cgi-bin/mature_mir.cgi?name=hsa-miR-486-5p	UNC5C	8633	unc-5 netrin receptor C
hsa-miR-7974	MIMAT0031177	574264	http://www.mirdb.org/cgi-bin/target_detail.cgi?targetID=574264	1	99	http://www.mirdb.org/cgi-bin/mature_mir.cgi?name=hsa-miR-7974	EVC	2121	EvC ciliary complex subunit 1
hsa-miR-7974	MIMAT0031177	574645	http://www.mirdb.org/cgi-bin/target_detail.cgi?targetID=574645	2	98	http://www.mirdb.org/cgi-bin/mature_mir.cgi?name=hsa-miR-7974	AKAP10	11216	A-kinase anchoring protein 10
hsa-miR-7974	MIMAT0031177	574606	http://www.mirdb.org/cgi-bin/target_detail.cgi?targetID=574606	3	98	http://www.mirdb.org/cgi-bin/mature_mir.cgi?name=hsa-miR-7974	ZSWIM6	57688	zinc finger SWIM-type containing 6
hsa-miR-7974	MIMAT0031177	574499	http://www.mirdb.org/cgi-bin/target_detail.cgi?targetID=574499	4	97	http://www.mirdb.org/cgi-bin/mature_mir.cgi?name=hsa-miR-7974	KCNIP3	30818	potassium voltage-gated channel interacting protein 3
hsa-miR-7974	MIMAT0031177	574684	http://www.mirdb.org/cgi-bin/target_detail.cgi?targetID=574684	5	96	http://www.mirdb.org/cgi-bin/mature_mir.cgi?name=hsa-miR-7974	CREB3L3	84699	cAMP responsive element binding protein 3 like 3
hsa-miR-7974	MIMAT0031177	574527	http://www.mirdb.org/cgi-bin/target_detail.cgi?targetID=574527	6	96	http://www.mirdb.org/cgi-bin/mature_mir.cgi?name=hsa-miR-7974	DDAH1	23576	dimethylarginine dimethylaminohydrolase 1
hsa-miR-7974	MIMAT0031177	574738	http://www.mirdb.org/cgi-bin/target_detail.cgi?targetID=574738	7	96	http://www.mirdb.org/cgi-bin/mature_mir.cgi?name=hsa-miR-7974	KCTD18	130535	potassium channel tetramerization domain containing 18
hsa-miR-7974	MIMAT0031177	574513	http://www.mirdb.org/cgi-bin/target_detail.cgi?targetID=574513	8	94	http://www.mirdb.org/cgi-bin/mature_mir.cgi?name=hsa-miR-7974	EFCAB11	90141	EF-hand calcium binding domain 11
hsa-miR-7974	MIMAT0031177	574423	http://www.mirdb.org/cgi-bin/target_detail.cgi?targetID=574423	9	94	http://www.mirdb.org/cgi-bin/mature_mir.cgi?name=hsa-miR-7974	SLC6A15	55117	solute carrier family 6 member 15
hsa-miR-7974	MIMAT0031177	574216	http://www.mirdb.org/cgi-bin/target_detail.cgi?targetID=574216	10	94	http://www.mirdb.org/cgi-bin/mature_mir.cgi?name=hsa-miR-7974	TMEM260	54916	transmembrane protein 260
hsa-miR-7974	MIMAT0031177	574385	http://www.mirdb.org/cgi-bin/target_detail.cgi?targetID=574385	11	94	http://www.mirdb.org/cgi-bin/mature_mir.cgi?name=hsa-miR-7974	TRARG1	286753	trafficking regulator of GLUT4 (SLC2A4) 1
hsa-miR-7974	MIMAT0031177	574172	http://www.mirdb.org/cgi-bin/target_detail.cgi?targetID=574172	12	93	http://www.mirdb.org/cgi-bin/mature_mir.cgi?name=hsa-miR-7974	EHMT1	79813	euchromatic histone lysine methyltransferase 1
hsa-miR-7974	MIMAT0031177	574591	http://www.mirdb.org/cgi-bin/target_detail.cgi?targetID=574591	13	93	http://www.mirdb.org/cgi-bin/mature_mir.cgi?name=hsa-miR-7974	GRIN2B	2904	glutamate ionotropic receptor NMDA type subunit 2B
hsa-miR-7974	MIMAT0031177	574285	http://www.mirdb.org/cgi-bin/target_detail.cgi?targetID=574285	14	93	http://www.mirdb.org/cgi-bin/mature_mir.cgi?name=hsa-miR-7974	SLC35C2	51006	solute carrier family 35 member C2
hsa-miR-7974	MIMAT0031177	574662	http://www.mirdb.org/cgi-bin/target_detail.cgi?targetID=574662	15	93	http://www.mirdb.org/cgi-bin/mature_mir.cgi?name=hsa-miR-7974	UBE4B	10277	ubiquitination factor E4B
hsa-miR-7974	MIMAT0031177	574433	http://www.mirdb.org/cgi-bin/target_detail.cgi?targetID=574433	16	92	http://www.mirdb.org/cgi-bin/mature_mir.cgi?name=hsa-miR-7974	USP54	159195	ubiquitin specific peptidase 54
hsa-miR-7974	MIMAT0031177	574651	http://www.mirdb.org/cgi-bin/target_detail.cgi?targetID=574651	17	92	http://www.mirdb.org/cgi-bin/mature_mir.cgi?name=hsa-miR-7974	P2RX2	22953	purinergic receptor P2X 2
hsa-miR-7974	MIMAT0031177	574751	http://www.mirdb.org/cgi-bin/target_detail.cgi?targetID=574751	18	92	http://www.mirdb.org/cgi-bin/mature_mir.cgi?name=hsa-miR-7974	YWHAB	7529	tyrosine 3-monooxygenase/tryptophan 5-monooxygenase activation protein beta
hsa-miR-7974	MIMAT0031177	574746	http://www.mirdb.org/cgi-bin/target_detail.cgi?targetID=574746	19	92	http://www.mirdb.org/cgi-bin/mature_mir.cgi?name=hsa-miR-7974	SLC35E2B	728661	solute carrier family 35 member E2B
hsa-miR-7974	MIMAT0031177	574226	http://www.mirdb.org/cgi-bin/target_detail.cgi?targetID=574226	20	92	http://www.mirdb.org/cgi-bin/mature_mir.cgi?name=hsa-miR-7974	USP31	57478	ubiquitin specific peptidase 31
hsa-miR-7974	MIMAT0031177	574333	http://www.mirdb.org/cgi-bin/target_detail.cgi?targetID=574333	21	91	http://www.mirdb.org/cgi-bin/mature_mir.cgi?name=hsa-miR-7974	TFAM	7019	transcription factor A, mitochondrial
hsa-miR-7974	MIMAT0031177	574732	http://www.mirdb.org/cgi-bin/target_detail.cgi?targetID=574732	22	91	http://www.mirdb.org/cgi-bin/mature_mir.cgi?name=hsa-miR-7974	NPTX1	4884	neuronal pentraxin 1
hsa-miR-7974	MIMAT0031177	574231	http://www.mirdb.org/cgi-bin/target_detail.cgi?targetID=574231	23	91	http://www.mirdb.org/cgi-bin/mature_mir.cgi?name=hsa-miR-7974	CNTN2	6900	contactin 2
hsa-miR-7974	MIMAT0031177	574720	http://www.mirdb.org/cgi-bin/target_detail.cgi?targetID=574720	24	91	http://www.mirdb.org/cgi-bin/mature_mir.cgi?name=hsa-miR-7974	DTNA	1837	dystrobrevin alpha
hsa-miR-7974	MIMAT0031177	574435	http://www.mirdb.org/cgi-bin/target_detail.cgi?targetID=574435	25	91	http://www.mirdb.org/cgi-bin/mature_mir.cgi?name=hsa-miR-7974	RABL3	285282	RAB, member of RAS oncogene family like 3
hsa-miR-7974	MIMAT0031177	574516	http://www.mirdb.org/cgi-bin/target_detail.cgi?targetID=574516	26	90	http://www.mirdb.org/cgi-bin/mature_mir.cgi?name=hsa-miR-7974	SLC22A23	63027	solute carrier family 22 member 23
hsa-miR-7974	MIMAT0031177	574175	http://www.mirdb.org/cgi-bin/target_detail.cgi?targetID=574175	27	90	http://www.mirdb.org/cgi-bin/mature_mir.cgi?name=hsa-miR-7974	OGT	8473	O-linked N-acetylglucosamine (GlcNAc) transferase
hsa-miR-7974	MIMAT0031177	574557	http://www.mirdb.org/cgi-bin/target_detail.cgi?targetID=574557	28	90	http://www.mirdb.org/cgi-bin/mature_mir.cgi?name=hsa-miR-7974	YWHAG	7532	tyrosine 3-monooxygenase/tryptophan 5-monooxygenase activation protein gamma
hsa-miR-7974	MIMAT0031177	574342	http://www.mirdb.org/cgi-bin/target_detail.cgi?targetID=574342	29	90	http://www.mirdb.org/cgi-bin/mature_mir.cgi?name=hsa-miR-7974	TTC28	23331	tetratricopeptide repeat domain 28
hsa-miR-7974	MIMAT0031177	574614	http://www.mirdb.org/cgi-bin/target_detail.cgi?targetID=574614	30	90	http://www.mirdb.org/cgi-bin/mature_mir.cgi?name=hsa-miR-7974	PACRGL	133015	parkin coregulated like
hsa-miR-7974	MIMAT0031177	574417	http://www.mirdb.org/cgi-bin/target_detail.cgi?targetID=574417	31	90	http://www.mirdb.org/cgi-bin/mature_mir.cgi?name=hsa-miR-7974	ZZZ3	26009	zinc finger ZZ-type containing 3
hsa-miR-7974	MIMAT0031177	574340	http://www.mirdb.org/cgi-bin/target_detail.cgi?targetID=574340	32	89	http://www.mirdb.org/cgi-bin/mature_mir.cgi?name=hsa-miR-7974	CLEC1A	51267	C-type lectin domain family 1 member A
hsa-miR-7974	MIMAT0031177	574551	http://www.mirdb.org/cgi-bin/target_detail.cgi?targetID=574551	33	89	http://www.mirdb.org/cgi-bin/mature_mir.cgi?name=hsa-miR-7974	RALBP1	10928	ralA binding protein 1
hsa-miR-7974	MIMAT0031177	574208	http://www.mirdb.org/cgi-bin/target_detail.cgi?targetID=574208	34	89	http://www.mirdb.org/cgi-bin/mature_mir.cgi?name=hsa-miR-7974	MOGAT2	80168	monoacylglycerol O-acyltransferase 2
hsa-miR-7974	MIMAT0031177	574574	http://www.mirdb.org/cgi-bin/target_detail.cgi?targetID=574574	35	89	http://www.mirdb.org/cgi-bin/mature_mir.cgi?name=hsa-miR-7974	SEPT10	151011	septin 10
hsa-miR-7974	MIMAT0031177	574637	http://www.mirdb.org/cgi-bin/target_detail.cgi?targetID=574637	36	89	http://www.mirdb.org/cgi-bin/mature_mir.cgi?name=hsa-miR-7974	SESTD1	91404	SEC14 and spectrin domain containing 1
hsa-miR-7974	MIMAT0031177	574488	http://www.mirdb.org/cgi-bin/target_detail.cgi?targetID=574488	37	88	http://www.mirdb.org/cgi-bin/mature_mir.cgi?name=hsa-miR-7974	KIF2A	3796	kinesin family member 2A
hsa-miR-7974	MIMAT0031177	574750	http://www.mirdb.org/cgi-bin/target_detail.cgi?targetID=574750	38	88	http://www.mirdb.org/cgi-bin/mature_mir.cgi?name=hsa-miR-7974	PFDN1	5201	prefoldin subunit 1
hsa-miR-7974	MIMAT0031177	574678	http://www.mirdb.org/cgi-bin/target_detail.cgi?targetID=574678	39	88	http://www.mirdb.org/cgi-bin/mature_mir.cgi?name=hsa-miR-7974	ATF7	11016	activating transcription factor 7
hsa-miR-7974	MIMAT0031177	574647	http://www.mirdb.org/cgi-bin/target_detail.cgi?targetID=574647	40	88	http://www.mirdb.org/cgi-bin/mature_mir.cgi?name=hsa-miR-7974	NRN1	51299	neuritin 1
hsa-miR-7974	MIMAT0031177	574241	http://www.mirdb.org/cgi-bin/target_detail.cgi?targetID=574241	41	88	http://www.mirdb.org/cgi-bin/mature_mir.cgi?name=hsa-miR-7974	CPLX1	10815	complexin 1
hsa-miR-7974	MIMAT0031177	574660	http://www.mirdb.org/cgi-bin/target_detail.cgi?targetID=574660	42	88	http://www.mirdb.org/cgi-bin/mature_mir.cgi?name=hsa-miR-7974	LAMC1	3915	laminin subunit gamma 1
hsa-miR-7974	MIMAT0031177	574370	http://www.mirdb.org/cgi-bin/target_detail.cgi?targetID=574370	43	88	http://www.mirdb.org/cgi-bin/mature_mir.cgi?name=hsa-miR-7974	HEYL	26508	hes related family bHLH transcription factor with YRPW motif-like
hsa-miR-7974	MIMAT0031177	574476	http://www.mirdb.org/cgi-bin/target_detail.cgi?targetID=574476	44	87	http://www.mirdb.org/cgi-bin/mature_mir.cgi?name=hsa-miR-7974	CARHSP1	23589	calcium regulated heat stable protein 1
hsa-miR-7974	MIMAT0031177	574214	http://www.mirdb.org/cgi-bin/target_detail.cgi?targetID=574214	45	87	http://www.mirdb.org/cgi-bin/mature_mir.cgi?name=hsa-miR-7974	TMEM132E	124842	transmembrane protein 132E
hsa-miR-7974	MIMAT0031177	574657	http://www.mirdb.org/cgi-bin/target_detail.cgi?targetID=574657	46	87	http://www.mirdb.org/cgi-bin/mature_mir.cgi?name=hsa-miR-7974	MEA1	4201	male-enhanced antigen 1
hsa-miR-7974	MIMAT0031177	574616	http://www.mirdb.org/cgi-bin/target_detail.cgi?targetID=574616	47	87	http://www.mirdb.org/cgi-bin/mature_mir.cgi?name=hsa-miR-7974	STXBP3	6814	syntaxin binding protein 3
hsa-miR-7974	MIMAT0031177	574356	http://www.mirdb.org/cgi-bin/target_detail.cgi?targetID=574356	48	87	http://www.mirdb.org/cgi-bin/mature_mir.cgi?name=hsa-miR-7974	GNAO1	2775	G protein subunit alpha o1
hsa-miR-7974	MIMAT0031177	574597	http://www.mirdb.org/cgi-bin/target_detail.cgi?targetID=574597	49	87	http://www.mirdb.org/cgi-bin/mature_mir.cgi?name=hsa-miR-7974	BAIAP2L1	55971	BAI1 associated protein 2 like 1
hsa-miR-7974	MIMAT0031177	574552	http://www.mirdb.org/cgi-bin/target_detail.cgi?targetID=574552	50	87	http://www.mirdb.org/cgi-bin/mature_mir.cgi?name=hsa-miR-7974	RHOF	54509	ras homolog family member F, filopodia associated
hsa-miR-7974	MIMAT0031177	574196	http://www.mirdb.org/cgi-bin/target_detail.cgi?targetID=574196	51	86	http://www.mirdb.org/cgi-bin/mature_mir.cgi?name=hsa-miR-7974	THUMPD1	55623	THUMP domain containing 1
hsa-miR-7974	MIMAT0031177	574548	http://www.mirdb.org/cgi-bin/target_detail.cgi?targetID=574548	52	85	http://www.mirdb.org/cgi-bin/mature_mir.cgi?name=hsa-miR-7974	JADE2	23338	jade family PHD finger 2
hsa-miR-7974	MIMAT0031177	574383	http://www.mirdb.org/cgi-bin/target_detail.cgi?targetID=574383	53	85	http://www.mirdb.org/cgi-bin/mature_mir.cgi?name=hsa-miR-7974	ARFIP2	23647	ADP ribosylation factor interacting protein 2
hsa-miR-7974	MIMAT0031177	574326	http://www.mirdb.org/cgi-bin/target_detail.cgi?targetID=574326	54	85	http://www.mirdb.org/cgi-bin/mature_mir.cgi?name=hsa-miR-7974	SMPD1	6609	sphingomyelin phosphodiesterase 1
hsa-miR-7974	MIMAT0031177	574509	http://www.mirdb.org/cgi-bin/target_detail.cgi?targetID=574509	55	85	http://www.mirdb.org/cgi-bin/mature_mir.cgi?name=hsa-miR-7974	GPSM1	26086	G protein signaling modulator 1
hsa-miR-7974	MIMAT0031177	574604	http://www.mirdb.org/cgi-bin/target_detail.cgi?targetID=574604	56	85	http://www.mirdb.org/cgi-bin/mature_mir.cgi?name=hsa-miR-7974	CDH18	1016	cadherin 18
hsa-miR-7974	MIMAT0031177	574588	http://www.mirdb.org/cgi-bin/target_detail.cgi?targetID=574588	57	84	http://www.mirdb.org/cgi-bin/mature_mir.cgi?name=hsa-miR-7974	SYT15	83849	synaptotagmin 15
hsa-miR-7974	MIMAT0031177	574314	http://www.mirdb.org/cgi-bin/target_detail.cgi?targetID=574314	58	84	http://www.mirdb.org/cgi-bin/mature_mir.cgi?name=hsa-miR-7974	SULT4A1	25830	sulfotransferase family 4A member 1
hsa-miR-7974	MIMAT0031177	574687	http://www.mirdb.org/cgi-bin/target_detail.cgi?targetID=574687	59	84	http://www.mirdb.org/cgi-bin/mature_mir.cgi?name=hsa-miR-7974	PAX8	7849	paired box 8
hsa-miR-7974	MIMAT0031177	574414	http://www.mirdb.org/cgi-bin/target_detail.cgi?targetID=574414	60	84	http://www.mirdb.org/cgi-bin/mature_mir.cgi?name=hsa-miR-7974	TRIM66	9866	tripartite motif containing 66
hsa-miR-7974	MIMAT0031177	574184	http://www.mirdb.org/cgi-bin/target_detail.cgi?targetID=574184	61	84	http://www.mirdb.org/cgi-bin/mature_mir.cgi?name=hsa-miR-7974	PCTP	58488	phosphatidylcholine transfer protein
hsa-miR-7974	MIMAT0031177	574748	http://www.mirdb.org/cgi-bin/target_detail.cgi?targetID=574748	62	84	http://www.mirdb.org/cgi-bin/mature_mir.cgi?name=hsa-miR-7974	RRAS2	22800	RAS related 2
hsa-miR-7974	MIMAT0031177	574322	http://www.mirdb.org/cgi-bin/target_detail.cgi?targetID=574322	63	84	http://www.mirdb.org/cgi-bin/mature_mir.cgi?name=hsa-miR-7974	PPP1R26	9858	protein phosphatase 1 regulatory subunit 26
hsa-miR-7974	MIMAT0031177	574394	http://www.mirdb.org/cgi-bin/target_detail.cgi?targetID=574394	64	84	http://www.mirdb.org/cgi-bin/mature_mir.cgi?name=hsa-miR-7974	NDST1	3340	N-deacetylase and N-sulfotransferase 1
hsa-miR-7974	MIMAT0031177	574543	http://www.mirdb.org/cgi-bin/target_detail.cgi?targetID=574543	65	84	http://www.mirdb.org/cgi-bin/mature_mir.cgi?name=hsa-miR-7974	FOXP3	50943	forkhead box P3
hsa-miR-7974	MIMAT0031177	574747	http://www.mirdb.org/cgi-bin/target_detail.cgi?targetID=574747	66	83	http://www.mirdb.org/cgi-bin/mature_mir.cgi?name=hsa-miR-7974	TEDDM1	127670	transmembrane epididymal protein 1
hsa-miR-7974	MIMAT0031177	574515	http://www.mirdb.org/cgi-bin/target_detail.cgi?targetID=574515	67	83	http://www.mirdb.org/cgi-bin/mature_mir.cgi?name=hsa-miR-7974	UBXN2B	137886	UBX domain protein 2B
hsa-miR-7974	MIMAT0031177	574621	http://www.mirdb.org/cgi-bin/target_detail.cgi?targetID=574621	68	83	http://www.mirdb.org/cgi-bin/mature_mir.cgi?name=hsa-miR-7974	GRIN3A	116443	glutamate ionotropic receptor NMDA type subunit 3A
hsa-miR-7974	MIMAT0031177	574531	http://www.mirdb.org/cgi-bin/target_detail.cgi?targetID=574531	69	83	http://www.mirdb.org/cgi-bin/mature_mir.cgi?name=hsa-miR-7974	SPRN	503542	shadow of prion protein
hsa-miR-7974	MIMAT0031177	574182	http://www.mirdb.org/cgi-bin/target_detail.cgi?targetID=574182	70	82	http://www.mirdb.org/cgi-bin/mature_mir.cgi?name=hsa-miR-7974	GATAD2B	57459	GATA zinc finger domain containing 2B
hsa-miR-7974	MIMAT0031177	574183	http://www.mirdb.org/cgi-bin/target_detail.cgi?targetID=574183	71	82	http://www.mirdb.org/cgi-bin/mature_mir.cgi?name=hsa-miR-7974	MAP7D1	55700	MAP7 domain containing 1
hsa-miR-7974	MIMAT0031177	574731	http://www.mirdb.org/cgi-bin/target_detail.cgi?targetID=574731	72	82	http://www.mirdb.org/cgi-bin/mature_mir.cgi?name=hsa-miR-7974	TUBGCP4	27229	tubulin gamma complex associated protein 4
hsa-miR-7974	MIMAT0031177	574522	http://www.mirdb.org/cgi-bin/target_detail.cgi?targetID=574522	73	82	http://www.mirdb.org/cgi-bin/mature_mir.cgi?name=hsa-miR-7974	RNLS	55328	renalase, FAD dependent amine oxidase
hsa-miR-7974	MIMAT0031177	574288	http://www.mirdb.org/cgi-bin/target_detail.cgi?targetID=574288	74	82	http://www.mirdb.org/cgi-bin/mature_mir.cgi?name=hsa-miR-7974	ASF1B	55723	anti-silencing function 1B histone chaperone
hsa-miR-7974	MIMAT0031177	574234	http://www.mirdb.org/cgi-bin/target_detail.cgi?targetID=574234	75	82	http://www.mirdb.org/cgi-bin/mature_mir.cgi?name=hsa-miR-7974	PPIE	10450	peptidylprolyl isomerase E
hsa-miR-7974	MIMAT0031177	574294	http://www.mirdb.org/cgi-bin/target_detail.cgi?targetID=574294	76	82	http://www.mirdb.org/cgi-bin/mature_mir.cgi?name=hsa-miR-7974	MSI2	124540	musashi RNA binding protein 2
hsa-miR-7974	MIMAT0031177	574620	http://www.mirdb.org/cgi-bin/target_detail.cgi?targetID=574620	77	81	http://www.mirdb.org/cgi-bin/mature_mir.cgi?name=hsa-miR-7974	TM4SF18	116441	transmembrane 4 L six family member 18
hsa-miR-7974	MIMAT0031177	574350	http://www.mirdb.org/cgi-bin/target_detail.cgi?targetID=574350	78	81	http://www.mirdb.org/cgi-bin/mature_mir.cgi?name=hsa-miR-7974	TPCN1	53373	two pore segment channel 1
hsa-miR-7974	MIMAT0031177	574302	http://www.mirdb.org/cgi-bin/target_detail.cgi?targetID=574302	79	81	http://www.mirdb.org/cgi-bin/mature_mir.cgi?name=hsa-miR-7974	PTPRT	11122	protein tyrosine phosphatase, receptor type T
hsa-miR-7974	MIMAT0031177	574258	http://www.mirdb.org/cgi-bin/target_detail.cgi?targetID=574258	80	81	http://www.mirdb.org/cgi-bin/mature_mir.cgi?name=hsa-miR-7974	KIAA1211L	343990	KIAA1211 like
hsa-miR-7974	MIMAT0031177	574235	http://www.mirdb.org/cgi-bin/target_detail.cgi?targetID=574235	81	81	http://www.mirdb.org/cgi-bin/mature_mir.cgi?name=hsa-miR-7974	PTPRJ	5795	protein tyrosine phosphatase, receptor type J
hsa-miR-7974	MIMAT0031177	574479	http://www.mirdb.org/cgi-bin/target_detail.cgi?targetID=574479	82	81	http://www.mirdb.org/cgi-bin/mature_mir.cgi?name=hsa-miR-7974	CLSPN	63967	claspin
hsa-miR-7974	MIMAT0031177	574688	http://www.mirdb.org/cgi-bin/target_detail.cgi?targetID=574688	83	81	http://www.mirdb.org/cgi-bin/mature_mir.cgi?name=hsa-miR-7974	ZNF747	65988	zinc finger protein 747
hsa-miR-7974	MIMAT0031177	574628	http://www.mirdb.org/cgi-bin/target_detail.cgi?targetID=574628	84	81	http://www.mirdb.org/cgi-bin/mature_mir.cgi?name=hsa-miR-7974	PTPRF	5792	protein tyrosine phosphatase, receptor type F
hsa-miR-7974	MIMAT0031177	574297	http://www.mirdb.org/cgi-bin/target_detail.cgi?targetID=574297	85	81	http://www.mirdb.org/cgi-bin/mature_mir.cgi?name=hsa-miR-7974	ATP1B4	23439	ATPase Na+/K+ transporting family member beta 4
hsa-miR-7974	MIMAT0031177	574477	http://www.mirdb.org/cgi-bin/target_detail.cgi?targetID=574477	86	81	http://www.mirdb.org/cgi-bin/mature_mir.cgi?name=hsa-miR-7974	SLC35E2A	9906	solute carrier family 35 member E2A
hsa-miR-7974	MIMAT0031177	574566	http://www.mirdb.org/cgi-bin/target_detail.cgi?targetID=574566	87	80	http://www.mirdb.org/cgi-bin/mature_mir.cgi?name=hsa-miR-7974	CGNL1	84952	cingulin like 1
hsa-miR-7974	MIMAT0031177	574463	http://www.mirdb.org/cgi-bin/target_detail.cgi?targetID=574463	88	80	http://www.mirdb.org/cgi-bin/mature_mir.cgi?name=hsa-miR-7974	MLPH	79083	melanophilin
hsa-miR-7974	MIMAT0031177	574194	http://www.mirdb.org/cgi-bin/target_detail.cgi?targetID=574194	89	80	http://www.mirdb.org/cgi-bin/mature_mir.cgi?name=hsa-miR-7974	VPS53	55275	VPS53, GARP complex subunit
hsa-miR-7974	MIMAT0031177	574283	http://www.mirdb.org/cgi-bin/target_detail.cgi?targetID=574283	90	80	http://www.mirdb.org/cgi-bin/mature_mir.cgi?name=hsa-miR-7974	BEST1	7439	bestrophin 1
hsa-miR-7974	MIMAT0031177	574565	http://www.mirdb.org/cgi-bin/target_detail.cgi?targetID=574565	91	80	http://www.mirdb.org/cgi-bin/mature_mir.cgi?name=hsa-miR-7974	GUF1	60558	GUF1 homolog, GTPase
hsa-miR-7974	MIMAT0031177	574337	http://www.mirdb.org/cgi-bin/target_detail.cgi?targetID=574337	92	80	http://www.mirdb.org/cgi-bin/mature_mir.cgi?name=hsa-miR-7974	PLPP6	403313	phospholipid phosphatase 6
hsa-miR-7974	MIMAT0031177	574318	http://www.mirdb.org/cgi-bin/target_detail.cgi?targetID=574318	93	80	http://www.mirdb.org/cgi-bin/mature_mir.cgi?name=hsa-miR-7974	DNAJC3	5611	DnaJ heat shock protein family (Hsp40) member C3
hsa-miR-7974	MIMAT0031177	574534	http://www.mirdb.org/cgi-bin/target_detail.cgi?targetID=574534	94	80	http://www.mirdb.org/cgi-bin/mature_mir.cgi?name=hsa-miR-7974	MYCBP	26292	MYC binding protein
hsa-miR-7974	MIMAT0031177	574500	http://www.mirdb.org/cgi-bin/target_detail.cgi?targetID=574500	95	80	http://www.mirdb.org/cgi-bin/mature_mir.cgi?name=hsa-miR-7974	BSN	8927	bassoon presynaptic cytomatrix protein
hsa-miR-7974	MIMAT0031177	574251	http://www.mirdb.org/cgi-bin/target_detail.cgi?targetID=574251	96	80	http://www.mirdb.org/cgi-bin/mature_mir.cgi?name=hsa-miR-7974	KALRN	8997	kalirin RhoGEF kinase
hsa-miR-7974	MIMAT0031177	574648	http://www.mirdb.org/cgi-bin/target_detail.cgi?targetID=574648	97	80	http://www.mirdb.org/cgi-bin/mature_mir.cgi?name=hsa-miR-7974	NUFIP2	57532	nuclear FMR1 interacting protein 2
hsa-miR-7974	MIMAT0031177	574195	http://www.mirdb.org/cgi-bin/target_detail.cgi?targetID=574195	98	79	http://www.mirdb.org/cgi-bin/mature_mir.cgi?name=hsa-miR-7974	UNC5A	90249	unc-5 netrin receptor A
hsa-miR-7974	MIMAT0031177	574335	http://www.mirdb.org/cgi-bin/target_detail.cgi?targetID=574335	99	79	http://www.mirdb.org/cgi-bin/mature_mir.cgi?name=hsa-miR-7974	ONECUT2	9480	one cut homeobox 2
hsa-miR-7974	MIMAT0031177	574643	http://www.mirdb.org/cgi-bin/target_detail.cgi?targetID=574643	100	79	http://www.mirdb.org/cgi-bin/mature_mir.cgi?name=hsa-miR-7974	SLCO5A1	81796	solute carrier organic anion transporter family member 5A1
hsa-miR-7974	MIMAT0031177	574306	http://www.mirdb.org/cgi-bin/target_detail.cgi?targetID=574306	101	79	http://www.mirdb.org/cgi-bin/mature_mir.cgi?name=hsa-miR-7974	ARHGEF6	9459	Rac/Cdc42 guanine nucleotide exchange factor 6
hsa-miR-7974	MIMAT0031177	574396	http://www.mirdb.org/cgi-bin/target_detail.cgi?targetID=574396	102	79	http://www.mirdb.org/cgi-bin/mature_mir.cgi?name=hsa-miR-7974	C17orf100	388327	chromosome 17 open reading frame 100
hsa-miR-7974	MIMAT0031177	574600	http://www.mirdb.org/cgi-bin/target_detail.cgi?targetID=574600	103	79	http://www.mirdb.org/cgi-bin/mature_mir.cgi?name=hsa-miR-7974	SMG1	23049	SMG1, nonsense mediated mRNA decay associated PI3K related kinase
hsa-miR-7974	MIMAT0031177	574249	http://www.mirdb.org/cgi-bin/target_detail.cgi?targetID=574249	104	79	http://www.mirdb.org/cgi-bin/mature_mir.cgi?name=hsa-miR-7974	AVL9	23080	AVL9 cell migration associated
hsa-miR-7974	MIMAT0031177	574671	http://www.mirdb.org/cgi-bin/target_detail.cgi?targetID=574671	105	79	http://www.mirdb.org/cgi-bin/mature_mir.cgi?name=hsa-miR-7974	GNAZ	2781	G protein subunit alpha z
hsa-miR-7974	MIMAT0031177	574547	http://www.mirdb.org/cgi-bin/target_detail.cgi?targetID=574547	106	79	http://www.mirdb.org/cgi-bin/mature_mir.cgi?name=hsa-miR-7974	GOSR1	9527	golgi SNAP receptor complex member 1
hsa-miR-7974	MIMAT0031177	574695	http://www.mirdb.org/cgi-bin/target_detail.cgi?targetID=574695	107	79	http://www.mirdb.org/cgi-bin/mature_mir.cgi?name=hsa-miR-7974	HOXC9	3225	homeobox C9
hsa-miR-7974	MIMAT0031177	574421	http://www.mirdb.org/cgi-bin/target_detail.cgi?targetID=574421	108	78	http://www.mirdb.org/cgi-bin/mature_mir.cgi?name=hsa-miR-7974	SLC39A2	29986	solute carrier family 39 member 2
hsa-miR-7974	MIMAT0031177	574400	http://www.mirdb.org/cgi-bin/target_detail.cgi?targetID=574400	109	78	http://www.mirdb.org/cgi-bin/mature_mir.cgi?name=hsa-miR-7974	C6orf106	64771	chromosome 6 open reading frame 106
hsa-miR-7974	MIMAT0031177	574323	http://www.mirdb.org/cgi-bin/target_detail.cgi?targetID=574323	110	78	http://www.mirdb.org/cgi-bin/mature_mir.cgi?name=hsa-miR-7974	NECTIN1	5818	nectin cell adhesion molecule 1
hsa-miR-7974	MIMAT0031177	574642	http://www.mirdb.org/cgi-bin/target_detail.cgi?targetID=574642	111	78	http://www.mirdb.org/cgi-bin/mature_mir.cgi?name=hsa-miR-7974	DPYS	1807	dihydropyrimidinase
hsa-miR-7974	MIMAT0031177	574458	http://www.mirdb.org/cgi-bin/target_detail.cgi?targetID=574458	112	78	http://www.mirdb.org/cgi-bin/mature_mir.cgi?name=hsa-miR-7974	FAAP20	199990	FA core complex associated protein 20
hsa-miR-7974	MIMAT0031177	574190	http://www.mirdb.org/cgi-bin/target_detail.cgi?targetID=574190	113	77	http://www.mirdb.org/cgi-bin/mature_mir.cgi?name=hsa-miR-7974	RGS6	9628	regulator of G protein signaling 6
hsa-miR-7974	MIMAT0031177	574691	http://www.mirdb.org/cgi-bin/target_detail.cgi?targetID=574691	114	77	http://www.mirdb.org/cgi-bin/mature_mir.cgi?name=hsa-miR-7974	ABCC6	368	ATP binding cassette subfamily C member 6
hsa-miR-7974	MIMAT0031177	574624	http://www.mirdb.org/cgi-bin/target_detail.cgi?targetID=574624	115	77	http://www.mirdb.org/cgi-bin/mature_mir.cgi?name=hsa-miR-7974	NCAM1	4684	neural cell adhesion molecule 1
hsa-miR-7974	MIMAT0031177	574430	http://www.mirdb.org/cgi-bin/target_detail.cgi?targetID=574430	116	77	http://www.mirdb.org/cgi-bin/mature_mir.cgi?name=hsa-miR-7974	CACNB4	785	calcium voltage-gated channel auxiliary subunit beta 4
hsa-miR-7974	MIMAT0031177	574384	http://www.mirdb.org/cgi-bin/target_detail.cgi?targetID=574384	117	77	http://www.mirdb.org/cgi-bin/mature_mir.cgi?name=hsa-miR-7974	GOSR2	9570	golgi SNAP receptor complex member 2
hsa-miR-7974	MIMAT0031177	574338	http://www.mirdb.org/cgi-bin/target_detail.cgi?targetID=574338	118	77	http://www.mirdb.org/cgi-bin/mature_mir.cgi?name=hsa-miR-7974	PIK3CG	5294	phosphatidylinositol-4,5-bisphosphate 3-kinase catalytic subunit gamma
hsa-miR-7974	MIMAT0031177	574202	http://www.mirdb.org/cgi-bin/target_detail.cgi?targetID=574202	119	77	http://www.mirdb.org/cgi-bin/mature_mir.cgi?name=hsa-miR-7974	LZTS3	9762	leucine zipper tumor suppressor family member 3
hsa-miR-7974	MIMAT0031177	574368	http://www.mirdb.org/cgi-bin/target_detail.cgi?targetID=574368	120	77	http://www.mirdb.org/cgi-bin/mature_mir.cgi?name=hsa-miR-7974	CYP4F2	8529	cytochrome P450 family 4 subfamily F member 2
hsa-miR-7974	MIMAT0031177	574373	http://www.mirdb.org/cgi-bin/target_detail.cgi?targetID=574373	121	77	http://www.mirdb.org/cgi-bin/mature_mir.cgi?name=hsa-miR-7974	ANGEL1	23357	angel homolog 1
hsa-miR-7974	MIMAT0031177	574577	http://www.mirdb.org/cgi-bin/target_detail.cgi?targetID=574577	122	77	http://www.mirdb.org/cgi-bin/mature_mir.cgi?name=hsa-miR-7974	C20orf202	400831	chromosome 20 open reading frame 202
hsa-miR-7974	MIMAT0031177	574284	http://www.mirdb.org/cgi-bin/target_detail.cgi?targetID=574284	123	77	http://www.mirdb.org/cgi-bin/mature_mir.cgi?name=hsa-miR-7974	IL4R	3566	interleukin 4 receptor
hsa-miR-7974	MIMAT0031177	574278	http://www.mirdb.org/cgi-bin/target_detail.cgi?targetID=574278	124	77	http://www.mirdb.org/cgi-bin/mature_mir.cgi?name=hsa-miR-7974	FAM53B	9679	family with sequence similarity 53 member B
hsa-miR-7974	MIMAT0031177	574572	http://www.mirdb.org/cgi-bin/target_detail.cgi?targetID=574572	125	77	http://www.mirdb.org/cgi-bin/mature_mir.cgi?name=hsa-miR-7974	CT62	196993	cancer/testis antigen 62
hsa-miR-7974	MIMAT0031177	574633	http://www.mirdb.org/cgi-bin/target_detail.cgi?targetID=574633	126	76	http://www.mirdb.org/cgi-bin/mature_mir.cgi?name=hsa-miR-7974	RPP14	11102	ribonuclease P/MRP subunit p14
hsa-miR-7974	MIMAT0031177	574269	http://www.mirdb.org/cgi-bin/target_detail.cgi?targetID=574269	127	76	http://www.mirdb.org/cgi-bin/mature_mir.cgi?name=hsa-miR-7974	MECP2	4204	methyl-CpG binding protein 2
hsa-miR-7974	MIMAT0031177	574277	http://www.mirdb.org/cgi-bin/target_detail.cgi?targetID=574277	128	76	http://www.mirdb.org/cgi-bin/mature_mir.cgi?name=hsa-miR-7974	NAT9	26151	N-acetyltransferase 9 (putative)
hsa-miR-7974	MIMAT0031177	574627	http://www.mirdb.org/cgi-bin/target_detail.cgi?targetID=574627	129	76	http://www.mirdb.org/cgi-bin/mature_mir.cgi?name=hsa-miR-7974	TP53INP2	58476	tumor protein p53 inducible nuclear protein 2
hsa-miR-7974	MIMAT0031177	574528	http://www.mirdb.org/cgi-bin/target_detail.cgi?targetID=574528	130	76	http://www.mirdb.org/cgi-bin/mature_mir.cgi?name=hsa-miR-7974	SMTNL2	342527	smoothelin like 2
hsa-miR-7974	MIMAT0031177	574518	http://www.mirdb.org/cgi-bin/target_detail.cgi?targetID=574518	131	76	http://www.mirdb.org/cgi-bin/mature_mir.cgi?name=hsa-miR-7974	SMIM12	113444	small integral membrane protein 12
hsa-miR-7974	MIMAT0031177	574391	http://www.mirdb.org/cgi-bin/target_detail.cgi?targetID=574391	132	76	http://www.mirdb.org/cgi-bin/mature_mir.cgi?name=hsa-miR-7974	ERFE	151176	erythroferrone
hsa-miR-7974	MIMAT0031177	574187	http://www.mirdb.org/cgi-bin/target_detail.cgi?targetID=574187	133	76	http://www.mirdb.org/cgi-bin/mature_mir.cgi?name=hsa-miR-7974	PITX3	5309	paired like homeodomain 3
hsa-miR-7974	MIMAT0031177	574295	http://www.mirdb.org/cgi-bin/target_detail.cgi?targetID=574295	134	76	http://www.mirdb.org/cgi-bin/mature_mir.cgi?name=hsa-miR-7974	AGAP1	116987	ArfGAP with GTPase domain, ankyrin repeat and PH domain 1
hsa-miR-7974	MIMAT0031177	574336	http://www.mirdb.org/cgi-bin/target_detail.cgi?targetID=574336	135	76	http://www.mirdb.org/cgi-bin/mature_mir.cgi?name=hsa-miR-7974	SEMA4D	10507	semaphorin 4D
hsa-miR-7974	MIMAT0031177	574715	http://www.mirdb.org/cgi-bin/target_detail.cgi?targetID=574715	136	76	http://www.mirdb.org/cgi-bin/mature_mir.cgi?name=hsa-miR-7974	PITPNM2	57605	phosphatidylinositol transfer protein membrane associated 2
hsa-miR-7974	MIMAT0031177	574328	http://www.mirdb.org/cgi-bin/target_detail.cgi?targetID=574328	137	75	http://www.mirdb.org/cgi-bin/mature_mir.cgi?name=hsa-miR-7974	CYP4F3	4051	cytochrome P450 family 4 subfamily F member 3
hsa-miR-7974	MIMAT0031177	574260	http://www.mirdb.org/cgi-bin/target_detail.cgi?targetID=574260	138	75	http://www.mirdb.org/cgi-bin/mature_mir.cgi?name=hsa-miR-7974	PLXNA2	5362	plexin A2
hsa-miR-7974	MIMAT0031177	574177	http://www.mirdb.org/cgi-bin/target_detail.cgi?targetID=574177	139	75	http://www.mirdb.org/cgi-bin/mature_mir.cgi?name=hsa-miR-7974	ITGA6	3655	integrin subunit alpha 6
hsa-miR-7974	MIMAT0031177	574448	http://www.mirdb.org/cgi-bin/target_detail.cgi?targetID=574448	140	75	http://www.mirdb.org/cgi-bin/mature_mir.cgi?name=hsa-miR-7974	EDEM3	80267	ER degradation enhancing alpha-mannosidase like protein 3
hsa-miR-7974	MIMAT0031177	574638	http://www.mirdb.org/cgi-bin/target_detail.cgi?targetID=574638	141	75	http://www.mirdb.org/cgi-bin/mature_mir.cgi?name=hsa-miR-7974	SGMS1	259230	sphingomyelin synthase 1
hsa-miR-7974	MIMAT0031177	574312	http://www.mirdb.org/cgi-bin/target_detail.cgi?targetID=574312	142	75	http://www.mirdb.org/cgi-bin/mature_mir.cgi?name=hsa-miR-7974	EPHB2	2048	EPH receptor B2
hsa-miR-7974	MIMAT0031177	574473	http://www.mirdb.org/cgi-bin/target_detail.cgi?targetID=574473	143	75	http://www.mirdb.org/cgi-bin/mature_mir.cgi?name=hsa-miR-7974	MGAT5	4249	alpha-1,6-mannosylglycoprotein 6-beta-N-acetylglucosaminyltransferase
hsa-miR-7974	MIMAT0031177	574310	http://www.mirdb.org/cgi-bin/target_detail.cgi?targetID=574310	144	75	http://www.mirdb.org/cgi-bin/mature_mir.cgi?name=hsa-miR-7974	FERMT3	83706	fermitin family member 3
hsa-miR-7974	MIMAT0031177	574427	http://www.mirdb.org/cgi-bin/target_detail.cgi?targetID=574427	145	75	http://www.mirdb.org/cgi-bin/mature_mir.cgi?name=hsa-miR-7974	NUCB1	4924	nucleobindin 1
hsa-miR-7974	MIMAT0031177	574680	http://www.mirdb.org/cgi-bin/target_detail.cgi?targetID=574680	146	75	http://www.mirdb.org/cgi-bin/mature_mir.cgi?name=hsa-miR-7974	KRTAP1-1	81851	keratin associated protein 1-1
hsa-miR-7974	MIMAT0031177	574265	http://www.mirdb.org/cgi-bin/target_detail.cgi?targetID=574265	147	74	http://www.mirdb.org/cgi-bin/mature_mir.cgi?name=hsa-miR-7974	ZNF175	7728	zinc finger protein 175
hsa-miR-7974	MIMAT0031177	574276	http://www.mirdb.org/cgi-bin/target_detail.cgi?targetID=574276	148	74	http://www.mirdb.org/cgi-bin/mature_mir.cgi?name=hsa-miR-7974	PURA	5813	purine rich element binding protein A
hsa-miR-7974	MIMAT0031177	574250	http://www.mirdb.org/cgi-bin/target_detail.cgi?targetID=574250	149	74	http://www.mirdb.org/cgi-bin/mature_mir.cgi?name=hsa-miR-7974	GPR3	2827	G protein-coupled receptor 3
hsa-miR-7974	MIMAT0031177	574587	http://www.mirdb.org/cgi-bin/target_detail.cgi?targetID=574587	150	74	http://www.mirdb.org/cgi-bin/mature_mir.cgi?name=hsa-miR-7974	PHF21A	51317	PHD finger protein 21A
hsa-miR-7974	MIMAT0031177	574171	http://www.mirdb.org/cgi-bin/target_detail.cgi?targetID=574171	151	74	http://www.mirdb.org/cgi-bin/mature_mir.cgi?name=hsa-miR-7974	TDRD6	221400	tudor domain containing 6
hsa-miR-7974	MIMAT0031177	574346	http://www.mirdb.org/cgi-bin/target_detail.cgi?targetID=574346	152	74	http://www.mirdb.org/cgi-bin/mature_mir.cgi?name=hsa-miR-7974	PCDH11X	27328	protocadherin 11 X-linked
hsa-miR-7974	MIMAT0031177	574185	http://www.mirdb.org/cgi-bin/target_detail.cgi?targetID=574185	153	74	http://www.mirdb.org/cgi-bin/mature_mir.cgi?name=hsa-miR-7974	SEMA4G	57715	semaphorin 4G
hsa-miR-7974	MIMAT0031177	574609	http://www.mirdb.org/cgi-bin/target_detail.cgi?targetID=574609	154	74	http://www.mirdb.org/cgi-bin/mature_mir.cgi?name=hsa-miR-7974	RGS12	6002	regulator of G protein signaling 12
hsa-miR-7974	MIMAT0031177	574562	http://www.mirdb.org/cgi-bin/target_detail.cgi?targetID=574562	155	74	http://www.mirdb.org/cgi-bin/mature_mir.cgi?name=hsa-miR-7974	ZFP28	140612	ZFP28 zinc finger protein
hsa-miR-7974	MIMAT0031177	574317	http://www.mirdb.org/cgi-bin/target_detail.cgi?targetID=574317	156	74	http://www.mirdb.org/cgi-bin/mature_mir.cgi?name=hsa-miR-7974	NDP	4693	NDP, norrin cystine knot growth factor
hsa-miR-7974	MIMAT0031177	574316	http://www.mirdb.org/cgi-bin/target_detail.cgi?targetID=574316	157	74	http://www.mirdb.org/cgi-bin/mature_mir.cgi?name=hsa-miR-7974	CASP7	840	caspase 7
hsa-miR-7974	MIMAT0031177	574213	http://www.mirdb.org/cgi-bin/target_detail.cgi?targetID=574213	158	74	http://www.mirdb.org/cgi-bin/mature_mir.cgi?name=hsa-miR-7974	MGRN1	23295	mahogunin ring finger 1
hsa-miR-7974	MIMAT0031177	574558	http://www.mirdb.org/cgi-bin/target_detail.cgi?targetID=574558	159	73	http://www.mirdb.org/cgi-bin/mature_mir.cgi?name=hsa-miR-7974	AKR1D1	6718	aldo-keto reductase family 1 member D1
hsa-miR-7974	MIMAT0031177	574686	http://www.mirdb.org/cgi-bin/target_detail.cgi?targetID=574686	160	73	http://www.mirdb.org/cgi-bin/mature_mir.cgi?name=hsa-miR-7974	FBXO41	150726	F-box protein 41
hsa-miR-7974	MIMAT0031177	574487	http://www.mirdb.org/cgi-bin/target_detail.cgi?targetID=574487	161	73	http://www.mirdb.org/cgi-bin/mature_mir.cgi?name=hsa-miR-7974	RAB1A	5861	RAB1A, member RAS oncogene family
hsa-miR-7974	MIMAT0031177	574228	http://www.mirdb.org/cgi-bin/target_detail.cgi?targetID=574228	162	73	http://www.mirdb.org/cgi-bin/mature_mir.cgi?name=hsa-miR-7974	ESR1	2099	estrogen receptor 1
hsa-miR-7974	MIMAT0031177	574612	http://www.mirdb.org/cgi-bin/target_detail.cgi?targetID=574612	163	73	http://www.mirdb.org/cgi-bin/mature_mir.cgi?name=hsa-miR-7974	TULP4	56995	tubby like protein 4
hsa-miR-7974	MIMAT0031177	574236	http://www.mirdb.org/cgi-bin/target_detail.cgi?targetID=574236	164	73	http://www.mirdb.org/cgi-bin/mature_mir.cgi?name=hsa-miR-7974	IDE	3416	insulin degrading enzyme
hsa-miR-7974	MIMAT0031177	574307	http://www.mirdb.org/cgi-bin/target_detail.cgi?targetID=574307	165	73	http://www.mirdb.org/cgi-bin/mature_mir.cgi?name=hsa-miR-7974	SRF	6722	serum response factor
hsa-miR-7974	MIMAT0031177	574240	http://www.mirdb.org/cgi-bin/target_detail.cgi?targetID=574240	166	73	http://www.mirdb.org/cgi-bin/mature_mir.cgi?name=hsa-miR-7974	LYPD6	130574	LY6/PLAUR domain containing 6
hsa-miR-7974	MIMAT0031177	574468	http://www.mirdb.org/cgi-bin/target_detail.cgi?targetID=574468	167	73	http://www.mirdb.org/cgi-bin/mature_mir.cgi?name=hsa-miR-7974	SCN3B	55800	sodium voltage-gated channel beta subunit 3
hsa-miR-7974	MIMAT0031177	574425	http://www.mirdb.org/cgi-bin/target_detail.cgi?targetID=574425	168	73	http://www.mirdb.org/cgi-bin/mature_mir.cgi?name=hsa-miR-7974	FAM162B	221303	family with sequence similarity 162 member B
hsa-miR-7974	MIMAT0031177	574490	http://www.mirdb.org/cgi-bin/target_detail.cgi?targetID=574490	169	73	http://www.mirdb.org/cgi-bin/mature_mir.cgi?name=hsa-miR-7974	TRAF2	7186	TNF receptor associated factor 2
hsa-miR-7974	MIMAT0031177	574389	http://www.mirdb.org/cgi-bin/target_detail.cgi?targetID=574389	170	72	http://www.mirdb.org/cgi-bin/mature_mir.cgi?name=hsa-miR-7974	SESN3	143686	sestrin 3
hsa-miR-7974	MIMAT0031177	574512	http://www.mirdb.org/cgi-bin/target_detail.cgi?targetID=574512	171	72	http://www.mirdb.org/cgi-bin/mature_mir.cgi?name=hsa-miR-7974	MATN1	4146	matrilin 1
hsa-miR-7974	MIMAT0031177	574456	http://www.mirdb.org/cgi-bin/target_detail.cgi?targetID=574456	172	72	http://www.mirdb.org/cgi-bin/mature_mir.cgi?name=hsa-miR-7974	RLIM	51132	ring finger protein, LIM domain interacting
hsa-miR-7974	MIMAT0031177	574716	http://www.mirdb.org/cgi-bin/target_detail.cgi?targetID=574716	173	72	http://www.mirdb.org/cgi-bin/mature_mir.cgi?name=hsa-miR-7974	SFRP1	6422	secreted frizzled related protein 1
hsa-miR-7974	MIMAT0031177	574665	http://www.mirdb.org/cgi-bin/target_detail.cgi?targetID=574665	174	72	http://www.mirdb.org/cgi-bin/mature_mir.cgi?name=hsa-miR-7974	POLR2E	5434	RNA polymerase II subunit E
hsa-miR-7974	MIMAT0031177	574304	http://www.mirdb.org/cgi-bin/target_detail.cgi?targetID=574304	175	71	http://www.mirdb.org/cgi-bin/mature_mir.cgi?name=hsa-miR-7974	JADE1	79960	jade family PHD finger 1
hsa-miR-7974	MIMAT0031177	574503	http://www.mirdb.org/cgi-bin/target_detail.cgi?targetID=574503	176	71	http://www.mirdb.org/cgi-bin/mature_mir.cgi?name=hsa-miR-7974	AHNAK2	113146	AHNAK nucleoprotein 2
hsa-miR-7974	MIMAT0031177	574483	http://www.mirdb.org/cgi-bin/target_detail.cgi?targetID=574483	177	71	http://www.mirdb.org/cgi-bin/mature_mir.cgi?name=hsa-miR-7974	ZSCAN25	221785	zinc finger and SCAN domain containing 25
hsa-miR-7974	MIMAT0031177	574444	http://www.mirdb.org/cgi-bin/target_detail.cgi?targetID=574444	178	71	http://www.mirdb.org/cgi-bin/mature_mir.cgi?name=hsa-miR-7974	PRUNE2	158471	prune homolog 2 with BCH domain
hsa-miR-7974	MIMAT0031177	574539	http://www.mirdb.org/cgi-bin/target_detail.cgi?targetID=574539	179	71	http://www.mirdb.org/cgi-bin/mature_mir.cgi?name=hsa-miR-7974	PRKAA1	5562	protein kinase AMP-activated catalytic subunit alpha 1
hsa-miR-7974	MIMAT0031177	574507	http://www.mirdb.org/cgi-bin/target_detail.cgi?targetID=574507	180	71	http://www.mirdb.org/cgi-bin/mature_mir.cgi?name=hsa-miR-7974	UBE2Q2	92912	ubiquitin conjugating enzyme E2 Q2
hsa-miR-7974	MIMAT0031177	574296	http://www.mirdb.org/cgi-bin/target_detail.cgi?targetID=574296	181	71	http://www.mirdb.org/cgi-bin/mature_mir.cgi?name=hsa-miR-7974	PHACTR4	65979	phosphatase and actin regulator 4
hsa-miR-7974	MIMAT0031177	574415	http://www.mirdb.org/cgi-bin/target_detail.cgi?targetID=574415	182	71	http://www.mirdb.org/cgi-bin/mature_mir.cgi?name=hsa-miR-7974	MCIDAS	345643	multiciliate differentiation and DNA synthesis associated cell cycle protein
hsa-miR-7974	MIMAT0031177	574586	http://www.mirdb.org/cgi-bin/target_detail.cgi?targetID=574586	183	70	http://www.mirdb.org/cgi-bin/mature_mir.cgi?name=hsa-miR-7974	PYURF	100996939	PIGY upstream reading frame
hsa-miR-7974	MIMAT0031177	574734	http://www.mirdb.org/cgi-bin/target_detail.cgi?targetID=574734	184	70	http://www.mirdb.org/cgi-bin/mature_mir.cgi?name=hsa-miR-7974	SLC26A1	10861	solute carrier family 26 member 1
hsa-miR-7974	MIMAT0031177	574683	http://www.mirdb.org/cgi-bin/target_detail.cgi?targetID=574683	185	70	http://www.mirdb.org/cgi-bin/mature_mir.cgi?name=hsa-miR-7974	MICAL2	9645	microtubule associated monooxygenase, calponin and LIM domain containing 2
hsa-miR-7974	MIMAT0031177	574626	http://www.mirdb.org/cgi-bin/target_detail.cgi?targetID=574626	186	70	http://www.mirdb.org/cgi-bin/mature_mir.cgi?name=hsa-miR-7974	FBN2	2201	fibrillin 2
hsa-miR-7974	MIMAT0031177	574517	http://www.mirdb.org/cgi-bin/target_detail.cgi?targetID=574517	187	70	http://www.mirdb.org/cgi-bin/mature_mir.cgi?name=hsa-miR-7974	CHRM1	1128	cholinergic receptor muscarinic 1
hsa-miR-7974	MIMAT0031177	574670	http://www.mirdb.org/cgi-bin/target_detail.cgi?targetID=574670	188	70	http://www.mirdb.org/cgi-bin/mature_mir.cgi?name=hsa-miR-7974	BRK1	55845	BRICK1, SCAR/WAVE actin nucleating complex subunit
hsa-miR-7974	MIMAT0031177	574221	http://www.mirdb.org/cgi-bin/target_detail.cgi?targetID=574221	189	70	http://www.mirdb.org/cgi-bin/mature_mir.cgi?name=hsa-miR-7974	FAN1	22909	FANCD2 and FANCI associated nuclease 1
hsa-miR-7974	MIMAT0031177	574377	http://www.mirdb.org/cgi-bin/target_detail.cgi?targetID=574377	190	70	http://www.mirdb.org/cgi-bin/mature_mir.cgi?name=hsa-miR-7974	NUP214	8021	nucleoporin 214
hsa-miR-7974	MIMAT0031177	574632	http://www.mirdb.org/cgi-bin/target_detail.cgi?targetID=574632	191	70	http://www.mirdb.org/cgi-bin/mature_mir.cgi?name=hsa-miR-7974	FAM111B	374393	family with sequence similarity 111 member B
hsa-miR-7974	MIMAT0031177	574215	http://www.mirdb.org/cgi-bin/target_detail.cgi?targetID=574215	192	70	http://www.mirdb.org/cgi-bin/mature_mir.cgi?name=hsa-miR-7974	PTPN18	26469	protein tyrosine phosphatase, non-receptor type 18
hsa-miR-7974	MIMAT0031177	574406	http://www.mirdb.org/cgi-bin/target_detail.cgi?targetID=574406	193	70	http://www.mirdb.org/cgi-bin/mature_mir.cgi?name=hsa-miR-7974	AMER1	139285	APC membrane recruitment protein 1
hsa-miR-7974	MIMAT0031177	574652	http://www.mirdb.org/cgi-bin/target_detail.cgi?targetID=574652	194	70	http://www.mirdb.org/cgi-bin/mature_mir.cgi?name=hsa-miR-7974	LDLRAD2	401944	low density lipoprotein receptor class A domain containing 2
hsa-miR-7974	MIMAT0031177	574204	http://www.mirdb.org/cgi-bin/target_detail.cgi?targetID=574204	195	70	http://www.mirdb.org/cgi-bin/mature_mir.cgi?name=hsa-miR-7974	SH3BP5	9467	SH3 domain binding protein 5
hsa-miR-7974	MIMAT0031177	574331	http://www.mirdb.org/cgi-bin/target_detail.cgi?targetID=574331	196	70	http://www.mirdb.org/cgi-bin/mature_mir.cgi?name=hsa-miR-7974	ANO3	63982	anoctamin 3
hsa-miR-7974	MIMAT0031177	574176	http://www.mirdb.org/cgi-bin/target_detail.cgi?targetID=574176	197	70	http://www.mirdb.org/cgi-bin/mature_mir.cgi?name=hsa-miR-7974	STARD13	90627	StAR related lipid transfer domain containing 13
hsa-miR-7974	MIMAT0031177	574229	http://www.mirdb.org/cgi-bin/target_detail.cgi?targetID=574229	198	70	http://www.mirdb.org/cgi-bin/mature_mir.cgi?name=hsa-miR-7974	TMEM246	84302	transmembrane protein 246
hsa-miR-7974	MIMAT0031177	574193	http://www.mirdb.org/cgi-bin/target_detail.cgi?targetID=574193	199	70	http://www.mirdb.org/cgi-bin/mature_mir.cgi?name=hsa-miR-7974	ZNF618	114991	zinc finger protein 618
hsa-miR-7974	MIMAT0031177	574675	http://www.mirdb.org/cgi-bin/target_detail.cgi?targetID=574675	200	70	http://www.mirdb.org/cgi-bin/mature_mir.cgi?name=hsa-miR-7974	FASTKD2	22868	FAST kinase domains 2
hsa-miR-7974	MIMAT0031177	574281	http://www.mirdb.org/cgi-bin/target_detail.cgi?targetID=574281	201	69	http://www.mirdb.org/cgi-bin/mature_mir.cgi?name=hsa-miR-7974	F2RL3	9002	F2R like thrombin or trypsin receptor 3
hsa-miR-7974	MIMAT0031177	574464	http://www.mirdb.org/cgi-bin/target_detail.cgi?targetID=574464	202	69	http://www.mirdb.org/cgi-bin/mature_mir.cgi?name=hsa-miR-7974	ALPI	248	alkaline phosphatase, intestinal
hsa-miR-7974	MIMAT0031177	574376	http://www.mirdb.org/cgi-bin/target_detail.cgi?targetID=574376	203	69	http://www.mirdb.org/cgi-bin/mature_mir.cgi?name=hsa-miR-7974	ARSD	414	arylsulfatase D
hsa-miR-7974	MIMAT0031177	574454	http://www.mirdb.org/cgi-bin/target_detail.cgi?targetID=574454	204	69	http://www.mirdb.org/cgi-bin/mature_mir.cgi?name=hsa-miR-7974	TFR2	7036	transferrin receptor 2
hsa-miR-7974	MIMAT0031177	574727	http://www.mirdb.org/cgi-bin/target_detail.cgi?targetID=574727	205	69	http://www.mirdb.org/cgi-bin/mature_mir.cgi?name=hsa-miR-7974	PTGFRN	5738	prostaglandin F2 receptor inhibitor
hsa-miR-7974	MIMAT0031177	574544	http://www.mirdb.org/cgi-bin/target_detail.cgi?targetID=574544	206	69	http://www.mirdb.org/cgi-bin/mature_mir.cgi?name=hsa-miR-7974	DISC1	27185	DISC1 scaffold protein
hsa-miR-7974	MIMAT0031177	574737	http://www.mirdb.org/cgi-bin/target_detail.cgi?targetID=574737	207	69	http://www.mirdb.org/cgi-bin/mature_mir.cgi?name=hsa-miR-7974	ARHGEF18	23370	Rho/Rac guanine nucleotide exchange factor 18
hsa-miR-7974	MIMAT0031177	574418	http://www.mirdb.org/cgi-bin/target_detail.cgi?targetID=574418	208	69	http://www.mirdb.org/cgi-bin/mature_mir.cgi?name=hsa-miR-7974	SRPK1	6732	SRSF protein kinase 1
hsa-miR-7974	MIMAT0031177	574478	http://www.mirdb.org/cgi-bin/target_detail.cgi?targetID=574478	209	69	http://www.mirdb.org/cgi-bin/mature_mir.cgi?name=hsa-miR-7974	SZT2	23334	SZT2, KICSTOR complex subunit
hsa-miR-7974	MIMAT0031177	574502	http://www.mirdb.org/cgi-bin/target_detail.cgi?targetID=574502	210	69	http://www.mirdb.org/cgi-bin/mature_mir.cgi?name=hsa-miR-7974	SH3RF3	344558	SH3 domain containing ring finger 3
hsa-miR-7974	MIMAT0031177	574623	http://www.mirdb.org/cgi-bin/target_detail.cgi?targetID=574623	211	69	http://www.mirdb.org/cgi-bin/mature_mir.cgi?name=hsa-miR-7974	PRR12	57479	proline rich 12
hsa-miR-7974	MIMAT0031177	574434	http://www.mirdb.org/cgi-bin/target_detail.cgi?targetID=574434	212	68	http://www.mirdb.org/cgi-bin/mature_mir.cgi?name=hsa-miR-7974	SLC24A2	25769	solute carrier family 24 member 2
hsa-miR-7974	MIMAT0031177	574460	http://www.mirdb.org/cgi-bin/target_detail.cgi?targetID=574460	213	68	http://www.mirdb.org/cgi-bin/mature_mir.cgi?name=hsa-miR-7974	DNAJA4	55466	DnaJ heat shock protein family (Hsp40) member A4
hsa-miR-7974	MIMAT0031177	574704	http://www.mirdb.org/cgi-bin/target_detail.cgi?targetID=574704	214	68	http://www.mirdb.org/cgi-bin/mature_mir.cgi?name=hsa-miR-7974	ZFP3	124961	ZFP3 zinc finger protein
hsa-miR-7974	MIMAT0031177	574474	http://www.mirdb.org/cgi-bin/target_detail.cgi?targetID=574474	215	68	http://www.mirdb.org/cgi-bin/mature_mir.cgi?name=hsa-miR-7974	NFAM1	150372	NFAT activating protein with ITAM motif 1
hsa-miR-7974	MIMAT0031177	574705	http://www.mirdb.org/cgi-bin/target_detail.cgi?targetID=574705	216	68	http://www.mirdb.org/cgi-bin/mature_mir.cgi?name=hsa-miR-7974	RFPL4B	442247	ret finger protein like 4B
hsa-miR-7974	MIMAT0031177	574291	http://www.mirdb.org/cgi-bin/target_detail.cgi?targetID=574291	217	68	http://www.mirdb.org/cgi-bin/mature_mir.cgi?name=hsa-miR-7974	LY86	9450	lymphocyte antigen 86
hsa-miR-7974	MIMAT0031177	574280	http://www.mirdb.org/cgi-bin/target_detail.cgi?targetID=574280	218	68	http://www.mirdb.org/cgi-bin/mature_mir.cgi?name=hsa-miR-7974	CYB561D1	284613	cytochrome b561 family member D1
hsa-miR-7974	MIMAT0031177	574352	http://www.mirdb.org/cgi-bin/target_detail.cgi?targetID=574352	219	68	http://www.mirdb.org/cgi-bin/mature_mir.cgi?name=hsa-miR-7974	GAREM1	64762	GRB2 associated regulator of MAPK1 subtype 1
hsa-miR-7974	MIMAT0031177	574724	http://www.mirdb.org/cgi-bin/target_detail.cgi?targetID=574724	220	68	http://www.mirdb.org/cgi-bin/mature_mir.cgi?name=hsa-miR-7974	FLG2	388698	filaggrin family member 2
hsa-miR-7974	MIMAT0031177	574659	http://www.mirdb.org/cgi-bin/target_detail.cgi?targetID=574659	221	68	http://www.mirdb.org/cgi-bin/mature_mir.cgi?name=hsa-miR-7974	DLK1	8788	delta like non-canonical Notch ligand 1
hsa-miR-7974	MIMAT0031177	574654	http://www.mirdb.org/cgi-bin/target_detail.cgi?targetID=574654	222	68	http://www.mirdb.org/cgi-bin/mature_mir.cgi?name=hsa-miR-7974	TECPR2	9895	tectonin beta-propeller repeat containing 2
hsa-miR-7974	MIMAT0031177	574247	http://www.mirdb.org/cgi-bin/target_detail.cgi?targetID=574247	223	67	http://www.mirdb.org/cgi-bin/mature_mir.cgi?name=hsa-miR-7974	DPH6	89978	diphthamine biosynthesis 6
hsa-miR-7974	MIMAT0031177	574717	http://www.mirdb.org/cgi-bin/target_detail.cgi?targetID=574717	224	67	http://www.mirdb.org/cgi-bin/mature_mir.cgi?name=hsa-miR-7974	NLGN3	54413	neuroligin 3
hsa-miR-7974	MIMAT0031177	574345	http://www.mirdb.org/cgi-bin/target_detail.cgi?targetID=574345	225	67	http://www.mirdb.org/cgi-bin/mature_mir.cgi?name=hsa-miR-7974	ROBO2	6092	roundabout guidance receptor 2
hsa-miR-7974	MIMAT0031177	574367	http://www.mirdb.org/cgi-bin/target_detail.cgi?targetID=574367	226	67	http://www.mirdb.org/cgi-bin/mature_mir.cgi?name=hsa-miR-7974	PHB	5245	prohibitin
hsa-miR-7974	MIMAT0031177	574640	http://www.mirdb.org/cgi-bin/target_detail.cgi?targetID=574640	227	67	http://www.mirdb.org/cgi-bin/mature_mir.cgi?name=hsa-miR-7974	CTSC	1075	cathepsin C
hsa-miR-7974	MIMAT0031177	574679	http://www.mirdb.org/cgi-bin/target_detail.cgi?targetID=574679	228	67	http://www.mirdb.org/cgi-bin/mature_mir.cgi?name=hsa-miR-7974	CNIH1	10175	cornichon family AMPA receptor auxiliary protein 1
hsa-miR-7974	MIMAT0031177	574341	http://www.mirdb.org/cgi-bin/target_detail.cgi?targetID=574341	229	67	http://www.mirdb.org/cgi-bin/mature_mir.cgi?name=hsa-miR-7974	UBR7	55148	ubiquitin protein ligase E3 component n-recognin 7 (putative)
hsa-miR-7974	MIMAT0031177	574594	http://www.mirdb.org/cgi-bin/target_detail.cgi?targetID=574594	230	67	http://www.mirdb.org/cgi-bin/mature_mir.cgi?name=hsa-miR-7974	NWD2	57495	NACHT and WD repeat domain containing 2
hsa-miR-7974	MIMAT0031177	574617	http://www.mirdb.org/cgi-bin/target_detail.cgi?targetID=574617	231	67	http://www.mirdb.org/cgi-bin/mature_mir.cgi?name=hsa-miR-7974	ELOVL2	54898	ELOVL fatty acid elongase 2
hsa-miR-7974	MIMAT0031177	574422	http://www.mirdb.org/cgi-bin/target_detail.cgi?targetID=574422	232	67	http://www.mirdb.org/cgi-bin/mature_mir.cgi?name=hsa-miR-7974	CRAT	1384	carnitine O-acetyltransferase
hsa-miR-7974	MIMAT0031177	574740	http://www.mirdb.org/cgi-bin/target_detail.cgi?targetID=574740	233	67	http://www.mirdb.org/cgi-bin/mature_mir.cgi?name=hsa-miR-7974	SLC2A8	29988	solute carrier family 2 member 8
hsa-miR-7974	MIMAT0031177	574363	http://www.mirdb.org/cgi-bin/target_detail.cgi?targetID=574363	234	67	http://www.mirdb.org/cgi-bin/mature_mir.cgi?name=hsa-miR-7974	KLHDC8A	55220	kelch domain containing 8A
hsa-miR-7974	MIMAT0031177	574254	http://www.mirdb.org/cgi-bin/target_detail.cgi?targetID=574254	235	67	http://www.mirdb.org/cgi-bin/mature_mir.cgi?name=hsa-miR-7974	SLC35A4	113829	solute carrier family 35 member A4
hsa-miR-7974	MIMAT0031177	574646	http://www.mirdb.org/cgi-bin/target_detail.cgi?targetID=574646	236	67	http://www.mirdb.org/cgi-bin/mature_mir.cgi?name=hsa-miR-7974	SYT12	91683	synaptotagmin 12
hsa-miR-7974	MIMAT0031177	574449	http://www.mirdb.org/cgi-bin/target_detail.cgi?targetID=574449	237	67	http://www.mirdb.org/cgi-bin/mature_mir.cgi?name=hsa-miR-7974	WNT4	54361	Wnt family member 4
hsa-miR-7974	MIMAT0031177	574293	http://www.mirdb.org/cgi-bin/target_detail.cgi?targetID=574293	238	67	http://www.mirdb.org/cgi-bin/mature_mir.cgi?name=hsa-miR-7974	ZNF629	23361	zinc finger protein 629
hsa-miR-7974	MIMAT0031177	574300	http://www.mirdb.org/cgi-bin/target_detail.cgi?targetID=574300	239	67	http://www.mirdb.org/cgi-bin/mature_mir.cgi?name=hsa-miR-7974	COL18A1	80781	collagen type XVIII alpha 1 chain
hsa-miR-7974	MIMAT0031177	574218	http://www.mirdb.org/cgi-bin/target_detail.cgi?targetID=574218	240	67	http://www.mirdb.org/cgi-bin/mature_mir.cgi?name=hsa-miR-7974	CACUL1	143384	CDK2 associated cullin domain 1
hsa-miR-7974	MIMAT0031177	574210	http://www.mirdb.org/cgi-bin/target_detail.cgi?targetID=574210	241	67	http://www.mirdb.org/cgi-bin/mature_mir.cgi?name=hsa-miR-7974	DHRSX	207063	dehydrogenase/reductase X-linked
hsa-miR-7974	MIMAT0031177	574667	http://www.mirdb.org/cgi-bin/target_detail.cgi?targetID=574667	242	66	http://www.mirdb.org/cgi-bin/mature_mir.cgi?name=hsa-miR-7974	SLC46A2	57864	solute carrier family 46 member 2
hsa-miR-7974	MIMAT0031177	574718	http://www.mirdb.org/cgi-bin/target_detail.cgi?targetID=574718	243	66	http://www.mirdb.org/cgi-bin/mature_mir.cgi?name=hsa-miR-7974	GABRA5	2558	gamma-aminobutyric acid type A receptor alpha5 subunit
hsa-miR-7974	MIMAT0031177	574712	http://www.mirdb.org/cgi-bin/target_detail.cgi?targetID=574712	244	66	http://www.mirdb.org/cgi-bin/mature_mir.cgi?name=hsa-miR-7974	CACNA1B	774	calcium voltage-gated channel subunit alpha1 B
hsa-miR-7974	MIMAT0031177	574592	http://www.mirdb.org/cgi-bin/target_detail.cgi?targetID=574592	245	66	http://www.mirdb.org/cgi-bin/mature_mir.cgi?name=hsa-miR-7974	HHAT	55733	hedgehog acyltransferase
hsa-miR-7974	MIMAT0031177	574272	http://www.mirdb.org/cgi-bin/target_detail.cgi?targetID=574272	246	66	http://www.mirdb.org/cgi-bin/mature_mir.cgi?name=hsa-miR-7974	KLF6	1316	Kruppel like factor 6
hsa-miR-7974	MIMAT0031177	574564	http://www.mirdb.org/cgi-bin/target_detail.cgi?targetID=574564	247	66	http://www.mirdb.org/cgi-bin/mature_mir.cgi?name=hsa-miR-7974	ACER3	55331	alkaline ceramidase 3
hsa-miR-7974	MIMAT0031177	574462	http://www.mirdb.org/cgi-bin/target_detail.cgi?targetID=574462	248	66	http://www.mirdb.org/cgi-bin/mature_mir.cgi?name=hsa-miR-7974	MRPS26	64949	mitochondrial ribosomal protein S26
hsa-miR-7974	MIMAT0031177	574279	http://www.mirdb.org/cgi-bin/target_detail.cgi?targetID=574279	249	66	http://www.mirdb.org/cgi-bin/mature_mir.cgi?name=hsa-miR-7974	LRRN4CL	221091	LRRN4 C-terminal like
hsa-miR-7974	MIMAT0031177	574347	http://www.mirdb.org/cgi-bin/target_detail.cgi?targetID=574347	250	66	http://www.mirdb.org/cgi-bin/mature_mir.cgi?name=hsa-miR-7974	NKAIN2	154215	sodium/potassium transporting ATPase interacting 2
hsa-miR-7974	MIMAT0031177	574244	http://www.mirdb.org/cgi-bin/target_detail.cgi?targetID=574244	251	66	http://www.mirdb.org/cgi-bin/mature_mir.cgi?name=hsa-miR-7974	BBX	56987	BBX, HMG-box containing
hsa-miR-7974	MIMAT0031177	574605	http://www.mirdb.org/cgi-bin/target_detail.cgi?targetID=574605	252	66	http://www.mirdb.org/cgi-bin/mature_mir.cgi?name=hsa-miR-7974	RND3	390	Rho family GTPase 3
hsa-miR-7974	MIMAT0031177	574447	http://www.mirdb.org/cgi-bin/target_detail.cgi?targetID=574447	253	65	http://www.mirdb.org/cgi-bin/mature_mir.cgi?name=hsa-miR-7974	PARD3B	117583	par-3 family cell polarity regulator beta
hsa-miR-7974	MIMAT0031177	574286	http://www.mirdb.org/cgi-bin/target_detail.cgi?targetID=574286	254	65	http://www.mirdb.org/cgi-bin/mature_mir.cgi?name=hsa-miR-7974	MYRIP	25924	myosin VIIA and Rab interacting protein
hsa-miR-7974	MIMAT0031177	574429	http://www.mirdb.org/cgi-bin/target_detail.cgi?targetID=574429	255	65	http://www.mirdb.org/cgi-bin/mature_mir.cgi?name=hsa-miR-7974	MS4A2	2206	membrane spanning 4-domains A2
hsa-miR-7974	MIMAT0031177	574271	http://www.mirdb.org/cgi-bin/target_detail.cgi?targetID=574271	256	65	http://www.mirdb.org/cgi-bin/mature_mir.cgi?name=hsa-miR-7974	WWP2	11060	WW domain containing E3 ubiquitin protein ligase 2
hsa-miR-7974	MIMAT0031177	574649	http://www.mirdb.org/cgi-bin/target_detail.cgi?targetID=574649	257	65	http://www.mirdb.org/cgi-bin/mature_mir.cgi?name=hsa-miR-7974	SDC1	6382	syndecan 1
hsa-miR-7974	MIMAT0031177	574315	http://www.mirdb.org/cgi-bin/target_detail.cgi?targetID=574315	258	65	http://www.mirdb.org/cgi-bin/mature_mir.cgi?name=hsa-miR-7974	ADARB2	105	adenosine deaminase, RNA specific B2 (inactive)
hsa-miR-7974	MIMAT0031177	574334	http://www.mirdb.org/cgi-bin/target_detail.cgi?targetID=574334	259	65	http://www.mirdb.org/cgi-bin/mature_mir.cgi?name=hsa-miR-7974	SLC36A4	120103	solute carrier family 36 member 4
hsa-miR-7974	MIMAT0031177	574179	http://www.mirdb.org/cgi-bin/target_detail.cgi?targetID=574179	260	65	http://www.mirdb.org/cgi-bin/mature_mir.cgi?name=hsa-miR-7974	TNPO3	23534	transportin 3
hsa-miR-7974	MIMAT0031177	574191	http://www.mirdb.org/cgi-bin/target_detail.cgi?targetID=574191	261	65	http://www.mirdb.org/cgi-bin/mature_mir.cgi?name=hsa-miR-7974	MYT1	4661	myelin transcription factor 1
hsa-miR-7974	MIMAT0031177	574736	http://www.mirdb.org/cgi-bin/target_detail.cgi?targetID=574736	262	65	http://www.mirdb.org/cgi-bin/mature_mir.cgi?name=hsa-miR-7974	C16orf89	146556	chromosome 16 open reading frame 89
hsa-miR-7974	MIMAT0031177	574498	http://www.mirdb.org/cgi-bin/target_detail.cgi?targetID=574498	263	65	http://www.mirdb.org/cgi-bin/mature_mir.cgi?name=hsa-miR-7974	BGN	633	biglycan
hsa-miR-7974	MIMAT0031177	574596	http://www.mirdb.org/cgi-bin/target_detail.cgi?targetID=574596	264	65	http://www.mirdb.org/cgi-bin/mature_mir.cgi?name=hsa-miR-7974	PBX1	5087	PBX homeobox 1
hsa-miR-7974	MIMAT0031177	574493	http://www.mirdb.org/cgi-bin/target_detail.cgi?targetID=574493	265	65	http://www.mirdb.org/cgi-bin/mature_mir.cgi?name=hsa-miR-7974	OXSR1	9943	oxidative stress responsive kinase 1
hsa-miR-7974	MIMAT0031177	574339	http://www.mirdb.org/cgi-bin/target_detail.cgi?targetID=574339	266	65	http://www.mirdb.org/cgi-bin/mature_mir.cgi?name=hsa-miR-7974	SNCAIP	9627	synuclein alpha interacting protein
hsa-miR-7974	MIMAT0031177	574560	http://www.mirdb.org/cgi-bin/target_detail.cgi?targetID=574560	267	65	http://www.mirdb.org/cgi-bin/mature_mir.cgi?name=hsa-miR-7974	EFCAB14	9813	EF-hand calcium binding domain 14
hsa-miR-7974	MIMAT0031177	574631	http://www.mirdb.org/cgi-bin/target_detail.cgi?targetID=574631	268	64	http://www.mirdb.org/cgi-bin/mature_mir.cgi?name=hsa-miR-7974	AP1G2	8906	adaptor related protein complex 1 subunit gamma 2
hsa-miR-7974	MIMAT0031177	574719	http://www.mirdb.org/cgi-bin/target_detail.cgi?targetID=574719	269	64	http://www.mirdb.org/cgi-bin/mature_mir.cgi?name=hsa-miR-7974	SYNPO2	171024	synaptopodin 2
hsa-miR-7974	MIMAT0031177	574673	http://www.mirdb.org/cgi-bin/target_detail.cgi?targetID=574673	270	64	http://www.mirdb.org/cgi-bin/mature_mir.cgi?name=hsa-miR-7974	CASP10	843	caspase 10
hsa-miR-7974	MIMAT0031177	574387	http://www.mirdb.org/cgi-bin/target_detail.cgi?targetID=574387	271	64	http://www.mirdb.org/cgi-bin/mature_mir.cgi?name=hsa-miR-7974	PRDX6	9588	peroxiredoxin 6
hsa-miR-7974	MIMAT0031177	574446	http://www.mirdb.org/cgi-bin/target_detail.cgi?targetID=574446	272	64	http://www.mirdb.org/cgi-bin/mature_mir.cgi?name=hsa-miR-7974	POLR1E	64425	RNA polymerase I subunit E
hsa-miR-7974	MIMAT0031177	574419	http://www.mirdb.org/cgi-bin/target_detail.cgi?targetID=574419	273	64	http://www.mirdb.org/cgi-bin/mature_mir.cgi?name=hsa-miR-7974	DENND5B	160518	DENN domain containing 5B
hsa-miR-7974	MIMAT0031177	574496	http://www.mirdb.org/cgi-bin/target_detail.cgi?targetID=574496	274	64	http://www.mirdb.org/cgi-bin/mature_mir.cgi?name=hsa-miR-7974	SLC13A5	284111	solute carrier family 13 member 5
hsa-miR-7974	MIMAT0031177	574428	http://www.mirdb.org/cgi-bin/target_detail.cgi?targetID=574428	275	64	http://www.mirdb.org/cgi-bin/mature_mir.cgi?name=hsa-miR-7974	MPZL3	196264	myelin protein zero like 3
hsa-miR-7974	MIMAT0031177	574239	http://www.mirdb.org/cgi-bin/target_detail.cgi?targetID=574239	276	64	http://www.mirdb.org/cgi-bin/mature_mir.cgi?name=hsa-miR-7974	UNC45A	55898	unc-45 myosin chaperone A
hsa-miR-7974	MIMAT0031177	574407	http://www.mirdb.org/cgi-bin/target_detail.cgi?targetID=574407	277	64	http://www.mirdb.org/cgi-bin/mature_mir.cgi?name=hsa-miR-7974	CC2D1A	54862	coiled-coil and C2 domain containing 1A
hsa-miR-7974	MIMAT0031177	574439	http://www.mirdb.org/cgi-bin/target_detail.cgi?targetID=574439	278	64	http://www.mirdb.org/cgi-bin/mature_mir.cgi?name=hsa-miR-7974	SCUBE3	222663	signal peptide, CUB domain and EGF like domain containing 3
hsa-miR-7974	MIMAT0031177	574661	http://www.mirdb.org/cgi-bin/target_detail.cgi?targetID=574661	279	64	http://www.mirdb.org/cgi-bin/mature_mir.cgi?name=hsa-miR-7974	SYN3	8224	synapsin III
hsa-miR-7974	MIMAT0031177	574453	http://www.mirdb.org/cgi-bin/target_detail.cgi?targetID=574453	280	64	http://www.mirdb.org/cgi-bin/mature_mir.cgi?name=hsa-miR-7974	HSF1	3297	heat shock transcription factor 1
hsa-miR-7974	MIMAT0031177	574465	http://www.mirdb.org/cgi-bin/target_detail.cgi?targetID=574465	281	63	http://www.mirdb.org/cgi-bin/mature_mir.cgi?name=hsa-miR-7974	OTUB2	78990	OTU deubiquitinase, ubiquitin aldehyde binding 2
hsa-miR-7974	MIMAT0031177	574257	http://www.mirdb.org/cgi-bin/target_detail.cgi?targetID=574257	282	63	http://www.mirdb.org/cgi-bin/mature_mir.cgi?name=hsa-miR-7974	GPR161	23432	G protein-coupled receptor 161
hsa-miR-7974	MIMAT0031177	574585	http://www.mirdb.org/cgi-bin/target_detail.cgi?targetID=574585	283	63	http://www.mirdb.org/cgi-bin/mature_mir.cgi?name=hsa-miR-7974	TXLNB	167838	taxilin beta
hsa-miR-7974	MIMAT0031177	574482	http://www.mirdb.org/cgi-bin/target_detail.cgi?targetID=574482	284	63	http://www.mirdb.org/cgi-bin/mature_mir.cgi?name=hsa-miR-7974	GNA11	2767	G protein subunit alpha 11
hsa-miR-7974	MIMAT0031177	574511	http://www.mirdb.org/cgi-bin/target_detail.cgi?targetID=574511	285	63	http://www.mirdb.org/cgi-bin/mature_mir.cgi?name=hsa-miR-7974	PABPN1L	390748	poly(A) binding protein nuclear 1 like, cytoplasmic
hsa-miR-7974	MIMAT0031177	574230	http://www.mirdb.org/cgi-bin/target_detail.cgi?targetID=574230	286	63	http://www.mirdb.org/cgi-bin/mature_mir.cgi?name=hsa-miR-7974	SEC22C	9117	SEC22 homolog C, vesicle trafficking protein
hsa-miR-7974	MIMAT0031177	574711	http://www.mirdb.org/cgi-bin/target_detail.cgi?targetID=574711	287	63	http://www.mirdb.org/cgi-bin/mature_mir.cgi?name=hsa-miR-7974	TMEM43	79188	transmembrane protein 43
hsa-miR-7974	MIMAT0031177	574399	http://www.mirdb.org/cgi-bin/target_detail.cgi?targetID=574399	288	63	http://www.mirdb.org/cgi-bin/mature_mir.cgi?name=hsa-miR-7974	LZTS1	11178	leucine zipper tumor suppressor 1
hsa-miR-7974	MIMAT0031177	574252	http://www.mirdb.org/cgi-bin/target_detail.cgi?targetID=574252	289	63	http://www.mirdb.org/cgi-bin/mature_mir.cgi?name=hsa-miR-7974	ZDHHC14	79683	zinc finger DHHC-type containing 14
hsa-miR-7974	MIMAT0031177	574523	http://www.mirdb.org/cgi-bin/target_detail.cgi?targetID=574523	290	63	http://www.mirdb.org/cgi-bin/mature_mir.cgi?name=hsa-miR-7974	ABCF2	10061	ATP binding cassette subfamily F member 2
hsa-miR-7974	MIMAT0031177	574491	http://www.mirdb.org/cgi-bin/target_detail.cgi?targetID=574491	291	63	http://www.mirdb.org/cgi-bin/mature_mir.cgi?name=hsa-miR-7974	MRTFA	57591	myocardin related transcription factor A
hsa-miR-7974	MIMAT0031177	574696	http://www.mirdb.org/cgi-bin/target_detail.cgi?targetID=574696	292	63	http://www.mirdb.org/cgi-bin/mature_mir.cgi?name=hsa-miR-7974	GPC6	10082	glypican 6
hsa-miR-7974	MIMAT0031177	574555	http://www.mirdb.org/cgi-bin/target_detail.cgi?targetID=574555	293	63	http://www.mirdb.org/cgi-bin/mature_mir.cgi?name=hsa-miR-7974	PLIN4	729359	perilipin 4
hsa-miR-7974	MIMAT0031177	574424	http://www.mirdb.org/cgi-bin/target_detail.cgi?targetID=574424	294	63	http://www.mirdb.org/cgi-bin/mature_mir.cgi?name=hsa-miR-7974	GRIN2A	2903	glutamate ionotropic receptor NMDA type subunit 2A
hsa-miR-7974	MIMAT0031177	574580	http://www.mirdb.org/cgi-bin/target_detail.cgi?targetID=574580	295	63	http://www.mirdb.org/cgi-bin/mature_mir.cgi?name=hsa-miR-7974	GPRC5B	51704	G protein-coupled receptor class C group 5 member B
hsa-miR-7974	MIMAT0031177	574639	http://www.mirdb.org/cgi-bin/target_detail.cgi?targetID=574639	296	63	http://www.mirdb.org/cgi-bin/mature_mir.cgi?name=hsa-miR-7974	CREB5	9586	cAMP responsive element binding protein 5
hsa-miR-7974	MIMAT0031177	574571	http://www.mirdb.org/cgi-bin/target_detail.cgi?targetID=574571	297	63	http://www.mirdb.org/cgi-bin/mature_mir.cgi?name=hsa-miR-7974	FZD5	7855	frizzled class receptor 5
hsa-miR-7974	MIMAT0031177	574570	http://www.mirdb.org/cgi-bin/target_detail.cgi?targetID=574570	298	63	http://www.mirdb.org/cgi-bin/mature_mir.cgi?name=hsa-miR-7974	COQ9	57017	coenzyme Q9
hsa-miR-7974	MIMAT0031177	574666	http://www.mirdb.org/cgi-bin/target_detail.cgi?targetID=574666	299	63	http://www.mirdb.org/cgi-bin/mature_mir.cgi?name=hsa-miR-7974	CHDH	55349	choline dehydrogenase
hsa-miR-7974	MIMAT0031177	574630	http://www.mirdb.org/cgi-bin/target_detail.cgi?targetID=574630	300	63	http://www.mirdb.org/cgi-bin/mature_mir.cgi?name=hsa-miR-7974	EPB41L3	23136	erythrocyte membrane protein band 4.1 like 3
hsa-miR-7974	MIMAT0031177	574455	http://www.mirdb.org/cgi-bin/target_detail.cgi?targetID=574455	301	63	http://www.mirdb.org/cgi-bin/mature_mir.cgi?name=hsa-miR-7974	SYT6	148281	synaptotagmin 6
hsa-miR-7974	MIMAT0031177	574457	http://www.mirdb.org/cgi-bin/target_detail.cgi?targetID=574457	302	63	http://www.mirdb.org/cgi-bin/mature_mir.cgi?name=hsa-miR-7974	TULP3	7289	tubby like protein 3
hsa-miR-7974	MIMAT0031177	574392	http://www.mirdb.org/cgi-bin/target_detail.cgi?targetID=574392	303	62	http://www.mirdb.org/cgi-bin/mature_mir.cgi?name=hsa-miR-7974	NR6A1	2649	nuclear receptor subfamily 6 group A member 1
hsa-miR-7974	MIMAT0031177	574325	http://www.mirdb.org/cgi-bin/target_detail.cgi?targetID=574325	304	62	http://www.mirdb.org/cgi-bin/mature_mir.cgi?name=hsa-miR-7974	NWD1	284434	NACHT and WD repeat domain containing 1
hsa-miR-7974	MIMAT0031177	574644	http://www.mirdb.org/cgi-bin/target_detail.cgi?targetID=574644	305	62	http://www.mirdb.org/cgi-bin/mature_mir.cgi?name=hsa-miR-7974	LMX1B	4010	LIM homeobox transcription factor 1 beta
hsa-miR-7974	MIMAT0031177	574520	http://www.mirdb.org/cgi-bin/target_detail.cgi?targetID=574520	306	62	http://www.mirdb.org/cgi-bin/mature_mir.cgi?name=hsa-miR-7974	MDGA2	161357	MAM domain containing glycosylphosphatidylinositol anchor 2
hsa-miR-7974	MIMAT0031177	574745	http://www.mirdb.org/cgi-bin/target_detail.cgi?targetID=574745	307	62	http://www.mirdb.org/cgi-bin/mature_mir.cgi?name=hsa-miR-7974	LRP4	4038	LDL receptor related protein 4
hsa-miR-7974	MIMAT0031177	574408	http://www.mirdb.org/cgi-bin/target_detail.cgi?targetID=574408	308	62	http://www.mirdb.org/cgi-bin/mature_mir.cgi?name=hsa-miR-7974	PLEC	5339	plectin
hsa-miR-7974	MIMAT0031177	574344	http://www.mirdb.org/cgi-bin/target_detail.cgi?targetID=574344	309	62	http://www.mirdb.org/cgi-bin/mature_mir.cgi?name=hsa-miR-7974	YEATS2	55689	YEATS domain containing 2
hsa-miR-7974	MIMAT0031177	574533	http://www.mirdb.org/cgi-bin/target_detail.cgi?targetID=574533	310	62	http://www.mirdb.org/cgi-bin/mature_mir.cgi?name=hsa-miR-7974	STIM1	6786	stromal interaction molecule 1
hsa-miR-7974	MIMAT0031177	574622	http://www.mirdb.org/cgi-bin/target_detail.cgi?targetID=574622	311	62	http://www.mirdb.org/cgi-bin/mature_mir.cgi?name=hsa-miR-7974	ZNRF3	84133	zinc and ring finger 3
hsa-miR-7974	MIMAT0031177	574354	http://www.mirdb.org/cgi-bin/target_detail.cgi?targetID=574354	312	62	http://www.mirdb.org/cgi-bin/mature_mir.cgi?name=hsa-miR-7974	FCHSD1	89848	FCH and double SH3 domains 1
hsa-miR-7974	MIMAT0031177	574357	http://www.mirdb.org/cgi-bin/target_detail.cgi?targetID=574357	313	62	http://www.mirdb.org/cgi-bin/mature_mir.cgi?name=hsa-miR-7974	APOL6	80830	apolipoprotein L6
hsa-miR-7974	MIMAT0031177	574361	http://www.mirdb.org/cgi-bin/target_detail.cgi?targetID=574361	314	62	http://www.mirdb.org/cgi-bin/mature_mir.cgi?name=hsa-miR-7974	PPM1J	333926	protein phosphatase, Mg2+/Mn2+ dependent 1J
hsa-miR-7974	MIMAT0031177	574618	http://www.mirdb.org/cgi-bin/target_detail.cgi?targetID=574618	315	62	http://www.mirdb.org/cgi-bin/mature_mir.cgi?name=hsa-miR-7974	CRYL1	51084	crystallin lambda 1
hsa-miR-7974	MIMAT0031177	574289	http://www.mirdb.org/cgi-bin/target_detail.cgi?targetID=574289	316	62	http://www.mirdb.org/cgi-bin/mature_mir.cgi?name=hsa-miR-7974	MFAP4	4239	microfibril associated protein 4
hsa-miR-7974	MIMAT0031177	574693	http://www.mirdb.org/cgi-bin/target_detail.cgi?targetID=574693	317	62	http://www.mirdb.org/cgi-bin/mature_mir.cgi?name=hsa-miR-7974	ORAI2	80228	ORAI calcium release-activated calcium modulator 2
hsa-miR-7974	MIMAT0031177	574451	http://www.mirdb.org/cgi-bin/target_detail.cgi?targetID=574451	318	62	http://www.mirdb.org/cgi-bin/mature_mir.cgi?name=hsa-miR-7974	ZBTB24	9841	zinc finger and BTB domain containing 24
hsa-miR-7974	MIMAT0031177	574290	http://www.mirdb.org/cgi-bin/target_detail.cgi?targetID=574290	319	62	http://www.mirdb.org/cgi-bin/mature_mir.cgi?name=hsa-miR-7974	SMG7	9887	SMG7, nonsense mediated mRNA decay factor
hsa-miR-7974	MIMAT0031177	574267	http://www.mirdb.org/cgi-bin/target_detail.cgi?targetID=574267	320	62	http://www.mirdb.org/cgi-bin/mature_mir.cgi?name=hsa-miR-7974	ZNF704	619279	zinc finger protein 704
hsa-miR-7974	MIMAT0031177	574664	http://www.mirdb.org/cgi-bin/target_detail.cgi?targetID=574664	321	62	http://www.mirdb.org/cgi-bin/mature_mir.cgi?name=hsa-miR-7974	ALPG	251	alkaline phosphatase, germ cell
hsa-miR-7974	MIMAT0031177	574270	http://www.mirdb.org/cgi-bin/target_detail.cgi?targetID=574270	322	62	http://www.mirdb.org/cgi-bin/mature_mir.cgi?name=hsa-miR-7974	PAX7	5081	paired box 7
hsa-miR-7974	MIMAT0031177	574303	http://www.mirdb.org/cgi-bin/target_detail.cgi?targetID=574303	323	62	http://www.mirdb.org/cgi-bin/mature_mir.cgi?name=hsa-miR-7974	PLP1	5354	proteolipid protein 1
hsa-miR-7974	MIMAT0031177	574445	http://www.mirdb.org/cgi-bin/target_detail.cgi?targetID=574445	324	61	http://www.mirdb.org/cgi-bin/mature_mir.cgi?name=hsa-miR-7974	CSRNP3	80034	cysteine and serine rich nuclear protein 3
hsa-miR-7974	MIMAT0031177	574174	http://www.mirdb.org/cgi-bin/target_detail.cgi?targetID=574174	325	61	http://www.mirdb.org/cgi-bin/mature_mir.cgi?name=hsa-miR-7974	C17orf51	339263	chromosome 17 open reading frame 51
hsa-miR-7974	MIMAT0031177	574197	http://www.mirdb.org/cgi-bin/target_detail.cgi?targetID=574197	326	61	http://www.mirdb.org/cgi-bin/mature_mir.cgi?name=hsa-miR-7974	SDC4	6385	syndecan 4
hsa-miR-7974	MIMAT0031177	574274	http://www.mirdb.org/cgi-bin/target_detail.cgi?targetID=574274	327	61	http://www.mirdb.org/cgi-bin/mature_mir.cgi?name=hsa-miR-7974	PAX3	5077	paired box 3
hsa-miR-7974	MIMAT0031177	574192	http://www.mirdb.org/cgi-bin/target_detail.cgi?targetID=574192	328	61	http://www.mirdb.org/cgi-bin/mature_mir.cgi?name=hsa-miR-7974	CNN3	1266	calponin 3
hsa-miR-7974	MIMAT0031177	574261	http://www.mirdb.org/cgi-bin/target_detail.cgi?targetID=574261	329	61	http://www.mirdb.org/cgi-bin/mature_mir.cgi?name=hsa-miR-7974	NAB1	4664	NGFI-A binding protein 1
hsa-miR-7974	MIMAT0031177	574375	http://www.mirdb.org/cgi-bin/target_detail.cgi?targetID=574375	330	61	http://www.mirdb.org/cgi-bin/mature_mir.cgi?name=hsa-miR-7974	FAM131B	9715	family with sequence similarity 131 member B
hsa-miR-7974	MIMAT0031177	574189	http://www.mirdb.org/cgi-bin/target_detail.cgi?targetID=574189	331	61	http://www.mirdb.org/cgi-bin/mature_mir.cgi?name=hsa-miR-7974	MAPK4	5596	mitogen-activated protein kinase 4
hsa-miR-7974	MIMAT0031177	574386	http://www.mirdb.org/cgi-bin/target_detail.cgi?targetID=574386	332	61	http://www.mirdb.org/cgi-bin/mature_mir.cgi?name=hsa-miR-7974	ZRANB3	84083	zinc finger RANBP2-type containing 3
hsa-miR-7974	MIMAT0031177	574529	http://www.mirdb.org/cgi-bin/target_detail.cgi?targetID=574529	333	61	http://www.mirdb.org/cgi-bin/mature_mir.cgi?name=hsa-miR-7974	E2F1	1869	E2F transcription factor 1
hsa-miR-7974	MIMAT0031177	574722	http://www.mirdb.org/cgi-bin/target_detail.cgi?targetID=574722	334	61	http://www.mirdb.org/cgi-bin/mature_mir.cgi?name=hsa-miR-7974	ARG2	384	arginase 2
hsa-miR-7974	MIMAT0031177	574708	http://www.mirdb.org/cgi-bin/target_detail.cgi?targetID=574708	335	61	http://www.mirdb.org/cgi-bin/mature_mir.cgi?name=hsa-miR-7974	MRPL49	740	mitochondrial ribosomal protein L49
hsa-miR-7974	MIMAT0031177	574481	http://www.mirdb.org/cgi-bin/target_detail.cgi?targetID=574481	336	61	http://www.mirdb.org/cgi-bin/mature_mir.cgi?name=hsa-miR-7974	SPATA46	284680	spermatogenesis associated 46
hsa-miR-7974	MIMAT0031177	574321	http://www.mirdb.org/cgi-bin/target_detail.cgi?targetID=574321	337	61	http://www.mirdb.org/cgi-bin/mature_mir.cgi?name=hsa-miR-7974	C1orf159	54991	chromosome 1 open reading frame 159
hsa-miR-7974	MIMAT0031177	574412	http://www.mirdb.org/cgi-bin/target_detail.cgi?targetID=574412	338	61	http://www.mirdb.org/cgi-bin/mature_mir.cgi?name=hsa-miR-7974	AMOTL1	154810	angiomotin like 1
hsa-miR-7974	MIMAT0031177	574348	http://www.mirdb.org/cgi-bin/target_detail.cgi?targetID=574348	339	61	http://www.mirdb.org/cgi-bin/mature_mir.cgi?name=hsa-miR-7974	ABCA8	10351	ATP binding cassette subfamily A member 8
hsa-miR-7974	MIMAT0031177	574401	http://www.mirdb.org/cgi-bin/target_detail.cgi?targetID=574401	340	61	http://www.mirdb.org/cgi-bin/mature_mir.cgi?name=hsa-miR-7974	PID1	55022	phosphotyrosine interaction domain containing 1
hsa-miR-7974	MIMAT0031177	574561	http://www.mirdb.org/cgi-bin/target_detail.cgi?targetID=574561	341	60	http://www.mirdb.org/cgi-bin/mature_mir.cgi?name=hsa-miR-7974	BTN2A1	11120	butyrophilin subfamily 2 member A1
hsa-miR-7974	MIMAT0031177	574530	http://www.mirdb.org/cgi-bin/target_detail.cgi?targetID=574530	342	60	http://www.mirdb.org/cgi-bin/mature_mir.cgi?name=hsa-miR-7974	MAGEB16	139604	MAGE family member B16
hsa-miR-7974	MIMAT0031177	574739	http://www.mirdb.org/cgi-bin/target_detail.cgi?targetID=574739	343	60	http://www.mirdb.org/cgi-bin/mature_mir.cgi?name=hsa-miR-7974	NSMF	26012	NMDA receptor synaptonuclear signaling and neuronal migration factor
hsa-miR-7974	MIMAT0031177	574613	http://www.mirdb.org/cgi-bin/target_detail.cgi?targetID=574613	344	60	http://www.mirdb.org/cgi-bin/mature_mir.cgi?name=hsa-miR-7974	VPS11	55823	VPS11, CORVET/HOPS core subunit
hsa-miR-7974	MIMAT0031177	574743	http://www.mirdb.org/cgi-bin/target_detail.cgi?targetID=574743	345	60	http://www.mirdb.org/cgi-bin/mature_mir.cgi?name=hsa-miR-7974	C21orf62	56245	chromosome 21 open reading frame 62
hsa-miR-7974	MIMAT0031177	574536	http://www.mirdb.org/cgi-bin/target_detail.cgi?targetID=574536	346	60	http://www.mirdb.org/cgi-bin/mature_mir.cgi?name=hsa-miR-7974	RPUSD1	113000	RNA pseudouridine synthase domain containing 1
hsa-miR-7974	MIMAT0031177	574546	http://www.mirdb.org/cgi-bin/target_detail.cgi?targetID=574546	347	60	http://www.mirdb.org/cgi-bin/mature_mir.cgi?name=hsa-miR-7974	ANTXR1	84168	ANTXR cell adhesion molecule 1
hsa-miR-7974	MIMAT0031177	574575	http://www.mirdb.org/cgi-bin/target_detail.cgi?targetID=574575	348	60	http://www.mirdb.org/cgi-bin/mature_mir.cgi?name=hsa-miR-7974	SIPA1L2	57568	signal induced proliferation associated 1 like 2
hsa-miR-7974	MIMAT0031177	574589	http://www.mirdb.org/cgi-bin/target_detail.cgi?targetID=574589	349	60	http://www.mirdb.org/cgi-bin/mature_mir.cgi?name=hsa-miR-7974	TMEM52B	120939	transmembrane protein 52B
hsa-miR-7974	MIMAT0031177	574217	http://www.mirdb.org/cgi-bin/target_detail.cgi?targetID=574217	350	60	http://www.mirdb.org/cgi-bin/mature_mir.cgi?name=hsa-miR-7974	INSIG1	3638	insulin induced gene 1
hsa-miR-7974	MIMAT0031177	574201	http://www.mirdb.org/cgi-bin/target_detail.cgi?targetID=574201	351	60	http://www.mirdb.org/cgi-bin/mature_mir.cgi?name=hsa-miR-7974	GCN1	10985	GCN1, eIF2 alpha kinase activator homolog
hsa-miR-7974	MIMAT0031177	574299	http://www.mirdb.org/cgi-bin/target_detail.cgi?targetID=574299	352	60	http://www.mirdb.org/cgi-bin/mature_mir.cgi?name=hsa-miR-7974	NDUFC2	4718	NADH:ubiquinone oxidoreductase subunit C2
hsa-miR-7974	MIMAT0031177	574298	http://www.mirdb.org/cgi-bin/target_detail.cgi?targetID=574298	353	60	http://www.mirdb.org/cgi-bin/mature_mir.cgi?name=hsa-miR-7974	DMXL2	23312	Dmx like 2
hsa-miR-7974	MIMAT0031177	574420	http://www.mirdb.org/cgi-bin/target_detail.cgi?targetID=574420	354	60	http://www.mirdb.org/cgi-bin/mature_mir.cgi?name=hsa-miR-7974	SCUBE2	57758	signal peptide, CUB domain and EGF like domain containing 2
hsa-miR-7974	MIMAT0031177	574245	http://www.mirdb.org/cgi-bin/target_detail.cgi?targetID=574245	355	60	http://www.mirdb.org/cgi-bin/mature_mir.cgi?name=hsa-miR-7974	TAF4	6874	TATA-box binding protein associated factor 4
hsa-miR-7974	MIMAT0031177	574351	http://www.mirdb.org/cgi-bin/target_detail.cgi?targetID=574351	356	60	http://www.mirdb.org/cgi-bin/mature_mir.cgi?name=hsa-miR-7974	WNT9B	7484	Wnt family member 9B
hsa-miR-7974	MIMAT0031177	574324	http://www.mirdb.org/cgi-bin/target_detail.cgi?targetID=574324	357	60	http://www.mirdb.org/cgi-bin/mature_mir.cgi?name=hsa-miR-7974	PGAP2	27315	post-GPI attachment to proteins 2
hsa-miR-7974	MIMAT0031177	574504	http://www.mirdb.org/cgi-bin/target_detail.cgi?targetID=574504	358	60	http://www.mirdb.org/cgi-bin/mature_mir.cgi?name=hsa-miR-7974	DPP4	1803	dipeptidyl peptidase 4
hsa-miR-7974	MIMAT0031177	574469	http://www.mirdb.org/cgi-bin/target_detail.cgi?targetID=574469	359	60	http://www.mirdb.org/cgi-bin/mature_mir.cgi?name=hsa-miR-7974	STOM	2040	stomatin
hsa-miR-7974	MIMAT0031177	574349	http://www.mirdb.org/cgi-bin/target_detail.cgi?targetID=574349	360	60	http://www.mirdb.org/cgi-bin/mature_mir.cgi?name=hsa-miR-7974	TCEANC2	127428	transcription elongation factor A N-terminal and central domain containing 2
hsa-miR-7974	MIMAT0031177	574313	http://www.mirdb.org/cgi-bin/target_detail.cgi?targetID=574313	361	60	http://www.mirdb.org/cgi-bin/mature_mir.cgi?name=hsa-miR-7974	TPM2	7169	tropomyosin 2
hsa-miR-7974	MIMAT0031177	574437	http://www.mirdb.org/cgi-bin/target_detail.cgi?targetID=574437	362	60	http://www.mirdb.org/cgi-bin/mature_mir.cgi?name=hsa-miR-7974	MRTFB	57496	myocardin related transcription factor B
hsa-miR-7974	MIMAT0031177	574382	http://www.mirdb.org/cgi-bin/target_detail.cgi?targetID=574382	363	60	http://www.mirdb.org/cgi-bin/mature_mir.cgi?name=hsa-miR-7974	AP5S1	55317	adaptor related protein complex 5 subunit sigma 1
hsa-miR-7974	MIMAT0031177	574459	http://www.mirdb.org/cgi-bin/target_detail.cgi?targetID=574459	364	60	http://www.mirdb.org/cgi-bin/mature_mir.cgi?name=hsa-miR-7974	CLDN10	9071	claudin 10
hsa-miR-7974	MIMAT0031177	574452	http://www.mirdb.org/cgi-bin/target_detail.cgi?targetID=574452	365	60	http://www.mirdb.org/cgi-bin/mature_mir.cgi?name=hsa-miR-7974	PROM2	150696	prominin 2
hsa-miR-7974	MIMAT0031177	574212	http://www.mirdb.org/cgi-bin/target_detail.cgi?targetID=574212	366	60	http://www.mirdb.org/cgi-bin/mature_mir.cgi?name=hsa-miR-7974	RAB8A	4218	RAB8A, member RAS oncogene family
hsa-miR-7974	MIMAT0031177	574287	http://www.mirdb.org/cgi-bin/target_detail.cgi?targetID=574287	367	60	http://www.mirdb.org/cgi-bin/mature_mir.cgi?name=hsa-miR-7974	VSTM4	196740	V-set and transmembrane domain containing 4
hsa-miR-7974	MIMAT0031177	574169	http://www.mirdb.org/cgi-bin/target_detail.cgi?targetID=574169	368	59	http://www.mirdb.org/cgi-bin/mature_mir.cgi?name=hsa-miR-7974	LYPD5	284348	LY6/PLAUR domain containing 5
hsa-miR-7974	MIMAT0031177	574255	http://www.mirdb.org/cgi-bin/target_detail.cgi?targetID=574255	369	59	http://www.mirdb.org/cgi-bin/mature_mir.cgi?name=hsa-miR-7974	CENPB	1059	centromere protein B
hsa-miR-7974	MIMAT0031177	574364	http://www.mirdb.org/cgi-bin/target_detail.cgi?targetID=574364	370	59	http://www.mirdb.org/cgi-bin/mature_mir.cgi?name=hsa-miR-7974	CDCA4	55038	cell division cycle associated 4
hsa-miR-7974	MIMAT0031177	574532	http://www.mirdb.org/cgi-bin/target_detail.cgi?targetID=574532	371	59	http://www.mirdb.org/cgi-bin/mature_mir.cgi?name=hsa-miR-7974	MYEF2	50804	myelin expression factor 2
hsa-miR-7974	MIMAT0031177	574246	http://www.mirdb.org/cgi-bin/target_detail.cgi?targetID=574246	372	59	http://www.mirdb.org/cgi-bin/mature_mir.cgi?name=hsa-miR-7974	SH3TC2	79628	SH3 domain and tetratricopeptide repeats 2
hsa-miR-7974	MIMAT0031177	574275	http://www.mirdb.org/cgi-bin/target_detail.cgi?targetID=574275	373	59	http://www.mirdb.org/cgi-bin/mature_mir.cgi?name=hsa-miR-7974	TAF6	6878	TATA-box binding protein associated factor 6
hsa-miR-7974	MIMAT0031177	574211	http://www.mirdb.org/cgi-bin/target_detail.cgi?targetID=574211	374	59	http://www.mirdb.org/cgi-bin/mature_mir.cgi?name=hsa-miR-7974	INVS	27130	inversin
hsa-miR-7974	MIMAT0031177	574699	http://www.mirdb.org/cgi-bin/target_detail.cgi?targetID=574699	375	59	http://www.mirdb.org/cgi-bin/mature_mir.cgi?name=hsa-miR-7974	ZNF678	339500	zinc finger protein 678
hsa-miR-7974	MIMAT0031177	574698	http://www.mirdb.org/cgi-bin/target_detail.cgi?targetID=574698	376	59	http://www.mirdb.org/cgi-bin/mature_mir.cgi?name=hsa-miR-7974	KIAA1257	57501	KIAA1257
hsa-miR-7974	MIMAT0031177	574579	http://www.mirdb.org/cgi-bin/target_detail.cgi?targetID=574579	377	58	http://www.mirdb.org/cgi-bin/mature_mir.cgi?name=hsa-miR-7974	PLA2G4C	8605	phospholipase A2 group IVC
hsa-miR-7974	MIMAT0031177	574578	http://www.mirdb.org/cgi-bin/target_detail.cgi?targetID=574578	378	58	http://www.mirdb.org/cgi-bin/mature_mir.cgi?name=hsa-miR-7974	LEF1	51176	lymphoid enhancer binding factor 1
hsa-miR-7974	MIMAT0031177	574525	http://www.mirdb.org/cgi-bin/target_detail.cgi?targetID=574525	379	58	http://www.mirdb.org/cgi-bin/mature_mir.cgi?name=hsa-miR-7974	ILDR2	387597	immunoglobulin like domain containing receptor 2
hsa-miR-7974	MIMAT0031177	574301	http://www.mirdb.org/cgi-bin/target_detail.cgi?targetID=574301	380	58	http://www.mirdb.org/cgi-bin/mature_mir.cgi?name=hsa-miR-7974	DDX51	317781	DEAD-box helicase 51
hsa-miR-7974	MIMAT0031177	574380	http://www.mirdb.org/cgi-bin/target_detail.cgi?targetID=574380	381	58	http://www.mirdb.org/cgi-bin/mature_mir.cgi?name=hsa-miR-7974	NFASC	23114	neurofascin
hsa-miR-7974	MIMAT0031177	574398	http://www.mirdb.org/cgi-bin/target_detail.cgi?targetID=574398	382	58	http://www.mirdb.org/cgi-bin/mature_mir.cgi?name=hsa-miR-7974	PAQR9	344838	progestin and adipoQ receptor family member 9
hsa-miR-7974	MIMAT0031177	574510	http://www.mirdb.org/cgi-bin/target_detail.cgi?targetID=574510	383	58	http://www.mirdb.org/cgi-bin/mature_mir.cgi?name=hsa-miR-7974	SDK1	221935	sidekick cell adhesion molecule 1
hsa-miR-7974	MIMAT0031177	574320	http://www.mirdb.org/cgi-bin/target_detail.cgi?targetID=574320	384	58	http://www.mirdb.org/cgi-bin/mature_mir.cgi?name=hsa-miR-7974	RRAD	6236	RRAD, Ras related glycolysis inhibitor and calcium channel regulator
hsa-miR-7974	MIMAT0031177	574223	http://www.mirdb.org/cgi-bin/target_detail.cgi?targetID=574223	385	58	http://www.mirdb.org/cgi-bin/mature_mir.cgi?name=hsa-miR-7974	OAS1	4938	2'-5'-oligoadenylate synthetase 1
hsa-miR-7974	MIMAT0031177	574602	http://www.mirdb.org/cgi-bin/target_detail.cgi?targetID=574602	386	58	http://www.mirdb.org/cgi-bin/mature_mir.cgi?name=hsa-miR-7974	ZNF821	55565	zinc finger protein 821
hsa-miR-7974	MIMAT0031177	574505	http://www.mirdb.org/cgi-bin/target_detail.cgi?targetID=574505	387	58	http://www.mirdb.org/cgi-bin/mature_mir.cgi?name=hsa-miR-7974	MROH6	642475	maestro heat like repeat family member 6
hsa-miR-7974	MIMAT0031177	574205	http://www.mirdb.org/cgi-bin/target_detail.cgi?targetID=574205	388	58	http://www.mirdb.org/cgi-bin/mature_mir.cgi?name=hsa-miR-7974	C22orf24	25775	chromosome 22 open reading frame 24
hsa-miR-7974	MIMAT0031177	574581	http://www.mirdb.org/cgi-bin/target_detail.cgi?targetID=574581	389	58	http://www.mirdb.org/cgi-bin/mature_mir.cgi?name=hsa-miR-7974	UNC80	285175	unc-80 homolog, NALCN channel complex subunit
hsa-miR-7974	MIMAT0031177	574374	http://www.mirdb.org/cgi-bin/target_detail.cgi?targetID=574374	390	58	http://www.mirdb.org/cgi-bin/mature_mir.cgi?name=hsa-miR-7974	RASSF4	83937	Ras association domain family member 4
hsa-miR-7974	MIMAT0031177	574178	http://www.mirdb.org/cgi-bin/target_detail.cgi?targetID=574178	391	58	http://www.mirdb.org/cgi-bin/mature_mir.cgi?name=hsa-miR-7974	CALCOCO1	57658	calcium binding and coiled-coil domain 1
hsa-miR-7974	MIMAT0031177	574327	http://www.mirdb.org/cgi-bin/target_detail.cgi?targetID=574327	392	58	http://www.mirdb.org/cgi-bin/mature_mir.cgi?name=hsa-miR-7974	BICRAL	23506	BRD4 interacting chromatin remodeling complex associated protein like
hsa-miR-7974	MIMAT0031177	574209	http://www.mirdb.org/cgi-bin/target_detail.cgi?targetID=574209	393	58	http://www.mirdb.org/cgi-bin/mature_mir.cgi?name=hsa-miR-7974	BCAM	4059	basal cell adhesion molecule (Lutheran blood group)
hsa-miR-7974	MIMAT0031177	574253	http://www.mirdb.org/cgi-bin/target_detail.cgi?targetID=574253	394	58	http://www.mirdb.org/cgi-bin/mature_mir.cgi?name=hsa-miR-7974	GAS7	8522	growth arrest specific 7
hsa-miR-7974	MIMAT0031177	574714	http://www.mirdb.org/cgi-bin/target_detail.cgi?targetID=574714	395	57	http://www.mirdb.org/cgi-bin/mature_mir.cgi?name=hsa-miR-7974	PIP5K1C	23396	phosphatidylinositol-4-phosphate 5-kinase type 1 gamma
hsa-miR-7974	MIMAT0031177	574593	http://www.mirdb.org/cgi-bin/target_detail.cgi?targetID=574593	396	57	http://www.mirdb.org/cgi-bin/mature_mir.cgi?name=hsa-miR-7974	IGLON5	402665	IgLON family member 5
hsa-miR-7974	MIMAT0031177	574259	http://www.mirdb.org/cgi-bin/target_detail.cgi?targetID=574259	397	57	http://www.mirdb.org/cgi-bin/mature_mir.cgi?name=hsa-miR-7974	IL18BP	10068	interleukin 18 binding protein
hsa-miR-7974	MIMAT0031177	574379	http://www.mirdb.org/cgi-bin/target_detail.cgi?targetID=574379	398	57	http://www.mirdb.org/cgi-bin/mature_mir.cgi?name=hsa-miR-7974	ZC3H4	23211	zinc finger CCCH-type containing 4
hsa-miR-7974	MIMAT0031177	574676	http://www.mirdb.org/cgi-bin/target_detail.cgi?targetID=574676	399	57	http://www.mirdb.org/cgi-bin/mature_mir.cgi?name=hsa-miR-7974	SMAD3	4088	SMAD family member 3
hsa-miR-7974	MIMAT0031177	574603	http://www.mirdb.org/cgi-bin/target_detail.cgi?targetID=574603	400	57	http://www.mirdb.org/cgi-bin/mature_mir.cgi?name=hsa-miR-7974	TBL1XR1	79718	transducin beta like 1 X-linked receptor 1
hsa-miR-7974	MIMAT0031177	574685	http://www.mirdb.org/cgi-bin/target_detail.cgi?targetID=574685	401	57	http://www.mirdb.org/cgi-bin/mature_mir.cgi?name=hsa-miR-7974	C11orf49	79096	chromosome 11 open reading frame 49
hsa-miR-7974	MIMAT0031177	574343	http://www.mirdb.org/cgi-bin/target_detail.cgi?targetID=574343	402	57	http://www.mirdb.org/cgi-bin/mature_mir.cgi?name=hsa-miR-7974	PDE8B	8622	phosphodiesterase 8B
hsa-miR-7974	MIMAT0031177	574535	http://www.mirdb.org/cgi-bin/target_detail.cgi?targetID=574535	403	57	http://www.mirdb.org/cgi-bin/mature_mir.cgi?name=hsa-miR-7974	CDYL	9425	chromodomain Y like
hsa-miR-7974	MIMAT0031177	574485	http://www.mirdb.org/cgi-bin/target_detail.cgi?targetID=574485	404	57	http://www.mirdb.org/cgi-bin/mature_mir.cgi?name=hsa-miR-7974	ADCY1	107	adenylate cyclase 1
hsa-miR-7974	MIMAT0031177	574494	http://www.mirdb.org/cgi-bin/target_detail.cgi?targetID=574494	405	57	http://www.mirdb.org/cgi-bin/mature_mir.cgi?name=hsa-miR-7974	FKBP15	23307	FKBP prolyl isomerase 15
hsa-miR-7974	MIMAT0031177	574607	http://www.mirdb.org/cgi-bin/target_detail.cgi?targetID=574607	406	57	http://www.mirdb.org/cgi-bin/mature_mir.cgi?name=hsa-miR-7974	DES	1674	desmin
hsa-miR-7974	MIMAT0031177	574549	http://www.mirdb.org/cgi-bin/target_detail.cgi?targetID=574549	407	57	http://www.mirdb.org/cgi-bin/mature_mir.cgi?name=hsa-miR-7974	PDE11A	50940	phosphodiesterase 11A
hsa-miR-7974	MIMAT0031177	574655	http://www.mirdb.org/cgi-bin/target_detail.cgi?targetID=574655	408	57	http://www.mirdb.org/cgi-bin/mature_mir.cgi?name=hsa-miR-7974	ESM1	11082	endothelial cell specific molecule 1
hsa-miR-7974	MIMAT0031177	574508	http://www.mirdb.org/cgi-bin/target_detail.cgi?targetID=574508	409	57	http://www.mirdb.org/cgi-bin/mature_mir.cgi?name=hsa-miR-7974	LDB1	8861	LIM domain binding 1
hsa-miR-7974	MIMAT0031177	574721	http://www.mirdb.org/cgi-bin/target_detail.cgi?targetID=574721	410	57	http://www.mirdb.org/cgi-bin/mature_mir.cgi?name=hsa-miR-7974	TNFSF14	8740	TNF superfamily member 14
hsa-miR-7974	MIMAT0031177	574559	http://www.mirdb.org/cgi-bin/target_detail.cgi?targetID=574559	411	57	http://www.mirdb.org/cgi-bin/mature_mir.cgi?name=hsa-miR-7974	TDO2	6999	tryptophan 2,3-dioxygenase
hsa-miR-7974	MIMAT0031177	574521	http://www.mirdb.org/cgi-bin/target_detail.cgi?targetID=574521	412	57	http://www.mirdb.org/cgi-bin/mature_mir.cgi?name=hsa-miR-7974	PAX5	5079	paired box 5
hsa-miR-7974	MIMAT0031177	574636	http://www.mirdb.org/cgi-bin/target_detail.cgi?targetID=574636	413	57	http://www.mirdb.org/cgi-bin/mature_mir.cgi?name=hsa-miR-7974	SATL1	340562	spermidine/spermine N1-acetyl transferase like 1
hsa-miR-7974	MIMAT0031177	574266	http://www.mirdb.org/cgi-bin/target_detail.cgi?targetID=574266	414	57	http://www.mirdb.org/cgi-bin/mature_mir.cgi?name=hsa-miR-7974	HDAC4	9759	histone deacetylase 4
hsa-miR-7974	MIMAT0031177	574501	http://www.mirdb.org/cgi-bin/target_detail.cgi?targetID=574501	415	57	http://www.mirdb.org/cgi-bin/mature_mir.cgi?name=hsa-miR-7974	WASHC4	23325	WASH complex subunit 4
hsa-miR-7974	MIMAT0031177	574461	http://www.mirdb.org/cgi-bin/target_detail.cgi?targetID=574461	416	57	http://www.mirdb.org/cgi-bin/mature_mir.cgi?name=hsa-miR-7974	C17orf80	55028	chromosome 17 open reading frame 80
hsa-miR-7974	MIMAT0031177	574237	http://www.mirdb.org/cgi-bin/target_detail.cgi?targetID=574237	417	56	http://www.mirdb.org/cgi-bin/mature_mir.cgi?name=hsa-miR-7974	PARD3	56288	par-3 family cell polarity regulator
hsa-miR-7974	MIMAT0031177	574426	http://www.mirdb.org/cgi-bin/target_detail.cgi?targetID=574426	418	56	http://www.mirdb.org/cgi-bin/mature_mir.cgi?name=hsa-miR-7974	OSBPL10	114884	oxysterol binding protein like 10
hsa-miR-7974	MIMAT0031177	574653	http://www.mirdb.org/cgi-bin/target_detail.cgi?targetID=574653	419	56	http://www.mirdb.org/cgi-bin/mature_mir.cgi?name=hsa-miR-7974	CCDC28B	79140	coiled-coil domain containing 28B
hsa-miR-7974	MIMAT0031177	574173	http://www.mirdb.org/cgi-bin/target_detail.cgi?targetID=574173	420	56	http://www.mirdb.org/cgi-bin/mature_mir.cgi?name=hsa-miR-7974	ABR	29	ABR, RhoGEF and GTPase activating protein
hsa-miR-7974	MIMAT0031177	574381	http://www.mirdb.org/cgi-bin/target_detail.cgi?targetID=574381	421	56	http://www.mirdb.org/cgi-bin/mature_mir.cgi?name=hsa-miR-7974	SREK1IP1	285672	SREK1 interacting protein 1
hsa-miR-7974	MIMAT0031177	574309	http://www.mirdb.org/cgi-bin/target_detail.cgi?targetID=574309	422	56	http://www.mirdb.org/cgi-bin/mature_mir.cgi?name=hsa-miR-7974	UGGT1	56886	UDP-glucose glycoprotein glucosyltransferase 1
hsa-miR-7974	MIMAT0031177	574305	http://www.mirdb.org/cgi-bin/target_detail.cgi?targetID=574305	423	56	http://www.mirdb.org/cgi-bin/mature_mir.cgi?name=hsa-miR-7974	SAMD12	401474	sterile alpha motif domain containing 12
hsa-miR-7974	MIMAT0031177	574262	http://www.mirdb.org/cgi-bin/target_detail.cgi?targetID=574262	424	56	http://www.mirdb.org/cgi-bin/mature_mir.cgi?name=hsa-miR-7974	TMED7-TICAM2	100302736	TMED7-TICAM2 readthrough
hsa-miR-7974	MIMAT0031177	574273	http://www.mirdb.org/cgi-bin/target_detail.cgi?targetID=574273	425	56	http://www.mirdb.org/cgi-bin/mature_mir.cgi?name=hsa-miR-7974	EFNA2	1943	ephrin A2
hsa-miR-7974	MIMAT0031177	574319	http://www.mirdb.org/cgi-bin/target_detail.cgi?targetID=574319	426	56	http://www.mirdb.org/cgi-bin/mature_mir.cgi?name=hsa-miR-7974	CADM2	253559	cell adhesion molecule 2
hsa-miR-7974	MIMAT0031177	574413	http://www.mirdb.org/cgi-bin/target_detail.cgi?targetID=574413	427	56	http://www.mirdb.org/cgi-bin/mature_mir.cgi?name=hsa-miR-7974	LRRC10B	390205	leucine rich repeat containing 10B
hsa-miR-7974	MIMAT0031177	574292	http://www.mirdb.org/cgi-bin/target_detail.cgi?targetID=574292	428	56	http://www.mirdb.org/cgi-bin/mature_mir.cgi?name=hsa-miR-7974	ZFAT	57623	zinc finger and AT-hook domain containing
hsa-miR-7974	MIMAT0031177	574227	http://www.mirdb.org/cgi-bin/target_detail.cgi?targetID=574227	429	56	http://www.mirdb.org/cgi-bin/mature_mir.cgi?name=hsa-miR-7974	TICAM2	353376	toll like receptor adaptor molecule 2
hsa-miR-7974	MIMAT0031177	574713	http://www.mirdb.org/cgi-bin/target_detail.cgi?targetID=574713	430	56	http://www.mirdb.org/cgi-bin/mature_mir.cgi?name=hsa-miR-7974	ATG5	9474	autophagy related 5
hsa-miR-7974	MIMAT0031177	574471	http://www.mirdb.org/cgi-bin/target_detail.cgi?targetID=574471	431	56	http://www.mirdb.org/cgi-bin/mature_mir.cgi?name=hsa-miR-7974	NR5A1	2516	nuclear receptor subfamily 5 group A member 1
hsa-miR-7974	MIMAT0031177	574553	http://www.mirdb.org/cgi-bin/target_detail.cgi?targetID=574553	432	56	http://www.mirdb.org/cgi-bin/mature_mir.cgi?name=hsa-miR-7974	SPEG	10290	striated muscle enriched protein kinase
hsa-miR-7974	MIMAT0031177	574222	http://www.mirdb.org/cgi-bin/target_detail.cgi?targetID=574222	433	56	http://www.mirdb.org/cgi-bin/mature_mir.cgi?name=hsa-miR-7974	SH2D5	400745	SH2 domain containing 5
hsa-miR-7974	MIMAT0031177	574674	http://www.mirdb.org/cgi-bin/target_detail.cgi?targetID=574674	434	55	http://www.mirdb.org/cgi-bin/mature_mir.cgi?name=hsa-miR-7974	WDR36	134430	WD repeat domain 36
hsa-miR-7974	MIMAT0031177	574311	http://www.mirdb.org/cgi-bin/target_detail.cgi?targetID=574311	435	55	http://www.mirdb.org/cgi-bin/mature_mir.cgi?name=hsa-miR-7974	SNAP91	9892	synaptosome associated protein 91
hsa-miR-7974	MIMAT0031177	574475	http://www.mirdb.org/cgi-bin/target_detail.cgi?targetID=574475	436	55	http://www.mirdb.org/cgi-bin/mature_mir.cgi?name=hsa-miR-7974	CDA	978	cytidine deaminase
hsa-miR-7974	MIMAT0031177	574308	http://www.mirdb.org/cgi-bin/target_detail.cgi?targetID=574308	437	55	http://www.mirdb.org/cgi-bin/mature_mir.cgi?name=hsa-miR-7974	GCLM	2730	glutamate-cysteine ligase modifier subunit
hsa-miR-7974	MIMAT0031177	574615	http://www.mirdb.org/cgi-bin/target_detail.cgi?targetID=574615	438	55	http://www.mirdb.org/cgi-bin/mature_mir.cgi?name=hsa-miR-7974	KCNQ2	3785	potassium voltage-gated channel subfamily Q member 2
hsa-miR-7974	MIMAT0031177	574682	http://www.mirdb.org/cgi-bin/target_detail.cgi?targetID=574682	439	55	http://www.mirdb.org/cgi-bin/mature_mir.cgi?name=hsa-miR-7974	FBXO31	79791	F-box protein 31
hsa-miR-7974	MIMAT0031177	574390	http://www.mirdb.org/cgi-bin/target_detail.cgi?targetID=574390	440	55	http://www.mirdb.org/cgi-bin/mature_mir.cgi?name=hsa-miR-7974	ZNF789	285989	zinc finger protein 789
hsa-miR-7974	MIMAT0031177	574694	http://www.mirdb.org/cgi-bin/target_detail.cgi?targetID=574694	441	55	http://www.mirdb.org/cgi-bin/mature_mir.cgi?name=hsa-miR-7974	DLEC1	9940	DLEC1, cilia and flagella associated protein
hsa-miR-7974	MIMAT0031177	574233	http://www.mirdb.org/cgi-bin/target_detail.cgi?targetID=574233	442	55	http://www.mirdb.org/cgi-bin/mature_mir.cgi?name=hsa-miR-7974	ANKRD33B	651746	ankyrin repeat domain 33B
hsa-miR-7974	MIMAT0031177	574542	http://www.mirdb.org/cgi-bin/target_detail.cgi?targetID=574542	443	55	http://www.mirdb.org/cgi-bin/mature_mir.cgi?name=hsa-miR-7974	MRM3	55178	mitochondrial rRNA methyltransferase 3
hsa-miR-7974	MIMAT0031177	574416	http://www.mirdb.org/cgi-bin/target_detail.cgi?targetID=574416	444	55	http://www.mirdb.org/cgi-bin/mature_mir.cgi?name=hsa-miR-7974	PRRC2C	23215	proline rich coiled-coil 2C
hsa-miR-7974	MIMAT0031177	574709	http://www.mirdb.org/cgi-bin/target_detail.cgi?targetID=574709	445	55	http://www.mirdb.org/cgi-bin/mature_mir.cgi?name=hsa-miR-7974	CD300A	11314	CD300a molecule
hsa-miR-7974	MIMAT0031177	574569	http://www.mirdb.org/cgi-bin/target_detail.cgi?targetID=574569	446	55	http://www.mirdb.org/cgi-bin/mature_mir.cgi?name=hsa-miR-7974	KCNB1	3745	potassium voltage-gated channel subfamily B member 1
hsa-miR-7974	MIMAT0031177	574470	http://www.mirdb.org/cgi-bin/target_detail.cgi?targetID=574470	447	55	http://www.mirdb.org/cgi-bin/mature_mir.cgi?name=hsa-miR-7974	CDC42EP4	23580	CDC42 effector protein 4
hsa-miR-7974	MIMAT0031177	574432	http://www.mirdb.org/cgi-bin/target_detail.cgi?targetID=574432	448	55	http://www.mirdb.org/cgi-bin/mature_mir.cgi?name=hsa-miR-7974	RCSD1	92241	RCSD domain containing 1
hsa-miR-7974	MIMAT0031177	574442	http://www.mirdb.org/cgi-bin/target_detail.cgi?targetID=574442	449	55	http://www.mirdb.org/cgi-bin/mature_mir.cgi?name=hsa-miR-7974	ZNF879	345462	zinc finger protein 879
hsa-miR-7974	MIMAT0031177	574450	http://www.mirdb.org/cgi-bin/target_detail.cgi?targetID=574450	450	55	http://www.mirdb.org/cgi-bin/mature_mir.cgi?name=hsa-miR-7974	RAI14	26064	retinoic acid induced 14
hsa-miR-7974	MIMAT0031177	574741	http://www.mirdb.org/cgi-bin/target_detail.cgi?targetID=574741	451	55	http://www.mirdb.org/cgi-bin/mature_mir.cgi?name=hsa-miR-7974	C16orf82	162083	chromosome 16 open reading frame 82
hsa-miR-7974	MIMAT0031177	574744	http://www.mirdb.org/cgi-bin/target_detail.cgi?targetID=574744	452	55	http://www.mirdb.org/cgi-bin/mature_mir.cgi?name=hsa-miR-7974	FAIM2	23017	Fas apoptotic inhibitory molecule 2
hsa-miR-7974	MIMAT0031177	574405	http://www.mirdb.org/cgi-bin/target_detail.cgi?targetID=574405	453	55	http://www.mirdb.org/cgi-bin/mature_mir.cgi?name=hsa-miR-7974	TMED2	10959	transmembrane p24 trafficking protein 2
hsa-miR-7974	MIMAT0031177	574506	http://www.mirdb.org/cgi-bin/target_detail.cgi?targetID=574506	454	55	http://www.mirdb.org/cgi-bin/mature_mir.cgi?name=hsa-miR-7974	NUMBL	9253	NUMB like, endocytic adaptor protein
hsa-miR-7974	MIMAT0031177	574181	http://www.mirdb.org/cgi-bin/target_detail.cgi?targetID=574181	455	55	http://www.mirdb.org/cgi-bin/mature_mir.cgi?name=hsa-miR-7974	SCN11A	11280	sodium voltage-gated channel alpha subunit 11
hsa-miR-7974	MIMAT0031177	574489	http://www.mirdb.org/cgi-bin/target_detail.cgi?targetID=574489	456	55	http://www.mirdb.org/cgi-bin/mature_mir.cgi?name=hsa-miR-7974	UBALD2	283991	UBA like domain containing 2
hsa-miR-7974	MIMAT0031177	574403	http://www.mirdb.org/cgi-bin/target_detail.cgi?targetID=574403	457	55	http://www.mirdb.org/cgi-bin/mature_mir.cgi?name=hsa-miR-7974	ITPKC	80271	inositol-trisphosphate 3-kinase C
hsa-miR-7974	MIMAT0031177	574220	http://www.mirdb.org/cgi-bin/target_detail.cgi?targetID=574220	458	55	http://www.mirdb.org/cgi-bin/mature_mir.cgi?name=hsa-miR-7974	FOXO1	2308	forkhead box O1
hsa-miR-7974	MIMAT0031177	574519	http://www.mirdb.org/cgi-bin/target_detail.cgi?targetID=574519	459	54	http://www.mirdb.org/cgi-bin/mature_mir.cgi?name=hsa-miR-7974	M6PR	4074	mannose-6-phosphate receptor, cation dependent
hsa-miR-7974	MIMAT0031177	574563	http://www.mirdb.org/cgi-bin/target_detail.cgi?targetID=574563	460	54	http://www.mirdb.org/cgi-bin/mature_mir.cgi?name=hsa-miR-7974	GABRE	2564	gamma-aminobutyric acid type A receptor epsilon subunit
hsa-miR-7974	MIMAT0031177	574556	http://www.mirdb.org/cgi-bin/target_detail.cgi?targetID=574556	461	54	http://www.mirdb.org/cgi-bin/mature_mir.cgi?name=hsa-miR-7974	KERA	11081	keratocan
hsa-miR-7974	MIMAT0031177	574200	http://www.mirdb.org/cgi-bin/target_detail.cgi?targetID=574200	462	54	http://www.mirdb.org/cgi-bin/mature_mir.cgi?name=hsa-miR-7974	UNC13A	23025	unc-13 homolog A
hsa-miR-7974	MIMAT0031177	574554	http://www.mirdb.org/cgi-bin/target_detail.cgi?targetID=574554	463	54	http://www.mirdb.org/cgi-bin/mature_mir.cgi?name=hsa-miR-7974	LOC101928841	101928841	collagen alpha-1(II) chain-like
hsa-miR-7974	MIMAT0031177	574749	http://www.mirdb.org/cgi-bin/target_detail.cgi?targetID=574749	464	54	http://www.mirdb.org/cgi-bin/mature_mir.cgi?name=hsa-miR-7974	UBE2L3	7332	ubiquitin conjugating enzyme E2 L3
hsa-miR-7974	MIMAT0031177	574538	http://www.mirdb.org/cgi-bin/target_detail.cgi?targetID=574538	465	54	http://www.mirdb.org/cgi-bin/mature_mir.cgi?name=hsa-miR-7974	MYH7B	57644	myosin heavy chain 7B
hsa-miR-7974	MIMAT0031177	574733	http://www.mirdb.org/cgi-bin/target_detail.cgi?targetID=574733	466	54	http://www.mirdb.org/cgi-bin/mature_mir.cgi?name=hsa-miR-7974	YPEL2	388403	yippee like 2
hsa-miR-7974	MIMAT0031177	574492	http://www.mirdb.org/cgi-bin/target_detail.cgi?targetID=574492	467	54	http://www.mirdb.org/cgi-bin/mature_mir.cgi?name=hsa-miR-7974	PHF13	148479	PHD finger protein 13
hsa-miR-7974	MIMAT0031177	574537	http://www.mirdb.org/cgi-bin/target_detail.cgi?targetID=574537	468	54	http://www.mirdb.org/cgi-bin/mature_mir.cgi?name=hsa-miR-7974	CLCN5	1184	chloride voltage-gated channel 5
hsa-miR-7974	MIMAT0031177	574672	http://www.mirdb.org/cgi-bin/target_detail.cgi?targetID=574672	469	54	http://www.mirdb.org/cgi-bin/mature_mir.cgi?name=hsa-miR-7974	HIRIP3	8479	HIRA interacting protein 3
hsa-miR-7974	MIMAT0031177	574608	http://www.mirdb.org/cgi-bin/target_detail.cgi?targetID=574608	470	54	http://www.mirdb.org/cgi-bin/mature_mir.cgi?name=hsa-miR-7974	SPECC1L	23384	sperm antigen with calponin homology and coiled-coil domains 1 like
hsa-miR-7974	MIMAT0031177	574441	http://www.mirdb.org/cgi-bin/target_detail.cgi?targetID=574441	471	54	http://www.mirdb.org/cgi-bin/mature_mir.cgi?name=hsa-miR-7974	SLC12A4	6560	solute carrier family 12 member 4
hsa-miR-7974	MIMAT0031177	574697	http://www.mirdb.org/cgi-bin/target_detail.cgi?targetID=574697	472	54	http://www.mirdb.org/cgi-bin/mature_mir.cgi?name=hsa-miR-7974	ZHX3	23051	zinc fingers and homeoboxes 3
hsa-miR-7974	MIMAT0031177	574702	http://www.mirdb.org/cgi-bin/target_detail.cgi?targetID=574702	473	54	http://www.mirdb.org/cgi-bin/mature_mir.cgi?name=hsa-miR-7974	EXOC5	10640	exocyst complex component 5
hsa-miR-7974	MIMAT0031177	574248	http://www.mirdb.org/cgi-bin/target_detail.cgi?targetID=574248	474	54	http://www.mirdb.org/cgi-bin/mature_mir.cgi?name=hsa-miR-7974	PPM1A	5494	protein phosphatase, Mg2+/Mn2+ dependent 1A
hsa-miR-7974	MIMAT0031177	574371	http://www.mirdb.org/cgi-bin/target_detail.cgi?targetID=574371	475	54	http://www.mirdb.org/cgi-bin/mature_mir.cgi?name=hsa-miR-7974	EREG	2069	epiregulin
hsa-miR-7974	MIMAT0031177	574706	http://www.mirdb.org/cgi-bin/target_detail.cgi?targetID=574706	476	54	http://www.mirdb.org/cgi-bin/mature_mir.cgi?name=hsa-miR-7974	FAM104A	84923	family with sequence similarity 104 member A
hsa-miR-7974	MIMAT0031177	574690	http://www.mirdb.org/cgi-bin/target_detail.cgi?targetID=574690	477	54	http://www.mirdb.org/cgi-bin/mature_mir.cgi?name=hsa-miR-7974	PLRG1	5356	pleiotropic regulator 1
hsa-miR-7974	MIMAT0031177	574225	http://www.mirdb.org/cgi-bin/target_detail.cgi?targetID=574225	478	54	http://www.mirdb.org/cgi-bin/mature_mir.cgi?name=hsa-miR-7974	SLC25A17	10478	solute carrier family 25 member 17
hsa-miR-7974	MIMAT0031177	574629	http://www.mirdb.org/cgi-bin/target_detail.cgi?targetID=574629	479	54	http://www.mirdb.org/cgi-bin/mature_mir.cgi?name=hsa-miR-7974	MYH9	4627	myosin heavy chain 9
hsa-miR-7974	MIMAT0031177	574224	http://www.mirdb.org/cgi-bin/target_detail.cgi?targetID=574224	480	54	http://www.mirdb.org/cgi-bin/mature_mir.cgi?name=hsa-miR-7974	B4GALNT1	2583	beta-1,4-N-acetyl-galactosaminyltransferase 1
hsa-miR-7974	MIMAT0031177	574243	http://www.mirdb.org/cgi-bin/target_detail.cgi?targetID=574243	481	54	http://www.mirdb.org/cgi-bin/mature_mir.cgi?name=hsa-miR-7974	SRL	6345	sarcalumenin
hsa-miR-7974	MIMAT0031177	574689	http://www.mirdb.org/cgi-bin/target_detail.cgi?targetID=574689	482	53	http://www.mirdb.org/cgi-bin/mature_mir.cgi?name=hsa-miR-7974	CILP	8483	cartilage intermediate layer protein
hsa-miR-7974	MIMAT0031177	574242	http://www.mirdb.org/cgi-bin/target_detail.cgi?targetID=574242	483	53	http://www.mirdb.org/cgi-bin/mature_mir.cgi?name=hsa-miR-7974	WBP1L	54838	WW domain binding protein 1 like
hsa-miR-7974	MIMAT0031177	574263	http://www.mirdb.org/cgi-bin/target_detail.cgi?targetID=574263	484	53	http://www.mirdb.org/cgi-bin/mature_mir.cgi?name=hsa-miR-7974	ABHD11	83451	abhydrolase domain containing 11
hsa-miR-7974	MIMAT0031177	574692	http://www.mirdb.org/cgi-bin/target_detail.cgi?targetID=574692	485	53	http://www.mirdb.org/cgi-bin/mature_mir.cgi?name=hsa-miR-7974	DBNDD1	79007	dysbindin domain containing 1
hsa-miR-7974	MIMAT0031177	574723	http://www.mirdb.org/cgi-bin/target_detail.cgi?targetID=574723	486	53	http://www.mirdb.org/cgi-bin/mature_mir.cgi?name=hsa-miR-7974	DIP2C	22982	disco interacting protein 2 homolog C
hsa-miR-7974	MIMAT0031177	574710	http://www.mirdb.org/cgi-bin/target_detail.cgi?targetID=574710	487	53	http://www.mirdb.org/cgi-bin/mature_mir.cgi?name=hsa-miR-7974	CAPN6	827	calpain 6
hsa-miR-7974	MIMAT0031177	574238	http://www.mirdb.org/cgi-bin/target_detail.cgi?targetID=574238	488	53	http://www.mirdb.org/cgi-bin/mature_mir.cgi?name=hsa-miR-7974	PLET1	349633	placenta expressed transcript 1
hsa-miR-7974	MIMAT0031177	574735	http://www.mirdb.org/cgi-bin/target_detail.cgi?targetID=574735	489	53	http://www.mirdb.org/cgi-bin/mature_mir.cgi?name=hsa-miR-7974	EAF1	85403	ELL associated factor 1
hsa-miR-7974	MIMAT0031177	574526	http://www.mirdb.org/cgi-bin/target_detail.cgi?targetID=574526	490	53	http://www.mirdb.org/cgi-bin/mature_mir.cgi?name=hsa-miR-7974	MRPL4	51073	mitochondrial ribosomal protein L4
hsa-miR-7974	MIMAT0031177	574582	http://www.mirdb.org/cgi-bin/target_detail.cgi?targetID=574582	491	53	http://www.mirdb.org/cgi-bin/mature_mir.cgi?name=hsa-miR-7974	PRR29	92340	proline rich 29
hsa-miR-7974	MIMAT0031177	574395	http://www.mirdb.org/cgi-bin/target_detail.cgi?targetID=574395	492	53	http://www.mirdb.org/cgi-bin/mature_mir.cgi?name=hsa-miR-7974	ARHGEF26	26084	Rho guanine nucleotide exchange factor 26
hsa-miR-7974	MIMAT0031177	574431	http://www.mirdb.org/cgi-bin/target_detail.cgi?targetID=574431	493	53	http://www.mirdb.org/cgi-bin/mature_mir.cgi?name=hsa-miR-7974	NKAIN3	286183	sodium/potassium transporting ATPase interacting 3
hsa-miR-7974	MIMAT0031177	574360	http://www.mirdb.org/cgi-bin/target_detail.cgi?targetID=574360	494	53	http://www.mirdb.org/cgi-bin/mature_mir.cgi?name=hsa-miR-7974	CYB5D2	124936	cytochrome b5 domain containing 2
hsa-miR-7974	MIMAT0031177	574409	http://www.mirdb.org/cgi-bin/target_detail.cgi?targetID=574409	495	53	http://www.mirdb.org/cgi-bin/mature_mir.cgi?name=hsa-miR-7974	CYFIP2	26999	cytoplasmic FMR1 interacting protein 2
hsa-miR-7974	MIMAT0031177	574625	http://www.mirdb.org/cgi-bin/target_detail.cgi?targetID=574625	496	53	http://www.mirdb.org/cgi-bin/mature_mir.cgi?name=hsa-miR-7974	COL17A1	1308	collagen type XVII alpha 1 chain
hsa-miR-7974	MIMAT0031177	574366	http://www.mirdb.org/cgi-bin/target_detail.cgi?targetID=574366	497	53	http://www.mirdb.org/cgi-bin/mature_mir.cgi?name=hsa-miR-7974	UBASH3B	84959	ubiquitin associated and SH3 domain containing B
hsa-miR-7974	MIMAT0031177	574369	http://www.mirdb.org/cgi-bin/target_detail.cgi?targetID=574369	498	53	http://www.mirdb.org/cgi-bin/mature_mir.cgi?name=hsa-miR-7974	CSF1	1435	colony stimulating factor 1
hsa-miR-7974	MIMAT0031177	574404	http://www.mirdb.org/cgi-bin/target_detail.cgi?targetID=574404	499	53	http://www.mirdb.org/cgi-bin/mature_mir.cgi?name=hsa-miR-7974	LPCAT1	79888	lysophosphatidylcholine acyltransferase 1
hsa-miR-7974	MIMAT0031177	574598	http://www.mirdb.org/cgi-bin/target_detail.cgi?targetID=574598	500	53	http://www.mirdb.org/cgi-bin/mature_mir.cgi?name=hsa-miR-7974	KAZN	23254	kazrin, periplakin interacting protein
hsa-miR-7974	MIMAT0031177	574378	http://www.mirdb.org/cgi-bin/target_detail.cgi?targetID=574378	501	53	http://www.mirdb.org/cgi-bin/mature_mir.cgi?name=hsa-miR-7974	THAP6	152815	THAP domain containing 6
hsa-miR-7974	MIMAT0031177	574440	http://www.mirdb.org/cgi-bin/target_detail.cgi?targetID=574440	502	53	http://www.mirdb.org/cgi-bin/mature_mir.cgi?name=hsa-miR-7974	TLX1	3195	T cell leukemia homeobox 1
hsa-miR-7974	MIMAT0031177	574634	http://www.mirdb.org/cgi-bin/target_detail.cgi?targetID=574634	503	53	http://www.mirdb.org/cgi-bin/mature_mir.cgi?name=hsa-miR-7974	GEN1	348654	GEN1, Holliday junction 5' flap endonuclease
hsa-miR-7974	MIMAT0031177	574576	http://www.mirdb.org/cgi-bin/target_detail.cgi?targetID=574576	504	53	http://www.mirdb.org/cgi-bin/mature_mir.cgi?name=hsa-miR-7974	STK35	140901	serine/threonine kinase 35
hsa-miR-7974	MIMAT0031177	574641	http://www.mirdb.org/cgi-bin/target_detail.cgi?targetID=574641	505	53	http://www.mirdb.org/cgi-bin/mature_mir.cgi?name=hsa-miR-7974	TNFAIP3	7128	TNF alpha induced protein 3
hsa-miR-7974	MIMAT0031177	574467	http://www.mirdb.org/cgi-bin/target_detail.cgi?targetID=574467	506	53	http://www.mirdb.org/cgi-bin/mature_mir.cgi?name=hsa-miR-7974	AP1G1	164	adaptor related protein complex 1 subunit gamma 1
hsa-miR-7974	MIMAT0031177	574650	http://www.mirdb.org/cgi-bin/target_detail.cgi?targetID=574650	507	53	http://www.mirdb.org/cgi-bin/mature_mir.cgi?name=hsa-miR-7974	CALHM4	221301	calcium homeostasis modulator family member 4
hsa-miR-7974	MIMAT0031177	574472	http://www.mirdb.org/cgi-bin/target_detail.cgi?targetID=574472	508	52	http://www.mirdb.org/cgi-bin/mature_mir.cgi?name=hsa-miR-7974	KRTAP24-1	643803	keratin associated protein 24-1
hsa-miR-7974	MIMAT0031177	574199	http://www.mirdb.org/cgi-bin/target_detail.cgi?targetID=574199	509	52	http://www.mirdb.org/cgi-bin/mature_mir.cgi?name=hsa-miR-7974	GHR	2690	growth hormone receptor
hsa-miR-7974	MIMAT0031177	574388	http://www.mirdb.org/cgi-bin/target_detail.cgi?targetID=574388	510	52	http://www.mirdb.org/cgi-bin/mature_mir.cgi?name=hsa-miR-7974	TTBK1	84630	tau tubulin kinase 1
hsa-miR-7974	MIMAT0031177	574514	http://www.mirdb.org/cgi-bin/target_detail.cgi?targetID=574514	511	52	http://www.mirdb.org/cgi-bin/mature_mir.cgi?name=hsa-miR-7974	MMAB	326625	metabolism of cobalamin associated B
hsa-miR-7974	MIMAT0031177	574599	http://www.mirdb.org/cgi-bin/target_detail.cgi?targetID=574599	512	52	http://www.mirdb.org/cgi-bin/mature_mir.cgi?name=hsa-miR-7974	RCAN2	10231	regulator of calcineurin 2
hsa-miR-7974	MIMAT0031177	574180	http://www.mirdb.org/cgi-bin/target_detail.cgi?targetID=574180	513	52	http://www.mirdb.org/cgi-bin/mature_mir.cgi?name=hsa-miR-7974	FAM124B	79843	family with sequence similarity 124 member B
hsa-miR-7974	MIMAT0031177	574402	http://www.mirdb.org/cgi-bin/target_detail.cgi?targetID=574402	514	52	http://www.mirdb.org/cgi-bin/mature_mir.cgi?name=hsa-miR-7974	CABP7	164633	calcium binding protein 7
hsa-miR-7974	MIMAT0031177	574206	http://www.mirdb.org/cgi-bin/target_detail.cgi?targetID=574206	515	52	http://www.mirdb.org/cgi-bin/mature_mir.cgi?name=hsa-miR-7974	PHC3	80012	polyhomeotic homolog 3
hsa-miR-7974	MIMAT0031177	574524	http://www.mirdb.org/cgi-bin/target_detail.cgi?targetID=574524	516	52	http://www.mirdb.org/cgi-bin/mature_mir.cgi?name=hsa-miR-7974	SLC2A10	81031	solute carrier family 2 member 10
hsa-miR-7974	MIMAT0031177	574701	http://www.mirdb.org/cgi-bin/target_detail.cgi?targetID=574701	517	52	http://www.mirdb.org/cgi-bin/mature_mir.cgi?name=hsa-miR-7974	SORL1	6653	sortilin related receptor 1
hsa-miR-7974	MIMAT0031177	574410	http://www.mirdb.org/cgi-bin/target_detail.cgi?targetID=574410	518	52	http://www.mirdb.org/cgi-bin/mature_mir.cgi?name=hsa-miR-7974	IGFBP5	3488	insulin like growth factor binding protein 5
hsa-miR-7974	MIMAT0031177	574232	http://www.mirdb.org/cgi-bin/target_detail.cgi?targetID=574232	519	52	http://www.mirdb.org/cgi-bin/mature_mir.cgi?name=hsa-miR-7974	SV2C	22987	synaptic vesicle glycoprotein 2C
hsa-miR-7974	MIMAT0031177	574397	http://www.mirdb.org/cgi-bin/target_detail.cgi?targetID=574397	520	52	http://www.mirdb.org/cgi-bin/mature_mir.cgi?name=hsa-miR-7974	DOK7	285489	docking protein 7
hsa-miR-7974	MIMAT0031177	574584	http://www.mirdb.org/cgi-bin/target_detail.cgi?targetID=574584	521	52	http://www.mirdb.org/cgi-bin/mature_mir.cgi?name=hsa-miR-7974	ASB9	140462	ankyrin repeat and SOCS box containing 9
hsa-miR-7974	MIMAT0031177	574567	http://www.mirdb.org/cgi-bin/target_detail.cgi?targetID=574567	522	52	http://www.mirdb.org/cgi-bin/mature_mir.cgi?name=hsa-miR-7974	PYGB	5834	glycogen phosphorylase B
hsa-miR-7974	MIMAT0031177	574601	http://www.mirdb.org/cgi-bin/target_detail.cgi?targetID=574601	523	52	http://www.mirdb.org/cgi-bin/mature_mir.cgi?name=hsa-miR-7974	HDAC9	9734	histone deacetylase 9
hsa-miR-7974	MIMAT0031177	574583	http://www.mirdb.org/cgi-bin/target_detail.cgi?targetID=574583	524	52	http://www.mirdb.org/cgi-bin/mature_mir.cgi?name=hsa-miR-7974	ARHGEF39	84904	Rho guanine nucleotide exchange factor 39
hsa-miR-7974	MIMAT0031177	574393	http://www.mirdb.org/cgi-bin/target_detail.cgi?targetID=574393	525	52	http://www.mirdb.org/cgi-bin/mature_mir.cgi?name=hsa-miR-7974	MKI67	4288	marker of proliferation Ki-67
hsa-miR-7974	MIMAT0031177	574282	http://www.mirdb.org/cgi-bin/target_detail.cgi?targetID=574282	526	52	http://www.mirdb.org/cgi-bin/mature_mir.cgi?name=hsa-miR-7974	HIST2H2BF	440689	histone cluster 2 H2B family member f
hsa-miR-7974	MIMAT0031177	574353	http://www.mirdb.org/cgi-bin/target_detail.cgi?targetID=574353	527	52	http://www.mirdb.org/cgi-bin/mature_mir.cgi?name=hsa-miR-7974	HTR4	3360	5-hydroxytryptamine receptor 4
hsa-miR-7974	MIMAT0031177	574355	http://www.mirdb.org/cgi-bin/target_detail.cgi?targetID=574355	528	52	http://www.mirdb.org/cgi-bin/mature_mir.cgi?name=hsa-miR-7974	PTPMT1	114971	protein tyrosine phosphatase, mitochondrial 1
hsa-miR-7974	MIMAT0031177	574358	http://www.mirdb.org/cgi-bin/target_detail.cgi?targetID=574358	529	52	http://www.mirdb.org/cgi-bin/mature_mir.cgi?name=hsa-miR-7974	CORO2B	10391	coronin 2B
hsa-miR-7974	MIMAT0031177	574359	http://www.mirdb.org/cgi-bin/target_detail.cgi?targetID=574359	530	52	http://www.mirdb.org/cgi-bin/mature_mir.cgi?name=hsa-miR-7974	CHRNB4	1143	cholinergic receptor nicotinic beta 4 subunit
hsa-miR-7974	MIMAT0031177	574677	http://www.mirdb.org/cgi-bin/target_detail.cgi?targetID=574677	531	52	http://www.mirdb.org/cgi-bin/mature_mir.cgi?name=hsa-miR-7974	MACC1	346389	MET transcriptional regulator MACC1
hsa-miR-7974	MIMAT0031177	574656	http://www.mirdb.org/cgi-bin/target_detail.cgi?targetID=574656	532	52	http://www.mirdb.org/cgi-bin/mature_mir.cgi?name=hsa-miR-7974	SETBP1	26040	SET binding protein 1
hsa-miR-7974	MIMAT0031177	574669	http://www.mirdb.org/cgi-bin/target_detail.cgi?targetID=574669	533	52	http://www.mirdb.org/cgi-bin/mature_mir.cgi?name=hsa-miR-7974	DUSP22	56940	dual specificity phosphatase 22
hsa-miR-7974	MIMAT0031177	574663	http://www.mirdb.org/cgi-bin/target_detail.cgi?targetID=574663	534	52	http://www.mirdb.org/cgi-bin/mature_mir.cgi?name=hsa-miR-7974	SPINT1	6692	serine peptidase inhibitor, Kunitz type 1
hsa-miR-7974	MIMAT0031177	574329	http://www.mirdb.org/cgi-bin/target_detail.cgi?targetID=574329	535	52	http://www.mirdb.org/cgi-bin/mature_mir.cgi?name=hsa-miR-7974	COL12A1	1303	collagen type XII alpha 1 chain
hsa-miR-7974	MIMAT0031177	574256	http://www.mirdb.org/cgi-bin/target_detail.cgi?targetID=574256	536	52	http://www.mirdb.org/cgi-bin/mature_mir.cgi?name=hsa-miR-7974	SRRM5	100170229	serine/arginine repetitive matrix 5
hsa-miR-7974	MIMAT0031177	574668	http://www.mirdb.org/cgi-bin/target_detail.cgi?targetID=574668	537	52	http://www.mirdb.org/cgi-bin/mature_mir.cgi?name=hsa-miR-7974	RBFOX2	23543	RNA binding fox-1 homolog 2
hsa-miR-7974	MIMAT0031177	574681	http://www.mirdb.org/cgi-bin/target_detail.cgi?targetID=574681	538	52	http://www.mirdb.org/cgi-bin/mature_mir.cgi?name=hsa-miR-7974	GPATCH8	23131	G-patch domain containing 8
hsa-miR-7974	MIMAT0031177	574610	http://www.mirdb.org/cgi-bin/target_detail.cgi?targetID=574610	539	52	http://www.mirdb.org/cgi-bin/mature_mir.cgi?name=hsa-miR-7974	KCNAB2	8514	potassium voltage-gated channel subfamily A regulatory beta subunit 2
hsa-miR-7974	MIMAT0031177	574466	http://www.mirdb.org/cgi-bin/target_detail.cgi?targetID=574466	540	51	http://www.mirdb.org/cgi-bin/mature_mir.cgi?name=hsa-miR-7974	NFIC	4782	nuclear factor I C
hsa-miR-7974	MIMAT0031177	574443	http://www.mirdb.org/cgi-bin/target_detail.cgi?targetID=574443	541	51	http://www.mirdb.org/cgi-bin/mature_mir.cgi?name=hsa-miR-7974	FEZF2	55079	FEZ family zinc finger 2
hsa-miR-7974	MIMAT0031177	574545	http://www.mirdb.org/cgi-bin/target_detail.cgi?targetID=574545	542	51	http://www.mirdb.org/cgi-bin/mature_mir.cgi?name=hsa-miR-7974	RALY	22913	RALY heterogeneous nuclear ribonucleoprotein
hsa-miR-7974	MIMAT0031177	574332	http://www.mirdb.org/cgi-bin/target_detail.cgi?targetID=574332	543	51	http://www.mirdb.org/cgi-bin/mature_mir.cgi?name=hsa-miR-7974	ADGRE2	30817	adhesion G protein-coupled receptor E2
hsa-miR-7974	MIMAT0031177	574729	http://www.mirdb.org/cgi-bin/target_detail.cgi?targetID=574729	544	51	http://www.mirdb.org/cgi-bin/mature_mir.cgi?name=hsa-miR-7974	BMP8A	353500	bone morphogenetic protein 8a
hsa-miR-7974	MIMAT0031177	574635	http://www.mirdb.org/cgi-bin/target_detail.cgi?targetID=574635	545	51	http://www.mirdb.org/cgi-bin/mature_mir.cgi?name=hsa-miR-7974	EVPLL	645027	envoplakin like
hsa-miR-7974	MIMAT0031177	574725	http://www.mirdb.org/cgi-bin/target_detail.cgi?targetID=574725	546	51	http://www.mirdb.org/cgi-bin/mature_mir.cgi?name=hsa-miR-7974	TRIM13	10206	tripartite motif containing 13
hsa-miR-7974	MIMAT0031177	574330	http://www.mirdb.org/cgi-bin/target_detail.cgi?targetID=574330	547	51	http://www.mirdb.org/cgi-bin/mature_mir.cgi?name=hsa-miR-7974	BRMS1	25855	BRMS1, transcriptional repressor and anoikis regulator
hsa-miR-7974	MIMAT0031177	574730	http://www.mirdb.org/cgi-bin/target_detail.cgi?targetID=574730	548	51	http://www.mirdb.org/cgi-bin/mature_mir.cgi?name=hsa-miR-7974	SLC12A7	10723	solute carrier family 12 member 7
hsa-miR-7974	MIMAT0031177	574188	http://www.mirdb.org/cgi-bin/target_detail.cgi?targetID=574188	549	51	http://www.mirdb.org/cgi-bin/mature_mir.cgi?name=hsa-miR-7974	NDOR1	27158	NADPH dependent diflavin oxidoreductase 1
hsa-miR-7974	MIMAT0031177	574611	http://www.mirdb.org/cgi-bin/target_detail.cgi?targetID=574611	550	51	http://www.mirdb.org/cgi-bin/mature_mir.cgi?name=hsa-miR-7974	TPPP	11076	tubulin polymerization promoting protein
hsa-miR-7974	MIMAT0031177	574170	http://www.mirdb.org/cgi-bin/target_detail.cgi?targetID=574170	551	51	http://www.mirdb.org/cgi-bin/mature_mir.cgi?name=hsa-miR-7974	TREML4	285852	triggering receptor expressed on myeloid cells like 4
hsa-miR-7974	MIMAT0031177	574658	http://www.mirdb.org/cgi-bin/target_detail.cgi?targetID=574658	552	51	http://www.mirdb.org/cgi-bin/mature_mir.cgi?name=hsa-miR-7974	MYOCD	93649	myocardin
hsa-miR-7974	MIMAT0031177	574411	http://www.mirdb.org/cgi-bin/target_detail.cgi?targetID=574411	553	51	http://www.mirdb.org/cgi-bin/mature_mir.cgi?name=hsa-miR-7974	IQSEC2	23096	IQ motif and Sec7 domain 2
hsa-miR-7974	MIMAT0031177	574362	http://www.mirdb.org/cgi-bin/target_detail.cgi?targetID=574362	554	51	http://www.mirdb.org/cgi-bin/mature_mir.cgi?name=hsa-miR-7974	TNFRSF14	8764	TNF receptor superfamily member 14
hsa-miR-7974	MIMAT0031177	574436	http://www.mirdb.org/cgi-bin/target_detail.cgi?targetID=574436	555	51	http://www.mirdb.org/cgi-bin/mature_mir.cgi?name=hsa-miR-7974	KLK11	11012	kallikrein related peptidase 11
hsa-miR-7974	MIMAT0031177	574568	http://www.mirdb.org/cgi-bin/target_detail.cgi?targetID=574568	556	51	http://www.mirdb.org/cgi-bin/mature_mir.cgi?name=hsa-miR-7974	TMEM81	388730	transmembrane protein 81
hsa-miR-7974	MIMAT0031177	574268	http://www.mirdb.org/cgi-bin/target_detail.cgi?targetID=574268	557	51	http://www.mirdb.org/cgi-bin/mature_mir.cgi?name=hsa-miR-7974	TRAF3	7187	TNF receptor associated factor 3
hsa-miR-7974	MIMAT0031177	574595	http://www.mirdb.org/cgi-bin/target_detail.cgi?targetID=574595	558	51	http://www.mirdb.org/cgi-bin/mature_mir.cgi?name=hsa-miR-7974	MTOR	2475	mechanistic target of rapamycin kinase
hsa-miR-7974	MIMAT0031177	574742	http://www.mirdb.org/cgi-bin/target_detail.cgi?targetID=574742	559	50	http://www.mirdb.org/cgi-bin/mature_mir.cgi?name=hsa-miR-7974	ZFR2	23217	zinc finger RNA binding protein 2
hsa-miR-7974	MIMAT0031177	574484	http://www.mirdb.org/cgi-bin/target_detail.cgi?targetID=574484	560	50	http://www.mirdb.org/cgi-bin/mature_mir.cgi?name=hsa-miR-7974	CD164	8763	CD164 molecule
hsa-miR-7974	MIMAT0031177	574541	http://www.mirdb.org/cgi-bin/target_detail.cgi?targetID=574541	561	50	http://www.mirdb.org/cgi-bin/mature_mir.cgi?name=hsa-miR-7974	YY1AP1	55249	YY1 associated protein 1
hsa-miR-7974	MIMAT0031177	574497	http://www.mirdb.org/cgi-bin/target_detail.cgi?targetID=574497	562	50	http://www.mirdb.org/cgi-bin/mature_mir.cgi?name=hsa-miR-7974	LMCD1	29995	LIM and cysteine rich domains 1
hsa-miR-7974	MIMAT0031177	574198	http://www.mirdb.org/cgi-bin/target_detail.cgi?targetID=574198	563	50	http://www.mirdb.org/cgi-bin/mature_mir.cgi?name=hsa-miR-7974	GOLM1	51280	golgi membrane protein 1
hsa-miR-7974	MIMAT0031177	574186	http://www.mirdb.org/cgi-bin/target_detail.cgi?targetID=574186	564	50	http://www.mirdb.org/cgi-bin/mature_mir.cgi?name=hsa-miR-7974	GDF11	10220	growth differentiation factor 11
hsa-miR-7974	MIMAT0031177	574540	http://www.mirdb.org/cgi-bin/target_detail.cgi?targetID=574540	565	50	http://www.mirdb.org/cgi-bin/mature_mir.cgi?name=hsa-miR-7974	EPC1	80314	enhancer of polycomb homolog 1
hsa-miR-7974	MIMAT0031177	574495	http://www.mirdb.org/cgi-bin/target_detail.cgi?targetID=574495	566	50	http://www.mirdb.org/cgi-bin/mature_mir.cgi?name=hsa-miR-7974	DKK3	27122	dickkopf WNT signaling pathway inhibitor 3
hsa-miR-7974	MIMAT0031177	574486	http://www.mirdb.org/cgi-bin/target_detail.cgi?targetID=574486	567	50	http://www.mirdb.org/cgi-bin/mature_mir.cgi?name=hsa-miR-7974	RAB40B	10966	RAB40B, member RAS oncogene family
hsa-miR-7974	MIMAT0031177	574203	http://www.mirdb.org/cgi-bin/target_detail.cgi?targetID=574203	568	50	http://www.mirdb.org/cgi-bin/mature_mir.cgi?name=hsa-miR-7974	STAU1	6780	staufen double-stranded RNA binding protein 1
hsa-miR-7974	MIMAT0031177	574372	http://www.mirdb.org/cgi-bin/target_detail.cgi?targetID=574372	569	50	http://www.mirdb.org/cgi-bin/mature_mir.cgi?name=hsa-miR-7974	ABCB8	11194	ATP binding cassette subfamily B member 8
hsa-miR-7974	MIMAT0031177	574365	http://www.mirdb.org/cgi-bin/target_detail.cgi?targetID=574365	570	50	http://www.mirdb.org/cgi-bin/mature_mir.cgi?name=hsa-miR-7974	PTPRR	5801	protein tyrosine phosphatase, receptor type R
hsa-miR-7974	MIMAT0031177	574703	http://www.mirdb.org/cgi-bin/target_detail.cgi?targetID=574703	571	50	http://www.mirdb.org/cgi-bin/mature_mir.cgi?name=hsa-miR-7974	STX3	6809	syntaxin 3
hsa-miR-7974	MIMAT0031177	574590	http://www.mirdb.org/cgi-bin/target_detail.cgi?targetID=574590	572	50	http://www.mirdb.org/cgi-bin/mature_mir.cgi?name=hsa-miR-7974	RHPN1	114822	rhophilin Rho GTPase binding protein 1
hsa-miR-7974	MIMAT0031177	574707	http://www.mirdb.org/cgi-bin/target_detail.cgi?targetID=574707	573	50	http://www.mirdb.org/cgi-bin/mature_mir.cgi?name=hsa-miR-7974	ADPGK	83440	ADP dependent glucokinase
hsa-miR-7974	MIMAT0031177	574438	http://www.mirdb.org/cgi-bin/target_detail.cgi?targetID=574438	574	50	http://www.mirdb.org/cgi-bin/mature_mir.cgi?name=hsa-miR-7974	BCL11B	64919	BCL11B, BAF complex component
hsa-miR-7974	MIMAT0031177	574219	http://www.mirdb.org/cgi-bin/target_detail.cgi?targetID=574219	575	50	http://www.mirdb.org/cgi-bin/mature_mir.cgi?name=hsa-miR-7974	USP15	9958	ubiquitin specific peptidase 15
hsa-miR-7974	MIMAT0031177	574700	http://www.mirdb.org/cgi-bin/target_detail.cgi?targetID=574700	576	50	http://www.mirdb.org/cgi-bin/mature_mir.cgi?name=hsa-miR-7974	ASAP1	50807	ArfGAP with SH3 domain, ankyrin repeat and PH domain 1
hsa-miR-7974	MIMAT0031177	574550	http://www.mirdb.org/cgi-bin/target_detail.cgi?targetID=574550	577	50	http://www.mirdb.org/cgi-bin/mature_mir.cgi?name=hsa-miR-7974	REPS2	9185	RALBP1 associated Eps domain containing 2
hsa-miR-7974	MIMAT0031177	574726	http://www.mirdb.org/cgi-bin/target_detail.cgi?targetID=574726	578	50	http://www.mirdb.org/cgi-bin/mature_mir.cgi?name=hsa-miR-7974	SOHLH1	402381	spermatogenesis and oogenesis specific basic helix-loop-helix 1
hsa-miR-7974	MIMAT0031177	574207	http://www.mirdb.org/cgi-bin/target_detail.cgi?targetID=574207	579	50	http://www.mirdb.org/cgi-bin/mature_mir.cgi?name=hsa-miR-7974	DMP1	1758	dentin matrix acidic phosphoprotein 1
hsa-miR-7974	MIMAT0031177	574728	http://www.mirdb.org/cgi-bin/target_detail.cgi?targetID=574728	580	50	http://www.mirdb.org/cgi-bin/mature_mir.cgi?name=hsa-miR-7974	TMEM132B	114795	transmembrane protein 132B
hsa-miR-7974	MIMAT0031177	574573	http://www.mirdb.org/cgi-bin/target_detail.cgi?targetID=574573	581	50	http://www.mirdb.org/cgi-bin/mature_mir.cgi?name=hsa-miR-7974	SPATA17	128153	spermatogenesis associated 17
hsa-miR-7974	MIMAT0031177	574480	http://www.mirdb.org/cgi-bin/target_detail.cgi?targetID=574480	582	50	http://www.mirdb.org/cgi-bin/mature_mir.cgi?name=hsa-miR-7974	RIMS3	9783	regulating synaptic membrane exocytosis 3
hsa-miR-7974	MIMAT0031177	574619	http://www.mirdb.org/cgi-bin/target_detail.cgi?targetID=574619	583	50	http://www.mirdb.org/cgi-bin/mature_mir.cgi?name=hsa-miR-7974	MRPS2	51116	mitochondrial ribosomal protein S2

## Sheet: mirdbV6filtered
miRNAname	targetGene	targetScore
hsa-miR-210-3p	IGF2	93
hsa-miR-210-3p	ISCU	91
hsa-miR-210-3p	GALR2	91
hsa-miR-210-3p	KMT2D	90
hsa-miR-210-3p	AIFM3	88
hsa-miR-210-3p	FGFRL1	87
hsa-miR-210-3p	NDUFA4	87
hsa-miR-210-3p	MID1IP1	85
hsa-miR-210-3p	BDNF	83
hsa-miR-210-3p	RUNX3	81
hsa-miR-210-3p	SHISAL2B	80
hsa-miR-210-3p	DENND6A	80
hsa-miR-210-3p	GIT2	80
hsa-miR-210-3p	TTC13	78
hsa-miR-210-3p	SDF2	76
hsa-miR-210-3p	ACVR1B	76
hsa-miR-210-3p	PCYT1B	75
hsa-miR-210-3p	THSD7A	75
hsa-miR-210-3p	B4GALT5	75
hsa-miR-210-3p	ARMC1	73
hsa-miR-210-3p	BARD1	73
hsa-miR-210-3p	FAM222A	72
hsa-miR-210-3p	SIN3A	71
hsa-miR-210-3p	VAMP7	71
hsa-miR-210-3p	DLX1	70
hsa-miR-210-3p	GPD1L	70
hsa-miR-210-3p	RRP1B	70
hsa-miR-210-3p	ZNF37A	70
hsa-miR-210-5p	BTG2	99
hsa-miR-210-5p	SH3BP4	96
hsa-miR-210-5p	ZNF385B	95
hsa-miR-210-5p	BICD2	95
hsa-miR-210-5p	EP300	94
hsa-miR-210-5p	FAM161A	94
hsa-miR-210-5p	ANKRD13B	93
hsa-miR-210-5p	TENM2	93
hsa-miR-210-5p	KCNAB2	91
hsa-miR-210-5p	SHQ1	91
hsa-miR-210-5p	KIRREL1	91
hsa-miR-210-5p	LDLRAD2	90
hsa-miR-210-5p	NOL4	90
hsa-miR-210-5p	MYO18A	89
hsa-miR-210-5p	ELOVL2	88
hsa-miR-210-5p	AKT3	87
hsa-miR-210-5p	ABCA1	87
hsa-miR-210-5p	ATXN7L3	87
hsa-miR-210-5p	RIMS4	87
hsa-miR-210-5p	ISLR	87
hsa-miR-210-5p	ZDHHC22	87
hsa-miR-210-5p	LRP4	86
hsa-miR-210-5p	PPTC7	86
hsa-miR-210-5p	RIMS3	86
hsa-miR-210-5p	CDK13	86
hsa-miR-210-5p	TBX4	85
hsa-miR-210-5p	ERFE	85
hsa-miR-210-5p	FAF2	85
hsa-miR-210-5p	OAZ2	85
hsa-miR-210-5p	DHRSX	85
hsa-miR-210-5p	ANKRD52	84
hsa-miR-210-5p	ADRA1B	84
hsa-miR-210-5p	ZIC3	84
hsa-miR-210-5p	NPNT	84
hsa-miR-210-5p	ARL17A	84
hsa-miR-210-5p	MEX3A	83
hsa-miR-210-5p	FAM89B	83
hsa-miR-210-5p	DAG1	83
hsa-miR-210-5p	STX17	83
hsa-miR-210-5p	EDC3	83
hsa-miR-210-5p	CAMK2A	83
hsa-miR-210-5p	C20orf202	83
hsa-miR-210-5p	MYL10	82
hsa-miR-210-5p	GPATCH3	82
hsa-miR-210-5p	TMIE	82
hsa-miR-210-5p	TFCP2L1	82
hsa-miR-210-5p	ARL16	82
hsa-miR-210-5p	RGS6	81
hsa-miR-210-5p	PID1	81
hsa-miR-210-5p	USF1	81
hsa-miR-210-5p	EMC10	81
hsa-miR-210-5p	SEMA4B	81
hsa-miR-210-5p	LOC100506422	80
hsa-miR-210-5p	PTPRD	80
hsa-miR-210-5p	PHF21A	80
hsa-miR-210-5p	KCNH7	80
hsa-miR-210-5p	NUDT16	79
hsa-miR-210-5p	ZNF76	79
hsa-miR-210-5p	SPTBN5	79
hsa-miR-210-5p	ENAM	79
hsa-miR-210-5p	ZER1	79
hsa-miR-210-5p	HIPK1	78
hsa-miR-210-5p	MKRN3	78
hsa-miR-210-5p	FAM86B1	78
hsa-miR-210-5p	EFNA3	78
hsa-miR-210-5p	RNF215	78
hsa-miR-210-5p	PTPA	77
hsa-miR-210-5p	FAM86C1	77
hsa-miR-210-5p	KMT2C	77
hsa-miR-210-5p	LDB3	77
hsa-miR-210-5p	LSM11	77
hsa-miR-210-5p	AP2B1	77
hsa-miR-210-5p	SOX10	76
hsa-miR-210-5p	GABRB2	76
hsa-miR-210-5p	SRF	76
hsa-miR-210-5p	FLRT2	76
hsa-miR-210-5p	TOMM40	76
hsa-miR-210-5p	PAGR1	76
hsa-miR-210-5p	LMO2	76
hsa-miR-210-5p	ZMYM3	76
hsa-miR-210-5p	TMEM250	76
hsa-miR-210-5p	MFAP3L	76
hsa-miR-210-5p	EEF2KMT	75
hsa-miR-210-5p	TMEM62	75
hsa-miR-210-5p	MTMR2	75
hsa-miR-210-5p	TNFAIP2	75
hsa-miR-210-5p	FOXJ1	75
hsa-miR-210-5p	CDK5RAP2	75
hsa-miR-210-5p	TBC1D16	75
hsa-miR-210-5p	PRKCQ	75
hsa-miR-210-5p	FAM160B2	75
hsa-miR-210-5p	FAM167A	75
hsa-miR-210-5p	ARL6IP4	75
hsa-miR-210-5p	GPC1	75
hsa-miR-210-5p	TRIM62	75
hsa-miR-210-5p	CRIM1	75
hsa-miR-210-5p	ZNF219	74
hsa-miR-210-5p	POLR3H	74
hsa-miR-210-5p	TRAK1	74
hsa-miR-210-5p	FAM131B	74
hsa-miR-210-5p	HDAC11	74
hsa-miR-210-5p	MTHFR	74
hsa-miR-210-5p	ACVR2B	73
hsa-miR-210-5p	PDS5A	73
hsa-miR-210-5p	ORAI2	73
hsa-miR-210-5p	OTUB2	73
hsa-miR-210-5p	POFUT1	73
hsa-miR-210-5p	TRABD2B	73
hsa-miR-210-5p	ADCY1	73
hsa-miR-210-5p	MRPL10	72
hsa-miR-210-5p	ARHGAP35	72
hsa-miR-210-5p	GRK2	72
hsa-miR-210-5p	LRFN4	72
hsa-miR-210-5p	STK35	72
hsa-miR-210-5p	PAFAH1B2	71
hsa-miR-210-5p	APBB1	71
hsa-miR-210-5p	FAM45A	71
hsa-miR-210-5p	ADAM11	71
hsa-miR-210-5p	BAHD1	71
hsa-miR-210-5p	GRAMD1C	71
hsa-miR-210-5p	ZNF395	71
hsa-miR-210-5p	TIAM1	71
hsa-miR-210-5p	NKD1	71
hsa-miR-210-5p	RAB3B	71
hsa-miR-210-5p	FAM53B	71
hsa-miR-210-5p	CACNA1C	71
hsa-miR-210-5p	PLA2G15	71
hsa-miR-210-5p	CCDC134	70
hsa-miR-210-5p	PGRMC2	70
hsa-miR-210-5p	LHPP	70
hsa-miR-210-5p	CNIH2	70
hsa-miR-210-5p	DAGLA	70
hsa-miR-210-5p	IFNG	70
hsa-miR-210-5p	VPS37D	70
hsa-miR-210-5p	ASF1A	70
hsa-miR-451a	OSR1	92
hsa-miR-451a	CUX2	90
hsa-miR-451a	PSMB8	90
hsa-miR-451a	CXCL16	87
hsa-miR-451a	TARP	83
hsa-miR-451a	ST8SIA4	82
hsa-miR-451a	CDKN2D	82
hsa-miR-451a	MIF	78
hsa-miR-451a	FBLN5	78
hsa-miR-451a	SAMD4B	77
hsa-miR-451a	CERK	77
hsa-miR-451a	CAB39	76
hsa-miR-451a	VAPA	75
hsa-miR-451a	LETM2	72
hsa-miR-451a	CMTM6	71
hsa-miR-451a	USP46	71
hsa-miR-451a	MEX3C	71
hsa-miR-451a	PMM2	70
hsa-miR-451a	TBC1D9B	70
hsa-miR-486-5p	BTAF1	100
hsa-miR-486-5p	SNRPD1	98
hsa-miR-486-5p	ZNF331	98
hsa-miR-486-5p	FOXO1	98
hsa-miR-486-5p	NCKAP5	97
hsa-miR-486-5p	COPS7B	97
hsa-miR-486-5p	TRIM36	97
hsa-miR-486-5p	FAHD1	97
hsa-miR-486-5p	DCC	97
hsa-miR-486-5p	PTEN	97
hsa-miR-486-5p	SLC10A7	97
hsa-miR-486-5p	ARHGAP44	96
hsa-miR-486-5p	LCE3E	96
hsa-miR-486-5p	ABHD17B	95
hsa-miR-486-5p	LMTK2	95
hsa-miR-486-5p	MARK1	95
hsa-miR-486-5p	HAT1	94
hsa-miR-486-5p	ARHGAP5	94
hsa-miR-486-5p	MRTFA	94
hsa-miR-486-5p	ARID4B	94
hsa-miR-486-5p	C19orf73	94
hsa-miR-486-5p	CTDSPL2	94
hsa-miR-486-5p	CNTNAP4	94
hsa-miR-486-5p	NR2F1	93
hsa-miR-486-5p	CD247	93
hsa-miR-486-5p	CDK4	92
hsa-miR-486-5p	LINGO4	92
hsa-miR-486-5p	IGF1	92
hsa-miR-486-5p	PRRC2C	92
hsa-miR-486-5p	SMOC1	91
hsa-miR-486-5p	TRNT1	91
hsa-miR-486-5p	MXI1	91
hsa-miR-486-5p	CCDC85C	91
hsa-miR-486-5p	TOB1	91
hsa-miR-486-5p	CSPG5	91
hsa-miR-486-5p	MYLK2	91
hsa-miR-486-5p	TRIM10	90
hsa-miR-486-5p	ATXN7L3	90
hsa-miR-486-5p	PIK3R1	90
hsa-miR-486-5p	CREBRF	90
hsa-miR-486-5p	GPX8	90
hsa-miR-486-5p	DOCK3	89
hsa-miR-486-5p	DARS	89
hsa-miR-486-5p	WSCD1	89
hsa-miR-486-5p	ZNF257	89
hsa-miR-486-5p	FGF7	89
hsa-miR-486-5p	RBPJ	88
hsa-miR-486-5p	COPG2	88
hsa-miR-486-5p	ST5	88
hsa-miR-486-5p	SLC12A5	88
hsa-miR-486-5p	ADAMTSL1	88
hsa-miR-486-5p	CELF2	88
hsa-miR-486-5p	VTCN1	88
hsa-miR-486-5p	BIRC6	88
hsa-miR-486-5p	NEUROD6	87
hsa-miR-486-5p	AFF3	87
hsa-miR-486-5p	MCMDC2	87
hsa-miR-486-5p	BCL11B	87
hsa-miR-486-5p	RELT	87
hsa-miR-486-5p	GAB2	86
hsa-miR-486-5p	C5orf64	86
hsa-miR-486-5p	OLFM4	86
hsa-miR-486-5p	PTPN12	86
hsa-miR-486-5p	SERPINE1	85
hsa-miR-486-5p	TXLNG	85
hsa-miR-486-5p	GCNT2	85
hsa-miR-486-5p	MAP3K2	85
hsa-miR-486-5p	TSC22D2	85
hsa-miR-486-5p	BCAS2	85
hsa-miR-486-5p	AREG	85
hsa-miR-486-5p	ULK2	85
hsa-miR-486-5p	SP5	84
hsa-miR-486-5p	CDH7	84
hsa-miR-486-5p	FOXP1	84
hsa-miR-486-5p	PLAGL2	84
hsa-miR-486-5p	NR2C2	84
hsa-miR-486-5p	NUDCD1	84
hsa-miR-486-5p	SRSF3	83
hsa-miR-486-5p	GPR153	83
hsa-miR-486-5p	COL6A6	83
hsa-miR-486-5p	UBASH3B	83
hsa-miR-486-5p	CNKSR2	82
hsa-miR-486-5p	ERFE	82
hsa-miR-486-5p	LILRB4	82
hsa-miR-486-5p	STK26	82
hsa-miR-486-5p	PIK3AP1	82
hsa-miR-486-5p	ZNF268	81
hsa-miR-486-5p	PYCR2	81
hsa-miR-486-5p	CEMIP	81
hsa-miR-486-5p	CADM1	81
hsa-miR-486-5p	DYNLL1	81
hsa-miR-486-5p	MUC17	80
hsa-miR-486-5p	MRPL47	80
hsa-miR-486-5p	NUDT11	80
hsa-miR-486-5p	NLRP1	80
hsa-miR-486-5p	OTOF	80
hsa-miR-486-5p	UBE2N	80
hsa-miR-486-5p	BCORL1	80
hsa-miR-486-5p	GABRB3	80
hsa-miR-486-5p	MATN2	80
hsa-miR-486-5p	STX18	80
hsa-miR-486-5p	TBC1D9	80
hsa-miR-486-5p	ARID1B	79
hsa-miR-486-5p	NAA15	79
hsa-miR-486-5p	CSTF1	79
hsa-miR-486-5p	SPAST	79
hsa-miR-486-5p	ARMC8	79
hsa-miR-486-5p	CCDC14	79
hsa-miR-486-5p	UBE2E1	78
hsa-miR-486-5p	TENM2	78
hsa-miR-486-5p	EPHA3	77
hsa-miR-486-5p	GOLPH3	77
hsa-miR-486-5p	RCOR1	77
hsa-miR-486-5p	DBF4	77
hsa-miR-486-5p	GRHL2	77
hsa-miR-486-5p	GLIPR1	77
hsa-miR-486-5p	TANC1	77
hsa-miR-486-5p	RBM46	76
hsa-miR-486-5p	SCNM1	76
hsa-miR-486-5p	FNIP2	76
hsa-miR-486-5p	TWF1	76
hsa-miR-486-5p	USH2A	76
hsa-miR-486-5p	TNFAIP8L2-SCNM1	76
hsa-miR-486-5p	FAT3	76
hsa-miR-486-5p	BAALC	76
hsa-miR-486-5p	RGS4	75
hsa-miR-486-5p	FUT9	75
hsa-miR-486-5p	FAM49A	75
hsa-miR-486-5p	ANKRD22	75
hsa-miR-486-5p	SLC38A1	75
hsa-miR-486-5p	MDH1	74
hsa-miR-486-5p	SEPT7	74
hsa-miR-486-5p	POLH	74
hsa-miR-486-5p	RBAK	74
hsa-miR-486-5p	ZNF827	74
hsa-miR-486-5p	SMURF2	74
hsa-miR-486-5p	FAM161B	74
hsa-miR-486-5p	ATP2A2	74
hsa-miR-486-5p	YAP1	74
hsa-miR-486-5p	TM4SF20	74
hsa-miR-486-5p	SFRP1	73
hsa-miR-486-5p	DCUN1D5	73
hsa-miR-486-5p	CEP350	73
hsa-miR-486-5p	MIER3	73
hsa-miR-486-5p	PPP1R16A	73
hsa-miR-486-5p	MTA3	73
hsa-miR-486-5p	KLHL32	73
hsa-miR-486-5p	NIPBL	73
hsa-miR-486-5p	SEC22C	73
hsa-miR-486-5p	BAHCC1	72
hsa-miR-486-5p	SIRT1	72
hsa-miR-486-5p	TBX2	72
hsa-miR-486-5p	SMAD2	72
hsa-miR-486-5p	HHAT	72
hsa-miR-486-5p	CCDC91	72
hsa-miR-486-5p	EPB41L1	72
hsa-miR-486-5p	ISCA1	72
hsa-miR-486-5p	CLDN10	72
hsa-miR-486-5p	PARP2	71
hsa-miR-486-5p	PGAP1	70
hsa-miR-486-5p	ST6GALNAC6	70
hsa-miR-486-5p	GXYLT1	70
hsa-miR-486-5p	ZC3HAV1	70
hsa-miR-486-5p	NDUFB4	70
hsa-miR-7974	EVC	99
hsa-miR-7974	AKAP10	98
hsa-miR-7974	ZSWIM6	98
hsa-miR-7974	KCNIP3	97
hsa-miR-7974	CREB3L3	96
hsa-miR-7974	DDAH1	96
hsa-miR-7974	KCTD18	96
hsa-miR-7974	EFCAB11	94
hsa-miR-7974	SLC6A15	94
hsa-miR-7974	TMEM260	94
hsa-miR-7974	TRARG1	94
hsa-miR-7974	EHMT1	93
hsa-miR-7974	GRIN2B	93
hsa-miR-7974	SLC35C2	93
hsa-miR-7974	UBE4B	93
hsa-miR-7974	USP54	92
hsa-miR-7974	P2RX2	92
hsa-miR-7974	YWHAB	92
hsa-miR-7974	SLC35E2B	92
hsa-miR-7974	USP31	92
hsa-miR-7974	TFAM	91
hsa-miR-7974	NPTX1	91
hsa-miR-7974	CNTN2	91
hsa-miR-7974	DTNA	91
hsa-miR-7974	RABL3	91
hsa-miR-7974	SLC22A23	90
hsa-miR-7974	OGT	90
hsa-miR-7974	YWHAG	90
hsa-miR-7974	TTC28	90
hsa-miR-7974	PACRGL	90
hsa-miR-7974	ZZZ3	90
hsa-miR-7974	CLEC1A	89
hsa-miR-7974	RALBP1	89
hsa-miR-7974	MOGAT2	89
hsa-miR-7974	SEPT10	89
hsa-miR-7974	SESTD1	89
hsa-miR-7974	KIF2A	88
hsa-miR-7974	PFDN1	88
hsa-miR-7974	ATF7	88
hsa-miR-7974	NRN1	88
hsa-miR-7974	CPLX1	88
hsa-miR-7974	LAMC1	88
hsa-miR-7974	HEYL	88
hsa-miR-7974	CARHSP1	87
hsa-miR-7974	TMEM132E	87
hsa-miR-7974	MEA1	87
hsa-miR-7974	STXBP3	87
hsa-miR-7974	GNAO1	87
hsa-miR-7974	BAIAP2L1	87
hsa-miR-7974	RHOF	87
hsa-miR-7974	THUMPD1	86
hsa-miR-7974	JADE2	85
hsa-miR-7974	ARFIP2	85
hsa-miR-7974	SMPD1	85
hsa-miR-7974	GPSM1	85
hsa-miR-7974	CDH18	85
hsa-miR-7974	SYT15	84
hsa-miR-7974	SULT4A1	84
hsa-miR-7974	PAX8	84
hsa-miR-7974	TRIM66	84
hsa-miR-7974	PCTP	84
hsa-miR-7974	RRAS2	84
hsa-miR-7974	PPP1R26	84
hsa-miR-7974	NDST1	84
hsa-miR-7974	FOXP3	84
hsa-miR-7974	TEDDM1	83
hsa-miR-7974	UBXN2B	83
hsa-miR-7974	GRIN3A	83
hsa-miR-7974	SPRN	83
hsa-miR-7974	GATAD2B	82
hsa-miR-7974	MAP7D1	82
hsa-miR-7974	TUBGCP4	82
hsa-miR-7974	RNLS	82
hsa-miR-7974	ASF1B	82
hsa-miR-7974	PPIE	82
hsa-miR-7974	MSI2	82
hsa-miR-7974	TM4SF18	81
hsa-miR-7974	TPCN1	81
hsa-miR-7974	PTPRT	81
hsa-miR-7974	KIAA1211L	81
hsa-miR-7974	PTPRJ	81
hsa-miR-7974	CLSPN	81
hsa-miR-7974	ZNF747	81
hsa-miR-7974	PTPRF	81
hsa-miR-7974	ATP1B4	81
hsa-miR-7974	SLC35E2A	81
hsa-miR-7974	CGNL1	80
hsa-miR-7974	MLPH	80
hsa-miR-7974	VPS53	80
hsa-miR-7974	BEST1	80
hsa-miR-7974	GUF1	80
hsa-miR-7974	PLPP6	80
hsa-miR-7974	DNAJC3	80
hsa-miR-7974	MYCBP	80
hsa-miR-7974	BSN	80
hsa-miR-7974	KALRN	80
hsa-miR-7974	NUFIP2	80
hsa-miR-7974	UNC5A	79
hsa-miR-7974	ONECUT2	79
hsa-miR-7974	SLCO5A1	79
hsa-miR-7974	ARHGEF6	79
hsa-miR-7974	C17orf100	79
hsa-miR-7974	SMG1	79
hsa-miR-7974	AVL9	79
hsa-miR-7974	GNAZ	79
hsa-miR-7974	GOSR1	79
hsa-miR-7974	HOXC9	79
hsa-miR-7974	SLC39A2	78
hsa-miR-7974	C6orf106	78
hsa-miR-7974	NECTIN1	78
hsa-miR-7974	DPYS	78
hsa-miR-7974	FAAP20	78
hsa-miR-7974	RGS6	77
hsa-miR-7974	ABCC6	77
hsa-miR-7974	NCAM1	77
hsa-miR-7974	CACNB4	77
hsa-miR-7974	GOSR2	77
hsa-miR-7974	PIK3CG	77
hsa-miR-7974	LZTS3	77
hsa-miR-7974	CYP4F2	77
hsa-miR-7974	ANGEL1	77
hsa-miR-7974	C20orf202	77
hsa-miR-7974	IL4R	77
hsa-miR-7974	FAM53B	77
hsa-miR-7974	CT62	77
hsa-miR-7974	RPP14	76
hsa-miR-7974	MECP2	76
hsa-miR-7974	NAT9	76
hsa-miR-7974	TP53INP2	76
hsa-miR-7974	SMTNL2	76
hsa-miR-7974	SMIM12	76
hsa-miR-7974	ERFE	76
hsa-miR-7974	PITX3	76
hsa-miR-7974	AGAP1	76
hsa-miR-7974	SEMA4D	76
hsa-miR-7974	PITPNM2	76
hsa-miR-7974	CYP4F3	75
hsa-miR-7974	PLXNA2	75
hsa-miR-7974	ITGA6	75
hsa-miR-7974	EDEM3	75
hsa-miR-7974	SGMS1	75
hsa-miR-7974	EPHB2	75
hsa-miR-7974	MGAT5	75
hsa-miR-7974	FERMT3	75
hsa-miR-7974	NUCB1	75
hsa-miR-7974	KRTAP1-1	75
hsa-miR-7974	ZNF175	74
hsa-miR-7974	PURA	74
hsa-miR-7974	GPR3	74
hsa-miR-7974	PHF21A	74
hsa-miR-7974	TDRD6	74
hsa-miR-7974	PCDH11X	74
hsa-miR-7974	SEMA4G	74
hsa-miR-7974	RGS12	74
hsa-miR-7974	ZFP28	74
hsa-miR-7974	NDP	74
hsa-miR-7974	CASP7	74
hsa-miR-7974	MGRN1	74
hsa-miR-7974	AKR1D1	73
hsa-miR-7974	FBXO41	73
hsa-miR-7974	RAB1A	73
hsa-miR-7974	ESR1	73
hsa-miR-7974	TULP4	73
hsa-miR-7974	IDE	73
hsa-miR-7974	SRF	73
hsa-miR-7974	LYPD6	73
hsa-miR-7974	SCN3B	73
hsa-miR-7974	FAM162B	73
hsa-miR-7974	TRAF2	73
hsa-miR-7974	SESN3	72
hsa-miR-7974	MATN1	72
hsa-miR-7974	RLIM	72
hsa-miR-7974	SFRP1	72
hsa-miR-7974	POLR2E	72
hsa-miR-7974	JADE1	71
hsa-miR-7974	AHNAK2	71
hsa-miR-7974	ZSCAN25	71
hsa-miR-7974	PRUNE2	71
hsa-miR-7974	PRKAA1	71
hsa-miR-7974	UBE2Q2	71
hsa-miR-7974	PHACTR4	71
hsa-miR-7974	MCIDAS	71
hsa-miR-7974	PYURF	70
hsa-miR-7974	SLC26A1	70
hsa-miR-7974	MICAL2	70
hsa-miR-7974	FBN2	70
hsa-miR-7974	CHRM1	70
hsa-miR-7974	BRK1	70
hsa-miR-7974	FAN1	70
hsa-miR-7974	NUP214	70
hsa-miR-7974	FAM111B	70
hsa-miR-7974	PTPN18	70
hsa-miR-7974	AMER1	70
hsa-miR-7974	LDLRAD2	70
hsa-miR-7974	SH3BP5	70
hsa-miR-7974	ANO3	70
hsa-miR-7974	STARD13	70
hsa-miR-7974	TMEM246	70
hsa-miR-7974	ZNF618	70
hsa-miR-7974	FASTKD2	70

## Sheet: TaregetScan7.1
mirbase21	matuAcc	targetGene	representativeTranscript	geneName	LinkToSitesInUTRs	cumulativeWeightedContext++Score	totalContext++Score	aggregatePCT
hsa-miR-210-5p	MIMAT0026475	MUC19	ENST00000454784.4	mucin 19, oligomeric	http://www.targetscan.org/cgi-bin/targetscan/vert_71/view_gene.cgi?rs=ENST00000454784.4&taxid=9606&members=miR-210-5p&showcnc=1&shownc=1&shownc_nc=1&showncf1=1&showncf2=1&subset=1	-2.79	-2.79	N/A
hsa-miR-210-5p	MIMAT0026475	PLEKHG4B	ENST00000283426.6	pleckstrin homology domain containing, family G (with RhoGef domain) member 4B	http://www.targetscan.org/cgi-bin/targetscan/vert_71/view_gene.cgi?rs=ENST00000283426.6&taxid=9606&members=miR-210-5p&showcnc=1&shownc=1&shownc_nc=1&showncf1=1&showncf2=1&subset=1	-1.46	-1.46	N/A
hsa-miR-210-5p	MIMAT0026475	LHPP	ENST00000368839.1	phospholysine phosphohistidine inorganic pyrophosphate phosphatase	http://www.targetscan.org/cgi-bin/targetscan/vert_71/view_gene.cgi?rs=ENST00000368839.1&taxid=9606&members=miR-210-5p&showcnc=1&shownc=1&shownc_nc=1&showncf1=1&showncf2=1&subset=1	-1.03	-1.3	N/A
hsa-miR-210-5p	MIMAT0026475	CPLX2	ENST00000359546.4	complexin 2	http://www.targetscan.org/cgi-bin/targetscan/vert_71/view_gene.cgi?rs=ENST00000359546.4&taxid=9606&members=miR-210-5p&showcnc=1&shownc=1&shownc_nc=1&showncf1=1&showncf2=1&subset=1	-0.98	-0.98	N/A
hsa-miR-210-5p	MIMAT0026475	CAPS	ENST00000222125.5	calcyphosine	http://www.targetscan.org/cgi-bin/targetscan/vert_71/view_gene.cgi?rs=ENST00000222125.5&taxid=9606&members=miR-210-5p&showcnc=1&shownc=1&shownc_nc=1&showncf1=1&showncf2=1&subset=1	-0.97	-1.13	N/A
hsa-miR-210-5p	MIMAT0026475	GRIN2B	ENST00000609686.1	glutamate receptor, ionotropic, N-methyl D-aspartate 2B	http://www.targetscan.org/cgi-bin/targetscan/vert_71/view_gene.cgi?rs=ENST00000609686.1&taxid=9606&members=miR-210-5p&showcnc=1&shownc=1&shownc_nc=1&showncf1=1&showncf2=1&subset=1	-0.97	-0.97	N/A
hsa-miR-210-5p	MIMAT0026475	CCDC64B	ENST00000573514.1	coiled-coil domain containing 64B	http://www.targetscan.org/cgi-bin/targetscan/vert_71/view_gene.cgi?rs=ENST00000573514.1&taxid=9606&members=miR-210-5p&showcnc=1&shownc=1&shownc_nc=1&showncf1=1&showncf2=1&subset=1	-0.92	-0.92	N/A
hsa-miR-210-5p	MIMAT0026475	GDF11	ENST00000257868.5	growth differentiation factor 11	http://www.targetscan.org/cgi-bin/targetscan/vert_71/view_gene.cgi?rs=ENST00000257868.5&taxid=9606&members=miR-210-5p&showcnc=1&shownc=1&shownc_nc=1&showncf1=1&showncf2=1&subset=1	-0.91	-1.46	N/A
hsa-miR-210-5p	MIMAT0026475	OR10G8	ENST00000431524.1	olfactory receptor, family 10, subfamily G, member 8	http://www.targetscan.org/cgi-bin/targetscan/vert_71/view_gene.cgi?rs=ENST00000431524.1&taxid=9606&members=miR-210-5p&showcnc=1&shownc=1&shownc_nc=1&showncf1=1&showncf2=1&subset=1	-0.9	-0.9	N/A
hsa-miR-210-5p	MIMAT0026475	AL591479.1	ENST00000594172.1	Uncharacterized protein	http://www.targetscan.org/cgi-bin/targetscan/vert_71/view_gene.cgi?rs=ENST00000594172.1&taxid=9606&members=miR-210-5p&showcnc=1&shownc=1&shownc_nc=1&showncf1=1&showncf2=1&subset=1	-0.87	-0.87	N/A
hsa-miR-210-5p	MIMAT0026475	CNIH2	ENST00000311445.6	cornichon family AMPA receptor auxiliary protein 2	http://www.targetscan.org/cgi-bin/targetscan/vert_71/view_gene.cgi?rs=ENST00000311445.6&taxid=9606&members=miR-210-5p&showcnc=1&shownc=1&shownc_nc=1&showncf1=1&showncf2=1&subset=1	-0.86	-0.86	N/A
hsa-miR-210-5p	MIMAT0026475	ARL16	ENST00000397498.4	ADP-ribosylation factor-like 16	http://www.targetscan.org/cgi-bin/targetscan/vert_71/view_gene.cgi?rs=ENST00000397498.4&taxid=9606&members=miR-210-5p&showcnc=1&shownc=1&shownc_nc=1&showncf1=1&showncf2=1&subset=1	-0.84	-0.84	N/A
hsa-miR-210-5p	MIMAT0026475	TSPAN11	ENST00000261177.9	tetraspanin 11	http://www.targetscan.org/cgi-bin/targetscan/vert_71/view_gene.cgi?rs=ENST00000261177.9&taxid=9606&members=miR-210-5p&showcnc=1&shownc=1&shownc_nc=1&showncf1=1&showncf2=1&subset=1	-0.83	-0.83	N/A
hsa-miR-210-5p	MIMAT0026475	CD247	ENST00000362089.5	CD247 molecule	http://www.targetscan.org/cgi-bin/targetscan/vert_71/view_gene.cgi?rs=ENST00000362089.5&taxid=9606&members=miR-210-5p&showcnc=1&shownc=1&shownc_nc=1&showncf1=1&showncf2=1&subset=1	-0.81	-0.81	N/A
hsa-miR-210-5p	MIMAT0026475	C9orf69	ENST00000561457.1	chromosome 9 open reading frame 69	http://www.targetscan.org/cgi-bin/targetscan/vert_71/view_gene.cgi?rs=ENST00000561457.1&taxid=9606&members=miR-210-5p&showcnc=1&shownc=1&shownc_nc=1&showncf1=1&showncf2=1&subset=1	-0.8	-0.8	N/A
hsa-miR-210-5p	MIMAT0026475	C6orf223	ENST00000439969.2	chromosome 6 open reading frame 223	http://www.targetscan.org/cgi-bin/targetscan/vert_71/view_gene.cgi?rs=ENST00000439969.2&taxid=9606&members=miR-210-5p&showcnc=1&shownc=1&shownc_nc=1&showncf1=1&showncf2=1&subset=1	-0.8	-0.91	N/A
hsa-miR-210-5p	MIMAT0026475	SPTBN5	ENST00000320955.6	spectrin, beta, non-erythrocytic 5	http://www.targetscan.org/cgi-bin/targetscan/vert_71/view_gene.cgi?rs=ENST00000320955.6&taxid=9606&members=miR-210-5p&showcnc=1&shownc=1&shownc_nc=1&showncf1=1&showncf2=1&subset=1	-0.79	-0.79	N/A
hsa-miR-210-5p	MIMAT0026475	C1QTNF3	ENST00000382065.3	C1q and tumor necrosis factor related protein 3	http://www.targetscan.org/cgi-bin/targetscan/vert_71/view_gene.cgi?rs=ENST00000382065.3&taxid=9606&members=miR-210-5p&showcnc=1&shownc=1&shownc_nc=1&showncf1=1&showncf2=1&subset=1	-0.79	-0.79	N/A
hsa-miR-210-5p	MIMAT0026475	RPL36A-HNRNPH2	ENST00000409170.3	RPL36A-HNRNPH2 readthrough	http://www.targetscan.org/cgi-bin/targetscan/vert_71/view_gene.cgi?rs=ENST00000409170.3&taxid=9606&members=miR-210-5p&showcnc=1&shownc=1&shownc_nc=1&showncf1=1&showncf2=1&subset=1	-0.78	-0.83	N/A
hsa-miR-210-5p	MIMAT0026475	WFDC3	ENST00000243938.4	WAP four-disulfide core domain 3	http://www.targetscan.org/cgi-bin/targetscan/vert_71/view_gene.cgi?rs=ENST00000243938.4&taxid=9606&members=miR-210-5p&showcnc=1&shownc=1&shownc_nc=1&showncf1=1&showncf2=1&subset=1	-0.77	-0.77	N/A
hsa-miR-210-5p	MIMAT0026475	AC104841.2	ENST00000601871.1	HCG1777198, isoform CRA_a; PRO2900; Uncharacterized protein	http://www.targetscan.org/cgi-bin/targetscan/vert_71/view_gene.cgi?rs=ENST00000601871.1&taxid=9606&members=miR-210-5p&showcnc=1&shownc=1&shownc_nc=1&showncf1=1&showncf2=1&subset=1	-0.76	-0.76	N/A
hsa-miR-210-5p	MIMAT0026475	LYL1	ENST00000264824.4	lymphoblastic leukemia derived sequence 1	http://www.targetscan.org/cgi-bin/targetscan/vert_71/view_gene.cgi?rs=ENST00000264824.4&taxid=9606&members=miR-210-5p&showcnc=1&shownc=1&shownc_nc=1&showncf1=1&showncf2=1&subset=1	-0.76	-0.76	N/A
hsa-miR-210-5p	MIMAT0026475	TOMM40	ENST00000592434.1	translocase of outer mitochondrial membrane 40 homolog (yeast)	http://www.targetscan.org/cgi-bin/targetscan/vert_71/view_gene.cgi?rs=ENST00000592434.1&taxid=9606&members=miR-210-5p&showcnc=1&shownc=1&shownc_nc=1&showncf1=1&showncf2=1&subset=1	-0.76	-0.84	N/A
hsa-miR-210-5p	MIMAT0026475	TEX22	ENST00000451127.2	testis expressed 22	http://www.targetscan.org/cgi-bin/targetscan/vert_71/view_gene.cgi?rs=ENST00000451127.2&taxid=9606&members=miR-210-5p&showcnc=1&shownc=1&shownc_nc=1&showncf1=1&showncf2=1&subset=1	-0.75	-0.94	N/A
hsa-miR-210-5p	MIMAT0026475	PCBP4	ENST00000355852.2	poly(rC) binding protein 4	http://www.targetscan.org/cgi-bin/targetscan/vert_71/view_gene.cgi?rs=ENST00000355852.2&taxid=9606&members=miR-210-5p&showcnc=1&shownc=1&shownc_nc=1&showncf1=1&showncf2=1&subset=1	-0.75	-0.75	N/A
hsa-miR-210-5p	MIMAT0026475	RP1-127H14.3	ENST00000535109.1	Uncharacterized protein	http://www.targetscan.org/cgi-bin/targetscan/vert_71/view_gene.cgi?rs=ENST00000535109.1&taxid=9606&members=miR-210-5p&showcnc=1&shownc=1&shownc_nc=1&showncf1=1&showncf2=1&subset=1	-0.75	-0.75	N/A
hsa-miR-210-5p	MIMAT0026475	PTCRA	ENST00000304672.1	pre T-cell antigen receptor alpha	http://www.targetscan.org/cgi-bin/targetscan/vert_71/view_gene.cgi?rs=ENST00000304672.1&taxid=9606&members=miR-210-5p&showcnc=1&shownc=1&shownc_nc=1&showncf1=1&showncf2=1&subset=1	-0.75	-0.75	N/A
hsa-miR-210-5p	MIMAT0026475	TMEM239	ENST00000361033.1	transmembrane protein 239	http://www.targetscan.org/cgi-bin/targetscan/vert_71/view_gene.cgi?rs=ENST00000361033.1&taxid=9606&members=miR-210-5p&showcnc=1&shownc=1&shownc_nc=1&showncf1=1&showncf2=1&subset=1	-0.74	-0.74	N/A
hsa-miR-210-5p	MIMAT0026475	FAM132B	ENST00000546354.1	family with sequence similarity 132, member B	http://www.targetscan.org/cgi-bin/targetscan/vert_71/view_gene.cgi?rs=ENST00000546354.1&taxid=9606&members=miR-210-5p&showcnc=1&shownc=1&shownc_nc=1&showncf1=1&showncf2=1&subset=1	-0.72	-0.72	N/A
hsa-miR-210-5p	MIMAT0026475	CPT1C	ENST00000323446.5	carnitine palmitoyltransferase 1C	http://www.targetscan.org/cgi-bin/targetscan/vert_71/view_gene.cgi?rs=ENST00000323446.5&taxid=9606&members=miR-210-5p&showcnc=1&shownc=1&shownc_nc=1&showncf1=1&showncf2=1&subset=1	-0.72	-0.72	N/A
hsa-miR-210-5p	MIMAT0026475	DOHH	ENST00000250937.3	deoxyhypusine hydroxylase/monooxygenase	http://www.targetscan.org/cgi-bin/targetscan/vert_71/view_gene.cgi?rs=ENST00000250937.3&taxid=9606&members=miR-210-5p&showcnc=1&shownc=1&shownc_nc=1&showncf1=1&showncf2=1&subset=1	-0.72	-0.72	N/A
hsa-miR-210-5p	MIMAT0026475	MS4A15	ENST00000337911.4	membrane-spanning 4-domains, subfamily A, member 15	http://www.targetscan.org/cgi-bin/targetscan/vert_71/view_gene.cgi?rs=ENST00000337911.4&taxid=9606&members=miR-210-5p&showcnc=1&shownc=1&shownc_nc=1&showncf1=1&showncf2=1&subset=1	-0.71	-0.71	N/A
hsa-miR-210-5p	MIMAT0026475	RP11-247C2.2	ENST00000563727.1	HCG2004779; Uncharacterized protein	http://www.targetscan.org/cgi-bin/targetscan/vert_71/view_gene.cgi?rs=ENST00000563727.1&taxid=9606&members=miR-210-5p&showcnc=1&shownc=1&shownc_nc=1&showncf1=1&showncf2=1&subset=1	-0.71	-0.71	N/A
hsa-miR-210-5p	MIMAT0026475	FBXL12	ENST00000589626.1	F-box and leucine-rich repeat protein 12	http://www.targetscan.org/cgi-bin/targetscan/vert_71/view_gene.cgi?rs=ENST00000589626.1&taxid=9606&members=miR-210-5p&showcnc=1&shownc=1&shownc_nc=1&showncf1=1&showncf2=1&subset=1	-0.71	-0.71	N/A
hsa-miR-210-5p	MIMAT0026475	CNPY3	ENST00000372836.4	canopy FGF signaling regulator 3	http://www.targetscan.org/cgi-bin/targetscan/vert_71/view_gene.cgi?rs=ENST00000372836.4&taxid=9606&members=miR-210-5p&showcnc=1&shownc=1&shownc_nc=1&showncf1=1&showncf2=1&subset=1	-0.71	-0.71	N/A
hsa-miR-210-5p	MIMAT0026475	IFNW1	ENST00000380229.2	interferon, omega 1	http://www.targetscan.org/cgi-bin/targetscan/vert_71/view_gene.cgi?rs=ENST00000380229.2&taxid=9606&members=miR-210-5p&showcnc=1&shownc=1&shownc_nc=1&showncf1=1&showncf2=1&subset=1	-0.7	-0.7	N/A
hsa-miR-210-5p	MIMAT0026475	MYL10	ENST00000223167.4	myosin, light chain 10, regulatory	http://www.targetscan.org/cgi-bin/targetscan/vert_71/view_gene.cgi?rs=ENST00000223167.4&taxid=9606&members=miR-210-5p&showcnc=1&shownc=1&shownc_nc=1&showncf1=1&showncf2=1&subset=1	-0.69	-0.69	N/A
hsa-miR-210-5p	MIMAT0026475	SNX22	ENST00000325881.4	sorting nexin 22	http://www.targetscan.org/cgi-bin/targetscan/vert_71/view_gene.cgi?rs=ENST00000325881.4&taxid=9606&members=miR-210-5p&showcnc=1&shownc=1&shownc_nc=1&showncf1=1&showncf2=1&subset=1	-0.69	-0.69	N/A
hsa-miR-210-5p	MIMAT0026475	RP4-758J18.2	ENST00000444362.1	HCG20425, isoform CRA_a; Uncharacterized protein; cDNA FLJ53815	http://www.targetscan.org/cgi-bin/targetscan/vert_71/view_gene.cgi?rs=ENST00000444362.1&taxid=9606&members=miR-210-5p&showcnc=1&shownc=1&shownc_nc=1&showncf1=1&showncf2=1&subset=1	-0.69	-0.69	N/A
hsa-miR-210-5p	MIMAT0026475	COL26A1	ENST00000313669.7	collagen, type XXVI, alpha 1	http://www.targetscan.org/cgi-bin/targetscan/vert_71/view_gene.cgi?rs=ENST00000313669.7&taxid=9606&members=miR-210-5p&showcnc=1&shownc=1&shownc_nc=1&showncf1=1&showncf2=1&subset=1	-0.68	-0.85	N/A
hsa-miR-210-5p	MIMAT0026475	CACNG8	ENST00000270458.2	calcium channel, voltage-dependent, gamma subunit 8	http://www.targetscan.org/cgi-bin/targetscan/vert_71/view_gene.cgi?rs=ENST00000270458.2&taxid=9606&members=miR-210-5p&showcnc=1&shownc=1&shownc_nc=1&showncf1=1&showncf2=1&subset=1	-0.68	-0.68	N/A
hsa-miR-210-5p	MIMAT0026475	CYB561D1	ENST00000496961.1	cytochrome b561 family, member D1	http://www.targetscan.org/cgi-bin/targetscan/vert_71/view_gene.cgi?rs=ENST00000496961.1&taxid=9606&members=miR-210-5p&showcnc=1&shownc=1&shownc_nc=1&showncf1=1&showncf2=1&subset=1	-0.67	-0.67	N/A
hsa-miR-210-5p	MIMAT0026475	GIPR	ENST00000590918.1	gastric inhibitory polypeptide receptor	http://www.targetscan.org/cgi-bin/targetscan/vert_71/view_gene.cgi?rs=ENST00000590918.1&taxid=9606&members=miR-210-5p&showcnc=1&shownc=1&shownc_nc=1&showncf1=1&showncf2=1&subset=1	-0.66	-0.66	N/A
hsa-miR-210-5p	MIMAT0026475	POLR3H	ENST00000396504.2	polymerase (RNA) III (DNA directed) polypeptide H (22.9kD)	http://www.targetscan.org/cgi-bin/targetscan/vert_71/view_gene.cgi?rs=ENST00000396504.2&taxid=9606&members=miR-210-5p&showcnc=1&shownc=1&shownc_nc=1&showncf1=1&showncf2=1&subset=1	-0.64	-0.67	N/A
hsa-miR-210-5p	MIMAT0026475	EOMES	ENST00000295743.4	eomesodermin	http://www.targetscan.org/cgi-bin/targetscan/vert_71/view_gene.cgi?rs=ENST00000295743.4&taxid=9606&members=miR-210-5p&showcnc=1&shownc=1&shownc_nc=1&showncf1=1&showncf2=1&subset=1	-0.64	-0.64	N/A
hsa-miR-210-5p	MIMAT0026475	MDGA1	ENST00000297153.7	MAM domain containing glycosylphosphatidylinositol anchor 1	http://www.targetscan.org/cgi-bin/targetscan/vert_71/view_gene.cgi?rs=ENST00000297153.7&taxid=9606&members=miR-210-5p&showcnc=1&shownc=1&shownc_nc=1&showncf1=1&showncf2=1&subset=1	-0.64	-0.64	N/A
hsa-miR-210-5p	MIMAT0026475	RIMS4	ENST00000372851.3	regulating synaptic membrane exocytosis 4	http://www.targetscan.org/cgi-bin/targetscan/vert_71/view_gene.cgi?rs=ENST00000372851.3&taxid=9606&members=miR-210-5p&showcnc=1&shownc=1&shownc_nc=1&showncf1=1&showncf2=1&subset=1	-0.64	-0.64	N/A
hsa-miR-210-5p	MIMAT0026475	LMO2	ENST00000395833.3	LIM domain only 2 (rhombotin-like 1)	http://www.targetscan.org/cgi-bin/targetscan/vert_71/view_gene.cgi?rs=ENST00000395833.3&taxid=9606&members=miR-210-5p&showcnc=1&shownc=1&shownc_nc=1&showncf1=1&showncf2=1&subset=1	-0.64	-0.64	N/A
hsa-miR-210-5p	MIMAT0026475	WI2-3308P17.2	ENST00000436041.1	Uncharacterized protein	http://www.targetscan.org/cgi-bin/targetscan/vert_71/view_gene.cgi?rs=ENST00000436041.1&taxid=9606&members=miR-210-5p&showcnc=1&shownc=1&shownc_nc=1&showncf1=1&showncf2=1&subset=1	-0.63	-0.63	N/A
hsa-miR-210-5p	MIMAT0026475	ZG16	ENST00000400752.4	zymogen granule protein 16	http://www.targetscan.org/cgi-bin/targetscan/vert_71/view_gene.cgi?rs=ENST00000400752.4&taxid=9606&members=miR-210-5p&showcnc=1&shownc=1&shownc_nc=1&showncf1=1&showncf2=1&subset=1	-0.63	-0.7	N/A
hsa-miR-210-5p	MIMAT0026475	GJB4	ENST00000339480.1	gap junction protein, beta 4, 30.3kDa	http://www.targetscan.org/cgi-bin/targetscan/vert_71/view_gene.cgi?rs=ENST00000339480.1&taxid=9606&members=miR-210-5p&showcnc=1&shownc=1&shownc_nc=1&showncf1=1&showncf2=1&subset=1	-0.62	-0.62	N/A
hsa-miR-210-5p	MIMAT0026475	C20orf202	ENST00000400633.1	chromosome 20 open reading frame 202	http://www.targetscan.org/cgi-bin/targetscan/vert_71/view_gene.cgi?rs=ENST00000400633.1&taxid=9606&members=miR-210-5p&showcnc=1&shownc=1&shownc_nc=1&showncf1=1&showncf2=1&subset=1	-0.62	-0.62	N/A
hsa-miR-210-5p	MIMAT0026475	LIF	ENST00000403987.3	leukemia inhibitory factor	http://www.targetscan.org/cgi-bin/targetscan/vert_71/view_gene.cgi?rs=ENST00000403987.3&taxid=9606&members=miR-210-5p&showcnc=1&shownc=1&shownc_nc=1&showncf1=1&showncf2=1&subset=1	-0.62	-0.7	N/A
hsa-miR-210-5p	MIMAT0026475	CCDC69	ENST00000355417.2	coiled-coil domain containing 69	http://www.targetscan.org/cgi-bin/targetscan/vert_71/view_gene.cgi?rs=ENST00000355417.2&taxid=9606&members=miR-210-5p&showcnc=1&shownc=1&shownc_nc=1&showncf1=1&showncf2=1&subset=1	-0.62	-0.69	N/A
hsa-miR-210-5p	MIMAT0026475	APRT	ENST00000426324.2	adenine phosphoribosyltransferase	http://www.targetscan.org/cgi-bin/targetscan/vert_71/view_gene.cgi?rs=ENST00000426324.2&taxid=9606&members=miR-210-5p&showcnc=1&shownc=1&shownc_nc=1&showncf1=1&showncf2=1&subset=1	-0.62	-0.62	N/A
hsa-miR-210-5p	MIMAT0026475	HDAC11	ENST00000295757.3	histone deacetylase 11	http://www.targetscan.org/cgi-bin/targetscan/vert_71/view_gene.cgi?rs=ENST00000295757.3&taxid=9606&members=miR-210-5p&showcnc=1&shownc=1&shownc_nc=1&showncf1=1&showncf2=1&subset=1	-0.62	-0.72	N/A
hsa-miR-210-5p	MIMAT0026475	GPRIN2	ENST00000374314.4	G protein regulated inducer of neurite outgrowth 2	http://www.targetscan.org/cgi-bin/targetscan/vert_71/view_gene.cgi?rs=ENST00000374314.4&taxid=9606&members=miR-210-5p&showcnc=1&shownc=1&shownc_nc=1&showncf1=1&showncf2=1&subset=1	-0.62	-0.62	N/A
hsa-miR-210-5p	MIMAT0026475	C17orf103	ENST00000399011.2	chromosome 17 open reading frame 103	http://www.targetscan.org/cgi-bin/targetscan/vert_71/view_gene.cgi?rs=ENST00000399011.2&taxid=9606&members=miR-210-5p&showcnc=1&shownc=1&shownc_nc=1&showncf1=1&showncf2=1&subset=1	-0.62	-0.62	N/A
hsa-miR-210-5p	MIMAT0026475	FAM161A	ENST00000404929.1	family with sequence similarity 161, member A	http://www.targetscan.org/cgi-bin/targetscan/vert_71/view_gene.cgi?rs=ENST00000404929.1&taxid=9606&members=miR-210-5p&showcnc=1&shownc=1&shownc_nc=1&showncf1=1&showncf2=1&subset=1	-0.61	-0.61	N/A
hsa-miR-210-5p	MIMAT0026475	GPR157	ENST00000377411.4	G protein-coupled receptor 157	http://www.targetscan.org/cgi-bin/targetscan/vert_71/view_gene.cgi?rs=ENST00000377411.4&taxid=9606&members=miR-210-5p&showcnc=1&shownc=1&shownc_nc=1&showncf1=1&showncf2=1&subset=1	-0.61	-0.63	N/A
hsa-miR-210-5p	MIMAT0026475	ELMOD3	ENST00000315658.7	ELMO/CED-12 domain containing 3	http://www.targetscan.org/cgi-bin/targetscan/vert_71/view_gene.cgi?rs=ENST00000315658.7&taxid=9606&members=miR-210-5p&showcnc=1&shownc=1&shownc_nc=1&showncf1=1&showncf2=1&subset=1	-0.61	-0.61	N/A
hsa-miR-210-5p	MIMAT0026475	CACFD1	ENST00000291722.7	calcium channel flower domain containing 1	http://www.targetscan.org/cgi-bin/targetscan/vert_71/view_gene.cgi?rs=ENST00000291722.7&taxid=9606&members=miR-210-5p&showcnc=1&shownc=1&shownc_nc=1&showncf1=1&showncf2=1&subset=1	-0.6	-0.6	N/A
hsa-miR-210-5p	MIMAT0026475	CLLU1	ENST00000378485.1	chronic lymphocytic leukemia up-regulated 1	http://www.targetscan.org/cgi-bin/targetscan/vert_71/view_gene.cgi?rs=ENST00000378485.1&taxid=9606&members=miR-210-5p&showcnc=1&shownc=1&shownc_nc=1&showncf1=1&showncf2=1&subset=1	-0.6	-0.6	N/A
hsa-miR-210-5p	MIMAT0026475	CAV3	ENST00000343849.2	caveolin 3	http://www.targetscan.org/cgi-bin/targetscan/vert_71/view_gene.cgi?rs=ENST00000343849.2&taxid=9606&members=miR-210-5p&showcnc=1&shownc=1&shownc_nc=1&showncf1=1&showncf2=1&subset=1	-0.6	-0.6	N/A
hsa-miR-210-5p	MIMAT0026475	USH1G	ENST00000319642.1	Usher syndrome 1G (autosomal recessive)	http://www.targetscan.org/cgi-bin/targetscan/vert_71/view_gene.cgi?rs=ENST00000319642.1&taxid=9606&members=miR-210-5p&showcnc=1&shownc=1&shownc_nc=1&showncf1=1&showncf2=1&subset=1	-0.6	-0.6	N/A
hsa-miR-210-5p	MIMAT0026475	TBC1D21	ENST00000300504.2	TBC1 domain family, member 21	http://www.targetscan.org/cgi-bin/targetscan/vert_71/view_gene.cgi?rs=ENST00000300504.2&taxid=9606&members=miR-210-5p&showcnc=1&shownc=1&shownc_nc=1&showncf1=1&showncf2=1&subset=1	-0.59	-0.59	N/A
hsa-miR-210-5p	MIMAT0026475	C12orf68	ENST00000316554.3	chromosome 12 open reading frame 68	http://www.targetscan.org/cgi-bin/targetscan/vert_71/view_gene.cgi?rs=ENST00000316554.3&taxid=9606&members=miR-210-5p&showcnc=1&shownc=1&shownc_nc=1&showncf1=1&showncf2=1&subset=1	-0.59	-0.59	N/A
hsa-miR-210-5p	MIMAT0026475	TNFRSF1A	ENST00000162749.2	tumor necrosis factor receptor superfamily, member 1A	http://www.targetscan.org/cgi-bin/targetscan/vert_71/view_gene.cgi?rs=ENST00000162749.2&taxid=9606&members=miR-210-5p&showcnc=1&shownc=1&shownc_nc=1&showncf1=1&showncf2=1&subset=1	-0.59	-0.59	N/A
hsa-miR-210-5p	MIMAT0026475	ARL6IP4	ENST00000392435.2	ADP-ribosylation-like factor 6 interacting protein 4	http://www.targetscan.org/cgi-bin/targetscan/vert_71/view_gene.cgi?rs=ENST00000392435.2&taxid=9606&members=miR-210-5p&showcnc=1&shownc=1&shownc_nc=1&showncf1=1&showncf2=1&subset=1	-0.59	-0.59	N/A
hsa-miR-210-5p	MIMAT0026475	DIABLO	ENST00000413918.1	diablo, IAP-binding mitochondrial protein	http://www.targetscan.org/cgi-bin/targetscan/vert_71/view_gene.cgi?rs=ENST00000413918.1&taxid=9606&members=miR-210-5p&showcnc=1&shownc=1&shownc_nc=1&showncf1=1&showncf2=1&subset=1	-0.58	-0.58	N/A
hsa-miR-210-5p	MIMAT0026475	SLC1A7	ENST00000371494.4	solute carrier family 1 (glutamate transporter), member 7	http://www.targetscan.org/cgi-bin/targetscan/vert_71/view_gene.cgi?rs=ENST00000371494.4&taxid=9606&members=miR-210-5p&showcnc=1&shownc=1&shownc_nc=1&showncf1=1&showncf2=1&subset=1	-0.58	-0.58	N/A
hsa-miR-210-5p	MIMAT0026475	PNMA5	ENST00000361887.5	paraneoplastic Ma antigen family member 5	http://www.targetscan.org/cgi-bin/targetscan/vert_71/view_gene.cgi?rs=ENST00000361887.5&taxid=9606&members=miR-210-5p&showcnc=1&shownc=1&shownc_nc=1&showncf1=1&showncf2=1&subset=1	-0.58	-0.58	N/A
hsa-miR-210-5p	MIMAT0026475	TNFRSF1B	ENST00000376259.3	tumor necrosis factor receptor superfamily, member 1B	http://www.targetscan.org/cgi-bin/targetscan/vert_71/view_gene.cgi?rs=ENST00000376259.3&taxid=9606&members=miR-210-5p&showcnc=1&shownc=1&shownc_nc=1&showncf1=1&showncf2=1&subset=1	-0.57	-0.57	N/A
hsa-miR-210-5p	MIMAT0026475	ZNF394	ENST00000426306.2	zinc finger protein 394	http://www.targetscan.org/cgi-bin/targetscan/vert_71/view_gene.cgi?rs=ENST00000426306.2&taxid=9606&members=miR-210-5p&showcnc=1&shownc=1&shownc_nc=1&showncf1=1&showncf2=1&subset=1	-0.57	-0.6	N/A
hsa-miR-210-5p	MIMAT0026475	LAT2	ENST00000398475.1	linker for activation of T cells family, member 2	http://www.targetscan.org/cgi-bin/targetscan/vert_71/view_gene.cgi?rs=ENST00000398475.1&taxid=9606&members=miR-210-5p&showcnc=1&shownc=1&shownc_nc=1&showncf1=1&showncf2=1&subset=1	-0.57	-0.57	N/A
hsa-miR-210-5p	MIMAT0026475	ATXN7L3	ENST00000454077.2	ataxin 7-like 3	http://www.targetscan.org/cgi-bin/targetscan/vert_71/view_gene.cgi?rs=ENST00000454077.2&taxid=9606&members=miR-210-5p&showcnc=1&shownc=1&shownc_nc=1&showncf1=1&showncf2=1&subset=1	-0.57	-0.59	N/A
hsa-miR-210-5p	MIMAT0026475	RNFT2	ENST00000392549.2	ring finger protein, transmembrane 2	http://www.targetscan.org/cgi-bin/targetscan/vert_71/view_gene.cgi?rs=ENST00000392549.2&taxid=9606&members=miR-210-5p&showcnc=1&shownc=1&shownc_nc=1&showncf1=1&showncf2=1&subset=1	-0.57	-0.62	N/A
hsa-miR-210-5p	MIMAT0026475	CDHR4	ENST00000343366.4	cadherin-related family member 4	http://www.targetscan.org/cgi-bin/targetscan/vert_71/view_gene.cgi?rs=ENST00000343366.4&taxid=9606&members=miR-210-5p&showcnc=1&shownc=1&shownc_nc=1&showncf1=1&showncf2=1&subset=1	-0.57	-0.57	N/A
hsa-miR-210-5p	MIMAT0026475	C9orf50	ENST00000372478.4	chromosome 9 open reading frame 50	http://www.targetscan.org/cgi-bin/targetscan/vert_71/view_gene.cgi?rs=ENST00000372478.4&taxid=9606&members=miR-210-5p&showcnc=1&shownc=1&shownc_nc=1&showncf1=1&showncf2=1&subset=1	-0.56	-0.56	N/A
hsa-miR-210-5p	MIMAT0026475	FAM89B	ENST00000449319.2	family with sequence similarity 89, member B	http://www.targetscan.org/cgi-bin/targetscan/vert_71/view_gene.cgi?rs=ENST00000449319.2&taxid=9606&members=miR-210-5p&showcnc=1&shownc=1&shownc_nc=1&showncf1=1&showncf2=1&subset=1	-0.56	-0.56	N/A
hsa-miR-210-5p	MIMAT0026475	DNAH10OS	ENST00000514254.2	dynein, axonemal, heavy chain 10 opposite strand	http://www.targetscan.org/cgi-bin/targetscan/vert_71/view_gene.cgi?rs=ENST00000514254.2&taxid=9606&members=miR-210-5p&showcnc=1&shownc=1&shownc_nc=1&showncf1=1&showncf2=1&subset=1	-0.56	-0.56	N/A
hsa-miR-210-5p	MIMAT0026475	TPM2	ENST00000378300.5	tropomyosin 2 (beta)	http://www.targetscan.org/cgi-bin/targetscan/vert_71/view_gene.cgi?rs=ENST00000378300.5&taxid=9606&members=miR-210-5p&showcnc=1&shownc=1&shownc_nc=1&showncf1=1&showncf2=1&subset=1	-0.56	-0.56	N/A
hsa-miR-210-5p	MIMAT0026475	GTPBP1	ENST00000216044.5	GTP binding protein 1	http://www.targetscan.org/cgi-bin/targetscan/vert_71/view_gene.cgi?rs=ENST00000216044.5&taxid=9606&members=miR-210-5p&showcnc=1&shownc=1&shownc_nc=1&showncf1=1&showncf2=1&subset=1	-0.56	-0.58	N/A
hsa-miR-210-5p	MIMAT0026475	LOR	ENST00000368742.3	loricrin	http://www.targetscan.org/cgi-bin/targetscan/vert_71/view_gene.cgi?rs=ENST00000368742.3&taxid=9606&members=miR-210-5p&showcnc=1&shownc=1&shownc_nc=1&showncf1=1&showncf2=1&subset=1	-0.56	-0.56	N/A
hsa-miR-210-5p	MIMAT0026475	GRIK1	ENST00000399907.1	glutamate receptor, ionotropic, kainate 1	http://www.targetscan.org/cgi-bin/targetscan/vert_71/view_gene.cgi?rs=ENST00000399907.1&taxid=9606&members=miR-210-5p&showcnc=1&shownc=1&shownc_nc=1&showncf1=1&showncf2=1&subset=1	-0.56	-0.56	N/A
hsa-miR-210-5p	MIMAT0026475	BTG2	ENST00000290551.4	BTG family, member 2	http://www.targetscan.org/cgi-bin/targetscan/vert_71/view_gene.cgi?rs=ENST00000290551.4&taxid=9606&members=miR-210-5p&showcnc=1&shownc=1&shownc_nc=1&showncf1=1&showncf2=1&subset=1	-0.56	-0.56	N/A
hsa-miR-210-5p	MIMAT0026475	AQP1	ENST00000311813.4	aquaporin 1	http://www.targetscan.org/cgi-bin/targetscan/vert_71/view_gene.cgi?rs=ENST00000311813.4&taxid=9606&members=miR-210-5p&showcnc=1&shownc=1&shownc_nc=1&showncf1=1&showncf2=1&subset=1	-0.55	-0.55	N/A
hsa-miR-210-5p	MIMAT0026475	CYHR1	ENST00000403000.2	cysteine/histidine-rich 1	http://www.targetscan.org/cgi-bin/targetscan/vert_71/view_gene.cgi?rs=ENST00000403000.2&taxid=9606&members=miR-210-5p&showcnc=1&shownc=1&shownc_nc=1&showncf1=1&showncf2=1&subset=1	-0.55	-0.55	N/A
hsa-miR-210-5p	MIMAT0026475	IL36G	ENST00000259205.4	interleukin 36, gamma	http://www.targetscan.org/cgi-bin/targetscan/vert_71/view_gene.cgi?rs=ENST00000259205.4&taxid=9606&members=miR-210-5p&showcnc=1&shownc=1&shownc_nc=1&showncf1=1&showncf2=1&subset=1	-0.55	-0.55	N/A
hsa-miR-210-5p	MIMAT0026475	TMEM78	ENST00000323223.2	transmembrane protein 78	http://www.targetscan.org/cgi-bin/targetscan/vert_71/view_gene.cgi?rs=ENST00000323223.2&taxid=9606&members=miR-210-5p&showcnc=1&shownc=1&shownc_nc=1&showncf1=1&showncf2=1&subset=1	-0.55	-0.55	N/A
hsa-miR-210-5p	MIMAT0026475	PDZD3	ENST00000531114.1	PDZ domain containing 3	http://www.targetscan.org/cgi-bin/targetscan/vert_71/view_gene.cgi?rs=ENST00000531114.1&taxid=9606&members=miR-210-5p&showcnc=1&shownc=1&shownc_nc=1&showncf1=1&showncf2=1&subset=1	-0.55	-0.66	N/A
hsa-miR-210-5p	MIMAT0026475	CTRC	ENST00000375943.2	chymotrypsin C (caldecrin)	http://www.targetscan.org/cgi-bin/targetscan/vert_71/view_gene.cgi?rs=ENST00000375943.2&taxid=9606&members=miR-210-5p&showcnc=1&shownc=1&shownc_nc=1&showncf1=1&showncf2=1&subset=1	-0.55	-0.55	N/A
hsa-miR-210-5p	MIMAT0026475	ZDHHC8	ENST00000334554.7	zinc finger, DHHC-type containing 8	http://www.targetscan.org/cgi-bin/targetscan/vert_71/view_gene.cgi?rs=ENST00000334554.7&taxid=9606&members=miR-210-5p&showcnc=1&shownc=1&shownc_nc=1&showncf1=1&showncf2=1&subset=1	-0.55	-0.55	N/A
hsa-miR-210-5p	MIMAT0026475	GPC1	ENST00000264039.2	glypican 1	http://www.targetscan.org/cgi-bin/targetscan/vert_71/view_gene.cgi?rs=ENST00000264039.2&taxid=9606&members=miR-210-5p&showcnc=1&shownc=1&shownc_nc=1&showncf1=1&showncf2=1&subset=1	-0.54	-0.55	N/A
hsa-miR-210-5p	MIMAT0026475	DOK1	ENST00000340004.6	docking protein 1, 62kDa (downstream of tyrosine kinase 1)	http://www.targetscan.org/cgi-bin/targetscan/vert_71/view_gene.cgi?rs=ENST00000340004.6&taxid=9606&members=miR-210-5p&showcnc=1&shownc=1&shownc_nc=1&showncf1=1&showncf2=1&subset=1	-0.54	-0.58	N/A
hsa-miR-210-5p	MIMAT0026475	LDLRAD2	ENST00000344642.2	low density lipoprotein receptor class A domain containing 2	http://www.targetscan.org/cgi-bin/targetscan/vert_71/view_gene.cgi?rs=ENST00000344642.2&taxid=9606&members=miR-210-5p&showcnc=1&shownc=1&shownc_nc=1&showncf1=1&showncf2=1&subset=1	-0.53	-0.53	N/A
hsa-miR-210-5p	MIMAT0026475	PRRG2	ENST00000246794.5	proline rich Gla (G-carboxyglutamic acid) 2	http://www.targetscan.org/cgi-bin/targetscan/vert_71/view_gene.cgi?rs=ENST00000246794.5&taxid=9606&members=miR-210-5p&showcnc=1&shownc=1&shownc_nc=1&showncf1=1&showncf2=1&subset=1	-0.53	-0.53	N/A
hsa-miR-210-5p	MIMAT0026475	BEX4	ENST00000372695.5	brain expressed, X-linked 4	http://www.targetscan.org/cgi-bin/targetscan/vert_71/view_gene.cgi?rs=ENST00000372695.5&taxid=9606&members=miR-210-5p&showcnc=1&shownc=1&shownc_nc=1&showncf1=1&showncf2=1&subset=1	-0.53	-0.56	N/A
hsa-miR-210-5p	MIMAT0026475	FOXP3	ENST00000376207.4	forkhead box P3	http://www.targetscan.org/cgi-bin/targetscan/vert_71/view_gene.cgi?rs=ENST00000376207.4&taxid=9606&members=miR-210-5p&showcnc=1&shownc=1&shownc_nc=1&showncf1=1&showncf2=1&subset=1	-0.53	-0.53	N/A
hsa-miR-210-5p	MIMAT0026475	WDR65	ENST00000528956.1	WD repeat domain 65	http://www.targetscan.org/cgi-bin/targetscan/vert_71/view_gene.cgi?rs=ENST00000528956.1&taxid=9606&members=miR-210-5p&showcnc=1&shownc=1&shownc_nc=1&showncf1=1&showncf2=1&subset=1	-0.53	-0.53	N/A
hsa-miR-210-5p	MIMAT0026475	FAM78A	ENST00000372269.3	family with sequence similarity 78, member A	http://www.targetscan.org/cgi-bin/targetscan/vert_71/view_gene.cgi?rs=ENST00000372269.3&taxid=9606&members=miR-210-5p&showcnc=1&shownc=1&shownc_nc=1&showncf1=1&showncf2=1&subset=1	-0.53	-0.6	N/A
hsa-miR-210-5p	MIMAT0026475	CELA3A	ENST00000374663.1	chymotrypsin-like elastase family, member 3A	http://www.targetscan.org/cgi-bin/targetscan/vert_71/view_gene.cgi?rs=ENST00000374663.1&taxid=9606&members=miR-210-5p&showcnc=1&shownc=1&shownc_nc=1&showncf1=1&showncf2=1&subset=1	-0.53	-0.53	N/A
hsa-miR-210-5p	MIMAT0026475	ISY1-RAB43	ENST00000418265.1	ISY1-RAB43 readthrough	http://www.targetscan.org/cgi-bin/targetscan/vert_71/view_gene.cgi?rs=ENST00000418265.1&taxid=9606&members=miR-210-5p&showcnc=1&shownc=1&shownc_nc=1&showncf1=1&showncf2=1&subset=1	-0.53	-0.53	N/A
hsa-miR-210-5p	MIMAT0026475	EMC10	ENST00000376918.3	ER membrane protein complex subunit 10	http://www.targetscan.org/cgi-bin/targetscan/vert_71/view_gene.cgi?rs=ENST00000376918.3&taxid=9606&members=miR-210-5p&showcnc=1&shownc=1&shownc_nc=1&showncf1=1&showncf2=1&subset=1	-0.53	-0.61	N/A
hsa-miR-210-5p	MIMAT0026475	FAM86C1	ENST00000359244.4	family with sequence similarity 86, member C1	http://www.targetscan.org/cgi-bin/targetscan/vert_71/view_gene.cgi?rs=ENST00000359244.4&taxid=9606&members=miR-210-5p&showcnc=1&shownc=1&shownc_nc=1&showncf1=1&showncf2=1&subset=1	-0.53	-0.53	N/A
hsa-miR-210-5p	MIMAT0026475	ALDH3B2	ENST00000530069.1	aldehyde dehydrogenase 3 family, member B2	http://www.targetscan.org/cgi-bin/targetscan/vert_71/view_gene.cgi?rs=ENST00000530069.1&taxid=9606&members=miR-210-5p&showcnc=1&shownc=1&shownc_nc=1&showncf1=1&showncf2=1&subset=1	-0.52	-0.52	N/A
hsa-miR-210-5p	MIMAT0026475	ADAM33	ENST00000356518.2	ADAM metallopeptidase domain 33	http://www.targetscan.org/cgi-bin/targetscan/vert_71/view_gene.cgi?rs=ENST00000356518.2&taxid=9606&members=miR-210-5p&showcnc=1&shownc=1&shownc_nc=1&showncf1=1&showncf2=1&subset=1	-0.52	-0.52	N/A
hsa-miR-210-5p	MIMAT0026475	C16orf90	ENST00000437192.3	chromosome 16 open reading frame 90	http://www.targetscan.org/cgi-bin/targetscan/vert_71/view_gene.cgi?rs=ENST00000437192.3&taxid=9606&members=miR-210-5p&showcnc=1&shownc=1&shownc_nc=1&showncf1=1&showncf2=1&subset=1	-0.52	-0.52	N/A
hsa-miR-210-5p	MIMAT0026475	FAM131A	ENST00000310585.4	family with sequence similarity 131, member A	http://www.targetscan.org/cgi-bin/targetscan/vert_71/view_gene.cgi?rs=ENST00000310585.4&taxid=9606&members=miR-210-5p&showcnc=1&shownc=1&shownc_nc=1&showncf1=1&showncf2=1&subset=1	-0.52	-0.52	N/A
hsa-miR-210-5p	MIMAT0026475	MOGS	ENST00000409065.1	mannosyl-oligosaccharide glucosidase	http://www.targetscan.org/cgi-bin/targetscan/vert_71/view_gene.cgi?rs=ENST00000409065.1&taxid=9606&members=miR-210-5p&showcnc=1&shownc=1&shownc_nc=1&showncf1=1&showncf2=1&subset=1	-0.52	-0.52	N/A
hsa-miR-210-5p	MIMAT0026475	PRAMEF5	ENST00000376168.1	PRAME family member 5	http://www.targetscan.org/cgi-bin/targetscan/vert_71/view_gene.cgi?rs=ENST00000376168.1&taxid=9606&members=miR-210-5p&showcnc=1&shownc=1&shownc_nc=1&showncf1=1&showncf2=1&subset=1	-0.52	-0.52	N/A
hsa-miR-210-5p	MIMAT0026475	FAM86B1	ENST00000448228.2	family with sequence similarity 86, member B1	http://www.targetscan.org/cgi-bin/targetscan/vert_71/view_gene.cgi?rs=ENST00000448228.2&taxid=9606&members=miR-210-5p&showcnc=1&shownc=1&shownc_nc=1&showncf1=1&showncf2=1&subset=1	-0.52	-0.52	N/A
hsa-miR-210-5p	MIMAT0026475	SIAE	ENST00000263593.3	sialic acid acetylesterase	http://www.targetscan.org/cgi-bin/targetscan/vert_71/view_gene.cgi?rs=ENST00000263593.3&taxid=9606&members=miR-210-5p&showcnc=1&shownc=1&shownc_nc=1&showncf1=1&showncf2=1&subset=1	-0.52	-0.52	N/A
hsa-miR-210-5p	MIMAT0026475	PRAMEF6	ENST00000376182.1	PRAME family member 6	http://www.targetscan.org/cgi-bin/targetscan/vert_71/view_gene.cgi?rs=ENST00000376182.1&taxid=9606&members=miR-210-5p&showcnc=1&shownc=1&shownc_nc=1&showncf1=1&showncf2=1&subset=1	-0.52	-0.52	N/A
hsa-miR-210-5p	MIMAT0026475	LINGO1	ENST00000355300.6	leucine rich repeat and Ig domain containing 1	http://www.targetscan.org/cgi-bin/targetscan/vert_71/view_gene.cgi?rs=ENST00000355300.6&taxid=9606&members=miR-210-5p&showcnc=1&shownc=1&shownc_nc=1&showncf1=1&showncf2=1&subset=1	-0.52	-0.57	N/A
hsa-miR-210-5p	MIMAT0026475	NOP2	ENST00000545200.1	NOP2 nucleolar protein	http://www.targetscan.org/cgi-bin/targetscan/vert_71/view_gene.cgi?rs=ENST00000545200.1&taxid=9606&members=miR-210-5p&showcnc=1&shownc=1&shownc_nc=1&showncf1=1&showncf2=1&subset=1	-0.52	-0.52	N/A
hsa-miR-210-5p	MIMAT0026475	ZNF385B	ENST00000410066.1	zinc finger protein 385B	http://www.targetscan.org/cgi-bin/targetscan/vert_71/view_gene.cgi?rs=ENST00000410066.1&taxid=9606&members=miR-210-5p&showcnc=1&shownc=1&shownc_nc=1&showncf1=1&showncf2=1&subset=1	-0.52	-0.52	N/A
hsa-miR-210-5p	MIMAT0026475	HIC2	ENST00000407464.2	hypermethylated in cancer 2	http://www.targetscan.org/cgi-bin/targetscan/vert_71/view_gene.cgi?rs=ENST00000407464.2&taxid=9606&members=miR-210-5p&showcnc=1&shownc=1&shownc_nc=1&showncf1=1&showncf2=1&subset=1	-0.52	-0.52	N/A
hsa-miR-210-5p	MIMAT0026475	GNAZ	ENST00000248996.4	guanine nucleotide binding protein (G protein), alpha z polypeptide	http://www.targetscan.org/cgi-bin/targetscan/vert_71/view_gene.cgi?rs=ENST00000248996.4&taxid=9606&members=miR-210-5p&showcnc=1&shownc=1&shownc_nc=1&showncf1=1&showncf2=1&subset=1	-0.52	-0.52	N/A
hsa-miR-210-5p	MIMAT0026475	TMEM62	ENST00000260403.2	transmembrane protein 62	http://www.targetscan.org/cgi-bin/targetscan/vert_71/view_gene.cgi?rs=ENST00000260403.2&taxid=9606&members=miR-210-5p&showcnc=1&shownc=1&shownc_nc=1&showncf1=1&showncf2=1&subset=1	-0.51	-0.51	N/A
hsa-miR-210-5p	MIMAT0026475	TMEM234	ENST00000373593.1	transmembrane protein 234	http://www.targetscan.org/cgi-bin/targetscan/vert_71/view_gene.cgi?rs=ENST00000373593.1&taxid=9606&members=miR-210-5p&showcnc=1&shownc=1&shownc_nc=1&showncf1=1&showncf2=1&subset=1	-0.51	-0.51	N/A
hsa-miR-210-5p	MIMAT0026475	DNASE1L3	ENST00000486455.1	deoxyribonuclease I-like 3	http://www.targetscan.org/cgi-bin/targetscan/vert_71/view_gene.cgi?rs=ENST00000486455.1&taxid=9606&members=miR-210-5p&showcnc=1&shownc=1&shownc_nc=1&showncf1=1&showncf2=1&subset=1	-0.51	-0.51	N/A
hsa-miR-210-5p	MIMAT0026475	OASL	ENST00000339275.5	2'-5'-oligoadenylate synthetase-like	http://www.targetscan.org/cgi-bin/targetscan/vert_71/view_gene.cgi?rs=ENST00000339275.5&taxid=9606&members=miR-210-5p&showcnc=1&shownc=1&shownc_nc=1&showncf1=1&showncf2=1&subset=1	-0.51	-0.51	N/A
hsa-miR-210-5p	MIMAT0026475	ORMDL3	ENST00000304046.2	ORM1-like 3 (S. cerevisiae)	http://www.targetscan.org/cgi-bin/targetscan/vert_71/view_gene.cgi?rs=ENST00000304046.2&taxid=9606&members=miR-210-5p&showcnc=1&shownc=1&shownc_nc=1&showncf1=1&showncf2=1&subset=1	-0.51	-0.56	N/A
hsa-miR-210-5p	MIMAT0026475	TFEB	ENST00000230323.4	transcription factor EB	http://www.targetscan.org/cgi-bin/targetscan/vert_71/view_gene.cgi?rs=ENST00000230323.4&taxid=9606&members=miR-210-5p&showcnc=1&shownc=1&shownc_nc=1&showncf1=1&showncf2=1&subset=1	-0.51	-0.51	N/A
hsa-miR-210-5p	MIMAT0026475	MOB2	ENST00000329957.6	MOB kinase activator 2	http://www.targetscan.org/cgi-bin/targetscan/vert_71/view_gene.cgi?rs=ENST00000329957.6&taxid=9606&members=miR-210-5p&showcnc=1&shownc=1&shownc_nc=1&showncf1=1&showncf2=1&subset=1	-0.51	-0.51	N/A
hsa-miR-210-5p	MIMAT0026475	PRAMEF26	ENST00000423177.1	PRAME family member 26	http://www.targetscan.org/cgi-bin/targetscan/vert_71/view_gene.cgi?rs=ENST00000423177.1&taxid=9606&members=miR-210-5p&showcnc=1&shownc=1&shownc_nc=1&showncf1=1&showncf2=1&subset=1	-0.51	-0.51	N/A
hsa-miR-210-5p	MIMAT0026475	VPS37D	ENST00000451519.1	vacuolar protein sorting 37 homolog D (S. cerevisiae)	http://www.targetscan.org/cgi-bin/targetscan/vert_71/view_gene.cgi?rs=ENST00000451519.1&taxid=9606&members=miR-210-5p&showcnc=1&shownc=1&shownc_nc=1&showncf1=1&showncf2=1&subset=1	-0.51	-0.51	N/A
hsa-miR-210-5p	MIMAT0026475	EP300	ENST00000263253.7	E1A binding protein p300	http://www.targetscan.org/cgi-bin/targetscan/vert_71/view_gene.cgi?rs=ENST00000263253.7&taxid=9606&members=miR-210-5p&showcnc=1&shownc=1&shownc_nc=1&showncf1=1&showncf2=1&subset=1	-0.51	-0.52	N/A
hsa-miR-210-5p	MIMAT0026475	ANKRD18A	ENST00000313339.3	ankyrin repeat domain 18A	http://www.targetscan.org/cgi-bin/targetscan/vert_71/view_gene.cgi?rs=ENST00000313339.3&taxid=9606&members=miR-210-5p&showcnc=1&shownc=1&shownc_nc=1&showncf1=1&showncf2=1&subset=1	-0.51	-0.51	N/A
hsa-miR-210-5p	MIMAT0026475	CLCF1	ENST00000312438.7	cardiotrophin-like cytokine factor 1	http://www.targetscan.org/cgi-bin/targetscan/vert_71/view_gene.cgi?rs=ENST00000312438.7&taxid=9606&members=miR-210-5p&showcnc=1&shownc=1&shownc_nc=1&showncf1=1&showncf2=1&subset=1	-0.51	-0.51	N/A
hsa-miR-210-5p	MIMAT0026475	HSD3B2	ENST00000543831.1	hydroxy-delta-5-steroid dehydrogenase, 3 beta- and steroid delta-isomerase 2	http://www.targetscan.org/cgi-bin/targetscan/vert_71/view_gene.cgi?rs=ENST00000543831.1&taxid=9606&members=miR-210-5p&showcnc=1&shownc=1&shownc_nc=1&showncf1=1&showncf2=1&subset=1	-0.51	-0.51	N/A
hsa-miR-210-5p	MIMAT0026475	SLC30A2	ENST00000374278.3	solute carrier family 30 (zinc transporter), member 2	http://www.targetscan.org/cgi-bin/targetscan/vert_71/view_gene.cgi?rs=ENST00000374278.3&taxid=9606&members=miR-210-5p&showcnc=1&shownc=1&shownc_nc=1&showncf1=1&showncf2=1&subset=1	-0.51	-0.51	N/A
hsa-miR-210-5p	MIMAT0026475	RNF215	ENST00000382363.3	ring finger protein 215	http://www.targetscan.org/cgi-bin/targetscan/vert_71/view_gene.cgi?rs=ENST00000382363.3&taxid=9606&members=miR-210-5p&showcnc=1&shownc=1&shownc_nc=1&showncf1=1&showncf2=1&subset=1	-0.51	-0.51	N/A
hsa-miR-210-5p	MIMAT0026475	GNB3	ENST00000229264.3	guanine nucleotide binding protein (G protein), beta polypeptide 3	http://www.targetscan.org/cgi-bin/targetscan/vert_71/view_gene.cgi?rs=ENST00000229264.3&taxid=9606&members=miR-210-5p&showcnc=1&shownc=1&shownc_nc=1&showncf1=1&showncf2=1&subset=1	-0.51	-0.51	N/A
hsa-miR-210-5p	MIMAT0026475	GPR20	ENST00000377741.3	G protein-coupled receptor 20	http://www.targetscan.org/cgi-bin/targetscan/vert_71/view_gene.cgi?rs=ENST00000377741.3&taxid=9606&members=miR-210-5p&showcnc=1&shownc=1&shownc_nc=1&showncf1=1&showncf2=1&subset=1	-0.51	-0.59	N/A
hsa-miR-210-5p	MIMAT0026475	BEND6	ENST00000370750.2	BEN domain containing 6	http://www.targetscan.org/cgi-bin/targetscan/vert_71/view_gene.cgi?rs=ENST00000370750.2&taxid=9606&members=miR-210-5p&showcnc=1&shownc=1&shownc_nc=1&showncf1=1&showncf2=1&subset=1	-0.51	-0.51	N/A
hsa-miR-210-5p	MIMAT0026475	PPP5C	ENST00000012443.4	protein phosphatase 5, catalytic subunit	http://www.targetscan.org/cgi-bin/targetscan/vert_71/view_gene.cgi?rs=ENST00000012443.4&taxid=9606&members=miR-210-5p&showcnc=1&shownc=1&shownc_nc=1&showncf1=1&showncf2=1&subset=1	-0.51	-0.51	N/A
hsa-miR-210-5p	MIMAT0026475	AC110781.3	ENST00000402221.1	Protein LOC100128374	http://www.targetscan.org/cgi-bin/targetscan/vert_71/view_gene.cgi?rs=ENST00000402221.1&taxid=9606&members=miR-210-5p&showcnc=1&shownc=1&shownc_nc=1&showncf1=1&showncf2=1&subset=1	-0.5	-0.5	N/A
hsa-miR-210-5p	MIMAT0026475	GAS2L2	ENST00000254466.6	growth arrest-specific 2 like 2	http://www.targetscan.org/cgi-bin/targetscan/vert_71/view_gene.cgi?rs=ENST00000254466.6&taxid=9606&members=miR-210-5p&showcnc=1&shownc=1&shownc_nc=1&showncf1=1&showncf2=1&subset=1	-0.5	-0.5	N/A
hsa-miR-210-5p	MIMAT0026475	PRAMEF11	ENST00000535591.1	PRAME family member 11	http://www.targetscan.org/cgi-bin/targetscan/vert_71/view_gene.cgi?rs=ENST00000535591.1&taxid=9606&members=miR-210-5p&showcnc=1&shownc=1&shownc_nc=1&showncf1=1&showncf2=1&subset=1	-0.5	-0.5	N/A
hsa-miR-210-5p	MIMAT0026475	SOX4	ENST00000244745.1	SRY (sex determining region Y)-box 4	http://www.targetscan.org/cgi-bin/targetscan/vert_71/view_gene.cgi?rs=ENST00000244745.1&taxid=9606&members=miR-210-5p&showcnc=1&shownc=1&shownc_nc=1&showncf1=1&showncf2=1&subset=1	-0.5	-0.58	N/A
hsa-miR-210-5p	MIMAT0026475	ZNF197	ENST00000383745.2	zinc finger protein 197	http://www.targetscan.org/cgi-bin/targetscan/vert_71/view_gene.cgi?rs=ENST00000383745.2&taxid=9606&members=miR-210-5p&showcnc=1&shownc=1&shownc_nc=1&showncf1=1&showncf2=1&subset=1	-0.5	-0.53	N/A
hsa-miR-210-5p	MIMAT0026475	NPNT	ENST00000379987.2	nephronectin	http://www.targetscan.org/cgi-bin/targetscan/vert_71/view_gene.cgi?rs=ENST00000379987.2&taxid=9606&members=miR-210-5p&showcnc=1&shownc=1&shownc_nc=1&showncf1=1&showncf2=1&subset=1	-0.5	-0.5	N/A
hsa-miR-210-5p	MIMAT0026475	ARRDC2	ENST00000379656.3	arrestin domain containing 2	http://www.targetscan.org/cgi-bin/targetscan/vert_71/view_gene.cgi?rs=ENST00000379656.3&taxid=9606&members=miR-210-5p&showcnc=1&shownc=1&shownc_nc=1&showncf1=1&showncf2=1&subset=1	-0.49	-0.5	N/A
hsa-miR-210-5p	MIMAT0026475	MRPS11	ENST00000325844.4	mitochondrial ribosomal protein S11	http://www.targetscan.org/cgi-bin/targetscan/vert_71/view_gene.cgi?rs=ENST00000325844.4&taxid=9606&members=miR-210-5p&showcnc=1&shownc=1&shownc_nc=1&showncf1=1&showncf2=1&subset=1	-0.49	-0.6	N/A
hsa-miR-210-5p	MIMAT0026475	BCL2L2	ENST00000250405.5	BCL2-like 2	http://www.targetscan.org/cgi-bin/targetscan/vert_71/view_gene.cgi?rs=ENST00000250405.5&taxid=9606&members=miR-210-5p&showcnc=1&shownc=1&shownc_nc=1&showncf1=1&showncf2=1&subset=1	-0.49	-0.5	N/A
hsa-miR-210-5p	MIMAT0026475	JMJD8	ENST00000412368.2	jumonji domain containing 8	http://www.targetscan.org/cgi-bin/targetscan/vert_71/view_gene.cgi?rs=ENST00000412368.2&taxid=9606&members=miR-210-5p&showcnc=1&shownc=1&shownc_nc=1&showncf1=1&showncf2=1&subset=1	-0.49	-0.56	N/A
hsa-miR-210-5p	MIMAT0026475	SNX8	ENST00000222990.3	sorting nexin 8	http://www.targetscan.org/cgi-bin/targetscan/vert_71/view_gene.cgi?rs=ENST00000222990.3&taxid=9606&members=miR-210-5p&showcnc=1&shownc=1&shownc_nc=1&showncf1=1&showncf2=1&subset=1	-0.49	-0.54	N/A
hsa-miR-210-5p	MIMAT0026475	MAP6	ENST00000304771.3	microtubule-associated protein 6	http://www.targetscan.org/cgi-bin/targetscan/vert_71/view_gene.cgi?rs=ENST00000304771.3&taxid=9606&members=miR-210-5p&showcnc=1&shownc=1&shownc_nc=1&showncf1=1&showncf2=1&subset=1	-0.49	-0.49	N/A
hsa-miR-210-5p	MIMAT0026475	EFNA3	ENST00000368408.3	ephrin-A3	http://www.targetscan.org/cgi-bin/targetscan/vert_71/view_gene.cgi?rs=ENST00000368408.3&taxid=9606&members=miR-210-5p&showcnc=1&shownc=1&shownc_nc=1&showncf1=1&showncf2=1&subset=1	-0.49	-0.49	N/A
hsa-miR-210-5p	MIMAT0026475	C1QTNF8	ENST00000328449.5	C1q and tumor necrosis factor related protein 8	http://www.targetscan.org/cgi-bin/targetscan/vert_71/view_gene.cgi?rs=ENST00000328449.5&taxid=9606&members=miR-210-5p&showcnc=1&shownc=1&shownc_nc=1&showncf1=1&showncf2=1&subset=1	-0.49	-0.55	N/A
hsa-miR-210-5p	MIMAT0026475	RPA2	ENST00000373912.3	replication protein A2, 32kDa	http://www.targetscan.org/cgi-bin/targetscan/vert_71/view_gene.cgi?rs=ENST00000373912.3&taxid=9606&members=miR-210-5p&showcnc=1&shownc=1&shownc_nc=1&showncf1=1&showncf2=1&subset=1	-0.49	-0.49	N/A
hsa-miR-210-5p	MIMAT0026475	NOL4	ENST00000261592.5	nucleolar protein 4	http://www.targetscan.org/cgi-bin/targetscan/vert_71/view_gene.cgi?rs=ENST00000261592.5&taxid=9606&members=miR-210-5p&showcnc=1&shownc=1&shownc_nc=1&showncf1=1&showncf2=1&subset=1	-0.49	-0.49	N/A
hsa-miR-210-5p	MIMAT0026475	TRABD2B	ENST00000606738.2	TraB domain containing 2B	http://www.targetscan.org/cgi-bin/targetscan/vert_71/view_gene.cgi?rs=ENST00000606738.2&taxid=9606&members=miR-210-5p&showcnc=1&shownc=1&shownc_nc=1&showncf1=1&showncf2=1&subset=1	-0.49	-0.67	N/A
hsa-miR-210-5p	MIMAT0026475	STRA13	ENST00000580435.1	stimulated by retinoic acid 13	http://www.targetscan.org/cgi-bin/targetscan/vert_71/view_gene.cgi?rs=ENST00000580435.1&taxid=9606&members=miR-210-5p&showcnc=1&shownc=1&shownc_nc=1&showncf1=1&showncf2=1&subset=1	-0.49	-0.49	N/A
hsa-miR-210-5p	MIMAT0026475	SCGN	ENST00000377961.2	secretagogin, EF-hand calcium binding protein	http://www.targetscan.org/cgi-bin/targetscan/vert_71/view_gene.cgi?rs=ENST00000377961.2&taxid=9606&members=miR-210-5p&showcnc=1&shownc=1&shownc_nc=1&showncf1=1&showncf2=1&subset=1	-0.49	-0.49	N/A
hsa-miR-210-5p	MIMAT0026475	CTDSP1	ENST00000273062.2	CTD (carboxy-terminal domain, RNA polymerase II, polypeptide A) small phosphatase 1	http://www.targetscan.org/cgi-bin/targetscan/vert_71/view_gene.cgi?rs=ENST00000273062.2&taxid=9606&members=miR-210-5p&showcnc=1&shownc=1&shownc_nc=1&showncf1=1&showncf2=1&subset=1	-0.49	-0.49	N/A
hsa-miR-210-5p	MIMAT0026475	CRTC1	ENST00000338797.6	CREB regulated transcription coactivator 1	http://www.targetscan.org/cgi-bin/targetscan/vert_71/view_gene.cgi?rs=ENST00000338797.6&taxid=9606&members=miR-210-5p&showcnc=1&shownc=1&shownc_nc=1&showncf1=1&showncf2=1&subset=1	-0.49	-0.52	N/A
hsa-miR-210-5p	MIMAT0026475	GPR113	ENST00000421160.2	G protein-coupled receptor 113	http://www.targetscan.org/cgi-bin/targetscan/vert_71/view_gene.cgi?rs=ENST00000421160.2&taxid=9606&members=miR-210-5p&showcnc=1&shownc=1&shownc_nc=1&showncf1=1&showncf2=1&subset=1	-0.49	-0.49	N/A
hsa-miR-210-5p	MIMAT0026475	ZFYVE28	ENST00000508471.1	zinc finger, FYVE domain containing 28	http://www.targetscan.org/cgi-bin/targetscan/vert_71/view_gene.cgi?rs=ENST00000508471.1&taxid=9606&members=miR-210-5p&showcnc=1&shownc=1&shownc_nc=1&showncf1=1&showncf2=1&subset=1	-0.49	-0.61	N/A
hsa-miR-210-5p	MIMAT0026475	IP6K3	ENST00000451316.1	inositol hexakisphosphate kinase 3	http://www.targetscan.org/cgi-bin/targetscan/vert_71/view_gene.cgi?rs=ENST00000451316.1&taxid=9606&members=miR-210-5p&showcnc=1&shownc=1&shownc_nc=1&showncf1=1&showncf2=1&subset=1	-0.49	-0.49	N/A
hsa-miR-210-5p	MIMAT0026475	SRSF6	ENST00000244020.3	serine/arginine-rich splicing factor 6	http://www.targetscan.org/cgi-bin/targetscan/vert_71/view_gene.cgi?rs=ENST00000244020.3&taxid=9606&members=miR-210-5p&showcnc=1&shownc=1&shownc_nc=1&showncf1=1&showncf2=1&subset=1	-0.49	-0.49	N/A
hsa-miR-210-5p	MIMAT0026475	ST3GAL4	ENST00000444328.2	ST3 beta-galactoside alpha-2,3-sialyltransferase 4	http://www.targetscan.org/cgi-bin/targetscan/vert_71/view_gene.cgi?rs=ENST00000444328.2&taxid=9606&members=miR-210-5p&showcnc=1&shownc=1&shownc_nc=1&showncf1=1&showncf2=1&subset=1	-0.48	-0.48	N/A
hsa-miR-210-5p	MIMAT0026475	ZNF343	ENST00000278772.4	zinc finger protein 343	http://www.targetscan.org/cgi-bin/targetscan/vert_71/view_gene.cgi?rs=ENST00000278772.4&taxid=9606&members=miR-210-5p&showcnc=1&shownc=1&shownc_nc=1&showncf1=1&showncf2=1&subset=1	-0.48	-0.48	N/A
hsa-miR-210-5p	MIMAT0026475	CHST7	ENST00000276055.3	carbohydrate (N-acetylglucosamine 6-O) sulfotransferase 7	http://www.targetscan.org/cgi-bin/targetscan/vert_71/view_gene.cgi?rs=ENST00000276055.3&taxid=9606&members=miR-210-5p&showcnc=1&shownc=1&shownc_nc=1&showncf1=1&showncf2=1&subset=1	-0.48	-0.48	N/A
hsa-miR-210-5p	MIMAT0026475	RORC	ENST00000356728.6	RAR-related orphan receptor C	http://www.targetscan.org/cgi-bin/targetscan/vert_71/view_gene.cgi?rs=ENST00000356728.6&taxid=9606&members=miR-210-5p&showcnc=1&shownc=1&shownc_nc=1&showncf1=1&showncf2=1&subset=1	-0.48	-0.48	N/A
hsa-miR-210-5p	MIMAT0026475	RGS14	ENST00000408923.3	regulator of G-protein signaling 14	http://www.targetscan.org/cgi-bin/targetscan/vert_71/view_gene.cgi?rs=ENST00000408923.3&taxid=9606&members=miR-210-5p&showcnc=1&shownc=1&shownc_nc=1&showncf1=1&showncf2=1&subset=1	-0.48	-0.48	N/A
hsa-miR-210-5p	MIMAT0026475	PHC2	ENST00000431992.1	polyhomeotic homolog 2 (Drosophila)	http://www.targetscan.org/cgi-bin/targetscan/vert_71/view_gene.cgi?rs=ENST00000431992.1&taxid=9606&members=miR-210-5p&showcnc=1&shownc=1&shownc_nc=1&showncf1=1&showncf2=1&subset=1	-0.48	-0.48	N/A
hsa-miR-210-5p	MIMAT0026475	FGF23	ENST00000237837.1	fibroblast growth factor 23	http://www.targetscan.org/cgi-bin/targetscan/vert_71/view_gene.cgi?rs=ENST00000237837.1&taxid=9606&members=miR-210-5p&showcnc=1&shownc=1&shownc_nc=1&showncf1=1&showncf2=1&subset=1	-0.48	-0.48	N/A
hsa-miR-210-5p	MIMAT0026475	IFT46	ENST00000530872.1	intraflagellar transport 46 homolog (Chlamydomonas)	http://www.targetscan.org/cgi-bin/targetscan/vert_71/view_gene.cgi?rs=ENST00000530872.1&taxid=9606&members=miR-210-5p&showcnc=1&shownc=1&shownc_nc=1&showncf1=1&showncf2=1&subset=1	-0.48	-0.48	N/A
hsa-miR-210-5p	MIMAT0026475	PROK1	ENST00000271331.3	prokineticin 1	http://www.targetscan.org/cgi-bin/targetscan/vert_71/view_gene.cgi?rs=ENST00000271331.3&taxid=9606&members=miR-210-5p&showcnc=1&shownc=1&shownc_nc=1&showncf1=1&showncf2=1&subset=1	-0.48	-0.48	N/A
hsa-miR-210-5p	MIMAT0026475	PDE6C	ENST00000371447.3	phosphodiesterase 6C, cGMP-specific, cone, alpha prime	http://www.targetscan.org/cgi-bin/targetscan/vert_71/view_gene.cgi?rs=ENST00000371447.3&taxid=9606&members=miR-210-5p&showcnc=1&shownc=1&shownc_nc=1&showncf1=1&showncf2=1&subset=1	-0.48	-0.48	N/A
hsa-miR-210-5p	MIMAT0026475	SCAMP5	ENST00000425597.3	secretory carrier membrane protein 5	http://www.targetscan.org/cgi-bin/targetscan/vert_71/view_gene.cgi?rs=ENST00000425597.3&taxid=9606&members=miR-210-5p&showcnc=1&shownc=1&shownc_nc=1&showncf1=1&showncf2=1&subset=1	-0.48	-0.48	N/A
hsa-miR-210-5p	MIMAT0026475	SIX5	ENST00000560168.1	SIX homeobox 5	http://www.targetscan.org/cgi-bin/targetscan/vert_71/view_gene.cgi?rs=ENST00000560168.1&taxid=9606&members=miR-210-5p&showcnc=1&shownc=1&shownc_nc=1&showncf1=1&showncf2=1&subset=1	-0.48	-0.5	N/A
hsa-miR-210-5p	MIMAT0026475	LASP1	ENST00000318008.6	LIM and SH3 protein 1	http://www.targetscan.org/cgi-bin/targetscan/vert_71/view_gene.cgi?rs=ENST00000318008.6&taxid=9606&members=miR-210-5p&showcnc=1&shownc=1&shownc_nc=1&showncf1=1&showncf2=1&subset=1	-0.48	-0.49	N/A
hsa-miR-210-5p	MIMAT0026475	HES2	ENST00000377834.4	hairy and enhancer of split 2 (Drosophila)	http://www.targetscan.org/cgi-bin/targetscan/vert_71/view_gene.cgi?rs=ENST00000377834.4&taxid=9606&members=miR-210-5p&showcnc=1&shownc=1&shownc_nc=1&showncf1=1&showncf2=1&subset=1	-0.47	-0.47	N/A
hsa-miR-210-5p	MIMAT0026475	C11orf21	ENST00000381153.3	chromosome 11 open reading frame 21	http://www.targetscan.org/cgi-bin/targetscan/vert_71/view_gene.cgi?rs=ENST00000381153.3&taxid=9606&members=miR-210-5p&showcnc=1&shownc=1&shownc_nc=1&showncf1=1&showncf2=1&subset=1	-0.47	-0.47	N/A
hsa-miR-210-5p	MIMAT0026475	JPH2	ENST00000372980.3	junctophilin 2	http://www.targetscan.org/cgi-bin/targetscan/vert_71/view_gene.cgi?rs=ENST00000372980.3&taxid=9606&members=miR-210-5p&showcnc=1&shownc=1&shownc_nc=1&showncf1=1&showncf2=1&subset=1	-0.47	-0.49	N/A
hsa-miR-210-5p	MIMAT0026475	RPUSD1	ENST00000565809.1	RNA pseudouridylate synthase domain containing 1	http://www.targetscan.org/cgi-bin/targetscan/vert_71/view_gene.cgi?rs=ENST00000565809.1&taxid=9606&members=miR-210-5p&showcnc=1&shownc=1&shownc_nc=1&showncf1=1&showncf2=1&subset=1	-0.47	-0.47	N/A
hsa-miR-210-5p	MIMAT0026475	C17orf96	ENST00000325814.5	chromosome 17 open reading frame 96	http://www.targetscan.org/cgi-bin/targetscan/vert_71/view_gene.cgi?rs=ENST00000325814.5&taxid=9606&members=miR-210-5p&showcnc=1&shownc=1&shownc_nc=1&showncf1=1&showncf2=1&subset=1	-0.47	-0.47	N/A
hsa-miR-210-5p	MIMAT0026475	MAVS	ENST00000428216.2	mitochondrial antiviral signaling protein	http://www.targetscan.org/cgi-bin/targetscan/vert_71/view_gene.cgi?rs=ENST00000428216.2&taxid=9606&members=miR-210-5p&showcnc=1&shownc=1&shownc_nc=1&showncf1=1&showncf2=1&subset=1	-0.47	-0.69	N/A
hsa-miR-210-5p	MIMAT0026475	AQP1	ENST00000509504.1	Uncharacterized protein	http://www.targetscan.org/cgi-bin/targetscan/vert_71/view_gene.cgi?rs=ENST00000509504.1&taxid=9606&members=miR-210-5p&showcnc=1&shownc=1&shownc_nc=1&showncf1=1&showncf2=1&subset=1	-0.47	-0.7	N/A
hsa-miR-210-5p	MIMAT0026475	ARHGAP35	ENST00000404338.3	Rho GTPase activating protein 35	http://www.targetscan.org/cgi-bin/targetscan/vert_71/view_gene.cgi?rs=ENST00000404338.3&taxid=9606&members=miR-210-5p&showcnc=1&shownc=1&shownc_nc=1&showncf1=1&showncf2=1&subset=1	-0.47	-0.54	N/A
hsa-miR-210-5p	MIMAT0026475	DPF1	ENST00000420980.2	D4, zinc and double PHD fingers family 1	http://www.targetscan.org/cgi-bin/targetscan/vert_71/view_gene.cgi?rs=ENST00000420980.2&taxid=9606&members=miR-210-5p&showcnc=1&shownc=1&shownc_nc=1&showncf1=1&showncf2=1&subset=1	-0.47	-0.47	N/A
hsa-miR-210-5p	MIMAT0026475	C1orf147	ENST00000367119.1	chromosome 1 open reading frame 147	http://www.targetscan.org/cgi-bin/targetscan/vert_71/view_gene.cgi?rs=ENST00000367119.1&taxid=9606&members=miR-210-5p&showcnc=1&shownc=1&shownc_nc=1&showncf1=1&showncf2=1&subset=1	-0.47	-0.47	N/A
hsa-miR-210-5p	MIMAT0026475	ANGPTL4	ENST00000301455.2	angiopoietin-like 4	http://www.targetscan.org/cgi-bin/targetscan/vert_71/view_gene.cgi?rs=ENST00000301455.2&taxid=9606&members=miR-210-5p&showcnc=1&shownc=1&shownc_nc=1&showncf1=1&showncf2=1&subset=1	-0.47	-0.47	N/A
hsa-miR-210-5p	MIMAT0026475	TSPAN18	ENST00000340160.3	tetraspanin 18	http://www.targetscan.org/cgi-bin/targetscan/vert_71/view_gene.cgi?rs=ENST00000340160.3&taxid=9606&members=miR-210-5p&showcnc=1&shownc=1&shownc_nc=1&showncf1=1&showncf2=1&subset=1	-0.47	-0.55	N/A
hsa-miR-210-5p	MIMAT0026475	PKP1	ENST00000367324.3	plakophilin 1 (ectodermal dysplasia/skin fragility syndrome)	http://www.targetscan.org/cgi-bin/targetscan/vert_71/view_gene.cgi?rs=ENST00000367324.3&taxid=9606&members=miR-210-5p&showcnc=1&shownc=1&shownc_nc=1&showncf1=1&showncf2=1&subset=1	-0.47	-0.47	N/A
hsa-miR-210-5p	MIMAT0026475	EMD	ENST00000369842.4	emerin	http://www.targetscan.org/cgi-bin/targetscan/vert_71/view_gene.cgi?rs=ENST00000369842.4&taxid=9606&members=miR-210-5p&showcnc=1&shownc=1&shownc_nc=1&showncf1=1&showncf2=1&subset=1	-0.47	-0.47	N/A
hsa-miR-210-5p	MIMAT0026475	GRASP	ENST00000552049.1	GRP1 (general receptor for phosphoinositides 1)-associated scaffold protein	http://www.targetscan.org/cgi-bin/targetscan/vert_71/view_gene.cgi?rs=ENST00000552049.1&taxid=9606&members=miR-210-5p&showcnc=1&shownc=1&shownc_nc=1&showncf1=1&showncf2=1&subset=1	-0.47	-0.47	N/A
hsa-miR-210-5p	MIMAT0026475	POF1B	ENST00000262753.4	premature ovarian failure, 1B	http://www.targetscan.org/cgi-bin/targetscan/vert_71/view_gene.cgi?rs=ENST00000262753.4&taxid=9606&members=miR-210-5p&showcnc=1&shownc=1&shownc_nc=1&showncf1=1&showncf2=1&subset=1	-0.46	-0.46	N/A
hsa-miR-210-5p	MIMAT0026475	C5orf55	ENST00000408966.2	chromosome 5 open reading frame 55	http://www.targetscan.org/cgi-bin/targetscan/vert_71/view_gene.cgi?rs=ENST00000408966.2&taxid=9606&members=miR-210-5p&showcnc=1&shownc=1&shownc_nc=1&showncf1=1&showncf2=1&subset=1	-0.46	-0.49	N/A
hsa-miR-210-5p	MIMAT0026475	SRL	ENST00000399609.3	sarcalumenin	http://www.targetscan.org/cgi-bin/targetscan/vert_71/view_gene.cgi?rs=ENST00000399609.3&taxid=9606&members=miR-210-5p&showcnc=1&shownc=1&shownc_nc=1&showncf1=1&showncf2=1&subset=1	-0.46	-0.46	N/A
hsa-miR-210-5p	MIMAT0026475	PCDH12	ENST00000231484.3	protocadherin 12	http://www.targetscan.org/cgi-bin/targetscan/vert_71/view_gene.cgi?rs=ENST00000231484.3&taxid=9606&members=miR-210-5p&showcnc=1&shownc=1&shownc_nc=1&showncf1=1&showncf2=1&subset=1	-0.46	-0.46	N/A
hsa-miR-210-5p	MIMAT0026475	VMA21	ENST00000330374.6	VMA21 vacuolar H+-ATPase homolog (S. cerevisiae)	http://www.targetscan.org/cgi-bin/targetscan/vert_71/view_gene.cgi?rs=ENST00000330374.6&taxid=9606&members=miR-210-5p&showcnc=1&shownc=1&shownc_nc=1&showncf1=1&showncf2=1&subset=1	-0.46	-0.47	N/A
hsa-miR-210-5p	MIMAT0026475	CYGB	ENST00000293230.5	cytoglobin	http://www.targetscan.org/cgi-bin/targetscan/vert_71/view_gene.cgi?rs=ENST00000293230.5&taxid=9606&members=miR-210-5p&showcnc=1&shownc=1&shownc_nc=1&showncf1=1&showncf2=1&subset=1	-0.46	-0.46	N/A
hsa-miR-210-5p	MIMAT0026475	SYT11	ENST00000368324.4	synaptotagmin XI	http://www.targetscan.org/cgi-bin/targetscan/vert_71/view_gene.cgi?rs=ENST00000368324.4&taxid=9606&members=miR-210-5p&showcnc=1&shownc=1&shownc_nc=1&showncf1=1&showncf2=1&subset=1	-0.46	-0.46	N/A
hsa-miR-210-5p	MIMAT0026475	CAMK2A	ENST00000348628.6	calcium/calmodulin-dependent protein kinase II alpha	http://www.targetscan.org/cgi-bin/targetscan/vert_71/view_gene.cgi?rs=ENST00000348628.6&taxid=9606&members=miR-210-5p&showcnc=1&shownc=1&shownc_nc=1&showncf1=1&showncf2=1&subset=1	-0.46	-0.46	N/A
hsa-miR-210-5p	MIMAT0026475	OLFML2A	ENST00000288815.5	olfactomedin-like 2A	http://www.targetscan.org/cgi-bin/targetscan/vert_71/view_gene.cgi?rs=ENST00000288815.5&taxid=9606&members=miR-210-5p&showcnc=1&shownc=1&shownc_nc=1&showncf1=1&showncf2=1&subset=1	-0.46	-0.46	N/A
hsa-miR-210-5p	MIMAT0026475	SH2D3C	ENST00000373277.4	SH2 domain containing 3C	http://www.targetscan.org/cgi-bin/targetscan/vert_71/view_gene.cgi?rs=ENST00000373277.4&taxid=9606&members=miR-210-5p&showcnc=1&shownc=1&shownc_nc=1&showncf1=1&showncf2=1&subset=1	-0.46	-0.46	N/A
hsa-miR-210-5p	MIMAT0026475	SLC1A3	ENST00000265113.4	solute carrier family 1 (glial high affinity glutamate transporter), member 3	http://www.targetscan.org/cgi-bin/targetscan/vert_71/view_gene.cgi?rs=ENST00000265113.4&taxid=9606&members=miR-210-5p&showcnc=1&shownc=1&shownc_nc=1&showncf1=1&showncf2=1&subset=1	-0.46	-0.46	N/A
hsa-miR-210-5p	MIMAT0026475	RNPEPL1	ENST00000270357.4	arginyl aminopeptidase (aminopeptidase B)-like 1	http://www.targetscan.org/cgi-bin/targetscan/vert_71/view_gene.cgi?rs=ENST00000270357.4&taxid=9606&members=miR-210-5p&showcnc=1&shownc=1&shownc_nc=1&showncf1=1&showncf2=1&subset=1	-0.46	-0.61	N/A
hsa-miR-210-5p	MIMAT0026475	SLC25A44	ENST00000359511.4	solute carrier family 25, member 44	http://www.targetscan.org/cgi-bin/targetscan/vert_71/view_gene.cgi?rs=ENST00000359511.4&taxid=9606&members=miR-210-5p&showcnc=1&shownc=1&shownc_nc=1&showncf1=1&showncf2=1&subset=1	-0.46	-0.46	N/A
hsa-miR-210-5p	MIMAT0026475	TNFRSF13B	ENST00000437538.2	tumor necrosis factor receptor superfamily, member 13B	http://www.targetscan.org/cgi-bin/targetscan/vert_71/view_gene.cgi?rs=ENST00000437538.2&taxid=9606&members=miR-210-5p&showcnc=1&shownc=1&shownc_nc=1&showncf1=1&showncf2=1&subset=1	-0.46	-0.46	N/A
hsa-miR-210-5p	MIMAT0026475	RP11-169F17.1	ENST00000581862.1	Protein LOC400655	http://www.targetscan.org/cgi-bin/targetscan/vert_71/view_gene.cgi?rs=ENST00000581862.1&taxid=9606&members=miR-210-5p&showcnc=1&shownc=1&shownc_nc=1&showncf1=1&showncf2=1&subset=1	-0.46	-0.46	N/A
hsa-miR-210-5p	MIMAT0026475	FURIN	ENST00000268171.3	furin (paired basic amino acid cleaving enzyme)	http://www.targetscan.org/cgi-bin/targetscan/vert_71/view_gene.cgi?rs=ENST00000268171.3&taxid=9606&members=miR-210-5p&showcnc=1&shownc=1&shownc_nc=1&showncf1=1&showncf2=1&subset=1	-0.46	-0.46	N/A
hsa-miR-210-5p	MIMAT0026475	OXER1	ENST00000378661.2	oxoeicosanoid (OXE) receptor 1	http://www.targetscan.org/cgi-bin/targetscan/vert_71/view_gene.cgi?rs=ENST00000378661.2&taxid=9606&members=miR-210-5p&showcnc=1&shownc=1&shownc_nc=1&showncf1=1&showncf2=1&subset=1	-0.46	-0.46	N/A
hsa-miR-210-5p	MIMAT0026475	ACOT12	ENST00000307624.3	acyl-CoA thioesterase 12	http://www.targetscan.org/cgi-bin/targetscan/vert_71/view_gene.cgi?rs=ENST00000307624.3&taxid=9606&members=miR-210-5p&showcnc=1&shownc=1&shownc_nc=1&showncf1=1&showncf2=1&subset=1	-0.45	-0.45	N/A
hsa-miR-210-5p	MIMAT0026475	GGT7	ENST00000336431.5	gamma-glutamyltransferase 7	http://www.targetscan.org/cgi-bin/targetscan/vert_71/view_gene.cgi?rs=ENST00000336431.5&taxid=9606&members=miR-210-5p&showcnc=1&shownc=1&shownc_nc=1&showncf1=1&showncf2=1&subset=1	-0.45	-0.45	N/A
hsa-miR-210-5p	MIMAT0026475	RHBDD3	ENST00000216085.7	rhomboid domain containing 3	http://www.targetscan.org/cgi-bin/targetscan/vert_71/view_gene.cgi?rs=ENST00000216085.7&taxid=9606&members=miR-210-5p&showcnc=1&shownc=1&shownc_nc=1&showncf1=1&showncf2=1&subset=1	-0.45	-0.45	N/A
hsa-miR-210-5p	MIMAT0026475	AC010327.2	ENST00000598855.1	Uncharacterized protein; cDNA FLJ45856 fis, clone OCBBF2025631	http://www.targetscan.org/cgi-bin/targetscan/vert_71/view_gene.cgi?rs=ENST00000598855.1&taxid=9606&members=miR-210-5p&showcnc=1&shownc=1&shownc_nc=1&showncf1=1&showncf2=1&subset=1	-0.45	-0.45	N/A
hsa-miR-210-5p	MIMAT0026475	CCDC140	ENST00000295226.1	coiled-coil domain containing 140	http://www.targetscan.org/cgi-bin/targetscan/vert_71/view_gene.cgi?rs=ENST00000295226.1&taxid=9606&members=miR-210-5p&showcnc=1&shownc=1&shownc_nc=1&showncf1=1&showncf2=1&subset=1	-0.45	-0.45	N/A
hsa-miR-210-5p	MIMAT0026475	MTSS1L	ENST00000338779.6	metastasis suppressor 1-like	http://www.targetscan.org/cgi-bin/targetscan/vert_71/view_gene.cgi?rs=ENST00000338779.6&taxid=9606&members=miR-210-5p&showcnc=1&shownc=1&shownc_nc=1&showncf1=1&showncf2=1&subset=1	-0.45	-0.46	N/A
hsa-miR-210-5p	MIMAT0026475	PLA2G4F	ENST00000397272.3	phospholipase A2, group IVF	http://www.targetscan.org/cgi-bin/targetscan/vert_71/view_gene.cgi?rs=ENST00000397272.3&taxid=9606&members=miR-210-5p&showcnc=1&shownc=1&shownc_nc=1&showncf1=1&showncf2=1&subset=1	-0.45	-0.45	N/A
hsa-miR-210-5p	MIMAT0026475	RAC3	ENST00000306897.4	ras-related C3 botulinum toxin substrate 3 (rho family, small GTP binding protein Rac3)	http://www.targetscan.org/cgi-bin/targetscan/vert_71/view_gene.cgi?rs=ENST00000306897.4&taxid=9606&members=miR-210-5p&showcnc=1&shownc=1&shownc_nc=1&showncf1=1&showncf2=1&subset=1	-0.45	-0.45	N/A
hsa-miR-210-5p	MIMAT0026475	FAM169B	ENST00000558256.1	family with sequence similarity 169, member B	http://www.targetscan.org/cgi-bin/targetscan/vert_71/view_gene.cgi?rs=ENST00000558256.1&taxid=9606&members=miR-210-5p&showcnc=1&shownc=1&shownc_nc=1&showncf1=1&showncf2=1&subset=1	-0.45	-0.45	N/A
hsa-miR-210-5p	MIMAT0026475	AL359878.1	ENST00000381466.1	Uncharacterized protein	http://www.targetscan.org/cgi-bin/targetscan/vert_71/view_gene.cgi?rs=ENST00000381466.1&taxid=9606&members=miR-210-5p&showcnc=1&shownc=1&shownc_nc=1&showncf1=1&showncf2=1&subset=1	-0.45	-0.45	N/A
hsa-miR-210-5p	MIMAT0026475	SYT12	ENST00000393946.2	synaptotagmin XII	http://www.targetscan.org/cgi-bin/targetscan/vert_71/view_gene.cgi?rs=ENST00000393946.2&taxid=9606&members=miR-210-5p&showcnc=1&shownc=1&shownc_nc=1&showncf1=1&showncf2=1&subset=1	-0.44	-0.44	N/A
hsa-miR-210-5p	MIMAT0026475	OSBP	ENST00000263847.1	oxysterol binding protein	http://www.targetscan.org/cgi-bin/targetscan/vert_71/view_gene.cgi?rs=ENST00000263847.1&taxid=9606&members=miR-210-5p&showcnc=1&shownc=1&shownc_nc=1&showncf1=1&showncf2=1&subset=1	-0.44	-0.44	N/A
hsa-miR-210-5p	MIMAT0026475	GSG1L	ENST00000380898.2	GSG1-like	http://www.targetscan.org/cgi-bin/targetscan/vert_71/view_gene.cgi?rs=ENST00000380898.2&taxid=9606&members=miR-210-5p&showcnc=1&shownc=1&shownc_nc=1&showncf1=1&showncf2=1&subset=1	-0.44	-0.44	N/A
hsa-miR-210-5p	MIMAT0026475	AC002472.13	ENST00000543388.1	Leucine-rich repeat-containing protein LOC400891	http://www.targetscan.org/cgi-bin/targetscan/vert_71/view_gene.cgi?rs=ENST00000543388.1&taxid=9606&members=miR-210-5p&showcnc=1&shownc=1&shownc_nc=1&showncf1=1&showncf2=1&subset=1	-0.44	-0.44	N/A
hsa-miR-210-5p	MIMAT0026475	EMILIN3	ENST00000332312.3	elastin microfibril interfacer 3	http://www.targetscan.org/cgi-bin/targetscan/vert_71/view_gene.cgi?rs=ENST00000332312.3&taxid=9606&members=miR-210-5p&showcnc=1&shownc=1&shownc_nc=1&showncf1=1&showncf2=1&subset=1	-0.44	-0.44	N/A
hsa-miR-210-5p	MIMAT0026475	AC011294.3	ENST00000451905.1	Uncharacterized protein	http://www.targetscan.org/cgi-bin/targetscan/vert_71/view_gene.cgi?rs=ENST00000451905.1&taxid=9606&members=miR-210-5p&showcnc=1&shownc=1&shownc_nc=1&showncf1=1&showncf2=1&subset=1	-0.44	-0.44	N/A
hsa-miR-210-5p	MIMAT0026475	GADL1	ENST00000454381.3	glutamate decarboxylase-like 1	http://www.targetscan.org/cgi-bin/targetscan/vert_71/view_gene.cgi?rs=ENST00000454381.3&taxid=9606&members=miR-210-5p&showcnc=1&shownc=1&shownc_nc=1&showncf1=1&showncf2=1&subset=1	-0.44	-0.44	N/A
hsa-miR-210-5p	MIMAT0026475	C1orf158	ENST00000288048.5	chromosome 1 open reading frame 158	http://www.targetscan.org/cgi-bin/targetscan/vert_71/view_gene.cgi?rs=ENST00000288048.5&taxid=9606&members=miR-210-5p&showcnc=1&shownc=1&shownc_nc=1&showncf1=1&showncf2=1&subset=1	-0.44	-0.44	N/A
hsa-miR-210-5p	MIMAT0026475	C3orf27	ENST00000356020.2	chromosome 3 open reading frame 27	http://www.targetscan.org/cgi-bin/targetscan/vert_71/view_gene.cgi?rs=ENST00000356020.2&taxid=9606&members=miR-210-5p&showcnc=1&shownc=1&shownc_nc=1&showncf1=1&showncf2=1&subset=1	-0.44	-0.44	N/A
hsa-miR-210-5p	MIMAT0026475	AC011484.1	ENST00000377652.3	Uncharacterized protein; cDNA FLJ42076 fis, clone SYNOV2018921	http://www.targetscan.org/cgi-bin/targetscan/vert_71/view_gene.cgi?rs=ENST00000377652.3&taxid=9606&members=miR-210-5p&showcnc=1&shownc=1&shownc_nc=1&showncf1=1&showncf2=1&subset=1	-0.44	-0.44	N/A
hsa-miR-210-5p	MIMAT0026475	U82695.9	ENST00000428676.1	Protein LOC100509091	http://www.targetscan.org/cgi-bin/targetscan/vert_71/view_gene.cgi?rs=ENST00000428676.1&taxid=9606&members=miR-210-5p&showcnc=1&shownc=1&shownc_nc=1&showncf1=1&showncf2=1&subset=1	-0.44	-0.44	N/A
hsa-miR-210-5p	MIMAT0026475	CADM3	ENST00000368125.4	cell adhesion molecule 3	http://www.targetscan.org/cgi-bin/targetscan/vert_71/view_gene.cgi?rs=ENST00000368125.4&taxid=9606&members=miR-210-5p&showcnc=1&shownc=1&shownc_nc=1&showncf1=1&showncf2=1&subset=1	-0.44	-0.44	N/A
hsa-miR-210-5p	MIMAT0026475	IL6R	ENST00000344086.4	interleukin 6 receptor	http://www.targetscan.org/cgi-bin/targetscan/vert_71/view_gene.cgi?rs=ENST00000344086.4&taxid=9606&members=miR-210-5p&showcnc=1&shownc=1&shownc_nc=1&showncf1=1&showncf2=1&subset=1	-0.44	-0.6	N/A
hsa-miR-210-5p	MIMAT0026475	FKRP	ENST00000318584.5	fukutin related protein	http://www.targetscan.org/cgi-bin/targetscan/vert_71/view_gene.cgi?rs=ENST00000318584.5&taxid=9606&members=miR-210-5p&showcnc=1&shownc=1&shownc_nc=1&showncf1=1&showncf2=1&subset=1	-0.44	-0.48	N/A
hsa-miR-210-5p	MIMAT0026475	MARK4	ENST00000300843.4	MAP/microtubule affinity-regulating kinase 4	http://www.targetscan.org/cgi-bin/targetscan/vert_71/view_gene.cgi?rs=ENST00000300843.4&taxid=9606&members=miR-210-5p&showcnc=1&shownc=1&shownc_nc=1&showncf1=1&showncf2=1&subset=1	-0.44	-0.65	N/A
hsa-miR-210-5p	MIMAT0026475	FBXL19	ENST00000338343.4	F-box and leucine-rich repeat protein 19	http://www.targetscan.org/cgi-bin/targetscan/vert_71/view_gene.cgi?rs=ENST00000338343.4&taxid=9606&members=miR-210-5p&showcnc=1&shownc=1&shownc_nc=1&showncf1=1&showncf2=1&subset=1	-0.44	-0.49	N/A
hsa-miR-210-5p	MIMAT0026475	FAM101A	ENST00000546355.1	family with sequence similarity 101, member A	http://www.targetscan.org/cgi-bin/targetscan/vert_71/view_gene.cgi?rs=ENST00000546355.1&taxid=9606&members=miR-210-5p&showcnc=1&shownc=1&shownc_nc=1&showncf1=1&showncf2=1&subset=1	-0.44	-0.44	N/A
hsa-miR-210-5p	MIMAT0026475	GPATCH3	ENST00000361720.5	G patch domain containing 3	http://www.targetscan.org/cgi-bin/targetscan/vert_71/view_gene.cgi?rs=ENST00000361720.5&taxid=9606&members=miR-210-5p&showcnc=1&shownc=1&shownc_nc=1&showncf1=1&showncf2=1&subset=1	-0.44	-0.44	N/A
hsa-miR-210-5p	MIMAT0026475	AARD	ENST00000378279.3	alanine and arginine rich domain containing protein	http://www.targetscan.org/cgi-bin/targetscan/vert_71/view_gene.cgi?rs=ENST00000378279.3&taxid=9606&members=miR-210-5p&showcnc=1&shownc=1&shownc_nc=1&showncf1=1&showncf2=1&subset=1	-0.44	-0.49	N/A
hsa-miR-210-5p	MIMAT0026475	KCNA7	ENST00000221444.1	potassium voltage-gated channel, shaker-related subfamily, member 7	http://www.targetscan.org/cgi-bin/targetscan/vert_71/view_gene.cgi?rs=ENST00000221444.1&taxid=9606&members=miR-210-5p&showcnc=1&shownc=1&shownc_nc=1&showncf1=1&showncf2=1&subset=1	-0.44	-0.44	N/A
hsa-miR-210-5p	MIMAT0026475	CDC42EP4	ENST00000335793.3	CDC42 effector protein (Rho GTPase binding) 4	http://www.targetscan.org/cgi-bin/targetscan/vert_71/view_gene.cgi?rs=ENST00000335793.3&taxid=9606&members=miR-210-5p&showcnc=1&shownc=1&shownc_nc=1&showncf1=1&showncf2=1&subset=1	-0.44	-0.78	N/A
hsa-miR-210-5p	MIMAT0026475	PRKCQ	ENST00000263125.5	protein kinase C, theta	http://www.targetscan.org/cgi-bin/targetscan/vert_71/view_gene.cgi?rs=ENST00000263125.5&taxid=9606&members=miR-210-5p&showcnc=1&shownc=1&shownc_nc=1&showncf1=1&showncf2=1&subset=1	-0.44	-0.44	N/A
hsa-miR-210-5p	MIMAT0026475	ARHGAP25	ENST00000409202.3	Rho GTPase activating protein 25	http://www.targetscan.org/cgi-bin/targetscan/vert_71/view_gene.cgi?rs=ENST00000409202.3&taxid=9606&members=miR-210-5p&showcnc=1&shownc=1&shownc_nc=1&showncf1=1&showncf2=1&subset=1	-0.43	-0.43	N/A
hsa-miR-210-5p	MIMAT0026475	CAMKV	ENST00000296471.7	CaM kinase-like vesicle-associated	http://www.targetscan.org/cgi-bin/targetscan/vert_71/view_gene.cgi?rs=ENST00000296471.7&taxid=9606&members=miR-210-5p&showcnc=1&shownc=1&shownc_nc=1&showncf1=1&showncf2=1&subset=1	-0.43	-0.43	N/A
hsa-miR-210-5p	MIMAT0026475	TEAD4	ENST00000359864.2	TEA domain family member 4	http://www.targetscan.org/cgi-bin/targetscan/vert_71/view_gene.cgi?rs=ENST00000359864.2&taxid=9606&members=miR-210-5p&showcnc=1&shownc=1&shownc_nc=1&showncf1=1&showncf2=1&subset=1	-0.43	-0.43	N/A
hsa-miR-210-5p	MIMAT0026475	SCARA5	ENST00000524352.1	scavenger receptor class A, member 5 (putative)	http://www.targetscan.org/cgi-bin/targetscan/vert_71/view_gene.cgi?rs=ENST00000524352.1&taxid=9606&members=miR-210-5p&showcnc=1&shownc=1&shownc_nc=1&showncf1=1&showncf2=1&subset=1	-0.43	-0.43	N/A
hsa-miR-210-5p	MIMAT0026475	LPHN1	ENST00000340736.6	latrophilin 1	http://www.targetscan.org/cgi-bin/targetscan/vert_71/view_gene.cgi?rs=ENST00000340736.6&taxid=9606&members=miR-210-5p&showcnc=1&shownc=1&shownc_nc=1&showncf1=1&showncf2=1&subset=1	-0.43	-0.52	N/A
hsa-miR-210-5p	MIMAT0026475	SPNS1	ENST00000565975.1	spinster homolog 1 (Drosophila)	http://www.targetscan.org/cgi-bin/targetscan/vert_71/view_gene.cgi?rs=ENST00000565975.1&taxid=9606&members=miR-210-5p&showcnc=1&shownc=1&shownc_nc=1&showncf1=1&showncf2=1&subset=1	-0.43	-0.43	N/A
hsa-miR-210-5p	MIMAT0026475	CBX6	ENST00000407418.3	chromobox homolog 6	http://www.targetscan.org/cgi-bin/targetscan/vert_71/view_gene.cgi?rs=ENST00000407418.3&taxid=9606&members=miR-210-5p&showcnc=1&shownc=1&shownc_nc=1&showncf1=1&showncf2=1&subset=1	-0.43	-0.52	N/A
hsa-miR-210-5p	MIMAT0026475	C15orf53	ENST00000318792.1	chromosome 15 open reading frame 53	http://www.targetscan.org/cgi-bin/targetscan/vert_71/view_gene.cgi?rs=ENST00000318792.1&taxid=9606&members=miR-210-5p&showcnc=1&shownc=1&shownc_nc=1&showncf1=1&showncf2=1&subset=1	-0.43	-0.43	N/A
hsa-miR-210-5p	MIMAT0026475	KLF17	ENST00000372299.3	Kruppel-like factor 17	http://www.targetscan.org/cgi-bin/targetscan/vert_71/view_gene.cgi?rs=ENST00000372299.3&taxid=9606&members=miR-210-5p&showcnc=1&shownc=1&shownc_nc=1&showncf1=1&showncf2=1&subset=1	-0.43	-0.43	N/A
hsa-miR-210-5p	MIMAT0026475	CLPS	ENST00000259938.2	colipase, pancreatic	http://www.targetscan.org/cgi-bin/targetscan/vert_71/view_gene.cgi?rs=ENST00000259938.2&taxid=9606&members=miR-210-5p&showcnc=1&shownc=1&shownc_nc=1&showncf1=1&showncf2=1&subset=1	-0.43	-0.43	N/A
hsa-miR-210-5p	MIMAT0026475	VAV2	ENST00000406606.3	vav 2 guanine nucleotide exchange factor	http://www.targetscan.org/cgi-bin/targetscan/vert_71/view_gene.cgi?rs=ENST00000406606.3&taxid=9606&members=miR-210-5p&showcnc=1&shownc=1&shownc_nc=1&showncf1=1&showncf2=1&subset=1	-0.43	-0.56	N/A
hsa-miR-210-5p	MIMAT0026475	SIT1	ENST00000259608.3	signaling threshold regulating transmembrane adaptor 1	http://www.targetscan.org/cgi-bin/targetscan/vert_71/view_gene.cgi?rs=ENST00000259608.3&taxid=9606&members=miR-210-5p&showcnc=1&shownc=1&shownc_nc=1&showncf1=1&showncf2=1&subset=1	-0.43	-0.56	N/A
hsa-miR-210-5p	MIMAT0026475	NUDT18	ENST00000522405.1	nudix (nucleoside diphosphate linked moiety X)-type motif 18	http://www.targetscan.org/cgi-bin/targetscan/vert_71/view_gene.cgi?rs=ENST00000522405.1&taxid=9606&members=miR-210-5p&showcnc=1&shownc=1&shownc_nc=1&showncf1=1&showncf2=1&subset=1	-0.43	-0.43	N/A
hsa-miR-210-5p	MIMAT0026475	SSH3	ENST00000376757.5	slingshot protein phosphatase 3	http://www.targetscan.org/cgi-bin/targetscan/vert_71/view_gene.cgi?rs=ENST00000376757.5&taxid=9606&members=miR-210-5p&showcnc=1&shownc=1&shownc_nc=1&showncf1=1&showncf2=1&subset=1	-0.43	-0.43	N/A
hsa-miR-210-5p	MIMAT0026475	SMG6	ENST00000544865.1	SMG6 nonsense mediated mRNA decay factor	http://www.targetscan.org/cgi-bin/targetscan/vert_71/view_gene.cgi?rs=ENST00000544865.1&taxid=9606&members=miR-210-5p&showcnc=1&shownc=1&shownc_nc=1&showncf1=1&showncf2=1&subset=1	-0.43	-0.43	N/A
hsa-miR-210-5p	MIMAT0026475	MAPKAPK2	ENST00000294981.4	mitogen-activated protein kinase-activated protein kinase 2	http://www.targetscan.org/cgi-bin/targetscan/vert_71/view_gene.cgi?rs=ENST00000294981.4&taxid=9606&members=miR-210-5p&showcnc=1&shownc=1&shownc_nc=1&showncf1=1&showncf2=1&subset=1	-0.43	-0.46	N/A
hsa-miR-210-5p	MIMAT0026475	RPL13A	ENST00000391857.4	ribosomal protein L13a	http://www.targetscan.org/cgi-bin/targetscan/vert_71/view_gene.cgi?rs=ENST00000391857.4&taxid=9606&members=miR-210-5p&showcnc=1&shownc=1&shownc_nc=1&showncf1=1&showncf2=1&subset=1	-0.43	-0.45	N/A
hsa-miR-210-5p	MIMAT0026475	P2RY8	ENST00000381297.4	purinergic receptor P2Y, G-protein coupled, 8	http://www.targetscan.org/cgi-bin/targetscan/vert_71/view_gene.cgi?rs=ENST00000381297.4&taxid=9606&members=miR-210-5p&showcnc=1&shownc=1&shownc_nc=1&showncf1=1&showncf2=1&subset=1	-0.42	-0.42	N/A
hsa-miR-210-5p	MIMAT0026475	MAP2K7	ENST00000397981.3	mitogen-activated protein kinase kinase 7	http://www.targetscan.org/cgi-bin/targetscan/vert_71/view_gene.cgi?rs=ENST00000397981.3&taxid=9606&members=miR-210-5p&showcnc=1&shownc=1&shownc_nc=1&showncf1=1&showncf2=1&subset=1	-0.42	-0.42	N/A
hsa-miR-210-5p	MIMAT0026475	STAT5A	ENST00000345506.4	signal transducer and activator of transcription 5A	http://www.targetscan.org/cgi-bin/targetscan/vert_71/view_gene.cgi?rs=ENST00000345506.4&taxid=9606&members=miR-210-5p&showcnc=1&shownc=1&shownc_nc=1&showncf1=1&showncf2=1&subset=1	-0.42	-0.44	N/A
hsa-miR-210-5p	MIMAT0026475	SCML2	ENST00000251900.4	sex comb on midleg-like 2 (Drosophila)	http://www.targetscan.org/cgi-bin/targetscan/vert_71/view_gene.cgi?rs=ENST00000251900.4&taxid=9606&members=miR-210-5p&showcnc=1&shownc=1&shownc_nc=1&showncf1=1&showncf2=1&subset=1	-0.42	-0.42	N/A
hsa-miR-210-5p	MIMAT0026475	SPATA3	ENST00000452881.1	spermatogenesis associated 3	http://www.targetscan.org/cgi-bin/targetscan/vert_71/view_gene.cgi?rs=ENST00000452881.1&taxid=9606&members=miR-210-5p&showcnc=1&shownc=1&shownc_nc=1&showncf1=1&showncf2=1&subset=1	-0.42	-0.42	N/A
hsa-miR-210-5p	MIMAT0026475	PEX11G	ENST00000221480.1	peroxisomal biogenesis factor 11 gamma	http://www.targetscan.org/cgi-bin/targetscan/vert_71/view_gene.cgi?rs=ENST00000221480.1&taxid=9606&members=miR-210-5p&showcnc=1&shownc=1&shownc_nc=1&showncf1=1&showncf2=1&subset=1	-0.42	-0.42	N/A
hsa-miR-210-5p	MIMAT0026475	APCDD1L	ENST00000371149.3	adenomatosis polyposis coli down-regulated 1-like	http://www.targetscan.org/cgi-bin/targetscan/vert_71/view_gene.cgi?rs=ENST00000371149.3&taxid=9606&members=miR-210-5p&showcnc=1&shownc=1&shownc_nc=1&showncf1=1&showncf2=1&subset=1	-0.42	-0.42	N/A
hsa-miR-210-5p	MIMAT0026475	CERS3	ENST00000284382.4	ceramide synthase 3	http://www.targetscan.org/cgi-bin/targetscan/vert_71/view_gene.cgi?rs=ENST00000284382.4&taxid=9606&members=miR-210-5p&showcnc=1&shownc=1&shownc_nc=1&showncf1=1&showncf2=1&subset=1	-0.42	-0.42	N/A
hsa-miR-210-5p	MIMAT0026475	KLF16	ENST00000250916.4	Kruppel-like factor 16	http://www.targetscan.org/cgi-bin/targetscan/vert_71/view_gene.cgi?rs=ENST00000250916.4&taxid=9606&members=miR-210-5p&showcnc=1&shownc=1&shownc_nc=1&showncf1=1&showncf2=1&subset=1	-0.42	-0.42	N/A
hsa-miR-210-5p	MIMAT0026475	GATA4	ENST00000335135.4	GATA binding protein 4	http://www.targetscan.org/cgi-bin/targetscan/vert_71/view_gene.cgi?rs=ENST00000335135.4&taxid=9606&members=miR-210-5p&showcnc=1&shownc=1&shownc_nc=1&showncf1=1&showncf2=1&subset=1	-0.42	-0.42	N/A
hsa-miR-210-5p	MIMAT0026475	ADORA1	ENST00000367236.4	adenosine A1 receptor	http://www.targetscan.org/cgi-bin/targetscan/vert_71/view_gene.cgi?rs=ENST00000367236.4&taxid=9606&members=miR-210-5p&showcnc=1&shownc=1&shownc_nc=1&showncf1=1&showncf2=1&subset=1	-0.42	-0.42	N/A
hsa-miR-210-5p	MIMAT0026475	PPIL2	ENST00000406385.1	peptidylprolyl isomerase (cyclophilin)-like 2	http://www.targetscan.org/cgi-bin/targetscan/vert_71/view_gene.cgi?rs=ENST00000406385.1&taxid=9606&members=miR-210-5p&showcnc=1&shownc=1&shownc_nc=1&showncf1=1&showncf2=1&subset=1	-0.42	-0.42	N/A
[truncated: 8,594 more rows]

## Sheet: TaregetScan7.1filtered
miRNAname	targetGene	cumulativeWeightedContext++Score	totalContext++Score
[truncated: 1,255 more rows]

[truncated: 2 more sheets: TargetSummary, Intersection]
