# Supplementary material for: Altered microRNA Transcriptome in Cultured Human Liver Cells upon Infection with Ebola Virus
Source: Int J Mol Sci. 2021 Apr 6;22(7):3792. doi: 10.3390/ijms22073792 (PMC8038836; doi:10.3390/ijms22073792)
Supplement: Supplementary file 1 [file ijms-22-03792-s001.zip › Supplementary_File/B_ miRNA_Targets_Prediction/Mayinga-24h-Huh7_vs_Control-24h-Huh7_up.mature_mirna/TargetSummary.xlsx]

## Sheet: mirdbV6
miRNAname	matuAcc	targetID	targetDetails	targetRank	targetScore	miRNAdetails	geneSymbol	geneID	Gene_Description
hsa-miR-200a-3p	MIMAT0000682	2207773	http://www.mirdb.org/cgi-bin/target_detail.cgi?targetID=2207773	1	100	http://www.mirdb.org/cgi-bin/mature_mir.cgi?name=hsa-miR-200a-3p	QSER1	79832	glutamine and serine rich 1
hsa-miR-200a-3p	MIMAT0000682	2208017	http://www.mirdb.org/cgi-bin/target_detail.cgi?targetID=2208017	2	100	http://www.mirdb.org/cgi-bin/mature_mir.cgi?name=hsa-miR-200a-3p	TMEM170B	100113407	transmembrane protein 170B
hsa-miR-200a-3p	MIMAT0000682	2208287	http://www.mirdb.org/cgi-bin/target_detail.cgi?targetID=2208287	3	100	http://www.mirdb.org/cgi-bin/mature_mir.cgi?name=hsa-miR-200a-3p	ZBTB34	403341	zinc finger and BTB domain containing 34
hsa-miR-200a-3p	MIMAT0000682	2208453	http://www.mirdb.org/cgi-bin/target_detail.cgi?targetID=2208453	4	100	http://www.mirdb.org/cgi-bin/mature_mir.cgi?name=hsa-miR-200a-3p	ZEB2	9839	zinc finger E-box binding homeobox 2
hsa-miR-200a-3p	MIMAT0000682	2208559	http://www.mirdb.org/cgi-bin/target_detail.cgi?targetID=2208559	5	100	http://www.mirdb.org/cgi-bin/mature_mir.cgi?name=hsa-miR-200a-3p	ZFR	51663	zinc finger RNA binding protein
hsa-miR-200a-3p	MIMAT0000682	2208651	http://www.mirdb.org/cgi-bin/target_detail.cgi?targetID=2208651	6	100	http://www.mirdb.org/cgi-bin/mature_mir.cgi?name=hsa-miR-200a-3p	TNRC6B	23112	trinucleotide repeat containing 6B
hsa-miR-200a-3p	MIMAT0000682	2207664	http://www.mirdb.org/cgi-bin/target_detail.cgi?targetID=2207664	7	99	http://www.mirdb.org/cgi-bin/mature_mir.cgi?name=hsa-miR-200a-3p	MYH10	4628	myosin heavy chain 10
hsa-miR-200a-3p	MIMAT0000682	2207681	http://www.mirdb.org/cgi-bin/target_detail.cgi?targetID=2207681	8	99	http://www.mirdb.org/cgi-bin/mature_mir.cgi?name=hsa-miR-200a-3p	EPHA7	2045	EPH receptor A7
hsa-miR-200a-3p	MIMAT0000682	2207783	http://www.mirdb.org/cgi-bin/target_detail.cgi?targetID=2207783	9	99	http://www.mirdb.org/cgi-bin/mature_mir.cgi?name=hsa-miR-200a-3p	TCF12	6938	transcription factor 12
hsa-miR-200a-3p	MIMAT0000682	2207791	http://www.mirdb.org/cgi-bin/target_detail.cgi?targetID=2207791	10	99	http://www.mirdb.org/cgi-bin/mature_mir.cgi?name=hsa-miR-200a-3p	ATXN1	6310	ataxin 1
hsa-miR-200a-3p	MIMAT0000682	2207915	http://www.mirdb.org/cgi-bin/target_detail.cgi?targetID=2207915	11	99	http://www.mirdb.org/cgi-bin/mature_mir.cgi?name=hsa-miR-200a-3p	PRKACB	5567	protein kinase cAMP-activated catalytic subunit beta
hsa-miR-200a-3p	MIMAT0000682	2207931	http://www.mirdb.org/cgi-bin/target_detail.cgi?targetID=2207931	12	99	http://www.mirdb.org/cgi-bin/mature_mir.cgi?name=hsa-miR-200a-3p	MBNL3	55796	muscleblind like splicing regulator 3
hsa-miR-200a-3p	MIMAT0000682	2208045	http://www.mirdb.org/cgi-bin/target_detail.cgi?targetID=2208045	13	99	http://www.mirdb.org/cgi-bin/mature_mir.cgi?name=hsa-miR-200a-3p	PPM1E	22843	protein phosphatase, Mg2+/Mn2+ dependent 1E
hsa-miR-200a-3p	MIMAT0000682	2208072	http://www.mirdb.org/cgi-bin/target_detail.cgi?targetID=2208072	14	99	http://www.mirdb.org/cgi-bin/mature_mir.cgi?name=hsa-miR-200a-3p	LHFPL6	10186	LHFPL tetraspan subfamily member 6
hsa-miR-200a-3p	MIMAT0000682	2208089	http://www.mirdb.org/cgi-bin/target_detail.cgi?targetID=2208089	15	99	http://www.mirdb.org/cgi-bin/mature_mir.cgi?name=hsa-miR-200a-3p	DUSP3	1845	dual specificity phosphatase 3
hsa-miR-200a-3p	MIMAT0000682	2208091	http://www.mirdb.org/cgi-bin/target_detail.cgi?targetID=2208091	16	99	http://www.mirdb.org/cgi-bin/mature_mir.cgi?name=hsa-miR-200a-3p	ASTN1	460	astrotactin 1
hsa-miR-200a-3p	MIMAT0000682	2208461	http://www.mirdb.org/cgi-bin/target_detail.cgi?targetID=2208461	17	99	http://www.mirdb.org/cgi-bin/mature_mir.cgi?name=hsa-miR-200a-3p	WDFY3	23001	WD repeat and FYVE domain containing 3
hsa-miR-200a-3p	MIMAT0000682	2208531	http://www.mirdb.org/cgi-bin/target_detail.cgi?targetID=2208531	18	99	http://www.mirdb.org/cgi-bin/mature_mir.cgi?name=hsa-miR-200a-3p	KLF12	11278	Kruppel like factor 12
hsa-miR-200a-3p	MIMAT0000682	2208734	http://www.mirdb.org/cgi-bin/target_detail.cgi?targetID=2208734	19	99	http://www.mirdb.org/cgi-bin/mature_mir.cgi?name=hsa-miR-200a-3p	RANBP6	26953	RAN binding protein 6
hsa-miR-200a-3p	MIMAT0000682	2207669	http://www.mirdb.org/cgi-bin/target_detail.cgi?targetID=2207669	20	98	http://www.mirdb.org/cgi-bin/mature_mir.cgi?name=hsa-miR-200a-3p	HNRNPF	3185	heterogeneous nuclear ribonucleoprotein F
hsa-miR-200a-3p	MIMAT0000682	2207772	http://www.mirdb.org/cgi-bin/target_detail.cgi?targetID=2207772	21	98	http://www.mirdb.org/cgi-bin/mature_mir.cgi?name=hsa-miR-200a-3p	STXBP5	134957	syntaxin binding protein 5
hsa-miR-200a-3p	MIMAT0000682	2207782	http://www.mirdb.org/cgi-bin/target_detail.cgi?targetID=2207782	22	98	http://www.mirdb.org/cgi-bin/mature_mir.cgi?name=hsa-miR-200a-3p	RSAD2	91543	radical S-adenosyl methionine domain containing 2
hsa-miR-200a-3p	MIMAT0000682	2207898	http://www.mirdb.org/cgi-bin/target_detail.cgi?targetID=2207898	23	98	http://www.mirdb.org/cgi-bin/mature_mir.cgi?name=hsa-miR-200a-3p	MAP2K4	6416	mitogen-activated protein kinase kinase 4
hsa-miR-200a-3p	MIMAT0000682	2208218	http://www.mirdb.org/cgi-bin/target_detail.cgi?targetID=2208218	24	98	http://www.mirdb.org/cgi-bin/mature_mir.cgi?name=hsa-miR-200a-3p	ITGA6	3655	integrin subunit alpha 6
hsa-miR-200a-3p	MIMAT0000682	2208304	http://www.mirdb.org/cgi-bin/target_detail.cgi?targetID=2208304	25	98	http://www.mirdb.org/cgi-bin/mature_mir.cgi?name=hsa-miR-200a-3p	ABHD18	80167	abhydrolase domain containing 18
hsa-miR-200a-3p	MIMAT0000682	2208334	http://www.mirdb.org/cgi-bin/target_detail.cgi?targetID=2208334	26	98	http://www.mirdb.org/cgi-bin/mature_mir.cgi?name=hsa-miR-200a-3p	DEK	7913	DEK proto-oncogene
hsa-miR-200a-3p	MIMAT0000682	2208353	http://www.mirdb.org/cgi-bin/target_detail.cgi?targetID=2208353	27	98	http://www.mirdb.org/cgi-bin/mature_mir.cgi?name=hsa-miR-200a-3p	CDK8	1024	cyclin dependent kinase 8
hsa-miR-200a-3p	MIMAT0000682	2208365	http://www.mirdb.org/cgi-bin/target_detail.cgi?targetID=2208365	28	98	http://www.mirdb.org/cgi-bin/mature_mir.cgi?name=hsa-miR-200a-3p	DCP2	167227	decapping mRNA 2
hsa-miR-200a-3p	MIMAT0000682	2208491	http://www.mirdb.org/cgi-bin/target_detail.cgi?targetID=2208491	29	98	http://www.mirdb.org/cgi-bin/mature_mir.cgi?name=hsa-miR-200a-3p	EDEM1	9695	ER degradation enhancing alpha-mannosidase like protein 1
hsa-miR-200a-3p	MIMAT0000682	2208547	http://www.mirdb.org/cgi-bin/target_detail.cgi?targetID=2208547	30	98	http://www.mirdb.org/cgi-bin/mature_mir.cgi?name=hsa-miR-200a-3p	ST3GAL3	6487	ST3 beta-galactoside alpha-2,3-sialyltransferase 3
hsa-miR-200a-3p	MIMAT0000682	2208572	http://www.mirdb.org/cgi-bin/target_detail.cgi?targetID=2208572	31	98	http://www.mirdb.org/cgi-bin/mature_mir.cgi?name=hsa-miR-200a-3p	ARPC5	10092	actin related protein 2/3 complex subunit 5
hsa-miR-200a-3p	MIMAT0000682	2208665	http://www.mirdb.org/cgi-bin/target_detail.cgi?targetID=2208665	32	98	http://www.mirdb.org/cgi-bin/mature_mir.cgi?name=hsa-miR-200a-3p	MINDY3	80013	MINDY lysine 48 deubiquitinase 3
hsa-miR-200a-3p	MIMAT0000682	2207778	http://www.mirdb.org/cgi-bin/target_detail.cgi?targetID=2207778	33	97	http://www.mirdb.org/cgi-bin/mature_mir.cgi?name=hsa-miR-200a-3p	CREBRF	153222	CREB3 regulatory factor
hsa-miR-200a-3p	MIMAT0000682	2207893	http://www.mirdb.org/cgi-bin/target_detail.cgi?targetID=2207893	34	97	http://www.mirdb.org/cgi-bin/mature_mir.cgi?name=hsa-miR-200a-3p	PRKCE	5581	protein kinase C epsilon
hsa-miR-200a-3p	MIMAT0000682	2207921	http://www.mirdb.org/cgi-bin/target_detail.cgi?targetID=2207921	35	97	http://www.mirdb.org/cgi-bin/mature_mir.cgi?name=hsa-miR-200a-3p	TSC1	7248	TSC complex subunit 1
hsa-miR-200a-3p	MIMAT0000682	2207946	http://www.mirdb.org/cgi-bin/target_detail.cgi?targetID=2207946	36	97	http://www.mirdb.org/cgi-bin/mature_mir.cgi?name=hsa-miR-200a-3p	EVI5L	115704	ecotropic viral integration site 5 like
hsa-miR-200a-3p	MIMAT0000682	2207953	http://www.mirdb.org/cgi-bin/target_detail.cgi?targetID=2207953	37	97	http://www.mirdb.org/cgi-bin/mature_mir.cgi?name=hsa-miR-200a-3p	E2F3	1871	E2F transcription factor 3
hsa-miR-200a-3p	MIMAT0000682	2207959	http://www.mirdb.org/cgi-bin/target_detail.cgi?targetID=2207959	38	97	http://www.mirdb.org/cgi-bin/mature_mir.cgi?name=hsa-miR-200a-3p	DMWD	1762	DM1 locus, WD repeat containing
hsa-miR-200a-3p	MIMAT0000682	2207968	http://www.mirdb.org/cgi-bin/target_detail.cgi?targetID=2207968	39	97	http://www.mirdb.org/cgi-bin/mature_mir.cgi?name=hsa-miR-200a-3p	ELAVL2	1993	ELAV like RNA binding protein 2
hsa-miR-200a-3p	MIMAT0000682	2208012	http://www.mirdb.org/cgi-bin/target_detail.cgi?targetID=2208012	40	97	http://www.mirdb.org/cgi-bin/mature_mir.cgi?name=hsa-miR-200a-3p	SOCS5	9655	suppressor of cytokine signaling 5
hsa-miR-200a-3p	MIMAT0000682	2208031	http://www.mirdb.org/cgi-bin/target_detail.cgi?targetID=2208031	41	97	http://www.mirdb.org/cgi-bin/mature_mir.cgi?name=hsa-miR-200a-3p	FAM168B	130074	family with sequence similarity 168 member B
hsa-miR-200a-3p	MIMAT0000682	2208047	http://www.mirdb.org/cgi-bin/target_detail.cgi?targetID=2208047	42	97	http://www.mirdb.org/cgi-bin/mature_mir.cgi?name=hsa-miR-200a-3p	ZEB1	6935	zinc finger E-box binding homeobox 1
hsa-miR-200a-3p	MIMAT0000682	2208068	http://www.mirdb.org/cgi-bin/target_detail.cgi?targetID=2208068	43	97	http://www.mirdb.org/cgi-bin/mature_mir.cgi?name=hsa-miR-200a-3p	SUPT6H	6830	SPT6 homolog, histone chaperone
hsa-miR-200a-3p	MIMAT0000682	2208081	http://www.mirdb.org/cgi-bin/target_detail.cgi?targetID=2208081	44	97	http://www.mirdb.org/cgi-bin/mature_mir.cgi?name=hsa-miR-200a-3p	FNIP2	57600	folliculin interacting protein 2
hsa-miR-200a-3p	MIMAT0000682	2208295	http://www.mirdb.org/cgi-bin/target_detail.cgi?targetID=2208295	45	97	http://www.mirdb.org/cgi-bin/mature_mir.cgi?name=hsa-miR-200a-3p	DOCK4	9732	dedicator of cytokinesis 4
hsa-miR-200a-3p	MIMAT0000682	2208388	http://www.mirdb.org/cgi-bin/target_detail.cgi?targetID=2208388	46	97	http://www.mirdb.org/cgi-bin/mature_mir.cgi?name=hsa-miR-200a-3p	CCDC6	8030	coiled-coil domain containing 6
hsa-miR-200a-3p	MIMAT0000682	2208403	http://www.mirdb.org/cgi-bin/target_detail.cgi?targetID=2208403	47	97	http://www.mirdb.org/cgi-bin/mature_mir.cgi?name=hsa-miR-200a-3p	ANKRD44	91526	ankyrin repeat domain 44
hsa-miR-200a-3p	MIMAT0000682	2208425	http://www.mirdb.org/cgi-bin/target_detail.cgi?targetID=2208425	48	97	http://www.mirdb.org/cgi-bin/mature_mir.cgi?name=hsa-miR-200a-3p	ATP8A1	10396	ATPase phospholipid transporting 8A1
hsa-miR-200a-3p	MIMAT0000682	2208577	http://www.mirdb.org/cgi-bin/target_detail.cgi?targetID=2208577	49	97	http://www.mirdb.org/cgi-bin/mature_mir.cgi?name=hsa-miR-200a-3p	RARB	5915	retinoic acid receptor beta
hsa-miR-200a-3p	MIMAT0000682	2208667	http://www.mirdb.org/cgi-bin/target_detail.cgi?targetID=2208667	50	97	http://www.mirdb.org/cgi-bin/mature_mir.cgi?name=hsa-miR-200a-3p	MYBL1	4603	MYB proto-oncogene like 1
hsa-miR-200a-3p	MIMAT0000682	2208691	http://www.mirdb.org/cgi-bin/target_detail.cgi?targetID=2208691	51	97	http://www.mirdb.org/cgi-bin/mature_mir.cgi?name=hsa-miR-200a-3p	ATP8A2	51761	ATPase phospholipid transporting 8A2
hsa-miR-200a-3p	MIMAT0000682	2208710	http://www.mirdb.org/cgi-bin/target_detail.cgi?targetID=2208710	52	97	http://www.mirdb.org/cgi-bin/mature_mir.cgi?name=hsa-miR-200a-3p	PCDH9	5101	protocadherin 9
hsa-miR-200a-3p	MIMAT0000682	2207687	http://www.mirdb.org/cgi-bin/target_detail.cgi?targetID=2207687	53	96	http://www.mirdb.org/cgi-bin/mature_mir.cgi?name=hsa-miR-200a-3p	GJC1	10052	gap junction protein gamma 1
hsa-miR-200a-3p	MIMAT0000682	2207734	http://www.mirdb.org/cgi-bin/target_detail.cgi?targetID=2207734	54	96	http://www.mirdb.org/cgi-bin/mature_mir.cgi?name=hsa-miR-200a-3p	HIPK3	10114	homeodomain interacting protein kinase 3
hsa-miR-200a-3p	MIMAT0000682	2207736	http://www.mirdb.org/cgi-bin/target_detail.cgi?targetID=2207736	55	96	http://www.mirdb.org/cgi-bin/mature_mir.cgi?name=hsa-miR-200a-3p	H2AFZ	3015	H2A histone family member Z
hsa-miR-200a-3p	MIMAT0000682	2207808	http://www.mirdb.org/cgi-bin/target_detail.cgi?targetID=2207808	56	96	http://www.mirdb.org/cgi-bin/mature_mir.cgi?name=hsa-miR-200a-3p	ELMOD1	55531	ELMO domain containing 1
hsa-miR-200a-3p	MIMAT0000682	2207827	http://www.mirdb.org/cgi-bin/target_detail.cgi?targetID=2207827	57	96	http://www.mirdb.org/cgi-bin/mature_mir.cgi?name=hsa-miR-200a-3p	WWTR1	25937	WW domain containing transcription regulator 1
hsa-miR-200a-3p	MIMAT0000682	2207829	http://www.mirdb.org/cgi-bin/target_detail.cgi?targetID=2207829	58	96	http://www.mirdb.org/cgi-bin/mature_mir.cgi?name=hsa-miR-200a-3p	IPO5	3843	importin 5
hsa-miR-200a-3p	MIMAT0000682	2207836	http://www.mirdb.org/cgi-bin/target_detail.cgi?targetID=2207836	59	96	http://www.mirdb.org/cgi-bin/mature_mir.cgi?name=hsa-miR-200a-3p	TSHZ3	57616	teashirt zinc finger homeobox 3
hsa-miR-200a-3p	MIMAT0000682	2207841	http://www.mirdb.org/cgi-bin/target_detail.cgi?targetID=2207841	60	96	http://www.mirdb.org/cgi-bin/mature_mir.cgi?name=hsa-miR-200a-3p	ABL2	27	ABL proto-oncogene 2, non-receptor tyrosine kinase
hsa-miR-200a-3p	MIMAT0000682	2207852	http://www.mirdb.org/cgi-bin/target_detail.cgi?targetID=2207852	61	96	http://www.mirdb.org/cgi-bin/mature_mir.cgi?name=hsa-miR-200a-3p	ZCCHC24	219654	zinc finger CCHC-type containing 24
hsa-miR-200a-3p	MIMAT0000682	2207980	http://www.mirdb.org/cgi-bin/target_detail.cgi?targetID=2207980	62	96	http://www.mirdb.org/cgi-bin/mature_mir.cgi?name=hsa-miR-200a-3p	CDK13	8621	cyclin dependent kinase 13
hsa-miR-200a-3p	MIMAT0000682	2207990	http://www.mirdb.org/cgi-bin/target_detail.cgi?targetID=2207990	63	96	http://www.mirdb.org/cgi-bin/mature_mir.cgi?name=hsa-miR-200a-3p	DSTYK	25778	dual serine/threonine and tyrosine protein kinase
hsa-miR-200a-3p	MIMAT0000682	2208067	http://www.mirdb.org/cgi-bin/target_detail.cgi?targetID=2208067	64	96	http://www.mirdb.org/cgi-bin/mature_mir.cgi?name=hsa-miR-200a-3p	PGRMC2	10424	progesterone receptor membrane component 2
hsa-miR-200a-3p	MIMAT0000682	2208184	http://www.mirdb.org/cgi-bin/target_detail.cgi?targetID=2208184	65	96	http://www.mirdb.org/cgi-bin/mature_mir.cgi?name=hsa-miR-200a-3p	ARHGEF18	23370	Rho/Rac guanine nucleotide exchange factor 18
hsa-miR-200a-3p	MIMAT0000682	2208205	http://www.mirdb.org/cgi-bin/target_detail.cgi?targetID=2208205	66	96	http://www.mirdb.org/cgi-bin/mature_mir.cgi?name=hsa-miR-200a-3p	FAM160B1	57700	family with sequence similarity 160 member B1
hsa-miR-200a-3p	MIMAT0000682	2208391	http://www.mirdb.org/cgi-bin/target_detail.cgi?targetID=2208391	67	96	http://www.mirdb.org/cgi-bin/mature_mir.cgi?name=hsa-miR-200a-3p	TRAM1	23471	translocation associated membrane protein 1
hsa-miR-200a-3p	MIMAT0000682	2208397	http://www.mirdb.org/cgi-bin/target_detail.cgi?targetID=2208397	68	96	http://www.mirdb.org/cgi-bin/mature_mir.cgi?name=hsa-miR-200a-3p	PAFAH1B2	5049	platelet activating factor acetylhydrolase 1b catalytic subunit 2
hsa-miR-200a-3p	MIMAT0000682	2208427	http://www.mirdb.org/cgi-bin/target_detail.cgi?targetID=2208427	69	96	http://www.mirdb.org/cgi-bin/mature_mir.cgi?name=hsa-miR-200a-3p	DLC1	10395	DLC1 Rho GTPase activating protein
hsa-miR-200a-3p	MIMAT0000682	2208595	http://www.mirdb.org/cgi-bin/target_detail.cgi?targetID=2208595	70	96	http://www.mirdb.org/cgi-bin/mature_mir.cgi?name=hsa-miR-200a-3p	BRD3	8019	bromodomain containing 3
hsa-miR-200a-3p	MIMAT0000682	2208664	http://www.mirdb.org/cgi-bin/target_detail.cgi?targetID=2208664	71	96	http://www.mirdb.org/cgi-bin/mature_mir.cgi?name=hsa-miR-200a-3p	NUFIP2	57532	nuclear FMR1 interacting protein 2
hsa-miR-200a-3p	MIMAT0000682	2207670	http://www.mirdb.org/cgi-bin/target_detail.cgi?targetID=2207670	72	95	http://www.mirdb.org/cgi-bin/mature_mir.cgi?name=hsa-miR-200a-3p	TFAP2C	7022	transcription factor AP-2 gamma
hsa-miR-200a-3p	MIMAT0000682	2207699	http://www.mirdb.org/cgi-bin/target_detail.cgi?targetID=2207699	73	95	http://www.mirdb.org/cgi-bin/mature_mir.cgi?name=hsa-miR-200a-3p	ACOT7	11332	acyl-CoA thioesterase 7
hsa-miR-200a-3p	MIMAT0000682	2207758	http://www.mirdb.org/cgi-bin/target_detail.cgi?targetID=2207758	74	95	http://www.mirdb.org/cgi-bin/mature_mir.cgi?name=hsa-miR-200a-3p	HMG20A	10363	high mobility group 20A
hsa-miR-200a-3p	MIMAT0000682	2207812	http://www.mirdb.org/cgi-bin/target_detail.cgi?targetID=2207812	75	95	http://www.mirdb.org/cgi-bin/mature_mir.cgi?name=hsa-miR-200a-3p	WNK1	65125	WNK lysine deficient protein kinase 1
hsa-miR-200a-3p	MIMAT0000682	2207830	http://www.mirdb.org/cgi-bin/target_detail.cgi?targetID=2207830	76	95	http://www.mirdb.org/cgi-bin/mature_mir.cgi?name=hsa-miR-200a-3p	TGFB2	7042	transforming growth factor beta 2
hsa-miR-200a-3p	MIMAT0000682	2207845	http://www.mirdb.org/cgi-bin/target_detail.cgi?targetID=2207845	77	95	http://www.mirdb.org/cgi-bin/mature_mir.cgi?name=hsa-miR-200a-3p	GLS	2744	glutaminase
hsa-miR-200a-3p	MIMAT0000682	2207878	http://www.mirdb.org/cgi-bin/target_detail.cgi?targetID=2207878	78	95	http://www.mirdb.org/cgi-bin/mature_mir.cgi?name=hsa-miR-200a-3p	ZNF284	342909	zinc finger protein 284
hsa-miR-200a-3p	MIMAT0000682	2207929	http://www.mirdb.org/cgi-bin/target_detail.cgi?targetID=2207929	79	95	http://www.mirdb.org/cgi-bin/mature_mir.cgi?name=hsa-miR-200a-3p	CXCL12	6387	C-X-C motif chemokine ligand 12
hsa-miR-200a-3p	MIMAT0000682	2208003	http://www.mirdb.org/cgi-bin/target_detail.cgi?targetID=2208003	80	95	http://www.mirdb.org/cgi-bin/mature_mir.cgi?name=hsa-miR-200a-3p	CHD2	1106	chromodomain helicase DNA binding protein 2
hsa-miR-200a-3p	MIMAT0000682	2208116	http://www.mirdb.org/cgi-bin/target_detail.cgi?targetID=2208116	81	95	http://www.mirdb.org/cgi-bin/mature_mir.cgi?name=hsa-miR-200a-3p	ATXN7	6314	ataxin 7
hsa-miR-200a-3p	MIMAT0000682	2208146	http://www.mirdb.org/cgi-bin/target_detail.cgi?targetID=2208146	82	95	http://www.mirdb.org/cgi-bin/mature_mir.cgi?name=hsa-miR-200a-3p	EXOC5	10640	exocyst complex component 5
hsa-miR-200a-3p	MIMAT0000682	2208236	http://www.mirdb.org/cgi-bin/target_detail.cgi?targetID=2208236	83	95	http://www.mirdb.org/cgi-bin/mature_mir.cgi?name=hsa-miR-200a-3p	SLC35D1	23169	solute carrier family 35 member D1
hsa-miR-200a-3p	MIMAT0000682	2208414	http://www.mirdb.org/cgi-bin/target_detail.cgi?targetID=2208414	84	95	http://www.mirdb.org/cgi-bin/mature_mir.cgi?name=hsa-miR-200a-3p	VRK2	7444	VRK serine/threonine kinase 2
hsa-miR-200a-3p	MIMAT0000682	2208582	http://www.mirdb.org/cgi-bin/target_detail.cgi?targetID=2208582	85	95	http://www.mirdb.org/cgi-bin/mature_mir.cgi?name=hsa-miR-200a-3p	HS2ST1	9653	heparan sulfate 2-O-sulfotransferase 1
hsa-miR-200a-3p	MIMAT0000682	2208637	http://www.mirdb.org/cgi-bin/target_detail.cgi?targetID=2208637	86	95	http://www.mirdb.org/cgi-bin/mature_mir.cgi?name=hsa-miR-200a-3p	GAB1	2549	GRB2 associated binding protein 1
hsa-miR-200a-3p	MIMAT0000682	2208731	http://www.mirdb.org/cgi-bin/target_detail.cgi?targetID=2208731	87	95	http://www.mirdb.org/cgi-bin/mature_mir.cgi?name=hsa-miR-200a-3p	LSAMP	4045	limbic system associated membrane protein
hsa-miR-200a-3p	MIMAT0000682	2207673	http://www.mirdb.org/cgi-bin/target_detail.cgi?targetID=2207673	88	94	http://www.mirdb.org/cgi-bin/mature_mir.cgi?name=hsa-miR-200a-3p	EPHA2	1969	EPH receptor A2
hsa-miR-200a-3p	MIMAT0000682	2207682	http://www.mirdb.org/cgi-bin/target_detail.cgi?targetID=2207682	89	94	http://www.mirdb.org/cgi-bin/mature_mir.cgi?name=hsa-miR-200a-3p	RCOR3	55758	REST corepressor 3
hsa-miR-200a-3p	MIMAT0000682	2207826	http://www.mirdb.org/cgi-bin/target_detail.cgi?targetID=2207826	90	94	http://www.mirdb.org/cgi-bin/mature_mir.cgi?name=hsa-miR-200a-3p	RAB38	23682	RAB38, member RAS oncogene family
hsa-miR-200a-3p	MIMAT0000682	2207844	http://www.mirdb.org/cgi-bin/target_detail.cgi?targetID=2207844	91	94	http://www.mirdb.org/cgi-bin/mature_mir.cgi?name=hsa-miR-200a-3p	RHEB	6009	Ras homolog, mTORC1 binding
hsa-miR-200a-3p	MIMAT0000682	2207875	http://www.mirdb.org/cgi-bin/target_detail.cgi?targetID=2207875	92	94	http://www.mirdb.org/cgi-bin/mature_mir.cgi?name=hsa-miR-200a-3p	IGDCC4	57722	immunoglobulin superfamily DCC subclass member 4
hsa-miR-200a-3p	MIMAT0000682	2207884	http://www.mirdb.org/cgi-bin/target_detail.cgi?targetID=2207884	93	94	http://www.mirdb.org/cgi-bin/mature_mir.cgi?name=hsa-miR-200a-3p	TNS1	7145	tensin 1
hsa-miR-200a-3p	MIMAT0000682	2207912	http://www.mirdb.org/cgi-bin/target_detail.cgi?targetID=2207912	94	94	http://www.mirdb.org/cgi-bin/mature_mir.cgi?name=hsa-miR-200a-3p	IKZF2	22807	IKAROS family zinc finger 2
hsa-miR-200a-3p	MIMAT0000682	2208034	http://www.mirdb.org/cgi-bin/target_detail.cgi?targetID=2208034	95	94	http://www.mirdb.org/cgi-bin/mature_mir.cgi?name=hsa-miR-200a-3p	ZYG11B	79699	zyg-11 family member B, cell cycle regulator
hsa-miR-200a-3p	MIMAT0000682	2208055	http://www.mirdb.org/cgi-bin/target_detail.cgi?targetID=2208055	96	94	http://www.mirdb.org/cgi-bin/mature_mir.cgi?name=hsa-miR-200a-3p	EPN1	29924	epsin 1
hsa-miR-200a-3p	MIMAT0000682	2208097	http://www.mirdb.org/cgi-bin/target_detail.cgi?targetID=2208097	97	94	http://www.mirdb.org/cgi-bin/mature_mir.cgi?name=hsa-miR-200a-3p	MBNL1	4154	muscleblind like splicing regulator 1
hsa-miR-200a-3p	MIMAT0000682	2208200	http://www.mirdb.org/cgi-bin/target_detail.cgi?targetID=2208200	98	94	http://www.mirdb.org/cgi-bin/mature_mir.cgi?name=hsa-miR-200a-3p	PRRG1	5638	proline rich and Gla domain 1
hsa-miR-200a-3p	MIMAT0000682	2208204	http://www.mirdb.org/cgi-bin/target_detail.cgi?targetID=2208204	99	94	http://www.mirdb.org/cgi-bin/mature_mir.cgi?name=hsa-miR-200a-3p	MAP3K20	51776	mitogen-activated protein kinase kinase kinase 20
hsa-miR-200a-3p	MIMAT0000682	2208242	http://www.mirdb.org/cgi-bin/target_detail.cgi?targetID=2208242	100	94	http://www.mirdb.org/cgi-bin/mature_mir.cgi?name=hsa-miR-200a-3p	PHC3	80012	polyhomeotic homolog 3
hsa-miR-200a-3p	MIMAT0000682	2208264	http://www.mirdb.org/cgi-bin/target_detail.cgi?targetID=2208264	101	94	http://www.mirdb.org/cgi-bin/mature_mir.cgi?name=hsa-miR-200a-3p	SOBP	55084	sine oculis binding protein homolog
hsa-miR-200a-3p	MIMAT0000682	2208301	http://www.mirdb.org/cgi-bin/target_detail.cgi?targetID=2208301	102	94	http://www.mirdb.org/cgi-bin/mature_mir.cgi?name=hsa-miR-200a-3p	NBPF8	728841	NBPF member 8
hsa-miR-200a-3p	MIMAT0000682	2208308	http://www.mirdb.org/cgi-bin/target_detail.cgi?targetID=2208308	103	94	http://www.mirdb.org/cgi-bin/mature_mir.cgi?name=hsa-miR-200a-3p	RASSF8	11228	Ras association domain family member 8
hsa-miR-200a-3p	MIMAT0000682	2208319	http://www.mirdb.org/cgi-bin/target_detail.cgi?targetID=2208319	104	94	http://www.mirdb.org/cgi-bin/mature_mir.cgi?name=hsa-miR-200a-3p	JAZF1	221895	JAZF zinc finger 1
hsa-miR-200a-3p	MIMAT0000682	2208412	http://www.mirdb.org/cgi-bin/target_detail.cgi?targetID=2208412	105	94	http://www.mirdb.org/cgi-bin/mature_mir.cgi?name=hsa-miR-200a-3p	PTCH1	5727	patched 1
hsa-miR-200a-3p	MIMAT0000682	2208421	http://www.mirdb.org/cgi-bin/target_detail.cgi?targetID=2208421	106	94	http://www.mirdb.org/cgi-bin/mature_mir.cgi?name=hsa-miR-200a-3p	TCERG1	10915	transcription elongation regulator 1
hsa-miR-200a-3p	MIMAT0000682	2208475	http://www.mirdb.org/cgi-bin/target_detail.cgi?targetID=2208475	107	94	http://www.mirdb.org/cgi-bin/mature_mir.cgi?name=hsa-miR-200a-3p	FAM210A	125228	family with sequence similarity 210 member A
hsa-miR-200a-3p	MIMAT0000682	2208504	http://www.mirdb.org/cgi-bin/target_detail.cgi?targetID=2208504	108	94	http://www.mirdb.org/cgi-bin/mature_mir.cgi?name=hsa-miR-200a-3p	STX2	2054	syntaxin 2
hsa-miR-200a-3p	MIMAT0000682	2208545	http://www.mirdb.org/cgi-bin/target_detail.cgi?targetID=2208545	109	94	http://www.mirdb.org/cgi-bin/mature_mir.cgi?name=hsa-miR-200a-3p	JAG1	182	jagged 1
hsa-miR-200a-3p	MIMAT0000682	2208613	http://www.mirdb.org/cgi-bin/target_detail.cgi?targetID=2208613	110	94	http://www.mirdb.org/cgi-bin/mature_mir.cgi?name=hsa-miR-200a-3p	ELK3	2004	ELK3, ETS transcription factor
hsa-miR-200a-3p	MIMAT0000682	2208750	http://www.mirdb.org/cgi-bin/target_detail.cgi?targetID=2208750	111	94	http://www.mirdb.org/cgi-bin/mature_mir.cgi?name=hsa-miR-200a-3p	GRB2	2885	growth factor receptor bound protein 2
hsa-miR-200a-3p	MIMAT0000682	2207674	http://www.mirdb.org/cgi-bin/target_detail.cgi?targetID=2207674	112	93	http://www.mirdb.org/cgi-bin/mature_mir.cgi?name=hsa-miR-200a-3p	DR1	1810	down-regulator of transcription 1
hsa-miR-200a-3p	MIMAT0000682	2207696	http://www.mirdb.org/cgi-bin/target_detail.cgi?targetID=2207696	113	93	http://www.mirdb.org/cgi-bin/mature_mir.cgi?name=hsa-miR-200a-3p	ZCCHC3	85364	zinc finger CCHC-type containing 3
hsa-miR-200a-3p	MIMAT0000682	2207751	http://www.mirdb.org/cgi-bin/target_detail.cgi?targetID=2207751	114	93	http://www.mirdb.org/cgi-bin/mature_mir.cgi?name=hsa-miR-200a-3p	PRR11	55771	proline rich 11
hsa-miR-200a-3p	MIMAT0000682	2207785	http://www.mirdb.org/cgi-bin/target_detail.cgi?targetID=2207785	115	93	http://www.mirdb.org/cgi-bin/mature_mir.cgi?name=hsa-miR-200a-3p	NCKAP5	344148	NCK associated protein 5
hsa-miR-200a-3p	MIMAT0000682	2207924	http://www.mirdb.org/cgi-bin/target_detail.cgi?targetID=2207924	116	93	http://www.mirdb.org/cgi-bin/mature_mir.cgi?name=hsa-miR-200a-3p	RAB10	10890	RAB10, member RAS oncogene family
hsa-miR-200a-3p	MIMAT0000682	2207966	http://www.mirdb.org/cgi-bin/target_detail.cgi?targetID=2207966	117	93	http://www.mirdb.org/cgi-bin/mature_mir.cgi?name=hsa-miR-200a-3p	IQCJ-SCHIP1	100505385	IQCJ-SCHIP1 readthrough
hsa-miR-200a-3p	MIMAT0000682	2207978	http://www.mirdb.org/cgi-bin/target_detail.cgi?targetID=2207978	118	93	http://www.mirdb.org/cgi-bin/mature_mir.cgi?name=hsa-miR-200a-3p	PAPPA	5069	pappalysin 1
hsa-miR-200a-3p	MIMAT0000682	2208096	http://www.mirdb.org/cgi-bin/target_detail.cgi?targetID=2208096	119	93	http://www.mirdb.org/cgi-bin/mature_mir.cgi?name=hsa-miR-200a-3p	GNA13	10672	G protein subunit alpha 13
hsa-miR-200a-3p	MIMAT0000682	2208223	http://www.mirdb.org/cgi-bin/target_detail.cgi?targetID=2208223	120	93	http://www.mirdb.org/cgi-bin/mature_mir.cgi?name=hsa-miR-200a-3p	MAP7D1	55700	MAP7 domain containing 1
hsa-miR-200a-3p	MIMAT0000682	2208259	http://www.mirdb.org/cgi-bin/target_detail.cgi?targetID=2208259	121	93	http://www.mirdb.org/cgi-bin/mature_mir.cgi?name=hsa-miR-200a-3p	PHLPP2	23035	PH domain and leucine rich repeat protein phosphatase 2
hsa-miR-200a-3p	MIMAT0000682	2208286	http://www.mirdb.org/cgi-bin/target_detail.cgi?targetID=2208286	122	93	http://www.mirdb.org/cgi-bin/mature_mir.cgi?name=hsa-miR-200a-3p	VCAN	1462	versican
hsa-miR-200a-3p	MIMAT0000682	2208294	http://www.mirdb.org/cgi-bin/target_detail.cgi?targetID=2208294	123	93	http://www.mirdb.org/cgi-bin/mature_mir.cgi?name=hsa-miR-200a-3p	MSANTD4	84437	Myb/SANT DNA binding domain containing 4 with coiled-coils
hsa-miR-200a-3p	MIMAT0000682	2208300	http://www.mirdb.org/cgi-bin/target_detail.cgi?targetID=2208300	124	93	http://www.mirdb.org/cgi-bin/mature_mir.cgi?name=hsa-miR-200a-3p	CBL	867	Cbl proto-oncogene
hsa-miR-200a-3p	MIMAT0000682	2208368	http://www.mirdb.org/cgi-bin/target_detail.cgi?targetID=2208368	125	93	http://www.mirdb.org/cgi-bin/mature_mir.cgi?name=hsa-miR-200a-3p	WDR33	55339	WD repeat domain 33
hsa-miR-200a-3p	MIMAT0000682	2208455	http://www.mirdb.org/cgi-bin/target_detail.cgi?targetID=2208455	126	93	http://www.mirdb.org/cgi-bin/mature_mir.cgi?name=hsa-miR-200a-3p	SCUBE2	57758	signal peptide, CUB domain and EGF like domain containing 2
hsa-miR-200a-3p	MIMAT0000682	2208463	http://www.mirdb.org/cgi-bin/target_detail.cgi?targetID=2208463	127	93	http://www.mirdb.org/cgi-bin/mature_mir.cgi?name=hsa-miR-200a-3p	TRHDE	29953	thyrotropin releasing hormone degrading enzyme
hsa-miR-200a-3p	MIMAT0000682	2208583	http://www.mirdb.org/cgi-bin/target_detail.cgi?targetID=2208583	128	93	http://www.mirdb.org/cgi-bin/mature_mir.cgi?name=hsa-miR-200a-3p	PTPRG	5793	protein tyrosine phosphatase, receptor type G
hsa-miR-200a-3p	MIMAT0000682	2208588	http://www.mirdb.org/cgi-bin/target_detail.cgi?targetID=2208588	129	93	http://www.mirdb.org/cgi-bin/mature_mir.cgi?name=hsa-miR-200a-3p	YWHAG	7532	tyrosine 3-monooxygenase/tryptophan 5-monooxygenase activation protein gamma
hsa-miR-200a-3p	MIMAT0000682	2208627	http://www.mirdb.org/cgi-bin/target_detail.cgi?targetID=2208627	130	93	http://www.mirdb.org/cgi-bin/mature_mir.cgi?name=hsa-miR-200a-3p	PPM1L	151742	protein phosphatase, Mg2+/Mn2+ dependent 1L
hsa-miR-200a-3p	MIMAT0000682	2208670	http://www.mirdb.org/cgi-bin/target_detail.cgi?targetID=2208670	131	93	http://www.mirdb.org/cgi-bin/mature_mir.cgi?name=hsa-miR-200a-3p	GLCCI1	113263	glucocorticoid induced 1
hsa-miR-200a-3p	MIMAT0000682	2208698	http://www.mirdb.org/cgi-bin/target_detail.cgi?targetID=2208698	132	93	http://www.mirdb.org/cgi-bin/mature_mir.cgi?name=hsa-miR-200a-3p	KCTD20	222658	potassium channel tetramerization domain containing 20
hsa-miR-200a-3p	MIMAT0000682	2208724	http://www.mirdb.org/cgi-bin/target_detail.cgi?targetID=2208724	133	93	http://www.mirdb.org/cgi-bin/mature_mir.cgi?name=hsa-miR-200a-3p	ATL1	51062	atlastin GTPase 1
hsa-miR-200a-3p	MIMAT0000682	2208726	http://www.mirdb.org/cgi-bin/target_detail.cgi?targetID=2208726	134	93	http://www.mirdb.org/cgi-bin/mature_mir.cgi?name=hsa-miR-200a-3p	SLC16A7	9194	solute carrier family 16 member 7
hsa-miR-200a-3p	MIMAT0000682	2208745	http://www.mirdb.org/cgi-bin/target_detail.cgi?targetID=2208745	135	93	http://www.mirdb.org/cgi-bin/mature_mir.cgi?name=hsa-miR-200a-3p	MIER3	166968	MIER family member 3
hsa-miR-200a-3p	MIMAT0000682	2207725	http://www.mirdb.org/cgi-bin/target_detail.cgi?targetID=2207725	136	92	http://www.mirdb.org/cgi-bin/mature_mir.cgi?name=hsa-miR-200a-3p	ARFGEF3	57221	ARFGEF family member 3
hsa-miR-200a-3p	MIMAT0000682	2207749	http://www.mirdb.org/cgi-bin/target_detail.cgi?targetID=2207749	137	92	http://www.mirdb.org/cgi-bin/mature_mir.cgi?name=hsa-miR-200a-3p	PPT2	9374	palmitoyl-protein thioesterase 2
hsa-miR-200a-3p	MIMAT0000682	2207822	http://www.mirdb.org/cgi-bin/target_detail.cgi?targetID=2207822	138	92	http://www.mirdb.org/cgi-bin/mature_mir.cgi?name=hsa-miR-200a-3p	RNF145	153830	ring finger protein 145
hsa-miR-200a-3p	MIMAT0000682	2207834	http://www.mirdb.org/cgi-bin/target_detail.cgi?targetID=2207834	139	92	http://www.mirdb.org/cgi-bin/mature_mir.cgi?name=hsa-miR-200a-3p	PITX2	5308	paired like homeodomain 2
hsa-miR-200a-3p	MIMAT0000682	2207859	http://www.mirdb.org/cgi-bin/target_detail.cgi?targetID=2207859	140	92	http://www.mirdb.org/cgi-bin/mature_mir.cgi?name=hsa-miR-200a-3p	SPAG9	9043	sperm associated antigen 9
hsa-miR-200a-3p	MIMAT0000682	2207865	http://www.mirdb.org/cgi-bin/target_detail.cgi?targetID=2207865	141	92	http://www.mirdb.org/cgi-bin/mature_mir.cgi?name=hsa-miR-200a-3p	DNAJC13	23317	DnaJ heat shock protein family (Hsp40) member C13
hsa-miR-200a-3p	MIMAT0000682	2207950	http://www.mirdb.org/cgi-bin/target_detail.cgi?targetID=2207950	142	92	http://www.mirdb.org/cgi-bin/mature_mir.cgi?name=hsa-miR-200a-3p	TMEM135	65084	transmembrane protein 135
hsa-miR-200a-3p	MIMAT0000682	2207970	http://www.mirdb.org/cgi-bin/target_detail.cgi?targetID=2207970	143	92	http://www.mirdb.org/cgi-bin/mature_mir.cgi?name=hsa-miR-200a-3p	NAP1L2	4674	nucleosome assembly protein 1 like 2
hsa-miR-200a-3p	MIMAT0000682	2207994	http://www.mirdb.org/cgi-bin/target_detail.cgi?targetID=2207994	144	92	http://www.mirdb.org/cgi-bin/mature_mir.cgi?name=hsa-miR-200a-3p	SCD5	79966	stearoyl-CoA desaturase 5
hsa-miR-200a-3p	MIMAT0000682	2208135	http://www.mirdb.org/cgi-bin/target_detail.cgi?targetID=2208135	145	92	http://www.mirdb.org/cgi-bin/mature_mir.cgi?name=hsa-miR-200a-3p	RIMS1	22999	regulating synaptic membrane exocytosis 1
hsa-miR-200a-3p	MIMAT0000682	2208180	http://www.mirdb.org/cgi-bin/target_detail.cgi?targetID=2208180	146	92	http://www.mirdb.org/cgi-bin/mature_mir.cgi?name=hsa-miR-200a-3p	C11orf54	28970	chromosome 11 open reading frame 54
hsa-miR-200a-3p	MIMAT0000682	2208192	http://www.mirdb.org/cgi-bin/target_detail.cgi?targetID=2208192	147	92	http://www.mirdb.org/cgi-bin/mature_mir.cgi?name=hsa-miR-200a-3p	CSTA	1475	cystatin A
hsa-miR-200a-3p	MIMAT0000682	2208250	http://www.mirdb.org/cgi-bin/target_detail.cgi?targetID=2208250	148	92	http://www.mirdb.org/cgi-bin/mature_mir.cgi?name=hsa-miR-200a-3p	ERC2	26059	ELKS/RAB6-interacting/CAST family member 2
hsa-miR-200a-3p	MIMAT0000682	2208346	http://www.mirdb.org/cgi-bin/target_detail.cgi?targetID=2208346	149	92	http://www.mirdb.org/cgi-bin/mature_mir.cgi?name=hsa-miR-200a-3p	XPR1	9213	xenotropic and polytropic retrovirus receptor 1
hsa-miR-200a-3p	MIMAT0000682	2208376	http://www.mirdb.org/cgi-bin/target_detail.cgi?targetID=2208376	150	92	http://www.mirdb.org/cgi-bin/mature_mir.cgi?name=hsa-miR-200a-3p	PLCL1	5334	phospholipase C like 1 (inactive)
hsa-miR-200a-3p	MIMAT0000682	2208380	http://www.mirdb.org/cgi-bin/target_detail.cgi?targetID=2208380	151	92	http://www.mirdb.org/cgi-bin/mature_mir.cgi?name=hsa-miR-200a-3p	P2RY1	5028	purinergic receptor P2Y1
hsa-miR-200a-3p	MIMAT0000682	2208434	http://www.mirdb.org/cgi-bin/target_detail.cgi?targetID=2208434	152	92	http://www.mirdb.org/cgi-bin/mature_mir.cgi?name=hsa-miR-200a-3p	PAQR9	344838	progestin and adipoQ receptor family member 9
hsa-miR-200a-3p	MIMAT0000682	2208469	http://www.mirdb.org/cgi-bin/target_detail.cgi?targetID=2208469	153	92	http://www.mirdb.org/cgi-bin/mature_mir.cgi?name=hsa-miR-200a-3p	CCDC85C	317762	coiled-coil domain containing 85C
hsa-miR-200a-3p	MIMAT0000682	2208487	http://www.mirdb.org/cgi-bin/target_detail.cgi?targetID=2208487	154	92	http://www.mirdb.org/cgi-bin/mature_mir.cgi?name=hsa-miR-200a-3p	NRIP3	56675	nuclear receptor interacting protein 3
hsa-miR-200a-3p	MIMAT0000682	2208586	http://www.mirdb.org/cgi-bin/target_detail.cgi?targetID=2208586	155	92	http://www.mirdb.org/cgi-bin/mature_mir.cgi?name=hsa-miR-200a-3p	C5orf24	134553	chromosome 5 open reading frame 24
hsa-miR-200a-3p	MIMAT0000682	2208642	http://www.mirdb.org/cgi-bin/target_detail.cgi?targetID=2208642	156	92	http://www.mirdb.org/cgi-bin/mature_mir.cgi?name=hsa-miR-200a-3p	OSBPL11	114885	oxysterol binding protein like 11
hsa-miR-200a-3p	MIMAT0000682	2208683	http://www.mirdb.org/cgi-bin/target_detail.cgi?targetID=2208683	157	92	http://www.mirdb.org/cgi-bin/mature_mir.cgi?name=hsa-miR-200a-3p	MACC1	346389	MET transcriptional regulator MACC1
hsa-miR-200a-3p	MIMAT0000682	2208685	http://www.mirdb.org/cgi-bin/target_detail.cgi?targetID=2208685	158	92	http://www.mirdb.org/cgi-bin/mature_mir.cgi?name=hsa-miR-200a-3p	GPC2	221914	glypican 2
hsa-miR-200a-3p	MIMAT0000682	2207710	http://www.mirdb.org/cgi-bin/target_detail.cgi?targetID=2207710	159	91	http://www.mirdb.org/cgi-bin/mature_mir.cgi?name=hsa-miR-200a-3p	KHDRBS3	10656	KH RNA binding domain containing, signal transduction associated 3
hsa-miR-200a-3p	MIMAT0000682	2207747	http://www.mirdb.org/cgi-bin/target_detail.cgi?targetID=2207747	160	91	http://www.mirdb.org/cgi-bin/mature_mir.cgi?name=hsa-miR-200a-3p	PIAS2	9063	protein inhibitor of activated STAT 2
hsa-miR-200a-3p	MIMAT0000682	2207753	http://www.mirdb.org/cgi-bin/target_detail.cgi?targetID=2207753	161	91	http://www.mirdb.org/cgi-bin/mature_mir.cgi?name=hsa-miR-200a-3p	JAGN1	84522	jagunal homolog 1
hsa-miR-200a-3p	MIMAT0000682	2207910	http://www.mirdb.org/cgi-bin/target_detail.cgi?targetID=2207910	162	91	http://www.mirdb.org/cgi-bin/mature_mir.cgi?name=hsa-miR-200a-3p	URGCP	55665	upregulator of cell proliferation
hsa-miR-200a-3p	MIMAT0000682	2207933	http://www.mirdb.org/cgi-bin/target_detail.cgi?targetID=2207933	163	91	http://www.mirdb.org/cgi-bin/mature_mir.cgi?name=hsa-miR-200a-3p	GPR6	2830	G protein-coupled receptor 6
hsa-miR-200a-3p	MIMAT0000682	2208208	http://www.mirdb.org/cgi-bin/target_detail.cgi?targetID=2208208	164	91	http://www.mirdb.org/cgi-bin/mature_mir.cgi?name=hsa-miR-200a-3p	LPAR3	23566	lysophosphatidic acid receptor 3
hsa-miR-200a-3p	MIMAT0000682	2208303	http://www.mirdb.org/cgi-bin/target_detail.cgi?targetID=2208303	165	91	http://www.mirdb.org/cgi-bin/mature_mir.cgi?name=hsa-miR-200a-3p	CERS6	253782	ceramide synthase 6
hsa-miR-200a-3p	MIMAT0000682	2208330	http://www.mirdb.org/cgi-bin/target_detail.cgi?targetID=2208330	166	91	http://www.mirdb.org/cgi-bin/mature_mir.cgi?name=hsa-miR-200a-3p	SCHIP1	29970	schwannomin interacting protein 1
hsa-miR-200a-3p	MIMAT0000682	2208415	http://www.mirdb.org/cgi-bin/target_detail.cgi?targetID=2208415	167	91	http://www.mirdb.org/cgi-bin/mature_mir.cgi?name=hsa-miR-200a-3p	NFASC	23114	neurofascin
hsa-miR-200a-3p	MIMAT0000682	2208448	http://www.mirdb.org/cgi-bin/target_detail.cgi?targetID=2208448	168	91	http://www.mirdb.org/cgi-bin/mature_mir.cgi?name=hsa-miR-200a-3p	LOXL3	84695	lysyl oxidase like 3
hsa-miR-200a-3p	MIMAT0000682	2208505	http://www.mirdb.org/cgi-bin/target_detail.cgi?targetID=2208505	169	91	http://www.mirdb.org/cgi-bin/mature_mir.cgi?name=hsa-miR-200a-3p	FAM91A1	157769	family with sequence similarity 91 member A1
hsa-miR-200a-3p	MIMAT0000682	2208514	http://www.mirdb.org/cgi-bin/target_detail.cgi?targetID=2208514	170	91	http://www.mirdb.org/cgi-bin/mature_mir.cgi?name=hsa-miR-200a-3p	ERG	2078	ETS transcription factor ERG
hsa-miR-200a-3p	MIMAT0000682	2208522	http://www.mirdb.org/cgi-bin/target_detail.cgi?targetID=2208522	171	91	http://www.mirdb.org/cgi-bin/mature_mir.cgi?name=hsa-miR-200a-3p	RBM33	155435	RNA binding motif protein 33
hsa-miR-200a-3p	MIMAT0000682	2208672	http://www.mirdb.org/cgi-bin/target_detail.cgi?targetID=2208672	172	91	http://www.mirdb.org/cgi-bin/mature_mir.cgi?name=hsa-miR-200a-3p	FBXL2	25827	F-box and leucine rich repeat protein 2
hsa-miR-200a-3p	MIMAT0000682	2208697	http://www.mirdb.org/cgi-bin/target_detail.cgi?targetID=2208697	173	91	http://www.mirdb.org/cgi-bin/mature_mir.cgi?name=hsa-miR-200a-3p	TOMM7	54543	translocase of outer mitochondrial membrane 7
hsa-miR-200a-3p	MIMAT0000682	2208749	http://www.mirdb.org/cgi-bin/target_detail.cgi?targetID=2208749	174	91	http://www.mirdb.org/cgi-bin/mature_mir.cgi?name=hsa-miR-200a-3p	IFNAR1	3454	interferon alpha and beta receptor subunit 1
hsa-miR-200a-3p	MIMAT0000682	2207685	http://www.mirdb.org/cgi-bin/target_detail.cgi?targetID=2207685	175	90	http://www.mirdb.org/cgi-bin/mature_mir.cgi?name=hsa-miR-200a-3p	C3orf67	200844	chromosome 3 open reading frame 67
hsa-miR-200a-3p	MIMAT0000682	2207708	http://www.mirdb.org/cgi-bin/target_detail.cgi?targetID=2207708	176	90	http://www.mirdb.org/cgi-bin/mature_mir.cgi?name=hsa-miR-200a-3p	TRUB1	142940	TruB pseudouridine synthase family member 1
hsa-miR-200a-3p	MIMAT0000682	2207814	http://www.mirdb.org/cgi-bin/target_detail.cgi?targetID=2207814	177	90	http://www.mirdb.org/cgi-bin/mature_mir.cgi?name=hsa-miR-200a-3p	RB1CC1	9821	RB1 inducible coiled-coil 1
hsa-miR-200a-3p	MIMAT0000682	2207856	http://www.mirdb.org/cgi-bin/target_detail.cgi?targetID=2207856	178	90	http://www.mirdb.org/cgi-bin/mature_mir.cgi?name=hsa-miR-200a-3p	UNC5C	8633	unc-5 netrin receptor C
hsa-miR-200a-3p	MIMAT0000682	2207892	http://www.mirdb.org/cgi-bin/target_detail.cgi?targetID=2207892	179	90	http://www.mirdb.org/cgi-bin/mature_mir.cgi?name=hsa-miR-200a-3p	FKBP1A	2280	FKBP prolyl isomerase 1A
hsa-miR-200a-3p	MIMAT0000682	2207906	http://www.mirdb.org/cgi-bin/target_detail.cgi?targetID=2207906	180	90	http://www.mirdb.org/cgi-bin/mature_mir.cgi?name=hsa-miR-200a-3p	MYT1L	23040	myelin transcription factor 1 like
hsa-miR-200a-3p	MIMAT0000682	2207945	http://www.mirdb.org/cgi-bin/target_detail.cgi?targetID=2207945	181	90	http://www.mirdb.org/cgi-bin/mature_mir.cgi?name=hsa-miR-200a-3p	PFKM	5213	phosphofructokinase, muscle
hsa-miR-200a-3p	MIMAT0000682	2207960	http://www.mirdb.org/cgi-bin/target_detail.cgi?targetID=2207960	182	90	http://www.mirdb.org/cgi-bin/mature_mir.cgi?name=hsa-miR-200a-3p	TTBK2	146057	tau tubulin kinase 2
hsa-miR-200a-3p	MIMAT0000682	2207973	http://www.mirdb.org/cgi-bin/target_detail.cgi?targetID=2207973	183	90	http://www.mirdb.org/cgi-bin/mature_mir.cgi?name=hsa-miR-200a-3p	SMC5	23137	structural maintenance of chromosomes 5
hsa-miR-200a-3p	MIMAT0000682	2207983	http://www.mirdb.org/cgi-bin/target_detail.cgi?targetID=2207983	184	90	http://www.mirdb.org/cgi-bin/mature_mir.cgi?name=hsa-miR-200a-3p	USP49	25862	ubiquitin specific peptidase 49
hsa-miR-200a-3p	MIMAT0000682	2208032	http://www.mirdb.org/cgi-bin/target_detail.cgi?targetID=2208032	185	90	http://www.mirdb.org/cgi-bin/mature_mir.cgi?name=hsa-miR-200a-3p	IBA57	200205	IBA57, iron-sulfur cluster assembly
hsa-miR-200a-3p	MIMAT0000682	2208040	http://www.mirdb.org/cgi-bin/target_detail.cgi?targetID=2208040	186	90	http://www.mirdb.org/cgi-bin/mature_mir.cgi?name=hsa-miR-200a-3p	CCDC80	151887	coiled-coil domain containing 80
hsa-miR-200a-3p	MIMAT0000682	2208056	http://www.mirdb.org/cgi-bin/target_detail.cgi?targetID=2208056	187	90	http://www.mirdb.org/cgi-bin/mature_mir.cgi?name=hsa-miR-200a-3p	SPOPL	339745	speckle type BTB/POZ protein like
hsa-miR-200a-3p	MIMAT0000682	2208059	http://www.mirdb.org/cgi-bin/target_detail.cgi?targetID=2208059	188	90	http://www.mirdb.org/cgi-bin/mature_mir.cgi?name=hsa-miR-200a-3p	AQP11	282679	aquaporin 11
hsa-miR-200a-3p	MIMAT0000682	2208137	http://www.mirdb.org/cgi-bin/target_detail.cgi?targetID=2208137	189	90	http://www.mirdb.org/cgi-bin/mature_mir.cgi?name=hsa-miR-200a-3p	CDC25B	994	cell division cycle 25B
hsa-miR-200a-3p	MIMAT0000682	2208230	http://www.mirdb.org/cgi-bin/target_detail.cgi?targetID=2208230	190	90	http://www.mirdb.org/cgi-bin/mature_mir.cgi?name=hsa-miR-200a-3p	DCUN1D3	123879	defective in cullin neddylation 1 domain containing 3
hsa-miR-200a-3p	MIMAT0000682	2208255	http://www.mirdb.org/cgi-bin/target_detail.cgi?targetID=2208255	191	90	http://www.mirdb.org/cgi-bin/mature_mir.cgi?name=hsa-miR-200a-3p	APBB2	323	amyloid beta precursor protein binding family B member 2
hsa-miR-200a-3p	MIMAT0000682	2208270	http://www.mirdb.org/cgi-bin/target_detail.cgi?targetID=2208270	192	90	http://www.mirdb.org/cgi-bin/mature_mir.cgi?name=hsa-miR-200a-3p	KIAA0408	9729	KIAA0408
hsa-miR-200a-3p	MIMAT0000682	2208307	http://www.mirdb.org/cgi-bin/target_detail.cgi?targetID=2208307	193	90	http://www.mirdb.org/cgi-bin/mature_mir.cgi?name=hsa-miR-200a-3p	NDFIP2	54602	Nedd4 family interacting protein 2
hsa-miR-200a-3p	MIMAT0000682	2208339	http://www.mirdb.org/cgi-bin/target_detail.cgi?targetID=2208339	194	90	http://www.mirdb.org/cgi-bin/mature_mir.cgi?name=hsa-miR-200a-3p	NTNG1	22854	netrin G1
hsa-miR-200a-3p	MIMAT0000682	2208423	http://www.mirdb.org/cgi-bin/target_detail.cgi?targetID=2208423	195	90	http://www.mirdb.org/cgi-bin/mature_mir.cgi?name=hsa-miR-200a-3p	LYSMD3	116068	LysM domain containing 3
hsa-miR-200a-3p	MIMAT0000682	2208489	http://www.mirdb.org/cgi-bin/target_detail.cgi?targetID=2208489	196	90	http://www.mirdb.org/cgi-bin/mature_mir.cgi?name=hsa-miR-200a-3p	FOXJ3	22887	forkhead box J3
hsa-miR-200a-3p	MIMAT0000682	2208492	http://www.mirdb.org/cgi-bin/target_detail.cgi?targetID=2208492	197	90	http://www.mirdb.org/cgi-bin/mature_mir.cgi?name=hsa-miR-200a-3p	TIAM1	7074	T cell lymphoma invasion and metastasis 1
hsa-miR-200a-3p	MIMAT0000682	2208543	http://www.mirdb.org/cgi-bin/target_detail.cgi?targetID=2208543	198	90	http://www.mirdb.org/cgi-bin/mature_mir.cgi?name=hsa-miR-200a-3p	SEMA6A	57556	semaphorin 6A
hsa-miR-200a-3p	MIMAT0000682	2208657	http://www.mirdb.org/cgi-bin/target_detail.cgi?targetID=2208657	199	90	http://www.mirdb.org/cgi-bin/mature_mir.cgi?name=hsa-miR-200a-3p	TNFAIP3	7128	TNF alpha induced protein 3
hsa-miR-200a-3p	MIMAT0000682	2208666	http://www.mirdb.org/cgi-bin/target_detail.cgi?targetID=2208666	200	90	http://www.mirdb.org/cgi-bin/mature_mir.cgi?name=hsa-miR-200a-3p	HS6ST2	90161	heparan sulfate 6-O-sulfotransferase 2
hsa-miR-200a-3p	MIMAT0000682	2208703	http://www.mirdb.org/cgi-bin/target_detail.cgi?targetID=2208703	201	90	http://www.mirdb.org/cgi-bin/mature_mir.cgi?name=hsa-miR-200a-3p	KMT2A	4297	lysine methyltransferase 2A
hsa-miR-200a-3p	MIMAT0000682	2208718	http://www.mirdb.org/cgi-bin/target_detail.cgi?targetID=2208718	202	90	http://www.mirdb.org/cgi-bin/mature_mir.cgi?name=hsa-miR-200a-3p	NCOA2	10499	nuclear receptor coactivator 2
hsa-miR-200a-3p	MIMAT0000682	2207676	http://www.mirdb.org/cgi-bin/target_detail.cgi?targetID=2207676	203	89	http://www.mirdb.org/cgi-bin/mature_mir.cgi?name=hsa-miR-200a-3p	RBM20	282996	RNA binding motif protein 20
hsa-miR-200a-3p	MIMAT0000682	2207695	http://www.mirdb.org/cgi-bin/target_detail.cgi?targetID=2207695	204	89	http://www.mirdb.org/cgi-bin/mature_mir.cgi?name=hsa-miR-200a-3p	NBPF9	400818	NBPF member 9
hsa-miR-200a-3p	MIMAT0000682	2207767	http://www.mirdb.org/cgi-bin/target_detail.cgi?targetID=2207767	205	89	http://www.mirdb.org/cgi-bin/mature_mir.cgi?name=hsa-miR-200a-3p	ZNF644	84146	zinc finger protein 644
hsa-miR-200a-3p	MIMAT0000682	2207769	http://www.mirdb.org/cgi-bin/target_detail.cgi?targetID=2207769	206	89	http://www.mirdb.org/cgi-bin/mature_mir.cgi?name=hsa-miR-200a-3p	BBS10	79738	Bardet-Biedl syndrome 10
hsa-miR-200a-3p	MIMAT0000682	2207923	http://www.mirdb.org/cgi-bin/target_detail.cgi?targetID=2207923	207	89	http://www.mirdb.org/cgi-bin/mature_mir.cgi?name=hsa-miR-200a-3p	TTLL7	79739	tubulin tyrosine ligase like 7
hsa-miR-200a-3p	MIMAT0000682	2208066	http://www.mirdb.org/cgi-bin/target_detail.cgi?targetID=2208066	208	89	http://www.mirdb.org/cgi-bin/mature_mir.cgi?name=hsa-miR-200a-3p	OLFM1	10439	olfactomedin 1
hsa-miR-200a-3p	MIMAT0000682	2208077	http://www.mirdb.org/cgi-bin/target_detail.cgi?targetID=2208077	209	89	http://www.mirdb.org/cgi-bin/mature_mir.cgi?name=hsa-miR-200a-3p	SUGT1	10910	SGT1 homolog, MIS12 kinetochore complex assembly cochaperone
hsa-miR-200a-3p	MIMAT0000682	2208161	http://www.mirdb.org/cgi-bin/target_detail.cgi?targetID=2208161	210	89	http://www.mirdb.org/cgi-bin/mature_mir.cgi?name=hsa-miR-200a-3p	IFFO2	126917	intermediate filament family orphan 2
hsa-miR-200a-3p	MIMAT0000682	2208263	http://www.mirdb.org/cgi-bin/target_detail.cgi?targetID=2208263	211	89	http://www.mirdb.org/cgi-bin/mature_mir.cgi?name=hsa-miR-200a-3p	TADA1	117143	transcriptional adaptor 1
hsa-miR-200a-3p	MIMAT0000682	2208312	http://www.mirdb.org/cgi-bin/target_detail.cgi?targetID=2208312	212	89	http://www.mirdb.org/cgi-bin/mature_mir.cgi?name=hsa-miR-200a-3p	KLF6	1316	Kruppel like factor 6
hsa-miR-200a-3p	MIMAT0000682	2208352	http://www.mirdb.org/cgi-bin/target_detail.cgi?targetID=2208352	213	89	http://www.mirdb.org/cgi-bin/mature_mir.cgi?name=hsa-miR-200a-3p	NIPAL3	57185	NIPA like domain containing 3
hsa-miR-200a-3p	MIMAT0000682	2208420	http://www.mirdb.org/cgi-bin/target_detail.cgi?targetID=2208420	214	89	http://www.mirdb.org/cgi-bin/mature_mir.cgi?name=hsa-miR-200a-3p	NR3C1	2908	nuclear receptor subfamily 3 group C member 1
hsa-miR-200a-3p	MIMAT0000682	2208426	http://www.mirdb.org/cgi-bin/target_detail.cgi?targetID=2208426	215	89	http://www.mirdb.org/cgi-bin/mature_mir.cgi?name=hsa-miR-200a-3p	TMEM41B	440026	transmembrane protein 41B
hsa-miR-200a-3p	MIMAT0000682	2208456	http://www.mirdb.org/cgi-bin/target_detail.cgi?targetID=2208456	216	89	http://www.mirdb.org/cgi-bin/mature_mir.cgi?name=hsa-miR-200a-3p	KIF17	57576	kinesin family member 17
hsa-miR-200a-3p	MIMAT0000682	2208628	http://www.mirdb.org/cgi-bin/target_detail.cgi?targetID=2208628	217	89	http://www.mirdb.org/cgi-bin/mature_mir.cgi?name=hsa-miR-200a-3p	NPAS3	64067	neuronal PAS domain protein 3
hsa-miR-200a-3p	MIMAT0000682	2208673	http://www.mirdb.org/cgi-bin/target_detail.cgi?targetID=2208673	218	89	http://www.mirdb.org/cgi-bin/mature_mir.cgi?name=hsa-miR-200a-3p	CYP26B1	56603	cytochrome P450 family 26 subfamily B member 1
hsa-miR-200a-3p	MIMAT0000682	2208715	http://www.mirdb.org/cgi-bin/target_detail.cgi?targetID=2208715	219	89	http://www.mirdb.org/cgi-bin/mature_mir.cgi?name=hsa-miR-200a-3p	LYPLA1	10434	lysophospholipase 1
hsa-miR-200a-3p	MIMAT0000682	2207802	http://www.mirdb.org/cgi-bin/target_detail.cgi?targetID=2207802	220	88	http://www.mirdb.org/cgi-bin/mature_mir.cgi?name=hsa-miR-200a-3p	ARRB1	408	arrestin beta 1
hsa-miR-200a-3p	MIMAT0000682	2207803	http://www.mirdb.org/cgi-bin/target_detail.cgi?targetID=2207803	221	88	http://www.mirdb.org/cgi-bin/mature_mir.cgi?name=hsa-miR-200a-3p	ZNF705E	100131539	zinc finger protein 705E
hsa-miR-200a-3p	MIMAT0000682	2207938	http://www.mirdb.org/cgi-bin/target_detail.cgi?targetID=2207938	222	88	http://www.mirdb.org/cgi-bin/mature_mir.cgi?name=hsa-miR-200a-3p	RNFT1	51136	ring finger protein, transmembrane 1
hsa-miR-200a-3p	MIMAT0000682	2207979	http://www.mirdb.org/cgi-bin/target_detail.cgi?targetID=2207979	223	88	http://www.mirdb.org/cgi-bin/mature_mir.cgi?name=hsa-miR-200a-3p	SDC2	6383	syndecan 2
hsa-miR-200a-3p	MIMAT0000682	2208015	http://www.mirdb.org/cgi-bin/target_detail.cgi?targetID=2208015	224	88	http://www.mirdb.org/cgi-bin/mature_mir.cgi?name=hsa-miR-200a-3p	C6orf141	135398	chromosome 6 open reading frame 141
hsa-miR-200a-3p	MIMAT0000682	2208073	http://www.mirdb.org/cgi-bin/target_detail.cgi?targetID=2208073	225	88	http://www.mirdb.org/cgi-bin/mature_mir.cgi?name=hsa-miR-200a-3p	UGT1A6	54578	UDP glucuronosyltransferase family 1 member A6
hsa-miR-200a-3p	MIMAT0000682	2208143	http://www.mirdb.org/cgi-bin/target_detail.cgi?targetID=2208143	226	88	http://www.mirdb.org/cgi-bin/mature_mir.cgi?name=hsa-miR-200a-3p	UGT1A4	54657	UDP glucuronosyltransferase family 1 member A4
hsa-miR-200a-3p	MIMAT0000682	2208144	http://www.mirdb.org/cgi-bin/target_detail.cgi?targetID=2208144	227	88	http://www.mirdb.org/cgi-bin/mature_mir.cgi?name=hsa-miR-200a-3p	TCF24	100129654	transcription factor 24
hsa-miR-200a-3p	MIMAT0000682	2208235	http://www.mirdb.org/cgi-bin/target_detail.cgi?targetID=2208235	228	88	http://www.mirdb.org/cgi-bin/mature_mir.cgi?name=hsa-miR-200a-3p	NBPF11	200030	NBPF member 11
hsa-miR-200a-3p	MIMAT0000682	2208279	http://www.mirdb.org/cgi-bin/target_detail.cgi?targetID=2208279	229	88	http://www.mirdb.org/cgi-bin/mature_mir.cgi?name=hsa-miR-200a-3p	NBPF20	100288142	NBPF member 20
hsa-miR-200a-3p	MIMAT0000682	2208348	http://www.mirdb.org/cgi-bin/target_detail.cgi?targetID=2208348	230	88	http://www.mirdb.org/cgi-bin/mature_mir.cgi?name=hsa-miR-200a-3p	MNX1	3110	motor neuron and pancreas homeobox 1
hsa-miR-200a-3p	MIMAT0000682	2208355	http://www.mirdb.org/cgi-bin/target_detail.cgi?targetID=2208355	231	88	http://www.mirdb.org/cgi-bin/mature_mir.cgi?name=hsa-miR-200a-3p	RAP2C	57826	RAP2C, member of RAS oncogene family
hsa-miR-200a-3p	MIMAT0000682	2208374	http://www.mirdb.org/cgi-bin/target_detail.cgi?targetID=2208374	232	88	http://www.mirdb.org/cgi-bin/mature_mir.cgi?name=hsa-miR-200a-3p	INO80D	54891	INO80 complex subunit D
hsa-miR-200a-3p	MIMAT0000682	2208400	http://www.mirdb.org/cgi-bin/target_detail.cgi?targetID=2208400	233	88	http://www.mirdb.org/cgi-bin/mature_mir.cgi?name=hsa-miR-200a-3p	NBPF14	25832	NBPF member 14
hsa-miR-200a-3p	MIMAT0000682	2208417	http://www.mirdb.org/cgi-bin/target_detail.cgi?targetID=2208417	234	88	http://www.mirdb.org/cgi-bin/mature_mir.cgi?name=hsa-miR-200a-3p	UGT1A1	54658	UDP glucuronosyltransferase family 1 member A1
hsa-miR-200a-3p	MIMAT0000682	2208482	http://www.mirdb.org/cgi-bin/target_detail.cgi?targetID=2208482	235	88	http://www.mirdb.org/cgi-bin/mature_mir.cgi?name=hsa-miR-200a-3p	MDM1	56890	Mdm1 nuclear protein
hsa-miR-200a-3p	MIMAT0000682	2208484	http://www.mirdb.org/cgi-bin/target_detail.cgi?targetID=2208484	236	88	http://www.mirdb.org/cgi-bin/mature_mir.cgi?name=hsa-miR-200a-3p	CDC14A	8556	cell division cycle 14A
hsa-miR-200a-3p	MIMAT0000682	2208537	http://www.mirdb.org/cgi-bin/target_detail.cgi?targetID=2208537	237	88	http://www.mirdb.org/cgi-bin/mature_mir.cgi?name=hsa-miR-200a-3p	UGT1A3	54659	UDP glucuronosyltransferase family 1 member A3
hsa-miR-200a-3p	MIMAT0000682	2208548	http://www.mirdb.org/cgi-bin/target_detail.cgi?targetID=2208548	238	88	http://www.mirdb.org/cgi-bin/mature_mir.cgi?name=hsa-miR-200a-3p	MAP3K19	80122	mitogen-activated protein kinase kinase kinase 19
hsa-miR-200a-3p	MIMAT0000682	2208599	http://www.mirdb.org/cgi-bin/target_detail.cgi?targetID=2208599	239	88	http://www.mirdb.org/cgi-bin/mature_mir.cgi?name=hsa-miR-200a-3p	YAP1	10413	Yes associated protein 1
hsa-miR-200a-3p	MIMAT0000682	2208602	http://www.mirdb.org/cgi-bin/target_detail.cgi?targetID=2208602	240	88	http://www.mirdb.org/cgi-bin/mature_mir.cgi?name=hsa-miR-200a-3p	UGT1A9	54600	UDP glucuronosyltransferase family 1 member A9
hsa-miR-200a-3p	MIMAT0000682	2208617	http://www.mirdb.org/cgi-bin/target_detail.cgi?targetID=2208617	241	88	http://www.mirdb.org/cgi-bin/mature_mir.cgi?name=hsa-miR-200a-3p	KIF3A	11127	kinesin family member 3A
hsa-miR-200a-3p	MIMAT0000682	2208681	http://www.mirdb.org/cgi-bin/target_detail.cgi?targetID=2208681	242	88	http://www.mirdb.org/cgi-bin/mature_mir.cgi?name=hsa-miR-200a-3p	C14orf28	122525	chromosome 14 open reading frame 28
hsa-miR-200a-3p	MIMAT0000682	2208692	http://www.mirdb.org/cgi-bin/target_detail.cgi?targetID=2208692	243	88	http://www.mirdb.org/cgi-bin/mature_mir.cgi?name=hsa-miR-200a-3p	GPAT4	137964	glycerol-3-phosphate acyltransferase 4
hsa-miR-200a-3p	MIMAT0000682	2208699	http://www.mirdb.org/cgi-bin/target_detail.cgi?targetID=2208699	244	88	http://www.mirdb.org/cgi-bin/mature_mir.cgi?name=hsa-miR-200a-3p	KIDINS220	57498	kinase D interacting substrate 220
hsa-miR-200a-3p	MIMAT0000682	2208723	http://www.mirdb.org/cgi-bin/target_detail.cgi?targetID=2208723	245	88	http://www.mirdb.org/cgi-bin/mature_mir.cgi?name=hsa-miR-200a-3p	MAP3K2	10746	mitogen-activated protein kinase kinase kinase 2
hsa-miR-200a-3p	MIMAT0000682	2208727	http://www.mirdb.org/cgi-bin/target_detail.cgi?targetID=2208727	246	88	http://www.mirdb.org/cgi-bin/mature_mir.cgi?name=hsa-miR-200a-3p	NBPF15	284565	NBPF member 15
hsa-miR-200a-3p	MIMAT0000682	2207723	http://www.mirdb.org/cgi-bin/target_detail.cgi?targetID=2207723	247	87	http://www.mirdb.org/cgi-bin/mature_mir.cgi?name=hsa-miR-200a-3p	ACO1	48	aconitase 1
hsa-miR-200a-3p	MIMAT0000682	2207774	http://www.mirdb.org/cgi-bin/target_detail.cgi?targetID=2207774	248	87	http://www.mirdb.org/cgi-bin/mature_mir.cgi?name=hsa-miR-200a-3p	GABPB1	2553	GA binding protein transcription factor subunit beta 1
hsa-miR-200a-3p	MIMAT0000682	2207832	http://www.mirdb.org/cgi-bin/target_detail.cgi?targetID=2207832	249	87	http://www.mirdb.org/cgi-bin/mature_mir.cgi?name=hsa-miR-200a-3p	FAM126B	285172	family with sequence similarity 126 member B
hsa-miR-200a-3p	MIMAT0000682	2207850	http://www.mirdb.org/cgi-bin/target_detail.cgi?targetID=2207850	250	87	http://www.mirdb.org/cgi-bin/mature_mir.cgi?name=hsa-miR-200a-3p	CRMP1	1400	collapsin response mediator protein 1
hsa-miR-200a-3p	MIMAT0000682	2207871	http://www.mirdb.org/cgi-bin/target_detail.cgi?targetID=2207871	251	87	http://www.mirdb.org/cgi-bin/mature_mir.cgi?name=hsa-miR-200a-3p	CNTN1	1272	contactin 1
hsa-miR-200a-3p	MIMAT0000682	2207957	http://www.mirdb.org/cgi-bin/target_detail.cgi?targetID=2207957	252	87	http://www.mirdb.org/cgi-bin/mature_mir.cgi?name=hsa-miR-200a-3p	NME1	4830	NME/NM23 nucleoside diphosphate kinase 1
hsa-miR-200a-3p	MIMAT0000682	2208027	http://www.mirdb.org/cgi-bin/target_detail.cgi?targetID=2208027	253	87	http://www.mirdb.org/cgi-bin/mature_mir.cgi?name=hsa-miR-200a-3p	LMBR1	64327	limb development membrane protein 1
hsa-miR-200a-3p	MIMAT0000682	2208029	http://www.mirdb.org/cgi-bin/target_detail.cgi?targetID=2208029	254	87	http://www.mirdb.org/cgi-bin/mature_mir.cgi?name=hsa-miR-200a-3p	STON2	85439	stonin 2
hsa-miR-200a-3p	MIMAT0000682	2208086	http://www.mirdb.org/cgi-bin/target_detail.cgi?targetID=2208086	255	87	http://www.mirdb.org/cgi-bin/mature_mir.cgi?name=hsa-miR-200a-3p	STXBP1	6812	syntaxin binding protein 1
hsa-miR-200a-3p	MIMAT0000682	2208114	http://www.mirdb.org/cgi-bin/target_detail.cgi?targetID=2208114	256	87	http://www.mirdb.org/cgi-bin/mature_mir.cgi?name=hsa-miR-200a-3p	TCF4	6925	transcription factor 4
hsa-miR-200a-3p	MIMAT0000682	2208133	http://www.mirdb.org/cgi-bin/target_detail.cgi?targetID=2208133	257	87	http://www.mirdb.org/cgi-bin/mature_mir.cgi?name=hsa-miR-200a-3p	MED6	10001	mediator complex subunit 6
hsa-miR-200a-3p	MIMAT0000682	2208155	http://www.mirdb.org/cgi-bin/target_detail.cgi?targetID=2208155	258	87	http://www.mirdb.org/cgi-bin/mature_mir.cgi?name=hsa-miR-200a-3p	PLEK	5341	pleckstrin
hsa-miR-200a-3p	MIMAT0000682	2208166	http://www.mirdb.org/cgi-bin/target_detail.cgi?targetID=2208166	259	87	http://www.mirdb.org/cgi-bin/mature_mir.cgi?name=hsa-miR-200a-3p	CREB1	1385	cAMP responsive element binding protein 1
hsa-miR-200a-3p	MIMAT0000682	2208209	http://www.mirdb.org/cgi-bin/target_detail.cgi?targetID=2208209	260	87	http://www.mirdb.org/cgi-bin/mature_mir.cgi?name=hsa-miR-200a-3p	IKZF5	64376	IKAROS family zinc finger 5
hsa-miR-200a-3p	MIMAT0000682	2208244	http://www.mirdb.org/cgi-bin/target_detail.cgi?targetID=2208244	261	87	http://www.mirdb.org/cgi-bin/mature_mir.cgi?name=hsa-miR-200a-3p	CDKN3	1033	cyclin dependent kinase inhibitor 3
hsa-miR-200a-3p	MIMAT0000682	2208269	http://www.mirdb.org/cgi-bin/target_detail.cgi?targetID=2208269	262	87	http://www.mirdb.org/cgi-bin/mature_mir.cgi?name=hsa-miR-200a-3p	PLXNA4	91584	plexin A4
hsa-miR-200a-3p	MIMAT0000682	2208321	http://www.mirdb.org/cgi-bin/target_detail.cgi?targetID=2208321	263	87	http://www.mirdb.org/cgi-bin/mature_mir.cgi?name=hsa-miR-200a-3p	MYRIP	25924	myosin VIIA and Rab interacting protein
hsa-miR-200a-3p	MIMAT0000682	2208359	http://www.mirdb.org/cgi-bin/target_detail.cgi?targetID=2208359	264	87	http://www.mirdb.org/cgi-bin/mature_mir.cgi?name=hsa-miR-200a-3p	LPP	4026	LIM domain containing preferred translocation partner in lipoma
hsa-miR-200a-3p	MIMAT0000682	2208362	http://www.mirdb.org/cgi-bin/target_detail.cgi?targetID=2208362	265	87	http://www.mirdb.org/cgi-bin/mature_mir.cgi?name=hsa-miR-200a-3p	RSL24D1	51187	ribosomal L24 domain containing 1
hsa-miR-200a-3p	MIMAT0000682	2208370	http://www.mirdb.org/cgi-bin/target_detail.cgi?targetID=2208370	266	87	http://www.mirdb.org/cgi-bin/mature_mir.cgi?name=hsa-miR-200a-3p	MFF	56947	mitochondrial fission factor
hsa-miR-200a-3p	MIMAT0000682	2208371	http://www.mirdb.org/cgi-bin/target_detail.cgi?targetID=2208371	267	87	http://www.mirdb.org/cgi-bin/mature_mir.cgi?name=hsa-miR-200a-3p	NRXN1	9378	neurexin 1
hsa-miR-200a-3p	MIMAT0000682	2208424	http://www.mirdb.org/cgi-bin/target_detail.cgi?targetID=2208424	268	87	http://www.mirdb.org/cgi-bin/mature_mir.cgi?name=hsa-miR-200a-3p	C5orf63	401207	chromosome 5 open reading frame 63
hsa-miR-200a-3p	MIMAT0000682	2208458	http://www.mirdb.org/cgi-bin/target_detail.cgi?targetID=2208458	269	87	http://www.mirdb.org/cgi-bin/mature_mir.cgi?name=hsa-miR-200a-3p	KLHDC10	23008	kelch domain containing 10
hsa-miR-200a-3p	MIMAT0000682	2208474	http://www.mirdb.org/cgi-bin/target_detail.cgi?targetID=2208474	270	87	http://www.mirdb.org/cgi-bin/mature_mir.cgi?name=hsa-miR-200a-3p	EGFR	1956	epidermal growth factor receptor
hsa-miR-200a-3p	MIMAT0000682	2208479	http://www.mirdb.org/cgi-bin/target_detail.cgi?targetID=2208479	271	87	http://www.mirdb.org/cgi-bin/mature_mir.cgi?name=hsa-miR-200a-3p	CLASP2	23122	cytoplasmic linker associated protein 2
hsa-miR-200a-3p	MIMAT0000682	2208574	http://www.mirdb.org/cgi-bin/target_detail.cgi?targetID=2208574	272	87	http://www.mirdb.org/cgi-bin/mature_mir.cgi?name=hsa-miR-200a-3p	CCND2	894	cyclin D2
hsa-miR-200a-3p	MIMAT0000682	2208634	http://www.mirdb.org/cgi-bin/target_detail.cgi?targetID=2208634	273	87	http://www.mirdb.org/cgi-bin/mature_mir.cgi?name=hsa-miR-200a-3p	HSDL1	83693	hydroxysteroid dehydrogenase like 1
hsa-miR-200a-3p	MIMAT0000682	2208639	http://www.mirdb.org/cgi-bin/target_detail.cgi?targetID=2208639	274	87	http://www.mirdb.org/cgi-bin/mature_mir.cgi?name=hsa-miR-200a-3p	CDC25A	993	cell division cycle 25A
hsa-miR-200a-3p	MIMAT0000682	2208693	http://www.mirdb.org/cgi-bin/target_detail.cgi?targetID=2208693	275	87	http://www.mirdb.org/cgi-bin/mature_mir.cgi?name=hsa-miR-200a-3p	PHYHIPL	84457	phytanoyl-CoA 2-hydroxylase interacting protein like
hsa-miR-200a-3p	MIMAT0000682	2208737	http://www.mirdb.org/cgi-bin/target_detail.cgi?targetID=2208737	276	87	http://www.mirdb.org/cgi-bin/mature_mir.cgi?name=hsa-miR-200a-3p	PLAGL2	5326	PLAG1 like zinc finger 2
hsa-miR-200a-3p	MIMAT0000682	2207828	http://www.mirdb.org/cgi-bin/target_detail.cgi?targetID=2207828	277	86	http://www.mirdb.org/cgi-bin/mature_mir.cgi?name=hsa-miR-200a-3p	RBM24	221662	RNA binding motif protein 24
hsa-miR-200a-3p	MIMAT0000682	2207842	http://www.mirdb.org/cgi-bin/target_detail.cgi?targetID=2207842	278	86	http://www.mirdb.org/cgi-bin/mature_mir.cgi?name=hsa-miR-200a-3p	SLC1A7	6512	solute carrier family 1 member 7
hsa-miR-200a-3p	MIMAT0000682	2207854	http://www.mirdb.org/cgi-bin/target_detail.cgi?targetID=2207854	279	86	http://www.mirdb.org/cgi-bin/mature_mir.cgi?name=hsa-miR-200a-3p	CRLF3	51379	cytokine receptor like factor 3
hsa-miR-200a-3p	MIMAT0000682	2207919	http://www.mirdb.org/cgi-bin/target_detail.cgi?targetID=2207919	280	86	http://www.mirdb.org/cgi-bin/mature_mir.cgi?name=hsa-miR-200a-3p	BRMS1L	84312	BRMS1 like transcriptional repressor
hsa-miR-200a-3p	MIMAT0000682	2207939	http://www.mirdb.org/cgi-bin/target_detail.cgi?targetID=2207939	281	86	http://www.mirdb.org/cgi-bin/mature_mir.cgi?name=hsa-miR-200a-3p	SIK1	150094	salt inducible kinase 1
hsa-miR-200a-3p	MIMAT0000682	2207976	http://www.mirdb.org/cgi-bin/target_detail.cgi?targetID=2207976	282	86	http://www.mirdb.org/cgi-bin/mature_mir.cgi?name=hsa-miR-200a-3p	HS6ST3	266722	heparan sulfate 6-O-sulfotransferase 3
hsa-miR-200a-3p	MIMAT0000682	2207992	http://www.mirdb.org/cgi-bin/target_detail.cgi?targetID=2207992	283	86	http://www.mirdb.org/cgi-bin/mature_mir.cgi?name=hsa-miR-200a-3p	CTNND2	1501	catenin delta 2
hsa-miR-200a-3p	MIMAT0000682	2208063	http://www.mirdb.org/cgi-bin/target_detail.cgi?targetID=2208063	284	86	http://www.mirdb.org/cgi-bin/mature_mir.cgi?name=hsa-miR-200a-3p	KAZN	23254	kazrin, periplakin interacting protein
hsa-miR-200a-3p	MIMAT0000682	2208080	http://www.mirdb.org/cgi-bin/target_detail.cgi?targetID=2208080	285	86	http://www.mirdb.org/cgi-bin/mature_mir.cgi?name=hsa-miR-200a-3p	NEK6	10783	NIMA related kinase 6
hsa-miR-200a-3p	MIMAT0000682	2208127	http://www.mirdb.org/cgi-bin/target_detail.cgi?targetID=2208127	286	86	http://www.mirdb.org/cgi-bin/mature_mir.cgi?name=hsa-miR-200a-3p	PPARA	5465	peroxisome proliferator activated receptor alpha
hsa-miR-200a-3p	MIMAT0000682	2208154	http://www.mirdb.org/cgi-bin/target_detail.cgi?targetID=2208154	287	86	http://www.mirdb.org/cgi-bin/mature_mir.cgi?name=hsa-miR-200a-3p	PDGFRA	5156	platelet derived growth factor receptor alpha
hsa-miR-200a-3p	MIMAT0000682	2208183	http://www.mirdb.org/cgi-bin/target_detail.cgi?targetID=2208183	288	86	http://www.mirdb.org/cgi-bin/mature_mir.cgi?name=hsa-miR-200a-3p	SIK1B	102724428	salt inducible kinase 1B (putative)
hsa-miR-200a-3p	MIMAT0000682	2208517	http://www.mirdb.org/cgi-bin/target_detail.cgi?targetID=2208517	289	86	http://www.mirdb.org/cgi-bin/mature_mir.cgi?name=hsa-miR-200a-3p	RAB8B	51762	RAB8B, member RAS oncogene family
hsa-miR-200a-3p	MIMAT0000682	2208540	http://www.mirdb.org/cgi-bin/target_detail.cgi?targetID=2208540	290	86	http://www.mirdb.org/cgi-bin/mature_mir.cgi?name=hsa-miR-200a-3p	ANGPTL1	9068	angiopoietin like 1
hsa-miR-200a-3p	MIMAT0000682	2208541	http://www.mirdb.org/cgi-bin/target_detail.cgi?targetID=2208541	291	86	http://www.mirdb.org/cgi-bin/mature_mir.cgi?name=hsa-miR-200a-3p	ZNF416	55659	zinc finger protein 416
hsa-miR-200a-3p	MIMAT0000682	2208653	http://www.mirdb.org/cgi-bin/target_detail.cgi?targetID=2208653	292	86	http://www.mirdb.org/cgi-bin/mature_mir.cgi?name=hsa-miR-200a-3p	SESTD1	91404	SEC14 and spectrin domain containing 1
hsa-miR-200a-3p	MIMAT0000682	2208709	http://www.mirdb.org/cgi-bin/target_detail.cgi?targetID=2208709	293	86	http://www.mirdb.org/cgi-bin/mature_mir.cgi?name=hsa-miR-200a-3p	MAPK10	5602	mitogen-activated protein kinase 10
hsa-miR-200a-3p	MIMAT0000682	2207724	http://www.mirdb.org/cgi-bin/target_detail.cgi?targetID=2207724	294	85	http://www.mirdb.org/cgi-bin/mature_mir.cgi?name=hsa-miR-200a-3p	FOXA2	3170	forkhead box A2
hsa-miR-200a-3p	MIMAT0000682	2207733	http://www.mirdb.org/cgi-bin/target_detail.cgi?targetID=2207733	295	85	http://www.mirdb.org/cgi-bin/mature_mir.cgi?name=hsa-miR-200a-3p	TAF12	6883	TATA-box binding protein associated factor 12
hsa-miR-200a-3p	MIMAT0000682	2208058	http://www.mirdb.org/cgi-bin/target_detail.cgi?targetID=2208058	296	85	http://www.mirdb.org/cgi-bin/mature_mir.cgi?name=hsa-miR-200a-3p	CORIN	10699	corin, serine peptidase
hsa-miR-200a-3p	MIMAT0000682	2208211	http://www.mirdb.org/cgi-bin/target_detail.cgi?targetID=2208211	297	85	http://www.mirdb.org/cgi-bin/mature_mir.cgi?name=hsa-miR-200a-3p	BNC2	54796	basonuclin 2
hsa-miR-200a-3p	MIMAT0000682	2208246	http://www.mirdb.org/cgi-bin/target_detail.cgi?targetID=2208246	298	85	http://www.mirdb.org/cgi-bin/mature_mir.cgi?name=hsa-miR-200a-3p	C21orf91	54149	chromosome 21 open reading frame 91
hsa-miR-200a-3p	MIMAT0000682	2208254	http://www.mirdb.org/cgi-bin/target_detail.cgi?targetID=2208254	299	85	http://www.mirdb.org/cgi-bin/mature_mir.cgi?name=hsa-miR-200a-3p	TNS3	64759	tensin 3
hsa-miR-200a-3p	MIMAT0000682	2208311	http://www.mirdb.org/cgi-bin/target_detail.cgi?targetID=2208311	300	85	http://www.mirdb.org/cgi-bin/mature_mir.cgi?name=hsa-miR-200a-3p	C2orf69	205327	chromosome 2 open reading frame 69
hsa-miR-200a-3p	MIMAT0000682	2208315	http://www.mirdb.org/cgi-bin/target_detail.cgi?targetID=2208315	301	85	http://www.mirdb.org/cgi-bin/mature_mir.cgi?name=hsa-miR-200a-3p	PURA	5813	purine rich element binding protein A
hsa-miR-200a-3p	MIMAT0000682	2208349	http://www.mirdb.org/cgi-bin/target_detail.cgi?targetID=2208349	302	85	http://www.mirdb.org/cgi-bin/mature_mir.cgi?name=hsa-miR-200a-3p	FMR1	2332	fragile X mental retardation 1
hsa-miR-200a-3p	MIMAT0000682	2208439	http://www.mirdb.org/cgi-bin/target_detail.cgi?targetID=2208439	303	85	http://www.mirdb.org/cgi-bin/mature_mir.cgi?name=hsa-miR-200a-3p	PIKFYVE	200576	phosphoinositide kinase, FYVE-type zinc finger containing
hsa-miR-200a-3p	MIMAT0000682	2208497	http://www.mirdb.org/cgi-bin/target_detail.cgi?targetID=2208497	304	85	http://www.mirdb.org/cgi-bin/mature_mir.cgi?name=hsa-miR-200a-3p	REEP3	221035	receptor accessory protein 3
hsa-miR-200a-3p	MIMAT0000682	2208512	http://www.mirdb.org/cgi-bin/target_detail.cgi?targetID=2208512	305	85	http://www.mirdb.org/cgi-bin/mature_mir.cgi?name=hsa-miR-200a-3p	MN1	4330	MN1 proto-oncogene, transcriptional regulator
hsa-miR-200a-3p	MIMAT0000682	2208575	http://www.mirdb.org/cgi-bin/target_detail.cgi?targetID=2208575	306	85	http://www.mirdb.org/cgi-bin/mature_mir.cgi?name=hsa-miR-200a-3p	KCTD3	51133	potassium channel tetramerization domain containing 3
hsa-miR-200a-3p	MIMAT0000682	2208606	http://www.mirdb.org/cgi-bin/target_detail.cgi?targetID=2208606	307	85	http://www.mirdb.org/cgi-bin/mature_mir.cgi?name=hsa-miR-200a-3p	NR2C2	7182	nuclear receptor subfamily 2 group C member 2
hsa-miR-200a-3p	MIMAT0000682	2208630	http://www.mirdb.org/cgi-bin/target_detail.cgi?targetID=2208630	308	85	http://www.mirdb.org/cgi-bin/mature_mir.cgi?name=hsa-miR-200a-3p	CALCR	799	calcitonin receptor
hsa-miR-200a-3p	MIMAT0000682	2208720	http://www.mirdb.org/cgi-bin/target_detail.cgi?targetID=2208720	309	85	http://www.mirdb.org/cgi-bin/mature_mir.cgi?name=hsa-miR-200a-3p	KAT6B	23522	lysine acetyltransferase 6B
hsa-miR-200a-3p	MIMAT0000682	2208725	http://www.mirdb.org/cgi-bin/target_detail.cgi?targetID=2208725	310	85	http://www.mirdb.org/cgi-bin/mature_mir.cgi?name=hsa-miR-200a-3p	SMIM15	643155	small integral membrane protein 15
hsa-miR-200a-3p	MIMAT0000682	2207689	http://www.mirdb.org/cgi-bin/target_detail.cgi?targetID=2207689	311	84	http://www.mirdb.org/cgi-bin/mature_mir.cgi?name=hsa-miR-200a-3p	HCN1	348980	hyperpolarization activated cyclic nucleotide gated potassium channel 1
hsa-miR-200a-3p	MIMAT0000682	2207740	http://www.mirdb.org/cgi-bin/target_detail.cgi?targetID=2207740	312	84	http://www.mirdb.org/cgi-bin/mature_mir.cgi?name=hsa-miR-200a-3p	HIC2	23119	HIC ZBTB transcriptional repressor 2
hsa-miR-200a-3p	MIMAT0000682	2207797	http://www.mirdb.org/cgi-bin/target_detail.cgi?targetID=2207797	313	84	http://www.mirdb.org/cgi-bin/mature_mir.cgi?name=hsa-miR-200a-3p	BEAN1	146227	brain expressed associated with NEDD4 1
hsa-miR-200a-3p	MIMAT0000682	2207900	http://www.mirdb.org/cgi-bin/target_detail.cgi?targetID=2207900	314	84	http://www.mirdb.org/cgi-bin/mature_mir.cgi?name=hsa-miR-200a-3p	MCIDAS	345643	multiciliate differentiation and DNA synthesis associated cell cycle protein
hsa-miR-200a-3p	MIMAT0000682	2207917	http://www.mirdb.org/cgi-bin/target_detail.cgi?targetID=2207917	315	84	http://www.mirdb.org/cgi-bin/mature_mir.cgi?name=hsa-miR-200a-3p	AK2	204	adenylate kinase 2
hsa-miR-200a-3p	MIMAT0000682	2207955	http://www.mirdb.org/cgi-bin/target_detail.cgi?targetID=2207955	316	84	http://www.mirdb.org/cgi-bin/mature_mir.cgi?name=hsa-miR-200a-3p	GIGYF1	64599	GRB10 interacting GYF protein 1
hsa-miR-200a-3p	MIMAT0000682	2207972	http://www.mirdb.org/cgi-bin/target_detail.cgi?targetID=2207972	317	84	http://www.mirdb.org/cgi-bin/mature_mir.cgi?name=hsa-miR-200a-3p	RAPGEF5	9771	Rap guanine nucleotide exchange factor 5
hsa-miR-200a-3p	MIMAT0000682	2208011	http://www.mirdb.org/cgi-bin/target_detail.cgi?targetID=2208011	318	84	http://www.mirdb.org/cgi-bin/mature_mir.cgi?name=hsa-miR-200a-3p	DAPK1	1612	death associated protein kinase 1
hsa-miR-200a-3p	MIMAT0000682	2208060	http://www.mirdb.org/cgi-bin/target_detail.cgi?targetID=2208060	319	84	http://www.mirdb.org/cgi-bin/mature_mir.cgi?name=hsa-miR-200a-3p	FNBP1L	54874	formin binding protein 1 like
hsa-miR-200a-3p	MIMAT0000682	2208104	http://www.mirdb.org/cgi-bin/target_detail.cgi?targetID=2208104	320	84	http://www.mirdb.org/cgi-bin/mature_mir.cgi?name=hsa-miR-200a-3p	PIN4	5303	peptidylprolyl cis/trans isomerase, NIMA-interacting 4
hsa-miR-200a-3p	MIMAT0000682	2208128	http://www.mirdb.org/cgi-bin/target_detail.cgi?targetID=2208128	321	84	http://www.mirdb.org/cgi-bin/mature_mir.cgi?name=hsa-miR-200a-3p	GSG1	83445	germ cell associated 1
hsa-miR-200a-3p	MIMAT0000682	2208142	http://www.mirdb.org/cgi-bin/target_detail.cgi?targetID=2208142	322	84	http://www.mirdb.org/cgi-bin/mature_mir.cgi?name=hsa-miR-200a-3p	TP53INP1	94241	tumor protein p53 inducible nuclear protein 1
hsa-miR-200a-3p	MIMAT0000682	2208249	http://www.mirdb.org/cgi-bin/target_detail.cgi?targetID=2208249	323	84	http://www.mirdb.org/cgi-bin/mature_mir.cgi?name=hsa-miR-200a-3p	TSEN2	80746	tRNA splicing endonuclease subunit 2
hsa-miR-200a-3p	MIMAT0000682	2208317	http://www.mirdb.org/cgi-bin/target_detail.cgi?targetID=2208317	324	84	http://www.mirdb.org/cgi-bin/mature_mir.cgi?name=hsa-miR-200a-3p	TMEM130	222865	transmembrane protein 130
hsa-miR-200a-3p	MIMAT0000682	2208320	http://www.mirdb.org/cgi-bin/target_detail.cgi?targetID=2208320	325	84	http://www.mirdb.org/cgi-bin/mature_mir.cgi?name=hsa-miR-200a-3p	NUCKS1	64710	nuclear casein kinase and cyclin dependent kinase substrate 1
hsa-miR-200a-3p	MIMAT0000682	2208326	http://www.mirdb.org/cgi-bin/target_detail.cgi?targetID=2208326	326	84	http://www.mirdb.org/cgi-bin/mature_mir.cgi?name=hsa-miR-200a-3p	YTHDF2	51441	YTH N6-methyladenosine RNA binding protein 2
hsa-miR-200a-3p	MIMAT0000682	2208329	http://www.mirdb.org/cgi-bin/target_detail.cgi?targetID=2208329	327	84	http://www.mirdb.org/cgi-bin/mature_mir.cgi?name=hsa-miR-200a-3p	SLC30A4	7782	solute carrier family 30 member 4
hsa-miR-200a-3p	MIMAT0000682	2208342	http://www.mirdb.org/cgi-bin/target_detail.cgi?targetID=2208342	328	84	http://www.mirdb.org/cgi-bin/mature_mir.cgi?name=hsa-miR-200a-3p	BICD2	23299	BICD cargo adaptor 2
hsa-miR-200a-3p	MIMAT0000682	2208343	http://www.mirdb.org/cgi-bin/target_detail.cgi?targetID=2208343	329	84	http://www.mirdb.org/cgi-bin/mature_mir.cgi?name=hsa-miR-200a-3p	ANP32E	81611	acidic nuclear phosphoprotein 32 family member E
hsa-miR-200a-3p	MIMAT0000682	2208357	http://www.mirdb.org/cgi-bin/target_detail.cgi?targetID=2208357	330	84	http://www.mirdb.org/cgi-bin/mature_mir.cgi?name=hsa-miR-200a-3p	FGFR1OP	11116	FGFR1 oncogene partner
hsa-miR-200a-3p	MIMAT0000682	2208518	http://www.mirdb.org/cgi-bin/target_detail.cgi?targetID=2208518	331	84	http://www.mirdb.org/cgi-bin/mature_mir.cgi?name=hsa-miR-200a-3p	ALKAL2	285016	ALK and LTK ligand 2
hsa-miR-200a-3p	MIMAT0000682	2208612	http://www.mirdb.org/cgi-bin/target_detail.cgi?targetID=2208612	332	84	http://www.mirdb.org/cgi-bin/mature_mir.cgi?name=hsa-miR-200a-3p	PCDH10	57575	protocadherin 10
hsa-miR-200a-3p	MIMAT0000682	2208621	http://www.mirdb.org/cgi-bin/target_detail.cgi?targetID=2208621	333	84	http://www.mirdb.org/cgi-bin/mature_mir.cgi?name=hsa-miR-200a-3p	CEP120	153241	centrosomal protein 120
hsa-miR-200a-3p	MIMAT0000682	2208711	http://www.mirdb.org/cgi-bin/target_detail.cgi?targetID=2208711	334	84	http://www.mirdb.org/cgi-bin/mature_mir.cgi?name=hsa-miR-200a-3p	SMIM7	79086	small integral membrane protein 7
hsa-miR-200a-3p	MIMAT0000682	2207694	http://www.mirdb.org/cgi-bin/target_detail.cgi?targetID=2207694	335	83	http://www.mirdb.org/cgi-bin/mature_mir.cgi?name=hsa-miR-200a-3p	HMGCS1	3157	3-hydroxy-3-methylglutaryl-CoA synthase 1
hsa-miR-200a-3p	MIMAT0000682	2207894	http://www.mirdb.org/cgi-bin/target_detail.cgi?targetID=2207894	336	83	http://www.mirdb.org/cgi-bin/mature_mir.cgi?name=hsa-miR-200a-3p	RBM12	10137	RNA binding motif protein 12
hsa-miR-200a-3p	MIMAT0000682	2207982	http://www.mirdb.org/cgi-bin/target_detail.cgi?targetID=2207982	337	83	http://www.mirdb.org/cgi-bin/mature_mir.cgi?name=hsa-miR-200a-3p	MPHOSPH9	10198	M-phase phosphoprotein 9
hsa-miR-200a-3p	MIMAT0000682	2208016	http://www.mirdb.org/cgi-bin/target_detail.cgi?targetID=2208016	338	83	http://www.mirdb.org/cgi-bin/mature_mir.cgi?name=hsa-miR-200a-3p	C1orf21	81563	chromosome 1 open reading frame 21
hsa-miR-200a-3p	MIMAT0000682	2208084	http://www.mirdb.org/cgi-bin/target_detail.cgi?targetID=2208084	339	83	http://www.mirdb.org/cgi-bin/mature_mir.cgi?name=hsa-miR-200a-3p	HOXC13	3229	homeobox C13
hsa-miR-200a-3p	MIMAT0000682	2208094	http://www.mirdb.org/cgi-bin/target_detail.cgi?targetID=2208094	340	83	http://www.mirdb.org/cgi-bin/mature_mir.cgi?name=hsa-miR-200a-3p	IRS2	8660	insulin receptor substrate 2
hsa-miR-200a-3p	MIMAT0000682	2208126	http://www.mirdb.org/cgi-bin/target_detail.cgi?targetID=2208126	341	83	http://www.mirdb.org/cgi-bin/mature_mir.cgi?name=hsa-miR-200a-3p	AP3S1	1176	adaptor related protein complex 3 subunit sigma 1
hsa-miR-200a-3p	MIMAT0000682	2208266	http://www.mirdb.org/cgi-bin/target_detail.cgi?targetID=2208266	342	83	http://www.mirdb.org/cgi-bin/mature_mir.cgi?name=hsa-miR-200a-3p	HGF	3082	hepatocyte growth factor
hsa-miR-200a-3p	MIMAT0000682	2208406	http://www.mirdb.org/cgi-bin/target_detail.cgi?targetID=2208406	343	83	http://www.mirdb.org/cgi-bin/mature_mir.cgi?name=hsa-miR-200a-3p	CDC42EP3	10602	CDC42 effector protein 3
hsa-miR-200a-3p	MIMAT0000682	2208467	http://www.mirdb.org/cgi-bin/target_detail.cgi?targetID=2208467	344	83	http://www.mirdb.org/cgi-bin/mature_mir.cgi?name=hsa-miR-200a-3p	ITPRIPL2	162073	ITPRIP like 2
hsa-miR-200a-3p	MIMAT0000682	2208503	http://www.mirdb.org/cgi-bin/target_detail.cgi?targetID=2208503	345	83	http://www.mirdb.org/cgi-bin/mature_mir.cgi?name=hsa-miR-200a-3p	ALS2	57679	ALS2, alsin Rho guanine nucleotide exchange factor
hsa-miR-200a-3p	MIMAT0000682	2208506	http://www.mirdb.org/cgi-bin/target_detail.cgi?targetID=2208506	346	83	http://www.mirdb.org/cgi-bin/mature_mir.cgi?name=hsa-miR-200a-3p	SLC19A2	10560	solute carrier family 19 member 2
hsa-miR-200a-3p	MIMAT0000682	2208713	http://www.mirdb.org/cgi-bin/target_detail.cgi?targetID=2208713	347	83	http://www.mirdb.org/cgi-bin/mature_mir.cgi?name=hsa-miR-200a-3p	SRC	6714	SRC proto-oncogene, non-receptor tyrosine kinase
hsa-miR-200a-3p	MIMAT0000682	2208742	http://www.mirdb.org/cgi-bin/target_detail.cgi?targetID=2208742	348	83	http://www.mirdb.org/cgi-bin/mature_mir.cgi?name=hsa-miR-200a-3p	TPK1	27010	thiamin pyrophosphokinase 1
hsa-miR-200a-3p	MIMAT0000682	2207677	http://www.mirdb.org/cgi-bin/target_detail.cgi?targetID=2207677	349	82	http://www.mirdb.org/cgi-bin/mature_mir.cgi?name=hsa-miR-200a-3p	UBE3A	7337	ubiquitin protein ligase E3A
hsa-miR-200a-3p	MIMAT0000682	2207868	http://www.mirdb.org/cgi-bin/target_detail.cgi?targetID=2207868	350	82	http://www.mirdb.org/cgi-bin/mature_mir.cgi?name=hsa-miR-200a-3p	TMTC1	83857	transmembrane and tetratricopeptide repeat containing 1
hsa-miR-200a-3p	MIMAT0000682	2207975	http://www.mirdb.org/cgi-bin/target_detail.cgi?targetID=2207975	351	82	http://www.mirdb.org/cgi-bin/mature_mir.cgi?name=hsa-miR-200a-3p	EGR2	1959	early growth response 2
hsa-miR-200a-3p	MIMAT0000682	2208024	http://www.mirdb.org/cgi-bin/target_detail.cgi?targetID=2208024	352	82	http://www.mirdb.org/cgi-bin/mature_mir.cgi?name=hsa-miR-200a-3p	MARCH6	10299	membrane associated ring-CH-type finger 6
hsa-miR-200a-3p	MIMAT0000682	2208051	http://www.mirdb.org/cgi-bin/target_detail.cgi?targetID=2208051	353	82	http://www.mirdb.org/cgi-bin/mature_mir.cgi?name=hsa-miR-200a-3p	GSN	2934	gelsolin
hsa-miR-200a-3p	MIMAT0000682	2208248	http://www.mirdb.org/cgi-bin/target_detail.cgi?targetID=2208248	354	82	http://www.mirdb.org/cgi-bin/mature_mir.cgi?name=hsa-miR-200a-3p	SLC14A1	6563	solute carrier family 14 member 1 (Kidd blood group)
hsa-miR-200a-3p	MIMAT0000682	2208271	http://www.mirdb.org/cgi-bin/target_detail.cgi?targetID=2208271	355	82	http://www.mirdb.org/cgi-bin/mature_mir.cgi?name=hsa-miR-200a-3p	RBM46	166863	RNA binding motif protein 46
hsa-miR-200a-3p	MIMAT0000682	2208276	http://www.mirdb.org/cgi-bin/target_detail.cgi?targetID=2208276	356	82	http://www.mirdb.org/cgi-bin/mature_mir.cgi?name=hsa-miR-200a-3p	CD2AP	23607	CD2 associated protein
hsa-miR-200a-3p	MIMAT0000682	2208288	http://www.mirdb.org/cgi-bin/target_detail.cgi?targetID=2208288	357	82	http://www.mirdb.org/cgi-bin/mature_mir.cgi?name=hsa-miR-200a-3p	RSPO2	340419	R-spondin 2
hsa-miR-200a-3p	MIMAT0000682	2208328	http://www.mirdb.org/cgi-bin/target_detail.cgi?targetID=2208328	358	82	http://www.mirdb.org/cgi-bin/mature_mir.cgi?name=hsa-miR-200a-3p	FAT3	120114	FAT atypical cadherin 3
hsa-miR-200a-3p	MIMAT0000682	2208432	http://www.mirdb.org/cgi-bin/target_detail.cgi?targetID=2208432	359	82	http://www.mirdb.org/cgi-bin/mature_mir.cgi?name=hsa-miR-200a-3p	FAM24A	118670	family with sequence similarity 24 member A
hsa-miR-200a-3p	MIMAT0000682	2208616	http://www.mirdb.org/cgi-bin/target_detail.cgi?targetID=2208616	360	82	http://www.mirdb.org/cgi-bin/mature_mir.cgi?name=hsa-miR-200a-3p	HEATR5A	25938	HEAT repeat containing 5A
hsa-miR-200a-3p	MIMAT0000682	2208629	http://www.mirdb.org/cgi-bin/target_detail.cgi?targetID=2208629	361	82	http://www.mirdb.org/cgi-bin/mature_mir.cgi?name=hsa-miR-200a-3p	MIER1	57708	MIER1 transcriptional regulator
hsa-miR-200a-3p	MIMAT0000682	2208641	http://www.mirdb.org/cgi-bin/target_detail.cgi?targetID=2208641	362	82	http://www.mirdb.org/cgi-bin/mature_mir.cgi?name=hsa-miR-200a-3p	C6orf120	387263	chromosome 6 open reading frame 120
hsa-miR-200a-3p	MIMAT0000682	2207679	http://www.mirdb.org/cgi-bin/target_detail.cgi?targetID=2207679	363	81	http://www.mirdb.org/cgi-bin/mature_mir.cgi?name=hsa-miR-200a-3p	SCN2B	6327	sodium voltage-gated channel beta subunit 2
hsa-miR-200a-3p	MIMAT0000682	2207789	http://www.mirdb.org/cgi-bin/target_detail.cgi?targetID=2207789	364	81	http://www.mirdb.org/cgi-bin/mature_mir.cgi?name=hsa-miR-200a-3p	CHP1	11261	calcineurin like EF-hand protein 1
hsa-miR-200a-3p	MIMAT0000682	2207813	http://www.mirdb.org/cgi-bin/target_detail.cgi?targetID=2207813	365	81	http://www.mirdb.org/cgi-bin/mature_mir.cgi?name=hsa-miR-200a-3p	PRELID2	153768	PRELI domain containing 2
hsa-miR-200a-3p	MIMAT0000682	2207863	http://www.mirdb.org/cgi-bin/target_detail.cgi?targetID=2207863	366	81	http://www.mirdb.org/cgi-bin/mature_mir.cgi?name=hsa-miR-200a-3p	B3GNT5	84002	UDP-GlcNAc:betaGal beta-1,3-N-acetylglucosaminyltransferase 5
hsa-miR-200a-3p	MIMAT0000682	2208121	http://www.mirdb.org/cgi-bin/target_detail.cgi?targetID=2208121	367	81	http://www.mirdb.org/cgi-bin/mature_mir.cgi?name=hsa-miR-200a-3p	LHX6	26468	LIM homeobox 6
hsa-miR-200a-3p	MIMAT0000682	2208159	http://www.mirdb.org/cgi-bin/target_detail.cgi?targetID=2208159	368	81	http://www.mirdb.org/cgi-bin/mature_mir.cgi?name=hsa-miR-200a-3p	PEG3	5178	paternally expressed 3
hsa-miR-200a-3p	MIMAT0000682	2208198	http://www.mirdb.org/cgi-bin/target_detail.cgi?targetID=2208198	369	81	http://www.mirdb.org/cgi-bin/mature_mir.cgi?name=hsa-miR-200a-3p	HCAR3	8843	hydroxycarboxylic acid receptor 3
hsa-miR-200a-3p	MIMAT0000682	2208275	http://www.mirdb.org/cgi-bin/target_detail.cgi?targetID=2208275	370	81	http://www.mirdb.org/cgi-bin/mature_mir.cgi?name=hsa-miR-200a-3p	LGR4	55366	leucine rich repeat containing G protein-coupled receptor 4
hsa-miR-200a-3p	MIMAT0000682	2208302	http://www.mirdb.org/cgi-bin/target_detail.cgi?targetID=2208302	371	81	http://www.mirdb.org/cgi-bin/mature_mir.cgi?name=hsa-miR-200a-3p	HDAC4	9759	histone deacetylase 4
hsa-miR-200a-3p	MIMAT0000682	2208386	http://www.mirdb.org/cgi-bin/target_detail.cgi?targetID=2208386	372	81	http://www.mirdb.org/cgi-bin/mature_mir.cgi?name=hsa-miR-200a-3p	IL6R	3570	interleukin 6 receptor
hsa-miR-200a-3p	MIMAT0000682	2208393	http://www.mirdb.org/cgi-bin/target_detail.cgi?targetID=2208393	373	81	http://www.mirdb.org/cgi-bin/mature_mir.cgi?name=hsa-miR-200a-3p	GCNT2	2651	glucosaminyl (N-acetyl) transferase 2 (I blood group)
hsa-miR-200a-3p	MIMAT0000682	2208496	http://www.mirdb.org/cgi-bin/target_detail.cgi?targetID=2208496	374	81	http://www.mirdb.org/cgi-bin/mature_mir.cgi?name=hsa-miR-200a-3p	BMT2	154743	base methyltransferase of 25S rRNA 2 homolog
hsa-miR-200a-3p	MIMAT0000682	2208532	http://www.mirdb.org/cgi-bin/target_detail.cgi?targetID=2208532	375	81	http://www.mirdb.org/cgi-bin/mature_mir.cgi?name=hsa-miR-200a-3p	ARL4A	10124	ADP ribosylation factor like GTPase 4A
hsa-miR-200a-3p	MIMAT0000682	2208571	http://www.mirdb.org/cgi-bin/target_detail.cgi?targetID=2208571	376	81	http://www.mirdb.org/cgi-bin/mature_mir.cgi?name=hsa-miR-200a-3p	RALGPS2	55103	Ral GEF with PH domain and SH3 binding motif 2
hsa-miR-200a-3p	MIMAT0000682	2208679	http://www.mirdb.org/cgi-bin/target_detail.cgi?targetID=2208679	377	81	http://www.mirdb.org/cgi-bin/mature_mir.cgi?name=hsa-miR-200a-3p	MLANA	2315	melan-A
hsa-miR-200a-3p	MIMAT0000682	2207686	http://www.mirdb.org/cgi-bin/target_detail.cgi?targetID=2207686	378	80	http://www.mirdb.org/cgi-bin/mature_mir.cgi?name=hsa-miR-200a-3p	SFPQ	6421	splicing factor proline and glutamine rich
hsa-miR-200a-3p	MIMAT0000682	2207692	http://www.mirdb.org/cgi-bin/target_detail.cgi?targetID=2207692	379	80	http://www.mirdb.org/cgi-bin/mature_mir.cgi?name=hsa-miR-200a-3p	PLAG1	5324	PLAG1 zinc finger
hsa-miR-200a-3p	MIMAT0000682	2207712	http://www.mirdb.org/cgi-bin/target_detail.cgi?targetID=2207712	380	80	http://www.mirdb.org/cgi-bin/mature_mir.cgi?name=hsa-miR-200a-3p	KLF11	8462	Kruppel like factor 11
hsa-miR-200a-3p	MIMAT0000682	2207750	http://www.mirdb.org/cgi-bin/target_detail.cgi?targetID=2207750	381	80	http://www.mirdb.org/cgi-bin/mature_mir.cgi?name=hsa-miR-200a-3p	TRDN	10345	triadin
hsa-miR-200a-3p	MIMAT0000682	2207766	http://www.mirdb.org/cgi-bin/target_detail.cgi?targetID=2207766	382	80	http://www.mirdb.org/cgi-bin/mature_mir.cgi?name=hsa-miR-200a-3p	ACADSB	36	acyl-CoA dehydrogenase short/branched chain
hsa-miR-200a-3p	MIMAT0000682	2207796	http://www.mirdb.org/cgi-bin/target_detail.cgi?targetID=2207796	383	80	http://www.mirdb.org/cgi-bin/mature_mir.cgi?name=hsa-miR-200a-3p	FKBP5	2289	FKBP prolyl isomerase 5
hsa-miR-200a-3p	MIMAT0000682	2207821	http://www.mirdb.org/cgi-bin/target_detail.cgi?targetID=2207821	384	80	http://www.mirdb.org/cgi-bin/mature_mir.cgi?name=hsa-miR-200a-3p	HCAR2	338442	hydroxycarboxylic acid receptor 2
hsa-miR-200a-3p	MIMAT0000682	2207823	http://www.mirdb.org/cgi-bin/target_detail.cgi?targetID=2207823	385	80	http://www.mirdb.org/cgi-bin/mature_mir.cgi?name=hsa-miR-200a-3p	TFAP2B	7021	transcription factor AP-2 beta
hsa-miR-200a-3p	MIMAT0000682	2207862	http://www.mirdb.org/cgi-bin/target_detail.cgi?targetID=2207862	386	80	http://www.mirdb.org/cgi-bin/mature_mir.cgi?name=hsa-miR-200a-3p	NDUFA5	4698	NADH:ubiquinone oxidoreductase subunit A5
hsa-miR-200a-3p	MIMAT0000682	2207864	http://www.mirdb.org/cgi-bin/target_detail.cgi?targetID=2207864	387	80	http://www.mirdb.org/cgi-bin/mature_mir.cgi?name=hsa-miR-200a-3p	PDK2	5164	pyruvate dehydrogenase kinase 2
hsa-miR-200a-3p	MIMAT0000682	2207934	http://www.mirdb.org/cgi-bin/target_detail.cgi?targetID=2207934	388	80	http://www.mirdb.org/cgi-bin/mature_mir.cgi?name=hsa-miR-200a-3p	TMED9	54732	transmembrane p24 trafficking protein 9
hsa-miR-200a-3p	MIMAT0000682	2207936	http://www.mirdb.org/cgi-bin/target_detail.cgi?targetID=2207936	389	80	http://www.mirdb.org/cgi-bin/mature_mir.cgi?name=hsa-miR-200a-3p	PDCD4	27250	programmed cell death 4
hsa-miR-200a-3p	MIMAT0000682	2207971	http://www.mirdb.org/cgi-bin/target_detail.cgi?targetID=2207971	390	80	http://www.mirdb.org/cgi-bin/mature_mir.cgi?name=hsa-miR-200a-3p	CNR1	1268	cannabinoid receptor 1
hsa-miR-200a-3p	MIMAT0000682	2208039	http://www.mirdb.org/cgi-bin/target_detail.cgi?targetID=2208039	391	80	http://www.mirdb.org/cgi-bin/mature_mir.cgi?name=hsa-miR-200a-3p	SLC23A2	9962	solute carrier family 23 member 2
hsa-miR-200a-3p	MIMAT0000682	2208171	http://www.mirdb.org/cgi-bin/target_detail.cgi?targetID=2208171	392	80	http://www.mirdb.org/cgi-bin/mature_mir.cgi?name=hsa-miR-200a-3p	LTBP1	4052	latent transforming growth factor beta binding protein 1
hsa-miR-200a-3p	MIMAT0000682	2208278	http://www.mirdb.org/cgi-bin/target_detail.cgi?targetID=2208278	393	80	http://www.mirdb.org/cgi-bin/mature_mir.cgi?name=hsa-miR-200a-3p	PPM1A	5494	protein phosphatase, Mg2+/Mn2+ dependent 1A
hsa-miR-200a-3p	MIMAT0000682	2208341	http://www.mirdb.org/cgi-bin/target_detail.cgi?targetID=2208341	394	80	http://www.mirdb.org/cgi-bin/mature_mir.cgi?name=hsa-miR-200a-3p	MPZL2	10205	myelin protein zero like 2
hsa-miR-200a-3p	MIMAT0000682	2208385	http://www.mirdb.org/cgi-bin/target_detail.cgi?targetID=2208385	395	80	http://www.mirdb.org/cgi-bin/mature_mir.cgi?name=hsa-miR-200a-3p	ZNF230	7773	zinc finger protein 230
hsa-miR-200a-3p	MIMAT0000682	2208398	http://www.mirdb.org/cgi-bin/target_detail.cgi?targetID=2208398	396	80	http://www.mirdb.org/cgi-bin/mature_mir.cgi?name=hsa-miR-200a-3p	OPA3	80207	OPA3, outer mitochondrial membrane lipid metabolism regulator
hsa-miR-200a-3p	MIMAT0000682	2208428	http://www.mirdb.org/cgi-bin/target_detail.cgi?targetID=2208428	397	80	http://www.mirdb.org/cgi-bin/mature_mir.cgi?name=hsa-miR-200a-3p	SLC20A1	6574	solute carrier family 20 member 1
hsa-miR-200a-3p	MIMAT0000682	2208435	http://www.mirdb.org/cgi-bin/target_detail.cgi?targetID=2208435	398	80	http://www.mirdb.org/cgi-bin/mature_mir.cgi?name=hsa-miR-200a-3p	SPRYD3	84926	SPRY domain containing 3
hsa-miR-200a-3p	MIMAT0000682	2208444	http://www.mirdb.org/cgi-bin/target_detail.cgi?targetID=2208444	399	80	http://www.mirdb.org/cgi-bin/mature_mir.cgi?name=hsa-miR-200a-3p	XKR9	389668	XK related 9
hsa-miR-200a-3p	MIMAT0000682	2208490	http://www.mirdb.org/cgi-bin/target_detail.cgi?targetID=2208490	400	80	http://www.mirdb.org/cgi-bin/mature_mir.cgi?name=hsa-miR-200a-3p	TMPRSS11F	389208	transmembrane serine protease 11F
hsa-miR-200a-3p	MIMAT0000682	2208498	http://www.mirdb.org/cgi-bin/target_detail.cgi?targetID=2208498	401	80	http://www.mirdb.org/cgi-bin/mature_mir.cgi?name=hsa-miR-200a-3p	SLAIN2	57606	SLAIN motif family member 2
hsa-miR-200a-3p	MIMAT0000682	2208542	http://www.mirdb.org/cgi-bin/target_detail.cgi?targetID=2208542	402	80	http://www.mirdb.org/cgi-bin/mature_mir.cgi?name=hsa-miR-200a-3p	BAHD1	22893	bromo adjacent homology domain containing 1
hsa-miR-200a-3p	MIMAT0000682	2208611	http://www.mirdb.org/cgi-bin/target_detail.cgi?targetID=2208611	403	80	http://www.mirdb.org/cgi-bin/mature_mir.cgi?name=hsa-miR-200a-3p	PIGA	5277	phosphatidylinositol glycan anchor biosynthesis class A
hsa-miR-200a-3p	MIMAT0000682	2207663	http://www.mirdb.org/cgi-bin/target_detail.cgi?targetID=2207663	404	79	http://www.mirdb.org/cgi-bin/mature_mir.cgi?name=hsa-miR-200a-3p	KIAA1217	56243	KIAA1217
hsa-miR-200a-3p	MIMAT0000682	2207697	http://www.mirdb.org/cgi-bin/target_detail.cgi?targetID=2207697	405	79	http://www.mirdb.org/cgi-bin/mature_mir.cgi?name=hsa-miR-200a-3p	FOXJ1	2302	forkhead box J1
hsa-miR-200a-3p	MIMAT0000682	2207730	http://www.mirdb.org/cgi-bin/target_detail.cgi?targetID=2207730	406	79	http://www.mirdb.org/cgi-bin/mature_mir.cgi?name=hsa-miR-200a-3p	SOX17	64321	SRY-box 17
hsa-miR-200a-3p	MIMAT0000682	2207916	http://www.mirdb.org/cgi-bin/target_detail.cgi?targetID=2207916	407	79	http://www.mirdb.org/cgi-bin/mature_mir.cgi?name=hsa-miR-200a-3p	GATA6	2627	GATA binding protein 6
hsa-miR-200a-3p	MIMAT0000682	2207922	http://www.mirdb.org/cgi-bin/target_detail.cgi?targetID=2207922	408	79	http://www.mirdb.org/cgi-bin/mature_mir.cgi?name=hsa-miR-200a-3p	MAGED4	728239	MAGE family member D4
hsa-miR-200a-3p	MIMAT0000682	2207935	http://www.mirdb.org/cgi-bin/target_detail.cgi?targetID=2207935	409	79	http://www.mirdb.org/cgi-bin/mature_mir.cgi?name=hsa-miR-200a-3p	RUNX1	861	runt related transcription factor 1
hsa-miR-200a-3p	MIMAT0000682	2208009	http://www.mirdb.org/cgi-bin/target_detail.cgi?targetID=2208009	410	79	http://www.mirdb.org/cgi-bin/mature_mir.cgi?name=hsa-miR-200a-3p	GPR12	2835	G protein-coupled receptor 12
hsa-miR-200a-3p	MIMAT0000682	2208098	http://www.mirdb.org/cgi-bin/target_detail.cgi?targetID=2208098	411	79	http://www.mirdb.org/cgi-bin/mature_mir.cgi?name=hsa-miR-200a-3p	FBXO3	26273	F-box protein 3
hsa-miR-200a-3p	MIMAT0000682	2208207	http://www.mirdb.org/cgi-bin/target_detail.cgi?targetID=2208207	412	79	http://www.mirdb.org/cgi-bin/mature_mir.cgi?name=hsa-miR-200a-3p	TENT5C	54855	terminal nucleotidyltransferase 5C
hsa-miR-200a-3p	MIMAT0000682	2208232	http://www.mirdb.org/cgi-bin/target_detail.cgi?targetID=2208232	413	79	http://www.mirdb.org/cgi-bin/mature_mir.cgi?name=hsa-miR-200a-3p	DCAF4	26094	DDB1 and CUL4 associated factor 4
hsa-miR-200a-3p	MIMAT0000682	2208245	http://www.mirdb.org/cgi-bin/target_detail.cgi?targetID=2208245	414	79	http://www.mirdb.org/cgi-bin/mature_mir.cgi?name=hsa-miR-200a-3p	GLI2	2736	GLI family zinc finger 2
hsa-miR-200a-3p	MIMAT0000682	2208306	http://www.mirdb.org/cgi-bin/target_detail.cgi?targetID=2208306	415	79	http://www.mirdb.org/cgi-bin/mature_mir.cgi?name=hsa-miR-200a-3p	MECP2	4204	methyl-CpG binding protein 2
hsa-miR-200a-3p	MIMAT0000682	2208323	http://www.mirdb.org/cgi-bin/target_detail.cgi?targetID=2208323	416	79	http://www.mirdb.org/cgi-bin/mature_mir.cgi?name=hsa-miR-200a-3p	ASXL1	171023	ASXL transcriptional regulator 1
hsa-miR-200a-3p	MIMAT0000682	2208411	http://www.mirdb.org/cgi-bin/target_detail.cgi?targetID=2208411	417	79	http://www.mirdb.org/cgi-bin/mature_mir.cgi?name=hsa-miR-200a-3p	LMO3	55885	LIM domain only 3
hsa-miR-200a-3p	MIMAT0000682	2208530	http://www.mirdb.org/cgi-bin/target_detail.cgi?targetID=2208530	418	79	http://www.mirdb.org/cgi-bin/mature_mir.cgi?name=hsa-miR-200a-3p	MAGED4B	81557	MAGE family member D4B
hsa-miR-200a-3p	MIMAT0000682	2208554	http://www.mirdb.org/cgi-bin/target_detail.cgi?targetID=2208554	419	79	http://www.mirdb.org/cgi-bin/mature_mir.cgi?name=hsa-miR-200a-3p	TTR	7276	transthyretin
hsa-miR-200a-3p	MIMAT0000682	2208620	http://www.mirdb.org/cgi-bin/target_detail.cgi?targetID=2208620	420	79	http://www.mirdb.org/cgi-bin/mature_mir.cgi?name=hsa-miR-200a-3p	C3orf14	57415	chromosome 3 open reading frame 14
hsa-miR-200a-3p	MIMAT0000682	2208687	http://www.mirdb.org/cgi-bin/target_detail.cgi?targetID=2208687	421	79	http://www.mirdb.org/cgi-bin/mature_mir.cgi?name=hsa-miR-200a-3p	DUSP7	1849	dual specificity phosphatase 7
hsa-miR-200a-3p	MIMAT0000682	2207703	http://www.mirdb.org/cgi-bin/target_detail.cgi?targetID=2207703	422	78	http://www.mirdb.org/cgi-bin/mature_mir.cgi?name=hsa-miR-200a-3p	RYBP	23429	RING1 and YY1 binding protein
hsa-miR-200a-3p	MIMAT0000682	2207716	http://www.mirdb.org/cgi-bin/target_detail.cgi?targetID=2207716	423	78	http://www.mirdb.org/cgi-bin/mature_mir.cgi?name=hsa-miR-200a-3p	TMEM168	64418	transmembrane protein 168
hsa-miR-200a-3p	MIMAT0000682	2207756	http://www.mirdb.org/cgi-bin/target_detail.cgi?targetID=2207756	424	78	http://www.mirdb.org/cgi-bin/mature_mir.cgi?name=hsa-miR-200a-3p	MBTD1	54799	mbt domain containing 1
hsa-miR-200a-3p	MIMAT0000682	2207804	http://www.mirdb.org/cgi-bin/target_detail.cgi?targetID=2207804	425	78	http://www.mirdb.org/cgi-bin/mature_mir.cgi?name=hsa-miR-200a-3p	STAT5B	6777	signal transducer and activator of transcription 5B
hsa-miR-200a-3p	MIMAT0000682	2207806	http://www.mirdb.org/cgi-bin/target_detail.cgi?targetID=2207806	426	78	http://www.mirdb.org/cgi-bin/mature_mir.cgi?name=hsa-miR-200a-3p	PDS5B	23047	PDS5 cohesin associated factor B
hsa-miR-200a-3p	MIMAT0000682	2207811	http://www.mirdb.org/cgi-bin/target_detail.cgi?targetID=2207811	427	78	http://www.mirdb.org/cgi-bin/mature_mir.cgi?name=hsa-miR-200a-3p	TFAM	7019	transcription factor A, mitochondrial
hsa-miR-200a-3p	MIMAT0000682	2207818	http://www.mirdb.org/cgi-bin/target_detail.cgi?targetID=2207818	428	78	http://www.mirdb.org/cgi-bin/mature_mir.cgi?name=hsa-miR-200a-3p	ATP6V1A	523	ATPase H+ transporting V1 subunit A
hsa-miR-200a-3p	MIMAT0000682	2207843	http://www.mirdb.org/cgi-bin/target_detail.cgi?targetID=2207843	429	78	http://www.mirdb.org/cgi-bin/mature_mir.cgi?name=hsa-miR-200a-3p	CHD9	80205	chromodomain helicase DNA binding protein 9
hsa-miR-200a-3p	MIMAT0000682	2207918	http://www.mirdb.org/cgi-bin/target_detail.cgi?targetID=2207918	430	78	http://www.mirdb.org/cgi-bin/mature_mir.cgi?name=hsa-miR-200a-3p	GPRC5C	55890	G protein-coupled receptor class C group 5 member C
hsa-miR-200a-3p	MIMAT0000682	2207940	http://www.mirdb.org/cgi-bin/target_detail.cgi?targetID=2207940	431	78	http://www.mirdb.org/cgi-bin/mature_mir.cgi?name=hsa-miR-200a-3p	FMO3	2328	flavin containing monooxygenase 3
hsa-miR-200a-3p	MIMAT0000682	2207958	http://www.mirdb.org/cgi-bin/target_detail.cgi?targetID=2207958	432	78	http://www.mirdb.org/cgi-bin/mature_mir.cgi?name=hsa-miR-200a-3p	RNF38	152006	ring finger protein 38
hsa-miR-200a-3p	MIMAT0000682	2207995	http://www.mirdb.org/cgi-bin/target_detail.cgi?targetID=2207995	433	78	http://www.mirdb.org/cgi-bin/mature_mir.cgi?name=hsa-miR-200a-3p	FOXP1	27086	forkhead box P1
hsa-miR-200a-3p	MIMAT0000682	2208018	http://www.mirdb.org/cgi-bin/target_detail.cgi?targetID=2208018	434	78	http://www.mirdb.org/cgi-bin/mature_mir.cgi?name=hsa-miR-200a-3p	STRN	6801	striatin
hsa-miR-200a-3p	MIMAT0000682	2208103	http://www.mirdb.org/cgi-bin/target_detail.cgi?targetID=2208103	435	78	http://www.mirdb.org/cgi-bin/mature_mir.cgi?name=hsa-miR-200a-3p	SSR1	6745	signal sequence receptor subunit 1
hsa-miR-200a-3p	MIMAT0000682	2208185	http://www.mirdb.org/cgi-bin/target_detail.cgi?targetID=2208185	436	78	http://www.mirdb.org/cgi-bin/mature_mir.cgi?name=hsa-miR-200a-3p	SLC38A9	153129	solute carrier family 38 member 9
hsa-miR-200a-3p	MIMAT0000682	2208193	http://www.mirdb.org/cgi-bin/target_detail.cgi?targetID=2208193	437	78	http://www.mirdb.org/cgi-bin/mature_mir.cgi?name=hsa-miR-200a-3p	C16orf54	283897	chromosome 16 open reading frame 54
hsa-miR-200a-3p	MIMAT0000682	2208233	http://www.mirdb.org/cgi-bin/target_detail.cgi?targetID=2208233	438	78	http://www.mirdb.org/cgi-bin/mature_mir.cgi?name=hsa-miR-200a-3p	ENPP5	59084	ectonucleotide pyrophosphatase/phosphodiesterase 5 (putative)
hsa-miR-200a-3p	MIMAT0000682	2208347	http://www.mirdb.org/cgi-bin/target_detail.cgi?targetID=2208347	439	78	http://www.mirdb.org/cgi-bin/mature_mir.cgi?name=hsa-miR-200a-3p	ZNF248	57209	zinc finger protein 248
hsa-miR-200a-3p	MIMAT0000682	2208390	http://www.mirdb.org/cgi-bin/target_detail.cgi?targetID=2208390	440	78	http://www.mirdb.org/cgi-bin/mature_mir.cgi?name=hsa-miR-200a-3p	GNPDA1	10007	glucosamine-6-phosphate deaminase 1
hsa-miR-200a-3p	MIMAT0000682	2208413	http://www.mirdb.org/cgi-bin/target_detail.cgi?targetID=2208413	441	78	http://www.mirdb.org/cgi-bin/mature_mir.cgi?name=hsa-miR-200a-3p	RTN4RL1	146760	reticulon 4 receptor like 1
hsa-miR-200a-3p	MIMAT0000682	2208418	http://www.mirdb.org/cgi-bin/target_detail.cgi?targetID=2208418	442	78	http://www.mirdb.org/cgi-bin/mature_mir.cgi?name=hsa-miR-200a-3p	QKI	9444	QKI, KH domain containing RNA binding
hsa-miR-200a-3p	MIMAT0000682	2208462	http://www.mirdb.org/cgi-bin/target_detail.cgi?targetID=2208462	443	78	http://www.mirdb.org/cgi-bin/mature_mir.cgi?name=hsa-miR-200a-3p	RALGPS1	9649	Ral GEF with PH domain and SH3 binding motif 1
hsa-miR-200a-3p	MIMAT0000682	2208470	http://www.mirdb.org/cgi-bin/target_detail.cgi?targetID=2208470	444	78	http://www.mirdb.org/cgi-bin/mature_mir.cgi?name=hsa-miR-200a-3p	MTF2	22823	metal response element binding transcription factor 2
hsa-miR-200a-3p	MIMAT0000682	2208526	http://www.mirdb.org/cgi-bin/target_detail.cgi?targetID=2208526	445	78	http://www.mirdb.org/cgi-bin/mature_mir.cgi?name=hsa-miR-200a-3p	THRB	7068	thyroid hormone receptor beta
hsa-miR-200a-3p	MIMAT0000682	2208585	http://www.mirdb.org/cgi-bin/target_detail.cgi?targetID=2208585	446	78	http://www.mirdb.org/cgi-bin/mature_mir.cgi?name=hsa-miR-200a-3p	SIAH1	6477	siah E3 ubiquitin protein ligase 1
hsa-miR-200a-3p	MIMAT0000682	2208609	http://www.mirdb.org/cgi-bin/target_detail.cgi?targetID=2208609	447	78	http://www.mirdb.org/cgi-bin/mature_mir.cgi?name=hsa-miR-200a-3p	FAM20C	56975	FAM20C, golgi associated secretory pathway kinase
hsa-miR-200a-3p	MIMAT0000682	2208625	http://www.mirdb.org/cgi-bin/target_detail.cgi?targetID=2208625	448	78	http://www.mirdb.org/cgi-bin/mature_mir.cgi?name=hsa-miR-200a-3p	CLIP2	7461	CAP-Gly domain containing linker protein 2
hsa-miR-200a-3p	MIMAT0000682	2208707	http://www.mirdb.org/cgi-bin/target_detail.cgi?targetID=2208707	449	78	http://www.mirdb.org/cgi-bin/mature_mir.cgi?name=hsa-miR-200a-3p	SP4	6671	Sp4 transcription factor
hsa-miR-200a-3p	MIMAT0000682	2207704	http://www.mirdb.org/cgi-bin/target_detail.cgi?targetID=2207704	450	77	http://www.mirdb.org/cgi-bin/mature_mir.cgi?name=hsa-miR-200a-3p	MARK1	4139	microtubule affinity regulating kinase 1
hsa-miR-200a-3p	MIMAT0000682	2207709	http://www.mirdb.org/cgi-bin/target_detail.cgi?targetID=2207709	451	77	http://www.mirdb.org/cgi-bin/mature_mir.cgi?name=hsa-miR-200a-3p	TRAM2	9697	translocation associated membrane protein 2
hsa-miR-200a-3p	MIMAT0000682	2207713	http://www.mirdb.org/cgi-bin/target_detail.cgi?targetID=2207713	452	77	http://www.mirdb.org/cgi-bin/mature_mir.cgi?name=hsa-miR-200a-3p	LAMTOR3	8649	late endosomal/lysosomal adaptor, MAPK and MTOR activator 3
hsa-miR-200a-3p	MIMAT0000682	2207760	http://www.mirdb.org/cgi-bin/target_detail.cgi?targetID=2207760	453	77	http://www.mirdb.org/cgi-bin/mature_mir.cgi?name=hsa-miR-200a-3p	EDDM3A	10876	epididymal protein 3A
hsa-miR-200a-3p	MIMAT0000682	2207825	http://www.mirdb.org/cgi-bin/target_detail.cgi?targetID=2207825	454	77	http://www.mirdb.org/cgi-bin/mature_mir.cgi?name=hsa-miR-200a-3p	IRF6	3664	interferon regulatory factor 6
hsa-miR-200a-3p	MIMAT0000682	2207835	http://www.mirdb.org/cgi-bin/target_detail.cgi?targetID=2207835	455	77	http://www.mirdb.org/cgi-bin/mature_mir.cgi?name=hsa-miR-200a-3p	SERPINB13	5275	serpin family B member 13
hsa-miR-200a-3p	MIMAT0000682	2207855	http://www.mirdb.org/cgi-bin/target_detail.cgi?targetID=2207855	456	77	http://www.mirdb.org/cgi-bin/mature_mir.cgi?name=hsa-miR-200a-3p	MIB1	57534	mindbomb E3 ubiquitin protein ligase 1
hsa-miR-200a-3p	MIMAT0000682	2207925	http://www.mirdb.org/cgi-bin/target_detail.cgi?targetID=2207925	457	77	http://www.mirdb.org/cgi-bin/mature_mir.cgi?name=hsa-miR-200a-3p	TAB2	23118	TGF-beta activated kinase 1 (MAP3K7) binding protein 2
hsa-miR-200a-3p	MIMAT0000682	2208022	http://www.mirdb.org/cgi-bin/target_detail.cgi?targetID=2208022	458	77	http://www.mirdb.org/cgi-bin/mature_mir.cgi?name=hsa-miR-200a-3p	NLGN4X	57502	neuroligin 4 X-linked
hsa-miR-200a-3p	MIMAT0000682	2208049	http://www.mirdb.org/cgi-bin/target_detail.cgi?targetID=2208049	459	77	http://www.mirdb.org/cgi-bin/mature_mir.cgi?name=hsa-miR-200a-3p	SREK1	140890	splicing regulatory glutamic acid and lysine rich protein 1
hsa-miR-200a-3p	MIMAT0000682	2208054	http://www.mirdb.org/cgi-bin/target_detail.cgi?targetID=2208054	460	77	http://www.mirdb.org/cgi-bin/mature_mir.cgi?name=hsa-miR-200a-3p	RHOBTB1	9886	Rho related BTB domain containing 1
hsa-miR-200a-3p	MIMAT0000682	2208157	http://www.mirdb.org/cgi-bin/target_detail.cgi?targetID=2208157	461	77	http://www.mirdb.org/cgi-bin/mature_mir.cgi?name=hsa-miR-200a-3p	MPP6	51678	membrane palmitoylated protein 6
hsa-miR-200a-3p	MIMAT0000682	2208169	http://www.mirdb.org/cgi-bin/target_detail.cgi?targetID=2208169	462	77	http://www.mirdb.org/cgi-bin/mature_mir.cgi?name=hsa-miR-200a-3p	BLZF1	8548	basic leucine zipper nuclear factor 1
hsa-miR-200a-3p	MIMAT0000682	2208188	http://www.mirdb.org/cgi-bin/target_detail.cgi?targetID=2208188	463	77	http://www.mirdb.org/cgi-bin/mature_mir.cgi?name=hsa-miR-200a-3p	TENT4B	64282	terminal nucleotidyltransferase 4B
hsa-miR-200a-3p	MIMAT0000682	2208277	http://www.mirdb.org/cgi-bin/target_detail.cgi?targetID=2208277	464	77	http://www.mirdb.org/cgi-bin/mature_mir.cgi?name=hsa-miR-200a-3p	FOSB	2354	FosB proto-oncogene, AP-1 transcription factor subunit
hsa-miR-200a-3p	MIMAT0000682	2208316	http://www.mirdb.org/cgi-bin/target_detail.cgi?targetID=2208316	465	77	http://www.mirdb.org/cgi-bin/mature_mir.cgi?name=hsa-miR-200a-3p	PPP4R2	151987	protein phosphatase 4 regulatory subunit 2
hsa-miR-200a-3p	MIMAT0000682	2208373	http://www.mirdb.org/cgi-bin/target_detail.cgi?targetID=2208373	466	77	http://www.mirdb.org/cgi-bin/mature_mir.cgi?name=hsa-miR-200a-3p	ZCCHC2	54877	zinc finger CCHC-type containing 2
hsa-miR-200a-3p	MIMAT0000682	2208389	http://www.mirdb.org/cgi-bin/target_detail.cgi?targetID=2208389	467	77	http://www.mirdb.org/cgi-bin/mature_mir.cgi?name=hsa-miR-200a-3p	MAPK6	5597	mitogen-activated protein kinase 6
hsa-miR-200a-3p	MIMAT0000682	2208405	http://www.mirdb.org/cgi-bin/target_detail.cgi?targetID=2208405	468	77	http://www.mirdb.org/cgi-bin/mature_mir.cgi?name=hsa-miR-200a-3p	IRAK1BP1	134728	interleukin 1 receptor associated kinase 1 binding protein 1
hsa-miR-200a-3p	MIMAT0000682	2208429	http://www.mirdb.org/cgi-bin/target_detail.cgi?targetID=2208429	469	77	http://www.mirdb.org/cgi-bin/mature_mir.cgi?name=hsa-miR-200a-3p	FAM168A	23201	family with sequence similarity 168 member A
hsa-miR-200a-3p	MIMAT0000682	2208452	http://www.mirdb.org/cgi-bin/target_detail.cgi?targetID=2208452	470	77	http://www.mirdb.org/cgi-bin/mature_mir.cgi?name=hsa-miR-200a-3p	CCNT2	905	cyclin T2
hsa-miR-200a-3p	MIMAT0000682	2208476	http://www.mirdb.org/cgi-bin/target_detail.cgi?targetID=2208476	471	77	http://www.mirdb.org/cgi-bin/mature_mir.cgi?name=hsa-miR-200a-3p	MAP3K3	4215	mitogen-activated protein kinase kinase kinase 3
hsa-miR-200a-3p	MIMAT0000682	2208569	http://www.mirdb.org/cgi-bin/target_detail.cgi?targetID=2208569	472	77	http://www.mirdb.org/cgi-bin/mature_mir.cgi?name=hsa-miR-200a-3p	NRP1	8829	neuropilin 1
hsa-miR-200a-3p	MIMAT0000682	2208669	http://www.mirdb.org/cgi-bin/target_detail.cgi?targetID=2208669	473	77	http://www.mirdb.org/cgi-bin/mature_mir.cgi?name=hsa-miR-200a-3p	SPATA6L	55064	spermatogenesis associated 6 like
hsa-miR-200a-3p	MIMAT0000682	2207777	http://www.mirdb.org/cgi-bin/target_detail.cgi?targetID=2207777	474	76	http://www.mirdb.org/cgi-bin/mature_mir.cgi?name=hsa-miR-200a-3p	AKAP11	11215	A-kinase anchoring protein 11
hsa-miR-200a-3p	MIMAT0000682	2207838	http://www.mirdb.org/cgi-bin/target_detail.cgi?targetID=2207838	475	76	http://www.mirdb.org/cgi-bin/mature_mir.cgi?name=hsa-miR-200a-3p	PPP1R15B	84919	protein phosphatase 1 regulatory subunit 15B
hsa-miR-200a-3p	MIMAT0000682	2207847	http://www.mirdb.org/cgi-bin/target_detail.cgi?targetID=2207847	476	76	http://www.mirdb.org/cgi-bin/mature_mir.cgi?name=hsa-miR-200a-3p	TET1	80312	tet methylcytosine dioxygenase 1
hsa-miR-200a-3p	MIMAT0000682	2207858	http://www.mirdb.org/cgi-bin/target_detail.cgi?targetID=2207858	477	76	http://www.mirdb.org/cgi-bin/mature_mir.cgi?name=hsa-miR-200a-3p	ZDHHC3	51304	zinc finger DHHC-type containing 3
hsa-miR-200a-3p	MIMAT0000682	2207927	http://www.mirdb.org/cgi-bin/target_detail.cgi?targetID=2207927	478	76	http://www.mirdb.org/cgi-bin/mature_mir.cgi?name=hsa-miR-200a-3p	USH2A	7399	usherin
hsa-miR-200a-3p	MIMAT0000682	2208025	http://www.mirdb.org/cgi-bin/target_detail.cgi?targetID=2208025	479	76	http://www.mirdb.org/cgi-bin/mature_mir.cgi?name=hsa-miR-200a-3p	ZMPSTE24	10269	zinc metallopeptidase STE24
hsa-miR-200a-3p	MIMAT0000682	2208070	http://www.mirdb.org/cgi-bin/target_detail.cgi?targetID=2208070	480	76	http://www.mirdb.org/cgi-bin/mature_mir.cgi?name=hsa-miR-200a-3p	WDR26	80232	WD repeat domain 26
hsa-miR-200a-3p	MIMAT0000682	2208111	http://www.mirdb.org/cgi-bin/target_detail.cgi?targetID=2208111	481	76	http://www.mirdb.org/cgi-bin/mature_mir.cgi?name=hsa-miR-200a-3p	FNDC3B	64778	fibronectin type III domain containing 3B
hsa-miR-200a-3p	MIMAT0000682	2208113	http://www.mirdb.org/cgi-bin/target_detail.cgi?targetID=2208113	482	76	http://www.mirdb.org/cgi-bin/mature_mir.cgi?name=hsa-miR-200a-3p	IGF1R	3480	insulin like growth factor 1 receptor
hsa-miR-200a-3p	MIMAT0000682	2208125	http://www.mirdb.org/cgi-bin/target_detail.cgi?targetID=2208125	483	76	http://www.mirdb.org/cgi-bin/mature_mir.cgi?name=hsa-miR-200a-3p	DSE	29940	dermatan sulfate epimerase
hsa-miR-200a-3p	MIMAT0000682	2208145	http://www.mirdb.org/cgi-bin/target_detail.cgi?targetID=2208145	484	76	http://www.mirdb.org/cgi-bin/mature_mir.cgi?name=hsa-miR-200a-3p	SEPT8	23176	septin 8
hsa-miR-200a-3p	MIMAT0000682	2208252	http://www.mirdb.org/cgi-bin/target_detail.cgi?targetID=2208252	485	76	http://www.mirdb.org/cgi-bin/mature_mir.cgi?name=hsa-miR-200a-3p	OR7D2	162998	olfactory receptor family 7 subfamily D member 2
hsa-miR-200a-3p	MIMAT0000682	2208340	http://www.mirdb.org/cgi-bin/target_detail.cgi?targetID=2208340	486	76	http://www.mirdb.org/cgi-bin/mature_mir.cgi?name=hsa-miR-200a-3p	RNF185	91445	ring finger protein 185
hsa-miR-200a-3p	MIMAT0000682	2208344	http://www.mirdb.org/cgi-bin/target_detail.cgi?targetID=2208344	487	76	http://www.mirdb.org/cgi-bin/mature_mir.cgi?name=hsa-miR-200a-3p	TGFBR1	7046	transforming growth factor beta receptor 1
hsa-miR-200a-3p	MIMAT0000682	2208378	http://www.mirdb.org/cgi-bin/target_detail.cgi?targetID=2208378	488	76	http://www.mirdb.org/cgi-bin/mature_mir.cgi?name=hsa-miR-200a-3p	SLC5A3	6526	solute carrier family 5 member 3
hsa-miR-200a-3p	MIMAT0000682	2208438	http://www.mirdb.org/cgi-bin/target_detail.cgi?targetID=2208438	489	76	http://www.mirdb.org/cgi-bin/mature_mir.cgi?name=hsa-miR-200a-3p	SNX18	112574	sorting nexin 18
hsa-miR-200a-3p	MIMAT0000682	2208459	http://www.mirdb.org/cgi-bin/target_detail.cgi?targetID=2208459	490	76	http://www.mirdb.org/cgi-bin/mature_mir.cgi?name=hsa-miR-200a-3p	ATP5MG	10632	ATP synthase membrane subunit g
hsa-miR-200a-3p	MIMAT0000682	2208618	http://www.mirdb.org/cgi-bin/target_detail.cgi?targetID=2208618	491	76	http://www.mirdb.org/cgi-bin/mature_mir.cgi?name=hsa-miR-200a-3p	OSBPL6	114880	oxysterol binding protein like 6
hsa-miR-200a-3p	MIMAT0000682	2208633	http://www.mirdb.org/cgi-bin/target_detail.cgi?targetID=2208633	492	76	http://www.mirdb.org/cgi-bin/mature_mir.cgi?name=hsa-miR-200a-3p	ZNF148	7707	zinc finger protein 148
hsa-miR-200a-3p	MIMAT0000682	2208643	http://www.mirdb.org/cgi-bin/target_detail.cgi?targetID=2208643	493	76	http://www.mirdb.org/cgi-bin/mature_mir.cgi?name=hsa-miR-200a-3p	RPS6KA3	6197	ribosomal protein S6 kinase A3
hsa-miR-200a-3p	MIMAT0000682	2208675	http://www.mirdb.org/cgi-bin/target_detail.cgi?targetID=2208675	494	76	http://www.mirdb.org/cgi-bin/mature_mir.cgi?name=hsa-miR-200a-3p	SORBS2	8470	sorbin and SH3 domain containing 2
hsa-miR-200a-3p	MIMAT0000682	2208717	http://www.mirdb.org/cgi-bin/target_detail.cgi?targetID=2208717	495	76	http://www.mirdb.org/cgi-bin/mature_mir.cgi?name=hsa-miR-200a-3p	MAP3K7	6885	mitogen-activated protein kinase kinase kinase 7
hsa-miR-200a-3p	MIMAT0000682	2207667	http://www.mirdb.org/cgi-bin/target_detail.cgi?targetID=2207667	496	75	http://www.mirdb.org/cgi-bin/mature_mir.cgi?name=hsa-miR-200a-3p	RAD1	5810	RAD1 checkpoint DNA exonuclease
hsa-miR-200a-3p	MIMAT0000682	2207701	http://www.mirdb.org/cgi-bin/target_detail.cgi?targetID=2207701	497	75	http://www.mirdb.org/cgi-bin/mature_mir.cgi?name=hsa-miR-200a-3p	ENTPD4	9583	ectonucleoside triphosphate diphosphohydrolase 4
hsa-miR-200a-3p	MIMAT0000682	2207720	http://www.mirdb.org/cgi-bin/target_detail.cgi?targetID=2207720	498	75	http://www.mirdb.org/cgi-bin/mature_mir.cgi?name=hsa-miR-200a-3p	TMEM56	148534	transmembrane protein 56
hsa-miR-200a-3p	MIMAT0000682	2207861	http://www.mirdb.org/cgi-bin/target_detail.cgi?targetID=2207861	499	75	http://www.mirdb.org/cgi-bin/mature_mir.cgi?name=hsa-miR-200a-3p	DPY19L1	23333	dpy-19 like C-mannosyltransferase 1
hsa-miR-200a-3p	MIMAT0000682	2207874	http://www.mirdb.org/cgi-bin/target_detail.cgi?targetID=2207874	500	75	http://www.mirdb.org/cgi-bin/mature_mir.cgi?name=hsa-miR-200a-3p	KIAA1211	57482	KIAA1211
hsa-miR-200a-3p	MIMAT0000682	2207880	http://www.mirdb.org/cgi-bin/target_detail.cgi?targetID=2207880	501	75	http://www.mirdb.org/cgi-bin/mature_mir.cgi?name=hsa-miR-200a-3p	SIDT2	51092	SID1 transmembrane family member 2
hsa-miR-200a-3p	MIMAT0000682	2207888	http://www.mirdb.org/cgi-bin/target_detail.cgi?targetID=2207888	502	75	http://www.mirdb.org/cgi-bin/mature_mir.cgi?name=hsa-miR-200a-3p	TBC1D5	9779	TBC1 domain family member 5
hsa-miR-200a-3p	MIMAT0000682	2207905	http://www.mirdb.org/cgi-bin/target_detail.cgi?targetID=2207905	503	75	http://www.mirdb.org/cgi-bin/mature_mir.cgi?name=hsa-miR-200a-3p	DENND5B	160518	DENN domain containing 5B
hsa-miR-200a-3p	MIMAT0000682	2207998	http://www.mirdb.org/cgi-bin/target_detail.cgi?targetID=2207998	504	75	http://www.mirdb.org/cgi-bin/mature_mir.cgi?name=hsa-miR-200a-3p	CD80	941	CD80 molecule
hsa-miR-200a-3p	MIMAT0000682	2208176	http://www.mirdb.org/cgi-bin/target_detail.cgi?targetID=2208176	505	75	http://www.mirdb.org/cgi-bin/mature_mir.cgi?name=hsa-miR-200a-3p	UGT1A5	54579	UDP glucuronosyltransferase family 1 member A5
hsa-miR-200a-3p	MIMAT0000682	2208177	http://www.mirdb.org/cgi-bin/target_detail.cgi?targetID=2208177	506	75	http://www.mirdb.org/cgi-bin/mature_mir.cgi?name=hsa-miR-200a-3p	ZNF281	23528	zinc finger protein 281
hsa-miR-200a-3p	MIMAT0000682	2208194	http://www.mirdb.org/cgi-bin/target_detail.cgi?targetID=2208194	507	75	http://www.mirdb.org/cgi-bin/mature_mir.cgi?name=hsa-miR-200a-3p	SAR1A	56681	secretion associated Ras related GTPase 1A
hsa-miR-200a-3p	MIMAT0000682	2208201	http://www.mirdb.org/cgi-bin/target_detail.cgi?targetID=2208201	508	75	http://www.mirdb.org/cgi-bin/mature_mir.cgi?name=hsa-miR-200a-3p	LENG8	114823	leukocyte receptor cluster member 8
hsa-miR-200a-3p	MIMAT0000682	2208206	http://www.mirdb.org/cgi-bin/target_detail.cgi?targetID=2208206	509	75	http://www.mirdb.org/cgi-bin/mature_mir.cgi?name=hsa-miR-200a-3p	MCOLN3	55283	mucolipin 3
hsa-miR-200a-3p	MIMAT0000682	2208213	http://www.mirdb.org/cgi-bin/target_detail.cgi?targetID=2208213	510	75	http://www.mirdb.org/cgi-bin/mature_mir.cgi?name=hsa-miR-200a-3p	MTCL1	23255	microtubule crosslinking factor 1
hsa-miR-200a-3p	MIMAT0000682	2208241	http://www.mirdb.org/cgi-bin/target_detail.cgi?targetID=2208241	511	75	http://www.mirdb.org/cgi-bin/mature_mir.cgi?name=hsa-miR-200a-3p	UGT1A8	54576	UDP glucuronosyltransferase family 1 member A8
hsa-miR-200a-3p	MIMAT0000682	2208299	http://www.mirdb.org/cgi-bin/target_detail.cgi?targetID=2208299	512	75	http://www.mirdb.org/cgi-bin/mature_mir.cgi?name=hsa-miR-200a-3p	LMBRD1	55788	LMBR1 domain containing 1
hsa-miR-200a-3p	MIMAT0000682	2208360	http://www.mirdb.org/cgi-bin/target_detail.cgi?targetID=2208360	513	75	http://www.mirdb.org/cgi-bin/mature_mir.cgi?name=hsa-miR-200a-3p	EZH1	2145	enhancer of zeste 1 polycomb repressive complex 2 subunit
hsa-miR-200a-3p	MIMAT0000682	2208379	http://www.mirdb.org/cgi-bin/target_detail.cgi?targetID=2208379	514	75	http://www.mirdb.org/cgi-bin/mature_mir.cgi?name=hsa-miR-200a-3p	ATP6V1C2	245973	ATPase H+ transporting V1 subunit C2
hsa-miR-200a-3p	MIMAT0000682	2208440	http://www.mirdb.org/cgi-bin/target_detail.cgi?targetID=2208440	515	75	http://www.mirdb.org/cgi-bin/mature_mir.cgi?name=hsa-miR-200a-3p	UGT1A7	54577	UDP glucuronosyltransferase family 1 member A7
hsa-miR-200a-3p	MIMAT0000682	2208454	http://www.mirdb.org/cgi-bin/target_detail.cgi?targetID=2208454	516	75	http://www.mirdb.org/cgi-bin/mature_mir.cgi?name=hsa-miR-200a-3p	TNPO1	3842	transportin 1
hsa-miR-200a-3p	MIMAT0000682	2208565	http://www.mirdb.org/cgi-bin/target_detail.cgi?targetID=2208565	517	75	http://www.mirdb.org/cgi-bin/mature_mir.cgi?name=hsa-miR-200a-3p	CAMSAP2	23271	calmodulin regulated spectrin associated protein family member 2
hsa-miR-200a-3p	MIMAT0000682	2208619	http://www.mirdb.org/cgi-bin/target_detail.cgi?targetID=2208619	518	75	http://www.mirdb.org/cgi-bin/mature_mir.cgi?name=hsa-miR-200a-3p	CCNE2	9134	cyclin E2
hsa-miR-200a-3p	MIMAT0000682	2208638	http://www.mirdb.org/cgi-bin/target_detail.cgi?targetID=2208638	519	75	http://www.mirdb.org/cgi-bin/mature_mir.cgi?name=hsa-miR-200a-3p	UGT1A10	54575	UDP glucuronosyltransferase family 1 member A10
hsa-miR-200a-3p	MIMAT0000682	2208662	http://www.mirdb.org/cgi-bin/target_detail.cgi?targetID=2208662	520	75	http://www.mirdb.org/cgi-bin/mature_mir.cgi?name=hsa-miR-200a-3p	AAK1	22848	AP2 associated kinase 1
hsa-miR-200a-3p	MIMAT0000682	2207722	http://www.mirdb.org/cgi-bin/target_detail.cgi?targetID=2207722	521	74	http://www.mirdb.org/cgi-bin/mature_mir.cgi?name=hsa-miR-200a-3p	LRRC8B	23507	leucine rich repeat containing 8 VRAC subunit B
hsa-miR-200a-3p	MIMAT0000682	2207757	http://www.mirdb.org/cgi-bin/target_detail.cgi?targetID=2207757	522	74	http://www.mirdb.org/cgi-bin/mature_mir.cgi?name=hsa-miR-200a-3p	ATF6	22926	activating transcription factor 6
hsa-miR-200a-3p	MIMAT0000682	2207775	http://www.mirdb.org/cgi-bin/target_detail.cgi?targetID=2207775	523	74	http://www.mirdb.org/cgi-bin/mature_mir.cgi?name=hsa-miR-200a-3p	NAMPT	10135	nicotinamide phosphoribosyltransferase
hsa-miR-200a-3p	MIMAT0000682	2207881	http://www.mirdb.org/cgi-bin/target_detail.cgi?targetID=2207881	524	74	http://www.mirdb.org/cgi-bin/mature_mir.cgi?name=hsa-miR-200a-3p	SIN3A	25942	SIN3 transcription regulator family member A
hsa-miR-200a-3p	MIMAT0000682	2208095	http://www.mirdb.org/cgi-bin/target_detail.cgi?targetID=2208095	525	74	http://www.mirdb.org/cgi-bin/mature_mir.cgi?name=hsa-miR-200a-3p	CLOCK	9575	clock circadian regulator
hsa-miR-200a-3p	MIMAT0000682	2208162	http://www.mirdb.org/cgi-bin/target_detail.cgi?targetID=2208162	526	74	http://www.mirdb.org/cgi-bin/mature_mir.cgi?name=hsa-miR-200a-3p	RPL36A	6173	ribosomal protein L36a
hsa-miR-200a-3p	MIMAT0000682	2208234	http://www.mirdb.org/cgi-bin/target_detail.cgi?targetID=2208234	527	74	http://www.mirdb.org/cgi-bin/mature_mir.cgi?name=hsa-miR-200a-3p	MYLK3	91807	myosin light chain kinase 3
hsa-miR-200a-3p	MIMAT0000682	2208237	http://www.mirdb.org/cgi-bin/target_detail.cgi?targetID=2208237	528	74	http://www.mirdb.org/cgi-bin/mature_mir.cgi?name=hsa-miR-200a-3p	ASPH	444	aspartate beta-hydroxylase
hsa-miR-200a-3p	MIMAT0000682	2208274	http://www.mirdb.org/cgi-bin/target_detail.cgi?targetID=2208274	529	74	http://www.mirdb.org/cgi-bin/mature_mir.cgi?name=hsa-miR-200a-3p	PNISR	25957	PNN interacting serine and arginine rich protein
hsa-miR-200a-3p	MIMAT0000682	2208363	http://www.mirdb.org/cgi-bin/target_detail.cgi?targetID=2208363	530	74	http://www.mirdb.org/cgi-bin/mature_mir.cgi?name=hsa-miR-200a-3p	STAT4	6775	signal transducer and activator of transcription 4
hsa-miR-200a-3p	MIMAT0000682	2208410	http://www.mirdb.org/cgi-bin/target_detail.cgi?targetID=2208410	531	74	http://www.mirdb.org/cgi-bin/mature_mir.cgi?name=hsa-miR-200a-3p	SNRPB2	6629	small nuclear ribonucleoprotein polypeptide B2
hsa-miR-200a-3p	MIMAT0000682	2208544	http://www.mirdb.org/cgi-bin/target_detail.cgi?targetID=2208544	532	74	http://www.mirdb.org/cgi-bin/mature_mir.cgi?name=hsa-miR-200a-3p	ZNF608	57507	zinc finger protein 608
hsa-miR-200a-3p	MIMAT0000682	2208594	http://www.mirdb.org/cgi-bin/target_detail.cgi?targetID=2208594	533	74	http://www.mirdb.org/cgi-bin/mature_mir.cgi?name=hsa-miR-200a-3p	POFUT1	23509	protein O-fucosyltransferase 1
hsa-miR-200a-3p	MIMAT0000682	2208598	http://www.mirdb.org/cgi-bin/target_detail.cgi?targetID=2208598	534	74	http://www.mirdb.org/cgi-bin/mature_mir.cgi?name=hsa-miR-200a-3p	PYROXD1	79912	pyridine nucleotide-disulphide oxidoreductase domain 1
hsa-miR-200a-3p	MIMAT0000682	2208644	http://www.mirdb.org/cgi-bin/target_detail.cgi?targetID=2208644	535	74	http://www.mirdb.org/cgi-bin/mature_mir.cgi?name=hsa-miR-200a-3p	ZNF516	9658	zinc finger protein 516
hsa-miR-200a-3p	MIMAT0000682	2208677	http://www.mirdb.org/cgi-bin/target_detail.cgi?targetID=2208677	536	74	http://www.mirdb.org/cgi-bin/mature_mir.cgi?name=hsa-miR-200a-3p	PPP2R2A	5520	protein phosphatase 2 regulatory subunit Balpha
hsa-miR-200a-3p	MIMAT0000682	2207770	http://www.mirdb.org/cgi-bin/target_detail.cgi?targetID=2207770	537	73	http://www.mirdb.org/cgi-bin/mature_mir.cgi?name=hsa-miR-200a-3p	CDC42	998	cell division cycle 42
hsa-miR-200a-3p	MIMAT0000682	2207780	http://www.mirdb.org/cgi-bin/target_detail.cgi?targetID=2207780	538	73	http://www.mirdb.org/cgi-bin/mature_mir.cgi?name=hsa-miR-200a-3p	RANBP9	10048	RAN binding protein 9
hsa-miR-200a-3p	MIMAT0000682	2207887	http://www.mirdb.org/cgi-bin/target_detail.cgi?targetID=2207887	539	73	http://www.mirdb.org/cgi-bin/mature_mir.cgi?name=hsa-miR-200a-3p	ZNF217	7764	zinc finger protein 217
hsa-miR-200a-3p	MIMAT0000682	2207907	http://www.mirdb.org/cgi-bin/target_detail.cgi?targetID=2207907	540	73	http://www.mirdb.org/cgi-bin/mature_mir.cgi?name=hsa-miR-200a-3p	POU3F2	5454	POU class 3 homeobox 2
hsa-miR-200a-3p	MIMAT0000682	2207967	http://www.mirdb.org/cgi-bin/target_detail.cgi?targetID=2207967	541	73	http://www.mirdb.org/cgi-bin/mature_mir.cgi?name=hsa-miR-200a-3p	SRCAP	10847	Snf2 related CREBBP activator protein
hsa-miR-200a-3p	MIMAT0000682	2207986	http://www.mirdb.org/cgi-bin/target_detail.cgi?targetID=2207986	542	73	http://www.mirdb.org/cgi-bin/mature_mir.cgi?name=hsa-miR-200a-3p	UBXN8	7993	UBX domain protein 8
hsa-miR-200a-3p	MIMAT0000682	2208006	http://www.mirdb.org/cgi-bin/target_detail.cgi?targetID=2208006	543	73	http://www.mirdb.org/cgi-bin/mature_mir.cgi?name=hsa-miR-200a-3p	SRSF10	10772	serine and arginine rich splicing factor 10
hsa-miR-200a-3p	MIMAT0000682	2208158	http://www.mirdb.org/cgi-bin/target_detail.cgi?targetID=2208158	544	73	http://www.mirdb.org/cgi-bin/mature_mir.cgi?name=hsa-miR-200a-3p	SLC11A2	4891	solute carrier family 11 member 2
hsa-miR-200a-3p	MIMAT0000682	2208227	http://www.mirdb.org/cgi-bin/target_detail.cgi?targetID=2208227	545	73	http://www.mirdb.org/cgi-bin/mature_mir.cgi?name=hsa-miR-200a-3p	WAPL	23063	WAPL cohesin release factor
hsa-miR-200a-3p	MIMAT0000682	2208283	http://www.mirdb.org/cgi-bin/target_detail.cgi?targetID=2208283	546	73	http://www.mirdb.org/cgi-bin/mature_mir.cgi?name=hsa-miR-200a-3p	HTATSF1	27336	HIV-1 Tat specific factor 1
hsa-miR-200a-3p	MIMAT0000682	2208285	http://www.mirdb.org/cgi-bin/target_detail.cgi?targetID=2208285	547	73	http://www.mirdb.org/cgi-bin/mature_mir.cgi?name=hsa-miR-200a-3p	NFYB	4801	nuclear transcription factor Y subunit beta
hsa-miR-200a-3p	MIMAT0000682	2208706	http://www.mirdb.org/cgi-bin/target_detail.cgi?targetID=2208706	548	73	http://www.mirdb.org/cgi-bin/mature_mir.cgi?name=hsa-miR-200a-3p	NPC1	4864	NPC intracellular cholesterol transporter 1
hsa-miR-200a-3p	MIMAT0000682	2207705	http://www.mirdb.org/cgi-bin/target_detail.cgi?targetID=2207705	549	72	http://www.mirdb.org/cgi-bin/mature_mir.cgi?name=hsa-miR-200a-3p	HOOK3	84376	hook microtubule tethering protein 3
hsa-miR-200a-3p	MIMAT0000682	2207771	http://www.mirdb.org/cgi-bin/target_detail.cgi?targetID=2207771	550	72	http://www.mirdb.org/cgi-bin/mature_mir.cgi?name=hsa-miR-200a-3p	DCTN3	11258	dynactin subunit 3
hsa-miR-200a-3p	MIMAT0000682	2207969	http://www.mirdb.org/cgi-bin/target_detail.cgi?targetID=2207969	551	72	http://www.mirdb.org/cgi-bin/mature_mir.cgi?name=hsa-miR-200a-3p	CTNNB1	1499	catenin beta 1
hsa-miR-200a-3p	MIMAT0000682	2207993	http://www.mirdb.org/cgi-bin/target_detail.cgi?targetID=2207993	552	72	http://www.mirdb.org/cgi-bin/mature_mir.cgi?name=hsa-miR-200a-3p	ANKFY1	51479	ankyrin repeat and FYVE domain containing 1
hsa-miR-200a-3p	MIMAT0000682	2207996	http://www.mirdb.org/cgi-bin/target_detail.cgi?targetID=2207996	553	72	http://www.mirdb.org/cgi-bin/mature_mir.cgi?name=hsa-miR-200a-3p	LBR	3930	lamin B receptor
hsa-miR-200a-3p	MIMAT0000682	2208021	http://www.mirdb.org/cgi-bin/target_detail.cgi?targetID=2208021	554	72	http://www.mirdb.org/cgi-bin/mature_mir.cgi?name=hsa-miR-200a-3p	NUDCD1	84955	NudC domain containing 1
hsa-miR-200a-3p	MIMAT0000682	2208046	http://www.mirdb.org/cgi-bin/target_detail.cgi?targetID=2208046	555	72	http://www.mirdb.org/cgi-bin/mature_mir.cgi?name=hsa-miR-200a-3p	SIPA1L2	57568	signal induced proliferation associated 1 like 2
hsa-miR-200a-3p	MIMAT0000682	2208074	http://www.mirdb.org/cgi-bin/target_detail.cgi?targetID=2208074	556	72	http://www.mirdb.org/cgi-bin/mature_mir.cgi?name=hsa-miR-200a-3p	SLC35A1	10559	solute carrier family 35 member A1
hsa-miR-200a-3p	MIMAT0000682	2208122	http://www.mirdb.org/cgi-bin/target_detail.cgi?targetID=2208122	557	72	http://www.mirdb.org/cgi-bin/mature_mir.cgi?name=hsa-miR-200a-3p	SEC24A	10802	SEC24 homolog A, COPII coat complex component
hsa-miR-200a-3p	MIMAT0000682	2208136	http://www.mirdb.org/cgi-bin/target_detail.cgi?targetID=2208136	558	72	http://www.mirdb.org/cgi-bin/mature_mir.cgi?name=hsa-miR-200a-3p	CHRDL1	91851	chordin like 1
hsa-miR-200a-3p	MIMAT0000682	2208150	http://www.mirdb.org/cgi-bin/target_detail.cgi?targetID=2208150	559	72	http://www.mirdb.org/cgi-bin/mature_mir.cgi?name=hsa-miR-200a-3p	RIOK3	8780	RIO kinase 3
hsa-miR-200a-3p	MIMAT0000682	2208170	http://www.mirdb.org/cgi-bin/target_detail.cgi?targetID=2208170	560	72	http://www.mirdb.org/cgi-bin/mature_mir.cgi?name=hsa-miR-200a-3p	ARFGEF2	10564	ADP ribosylation factor guanine nucleotide exchange factor 2
hsa-miR-200a-3p	MIMAT0000682	2208187	http://www.mirdb.org/cgi-bin/target_detail.cgi?targetID=2208187	561	72	http://www.mirdb.org/cgi-bin/mature_mir.cgi?name=hsa-miR-200a-3p	NAP1L1	4673	nucleosome assembly protein 1 like 1
hsa-miR-200a-3p	MIMAT0000682	2208196	http://www.mirdb.org/cgi-bin/target_detail.cgi?targetID=2208196	562	72	http://www.mirdb.org/cgi-bin/mature_mir.cgi?name=hsa-miR-200a-3p	SULT1C2	6819	sulfotransferase family 1C member 2
hsa-miR-200a-3p	MIMAT0000682	2208215	http://www.mirdb.org/cgi-bin/target_detail.cgi?targetID=2208215	563	72	http://www.mirdb.org/cgi-bin/mature_mir.cgi?name=hsa-miR-200a-3p	OGT	8473	O-linked N-acetylglucosamine (GlcNAc) transferase
hsa-miR-200a-3p	MIMAT0000682	2208224	http://www.mirdb.org/cgi-bin/target_detail.cgi?targetID=2208224	564	72	http://www.mirdb.org/cgi-bin/mature_mir.cgi?name=hsa-miR-200a-3p	SRP9	6726	signal recognition particle 9
hsa-miR-200a-3p	MIMAT0000682	2208239	http://www.mirdb.org/cgi-bin/target_detail.cgi?targetID=2208239	565	72	http://www.mirdb.org/cgi-bin/mature_mir.cgi?name=hsa-miR-200a-3p	BACE1	23621	beta-secretase 1
hsa-miR-200a-3p	MIMAT0000682	2208243	http://www.mirdb.org/cgi-bin/target_detail.cgi?targetID=2208243	566	72	http://www.mirdb.org/cgi-bin/mature_mir.cgi?name=hsa-miR-200a-3p	THAP5	168451	THAP domain containing 5
hsa-miR-200a-3p	MIMAT0000682	2208322	http://www.mirdb.org/cgi-bin/target_detail.cgi?targetID=2208322	567	72	http://www.mirdb.org/cgi-bin/mature_mir.cgi?name=hsa-miR-200a-3p	IL1RAP	3556	interleukin 1 receptor accessory protein
hsa-miR-200a-3p	MIMAT0000682	2208335	http://www.mirdb.org/cgi-bin/target_detail.cgi?targetID=2208335	568	72	http://www.mirdb.org/cgi-bin/mature_mir.cgi?name=hsa-miR-200a-3p	ATAD2B	54454	ATPase family, AAA domain containing 2B
hsa-miR-200a-3p	MIMAT0000682	2208457	http://www.mirdb.org/cgi-bin/target_detail.cgi?targetID=2208457	569	72	http://www.mirdb.org/cgi-bin/mature_mir.cgi?name=hsa-miR-200a-3p	POGK	57645	pogo transposable element derived with KRAB domain
hsa-miR-200a-3p	MIMAT0000682	2208502	http://www.mirdb.org/cgi-bin/target_detail.cgi?targetID=2208502	570	72	http://www.mirdb.org/cgi-bin/mature_mir.cgi?name=hsa-miR-200a-3p	PDLIM1	9124	PDZ and LIM domain 1
hsa-miR-200a-3p	MIMAT0000682	2208553	http://www.mirdb.org/cgi-bin/target_detail.cgi?targetID=2208553	571	72	http://www.mirdb.org/cgi-bin/mature_mir.cgi?name=hsa-miR-200a-3p	EPGN	255324	epithelial mitogen
hsa-miR-200a-3p	MIMAT0000682	2208573	http://www.mirdb.org/cgi-bin/target_detail.cgi?targetID=2208573	572	72	http://www.mirdb.org/cgi-bin/mature_mir.cgi?name=hsa-miR-200a-3p	TBX21	30009	T-box 21
hsa-miR-200a-3p	MIMAT0000682	2208593	http://www.mirdb.org/cgi-bin/target_detail.cgi?targetID=2208593	573	72	http://www.mirdb.org/cgi-bin/mature_mir.cgi?name=hsa-miR-200a-3p	KBTBD13	390594	kelch repeat and BTB domain containing 13
hsa-miR-200a-3p	MIMAT0000682	2208600	http://www.mirdb.org/cgi-bin/target_detail.cgi?targetID=2208600	574	72	http://www.mirdb.org/cgi-bin/mature_mir.cgi?name=hsa-miR-200a-3p	ST3GAL5	8869	ST3 beta-galactoside alpha-2,3-sialyltransferase 5
hsa-miR-200a-3p	MIMAT0000682	2208603	http://www.mirdb.org/cgi-bin/target_detail.cgi?targetID=2208603	575	72	http://www.mirdb.org/cgi-bin/mature_mir.cgi?name=hsa-miR-200a-3p	CSMD3	114788	CUB and Sushi multiple domains 3
hsa-miR-200a-3p	MIMAT0000682	2208686	http://www.mirdb.org/cgi-bin/target_detail.cgi?targetID=2208686	576	72	http://www.mirdb.org/cgi-bin/mature_mir.cgi?name=hsa-miR-200a-3p	TMEM237	65062	transmembrane protein 237
hsa-miR-200a-3p	MIMAT0000682	2208700	http://www.mirdb.org/cgi-bin/target_detail.cgi?targetID=2208700	577	72	http://www.mirdb.org/cgi-bin/mature_mir.cgi?name=hsa-miR-200a-3p	PMP2	5375	peripheral myelin protein 2
hsa-miR-200a-3p	MIMAT0000682	2207693	http://www.mirdb.org/cgi-bin/target_detail.cgi?targetID=2207693	578	71	http://www.mirdb.org/cgi-bin/mature_mir.cgi?name=hsa-miR-200a-3p	MARCH7	64844	membrane associated ring-CH-type finger 7
hsa-miR-200a-3p	MIMAT0000682	2207735	http://www.mirdb.org/cgi-bin/target_detail.cgi?targetID=2207735	579	71	http://www.mirdb.org/cgi-bin/mature_mir.cgi?name=hsa-miR-200a-3p	CACNA2D1	781	calcium voltage-gated channel auxiliary subunit alpha2delta 1
hsa-miR-200a-3p	MIMAT0000682	2207748	http://www.mirdb.org/cgi-bin/target_detail.cgi?targetID=2207748	580	71	http://www.mirdb.org/cgi-bin/mature_mir.cgi?name=hsa-miR-200a-3p	SAMD8	142891	sterile alpha motif domain containing 8
hsa-miR-200a-3p	MIMAT0000682	2207790	http://www.mirdb.org/cgi-bin/target_detail.cgi?targetID=2207790	581	71	http://www.mirdb.org/cgi-bin/mature_mir.cgi?name=hsa-miR-200a-3p	GPM6B	2824	glycoprotein M6B
hsa-miR-200a-3p	MIMAT0000682	2207820	http://www.mirdb.org/cgi-bin/target_detail.cgi?targetID=2207820	582	71	http://www.mirdb.org/cgi-bin/mature_mir.cgi?name=hsa-miR-200a-3p	LHX1	3975	LIM homeobox 1
hsa-miR-200a-3p	MIMAT0000682	2207840	http://www.mirdb.org/cgi-bin/target_detail.cgi?targetID=2207840	583	71	http://www.mirdb.org/cgi-bin/mature_mir.cgi?name=hsa-miR-200a-3p	GIT2	9815	GIT ArfGAP 2
hsa-miR-200a-3p	MIMAT0000682	2207930	http://www.mirdb.org/cgi-bin/target_detail.cgi?targetID=2207930	584	71	http://www.mirdb.org/cgi-bin/mature_mir.cgi?name=hsa-miR-200a-3p	KCNJ2	3759	potassium voltage-gated channel subfamily J member 2
hsa-miR-200a-3p	MIMAT0000682	2207984	http://www.mirdb.org/cgi-bin/target_detail.cgi?targetID=2207984	585	71	http://www.mirdb.org/cgi-bin/mature_mir.cgi?name=hsa-miR-200a-3p	BCL2L13	23786	BCL2 like 13
hsa-miR-200a-3p	MIMAT0000682	2208001	http://www.mirdb.org/cgi-bin/target_detail.cgi?targetID=2208001	586	71	http://www.mirdb.org/cgi-bin/mature_mir.cgi?name=hsa-miR-200a-3p	IGF2	3481	insulin like growth factor 2
hsa-miR-200a-3p	MIMAT0000682	2208048	http://www.mirdb.org/cgi-bin/target_detail.cgi?targetID=2208048	587	71	http://www.mirdb.org/cgi-bin/mature_mir.cgi?name=hsa-miR-200a-3p	NCK1	4690	NCK adaptor protein 1
hsa-miR-200a-3p	MIMAT0000682	2208082	http://www.mirdb.org/cgi-bin/target_detail.cgi?targetID=2208082	588	71	http://www.mirdb.org/cgi-bin/mature_mir.cgi?name=hsa-miR-200a-3p	CDK6	1021	cyclin dependent kinase 6
hsa-miR-200a-3p	MIMAT0000682	2208132	http://www.mirdb.org/cgi-bin/target_detail.cgi?targetID=2208132	589	71	http://www.mirdb.org/cgi-bin/mature_mir.cgi?name=hsa-miR-200a-3p	YTHDF3	253943	YTH N6-methyladenosine RNA binding protein 3
hsa-miR-200a-3p	MIMAT0000682	2208140	http://www.mirdb.org/cgi-bin/target_detail.cgi?targetID=2208140	590	71	http://www.mirdb.org/cgi-bin/mature_mir.cgi?name=hsa-miR-200a-3p	KLHL4	56062	kelch like family member 4
hsa-miR-200a-3p	MIMAT0000682	2208174	http://www.mirdb.org/cgi-bin/target_detail.cgi?targetID=2208174	591	71	http://www.mirdb.org/cgi-bin/mature_mir.cgi?name=hsa-miR-200a-3p	SLCO3A1	28232	solute carrier organic anion transporter family member 3A1
hsa-miR-200a-3p	MIMAT0000682	2208225	http://www.mirdb.org/cgi-bin/target_detail.cgi?targetID=2208225	592	71	http://www.mirdb.org/cgi-bin/mature_mir.cgi?name=hsa-miR-200a-3p	YPEL5	51646	yippee like 5
hsa-miR-200a-3p	MIMAT0000682	2208257	http://www.mirdb.org/cgi-bin/target_detail.cgi?targetID=2208257	593	71	http://www.mirdb.org/cgi-bin/mature_mir.cgi?name=hsa-miR-200a-3p	PLXDC1	57125	plexin domain containing 1
hsa-miR-200a-3p	MIMAT0000682	2208309	http://www.mirdb.org/cgi-bin/target_detail.cgi?targetID=2208309	594	71	http://www.mirdb.org/cgi-bin/mature_mir.cgi?name=hsa-miR-200a-3p	ABL1	25	ABL proto-oncogene 1, non-receptor tyrosine kinase
hsa-miR-200a-3p	MIMAT0000682	2208437	http://www.mirdb.org/cgi-bin/target_detail.cgi?targetID=2208437	595	71	http://www.mirdb.org/cgi-bin/mature_mir.cgi?name=hsa-miR-200a-3p	DYNC1I1	1780	dynein cytoplasmic 1 intermediate chain 1
hsa-miR-200a-3p	MIMAT0000682	2208510	http://www.mirdb.org/cgi-bin/target_detail.cgi?targetID=2208510	596	71	http://www.mirdb.org/cgi-bin/mature_mir.cgi?name=hsa-miR-200a-3p	OSGIN2	734	oxidative stress induced growth inhibitor family member 2
hsa-miR-200a-3p	MIMAT0000682	2208520	http://www.mirdb.org/cgi-bin/target_detail.cgi?targetID=2208520	597	71	http://www.mirdb.org/cgi-bin/mature_mir.cgi?name=hsa-miR-200a-3p	STAT5A	6776	signal transducer and activator of transcription 5A
hsa-miR-200a-3p	MIMAT0000682	2208567	http://www.mirdb.org/cgi-bin/target_detail.cgi?targetID=2208567	598	71	http://www.mirdb.org/cgi-bin/mature_mir.cgi?name=hsa-miR-200a-3p	MAP3K4	4216	mitogen-activated protein kinase kinase kinase 4
hsa-miR-200a-3p	MIMAT0000682	2208576	http://www.mirdb.org/cgi-bin/target_detail.cgi?targetID=2208576	599	71	http://www.mirdb.org/cgi-bin/mature_mir.cgi?name=hsa-miR-200a-3p	ADORA3	140	adenosine A3 receptor
hsa-miR-200a-3p	MIMAT0000682	2208648	http://www.mirdb.org/cgi-bin/target_detail.cgi?targetID=2208648	600	71	http://www.mirdb.org/cgi-bin/mature_mir.cgi?name=hsa-miR-200a-3p	PF4V1	5197	platelet factor 4 variant 1
hsa-miR-200a-3p	MIMAT0000682	2208702	http://www.mirdb.org/cgi-bin/target_detail.cgi?targetID=2208702	601	71	http://www.mirdb.org/cgi-bin/mature_mir.cgi?name=hsa-miR-200a-3p	RORA	6095	RAR related orphan receptor A
hsa-miR-200a-3p	MIMAT0000682	2208728	http://www.mirdb.org/cgi-bin/target_detail.cgi?targetID=2208728	602	71	http://www.mirdb.org/cgi-bin/mature_mir.cgi?name=hsa-miR-200a-3p	LARP4	113251	La ribonucleoprotein domain family member 4
hsa-miR-200a-3p	MIMAT0000682	2208741	http://www.mirdb.org/cgi-bin/target_detail.cgi?targetID=2208741	603	71	http://www.mirdb.org/cgi-bin/mature_mir.cgi?name=hsa-miR-200a-3p	LDB3	11155	LIM domain binding 3
hsa-miR-200a-3p	MIMAT0000682	2207744	http://www.mirdb.org/cgi-bin/target_detail.cgi?targetID=2207744	604	70	http://www.mirdb.org/cgi-bin/mature_mir.cgi?name=hsa-miR-200a-3p	PIGG	54872	phosphatidylinositol glycan anchor biosynthesis class G
hsa-miR-200a-3p	MIMAT0000682	2207745	http://www.mirdb.org/cgi-bin/target_detail.cgi?targetID=2207745	605	70	http://www.mirdb.org/cgi-bin/mature_mir.cgi?name=hsa-miR-200a-3p	ELL2	22936	elongation factor for RNA polymerase II 2
hsa-miR-200a-3p	MIMAT0000682	2207763	http://www.mirdb.org/cgi-bin/target_detail.cgi?targetID=2207763	606	70	http://www.mirdb.org/cgi-bin/mature_mir.cgi?name=hsa-miR-200a-3p	SIK2	23235	salt inducible kinase 2
hsa-miR-200a-3p	MIMAT0000682	2207786	http://www.mirdb.org/cgi-bin/target_detail.cgi?targetID=2207786	607	70	http://www.mirdb.org/cgi-bin/mature_mir.cgi?name=hsa-miR-200a-3p	COL11A1	1301	collagen type XI alpha 1 chain
hsa-miR-200a-3p	MIMAT0000682	2207902	http://www.mirdb.org/cgi-bin/target_detail.cgi?targetID=2207902	608	70	http://www.mirdb.org/cgi-bin/mature_mir.cgi?name=hsa-miR-200a-3p	CUL3	8452	cullin 3
hsa-miR-200a-3p	MIMAT0000682	2207911	http://www.mirdb.org/cgi-bin/target_detail.cgi?targetID=2207911	609	70	http://www.mirdb.org/cgi-bin/mature_mir.cgi?name=hsa-miR-200a-3p	CACNA1E	777	calcium voltage-gated channel subunit alpha1 E
hsa-miR-200a-3p	MIMAT0000682	2207962	http://www.mirdb.org/cgi-bin/target_detail.cgi?targetID=2207962	610	70	http://www.mirdb.org/cgi-bin/mature_mir.cgi?name=hsa-miR-200a-3p	ITGB8	3696	integrin subunit beta 8
hsa-miR-200a-3p	MIMAT0000682	2207977	http://www.mirdb.org/cgi-bin/target_detail.cgi?targetID=2207977	611	70	http://www.mirdb.org/cgi-bin/mature_mir.cgi?name=hsa-miR-200a-3p	RMND5A	64795	required for meiotic nuclear division 5 homolog A
hsa-miR-200a-3p	MIMAT0000682	2208079	http://www.mirdb.org/cgi-bin/target_detail.cgi?targetID=2208079	612	70	http://www.mirdb.org/cgi-bin/mature_mir.cgi?name=hsa-miR-200a-3p	AHR	196	aryl hydrocarbon receptor
hsa-miR-200a-3p	MIMAT0000682	2208131	http://www.mirdb.org/cgi-bin/target_detail.cgi?targetID=2208131	613	70	http://www.mirdb.org/cgi-bin/mature_mir.cgi?name=hsa-miR-200a-3p	GATA3	2625	GATA binding protein 3
hsa-miR-200a-3p	MIMAT0000682	2208182	http://www.mirdb.org/cgi-bin/target_detail.cgi?targetID=2208182	614	70	http://www.mirdb.org/cgi-bin/mature_mir.cgi?name=hsa-miR-200a-3p	ZNF432	9668	zinc finger protein 432
hsa-miR-200a-3p	MIMAT0000682	2208262	http://www.mirdb.org/cgi-bin/target_detail.cgi?targetID=2208262	615	70	http://www.mirdb.org/cgi-bin/mature_mir.cgi?name=hsa-miR-200a-3p	RHPN2	85415	rhophilin Rho GTPase binding protein 2
hsa-miR-200a-3p	MIMAT0000682	2208387	http://www.mirdb.org/cgi-bin/target_detail.cgi?targetID=2208387	616	70	http://www.mirdb.org/cgi-bin/mature_mir.cgi?name=hsa-miR-200a-3p	FOXC1	2296	forkhead box C1
hsa-miR-200a-3p	MIMAT0000682	2208395	http://www.mirdb.org/cgi-bin/target_detail.cgi?targetID=2208395	617	70	http://www.mirdb.org/cgi-bin/mature_mir.cgi?name=hsa-miR-200a-3p	GMFB	2764	glia maturation factor beta
hsa-miR-200a-3p	MIMAT0000682	2208443	http://www.mirdb.org/cgi-bin/target_detail.cgi?targetID=2208443	618	70	http://www.mirdb.org/cgi-bin/mature_mir.cgi?name=hsa-miR-200a-3p	LYRM7	90624	LYR motif containing 7
hsa-miR-200a-3p	MIMAT0000682	2208468	http://www.mirdb.org/cgi-bin/target_detail.cgi?targetID=2208468	619	70	http://www.mirdb.org/cgi-bin/mature_mir.cgi?name=hsa-miR-200a-3p	ZSCAN23	222696	zinc finger and SCAN domain containing 23
hsa-miR-200a-3p	MIMAT0000682	2208485	http://www.mirdb.org/cgi-bin/target_detail.cgi?targetID=2208485	620	70	http://www.mirdb.org/cgi-bin/mature_mir.cgi?name=hsa-miR-200a-3p	MMP16	4325	matrix metallopeptidase 16
hsa-miR-200a-3p	MIMAT0000682	2208493	http://www.mirdb.org/cgi-bin/target_detail.cgi?targetID=2208493	621	70	http://www.mirdb.org/cgi-bin/mature_mir.cgi?name=hsa-miR-200a-3p	RNMT	8731	RNA guanine-7 methyltransferase
hsa-miR-200a-3p	MIMAT0000682	2208523	http://www.mirdb.org/cgi-bin/target_detail.cgi?targetID=2208523	622	70	http://www.mirdb.org/cgi-bin/mature_mir.cgi?name=hsa-miR-200a-3p	TET3	200424	tet methylcytosine dioxygenase 3
hsa-miR-200a-3p	MIMAT0000682	2208689	http://www.mirdb.org/cgi-bin/target_detail.cgi?targetID=2208689	623	70	http://www.mirdb.org/cgi-bin/mature_mir.cgi?name=hsa-miR-200a-3p	INSL5	10022	insulin like 5
hsa-miR-200a-3p	MIMAT0000682	2208695	http://www.mirdb.org/cgi-bin/target_detail.cgi?targetID=2208695	624	70	http://www.mirdb.org/cgi-bin/mature_mir.cgi?name=hsa-miR-200a-3p	LEP	3952	leptin
hsa-miR-200a-3p	MIMAT0000682	2208712	http://www.mirdb.org/cgi-bin/target_detail.cgi?targetID=2208712	625	70	http://www.mirdb.org/cgi-bin/mature_mir.cgi?name=hsa-miR-200a-3p	SLC35A5	55032	solute carrier family 35 member A5
hsa-miR-200a-3p	MIMAT0000682	2207698	http://www.mirdb.org/cgi-bin/target_detail.cgi?targetID=2207698	626	69	http://www.mirdb.org/cgi-bin/mature_mir.cgi?name=hsa-miR-200a-3p	GLRX	2745	glutaredoxin
hsa-miR-200a-3p	MIMAT0000682	2207851	http://www.mirdb.org/cgi-bin/target_detail.cgi?targetID=2207851	627	69	http://www.mirdb.org/cgi-bin/mature_mir.cgi?name=hsa-miR-200a-3p	PRKD1	5587	protein kinase D1
hsa-miR-200a-3p	MIMAT0000682	2207941	http://www.mirdb.org/cgi-bin/target_detail.cgi?targetID=2207941	628	69	http://www.mirdb.org/cgi-bin/mature_mir.cgi?name=hsa-miR-200a-3p	PAQR7	164091	progestin and adipoQ receptor family member 7
hsa-miR-200a-3p	MIMAT0000682	2207949	http://www.mirdb.org/cgi-bin/target_detail.cgi?targetID=2207949	629	69	http://www.mirdb.org/cgi-bin/mature_mir.cgi?name=hsa-miR-200a-3p	C2orf42	54980	chromosome 2 open reading frame 42
hsa-miR-200a-3p	MIMAT0000682	2207951	http://www.mirdb.org/cgi-bin/target_detail.cgi?targetID=2207951	630	69	http://www.mirdb.org/cgi-bin/mature_mir.cgi?name=hsa-miR-200a-3p	RICTOR	253260	RPTOR independent companion of MTOR complex 2
hsa-miR-200a-3p	MIMAT0000682	2208004	http://www.mirdb.org/cgi-bin/target_detail.cgi?targetID=2208004	631	69	http://www.mirdb.org/cgi-bin/mature_mir.cgi?name=hsa-miR-200a-3p	SLC26A2	1836	solute carrier family 26 member 2
hsa-miR-200a-3p	MIMAT0000682	2208008	http://www.mirdb.org/cgi-bin/target_detail.cgi?targetID=2208008	632	69	http://www.mirdb.org/cgi-bin/mature_mir.cgi?name=hsa-miR-200a-3p	GNAI1	2770	G protein subunit alpha i1
hsa-miR-200a-3p	MIMAT0000682	2208036	http://www.mirdb.org/cgi-bin/target_detail.cgi?targetID=2208036	633	69	http://www.mirdb.org/cgi-bin/mature_mir.cgi?name=hsa-miR-200a-3p	BTF3L4	91408	basic transcription factor 3 like 4
hsa-miR-200a-3p	MIMAT0000682	2208042	http://www.mirdb.org/cgi-bin/target_detail.cgi?targetID=2208042	634	69	http://www.mirdb.org/cgi-bin/mature_mir.cgi?name=hsa-miR-200a-3p	SVIL	6840	supervillin
hsa-miR-200a-3p	MIMAT0000682	2208053	http://www.mirdb.org/cgi-bin/target_detail.cgi?targetID=2208053	635	69	http://www.mirdb.org/cgi-bin/mature_mir.cgi?name=hsa-miR-200a-3p	PPP1R12A	4659	protein phosphatase 1 regulatory subunit 12A
hsa-miR-200a-3p	MIMAT0000682	2208119	http://www.mirdb.org/cgi-bin/target_detail.cgi?targetID=2208119	636	69	http://www.mirdb.org/cgi-bin/mature_mir.cgi?name=hsa-miR-200a-3p	SLC17A6	57084	solute carrier family 17 member 6
hsa-miR-200a-3p	MIMAT0000682	2208130	http://www.mirdb.org/cgi-bin/target_detail.cgi?targetID=2208130	637	69	http://www.mirdb.org/cgi-bin/mature_mir.cgi?name=hsa-miR-200a-3p	PLD6	201164	phospholipase D family member 6
hsa-miR-200a-3p	MIMAT0000682	2208217	http://www.mirdb.org/cgi-bin/target_detail.cgi?targetID=2208217	638	69	http://www.mirdb.org/cgi-bin/mature_mir.cgi?name=hsa-miR-200a-3p	CEP152	22995	centrosomal protein 152
hsa-miR-200a-3p	MIMAT0000682	2208354	http://www.mirdb.org/cgi-bin/target_detail.cgi?targetID=2208354	639	69	http://www.mirdb.org/cgi-bin/mature_mir.cgi?name=hsa-miR-200a-3p	ARHGAP24	83478	Rho GTPase activating protein 24
hsa-miR-200a-3p	MIMAT0000682	2208528	http://www.mirdb.org/cgi-bin/target_detail.cgi?targetID=2208528	640	69	http://www.mirdb.org/cgi-bin/mature_mir.cgi?name=hsa-miR-200a-3p	CXADR	1525	CXADR, Ig-like cell adhesion molecule
hsa-miR-200a-3p	MIMAT0000682	2208566	http://www.mirdb.org/cgi-bin/target_detail.cgi?targetID=2208566	641	69	http://www.mirdb.org/cgi-bin/mature_mir.cgi?name=hsa-miR-200a-3p	SON	6651	SON DNA binding protein
hsa-miR-200a-3p	MIMAT0000682	2208601	http://www.mirdb.org/cgi-bin/target_detail.cgi?targetID=2208601	642	69	http://www.mirdb.org/cgi-bin/mature_mir.cgi?name=hsa-miR-200a-3p	BRWD1	54014	bromodomain and WD repeat domain containing 1
hsa-miR-200a-3p	MIMAT0000682	2208655	http://www.mirdb.org/cgi-bin/target_detail.cgi?targetID=2208655	643	69	http://www.mirdb.org/cgi-bin/mature_mir.cgi?name=hsa-miR-200a-3p	TMED5	50999	transmembrane p24 trafficking protein 5
hsa-miR-200a-3p	MIMAT0000682	2208684	http://www.mirdb.org/cgi-bin/target_detail.cgi?targetID=2208684	644	69	http://www.mirdb.org/cgi-bin/mature_mir.cgi?name=hsa-miR-200a-3p	PTPN2	5771	protein tyrosine phosphatase, non-receptor type 2
hsa-miR-200a-3p	MIMAT0000682	2207680	http://www.mirdb.org/cgi-bin/target_detail.cgi?targetID=2207680	645	68	http://www.mirdb.org/cgi-bin/mature_mir.cgi?name=hsa-miR-200a-3p	BDP1	55814	B double prime 1, subunit of RNA polymerase III transcription initiation factor IIIB
hsa-miR-200a-3p	MIMAT0000682	2207761	http://www.mirdb.org/cgi-bin/target_detail.cgi?targetID=2207761	646	68	http://www.mirdb.org/cgi-bin/mature_mir.cgi?name=hsa-miR-200a-3p	ATXN7L1	222255	ataxin 7 like 1
hsa-miR-200a-3p	MIMAT0000682	2207877	http://www.mirdb.org/cgi-bin/target_detail.cgi?targetID=2207877	647	68	http://www.mirdb.org/cgi-bin/mature_mir.cgi?name=hsa-miR-200a-3p	HIPK1	204851	homeodomain interacting protein kinase 1
hsa-miR-200a-3p	MIMAT0000682	2207886	http://www.mirdb.org/cgi-bin/target_detail.cgi?targetID=2207886	648	68	http://www.mirdb.org/cgi-bin/mature_mir.cgi?name=hsa-miR-200a-3p	NKD1	85407	NKD1, WNT signaling pathway inhibitor
hsa-miR-200a-3p	MIMAT0000682	2207964	http://www.mirdb.org/cgi-bin/target_detail.cgi?targetID=2207964	649	68	http://www.mirdb.org/cgi-bin/mature_mir.cgi?name=hsa-miR-200a-3p	TTPAL	79183	alpha tocopherol transfer protein like
hsa-miR-200a-3p	MIMAT0000682	2207985	http://www.mirdb.org/cgi-bin/target_detail.cgi?targetID=2207985	650	68	http://www.mirdb.org/cgi-bin/mature_mir.cgi?name=hsa-miR-200a-3p	KHDRBS2	202559	KH RNA binding domain containing, signal transduction associated 2
hsa-miR-200a-3p	MIMAT0000682	2208002	http://www.mirdb.org/cgi-bin/target_detail.cgi?targetID=2208002	651	68	http://www.mirdb.org/cgi-bin/mature_mir.cgi?name=hsa-miR-200a-3p	VANGL1	81839	VANGL planar cell polarity protein 1
hsa-miR-200a-3p	MIMAT0000682	2208110	http://www.mirdb.org/cgi-bin/target_detail.cgi?targetID=2208110	652	68	http://www.mirdb.org/cgi-bin/mature_mir.cgi?name=hsa-miR-200a-3p	LRRC28	123355	leucine rich repeat containing 28
hsa-miR-200a-3p	MIMAT0000682	2208165	http://www.mirdb.org/cgi-bin/target_detail.cgi?targetID=2208165	653	68	http://www.mirdb.org/cgi-bin/mature_mir.cgi?name=hsa-miR-200a-3p	PTEN	5728	phosphatase and tensin homolog
hsa-miR-200a-3p	MIMAT0000682	2208186	http://www.mirdb.org/cgi-bin/target_detail.cgi?targetID=2208186	654	68	http://www.mirdb.org/cgi-bin/mature_mir.cgi?name=hsa-miR-200a-3p	SEPT7	989	septin 7
hsa-miR-200a-3p	MIMAT0000682	2208197	http://www.mirdb.org/cgi-bin/target_detail.cgi?targetID=2208197	655	68	http://www.mirdb.org/cgi-bin/mature_mir.cgi?name=hsa-miR-200a-3p	RNF20	56254	ring finger protein 20
hsa-miR-200a-3p	MIMAT0000682	2208267	http://www.mirdb.org/cgi-bin/target_detail.cgi?targetID=2208267	656	68	http://www.mirdb.org/cgi-bin/mature_mir.cgi?name=hsa-miR-200a-3p	SLC6A9	6536	solute carrier family 6 member 9
hsa-miR-200a-3p	MIMAT0000682	2208310	http://www.mirdb.org/cgi-bin/target_detail.cgi?targetID=2208310	657	68	http://www.mirdb.org/cgi-bin/mature_mir.cgi?name=hsa-miR-200a-3p	DNAJC8	22826	DnaJ heat shock protein family (Hsp40) member C8
hsa-miR-200a-3p	MIMAT0000682	2208336	http://www.mirdb.org/cgi-bin/target_detail.cgi?targetID=2208336	658	68	http://www.mirdb.org/cgi-bin/mature_mir.cgi?name=hsa-miR-200a-3p	TNKS2	80351	tankyrase 2
hsa-miR-200a-3p	MIMAT0000682	2208377	http://www.mirdb.org/cgi-bin/target_detail.cgi?targetID=2208377	659	68	http://www.mirdb.org/cgi-bin/mature_mir.cgi?name=hsa-miR-200a-3p	KCNIP4	80333	potassium voltage-gated channel interacting protein 4
hsa-miR-200a-3p	MIMAT0000682	2208430	http://www.mirdb.org/cgi-bin/target_detail.cgi?targetID=2208430	660	68	http://www.mirdb.org/cgi-bin/mature_mir.cgi?name=hsa-miR-200a-3p	STEAP2	261729	STEAP2 metalloreductase
hsa-miR-200a-3p	MIMAT0000682	2208445	http://www.mirdb.org/cgi-bin/target_detail.cgi?targetID=2208445	661	68	http://www.mirdb.org/cgi-bin/mature_mir.cgi?name=hsa-miR-200a-3p	PPP3R1	5534	protein phosphatase 3 regulatory subunit B, alpha
hsa-miR-200a-3p	MIMAT0000682	2208449	http://www.mirdb.org/cgi-bin/target_detail.cgi?targetID=2208449	662	68	http://www.mirdb.org/cgi-bin/mature_mir.cgi?name=hsa-miR-200a-3p	OR51E1	143503	olfactory receptor family 51 subfamily E member 1
hsa-miR-200a-3p	MIMAT0000682	2208704	http://www.mirdb.org/cgi-bin/target_detail.cgi?targetID=2208704	663	68	http://www.mirdb.org/cgi-bin/mature_mir.cgi?name=hsa-miR-200a-3p	C18orf21	83608	chromosome 18 open reading frame 21
hsa-miR-200a-3p	MIMAT0000682	2208708	http://www.mirdb.org/cgi-bin/target_detail.cgi?targetID=2208708	664	68	http://www.mirdb.org/cgi-bin/mature_mir.cgi?name=hsa-miR-200a-3p	CACNA1B	774	calcium voltage-gated channel subunit alpha1 B
hsa-miR-200a-3p	MIMAT0000682	2207726	http://www.mirdb.org/cgi-bin/target_detail.cgi?targetID=2207726	665	67	http://www.mirdb.org/cgi-bin/mature_mir.cgi?name=hsa-miR-200a-3p	BMPR2	659	bone morphogenetic protein receptor type 2
hsa-miR-200a-3p	MIMAT0000682	2207831	http://www.mirdb.org/cgi-bin/target_detail.cgi?targetID=2207831	666	67	http://www.mirdb.org/cgi-bin/mature_mir.cgi?name=hsa-miR-200a-3p	SNIP1	79753	Smad nuclear interacting protein 1
hsa-miR-200a-3p	MIMAT0000682	2207890	http://www.mirdb.org/cgi-bin/target_detail.cgi?targetID=2207890	667	67	http://www.mirdb.org/cgi-bin/mature_mir.cgi?name=hsa-miR-200a-3p	PTPRD	5789	protein tyrosine phosphatase, receptor type D
hsa-miR-200a-3p	MIMAT0000682	2207895	http://www.mirdb.org/cgi-bin/target_detail.cgi?targetID=2207895	668	67	http://www.mirdb.org/cgi-bin/mature_mir.cgi?name=hsa-miR-200a-3p	LPCAT1	79888	lysophosphatidylcholine acyltransferase 1
hsa-miR-200a-3p	MIMAT0000682	2207926	http://www.mirdb.org/cgi-bin/target_detail.cgi?targetID=2207926	669	67	http://www.mirdb.org/cgi-bin/mature_mir.cgi?name=hsa-miR-200a-3p	WDR59	79726	WD repeat domain 59
hsa-miR-200a-3p	MIMAT0000682	2207974	http://www.mirdb.org/cgi-bin/target_detail.cgi?targetID=2207974	670	67	http://www.mirdb.org/cgi-bin/mature_mir.cgi?name=hsa-miR-200a-3p	SELE	6401	selectin E
hsa-miR-200a-3p	MIMAT0000682	2208090	http://www.mirdb.org/cgi-bin/target_detail.cgi?targetID=2208090	671	67	http://www.mirdb.org/cgi-bin/mature_mir.cgi?name=hsa-miR-200a-3p	DIP2B	57609	disco interacting protein 2 homolog B
hsa-miR-200a-3p	MIMAT0000682	2208099	http://www.mirdb.org/cgi-bin/target_detail.cgi?targetID=2208099	672	67	http://www.mirdb.org/cgi-bin/mature_mir.cgi?name=hsa-miR-200a-3p	CEP57	9702	centrosomal protein 57
hsa-miR-200a-3p	MIMAT0000682	2208115	http://www.mirdb.org/cgi-bin/target_detail.cgi?targetID=2208115	673	67	http://www.mirdb.org/cgi-bin/mature_mir.cgi?name=hsa-miR-200a-3p	RNF170	81790	ring finger protein 170
hsa-miR-200a-3p	MIMAT0000682	2208313	http://www.mirdb.org/cgi-bin/target_detail.cgi?targetID=2208313	674	67	http://www.mirdb.org/cgi-bin/mature_mir.cgi?name=hsa-miR-200a-3p	GPR137C	283554	G protein-coupled receptor 137C
hsa-miR-200a-3p	MIMAT0000682	2208383	http://www.mirdb.org/cgi-bin/target_detail.cgi?targetID=2208383	675	67	http://www.mirdb.org/cgi-bin/mature_mir.cgi?name=hsa-miR-200a-3p	PRTG	283659	protogenin
hsa-miR-200a-3p	MIMAT0000682	2208404	http://www.mirdb.org/cgi-bin/target_detail.cgi?targetID=2208404	676	67	http://www.mirdb.org/cgi-bin/mature_mir.cgi?name=hsa-miR-200a-3p	CBX1	10951	chromobox 1
hsa-miR-200a-3p	MIMAT0000682	2208533	http://www.mirdb.org/cgi-bin/target_detail.cgi?targetID=2208533	677	67	http://www.mirdb.org/cgi-bin/mature_mir.cgi?name=hsa-miR-200a-3p	TASOR	23272	transcription activation suppressor
hsa-miR-200a-3p	MIMAT0000682	2208546	http://www.mirdb.org/cgi-bin/target_detail.cgi?targetID=2208546	678	67	http://www.mirdb.org/cgi-bin/mature_mir.cgi?name=hsa-miR-200a-3p	WDR44	54521	WD repeat domain 44
hsa-miR-200a-3p	MIMAT0000682	2208563	http://www.mirdb.org/cgi-bin/target_detail.cgi?targetID=2208563	679	67	http://www.mirdb.org/cgi-bin/mature_mir.cgi?name=hsa-miR-200a-3p	FRS2	10818	fibroblast growth factor receptor substrate 2
hsa-miR-200a-3p	MIMAT0000682	2208568	http://www.mirdb.org/cgi-bin/target_detail.cgi?targetID=2208568	680	67	http://www.mirdb.org/cgi-bin/mature_mir.cgi?name=hsa-miR-200a-3p	MFSD4B	91749	major facilitator superfamily domain containing 4B
hsa-miR-200a-3p	MIMAT0000682	2208646	http://www.mirdb.org/cgi-bin/target_detail.cgi?targetID=2208646	681	67	http://www.mirdb.org/cgi-bin/mature_mir.cgi?name=hsa-miR-200a-3p	ASXL3	80816	ASXL transcriptional regulator 3
hsa-miR-200a-3p	MIMAT0000682	2208743	http://www.mirdb.org/cgi-bin/target_detail.cgi?targetID=2208743	682	67	http://www.mirdb.org/cgi-bin/mature_mir.cgi?name=hsa-miR-200a-3p	ADAM22	53616	ADAM metallopeptidase domain 22
hsa-miR-200a-3p	MIMAT0000682	2207702	http://www.mirdb.org/cgi-bin/target_detail.cgi?targetID=2207702	683	66	http://www.mirdb.org/cgi-bin/mature_mir.cgi?name=hsa-miR-200a-3p	ZMYM2	7750	zinc finger MYM-type containing 2
hsa-miR-200a-3p	MIMAT0000682	2207759	http://www.mirdb.org/cgi-bin/target_detail.cgi?targetID=2207759	684	66	http://www.mirdb.org/cgi-bin/mature_mir.cgi?name=hsa-miR-200a-3p	FBXL20	84961	F-box and leucine rich repeat protein 20
hsa-miR-200a-3p	MIMAT0000682	2207788	http://www.mirdb.org/cgi-bin/target_detail.cgi?targetID=2207788	685	66	http://www.mirdb.org/cgi-bin/mature_mir.cgi?name=hsa-miR-200a-3p	ACVR2A	92	activin A receptor type 2A
hsa-miR-200a-3p	MIMAT0000682	2207819	http://www.mirdb.org/cgi-bin/target_detail.cgi?targetID=2207819	686	66	http://www.mirdb.org/cgi-bin/mature_mir.cgi?name=hsa-miR-200a-3p	MYSM1	114803	Myb like, SWIRM and MPN domains 1
hsa-miR-200a-3p	MIMAT0000682	2207848	http://www.mirdb.org/cgi-bin/target_detail.cgi?targetID=2207848	687	66	http://www.mirdb.org/cgi-bin/mature_mir.cgi?name=hsa-miR-200a-3p	MAP2	4133	microtubule associated protein 2
hsa-miR-200a-3p	MIMAT0000682	2207867	http://www.mirdb.org/cgi-bin/target_detail.cgi?targetID=2207867	688	66	http://www.mirdb.org/cgi-bin/mature_mir.cgi?name=hsa-miR-200a-3p	SIRT1	23411	sirtuin 1
hsa-miR-200a-3p	MIMAT0000682	2207928	http://www.mirdb.org/cgi-bin/target_detail.cgi?targetID=2207928	689	66	http://www.mirdb.org/cgi-bin/mature_mir.cgi?name=hsa-miR-200a-3p	FRMD6	122786	FERM domain containing 6
hsa-miR-200a-3p	MIMAT0000682	2207997	http://www.mirdb.org/cgi-bin/target_detail.cgi?targetID=2207997	690	66	http://www.mirdb.org/cgi-bin/mature_mir.cgi?name=hsa-miR-200a-3p	CRIP2	1397	cysteine rich protein 2
hsa-miR-200a-3p	MIMAT0000682	2208175	http://www.mirdb.org/cgi-bin/target_detail.cgi?targetID=2208175	691	66	http://www.mirdb.org/cgi-bin/mature_mir.cgi?name=hsa-miR-200a-3p	SLC10A7	84068	solute carrier family 10 member 7
hsa-miR-200a-3p	MIMAT0000682	2208216	http://www.mirdb.org/cgi-bin/target_detail.cgi?targetID=2208216	692	66	http://www.mirdb.org/cgi-bin/mature_mir.cgi?name=hsa-miR-200a-3p	CST9L	128821	cystatin 9 like
hsa-miR-200a-3p	MIMAT0000682	2208231	http://www.mirdb.org/cgi-bin/target_detail.cgi?targetID=2208231	693	66	http://www.mirdb.org/cgi-bin/mature_mir.cgi?name=hsa-miR-200a-3p	ST3GAL6	10402	ST3 beta-galactoside alpha-2,3-sialyltransferase 6
hsa-miR-200a-3p	MIMAT0000682	2208297	http://www.mirdb.org/cgi-bin/target_detail.cgi?targetID=2208297	694	66	http://www.mirdb.org/cgi-bin/mature_mir.cgi?name=hsa-miR-200a-3p	KIF1C	10749	kinesin family member 1C
hsa-miR-200a-3p	MIMAT0000682	2208351	http://www.mirdb.org/cgi-bin/target_detail.cgi?targetID=2208351	695	66	http://www.mirdb.org/cgi-bin/mature_mir.cgi?name=hsa-miR-200a-3p	MARCH9	92979	membrane associated ring-CH-type finger 9
hsa-miR-200a-3p	MIMAT0000682	2208591	http://www.mirdb.org/cgi-bin/target_detail.cgi?targetID=2208591	696	66	http://www.mirdb.org/cgi-bin/mature_mir.cgi?name=hsa-miR-200a-3p	MFSD14A	64645	major facilitator superfamily domain containing 14A
hsa-miR-200a-3p	MIMAT0000682	2208645	http://www.mirdb.org/cgi-bin/target_detail.cgi?targetID=2208645	697	66	http://www.mirdb.org/cgi-bin/mature_mir.cgi?name=hsa-miR-200a-3p	TESK2	10420	testis associated actin remodelling kinase 2
hsa-miR-200a-3p	MIMAT0000682	2208649	http://www.mirdb.org/cgi-bin/target_detail.cgi?targetID=2208649	698	66	http://www.mirdb.org/cgi-bin/mature_mir.cgi?name=hsa-miR-200a-3p	PTGDR	5729	prostaglandin D2 receptor
hsa-miR-200a-3p	MIMAT0000682	2207665	http://www.mirdb.org/cgi-bin/target_detail.cgi?targetID=2207665	699	65	http://www.mirdb.org/cgi-bin/mature_mir.cgi?name=hsa-miR-200a-3p	COG3	83548	component of oligomeric golgi complex 3
hsa-miR-200a-3p	MIMAT0000682	2207690	http://www.mirdb.org/cgi-bin/target_detail.cgi?targetID=2207690	700	65	http://www.mirdb.org/cgi-bin/mature_mir.cgi?name=hsa-miR-200a-3p	LRRC27	80313	leucine rich repeat containing 27
hsa-miR-200a-3p	MIMAT0000682	2207728	http://www.mirdb.org/cgi-bin/target_detail.cgi?targetID=2207728	701	65	http://www.mirdb.org/cgi-bin/mature_mir.cgi?name=hsa-miR-200a-3p	ZDHHC21	340481	zinc finger DHHC-type containing 21
hsa-miR-200a-3p	MIMAT0000682	2207742	http://www.mirdb.org/cgi-bin/target_detail.cgi?targetID=2207742	702	65	http://www.mirdb.org/cgi-bin/mature_mir.cgi?name=hsa-miR-200a-3p	SPRY4	81848	sprouty RTK signaling antagonist 4
hsa-miR-200a-3p	MIMAT0000682	2207755	http://www.mirdb.org/cgi-bin/target_detail.cgi?targetID=2207755	703	65	http://www.mirdb.org/cgi-bin/mature_mir.cgi?name=hsa-miR-200a-3p	NDNF	79625	neuron derived neurotrophic factor
hsa-miR-200a-3p	MIMAT0000682	2207849	http://www.mirdb.org/cgi-bin/target_detail.cgi?targetID=2207849	704	65	http://www.mirdb.org/cgi-bin/mature_mir.cgi?name=hsa-miR-200a-3p	RAD51B	5890	RAD51 paralog B
hsa-miR-200a-3p	MIMAT0000682	2207891	http://www.mirdb.org/cgi-bin/target_detail.cgi?targetID=2207891	705	65	http://www.mirdb.org/cgi-bin/mature_mir.cgi?name=hsa-miR-200a-3p	BAG2	9532	BCL2 associated athanogene 2
hsa-miR-200a-3p	MIMAT0000682	2208007	http://www.mirdb.org/cgi-bin/target_detail.cgi?targetID=2208007	706	65	http://www.mirdb.org/cgi-bin/mature_mir.cgi?name=hsa-miR-200a-3p	FAM220A	84792	family with sequence similarity 220 member A
hsa-miR-200a-3p	MIMAT0000682	2208013	http://www.mirdb.org/cgi-bin/target_detail.cgi?targetID=2208013	707	65	http://www.mirdb.org/cgi-bin/mature_mir.cgi?name=hsa-miR-200a-3p	WDR1	9948	WD repeat domain 1
hsa-miR-200a-3p	MIMAT0000682	2208105	http://www.mirdb.org/cgi-bin/target_detail.cgi?targetID=2208105	708	65	http://www.mirdb.org/cgi-bin/mature_mir.cgi?name=hsa-miR-200a-3p	KATNAL1	84056	katanin catalytic subunit A1 like 1
hsa-miR-200a-3p	MIMAT0000682	2208178	http://www.mirdb.org/cgi-bin/target_detail.cgi?targetID=2208178	709	65	http://www.mirdb.org/cgi-bin/mature_mir.cgi?name=hsa-miR-200a-3p	RBFOX1	54715	RNA binding fox-1 homolog 1
hsa-miR-200a-3p	MIMAT0000682	2208268	http://www.mirdb.org/cgi-bin/target_detail.cgi?targetID=2208268	710	65	http://www.mirdb.org/cgi-bin/mature_mir.cgi?name=hsa-miR-200a-3p	HECTD1	25831	HECT domain E3 ubiquitin protein ligase 1
hsa-miR-200a-3p	MIMAT0000682	2208298	http://www.mirdb.org/cgi-bin/target_detail.cgi?targetID=2208298	711	65	http://www.mirdb.org/cgi-bin/mature_mir.cgi?name=hsa-miR-200a-3p	LRRC8A	56262	leucine rich repeat containing 8 VRAC subunit A
hsa-miR-200a-3p	MIMAT0000682	2208375	http://www.mirdb.org/cgi-bin/target_detail.cgi?targetID=2208375	712	65	http://www.mirdb.org/cgi-bin/mature_mir.cgi?name=hsa-miR-200a-3p	PEX5	5830	peroxisomal biogenesis factor 5
hsa-miR-200a-3p	MIMAT0000682	2208433	http://www.mirdb.org/cgi-bin/target_detail.cgi?targetID=2208433	713	65	http://www.mirdb.org/cgi-bin/mature_mir.cgi?name=hsa-miR-200a-3p	RBM47	54502	RNA binding motif protein 47
hsa-miR-200a-3p	MIMAT0000682	2208442	http://www.mirdb.org/cgi-bin/target_detail.cgi?targetID=2208442	714	65	http://www.mirdb.org/cgi-bin/mature_mir.cgi?name=hsa-miR-200a-3p	ZNF558	148156	zinc finger protein 558
hsa-miR-200a-3p	MIMAT0000682	2208451	http://www.mirdb.org/cgi-bin/target_detail.cgi?targetID=2208451	715	65	http://www.mirdb.org/cgi-bin/mature_mir.cgi?name=hsa-miR-200a-3p	RAB5A	5868	RAB5A, member RAS oncogene family
hsa-miR-200a-3p	MIMAT0000682	2208478	http://www.mirdb.org/cgi-bin/target_detail.cgi?targetID=2208478	716	65	http://www.mirdb.org/cgi-bin/mature_mir.cgi?name=hsa-miR-200a-3p	BTBD1	53339	BTB domain containing 1
hsa-miR-200a-3p	MIMAT0000682	2208658	http://www.mirdb.org/cgi-bin/target_detail.cgi?targetID=2208658	717	65	http://www.mirdb.org/cgi-bin/mature_mir.cgi?name=hsa-miR-200a-3p	USP8	9101	ubiquitin specific peptidase 8
hsa-miR-200a-3p	MIMAT0000682	2208682	http://www.mirdb.org/cgi-bin/target_detail.cgi?targetID=2208682	718	65	http://www.mirdb.org/cgi-bin/mature_mir.cgi?name=hsa-miR-200a-3p	USP53	54532	ubiquitin specific peptidase 53
hsa-miR-200a-3p	MIMAT0000682	2208701	http://www.mirdb.org/cgi-bin/target_detail.cgi?targetID=2208701	719	65	http://www.mirdb.org/cgi-bin/mature_mir.cgi?name=hsa-miR-200a-3p	SYS1	90196	SYS1, golgi trafficking protein
hsa-miR-200a-3p	MIMAT0000682	2208729	http://www.mirdb.org/cgi-bin/target_detail.cgi?targetID=2208729	720	65	http://www.mirdb.org/cgi-bin/mature_mir.cgi?name=hsa-miR-200a-3p	ZNHIT3	9326	zinc finger HIT-type containing 3
hsa-miR-200a-3p	MIMAT0000682	2207678	http://www.mirdb.org/cgi-bin/target_detail.cgi?targetID=2207678	721	64	http://www.mirdb.org/cgi-bin/mature_mir.cgi?name=hsa-miR-200a-3p	FRY	10129	FRY microtubule binding protein
hsa-miR-200a-3p	MIMAT0000682	2207707	http://www.mirdb.org/cgi-bin/target_detail.cgi?targetID=2207707	722	64	http://www.mirdb.org/cgi-bin/mature_mir.cgi?name=hsa-miR-200a-3p	PLGLB2	5342	plasminogen-like B2
hsa-miR-200a-3p	MIMAT0000682	2207719	http://www.mirdb.org/cgi-bin/target_detail.cgi?targetID=2207719	723	64	http://www.mirdb.org/cgi-bin/mature_mir.cgi?name=hsa-miR-200a-3p	BCAP29	55973	B cell receptor associated protein 29
hsa-miR-200a-3p	MIMAT0000682	2207764	http://www.mirdb.org/cgi-bin/target_detail.cgi?targetID=2207764	724	64	http://www.mirdb.org/cgi-bin/mature_mir.cgi?name=hsa-miR-200a-3p	MACF1	23499	microtubule-actin crosslinking factor 1
hsa-miR-200a-3p	MIMAT0000682	2207765	http://www.mirdb.org/cgi-bin/target_detail.cgi?targetID=2207765	725	64	http://www.mirdb.org/cgi-bin/mature_mir.cgi?name=hsa-miR-200a-3p	NUP98	4928	nucleoporin 98
hsa-miR-200a-3p	MIMAT0000682	2207833	http://www.mirdb.org/cgi-bin/target_detail.cgi?targetID=2207833	726	64	http://www.mirdb.org/cgi-bin/mature_mir.cgi?name=hsa-miR-200a-3p	DHX40	79665	DEAH-box helicase 40
hsa-miR-200a-3p	MIMAT0000682	2207837	http://www.mirdb.org/cgi-bin/target_detail.cgi?targetID=2207837	727	64	http://www.mirdb.org/cgi-bin/mature_mir.cgi?name=hsa-miR-200a-3p	COX15	1355	cytochrome c oxidase assembly homolog COX15
hsa-miR-200a-3p	MIMAT0000682	2207981	http://www.mirdb.org/cgi-bin/target_detail.cgi?targetID=2207981	728	64	http://www.mirdb.org/cgi-bin/mature_mir.cgi?name=hsa-miR-200a-3p	SOGA3	387104	SOGA family member 3
hsa-miR-200a-3p	MIMAT0000682	2208044	http://www.mirdb.org/cgi-bin/target_detail.cgi?targetID=2208044	729	64	http://www.mirdb.org/cgi-bin/mature_mir.cgi?name=hsa-miR-200a-3p	UTY	7404	ubiquitously transcribed tetratricopeptide repeat containing, Y-linked
hsa-miR-200a-3p	MIMAT0000682	2208057	http://www.mirdb.org/cgi-bin/target_detail.cgi?targetID=2208057	730	64	http://www.mirdb.org/cgi-bin/mature_mir.cgi?name=hsa-miR-200a-3p	CSNK1G3	1456	casein kinase 1 gamma 3
hsa-miR-200a-3p	MIMAT0000682	2208087	http://www.mirdb.org/cgi-bin/target_detail.cgi?targetID=2208087	731	64	http://www.mirdb.org/cgi-bin/mature_mir.cgi?name=hsa-miR-200a-3p	ZNF431	170959	zinc finger protein 431
hsa-miR-200a-3p	MIMAT0000682	2208148	http://www.mirdb.org/cgi-bin/target_detail.cgi?targetID=2208148	732	64	http://www.mirdb.org/cgi-bin/mature_mir.cgi?name=hsa-miR-200a-3p	UBAP1	51271	ubiquitin associated protein 1
hsa-miR-200a-3p	MIMAT0000682	2208381	http://www.mirdb.org/cgi-bin/target_detail.cgi?targetID=2208381	733	64	http://www.mirdb.org/cgi-bin/mature_mir.cgi?name=hsa-miR-200a-3p	WRB	7485	tryptophan rich basic protein
hsa-miR-200a-3p	MIMAT0000682	2208483	http://www.mirdb.org/cgi-bin/target_detail.cgi?targetID=2208483	734	64	http://www.mirdb.org/cgi-bin/mature_mir.cgi?name=hsa-miR-200a-3p	PLGLB1	5343	plasminogen-like B1
hsa-miR-200a-3p	MIMAT0000682	2208486	http://www.mirdb.org/cgi-bin/target_detail.cgi?targetID=2208486	735	64	http://www.mirdb.org/cgi-bin/mature_mir.cgi?name=hsa-miR-200a-3p	PTP4A1	7803	protein tyrosine phosphatase type IVA, member 1
hsa-miR-200a-3p	MIMAT0000682	2208552	http://www.mirdb.org/cgi-bin/target_detail.cgi?targetID=2208552	736	64	http://www.mirdb.org/cgi-bin/mature_mir.cgi?name=hsa-miR-200a-3p	SUSD4	55061	sushi domain containing 4
hsa-miR-200a-3p	MIMAT0000682	2208570	http://www.mirdb.org/cgi-bin/target_detail.cgi?targetID=2208570	737	64	http://www.mirdb.org/cgi-bin/mature_mir.cgi?name=hsa-miR-200a-3p	CNBP	7555	CCHC-type zinc finger nucleic acid binding protein
hsa-miR-200a-3p	MIMAT0000682	2208578	http://www.mirdb.org/cgi-bin/target_detail.cgi?targetID=2208578	738	64	http://www.mirdb.org/cgi-bin/mature_mir.cgi?name=hsa-miR-200a-3p	DISC1	27185	DISC1 scaffold protein
hsa-miR-200a-3p	MIMAT0000682	2208589	http://www.mirdb.org/cgi-bin/target_detail.cgi?targetID=2208589	739	64	http://www.mirdb.org/cgi-bin/mature_mir.cgi?name=hsa-miR-200a-3p	PATJ	10207	PATJ, crumbs cell polarity complex component
hsa-miR-200a-3p	MIMAT0000682	2208610	http://www.mirdb.org/cgi-bin/target_detail.cgi?targetID=2208610	740	64	http://www.mirdb.org/cgi-bin/mature_mir.cgi?name=hsa-miR-200a-3p	TENM3	55714	teneurin transmembrane protein 3
hsa-miR-200a-3p	MIMAT0000682	2208640	http://www.mirdb.org/cgi-bin/target_detail.cgi?targetID=2208640	741	64	http://www.mirdb.org/cgi-bin/mature_mir.cgi?name=hsa-miR-200a-3p	IRF2BP2	359948	interferon regulatory factor 2 binding protein 2
hsa-miR-200a-3p	MIMAT0000682	2208647	http://www.mirdb.org/cgi-bin/target_detail.cgi?targetID=2208647	742	64	http://www.mirdb.org/cgi-bin/mature_mir.cgi?name=hsa-miR-200a-3p	RFX7	64864	regulatory factor X7
hsa-miR-200a-3p	MIMAT0000682	2208652	http://www.mirdb.org/cgi-bin/target_detail.cgi?targetID=2208652	743	64	http://www.mirdb.org/cgi-bin/mature_mir.cgi?name=hsa-miR-200a-3p	SDHC	6391	succinate dehydrogenase complex subunit C
hsa-miR-200a-3p	MIMAT0000682	2208671	http://www.mirdb.org/cgi-bin/target_detail.cgi?targetID=2208671	744	64	http://www.mirdb.org/cgi-bin/mature_mir.cgi?name=hsa-miR-200a-3p	RAPGEF6	51735	Rap guanine nucleotide exchange factor 6
hsa-miR-200a-3p	MIMAT0000682	2208739	http://www.mirdb.org/cgi-bin/target_detail.cgi?targetID=2208739	745	64	http://www.mirdb.org/cgi-bin/mature_mir.cgi?name=hsa-miR-200a-3p	SVBP	374969	small vasohibin binding protein
hsa-miR-200a-3p	MIMAT0000682	2207675	http://www.mirdb.org/cgi-bin/target_detail.cgi?targetID=2207675	746	63	http://www.mirdb.org/cgi-bin/mature_mir.cgi?name=hsa-miR-200a-3p	OCIAD1	54940	OCIA domain containing 1
hsa-miR-200a-3p	MIMAT0000682	2207683	http://www.mirdb.org/cgi-bin/target_detail.cgi?targetID=2207683	747	63	http://www.mirdb.org/cgi-bin/mature_mir.cgi?name=hsa-miR-200a-3p	TMEFF1	8577	transmembrane protein with EGF like and two follistatin like domains 1
hsa-miR-200a-3p	MIMAT0000682	2207717	http://www.mirdb.org/cgi-bin/target_detail.cgi?targetID=2207717	748	63	http://www.mirdb.org/cgi-bin/mature_mir.cgi?name=hsa-miR-200a-3p	ATP6V1B2	526	ATPase H+ transporting V1 subunit B2
hsa-miR-200a-3p	MIMAT0000682	2207731	http://www.mirdb.org/cgi-bin/target_detail.cgi?targetID=2207731	749	63	http://www.mirdb.org/cgi-bin/mature_mir.cgi?name=hsa-miR-200a-3p	FOXN3	1112	forkhead box N3
hsa-miR-200a-3p	MIMAT0000682	2207732	http://www.mirdb.org/cgi-bin/target_detail.cgi?targetID=2207732	750	63	http://www.mirdb.org/cgi-bin/mature_mir.cgi?name=hsa-miR-200a-3p	LRRTM2	26045	leucine rich repeat transmembrane neuronal 2
hsa-miR-200a-3p	MIMAT0000682	2207781	http://www.mirdb.org/cgi-bin/target_detail.cgi?targetID=2207781	751	63	http://www.mirdb.org/cgi-bin/mature_mir.cgi?name=hsa-miR-200a-3p	TRMT9B	57604	tRNA methyltransferase 9B (putative)
hsa-miR-200a-3p	MIMAT0000682	2207896	http://www.mirdb.org/cgi-bin/target_detail.cgi?targetID=2207896	752	63	http://www.mirdb.org/cgi-bin/mature_mir.cgi?name=hsa-miR-200a-3p	KIAA1841	84542	KIAA1841
hsa-miR-200a-3p	MIMAT0000682	2207901	http://www.mirdb.org/cgi-bin/target_detail.cgi?targetID=2207901	753	63	http://www.mirdb.org/cgi-bin/mature_mir.cgi?name=hsa-miR-200a-3p	STARD4	134429	StAR related lipid transfer domain containing 4
hsa-miR-200a-3p	MIMAT0000682	2207944	http://www.mirdb.org/cgi-bin/target_detail.cgi?targetID=2207944	754	63	http://www.mirdb.org/cgi-bin/mature_mir.cgi?name=hsa-miR-200a-3p	ERO1A	30001	endoplasmic reticulum oxidoreductase 1 alpha
hsa-miR-200a-3p	MIMAT0000682	2207987	http://www.mirdb.org/cgi-bin/target_detail.cgi?targetID=2207987	755	63	http://www.mirdb.org/cgi-bin/mature_mir.cgi?name=hsa-miR-200a-3p	RNF122	79845	ring finger protein 122
hsa-miR-200a-3p	MIMAT0000682	2208000	http://www.mirdb.org/cgi-bin/target_detail.cgi?targetID=2208000	756	63	http://www.mirdb.org/cgi-bin/mature_mir.cgi?name=hsa-miR-200a-3p	KIF1B	23095	kinesin family member 1B
hsa-miR-200a-3p	MIMAT0000682	2208037	http://www.mirdb.org/cgi-bin/target_detail.cgi?targetID=2208037	757	63	http://www.mirdb.org/cgi-bin/mature_mir.cgi?name=hsa-miR-200a-3p	ZNF606	80095	zinc finger protein 606
hsa-miR-200a-3p	MIMAT0000682	2208064	http://www.mirdb.org/cgi-bin/target_detail.cgi?targetID=2208064	758	63	http://www.mirdb.org/cgi-bin/mature_mir.cgi?name=hsa-miR-200a-3p	SHISA9	729993	shisa family member 9
hsa-miR-200a-3p	MIMAT0000682	2208120	http://www.mirdb.org/cgi-bin/target_detail.cgi?targetID=2208120	759	63	http://www.mirdb.org/cgi-bin/mature_mir.cgi?name=hsa-miR-200a-3p	AKTIP	64400	AKT interacting protein
hsa-miR-200a-3p	MIMAT0000682	2208210	http://www.mirdb.org/cgi-bin/target_detail.cgi?targetID=2208210	760	63	http://www.mirdb.org/cgi-bin/mature_mir.cgi?name=hsa-miR-200a-3p	TDRD6	221400	tudor domain containing 6
hsa-miR-200a-3p	MIMAT0000682	2208369	http://www.mirdb.org/cgi-bin/target_detail.cgi?targetID=2208369	761	63	http://www.mirdb.org/cgi-bin/mature_mir.cgi?name=hsa-miR-200a-3p	ETNK1	55500	ethanolamine kinase 1
hsa-miR-200a-3p	MIMAT0000682	2208450	http://www.mirdb.org/cgi-bin/target_detail.cgi?targetID=2208450	762	63	http://www.mirdb.org/cgi-bin/mature_mir.cgi?name=hsa-miR-200a-3p	ZZZ3	26009	zinc finger ZZ-type containing 3
hsa-miR-200a-3p	MIMAT0000682	2208494	http://www.mirdb.org/cgi-bin/target_detail.cgi?targetID=2208494	763	63	http://www.mirdb.org/cgi-bin/mature_mir.cgi?name=hsa-miR-200a-3p	LRRK2	120892	leucine rich repeat kinase 2
hsa-miR-200a-3p	MIMAT0000682	2208521	http://www.mirdb.org/cgi-bin/target_detail.cgi?targetID=2208521	764	63	http://www.mirdb.org/cgi-bin/mature_mir.cgi?name=hsa-miR-200a-3p	ITGAV	3685	integrin subunit alpha V
hsa-miR-200a-3p	MIMAT0000682	2208538	http://www.mirdb.org/cgi-bin/target_detail.cgi?targetID=2208538	765	63	http://www.mirdb.org/cgi-bin/mature_mir.cgi?name=hsa-miR-200a-3p	VSIG8	391123	V-set and immunoglobulin domain containing 8
hsa-miR-200a-3p	MIMAT0000682	2208539	http://www.mirdb.org/cgi-bin/target_detail.cgi?targetID=2208539	766	63	http://www.mirdb.org/cgi-bin/mature_mir.cgi?name=hsa-miR-200a-3p	NUDT13	25961	nudix hydrolase 13
hsa-miR-200a-3p	MIMAT0000682	2208590	http://www.mirdb.org/cgi-bin/target_detail.cgi?targetID=2208590	767	63	http://www.mirdb.org/cgi-bin/mature_mir.cgi?name=hsa-miR-200a-3p	RWDD4	201965	RWD domain containing 4
hsa-miR-200a-3p	MIMAT0000682	2208615	http://www.mirdb.org/cgi-bin/target_detail.cgi?targetID=2208615	768	63	http://www.mirdb.org/cgi-bin/mature_mir.cgi?name=hsa-miR-200a-3p	MSANTD3-TMEFF1	100526694	MSANTD3-TMEFF1 readthrough
hsa-miR-200a-3p	MIMAT0000682	2208676	http://www.mirdb.org/cgi-bin/target_detail.cgi?targetID=2208676	769	63	http://www.mirdb.org/cgi-bin/mature_mir.cgi?name=hsa-miR-200a-3p	SYNCRIP	10492	synaptotagmin binding cytoplasmic RNA interacting protein
hsa-miR-200a-3p	MIMAT0000682	2208688	http://www.mirdb.org/cgi-bin/target_detail.cgi?targetID=2208688	770	63	http://www.mirdb.org/cgi-bin/mature_mir.cgi?name=hsa-miR-200a-3p	SLC44A5	204962	solute carrier family 44 member 5
hsa-miR-200a-3p	MIMAT0000682	2208705	http://www.mirdb.org/cgi-bin/target_detail.cgi?targetID=2208705	771	63	http://www.mirdb.org/cgi-bin/mature_mir.cgi?name=hsa-miR-200a-3p	COX11	1353	cytochrome c oxidase copper chaperone COX11
hsa-miR-200a-3p	MIMAT0000682	2208716	http://www.mirdb.org/cgi-bin/target_detail.cgi?targetID=2208716	772	63	http://www.mirdb.org/cgi-bin/mature_mir.cgi?name=hsa-miR-200a-3p	GABRA5	2558	gamma-aminobutyric acid type A receptor alpha5 subunit
hsa-miR-200a-3p	MIMAT0000682	2207794	http://www.mirdb.org/cgi-bin/target_detail.cgi?targetID=2207794	773	62	http://www.mirdb.org/cgi-bin/mature_mir.cgi?name=hsa-miR-200a-3p	ARNTL	406	aryl hydrocarbon receptor nuclear translocator like
hsa-miR-200a-3p	MIMAT0000682	2207809	http://www.mirdb.org/cgi-bin/target_detail.cgi?targetID=2207809	774	62	http://www.mirdb.org/cgi-bin/mature_mir.cgi?name=hsa-miR-200a-3p	SPECC1	92521	sperm antigen with calponin homology and coiled-coil domains 1
hsa-miR-200a-3p	MIMAT0000682	2207904	http://www.mirdb.org/cgi-bin/target_detail.cgi?targetID=2207904	775	62	http://www.mirdb.org/cgi-bin/mature_mir.cgi?name=hsa-miR-200a-3p	CTTNBP2	83992	cortactin binding protein 2
hsa-miR-200a-3p	MIMAT0000682	2207954	http://www.mirdb.org/cgi-bin/target_detail.cgi?targetID=2207954	776	62	http://www.mirdb.org/cgi-bin/mature_mir.cgi?name=hsa-miR-200a-3p	ZNF677	342926	zinc finger protein 677
hsa-miR-200a-3p	MIMAT0000682	2208019	http://www.mirdb.org/cgi-bin/target_detail.cgi?targetID=2208019	777	62	http://www.mirdb.org/cgi-bin/mature_mir.cgi?name=hsa-miR-200a-3p	TXNIP	10628	thioredoxin interacting protein
hsa-miR-200a-3p	MIMAT0000682	2208061	http://www.mirdb.org/cgi-bin/target_detail.cgi?targetID=2208061	778	62	http://www.mirdb.org/cgi-bin/mature_mir.cgi?name=hsa-miR-200a-3p	SPATS2	65244	spermatogenesis associated serine rich 2
hsa-miR-200a-3p	MIMAT0000682	2208071	http://www.mirdb.org/cgi-bin/target_detail.cgi?targetID=2208071	779	62	http://www.mirdb.org/cgi-bin/mature_mir.cgi?name=hsa-miR-200a-3p	CARD8	22900	caspase recruitment domain family member 8
hsa-miR-200a-3p	MIMAT0000682	2208093	http://www.mirdb.org/cgi-bin/target_detail.cgi?targetID=2208093	780	62	http://www.mirdb.org/cgi-bin/mature_mir.cgi?name=hsa-miR-200a-3p	CHIC1	53344	cysteine rich hydrophobic domain 1
hsa-miR-200a-3p	MIMAT0000682	2208147	http://www.mirdb.org/cgi-bin/target_detail.cgi?targetID=2208147	781	62	http://www.mirdb.org/cgi-bin/mature_mir.cgi?name=hsa-miR-200a-3p	SERTAD2	9792	SERTA domain containing 2
hsa-miR-200a-3p	MIMAT0000682	2208149	http://www.mirdb.org/cgi-bin/target_detail.cgi?targetID=2208149	782	62	http://www.mirdb.org/cgi-bin/mature_mir.cgi?name=hsa-miR-200a-3p	ADAMTS8	11095	ADAM metallopeptidase with thrombospondin type 1 motif 8
hsa-miR-200a-3p	MIMAT0000682	2208168	http://www.mirdb.org/cgi-bin/target_detail.cgi?targetID=2208168	783	62	http://www.mirdb.org/cgi-bin/mature_mir.cgi?name=hsa-miR-200a-3p	GRIN2D	2906	glutamate ionotropic receptor NMDA type subunit 2D
hsa-miR-200a-3p	MIMAT0000682	2208247	http://www.mirdb.org/cgi-bin/target_detail.cgi?targetID=2208247	784	62	http://www.mirdb.org/cgi-bin/mature_mir.cgi?name=hsa-miR-200a-3p	RBMS3	27303	RNA binding motif single stranded interacting protein 3
hsa-miR-200a-3p	MIMAT0000682	2208256	http://www.mirdb.org/cgi-bin/target_detail.cgi?targetID=2208256	785	62	http://www.mirdb.org/cgi-bin/mature_mir.cgi?name=hsa-miR-200a-3p	TRMT112	51504	tRNA methyltransferase subunit 11-2
hsa-miR-200a-3p	MIMAT0000682	2208272	http://www.mirdb.org/cgi-bin/target_detail.cgi?targetID=2208272	786	62	http://www.mirdb.org/cgi-bin/mature_mir.cgi?name=hsa-miR-200a-3p	BBX	56987	BBX, HMG-box containing
hsa-miR-200a-3p	MIMAT0000682	2208345	http://www.mirdb.org/cgi-bin/target_detail.cgi?targetID=2208345	787	62	http://www.mirdb.org/cgi-bin/mature_mir.cgi?name=hsa-miR-200a-3p	DCUN1D4	23142	defective in cullin neddylation 1 domain containing 4
hsa-miR-200a-3p	MIMAT0000682	2208366	http://www.mirdb.org/cgi-bin/target_detail.cgi?targetID=2208366	788	62	http://www.mirdb.org/cgi-bin/mature_mir.cgi?name=hsa-miR-200a-3p	ZNF655	79027	zinc finger protein 655
hsa-miR-200a-3p	MIMAT0000682	2208464	http://www.mirdb.org/cgi-bin/target_detail.cgi?targetID=2208464	789	62	http://www.mirdb.org/cgi-bin/mature_mir.cgi?name=hsa-miR-200a-3p	BCOR	54880	BCL6 corepressor
hsa-miR-200a-3p	MIMAT0000682	2208511	http://www.mirdb.org/cgi-bin/target_detail.cgi?targetID=2208511	790	62	http://www.mirdb.org/cgi-bin/mature_mir.cgi?name=hsa-miR-200a-3p	PRPF40A	55660	pre-mRNA processing factor 40 homolog A
hsa-miR-200a-3p	MIMAT0000682	2208549	http://www.mirdb.org/cgi-bin/target_detail.cgi?targetID=2208549	791	62	http://www.mirdb.org/cgi-bin/mature_mir.cgi?name=hsa-miR-200a-3p	RBL1	5933	RB transcriptional corepressor like 1
hsa-miR-200a-3p	MIMAT0000682	2208592	http://www.mirdb.org/cgi-bin/target_detail.cgi?targetID=2208592	792	62	http://www.mirdb.org/cgi-bin/mature_mir.cgi?name=hsa-miR-200a-3p	PIGW	284098	phosphatidylinositol glycan anchor biosynthesis class W
hsa-miR-200a-3p	MIMAT0000682	2208663	http://www.mirdb.org/cgi-bin/target_detail.cgi?targetID=2208663	793	62	http://www.mirdb.org/cgi-bin/mature_mir.cgi?name=hsa-miR-200a-3p	VKORC1L1	154807	vitamin K epoxide reductase complex subunit 1 like 1
hsa-miR-200a-3p	MIMAT0000682	2207706	http://www.mirdb.org/cgi-bin/target_detail.cgi?targetID=2207706	794	61	http://www.mirdb.org/cgi-bin/mature_mir.cgi?name=hsa-miR-200a-3p	AFAP1L1	134265	actin filament associated protein 1 like 1
hsa-miR-200a-3p	MIMAT0000682	2207768	http://www.mirdb.org/cgi-bin/target_detail.cgi?targetID=2207768	795	61	http://www.mirdb.org/cgi-bin/mature_mir.cgi?name=hsa-miR-200a-3p	ATM	472	ATM serine/threonine kinase
hsa-miR-200a-3p	MIMAT0000682	2207784	http://www.mirdb.org/cgi-bin/target_detail.cgi?targetID=2207784	796	61	http://www.mirdb.org/cgi-bin/mature_mir.cgi?name=hsa-miR-200a-3p	PRKAB1	5564	protein kinase AMP-activated non-catalytic subunit beta 1
hsa-miR-200a-3p	MIMAT0000682	2207816	http://www.mirdb.org/cgi-bin/target_detail.cgi?targetID=2207816	797	61	http://www.mirdb.org/cgi-bin/mature_mir.cgi?name=hsa-miR-200a-3p	MATR3	9782	matrin 3
hsa-miR-200a-3p	MIMAT0000682	2207879	http://www.mirdb.org/cgi-bin/target_detail.cgi?targetID=2207879	798	61	http://www.mirdb.org/cgi-bin/mature_mir.cgi?name=hsa-miR-200a-3p	PPCS	79717	phosphopantothenoylcysteine synthetase
hsa-miR-200a-3p	MIMAT0000682	2207909	http://www.mirdb.org/cgi-bin/target_detail.cgi?targetID=2207909	799	61	http://www.mirdb.org/cgi-bin/mature_mir.cgi?name=hsa-miR-200a-3p	SLC39A2	29986	solute carrier family 39 member 2
hsa-miR-200a-3p	MIMAT0000682	2207937	http://www.mirdb.org/cgi-bin/target_detail.cgi?targetID=2207937	800	61	http://www.mirdb.org/cgi-bin/mature_mir.cgi?name=hsa-miR-200a-3p	EPM2AIP1	9852	EPM2A interacting protein 1
hsa-miR-200a-3p	MIMAT0000682	2207956	http://www.mirdb.org/cgi-bin/target_detail.cgi?targetID=2207956	801	61	http://www.mirdb.org/cgi-bin/mature_mir.cgi?name=hsa-miR-200a-3p	PPP2CA	5515	protein phosphatase 2 catalytic subunit alpha
hsa-miR-200a-3p	MIMAT0000682	2207965	http://www.mirdb.org/cgi-bin/target_detail.cgi?targetID=2207965	802	61	http://www.mirdb.org/cgi-bin/mature_mir.cgi?name=hsa-miR-200a-3p	OXSR1	9943	oxidative stress responsive kinase 1
hsa-miR-200a-3p	MIMAT0000682	2208023	http://www.mirdb.org/cgi-bin/target_detail.cgi?targetID=2208023	803	61	http://www.mirdb.org/cgi-bin/mature_mir.cgi?name=hsa-miR-200a-3p	GNL1	2794	G protein nucleolar 1 (putative)
hsa-miR-200a-3p	MIMAT0000682	2208085	http://www.mirdb.org/cgi-bin/target_detail.cgi?targetID=2208085	804	61	http://www.mirdb.org/cgi-bin/mature_mir.cgi?name=hsa-miR-200a-3p	NCAM1	4684	neural cell adhesion molecule 1
hsa-miR-200a-3p	MIMAT0000682	2208102	http://www.mirdb.org/cgi-bin/target_detail.cgi?targetID=2208102	805	61	http://www.mirdb.org/cgi-bin/mature_mir.cgi?name=hsa-miR-200a-3p	KEAP1	9817	kelch like ECH associated protein 1
hsa-miR-200a-3p	MIMAT0000682	2208107	http://www.mirdb.org/cgi-bin/target_detail.cgi?targetID=2208107	806	61	http://www.mirdb.org/cgi-bin/mature_mir.cgi?name=hsa-miR-200a-3p	STX16	8675	syntaxin 16
hsa-miR-200a-3p	MIMAT0000682	2208109	http://www.mirdb.org/cgi-bin/target_detail.cgi?targetID=2208109	807	61	http://www.mirdb.org/cgi-bin/mature_mir.cgi?name=hsa-miR-200a-3p	DOLPP1	57171	dolichyldiphosphatase 1
hsa-miR-200a-3p	MIMAT0000682	2208152	http://www.mirdb.org/cgi-bin/target_detail.cgi?targetID=2208152	808	61	http://www.mirdb.org/cgi-bin/mature_mir.cgi?name=hsa-miR-200a-3p	HYDIN	54768	HYDIN, axonemal central pair apparatus protein
hsa-miR-200a-3p	MIMAT0000682	2208153	http://www.mirdb.org/cgi-bin/target_detail.cgi?targetID=2208153	809	61	http://www.mirdb.org/cgi-bin/mature_mir.cgi?name=hsa-miR-200a-3p	CD274	29126	CD274 molecule
hsa-miR-200a-3p	MIMAT0000682	2208190	http://www.mirdb.org/cgi-bin/target_detail.cgi?targetID=2208190	810	61	http://www.mirdb.org/cgi-bin/mature_mir.cgi?name=hsa-miR-200a-3p	TMEM209	84928	transmembrane protein 209
hsa-miR-200a-3p	MIMAT0000682	2208214	http://www.mirdb.org/cgi-bin/target_detail.cgi?targetID=2208214	811	61	http://www.mirdb.org/cgi-bin/mature_mir.cgi?name=hsa-miR-200a-3p	ADRB1	153	adrenoceptor beta 1
hsa-miR-200a-3p	MIMAT0000682	2208228	http://www.mirdb.org/cgi-bin/target_detail.cgi?targetID=2208228	812	61	http://www.mirdb.org/cgi-bin/mature_mir.cgi?name=hsa-miR-200a-3p	ATP6V0D2	245972	ATPase H+ transporting V0 subunit d2
hsa-miR-200a-3p	MIMAT0000682	2208291	http://www.mirdb.org/cgi-bin/target_detail.cgi?targetID=2208291	813	61	http://www.mirdb.org/cgi-bin/mature_mir.cgi?name=hsa-miR-200a-3p	TMEM255A	55026	transmembrane protein 255A
hsa-miR-200a-3p	MIMAT0000682	2208292	http://www.mirdb.org/cgi-bin/target_detail.cgi?targetID=2208292	814	61	http://www.mirdb.org/cgi-bin/mature_mir.cgi?name=hsa-miR-200a-3p	RABGAP1	23637	RAB GTPase activating protein 1
hsa-miR-200a-3p	MIMAT0000682	2208293	http://www.mirdb.org/cgi-bin/target_detail.cgi?targetID=2208293	815	61	http://www.mirdb.org/cgi-bin/mature_mir.cgi?name=hsa-miR-200a-3p	EID2B	126272	EP300 interacting inhibitor of differentiation 2B
hsa-miR-200a-3p	MIMAT0000682	2208296	http://www.mirdb.org/cgi-bin/target_detail.cgi?targetID=2208296	816	61	http://www.mirdb.org/cgi-bin/mature_mir.cgi?name=hsa-miR-200a-3p	BRD4	23476	bromodomain containing 4
hsa-miR-200a-3p	MIMAT0000682	2208327	http://www.mirdb.org/cgi-bin/target_detail.cgi?targetID=2208327	817	61	http://www.mirdb.org/cgi-bin/mature_mir.cgi?name=hsa-miR-200a-3p	TNFSF4	7292	TNF superfamily member 4
hsa-miR-200a-3p	MIMAT0000682	2208332	http://www.mirdb.org/cgi-bin/target_detail.cgi?targetID=2208332	818	61	http://www.mirdb.org/cgi-bin/mature_mir.cgi?name=hsa-miR-200a-3p	RPS6KA6	27330	ribosomal protein S6 kinase A6
hsa-miR-200a-3p	MIMAT0000682	2208350	http://www.mirdb.org/cgi-bin/target_detail.cgi?targetID=2208350	819	61	http://www.mirdb.org/cgi-bin/mature_mir.cgi?name=hsa-miR-200a-3p	AMPD2	271	adenosine monophosphate deaminase 2
hsa-miR-200a-3p	MIMAT0000682	2208408	http://www.mirdb.org/cgi-bin/target_detail.cgi?targetID=2208408	820	61	http://www.mirdb.org/cgi-bin/mature_mir.cgi?name=hsa-miR-200a-3p	PDCD2	5134	programmed cell death 2
hsa-miR-200a-3p	MIMAT0000682	2208446	http://www.mirdb.org/cgi-bin/target_detail.cgi?targetID=2208446	821	61	http://www.mirdb.org/cgi-bin/mature_mir.cgi?name=hsa-miR-200a-3p	ELK4	2005	ELK4, ETS transcription factor
hsa-miR-200a-3p	MIMAT0000682	2208465	http://www.mirdb.org/cgi-bin/target_detail.cgi?targetID=2208465	822	61	http://www.mirdb.org/cgi-bin/mature_mir.cgi?name=hsa-miR-200a-3p	COX18	285521	cytochrome c oxidase assembly factor COX18
hsa-miR-200a-3p	MIMAT0000682	2208516	http://www.mirdb.org/cgi-bin/target_detail.cgi?targetID=2208516	823	61	http://www.mirdb.org/cgi-bin/mature_mir.cgi?name=hsa-miR-200a-3p	MAP2K7	5609	mitogen-activated protein kinase kinase 7
hsa-miR-200a-3p	MIMAT0000682	2208564	http://www.mirdb.org/cgi-bin/target_detail.cgi?targetID=2208564	824	61	http://www.mirdb.org/cgi-bin/mature_mir.cgi?name=hsa-miR-200a-3p	GDAP1	54332	ganglioside induced differentiation associated protein 1
hsa-miR-200a-3p	MIMAT0000682	2208622	http://www.mirdb.org/cgi-bin/target_detail.cgi?targetID=2208622	825	61	http://www.mirdb.org/cgi-bin/mature_mir.cgi?name=hsa-miR-200a-3p	ZNF599	148103	zinc finger protein 599
hsa-miR-200a-3p	MIMAT0000682	2208696	http://www.mirdb.org/cgi-bin/target_detail.cgi?targetID=2208696	826	61	http://www.mirdb.org/cgi-bin/mature_mir.cgi?name=hsa-miR-200a-3p	ADARB1	104	adenosine deaminase, RNA specific B1
hsa-miR-200a-3p	MIMAT0000682	2208744	http://www.mirdb.org/cgi-bin/target_detail.cgi?targetID=2208744	827	61	http://www.mirdb.org/cgi-bin/mature_mir.cgi?name=hsa-miR-200a-3p	PPHLN1	51535	periphilin 1
hsa-miR-200a-3p	MIMAT0000682	2207714	http://www.mirdb.org/cgi-bin/target_detail.cgi?targetID=2207714	828	60	http://www.mirdb.org/cgi-bin/mature_mir.cgi?name=hsa-miR-200a-3p	PCK1	5105	phosphoenolpyruvate carboxykinase 1
hsa-miR-200a-3p	MIMAT0000682	2207729	http://www.mirdb.org/cgi-bin/target_detail.cgi?targetID=2207729	829	60	http://www.mirdb.org/cgi-bin/mature_mir.cgi?name=hsa-miR-200a-3p	SCN9A	6335	sodium voltage-gated channel alpha subunit 9
hsa-miR-200a-3p	MIMAT0000682	2207846	http://www.mirdb.org/cgi-bin/target_detail.cgi?targetID=2207846	830	60	http://www.mirdb.org/cgi-bin/mature_mir.cgi?name=hsa-miR-200a-3p	MFAP3L	9848	microfibril associated protein 3 like
hsa-miR-200a-3p	MIMAT0000682	2207897	http://www.mirdb.org/cgi-bin/target_detail.cgi?targetID=2207897	831	60	http://www.mirdb.org/cgi-bin/mature_mir.cgi?name=hsa-miR-200a-3p	PLEKHA8	84725	pleckstrin homology domain containing A8
hsa-miR-200a-3p	MIMAT0000682	2207932	http://www.mirdb.org/cgi-bin/target_detail.cgi?targetID=2207932	832	60	http://www.mirdb.org/cgi-bin/mature_mir.cgi?name=hsa-miR-200a-3p	ZNF286A	57335	zinc finger protein 286A
hsa-miR-200a-3p	MIMAT0000682	2207988	http://www.mirdb.org/cgi-bin/target_detail.cgi?targetID=2207988	833	60	http://www.mirdb.org/cgi-bin/mature_mir.cgi?name=hsa-miR-200a-3p	FAM161A	84140	FAM161A, centrosomal protein
hsa-miR-200a-3p	MIMAT0000682	2208030	http://www.mirdb.org/cgi-bin/target_detail.cgi?targetID=2208030	834	60	http://www.mirdb.org/cgi-bin/mature_mir.cgi?name=hsa-miR-200a-3p	PRKAR1A	5573	protein kinase cAMP-dependent type I regulatory subunit alpha
hsa-miR-200a-3p	MIMAT0000682	2208041	http://www.mirdb.org/cgi-bin/target_detail.cgi?targetID=2208041	835	60	http://www.mirdb.org/cgi-bin/mature_mir.cgi?name=hsa-miR-200a-3p	OAZ2	4947	ornithine decarboxylase antizyme 2
hsa-miR-200a-3p	MIMAT0000682	2208118	http://www.mirdb.org/cgi-bin/target_detail.cgi?targetID=2208118	836	60	http://www.mirdb.org/cgi-bin/mature_mir.cgi?name=hsa-miR-200a-3p	SLC7A2	6542	solute carrier family 7 member 2
hsa-miR-200a-3p	MIMAT0000682	2208314	http://www.mirdb.org/cgi-bin/target_detail.cgi?targetID=2208314	837	60	http://www.mirdb.org/cgi-bin/mature_mir.cgi?name=hsa-miR-200a-3p	TBX18	9096	T-box 18
hsa-miR-200a-3p	MIMAT0000682	2208325	http://www.mirdb.org/cgi-bin/target_detail.cgi?targetID=2208325	838	60	http://www.mirdb.org/cgi-bin/mature_mir.cgi?name=hsa-miR-200a-3p	TMEM59	9528	transmembrane protein 59
hsa-miR-200a-3p	MIMAT0000682	2208333	http://www.mirdb.org/cgi-bin/target_detail.cgi?targetID=2208333	839	60	http://www.mirdb.org/cgi-bin/mature_mir.cgi?name=hsa-miR-200a-3p	ZNF234	10780	zinc finger protein 234
hsa-miR-200a-3p	MIMAT0000682	2208364	http://www.mirdb.org/cgi-bin/target_detail.cgi?targetID=2208364	840	60	http://www.mirdb.org/cgi-bin/mature_mir.cgi?name=hsa-miR-200a-3p	EVI5	7813	ecotropic viral integration site 5
hsa-miR-200a-3p	MIMAT0000682	2208396	http://www.mirdb.org/cgi-bin/target_detail.cgi?targetID=2208396	841	60	http://www.mirdb.org/cgi-bin/mature_mir.cgi?name=hsa-miR-200a-3p	PAFAH2	5051	platelet activating factor acetylhydrolase 2
hsa-miR-200a-3p	MIMAT0000682	2208407	http://www.mirdb.org/cgi-bin/target_detail.cgi?targetID=2208407	842	60	http://www.mirdb.org/cgi-bin/mature_mir.cgi?name=hsa-miR-200a-3p	SLC16A3	9123	solute carrier family 16 member 3
hsa-miR-200a-3p	MIMAT0000682	2208409	http://www.mirdb.org/cgi-bin/target_detail.cgi?targetID=2208409	843	60	http://www.mirdb.org/cgi-bin/mature_mir.cgi?name=hsa-miR-200a-3p	POU4F2	5458	POU class 4 homeobox 2
hsa-miR-200a-3p	MIMAT0000682	2208416	http://www.mirdb.org/cgi-bin/target_detail.cgi?targetID=2208416	844	60	http://www.mirdb.org/cgi-bin/mature_mir.cgi?name=hsa-miR-200a-3p	SREK1IP1	285672	SREK1 interacting protein 1
hsa-miR-200a-3p	MIMAT0000682	2208477	http://www.mirdb.org/cgi-bin/target_detail.cgi?targetID=2208477	845	60	http://www.mirdb.org/cgi-bin/mature_mir.cgi?name=hsa-miR-200a-3p	RBM7	10179	RNA binding motif protein 7
hsa-miR-200a-3p	MIMAT0000682	2208499	http://www.mirdb.org/cgi-bin/target_detail.cgi?targetID=2208499	846	60	http://www.mirdb.org/cgi-bin/mature_mir.cgi?name=hsa-miR-200a-3p	ZMYM1	79830	zinc finger MYM-type containing 1
hsa-miR-200a-3p	MIMAT0000682	2208579	http://www.mirdb.org/cgi-bin/target_detail.cgi?targetID=2208579	847	60	http://www.mirdb.org/cgi-bin/mature_mir.cgi?name=hsa-miR-200a-3p	NXPH2	11249	neurexophilin 2
hsa-miR-200a-3p	MIMAT0000682	2208674	http://www.mirdb.org/cgi-bin/target_detail.cgi?targetID=2208674	848	60	http://www.mirdb.org/cgi-bin/mature_mir.cgi?name=hsa-miR-200a-3p	SYN3	8224	synapsin III
hsa-miR-200a-3p	MIMAT0000682	2208740	http://www.mirdb.org/cgi-bin/target_detail.cgi?targetID=2208740	849	60	http://www.mirdb.org/cgi-bin/mature_mir.cgi?name=hsa-miR-200a-3p	SLC38A2	54407	solute carrier family 38 member 2
hsa-miR-200a-3p	MIMAT0000682	2207700	http://www.mirdb.org/cgi-bin/target_detail.cgi?targetID=2207700	850	59	http://www.mirdb.org/cgi-bin/mature_mir.cgi?name=hsa-miR-200a-3p	IL1A	3552	interleukin 1 alpha
hsa-miR-200a-3p	MIMAT0000682	2207711	http://www.mirdb.org/cgi-bin/target_detail.cgi?targetID=2207711	851	59	http://www.mirdb.org/cgi-bin/mature_mir.cgi?name=hsa-miR-200a-3p	NXPH1	30010	neurexophilin 1
hsa-miR-200a-3p	MIMAT0000682	2207754	http://www.mirdb.org/cgi-bin/target_detail.cgi?targetID=2207754	852	59	http://www.mirdb.org/cgi-bin/mature_mir.cgi?name=hsa-miR-200a-3p	BEX3	27018	brain expressed X-linked 3
hsa-miR-200a-3p	MIMAT0000682	2207779	http://www.mirdb.org/cgi-bin/target_detail.cgi?targetID=2207779	853	59	http://www.mirdb.org/cgi-bin/mature_mir.cgi?name=hsa-miR-200a-3p	CCDC71L	168455	coiled-coil domain containing 71 like
hsa-miR-200a-3p	MIMAT0000682	2207793	http://www.mirdb.org/cgi-bin/target_detail.cgi?targetID=2207793	854	59	http://www.mirdb.org/cgi-bin/mature_mir.cgi?name=hsa-miR-200a-3p	KPNA3	3839	karyopherin subunit alpha 3
hsa-miR-200a-3p	MIMAT0000682	2207952	http://www.mirdb.org/cgi-bin/target_detail.cgi?targetID=2207952	855	59	http://www.mirdb.org/cgi-bin/mature_mir.cgi?name=hsa-miR-200a-3p	NECAB1	64168	N-terminal EF-hand calcium binding protein 1
hsa-miR-200a-3p	MIMAT0000682	2208010	http://www.mirdb.org/cgi-bin/target_detail.cgi?targetID=2208010	856	59	http://www.mirdb.org/cgi-bin/mature_mir.cgi?name=hsa-miR-200a-3p	EPC1	80314	enhancer of polycomb homolog 1
hsa-miR-200a-3p	MIMAT0000682	2208156	http://www.mirdb.org/cgi-bin/target_detail.cgi?targetID=2208156	857	59	http://www.mirdb.org/cgi-bin/mature_mir.cgi?name=hsa-miR-200a-3p	SEC23A	10484	Sec23 homolog A, coat complex II component
hsa-miR-200a-3p	MIMAT0000682	2208191	http://www.mirdb.org/cgi-bin/target_detail.cgi?targetID=2208191	858	59	http://www.mirdb.org/cgi-bin/mature_mir.cgi?name=hsa-miR-200a-3p	ASH1L	55870	ASH1 like histone lysine methyltransferase
hsa-miR-200a-3p	MIMAT0000682	2208212	http://www.mirdb.org/cgi-bin/target_detail.cgi?targetID=2208212	859	59	http://www.mirdb.org/cgi-bin/mature_mir.cgi?name=hsa-miR-200a-3p	AP4B1	10717	adaptor related protein complex 4 subunit beta 1
hsa-miR-200a-3p	MIMAT0000682	2208273	http://www.mirdb.org/cgi-bin/target_detail.cgi?targetID=2208273	860	59	http://www.mirdb.org/cgi-bin/mature_mir.cgi?name=hsa-miR-200a-3p	SH3TC2	79628	SH3 domain and tetratricopeptide repeats 2
hsa-miR-200a-3p	MIMAT0000682	2208289	http://www.mirdb.org/cgi-bin/target_detail.cgi?targetID=2208289	861	59	http://www.mirdb.org/cgi-bin/mature_mir.cgi?name=hsa-miR-200a-3p	DDIT4L	115265	DNA damage inducible transcript 4 like
hsa-miR-200a-3p	MIMAT0000682	2208447	http://www.mirdb.org/cgi-bin/target_detail.cgi?targetID=2208447	862	59	http://www.mirdb.org/cgi-bin/mature_mir.cgi?name=hsa-miR-200a-3p	FNDC9	408263	fibronectin type III domain containing 9
hsa-miR-200a-3p	MIMAT0000682	2208471	http://www.mirdb.org/cgi-bin/target_detail.cgi?targetID=2208471	863	59	http://www.mirdb.org/cgi-bin/mature_mir.cgi?name=hsa-miR-200a-3p	PHLPP1	23239	PH domain and leucine rich repeat protein phosphatase 1
hsa-miR-200a-3p	MIMAT0000682	2208488	http://www.mirdb.org/cgi-bin/target_detail.cgi?targetID=2208488	864	59	http://www.mirdb.org/cgi-bin/mature_mir.cgi?name=hsa-miR-200a-3p	TRAPPC8	22878	trafficking protein particle complex 8
hsa-miR-200a-3p	MIMAT0000682	2208495	http://www.mirdb.org/cgi-bin/target_detail.cgi?targetID=2208495	865	59	http://www.mirdb.org/cgi-bin/mature_mir.cgi?name=hsa-miR-200a-3p	ZNF334	55713	zinc finger protein 334
hsa-miR-200a-3p	MIMAT0000682	2208535	http://www.mirdb.org/cgi-bin/target_detail.cgi?targetID=2208535	866	59	http://www.mirdb.org/cgi-bin/mature_mir.cgi?name=hsa-miR-200a-3p	LCORL	254251	ligand dependent nuclear receptor corepressor like
hsa-miR-200a-3p	MIMAT0000682	2208555	http://www.mirdb.org/cgi-bin/target_detail.cgi?targetID=2208555	867	59	http://www.mirdb.org/cgi-bin/mature_mir.cgi?name=hsa-miR-200a-3p	RFX1	5989	regulatory factor X1
hsa-miR-200a-3p	MIMAT0000682	2208561	http://www.mirdb.org/cgi-bin/target_detail.cgi?targetID=2208561	868	59	http://www.mirdb.org/cgi-bin/mature_mir.cgi?name=hsa-miR-200a-3p	RPH3AL	9501	rabphilin 3A like (without C2 domains)
hsa-miR-200a-3p	MIMAT0000682	2208562	http://www.mirdb.org/cgi-bin/target_detail.cgi?targetID=2208562	869	59	http://www.mirdb.org/cgi-bin/mature_mir.cgi?name=hsa-miR-200a-3p	FBXW2	26190	F-box and WD repeat domain containing 2
hsa-miR-200a-3p	MIMAT0000682	2208624	http://www.mirdb.org/cgi-bin/target_detail.cgi?targetID=2208624	870	59	http://www.mirdb.org/cgi-bin/mature_mir.cgi?name=hsa-miR-200a-3p	NOL9	79707	nucleolar protein 9
hsa-miR-200a-3p	MIMAT0000682	2208650	http://www.mirdb.org/cgi-bin/target_detail.cgi?targetID=2208650	871	59	http://www.mirdb.org/cgi-bin/mature_mir.cgi?name=hsa-miR-200a-3p	RBMS1	5937	RNA binding motif single stranded interacting protein 1
hsa-miR-200a-3p	MIMAT0000682	2208680	http://www.mirdb.org/cgi-bin/target_detail.cgi?targetID=2208680	872	59	http://www.mirdb.org/cgi-bin/mature_mir.cgi?name=hsa-miR-200a-3p	THSD4	79875	thrombospondin type 1 domain containing 4
hsa-miR-200a-3p	MIMAT0000682	2208730	http://www.mirdb.org/cgi-bin/target_detail.cgi?targetID=2208730	873	59	http://www.mirdb.org/cgi-bin/mature_mir.cgi?name=hsa-miR-200a-3p	KBTBD6	89890	kelch repeat and BTB domain containing 6
hsa-miR-200a-3p	MIMAT0000682	2207752	http://www.mirdb.org/cgi-bin/target_detail.cgi?targetID=2207752	874	58	http://www.mirdb.org/cgi-bin/mature_mir.cgi?name=hsa-miR-200a-3p	PYGO1	26108	pygopus family PHD finger 1
hsa-miR-200a-3p	MIMAT0000682	2207801	http://www.mirdb.org/cgi-bin/target_detail.cgi?targetID=2207801	875	58	http://www.mirdb.org/cgi-bin/mature_mir.cgi?name=hsa-miR-200a-3p	PEAK1	79834	pseudopodium enriched atypical kinase 1
hsa-miR-200a-3p	MIMAT0000682	2207807	http://www.mirdb.org/cgi-bin/target_detail.cgi?targetID=2207807	876	58	http://www.mirdb.org/cgi-bin/mature_mir.cgi?name=hsa-miR-200a-3p	AVEN	57099	apoptosis and caspase activation inhibitor
hsa-miR-200a-3p	MIMAT0000682	2207870	http://www.mirdb.org/cgi-bin/target_detail.cgi?targetID=2207870	877	58	http://www.mirdb.org/cgi-bin/mature_mir.cgi?name=hsa-miR-200a-3p	SACM1L	22908	SAC1 like phosphatidylinositide phosphatase
hsa-miR-200a-3p	MIMAT0000682	2207903	http://www.mirdb.org/cgi-bin/target_detail.cgi?targetID=2207903	878	58	http://www.mirdb.org/cgi-bin/mature_mir.cgi?name=hsa-miR-200a-3p	PNMA6A	84968	PNMA family member 6A
hsa-miR-200a-3p	MIMAT0000682	2207920	http://www.mirdb.org/cgi-bin/target_detail.cgi?targetID=2207920	879	58	http://www.mirdb.org/cgi-bin/mature_mir.cgi?name=hsa-miR-200a-3p	SELENOI	85465	selenoprotein I
hsa-miR-200a-3p	MIMAT0000682	2207947	http://www.mirdb.org/cgi-bin/target_detail.cgi?targetID=2207947	880	58	http://www.mirdb.org/cgi-bin/mature_mir.cgi?name=hsa-miR-200a-3p	SYTL5	94122	synaptotagmin like 5
hsa-miR-200a-3p	MIMAT0000682	2207991	http://www.mirdb.org/cgi-bin/target_detail.cgi?targetID=2207991	881	58	http://www.mirdb.org/cgi-bin/mature_mir.cgi?name=hsa-miR-200a-3p	ZNF660	285349	zinc finger protein 660
hsa-miR-200a-3p	MIMAT0000682	2207999	http://www.mirdb.org/cgi-bin/target_detail.cgi?targetID=2207999	882	58	http://www.mirdb.org/cgi-bin/mature_mir.cgi?name=hsa-miR-200a-3p	SLC18A2	6571	solute carrier family 18 member A2
hsa-miR-200a-3p	MIMAT0000682	2208005	http://www.mirdb.org/cgi-bin/target_detail.cgi?targetID=2208005	883	58	http://www.mirdb.org/cgi-bin/mature_mir.cgi?name=hsa-miR-200a-3p	ZBTB18	10472	zinc finger and BTB domain containing 18
hsa-miR-200a-3p	MIMAT0000682	2208014	http://www.mirdb.org/cgi-bin/target_detail.cgi?targetID=2208014	884	58	http://www.mirdb.org/cgi-bin/mature_mir.cgi?name=hsa-miR-200a-3p	LPGAT1	9926	lysophosphatidylglycerol acyltransferase 1
hsa-miR-200a-3p	MIMAT0000682	2208035	http://www.mirdb.org/cgi-bin/target_detail.cgi?targetID=2208035	885	58	http://www.mirdb.org/cgi-bin/mature_mir.cgi?name=hsa-miR-200a-3p	AFF2	2334	AF4/FMR2 family member 2
hsa-miR-200a-3p	MIMAT0000682	2208050	http://www.mirdb.org/cgi-bin/target_detail.cgi?targetID=2208050	886	58	http://www.mirdb.org/cgi-bin/mature_mir.cgi?name=hsa-miR-200a-3p	PITPNB	23760	phosphatidylinositol transfer protein beta
hsa-miR-200a-3p	MIMAT0000682	2208083	http://www.mirdb.org/cgi-bin/target_detail.cgi?targetID=2208083	887	58	http://www.mirdb.org/cgi-bin/mature_mir.cgi?name=hsa-miR-200a-3p	CCDC186	55088	coiled-coil domain containing 186
hsa-miR-200a-3p	MIMAT0000682	2208106	http://www.mirdb.org/cgi-bin/target_detail.cgi?targetID=2208106	888	58	http://www.mirdb.org/cgi-bin/mature_mir.cgi?name=hsa-miR-200a-3p	LMOD3	56203	leiomodin 3
hsa-miR-200a-3p	MIMAT0000682	2208141	http://www.mirdb.org/cgi-bin/target_detail.cgi?targetID=2208141	889	58	http://www.mirdb.org/cgi-bin/mature_mir.cgi?name=hsa-miR-200a-3p	GNG7	2788	G protein subunit gamma 7
hsa-miR-200a-3p	MIMAT0000682	2208163	http://www.mirdb.org/cgi-bin/target_detail.cgi?targetID=2208163	890	58	http://www.mirdb.org/cgi-bin/mature_mir.cgi?name=hsa-miR-200a-3p	TPH2	121278	tryptophan hydroxylase 2
hsa-miR-200a-3p	MIMAT0000682	2208179	http://www.mirdb.org/cgi-bin/target_detail.cgi?targetID=2208179	891	58	http://www.mirdb.org/cgi-bin/mature_mir.cgi?name=hsa-miR-200a-3p	MED13L	23389	mediator complex subunit 13 like
hsa-miR-200a-3p	MIMAT0000682	2208221	http://www.mirdb.org/cgi-bin/target_detail.cgi?targetID=2208221	892	58	http://www.mirdb.org/cgi-bin/mature_mir.cgi?name=hsa-miR-200a-3p	PYM1	84305	PYM homolog 1, exon junction complex associated factor
hsa-miR-200a-3p	MIMAT0000682	2208226	http://www.mirdb.org/cgi-bin/target_detail.cgi?targetID=2208226	893	58	http://www.mirdb.org/cgi-bin/mature_mir.cgi?name=hsa-miR-200a-3p	G3BP2	9908	G3BP stress granule assembly factor 2
hsa-miR-200a-3p	MIMAT0000682	2208240	http://www.mirdb.org/cgi-bin/target_detail.cgi?targetID=2208240	894	58	http://www.mirdb.org/cgi-bin/mature_mir.cgi?name=hsa-miR-200a-3p	ATP10B	23120	ATPase phospholipid transporting 10B (putative)
hsa-miR-200a-3p	MIMAT0000682	2208265	http://www.mirdb.org/cgi-bin/target_detail.cgi?targetID=2208265	895	58	http://www.mirdb.org/cgi-bin/mature_mir.cgi?name=hsa-miR-200a-3p	FLT1	2321	fms related tyrosine kinase 1
hsa-miR-200a-3p	MIMAT0000682	2208281	http://www.mirdb.org/cgi-bin/target_detail.cgi?targetID=2208281	896	58	http://www.mirdb.org/cgi-bin/mature_mir.cgi?name=hsa-miR-200a-3p	ANKRD10	55608	ankyrin repeat domain 10
hsa-miR-200a-3p	MIMAT0000682	2208282	http://www.mirdb.org/cgi-bin/target_detail.cgi?targetID=2208282	897	58	http://www.mirdb.org/cgi-bin/mature_mir.cgi?name=hsa-miR-200a-3p	PCDH8	5100	protocadherin 8
hsa-miR-200a-3p	MIMAT0000682	2208284	http://www.mirdb.org/cgi-bin/target_detail.cgi?targetID=2208284	898	58	http://www.mirdb.org/cgi-bin/mature_mir.cgi?name=hsa-miR-200a-3p	MRPL22	29093	mitochondrial ribosomal protein L22
hsa-miR-200a-3p	MIMAT0000682	2208384	http://www.mirdb.org/cgi-bin/target_detail.cgi?targetID=2208384	899	58	http://www.mirdb.org/cgi-bin/mature_mir.cgi?name=hsa-miR-200a-3p	ZNF566	84924	zinc finger protein 566
hsa-miR-200a-3p	MIMAT0000682	2208436	http://www.mirdb.org/cgi-bin/target_detail.cgi?targetID=2208436	900	58	http://www.mirdb.org/cgi-bin/mature_mir.cgi?name=hsa-miR-200a-3p	MRPL44	65080	mitochondrial ribosomal protein L44
hsa-miR-200a-3p	MIMAT0000682	2208608	http://www.mirdb.org/cgi-bin/target_detail.cgi?targetID=2208608	901	58	http://www.mirdb.org/cgi-bin/mature_mir.cgi?name=hsa-miR-200a-3p	DTL	51514	denticleless E3 ubiquitin protein ligase homolog
hsa-miR-200a-3p	MIMAT0000682	2208678	http://www.mirdb.org/cgi-bin/target_detail.cgi?targetID=2208678	902	58	http://www.mirdb.org/cgi-bin/mature_mir.cgi?name=hsa-miR-200a-3p	CLVS2	134829	clavesin 2
hsa-miR-200a-3p	MIMAT0000682	2208735	http://www.mirdb.org/cgi-bin/target_detail.cgi?targetID=2208735	903	58	http://www.mirdb.org/cgi-bin/mature_mir.cgi?name=hsa-miR-200a-3p	PRDM1	639	PR/SET domain 1
hsa-miR-200a-3p	MIMAT0000682	2208738	http://www.mirdb.org/cgi-bin/target_detail.cgi?targetID=2208738	904	58	http://www.mirdb.org/cgi-bin/mature_mir.cgi?name=hsa-miR-200a-3p	ST6GALNAC5	81849	ST6 N-acetylgalactosaminide alpha-2,6-sialyltransferase 5
hsa-miR-200a-3p	MIMAT0000682	2207668	http://www.mirdb.org/cgi-bin/target_detail.cgi?targetID=2207668	905	57	http://www.mirdb.org/cgi-bin/mature_mir.cgi?name=hsa-miR-200a-3p	TBC1D2B	23102	TBC1 domain family member 2B
hsa-miR-200a-3p	MIMAT0000682	2207672	http://www.mirdb.org/cgi-bin/target_detail.cgi?targetID=2207672	906	57	http://www.mirdb.org/cgi-bin/mature_mir.cgi?name=hsa-miR-200a-3p	NSL1	25936	NSL1, MIS12 kinetochore complex component
hsa-miR-200a-3p	MIMAT0000682	2207739	http://www.mirdb.org/cgi-bin/target_detail.cgi?targetID=2207739	907	57	http://www.mirdb.org/cgi-bin/mature_mir.cgi?name=hsa-miR-200a-3p	FAM84A	151354	family with sequence similarity 84 member A
hsa-miR-200a-3p	MIMAT0000682	2207741	http://www.mirdb.org/cgi-bin/target_detail.cgi?targetID=2207741	908	57	http://www.mirdb.org/cgi-bin/mature_mir.cgi?name=hsa-miR-200a-3p	BMP1	649	bone morphogenetic protein 1
hsa-miR-200a-3p	MIMAT0000682	2207746	http://www.mirdb.org/cgi-bin/target_detail.cgi?targetID=2207746	909	57	http://www.mirdb.org/cgi-bin/mature_mir.cgi?name=hsa-miR-200a-3p	GRIA4	2893	glutamate ionotropic receptor AMPA type subunit 4
hsa-miR-200a-3p	MIMAT0000682	2207762	http://www.mirdb.org/cgi-bin/target_detail.cgi?targetID=2207762	910	57	http://www.mirdb.org/cgi-bin/mature_mir.cgi?name=hsa-miR-200a-3p	NOX1	27035	NADPH oxidase 1
hsa-miR-200a-3p	MIMAT0000682	2207792	http://www.mirdb.org/cgi-bin/target_detail.cgi?targetID=2207792	911	57	http://www.mirdb.org/cgi-bin/mature_mir.cgi?name=hsa-miR-200a-3p	THAP9	79725	THAP domain containing 9
hsa-miR-200a-3p	MIMAT0000682	2207810	http://www.mirdb.org/cgi-bin/target_detail.cgi?targetID=2207810	912	57	http://www.mirdb.org/cgi-bin/mature_mir.cgi?name=hsa-miR-200a-3p	ZCCHC4	29063	zinc finger CCHC-type containing 4
hsa-miR-200a-3p	MIMAT0000682	2207824	http://www.mirdb.org/cgi-bin/target_detail.cgi?targetID=2207824	913	57	http://www.mirdb.org/cgi-bin/mature_mir.cgi?name=hsa-miR-200a-3p	CDCA2	157313	cell division cycle associated 2
hsa-miR-200a-3p	MIMAT0000682	2207839	http://www.mirdb.org/cgi-bin/target_detail.cgi?targetID=2207839	914	57	http://www.mirdb.org/cgi-bin/mature_mir.cgi?name=hsa-miR-200a-3p	HDAC6	10013	histone deacetylase 6
hsa-miR-200a-3p	MIMAT0000682	2207857	http://www.mirdb.org/cgi-bin/target_detail.cgi?targetID=2207857	915	57	http://www.mirdb.org/cgi-bin/mature_mir.cgi?name=hsa-miR-200a-3p	CLPX	10845	caseinolytic mitochondrial matrix peptidase chaperone subunit
hsa-miR-200a-3p	MIMAT0000682	2207860	http://www.mirdb.org/cgi-bin/target_detail.cgi?targetID=2207860	916	57	http://www.mirdb.org/cgi-bin/mature_mir.cgi?name=hsa-miR-200a-3p	SNAP23	8773	synaptosome associated protein 23
hsa-miR-200a-3p	MIMAT0000682	2207876	http://www.mirdb.org/cgi-bin/target_detail.cgi?targetID=2207876	917	57	http://www.mirdb.org/cgi-bin/mature_mir.cgi?name=hsa-miR-200a-3p	MOB1B	92597	MOB kinase activator 1B
hsa-miR-200a-3p	MIMAT0000682	2207883	http://www.mirdb.org/cgi-bin/target_detail.cgi?targetID=2207883	918	57	http://www.mirdb.org/cgi-bin/mature_mir.cgi?name=hsa-miR-200a-3p	BEND4	389206	BEN domain containing 4
hsa-miR-200a-3p	MIMAT0000682	2207908	http://www.mirdb.org/cgi-bin/target_detail.cgi?targetID=2207908	919	57	http://www.mirdb.org/cgi-bin/mature_mir.cgi?name=hsa-miR-200a-3p	AKIRIN1	79647	akirin 1
hsa-miR-200a-3p	MIMAT0000682	2207948	http://www.mirdb.org/cgi-bin/target_detail.cgi?targetID=2207948	920	57	http://www.mirdb.org/cgi-bin/mature_mir.cgi?name=hsa-miR-200a-3p	NOX5	79400	NADPH oxidase 5
hsa-miR-200a-3p	MIMAT0000682	2207961	http://www.mirdb.org/cgi-bin/target_detail.cgi?targetID=2207961	921	57	http://www.mirdb.org/cgi-bin/mature_mir.cgi?name=hsa-miR-200a-3p	DHODH	1723	dihydroorotate dehydrogenase (quinone)
hsa-miR-200a-3p	MIMAT0000682	2208028	http://www.mirdb.org/cgi-bin/target_detail.cgi?targetID=2208028	922	57	http://www.mirdb.org/cgi-bin/mature_mir.cgi?name=hsa-miR-200a-3p	BEND3	57673	BEN domain containing 3
hsa-miR-200a-3p	MIMAT0000682	2208167	http://www.mirdb.org/cgi-bin/target_detail.cgi?targetID=2208167	923	57	http://www.mirdb.org/cgi-bin/mature_mir.cgi?name=hsa-miR-200a-3p	MBTPS2	51360	membrane bound transcription factor peptidase, site 2
hsa-miR-200a-3p	MIMAT0000682	2208195	http://www.mirdb.org/cgi-bin/target_detail.cgi?targetID=2208195	924	57	http://www.mirdb.org/cgi-bin/mature_mir.cgi?name=hsa-miR-200a-3p	WWC2	80014	WW and C2 domain containing 2
hsa-miR-200a-3p	MIMAT0000682	2208203	http://www.mirdb.org/cgi-bin/target_detail.cgi?targetID=2208203	925	57	http://www.mirdb.org/cgi-bin/mature_mir.cgi?name=hsa-miR-200a-3p	OSBPL8	114882	oxysterol binding protein like 8
hsa-miR-200a-3p	MIMAT0000682	2208258	http://www.mirdb.org/cgi-bin/target_detail.cgi?targetID=2208258	926	57	http://www.mirdb.org/cgi-bin/mature_mir.cgi?name=hsa-miR-200a-3p	C10orf90	118611	chromosome 10 open reading frame 90
hsa-miR-200a-3p	MIMAT0000682	2208392	http://www.mirdb.org/cgi-bin/target_detail.cgi?targetID=2208392	927	57	http://www.mirdb.org/cgi-bin/mature_mir.cgi?name=hsa-miR-200a-3p	PCGF5	84333	polycomb group ring finger 5
hsa-miR-200a-3p	MIMAT0000682	2208399	http://www.mirdb.org/cgi-bin/target_detail.cgi?targetID=2208399	928	57	http://www.mirdb.org/cgi-bin/mature_mir.cgi?name=hsa-miR-200a-3p	PRKAA2	5563	protein kinase AMP-activated catalytic subunit alpha 2
hsa-miR-200a-3p	MIMAT0000682	2208441	http://www.mirdb.org/cgi-bin/target_detail.cgi?targetID=2208441	929	57	http://www.mirdb.org/cgi-bin/mature_mir.cgi?name=hsa-miR-200a-3p	KDM3A	55818	lysine demethylase 3A
hsa-miR-200a-3p	MIMAT0000682	2208508	http://www.mirdb.org/cgi-bin/target_detail.cgi?targetID=2208508	930	57	http://www.mirdb.org/cgi-bin/mature_mir.cgi?name=hsa-miR-200a-3p	RAB30	27314	RAB30, member RAS oncogene family
hsa-miR-200a-3p	MIMAT0000682	2208513	http://www.mirdb.org/cgi-bin/target_detail.cgi?targetID=2208513	931	57	http://www.mirdb.org/cgi-bin/mature_mir.cgi?name=hsa-miR-200a-3p	TRIM23	373	tripartite motif containing 23
hsa-miR-200a-3p	MIMAT0000682	2208551	http://www.mirdb.org/cgi-bin/target_detail.cgi?targetID=2208551	932	57	http://www.mirdb.org/cgi-bin/mature_mir.cgi?name=hsa-miR-200a-3p	ATG7	10533	autophagy related 7
hsa-miR-200a-3p	MIMAT0000682	2208558	http://www.mirdb.org/cgi-bin/target_detail.cgi?targetID=2208558	933	57	http://www.mirdb.org/cgi-bin/mature_mir.cgi?name=hsa-miR-200a-3p	DGKE	8526	diacylglycerol kinase epsilon
hsa-miR-200a-3p	MIMAT0000682	2208560	http://www.mirdb.org/cgi-bin/target_detail.cgi?targetID=2208560	934	57	http://www.mirdb.org/cgi-bin/mature_mir.cgi?name=hsa-miR-200a-3p	CCDC144NL	339184	coiled-coil domain containing 144 family, N-terminal like
hsa-miR-200a-3p	MIMAT0000682	2208580	http://www.mirdb.org/cgi-bin/target_detail.cgi?targetID=2208580	935	57	http://www.mirdb.org/cgi-bin/mature_mir.cgi?name=hsa-miR-200a-3p	NSD2	7468	nuclear receptor binding SET domain protein 2
hsa-miR-200a-3p	MIMAT0000682	2208581	http://www.mirdb.org/cgi-bin/target_detail.cgi?targetID=2208581	936	57	http://www.mirdb.org/cgi-bin/mature_mir.cgi?name=hsa-miR-200a-3p	ZNF398	57541	zinc finger protein 398
hsa-miR-200a-3p	MIMAT0000682	2208605	http://www.mirdb.org/cgi-bin/target_detail.cgi?targetID=2208605	937	57	http://www.mirdb.org/cgi-bin/mature_mir.cgi?name=hsa-miR-200a-3p	CHPT1	56994	choline phosphotransferase 1
hsa-miR-200a-3p	MIMAT0000682	2208656	http://www.mirdb.org/cgi-bin/target_detail.cgi?targetID=2208656	938	57	http://www.mirdb.org/cgi-bin/mature_mir.cgi?name=hsa-miR-200a-3p	MSL2	55167	MSL complex subunit 2
hsa-miR-200a-3p	MIMAT0000682	2208736	http://www.mirdb.org/cgi-bin/target_detail.cgi?targetID=2208736	939	57	http://www.mirdb.org/cgi-bin/mature_mir.cgi?name=hsa-miR-200a-3p	CREB3L2	64764	cAMP responsive element binding protein 3 like 2
hsa-miR-200a-3p	MIMAT0000682	2207691	http://www.mirdb.org/cgi-bin/target_detail.cgi?targetID=2207691	940	56	http://www.mirdb.org/cgi-bin/mature_mir.cgi?name=hsa-miR-200a-3p	TUBB	203068	tubulin beta class I
hsa-miR-200a-3p	MIMAT0000682	2207743	http://www.mirdb.org/cgi-bin/target_detail.cgi?targetID=2207743	941	56	http://www.mirdb.org/cgi-bin/mature_mir.cgi?name=hsa-miR-200a-3p	TNFRSF10D	8793	TNF receptor superfamily member 10d
hsa-miR-200a-3p	MIMAT0000682	2207798	http://www.mirdb.org/cgi-bin/target_detail.cgi?targetID=2207798	942	56	http://www.mirdb.org/cgi-bin/mature_mir.cgi?name=hsa-miR-200a-3p	LY9	4063	lymphocyte antigen 9
hsa-miR-200a-3p	MIMAT0000682	2207800	http://www.mirdb.org/cgi-bin/target_detail.cgi?targetID=2207800	943	56	http://www.mirdb.org/cgi-bin/mature_mir.cgi?name=hsa-miR-200a-3p	GPHN	10243	gephyrin
hsa-miR-200a-3p	MIMAT0000682	2208043	http://www.mirdb.org/cgi-bin/target_detail.cgi?targetID=2208043	944	56	http://www.mirdb.org/cgi-bin/mature_mir.cgi?name=hsa-miR-200a-3p	ERP29	10961	endoplasmic reticulum protein 29
hsa-miR-200a-3p	MIMAT0000682	2208088	http://www.mirdb.org/cgi-bin/target_detail.cgi?targetID=2208088	945	56	http://www.mirdb.org/cgi-bin/mature_mir.cgi?name=hsa-miR-200a-3p	TMF1	7110	TATA element modulatory factor 1
hsa-miR-200a-3p	MIMAT0000682	2208100	http://www.mirdb.org/cgi-bin/target_detail.cgi?targetID=2208100	946	56	http://www.mirdb.org/cgi-bin/mature_mir.cgi?name=hsa-miR-200a-3p	RNF222	643904	ring finger protein 222
hsa-miR-200a-3p	MIMAT0000682	2208129	http://www.mirdb.org/cgi-bin/target_detail.cgi?targetID=2208129	947	56	http://www.mirdb.org/cgi-bin/mature_mir.cgi?name=hsa-miR-200a-3p	KPNA4	3840	karyopherin subunit alpha 4
hsa-miR-200a-3p	MIMAT0000682	2208172	http://www.mirdb.org/cgi-bin/target_detail.cgi?targetID=2208172	948	56	http://www.mirdb.org/cgi-bin/mature_mir.cgi?name=hsa-miR-200a-3p	ZNF12	7559	zinc finger protein 12
hsa-miR-200a-3p	MIMAT0000682	2208173	http://www.mirdb.org/cgi-bin/target_detail.cgi?targetID=2208173	949	56	http://www.mirdb.org/cgi-bin/mature_mir.cgi?name=hsa-miR-200a-3p	SLC25A3	5250	solute carrier family 25 member 3
hsa-miR-200a-3p	MIMAT0000682	2208222	http://www.mirdb.org/cgi-bin/target_detail.cgi?targetID=2208222	950	56	http://www.mirdb.org/cgi-bin/mature_mir.cgi?name=hsa-miR-200a-3p	STX17	55014	syntaxin 17
hsa-miR-200a-3p	MIMAT0000682	2208253	http://www.mirdb.org/cgi-bin/target_detail.cgi?targetID=2208253	951	56	http://www.mirdb.org/cgi-bin/mature_mir.cgi?name=hsa-miR-200a-3p	RNF180	285671	ring finger protein 180
hsa-miR-200a-3p	MIMAT0000682	2208260	http://www.mirdb.org/cgi-bin/target_detail.cgi?targetID=2208260	952	56	http://www.mirdb.org/cgi-bin/mature_mir.cgi?name=hsa-miR-200a-3p	CD47	961	CD47 molecule
hsa-miR-200a-3p	MIMAT0000682	2208305	http://www.mirdb.org/cgi-bin/target_detail.cgi?targetID=2208305	953	56	http://www.mirdb.org/cgi-bin/mature_mir.cgi?name=hsa-miR-200a-3p	ZNF704	619279	zinc finger protein 704
hsa-miR-200a-3p	MIMAT0000682	2208318	http://www.mirdb.org/cgi-bin/target_detail.cgi?targetID=2208318	954	56	http://www.mirdb.org/cgi-bin/mature_mir.cgi?name=hsa-miR-200a-3p	COPRS	55352	coordinator of PRMT5 and differentiation stimulator
hsa-miR-200a-3p	MIMAT0000682	2208338	http://www.mirdb.org/cgi-bin/target_detail.cgi?targetID=2208338	955	56	http://www.mirdb.org/cgi-bin/mature_mir.cgi?name=hsa-miR-200a-3p	MAP7D3	79649	MAP7 domain containing 3
hsa-miR-200a-3p	MIMAT0000682	2208481	http://www.mirdb.org/cgi-bin/target_detail.cgi?targetID=2208481	956	56	http://www.mirdb.org/cgi-bin/mature_mir.cgi?name=hsa-miR-200a-3p	IRF2BPL	64207	interferon regulatory factor 2 binding protein like
hsa-miR-200a-3p	MIMAT0000682	2208536	http://www.mirdb.org/cgi-bin/target_detail.cgi?targetID=2208536	957	56	http://www.mirdb.org/cgi-bin/mature_mir.cgi?name=hsa-miR-200a-3p	RC3H1	149041	ring finger and CCCH-type domains 1
hsa-miR-200a-3p	MIMAT0000682	2208596	http://www.mirdb.org/cgi-bin/target_detail.cgi?targetID=2208596	958	56	http://www.mirdb.org/cgi-bin/mature_mir.cgi?name=hsa-miR-200a-3p	WTAP	9589	WT1 associated protein
hsa-miR-200a-3p	MIMAT0000682	2208636	http://www.mirdb.org/cgi-bin/target_detail.cgi?targetID=2208636	959	56	http://www.mirdb.org/cgi-bin/mature_mir.cgi?name=hsa-miR-200a-3p	ZBTB20	26137	zinc finger and BTB domain containing 20
hsa-miR-200a-3p	MIMAT0000682	2208660	http://www.mirdb.org/cgi-bin/target_detail.cgi?targetID=2208660	960	56	http://www.mirdb.org/cgi-bin/mature_mir.cgi?name=hsa-miR-200a-3p	FOXA1	3169	forkhead box A1
hsa-miR-200a-3p	MIMAT0000682	2208690	http://www.mirdb.org/cgi-bin/target_detail.cgi?targetID=2208690	961	56	http://www.mirdb.org/cgi-bin/mature_mir.cgi?name=hsa-miR-200a-3p	ATP2B3	492	ATPase plasma membrane Ca2+ transporting 3
hsa-miR-200a-3p	MIMAT0000682	2208719	http://www.mirdb.org/cgi-bin/target_detail.cgi?targetID=2208719	962	56	http://www.mirdb.org/cgi-bin/mature_mir.cgi?name=hsa-miR-200a-3p	SYNPO2	171024	synaptopodin 2
hsa-miR-200a-3p	MIMAT0000682	2208747	http://www.mirdb.org/cgi-bin/target_detail.cgi?targetID=2208747	963	56	http://www.mirdb.org/cgi-bin/mature_mir.cgi?name=hsa-miR-200a-3p	PPP1R21	129285	protein phosphatase 1 regulatory subunit 21
hsa-miR-200a-3p	MIMAT0000682	2207666	http://www.mirdb.org/cgi-bin/target_detail.cgi?targetID=2207666	964	55	http://www.mirdb.org/cgi-bin/mature_mir.cgi?name=hsa-miR-200a-3p	PPM1K	152926	protein phosphatase, Mg2+/Mn2+ dependent 1K
hsa-miR-200a-3p	MIMAT0000682	2207688	http://www.mirdb.org/cgi-bin/target_detail.cgi?targetID=2207688	965	55	http://www.mirdb.org/cgi-bin/mature_mir.cgi?name=hsa-miR-200a-3p	FAM149A	25854	family with sequence similarity 149 member A
hsa-miR-200a-3p	MIMAT0000682	2207815	http://www.mirdb.org/cgi-bin/target_detail.cgi?targetID=2207815	966	55	http://www.mirdb.org/cgi-bin/mature_mir.cgi?name=hsa-miR-200a-3p	PIP5K1A	8394	phosphatidylinositol-4-phosphate 5-kinase type 1 alpha
hsa-miR-200a-3p	MIMAT0000682	2207872	http://www.mirdb.org/cgi-bin/target_detail.cgi?targetID=2207872	967	55	http://www.mirdb.org/cgi-bin/mature_mir.cgi?name=hsa-miR-200a-3p	RRP15	51018	ribosomal RNA processing 15 homolog
hsa-miR-200a-3p	MIMAT0000682	2207943	http://www.mirdb.org/cgi-bin/target_detail.cgi?targetID=2207943	968	55	http://www.mirdb.org/cgi-bin/mature_mir.cgi?name=hsa-miR-200a-3p	ARID5B	84159	AT-rich interaction domain 5B
hsa-miR-200a-3p	MIMAT0000682	2207963	http://www.mirdb.org/cgi-bin/target_detail.cgi?targetID=2207963	969	55	http://www.mirdb.org/cgi-bin/mature_mir.cgi?name=hsa-miR-200a-3p	COLQ	8292	collagen like tail subunit of asymmetric acetylcholinesterase
hsa-miR-200a-3p	MIMAT0000682	2207989	http://www.mirdb.org/cgi-bin/target_detail.cgi?targetID=2207989	970	55	http://www.mirdb.org/cgi-bin/mature_mir.cgi?name=hsa-miR-200a-3p	UNC13C	440279	unc-13 homolog C
hsa-miR-200a-3p	MIMAT0000682	2208160	http://www.mirdb.org/cgi-bin/target_detail.cgi?targetID=2208160	971	55	http://www.mirdb.org/cgi-bin/mature_mir.cgi?name=hsa-miR-200a-3p	HTR7	3363	5-hydroxytryptamine receptor 7
hsa-miR-200a-3p	MIMAT0000682	2208199	http://www.mirdb.org/cgi-bin/target_detail.cgi?targetID=2208199	972	55	http://www.mirdb.org/cgi-bin/mature_mir.cgi?name=hsa-miR-200a-3p	MRPL15	29088	mitochondrial ribosomal protein L15
hsa-miR-200a-3p	MIMAT0000682	2208229	http://www.mirdb.org/cgi-bin/target_detail.cgi?targetID=2208229	973	55	http://www.mirdb.org/cgi-bin/mature_mir.cgi?name=hsa-miR-200a-3p	SGCD	6444	sarcoglycan delta
hsa-miR-200a-3p	MIMAT0000682	2208261	http://www.mirdb.org/cgi-bin/target_detail.cgi?targetID=2208261	974	55	http://www.mirdb.org/cgi-bin/mature_mir.cgi?name=hsa-miR-200a-3p	CALML4	91860	calmodulin like 4
hsa-miR-200a-3p	MIMAT0000682	2208372	http://www.mirdb.org/cgi-bin/target_detail.cgi?targetID=2208372	975	55	http://www.mirdb.org/cgi-bin/mature_mir.cgi?name=hsa-miR-200a-3p	ATP2A2	488	ATPase sarcoplasmic/endoplasmic reticulum Ca2+ transporting 2
hsa-miR-200a-3p	MIMAT0000682	2208382	http://www.mirdb.org/cgi-bin/target_detail.cgi?targetID=2208382	976	55	http://www.mirdb.org/cgi-bin/mature_mir.cgi?name=hsa-miR-200a-3p	ADD3	120	adducin 3
hsa-miR-200a-3p	MIMAT0000682	2208529	http://www.mirdb.org/cgi-bin/target_detail.cgi?targetID=2208529	977	55	http://www.mirdb.org/cgi-bin/mature_mir.cgi?name=hsa-miR-200a-3p	NECAP2	55707	NECAP endocytosis associated 2
hsa-miR-200a-3p	MIMAT0000682	2208635	http://www.mirdb.org/cgi-bin/target_detail.cgi?targetID=2208635	978	55	http://www.mirdb.org/cgi-bin/mature_mir.cgi?name=hsa-miR-200a-3p	CDON	50937	cell adhesion associated, oncogene regulated
hsa-miR-200a-3p	MIMAT0000682	2208694	http://www.mirdb.org/cgi-bin/target_detail.cgi?targetID=2208694	979	55	http://www.mirdb.org/cgi-bin/mature_mir.cgi?name=hsa-miR-200a-3p	ZNF678	339500	zinc finger protein 678
hsa-miR-200a-3p	MIMAT0000682	2208748	http://www.mirdb.org/cgi-bin/target_detail.cgi?targetID=2208748	980	55	http://www.mirdb.org/cgi-bin/mature_mir.cgi?name=hsa-miR-200a-3p	ZFPM2	23414	zinc finger protein, FOG family member 2
hsa-miR-200a-3p	MIMAT0000682	2207721	http://www.mirdb.org/cgi-bin/target_detail.cgi?targetID=2207721	981	54	http://www.mirdb.org/cgi-bin/mature_mir.cgi?name=hsa-miR-200a-3p	KDM3B	51780	lysine demethylase 3B
hsa-miR-200a-3p	MIMAT0000682	2207795	http://www.mirdb.org/cgi-bin/target_detail.cgi?targetID=2207795	982	54	http://www.mirdb.org/cgi-bin/mature_mir.cgi?name=hsa-miR-200a-3p	DARS2	55157	aspartyl-tRNA synthetase 2, mitochondrial
hsa-miR-200a-3p	MIMAT0000682	2207866	http://www.mirdb.org/cgi-bin/target_detail.cgi?targetID=2207866	983	54	http://www.mirdb.org/cgi-bin/mature_mir.cgi?name=hsa-miR-200a-3p	ZNF793	390927	zinc finger protein 793
hsa-miR-200a-3p	MIMAT0000682	2207869	http://www.mirdb.org/cgi-bin/target_detail.cgi?targetID=2207869	984	54	http://www.mirdb.org/cgi-bin/mature_mir.cgi?name=hsa-miR-200a-3p	YWHAQ	10971	tyrosine 3-monooxygenase/tryptophan 5-monooxygenase activation protein theta
hsa-miR-200a-3p	MIMAT0000682	2208020	http://www.mirdb.org/cgi-bin/target_detail.cgi?targetID=2208020	985	54	http://www.mirdb.org/cgi-bin/mature_mir.cgi?name=hsa-miR-200a-3p	KLHL36	79786	kelch like family member 36
hsa-miR-200a-3p	MIMAT0000682	2208092	http://www.mirdb.org/cgi-bin/target_detail.cgi?targetID=2208092	986	54	http://www.mirdb.org/cgi-bin/mature_mir.cgi?name=hsa-miR-200a-3p	SP100	6672	SP100 nuclear antigen
hsa-miR-200a-3p	MIMAT0000682	2208108	http://www.mirdb.org/cgi-bin/target_detail.cgi?targetID=2208108	987	54	http://www.mirdb.org/cgi-bin/mature_mir.cgi?name=hsa-miR-200a-3p	LY6K	54742	lymphocyte antigen 6 family member K
hsa-miR-200a-3p	MIMAT0000682	2208124	http://www.mirdb.org/cgi-bin/target_detail.cgi?targetID=2208124	988	54	http://www.mirdb.org/cgi-bin/mature_mir.cgi?name=hsa-miR-200a-3p	CNEP1R1	255919	CTD nuclear envelope phosphatase 1 regulatory subunit 1
hsa-miR-200a-3p	MIMAT0000682	2208138	http://www.mirdb.org/cgi-bin/target_detail.cgi?targetID=2208138	989	54	http://www.mirdb.org/cgi-bin/mature_mir.cgi?name=hsa-miR-200a-3p	TRAPPC2	6399	trafficking protein particle complex 2
hsa-miR-200a-3p	MIMAT0000682	2208151	http://www.mirdb.org/cgi-bin/target_detail.cgi?targetID=2208151	990	54	http://www.mirdb.org/cgi-bin/mature_mir.cgi?name=hsa-miR-200a-3p	YY1	7528	YY1 transcription factor
hsa-miR-200a-3p	MIMAT0000682	2208181	http://www.mirdb.org/cgi-bin/target_detail.cgi?targetID=2208181	991	54	http://www.mirdb.org/cgi-bin/mature_mir.cgi?name=hsa-miR-200a-3p	ADGRG6	57211	adhesion G protein-coupled receptor G6
hsa-miR-200a-3p	MIMAT0000682	2208280	http://www.mirdb.org/cgi-bin/target_detail.cgi?targetID=2208280	992	54	http://www.mirdb.org/cgi-bin/mature_mir.cgi?name=hsa-miR-200a-3p	OSBPL1A	114876	oxysterol binding protein like 1A
hsa-miR-200a-3p	MIMAT0000682	2208361	http://www.mirdb.org/cgi-bin/target_detail.cgi?targetID=2208361	993	54	http://www.mirdb.org/cgi-bin/mature_mir.cgi?name=hsa-miR-200a-3p	FBRS	64319	fibrosin
hsa-miR-200a-3p	MIMAT0000682	2208473	http://www.mirdb.org/cgi-bin/target_detail.cgi?targetID=2208473	994	54	http://www.mirdb.org/cgi-bin/mature_mir.cgi?name=hsa-miR-200a-3p	EAPP	55837	E2F associated phosphoprotein
hsa-miR-200a-3p	MIMAT0000682	2208515	http://www.mirdb.org/cgi-bin/target_detail.cgi?targetID=2208515	995	54	http://www.mirdb.org/cgi-bin/mature_mir.cgi?name=hsa-miR-200a-3p	MMP24	10893	matrix metallopeptidase 24
hsa-miR-200a-3p	MIMAT0000682	2208525	http://www.mirdb.org/cgi-bin/target_detail.cgi?targetID=2208525	996	54	http://www.mirdb.org/cgi-bin/mature_mir.cgi?name=hsa-miR-200a-3p	TRPC5OS	100329135	TRPC5 opposite strand
hsa-miR-200a-3p	MIMAT0000682	2208732	http://www.mirdb.org/cgi-bin/target_detail.cgi?targetID=2208732	997	54	http://www.mirdb.org/cgi-bin/mature_mir.cgi?name=hsa-miR-200a-3p	SCN7A	6332	sodium voltage-gated channel alpha subunit 7
hsa-miR-200a-3p	MIMAT0000682	2207671	http://www.mirdb.org/cgi-bin/target_detail.cgi?targetID=2207671	998	53	http://www.mirdb.org/cgi-bin/mature_mir.cgi?name=hsa-miR-200a-3p	SMAD2	4087	SMAD family member 2
hsa-miR-200a-3p	MIMAT0000682	2207684	http://www.mirdb.org/cgi-bin/target_detail.cgi?targetID=2207684	999	53	http://www.mirdb.org/cgi-bin/mature_mir.cgi?name=hsa-miR-200a-3p	VDAC3	7419	voltage dependent anion channel 3
hsa-miR-200a-3p	MIMAT0000682	2207718	http://www.mirdb.org/cgi-bin/target_detail.cgi?targetID=2207718	1000	53	http://www.mirdb.org/cgi-bin/mature_mir.cgi?name=hsa-miR-200a-3p	SEC22C	9117	SEC22 homolog C, vesicle trafficking protein
hsa-miR-200a-3p	MIMAT0000682	2207776	http://www.mirdb.org/cgi-bin/target_detail.cgi?targetID=2207776	1001	53	http://www.mirdb.org/cgi-bin/mature_mir.cgi?name=hsa-miR-200a-3p	CSMD1	64478	CUB and Sushi multiple domains 1
hsa-miR-200a-3p	MIMAT0000682	2207873	http://www.mirdb.org/cgi-bin/target_detail.cgi?targetID=2207873	1002	53	http://www.mirdb.org/cgi-bin/mature_mir.cgi?name=hsa-miR-200a-3p	SNTN	132203	sentan, cilia apical structure protein
hsa-miR-200a-3p	MIMAT0000682	2207882	http://www.mirdb.org/cgi-bin/target_detail.cgi?targetID=2207882	1003	53	http://www.mirdb.org/cgi-bin/mature_mir.cgi?name=hsa-miR-200a-3p	PIAS1	8554	protein inhibitor of activated STAT 1
hsa-miR-200a-3p	MIMAT0000682	2207914	http://www.mirdb.org/cgi-bin/target_detail.cgi?targetID=2207914	1004	53	http://www.mirdb.org/cgi-bin/mature_mir.cgi?name=hsa-miR-200a-3p	ADRA1A	148	adrenoceptor alpha 1A
hsa-miR-200a-3p	MIMAT0000682	2208052	http://www.mirdb.org/cgi-bin/target_detail.cgi?targetID=2208052	1005	53	http://www.mirdb.org/cgi-bin/mature_mir.cgi?name=hsa-miR-200a-3p	ACBD4	79777	acyl-CoA binding domain containing 4
hsa-miR-200a-3p	MIMAT0000682	2208123	http://www.mirdb.org/cgi-bin/target_detail.cgi?targetID=2208123	1006	53	http://www.mirdb.org/cgi-bin/mature_mir.cgi?name=hsa-miR-200a-3p	PROSER2	254427	proline and serine rich 2
hsa-miR-200a-3p	MIMAT0000682	2208139	http://www.mirdb.org/cgi-bin/target_detail.cgi?targetID=2208139	1007	53	http://www.mirdb.org/cgi-bin/mature_mir.cgi?name=hsa-miR-200a-3p	THSD7A	221981	thrombospondin type 1 domain containing 7A
hsa-miR-200a-3p	MIMAT0000682	2208189	http://www.mirdb.org/cgi-bin/target_detail.cgi?targetID=2208189	1008	53	http://www.mirdb.org/cgi-bin/mature_mir.cgi?name=hsa-miR-200a-3p	AAGAB	79719	alpha and gamma adaptin binding protein
hsa-miR-200a-3p	MIMAT0000682	2208238	http://www.mirdb.org/cgi-bin/target_detail.cgi?targetID=2208238	1009	53	http://www.mirdb.org/cgi-bin/mature_mir.cgi?name=hsa-miR-200a-3p	ZNF618	114991	zinc finger protein 618
hsa-miR-200a-3p	MIMAT0000682	2208367	http://www.mirdb.org/cgi-bin/target_detail.cgi?targetID=2208367	1010	53	http://www.mirdb.org/cgi-bin/mature_mir.cgi?name=hsa-miR-200a-3p	AR	367	androgen receptor
hsa-miR-200a-3p	MIMAT0000682	2208402	http://www.mirdb.org/cgi-bin/target_detail.cgi?targetID=2208402	1011	53	http://www.mirdb.org/cgi-bin/mature_mir.cgi?name=hsa-miR-200a-3p	PCBP3	54039	poly(rC) binding protein 3
hsa-miR-200a-3p	MIMAT0000682	2208419	http://www.mirdb.org/cgi-bin/target_detail.cgi?targetID=2208419	1012	53	http://www.mirdb.org/cgi-bin/mature_mir.cgi?name=hsa-miR-200a-3p	KIAA0825	285600	KIAA0825
hsa-miR-200a-3p	MIMAT0000682	2208466	http://www.mirdb.org/cgi-bin/target_detail.cgi?targetID=2208466	1013	53	http://www.mirdb.org/cgi-bin/mature_mir.cgi?name=hsa-miR-200a-3p	LDLRAD4	753	low density lipoprotein receptor class A domain containing 4
hsa-miR-200a-3p	MIMAT0000682	2208472	http://www.mirdb.org/cgi-bin/target_detail.cgi?targetID=2208472	1014	53	http://www.mirdb.org/cgi-bin/mature_mir.cgi?name=hsa-miR-200a-3p	APOPT1	84334	apoptogenic 1, mitochondrial
hsa-miR-200a-3p	MIMAT0000682	2208480	http://www.mirdb.org/cgi-bin/target_detail.cgi?targetID=2208480	1015	53	http://www.mirdb.org/cgi-bin/mature_mir.cgi?name=hsa-miR-200a-3p	PPP1R1C	151242	protein phosphatase 1 regulatory inhibitor subunit 1C
hsa-miR-200a-3p	MIMAT0000682	2208550	http://www.mirdb.org/cgi-bin/target_detail.cgi?targetID=2208550	1016	53	http://www.mirdb.org/cgi-bin/mature_mir.cgi?name=hsa-miR-200a-3p	SLC20A2	6575	solute carrier family 20 member 2
hsa-miR-200a-3p	MIMAT0000682	2208556	http://www.mirdb.org/cgi-bin/target_detail.cgi?targetID=2208556	1017	53	http://www.mirdb.org/cgi-bin/mature_mir.cgi?name=hsa-miR-200a-3p	CDC42SE1	56882	CDC42 small effector 1
hsa-miR-200a-3p	MIMAT0000682	2208607	http://www.mirdb.org/cgi-bin/target_detail.cgi?targetID=2208607	1018	53	http://www.mirdb.org/cgi-bin/mature_mir.cgi?name=hsa-miR-200a-3p	CTNNA1	1495	catenin alpha 1
hsa-miR-200a-3p	MIMAT0000682	2208614	http://www.mirdb.org/cgi-bin/target_detail.cgi?targetID=2208614	1019	53	http://www.mirdb.org/cgi-bin/mature_mir.cgi?name=hsa-miR-200a-3p	SLITRK2	84631	SLIT and NTRK like family member 2
hsa-miR-200a-3p	MIMAT0000682	2208626	http://www.mirdb.org/cgi-bin/target_detail.cgi?targetID=2208626	1020	53	http://www.mirdb.org/cgi-bin/mature_mir.cgi?name=hsa-miR-200a-3p	C16orf91	283951	chromosome 16 open reading frame 91
hsa-miR-200a-3p	MIMAT0000682	2207737	http://www.mirdb.org/cgi-bin/target_detail.cgi?targetID=2207737	1021	52	http://www.mirdb.org/cgi-bin/mature_mir.cgi?name=hsa-miR-200a-3p	TMEM17	200728	transmembrane protein 17
hsa-miR-200a-3p	MIMAT0000682	2207817	http://www.mirdb.org/cgi-bin/target_detail.cgi?targetID=2207817	1022	52	http://www.mirdb.org/cgi-bin/mature_mir.cgi?name=hsa-miR-200a-3p	SPRED2	200734	sprouty related EVH1 domain containing 2
hsa-miR-200a-3p	MIMAT0000682	2207889	http://www.mirdb.org/cgi-bin/target_detail.cgi?targetID=2207889	1023	52	http://www.mirdb.org/cgi-bin/mature_mir.cgi?name=hsa-miR-200a-3p	CDK17	5128	cyclin dependent kinase 17
hsa-miR-200a-3p	MIMAT0000682	2208038	http://www.mirdb.org/cgi-bin/target_detail.cgi?targetID=2208038	1024	52	http://www.mirdb.org/cgi-bin/mature_mir.cgi?name=hsa-miR-200a-3p	PRND	23627	prion like protein doppel
hsa-miR-200a-3p	MIMAT0000682	2208062	http://www.mirdb.org/cgi-bin/target_detail.cgi?targetID=2208062	1025	52	http://www.mirdb.org/cgi-bin/mature_mir.cgi?name=hsa-miR-200a-3p	ST20-MTHFS	100528021	ST20-MTHFS readthrough
hsa-miR-200a-3p	MIMAT0000682	2208069	http://www.mirdb.org/cgi-bin/target_detail.cgi?targetID=2208069	1026	52	http://www.mirdb.org/cgi-bin/mature_mir.cgi?name=hsa-miR-200a-3p	ATF7IP	55729	activating transcription factor 7 interacting protein
hsa-miR-200a-3p	MIMAT0000682	2208075	http://www.mirdb.org/cgi-bin/target_detail.cgi?targetID=2208075	1027	52	http://www.mirdb.org/cgi-bin/mature_mir.cgi?name=hsa-miR-200a-3p	TBL1XR1	79718	transducin beta like 1 X-linked receptor 1
hsa-miR-200a-3p	MIMAT0000682	2208134	http://www.mirdb.org/cgi-bin/target_detail.cgi?targetID=2208134	1028	52	http://www.mirdb.org/cgi-bin/mature_mir.cgi?name=hsa-miR-200a-3p	ELMOD2	255520	ELMO domain containing 2
hsa-miR-200a-3p	MIMAT0000682	2208202	http://www.mirdb.org/cgi-bin/target_detail.cgi?targetID=2208202	1029	52	http://www.mirdb.org/cgi-bin/mature_mir.cgi?name=hsa-miR-200a-3p	RNF13	11342	ring finger protein 13
hsa-miR-200a-3p	MIMAT0000682	2208251	http://www.mirdb.org/cgi-bin/target_detail.cgi?targetID=2208251	1030	52	http://www.mirdb.org/cgi-bin/mature_mir.cgi?name=hsa-miR-200a-3p	FAN1	22909	FANCD2 and FANCI associated nuclease 1
hsa-miR-200a-3p	MIMAT0000682	2208324	http://www.mirdb.org/cgi-bin/target_detail.cgi?targetID=2208324	1031	52	http://www.mirdb.org/cgi-bin/mature_mir.cgi?name=hsa-miR-200a-3p	RTL9	57529	retrotransposon Gag like 9
hsa-miR-200a-3p	MIMAT0000682	2208356	http://www.mirdb.org/cgi-bin/target_detail.cgi?targetID=2208356	1032	52	http://www.mirdb.org/cgi-bin/mature_mir.cgi?name=hsa-miR-200a-3p	UACA	55075	uveal autoantigen with coiled-coil domains and ankyrin repeats
hsa-miR-200a-3p	MIMAT0000682	2208401	http://www.mirdb.org/cgi-bin/target_detail.cgi?targetID=2208401	1033	52	http://www.mirdb.org/cgi-bin/mature_mir.cgi?name=hsa-miR-200a-3p	UBASH3B	84959	ubiquitin associated and SH3 domain containing B
hsa-miR-200a-3p	MIMAT0000682	2208422	http://www.mirdb.org/cgi-bin/target_detail.cgi?targetID=2208422	1034	52	http://www.mirdb.org/cgi-bin/mature_mir.cgi?name=hsa-miR-200a-3p	ARMC3	219681	armadillo repeat containing 3
hsa-miR-200a-3p	MIMAT0000682	2208460	http://www.mirdb.org/cgi-bin/target_detail.cgi?targetID=2208460	1035	52	http://www.mirdb.org/cgi-bin/mature_mir.cgi?name=hsa-miR-200a-3p	LMTK2	22853	lemur tyrosine kinase 2
hsa-miR-200a-3p	MIMAT0000682	2208500	http://www.mirdb.org/cgi-bin/target_detail.cgi?targetID=2208500	1036	52	http://www.mirdb.org/cgi-bin/mature_mir.cgi?name=hsa-miR-200a-3p	ATAT1	79969	alpha tubulin acetyltransferase 1
hsa-miR-200a-3p	MIMAT0000682	2208501	http://www.mirdb.org/cgi-bin/target_detail.cgi?targetID=2208501	1037	52	http://www.mirdb.org/cgi-bin/mature_mir.cgi?name=hsa-miR-200a-3p	IRS1	3667	insulin receptor substrate 1
hsa-miR-200a-3p	MIMAT0000682	2208557	http://www.mirdb.org/cgi-bin/target_detail.cgi?targetID=2208557	1038	52	http://www.mirdb.org/cgi-bin/mature_mir.cgi?name=hsa-miR-200a-3p	ZNF33A	7581	zinc finger protein 33A
hsa-miR-200a-3p	MIMAT0000682	2208584	http://www.mirdb.org/cgi-bin/target_detail.cgi?targetID=2208584	1039	52	http://www.mirdb.org/cgi-bin/mature_mir.cgi?name=hsa-miR-200a-3p	C17orf98	388381	chromosome 17 open reading frame 98
hsa-miR-200a-3p	MIMAT0000682	2208623	http://www.mirdb.org/cgi-bin/target_detail.cgi?targetID=2208623	1040	52	http://www.mirdb.org/cgi-bin/mature_mir.cgi?name=hsa-miR-200a-3p	SERPINB9	5272	serpin family B member 9
hsa-miR-200a-3p	MIMAT0000682	2208631	http://www.mirdb.org/cgi-bin/target_detail.cgi?targetID=2208631	1041	52	http://www.mirdb.org/cgi-bin/mature_mir.cgi?name=hsa-miR-200a-3p	MTHFS	10588	methenyltetrahydrofolate synthetase
hsa-miR-200a-3p	MIMAT0000682	2208661	http://www.mirdb.org/cgi-bin/target_detail.cgi?targetID=2208661	1042	52	http://www.mirdb.org/cgi-bin/mature_mir.cgi?name=hsa-miR-200a-3p	SRM	6723	spermidine synthase
hsa-miR-200a-3p	MIMAT0000682	2208668	http://www.mirdb.org/cgi-bin/target_detail.cgi?targetID=2208668	1043	52	http://www.mirdb.org/cgi-bin/mature_mir.cgi?name=hsa-miR-200a-3p	SOX11	6664	SRY-box 11
hsa-miR-200a-3p	MIMAT0000682	2208722	http://www.mirdb.org/cgi-bin/target_detail.cgi?targetID=2208722	1044	52	http://www.mirdb.org/cgi-bin/mature_mir.cgi?name=hsa-miR-200a-3p	AGFG1	3267	ArfGAP with FG repeats 1
hsa-miR-200a-3p	MIMAT0000682	2208746	http://www.mirdb.org/cgi-bin/target_detail.cgi?targetID=2208746	1045	52	http://www.mirdb.org/cgi-bin/mature_mir.cgi?name=hsa-miR-200a-3p	CUEDC2	79004	CUE domain containing 2
hsa-miR-200a-3p	MIMAT0000682	2207738	http://www.mirdb.org/cgi-bin/target_detail.cgi?targetID=2207738	1046	51	http://www.mirdb.org/cgi-bin/mature_mir.cgi?name=hsa-miR-200a-3p	GEMIN8	54960	gem nuclear organelle associated protein 8
hsa-miR-200a-3p	MIMAT0000682	2207799	http://www.mirdb.org/cgi-bin/target_detail.cgi?targetID=2207799	1047	51	http://www.mirdb.org/cgi-bin/mature_mir.cgi?name=hsa-miR-200a-3p	PHF24	23349	PHD finger protein 24
hsa-miR-200a-3p	MIMAT0000682	2207853	http://www.mirdb.org/cgi-bin/target_detail.cgi?targetID=2207853	1048	51	http://www.mirdb.org/cgi-bin/mature_mir.cgi?name=hsa-miR-200a-3p	CFAP97	57587	cilia and flagella associated protein 97
hsa-miR-200a-3p	MIMAT0000682	2208026	http://www.mirdb.org/cgi-bin/target_detail.cgi?targetID=2208026	1049	51	http://www.mirdb.org/cgi-bin/mature_mir.cgi?name=hsa-miR-200a-3p	DDOST	1650	dolichyl-diphosphooligosaccharide--protein glycosyltransferase non-catalytic subunit
hsa-miR-200a-3p	MIMAT0000682	2208033	http://www.mirdb.org/cgi-bin/target_detail.cgi?targetID=2208033	1050	51	http://www.mirdb.org/cgi-bin/mature_mir.cgi?name=hsa-miR-200a-3p	FAM8A1	51439	family with sequence similarity 8 member A1
hsa-miR-200a-3p	MIMAT0000682	2208065	http://www.mirdb.org/cgi-bin/target_detail.cgi?targetID=2208065	1051	51	http://www.mirdb.org/cgi-bin/mature_mir.cgi?name=hsa-miR-200a-3p	AZIN2	113451	antizyme inhibitor 2
hsa-miR-200a-3p	MIMAT0000682	2208076	http://www.mirdb.org/cgi-bin/target_detail.cgi?targetID=2208076	1052	51	http://www.mirdb.org/cgi-bin/mature_mir.cgi?name=hsa-miR-200a-3p	ATP11C	286410	ATPase phospholipid transporting 11C
hsa-miR-200a-3p	MIMAT0000682	2208112	http://www.mirdb.org/cgi-bin/target_detail.cgi?targetID=2208112	1053	51	http://www.mirdb.org/cgi-bin/mature_mir.cgi?name=hsa-miR-200a-3p	STX6	10228	syntaxin 6
hsa-miR-200a-3p	MIMAT0000682	2208117	http://www.mirdb.org/cgi-bin/target_detail.cgi?targetID=2208117	1054	51	http://www.mirdb.org/cgi-bin/mature_mir.cgi?name=hsa-miR-200a-3p	SCAI	286205	suppressor of cancer cell invasion
hsa-miR-200a-3p	MIMAT0000682	2208164	http://www.mirdb.org/cgi-bin/target_detail.cgi?targetID=2208164	1055	51	http://www.mirdb.org/cgi-bin/mature_mir.cgi?name=hsa-miR-200a-3p	PRELID3B	51012	PRELI domain containing 3B
hsa-miR-200a-3p	MIMAT0000682	2208219	http://www.mirdb.org/cgi-bin/target_detail.cgi?targetID=2208219	1056	51	http://www.mirdb.org/cgi-bin/mature_mir.cgi?name=hsa-miR-200a-3p	SLC6A17	388662	solute carrier family 6 member 17
hsa-miR-200a-3p	MIMAT0000682	2208337	http://www.mirdb.org/cgi-bin/target_detail.cgi?targetID=2208337	1057	51	http://www.mirdb.org/cgi-bin/mature_mir.cgi?name=hsa-miR-200a-3p	PNMA3	29944	PNMA family member 3
hsa-miR-200a-3p	MIMAT0000682	2208358	http://www.mirdb.org/cgi-bin/target_detail.cgi?targetID=2208358	1058	51	http://www.mirdb.org/cgi-bin/mature_mir.cgi?name=hsa-miR-200a-3p	PTHLH	5744	parathyroid hormone like hormone
hsa-miR-200a-3p	MIMAT0000682	2208431	http://www.mirdb.org/cgi-bin/target_detail.cgi?targetID=2208431	1059	51	http://www.mirdb.org/cgi-bin/mature_mir.cgi?name=hsa-miR-200a-3p	SEH1L	81929	SEH1 like nucleoporin
hsa-miR-200a-3p	MIMAT0000682	2208507	http://www.mirdb.org/cgi-bin/target_detail.cgi?targetID=2208507	1060	51	http://www.mirdb.org/cgi-bin/mature_mir.cgi?name=hsa-miR-200a-3p	ITGA11	22801	integrin subunit alpha 11
hsa-miR-200a-3p	MIMAT0000682	2208519	http://www.mirdb.org/cgi-bin/target_detail.cgi?targetID=2208519	1061	51	http://www.mirdb.org/cgi-bin/mature_mir.cgi?name=hsa-miR-200a-3p	PPM1H	57460	protein phosphatase, Mg2+/Mn2+ dependent 1H
hsa-miR-200a-3p	MIMAT0000682	2208524	http://www.mirdb.org/cgi-bin/target_detail.cgi?targetID=2208524	1062	51	http://www.mirdb.org/cgi-bin/mature_mir.cgi?name=hsa-miR-200a-3p	ITGB3	3690	integrin subunit beta 3
hsa-miR-200a-3p	MIMAT0000682	2208527	http://www.mirdb.org/cgi-bin/target_detail.cgi?targetID=2208527	1063	51	http://www.mirdb.org/cgi-bin/mature_mir.cgi?name=hsa-miR-200a-3p	SEMA5A	9037	semaphorin 5A
hsa-miR-200a-3p	MIMAT0000682	2208534	http://www.mirdb.org/cgi-bin/target_detail.cgi?targetID=2208534	1064	51	http://www.mirdb.org/cgi-bin/mature_mir.cgi?name=hsa-miR-200a-3p	POT1	25913	protection of telomeres 1
hsa-miR-200a-3p	MIMAT0000682	2208604	http://www.mirdb.org/cgi-bin/target_detail.cgi?targetID=2208604	1065	51	http://www.mirdb.org/cgi-bin/mature_mir.cgi?name=hsa-miR-200a-3p	MAGI2	9863	membrane associated guanylate kinase, WW and PDZ domain containing 2
hsa-miR-200a-3p	MIMAT0000682	2208632	http://www.mirdb.org/cgi-bin/target_detail.cgi?targetID=2208632	1066	51	http://www.mirdb.org/cgi-bin/mature_mir.cgi?name=hsa-miR-200a-3p	HAS2	3037	hyaluronan synthase 2
hsa-miR-200a-3p	MIMAT0000682	2208659	http://www.mirdb.org/cgi-bin/target_detail.cgi?targetID=2208659	1067	51	http://www.mirdb.org/cgi-bin/mature_mir.cgi?name=hsa-miR-200a-3p	CFL2	1073	cofilin 2
hsa-miR-200a-3p	MIMAT0000682	2208714	http://www.mirdb.org/cgi-bin/target_detail.cgi?targetID=2208714	1068	51	http://www.mirdb.org/cgi-bin/mature_mir.cgi?name=hsa-miR-200a-3p	SUMO1	7341	small ubiquitin-like modifier 1
hsa-miR-200a-3p	MIMAT0000682	2208721	http://www.mirdb.org/cgi-bin/target_detail.cgi?targetID=2208721	1069	51	http://www.mirdb.org/cgi-bin/mature_mir.cgi?name=hsa-miR-200a-3p	PLXNC1	10154	plexin C1
hsa-miR-200a-3p	MIMAT0000682	2207715	http://www.mirdb.org/cgi-bin/target_detail.cgi?targetID=2207715	1070	50	http://www.mirdb.org/cgi-bin/mature_mir.cgi?name=hsa-miR-200a-3p	STRADB	55437	STE20 related adaptor beta
hsa-miR-200a-3p	MIMAT0000682	2207727	http://www.mirdb.org/cgi-bin/target_detail.cgi?targetID=2207727	1071	50	http://www.mirdb.org/cgi-bin/mature_mir.cgi?name=hsa-miR-200a-3p	MCTP2	55784	multiple C2 and transmembrane domain containing 2
hsa-miR-200a-3p	MIMAT0000682	2207787	http://www.mirdb.org/cgi-bin/target_detail.cgi?targetID=2207787	1072	50	http://www.mirdb.org/cgi-bin/mature_mir.cgi?name=hsa-miR-200a-3p	PPFIBP1	8496	PPFIA binding protein 1
hsa-miR-200a-3p	MIMAT0000682	2207805	http://www.mirdb.org/cgi-bin/target_detail.cgi?targetID=2207805	1073	50	http://www.mirdb.org/cgi-bin/mature_mir.cgi?name=hsa-miR-200a-3p	EDRF1	26098	erythroid differentiation regulatory factor 1
hsa-miR-200a-3p	MIMAT0000682	2207885	http://www.mirdb.org/cgi-bin/target_detail.cgi?targetID=2207885	1074	50	http://www.mirdb.org/cgi-bin/mature_mir.cgi?name=hsa-miR-200a-3p	CCDC181	57821	coiled-coil domain containing 181
hsa-miR-200a-3p	MIMAT0000682	2207899	http://www.mirdb.org/cgi-bin/target_detail.cgi?targetID=2207899	1075	50	http://www.mirdb.org/cgi-bin/mature_mir.cgi?name=hsa-miR-200a-3p	BPTF	2186	bromodomain PHD finger transcription factor
hsa-miR-200a-3p	MIMAT0000682	2207913	http://www.mirdb.org/cgi-bin/target_detail.cgi?targetID=2207913	1076	50	http://www.mirdb.org/cgi-bin/mature_mir.cgi?name=hsa-miR-200a-3p	TFEC	22797	transcription factor EC
hsa-miR-200a-3p	MIMAT0000682	2207942	http://www.mirdb.org/cgi-bin/target_detail.cgi?targetID=2207942	1077	50	http://www.mirdb.org/cgi-bin/mature_mir.cgi?name=hsa-miR-200a-3p	NOM1	64434	nucleolar protein with MIF4G domain 1
hsa-miR-200a-3p	MIMAT0000682	2208078	http://www.mirdb.org/cgi-bin/target_detail.cgi?targetID=2208078	1078	50	http://www.mirdb.org/cgi-bin/mature_mir.cgi?name=hsa-miR-200a-3p	FBXO43	286151	F-box protein 43
hsa-miR-200a-3p	MIMAT0000682	2208101	http://www.mirdb.org/cgi-bin/target_detail.cgi?targetID=2208101	1079	50	http://www.mirdb.org/cgi-bin/mature_mir.cgi?name=hsa-miR-200a-3p	ZNF180	7733	zinc finger protein 180
hsa-miR-200a-3p	MIMAT0000682	2208220	http://www.mirdb.org/cgi-bin/target_detail.cgi?targetID=2208220	1080	50	http://www.mirdb.org/cgi-bin/mature_mir.cgi?name=hsa-miR-200a-3p	PCNX4	64430	pecanex 4
hsa-miR-200a-3p	MIMAT0000682	2208290	http://www.mirdb.org/cgi-bin/target_detail.cgi?targetID=2208290	1081	50	http://www.mirdb.org/cgi-bin/mature_mir.cgi?name=hsa-miR-200a-3p	AVPR1A	552	arginine vasopressin receptor 1A
hsa-miR-200a-3p	MIMAT0000682	2208331	http://www.mirdb.org/cgi-bin/target_detail.cgi?targetID=2208331	1082	50	http://www.mirdb.org/cgi-bin/mature_mir.cgi?name=hsa-miR-200a-3p	SNED1	25992	sushi, nidogen and EGF like domains 1
hsa-miR-200a-3p	MIMAT0000682	2208394	http://www.mirdb.org/cgi-bin/target_detail.cgi?targetID=2208394	1083	50	http://www.mirdb.org/cgi-bin/mature_mir.cgi?name=hsa-miR-200a-3p	HELQ	113510	helicase, POLQ like
hsa-miR-200a-3p	MIMAT0000682	2208509	http://www.mirdb.org/cgi-bin/target_detail.cgi?targetID=2208509	1084	50	http://www.mirdb.org/cgi-bin/mature_mir.cgi?name=hsa-miR-200a-3p	USP13	8975	ubiquitin specific peptidase 13
hsa-miR-200a-3p	MIMAT0000682	2208587	http://www.mirdb.org/cgi-bin/target_detail.cgi?targetID=2208587	1085	50	http://www.mirdb.org/cgi-bin/mature_mir.cgi?name=hsa-miR-200a-3p	AKAP2	11217	A-kinase anchoring protein 2
hsa-miR-200a-3p	MIMAT0000682	2208597	http://www.mirdb.org/cgi-bin/target_detail.cgi?targetID=2208597	1086	50	http://www.mirdb.org/cgi-bin/mature_mir.cgi?name=hsa-miR-200a-3p	HOXB5	3215	homeobox B5
hsa-miR-200a-3p	MIMAT0000682	2208654	http://www.mirdb.org/cgi-bin/target_detail.cgi?targetID=2208654	1087	50	http://www.mirdb.org/cgi-bin/mature_mir.cgi?name=hsa-miR-200a-3p	NRCAM	4897	neuronal cell adhesion molecule
hsa-miR-200a-3p	MIMAT0000682	2208733	http://www.mirdb.org/cgi-bin/target_detail.cgi?targetID=2208733	1088	50	http://www.mirdb.org/cgi-bin/mature_mir.cgi?name=hsa-miR-200a-3p	CACNA1I	8911	calcium voltage-gated channel subunit alpha1 I
hsa-miR-20a-5p	MIMAT0000075	2854536	http://www.mirdb.org/cgi-bin/target_detail.cgi?targetID=2854536	1	100	http://www.mirdb.org/cgi-bin/mature_mir.cgi?name=hsa-miR-20a-5p	ANKRD52	283373	ankyrin repeat domain 52
hsa-miR-20a-5p	MIMAT0000075	2854768	http://www.mirdb.org/cgi-bin/target_detail.cgi?targetID=2854768	2	100	http://www.mirdb.org/cgi-bin/mature_mir.cgi?name=hsa-miR-20a-5p	ZFYVE26	23503	zinc finger FYVE-type containing 26
hsa-miR-20a-5p	MIMAT0000075	2854791	http://www.mirdb.org/cgi-bin/target_detail.cgi?targetID=2854791	3	100	http://www.mirdb.org/cgi-bin/mature_mir.cgi?name=hsa-miR-20a-5p	ENPP5	59084	ectonucleotide pyrophosphatase/phosphodiesterase 5 (putative)
hsa-miR-20a-5p	MIMAT0000075	2854904	http://www.mirdb.org/cgi-bin/target_detail.cgi?targetID=2854904	4	100	http://www.mirdb.org/cgi-bin/mature_mir.cgi?name=hsa-miR-20a-5p	GPR137C	283554	G protein-coupled receptor 137C
hsa-miR-20a-5p	MIMAT0000075	2854919	http://www.mirdb.org/cgi-bin/target_detail.cgi?targetID=2854919	5	100	http://www.mirdb.org/cgi-bin/mature_mir.cgi?name=hsa-miR-20a-5p	FYCO1	79443	FYVE and coiled-coil domain containing 1
hsa-miR-20a-5p	MIMAT0000075	2855244	http://www.mirdb.org/cgi-bin/target_detail.cgi?targetID=2855244	6	100	http://www.mirdb.org/cgi-bin/mature_mir.cgi?name=hsa-miR-20a-5p	DYNC1LI2	1783	dynein cytoplasmic 1 light intermediate chain 2
hsa-miR-20a-5p	MIMAT0000075	2855362	http://www.mirdb.org/cgi-bin/target_detail.cgi?targetID=2855362	7	100	http://www.mirdb.org/cgi-bin/mature_mir.cgi?name=hsa-miR-20a-5p	ZNFX1	57169	zinc finger NFX1-type containing 1
hsa-miR-20a-5p	MIMAT0000075	2855383	http://www.mirdb.org/cgi-bin/target_detail.cgi?targetID=2855383	8	100	http://www.mirdb.org/cgi-bin/mature_mir.cgi?name=hsa-miR-20a-5p	PKD2	5311	polycystin 2, transient receptor potential cation channel
hsa-miR-20a-5p	MIMAT0000075	2855456	http://www.mirdb.org/cgi-bin/target_detail.cgi?targetID=2855456	9	100	http://www.mirdb.org/cgi-bin/mature_mir.cgi?name=hsa-miR-20a-5p	NAPEPLD	222236	N-acyl phosphatidylethanolamine phospholipase D
hsa-miR-20a-5p	MIMAT0000075	2854080	http://www.mirdb.org/cgi-bin/target_detail.cgi?targetID=2854080	10	99	http://www.mirdb.org/cgi-bin/mature_mir.cgi?name=hsa-miR-20a-5p	NPAT	4863	nuclear protein, coactivator of histone transcription
hsa-miR-20a-5p	MIMAT0000075	2854094	http://www.mirdb.org/cgi-bin/target_detail.cgi?targetID=2854094	11	99	http://www.mirdb.org/cgi-bin/mature_mir.cgi?name=hsa-miR-20a-5p	ARID4B	51742	AT-rich interaction domain 4B
hsa-miR-20a-5p	MIMAT0000075	2854124	http://www.mirdb.org/cgi-bin/target_detail.cgi?targetID=2854124	12	99	http://www.mirdb.org/cgi-bin/mature_mir.cgi?name=hsa-miR-20a-5p	MED12L	116931	mediator complex subunit 12 like
hsa-miR-20a-5p	MIMAT0000075	2854142	http://www.mirdb.org/cgi-bin/target_detail.cgi?targetID=2854142	13	99	http://www.mirdb.org/cgi-bin/mature_mir.cgi?name=hsa-miR-20a-5p	TBC1D20	128637	TBC1 domain family member 20
hsa-miR-20a-5p	MIMAT0000075	2854183	http://www.mirdb.org/cgi-bin/target_detail.cgi?targetID=2854183	14	99	http://www.mirdb.org/cgi-bin/mature_mir.cgi?name=hsa-miR-20a-5p	ZNF800	168850	zinc finger protein 800
hsa-miR-20a-5p	MIMAT0000075	2854280	http://www.mirdb.org/cgi-bin/target_detail.cgi?targetID=2854280	15	99	http://www.mirdb.org/cgi-bin/mature_mir.cgi?name=hsa-miR-20a-5p	NPAS2	4862	neuronal PAS domain protein 2
hsa-miR-20a-5p	MIMAT0000075	2854331	http://www.mirdb.org/cgi-bin/target_detail.cgi?targetID=2854331	16	99	http://www.mirdb.org/cgi-bin/mature_mir.cgi?name=hsa-miR-20a-5p	FAM45A	404636	family with sequence similarity 45 member A
hsa-miR-20a-5p	MIMAT0000075	2854398	http://www.mirdb.org/cgi-bin/target_detail.cgi?targetID=2854398	17	99	http://www.mirdb.org/cgi-bin/mature_mir.cgi?name=hsa-miR-20a-5p	SAR1B	51128	secretion associated Ras related GTPase 1B
hsa-miR-20a-5p	MIMAT0000075	2854414	http://www.mirdb.org/cgi-bin/target_detail.cgi?targetID=2854414	18	99	http://www.mirdb.org/cgi-bin/mature_mir.cgi?name=hsa-miR-20a-5p	BRMS1L	84312	BRMS1 like transcriptional repressor
hsa-miR-20a-5p	MIMAT0000075	2854442	http://www.mirdb.org/cgi-bin/target_detail.cgi?targetID=2854442	19	99	http://www.mirdb.org/cgi-bin/mature_mir.cgi?name=hsa-miR-20a-5p	GPR6	2830	G protein-coupled receptor 6
hsa-miR-20a-5p	MIMAT0000075	2854472	http://www.mirdb.org/cgi-bin/target_detail.cgi?targetID=2854472	20	99	http://www.mirdb.org/cgi-bin/mature_mir.cgi?name=hsa-miR-20a-5p	ITGB8	3696	integrin subunit beta 8
hsa-miR-20a-5p	MIMAT0000075	2854538	http://www.mirdb.org/cgi-bin/target_detail.cgi?targetID=2854538	21	99	http://www.mirdb.org/cgi-bin/mature_mir.cgi?name=hsa-miR-20a-5p	VLDLR	7436	very low density lipoprotein receptor
hsa-miR-20a-5p	MIMAT0000075	2854549	http://www.mirdb.org/cgi-bin/target_detail.cgi?targetID=2854549	22	99	http://www.mirdb.org/cgi-bin/mature_mir.cgi?name=hsa-miR-20a-5p	TXNIP	10628	thioredoxin interacting protein
hsa-miR-20a-5p	MIMAT0000075	2854569	http://www.mirdb.org/cgi-bin/target_detail.cgi?targetID=2854569	23	99	http://www.mirdb.org/cgi-bin/mature_mir.cgi?name=hsa-miR-20a-5p	KCNB1	3745	potassium voltage-gated channel subfamily B member 1
hsa-miR-20a-5p	MIMAT0000075	2854638	http://www.mirdb.org/cgi-bin/target_detail.cgi?targetID=2854638	24	99	http://www.mirdb.org/cgi-bin/mature_mir.cgi?name=hsa-miR-20a-5p	CLOCK	9575	clock circadian regulator
hsa-miR-20a-5p	MIMAT0000075	2854655	http://www.mirdb.org/cgi-bin/target_detail.cgi?targetID=2854655	25	99	http://www.mirdb.org/cgi-bin/mature_mir.cgi?name=hsa-miR-20a-5p	RUFY2	55680	RUN and FYVE domain containing 2
hsa-miR-20a-5p	MIMAT0000075	2854667	http://www.mirdb.org/cgi-bin/target_detail.cgi?targetID=2854667	26	99	http://www.mirdb.org/cgi-bin/mature_mir.cgi?name=hsa-miR-20a-5p	ARHGAP12	94134	Rho GTPase activating protein 12
hsa-miR-20a-5p	MIMAT0000075	2854732	http://www.mirdb.org/cgi-bin/target_detail.cgi?targetID=2854732	27	99	http://www.mirdb.org/cgi-bin/mature_mir.cgi?name=hsa-miR-20a-5p	KCNK10	54207	potassium two pore domain channel subfamily K member 10
hsa-miR-20a-5p	MIMAT0000075	2854735	http://www.mirdb.org/cgi-bin/target_detail.cgi?targetID=2854735	28	99	http://www.mirdb.org/cgi-bin/mature_mir.cgi?name=hsa-miR-20a-5p	STK17B	9262	serine/threonine kinase 17b
hsa-miR-20a-5p	MIMAT0000075	2854741	http://www.mirdb.org/cgi-bin/target_detail.cgi?targetID=2854741	29	99	http://www.mirdb.org/cgi-bin/mature_mir.cgi?name=hsa-miR-20a-5p	PDCD1LG2	80380	programmed cell death 1 ligand 2
hsa-miR-20a-5p	MIMAT0000075	2854778	http://www.mirdb.org/cgi-bin/target_detail.cgi?targetID=2854778	30	99	http://www.mirdb.org/cgi-bin/mature_mir.cgi?name=hsa-miR-20a-5p	RAB22A	57403	RAB22A, member RAS oncogene family
hsa-miR-20a-5p	MIMAT0000075	2854784	http://www.mirdb.org/cgi-bin/target_detail.cgi?targetID=2854784	31	99	http://www.mirdb.org/cgi-bin/mature_mir.cgi?name=hsa-miR-20a-5p	USP46	64854	ubiquitin specific peptidase 46
hsa-miR-20a-5p	MIMAT0000075	2854851	http://www.mirdb.org/cgi-bin/target_detail.cgi?targetID=2854851	32	99	http://www.mirdb.org/cgi-bin/mature_mir.cgi?name=hsa-miR-20a-5p	C2CD2	25966	C2 calcium dependent domain containing 2
hsa-miR-20a-5p	MIMAT0000075	2854901	http://www.mirdb.org/cgi-bin/target_detail.cgi?targetID=2854901	33	99	http://www.mirdb.org/cgi-bin/mature_mir.cgi?name=hsa-miR-20a-5p	SLC40A1	30061	solute carrier family 40 member 1
hsa-miR-20a-5p	MIMAT0000075	2854967	http://www.mirdb.org/cgi-bin/target_detail.cgi?targetID=2854967	34	99	http://www.mirdb.org/cgi-bin/mature_mir.cgi?name=hsa-miR-20a-5p	EZH1	2145	enhancer of zeste 1 polycomb repressive complex 2 subunit
hsa-miR-20a-5p	MIMAT0000075	2855099	http://www.mirdb.org/cgi-bin/target_detail.cgi?targetID=2855099	35	99	http://www.mirdb.org/cgi-bin/mature_mir.cgi?name=hsa-miR-20a-5p	ITPRIPL2	162073	ITPRIP like 2
hsa-miR-20a-5p	MIMAT0000075	2855144	http://www.mirdb.org/cgi-bin/target_detail.cgi?targetID=2855144	36	99	http://www.mirdb.org/cgi-bin/mature_mir.cgi?name=hsa-miR-20a-5p	REEP3	221035	receptor accessory protein 3
hsa-miR-20a-5p	MIMAT0000075	2855183	http://www.mirdb.org/cgi-bin/target_detail.cgi?targetID=2855183	37	99	http://www.mirdb.org/cgi-bin/mature_mir.cgi?name=hsa-miR-20a-5p	RRAGD	58528	Ras related GTP binding D
hsa-miR-20a-5p	MIMAT0000075	2855254	http://www.mirdb.org/cgi-bin/target_detail.cgi?targetID=2855254	38	99	http://www.mirdb.org/cgi-bin/mature_mir.cgi?name=hsa-miR-20a-5p	TBC1D9	23158	TBC1 domain family member 9
hsa-miR-20a-5p	MIMAT0000075	2855316	http://www.mirdb.org/cgi-bin/target_detail.cgi?targetID=2855316	39	99	http://www.mirdb.org/cgi-bin/mature_mir.cgi?name=hsa-miR-20a-5p	PLEKHA3	65977	pleckstrin homology domain containing A3
hsa-miR-20a-5p	MIMAT0000075	2855347	http://www.mirdb.org/cgi-bin/target_detail.cgi?targetID=2855347	40	99	http://www.mirdb.org/cgi-bin/mature_mir.cgi?name=hsa-miR-20a-5p	CFL2	1073	cofilin 2
hsa-miR-20a-5p	MIMAT0000075	2855348	http://www.mirdb.org/cgi-bin/target_detail.cgi?targetID=2855348	41	99	http://www.mirdb.org/cgi-bin/mature_mir.cgi?name=hsa-miR-20a-5p	PTPN4	5775	protein tyrosine phosphatase, non-receptor type 4
hsa-miR-20a-5p	MIMAT0000075	2855350	http://www.mirdb.org/cgi-bin/target_detail.cgi?targetID=2855350	42	99	http://www.mirdb.org/cgi-bin/mature_mir.cgi?name=hsa-miR-20a-5p	AAK1	22848	AP2 associated kinase 1
hsa-miR-20a-5p	MIMAT0000075	2855379	http://www.mirdb.org/cgi-bin/target_detail.cgi?targetID=2855379	43	99	http://www.mirdb.org/cgi-bin/mature_mir.cgi?name=hsa-miR-20a-5p	SACS	26278	sacsin molecular chaperone
hsa-miR-20a-5p	MIMAT0000075	2855409	http://www.mirdb.org/cgi-bin/target_detail.cgi?targetID=2855409	44	99	http://www.mirdb.org/cgi-bin/mature_mir.cgi?name=hsa-miR-20a-5p	ZNF827	152485	zinc finger protein 827
hsa-miR-20a-5p	MIMAT0000075	2855427	http://www.mirdb.org/cgi-bin/target_detail.cgi?targetID=2855427	45	99	http://www.mirdb.org/cgi-bin/mature_mir.cgi?name=hsa-miR-20a-5p	MAP3K2	10746	mitogen-activated protein kinase kinase kinase 2
hsa-miR-20a-5p	MIMAT0000075	2854108	http://www.mirdb.org/cgi-bin/target_detail.cgi?targetID=2854108	46	98	http://www.mirdb.org/cgi-bin/mature_mir.cgi?name=hsa-miR-20a-5p	FBXL5	26234	F-box and leucine rich repeat protein 5
hsa-miR-20a-5p	MIMAT0000075	2854277	http://www.mirdb.org/cgi-bin/target_detail.cgi?targetID=2854277	47	98	http://www.mirdb.org/cgi-bin/mature_mir.cgi?name=hsa-miR-20a-5p	NCOA3	8202	nuclear receptor coactivator 3
hsa-miR-20a-5p	MIMAT0000075	2854308	http://www.mirdb.org/cgi-bin/target_detail.cgi?targetID=2854308	48	98	http://www.mirdb.org/cgi-bin/mature_mir.cgi?name=hsa-miR-20a-5p	EPHA4	2043	EPH receptor A4
hsa-miR-20a-5p	MIMAT0000075	2854349	http://www.mirdb.org/cgi-bin/target_detail.cgi?targetID=2854349	49	98	http://www.mirdb.org/cgi-bin/mature_mir.cgi?name=hsa-miR-20a-5p	EPHA5	2044	EPH receptor A5
hsa-miR-20a-5p	MIMAT0000075	2854431	http://www.mirdb.org/cgi-bin/target_detail.cgi?targetID=2854431	50	98	http://www.mirdb.org/cgi-bin/mature_mir.cgi?name=hsa-miR-20a-5p	FRMD6	122786	FERM domain containing 6
hsa-miR-20a-5p	MIMAT0000075	2854518	http://www.mirdb.org/cgi-bin/target_detail.cgi?targetID=2854518	51	98	http://www.mirdb.org/cgi-bin/mature_mir.cgi?name=hsa-miR-20a-5p	E2F1	1869	E2F transcription factor 1
hsa-miR-20a-5p	MIMAT0000075	2854523	http://www.mirdb.org/cgi-bin/target_detail.cgi?targetID=2854523	52	98	http://www.mirdb.org/cgi-bin/mature_mir.cgi?name=hsa-miR-20a-5p	VANGL1	81839	VANGL planar cell polarity protein 1
hsa-miR-20a-5p	MIMAT0000075	2854560	http://www.mirdb.org/cgi-bin/target_detail.cgi?targetID=2854560	53	98	http://www.mirdb.org/cgi-bin/mature_mir.cgi?name=hsa-miR-20a-5p	RPS6KA5	9252	ribosomal protein S6 kinase A5
hsa-miR-20a-5p	MIMAT0000075	2854629	http://www.mirdb.org/cgi-bin/target_detail.cgi?targetID=2854629	54	98	http://www.mirdb.org/cgi-bin/mature_mir.cgi?name=hsa-miR-20a-5p	CAMTA1	23261	calmodulin binding transcription activator 1
hsa-miR-20a-5p	MIMAT0000075	2854669	http://www.mirdb.org/cgi-bin/target_detail.cgi?targetID=2854669	55	98	http://www.mirdb.org/cgi-bin/mature_mir.cgi?name=hsa-miR-20a-5p	AKTIP	64400	AKT interacting protein
hsa-miR-20a-5p	MIMAT0000075	2854750	http://www.mirdb.org/cgi-bin/target_detail.cgi?targetID=2854750	56	98	http://www.mirdb.org/cgi-bin/mature_mir.cgi?name=hsa-miR-20a-5p	FCHO2	115548	FCH domain only 2
hsa-miR-20a-5p	MIMAT0000075	2854801	http://www.mirdb.org/cgi-bin/target_detail.cgi?targetID=2854801	57	98	http://www.mirdb.org/cgi-bin/mature_mir.cgi?name=hsa-miR-20a-5p	NFAT5	10725	nuclear factor of activated T cells 5
hsa-miR-20a-5p	MIMAT0000075	2854877	http://www.mirdb.org/cgi-bin/target_detail.cgi?targetID=2854877	58	98	http://www.mirdb.org/cgi-bin/mature_mir.cgi?name=hsa-miR-20a-5p	ZBTB4	57659	zinc finger and BTB domain containing 4
hsa-miR-20a-5p	MIMAT0000075	2854898	http://www.mirdb.org/cgi-bin/target_detail.cgi?targetID=2854898	59	98	http://www.mirdb.org/cgi-bin/mature_mir.cgi?name=hsa-miR-20a-5p	RNF128	79589	ring finger protein 128, E3 ubiquitin protein ligase
hsa-miR-20a-5p	MIMAT0000075	2854939	http://www.mirdb.org/cgi-bin/target_detail.cgi?targetID=2854939	60	98	http://www.mirdb.org/cgi-bin/mature_mir.cgi?name=hsa-miR-20a-5p	SAMD12	401474	sterile alpha motif domain containing 12
hsa-miR-20a-5p	MIMAT0000075	2854960	http://www.mirdb.org/cgi-bin/target_detail.cgi?targetID=2854960	61	98	http://www.mirdb.org/cgi-bin/mature_mir.cgi?name=hsa-miR-20a-5p	HSPA8	3312	heat shock protein family A (Hsp70) member 8
hsa-miR-20a-5p	MIMAT0000075	2854998	http://www.mirdb.org/cgi-bin/target_detail.cgi?targetID=2854998	62	98	http://www.mirdb.org/cgi-bin/mature_mir.cgi?name=hsa-miR-20a-5p	RGL1	23179	ral guanine nucleotide dissociation stimulator like 1
hsa-miR-20a-5p	MIMAT0000075	2855081	http://www.mirdb.org/cgi-bin/target_detail.cgi?targetID=2855081	63	98	http://www.mirdb.org/cgi-bin/mature_mir.cgi?name=hsa-miR-20a-5p	MKRN1	23608	makorin ring finger protein 1
hsa-miR-20a-5p	MIMAT0000075	2855105	http://www.mirdb.org/cgi-bin/target_detail.cgi?targetID=2855105	64	98	http://www.mirdb.org/cgi-bin/mature_mir.cgi?name=hsa-miR-20a-5p	EMSY	56946	EMSY, BRCA2 interacting transcriptional repressor
hsa-miR-20a-5p	MIMAT0000075	2855177	http://www.mirdb.org/cgi-bin/target_detail.cgi?targetID=2855177	65	98	http://www.mirdb.org/cgi-bin/mature_mir.cgi?name=hsa-miR-20a-5p	ZNF367	195828	zinc finger protein 367
hsa-miR-20a-5p	MIMAT0000075	2855318	http://www.mirdb.org/cgi-bin/target_detail.cgi?targetID=2855318	66	98	http://www.mirdb.org/cgi-bin/mature_mir.cgi?name=hsa-miR-20a-5p	ZNF512B	57473	zinc finger protein 512B
hsa-miR-20a-5p	MIMAT0000075	2855322	http://www.mirdb.org/cgi-bin/target_detail.cgi?targetID=2855322	67	98	http://www.mirdb.org/cgi-bin/mature_mir.cgi?name=hsa-miR-20a-5p	ANKIB1	54467	ankyrin repeat and IBR domain containing 1
hsa-miR-20a-5p	MIMAT0000075	2855326	http://www.mirdb.org/cgi-bin/target_detail.cgi?targetID=2855326	68	98	http://www.mirdb.org/cgi-bin/mature_mir.cgi?name=hsa-miR-20a-5p	REST	5978	RE1 silencing transcription factor
hsa-miR-20a-5p	MIMAT0000075	2855345	http://www.mirdb.org/cgi-bin/target_detail.cgi?targetID=2855345	69	98	http://www.mirdb.org/cgi-bin/mature_mir.cgi?name=hsa-miR-20a-5p	KLHL28	54813	kelch like family member 28
hsa-miR-20a-5p	MIMAT0000075	2855459	http://www.mirdb.org/cgi-bin/target_detail.cgi?targetID=2855459	70	98	http://www.mirdb.org/cgi-bin/mature_mir.cgi?name=hsa-miR-20a-5p	KIAA0513	9764	KIAA0513
hsa-miR-20a-5p	MIMAT0000075	2854085	http://www.mirdb.org/cgi-bin/target_detail.cgi?targetID=2854085	71	97	http://www.mirdb.org/cgi-bin/mature_mir.cgi?name=hsa-miR-20a-5p	VASH2	79805	vasohibin 2
hsa-miR-20a-5p	MIMAT0000075	2854226	http://www.mirdb.org/cgi-bin/target_detail.cgi?targetID=2854226	72	97	http://www.mirdb.org/cgi-bin/mature_mir.cgi?name=hsa-miR-20a-5p	GPR63	81491	G protein-coupled receptor 63
hsa-miR-20a-5p	MIMAT0000075	2854281	http://www.mirdb.org/cgi-bin/target_detail.cgi?targetID=2854281	73	97	http://www.mirdb.org/cgi-bin/mature_mir.cgi?name=hsa-miR-20a-5p	MFSD8	256471	major facilitator superfamily domain containing 8
hsa-miR-20a-5p	MIMAT0000075	2854283	http://www.mirdb.org/cgi-bin/target_detail.cgi?targetID=2854283	74	97	http://www.mirdb.org/cgi-bin/mature_mir.cgi?name=hsa-miR-20a-5p	CCND1	595	cyclin D1
hsa-miR-20a-5p	MIMAT0000075	2854344	http://www.mirdb.org/cgi-bin/target_detail.cgi?targetID=2854344	75	97	http://www.mirdb.org/cgi-bin/mature_mir.cgi?name=hsa-miR-20a-5p	USP3	9960	ubiquitin specific peptidase 3
hsa-miR-20a-5p	MIMAT0000075	2854380	http://www.mirdb.org/cgi-bin/target_detail.cgi?targetID=2854380	76	97	http://www.mirdb.org/cgi-bin/mature_mir.cgi?name=hsa-miR-20a-5p	TRIP10	9322	thyroid hormone receptor interactor 10
hsa-miR-20a-5p	MIMAT0000075	2854391	http://www.mirdb.org/cgi-bin/target_detail.cgi?targetID=2854391	77	97	http://www.mirdb.org/cgi-bin/mature_mir.cgi?name=hsa-miR-20a-5p	MYT1L	23040	myelin transcription factor 1 like
hsa-miR-20a-5p	MIMAT0000075	2854503	http://www.mirdb.org/cgi-bin/target_detail.cgi?targetID=2854503	78	97	http://www.mirdb.org/cgi-bin/mature_mir.cgi?name=hsa-miR-20a-5p	BNIP2	663	BCL2 interacting protein 2
hsa-miR-20a-5p	MIMAT0000075	2854522	http://www.mirdb.org/cgi-bin/target_detail.cgi?targetID=2854522	79	97	http://www.mirdb.org/cgi-bin/mature_mir.cgi?name=hsa-miR-20a-5p	GXYLT1	283464	glucoside xylosyltransferase 1
hsa-miR-20a-5p	MIMAT0000075	2854548	http://www.mirdb.org/cgi-bin/target_detail.cgi?targetID=2854548	80	97	http://www.mirdb.org/cgi-bin/mature_mir.cgi?name=hsa-miR-20a-5p	ZFYVE9	9372	zinc finger FYVE-type containing 9
hsa-miR-20a-5p	MIMAT0000075	2854573	http://www.mirdb.org/cgi-bin/target_detail.cgi?targetID=2854573	81	97	http://www.mirdb.org/cgi-bin/mature_mir.cgi?name=hsa-miR-20a-5p	ATXN1L	342371	ataxin 1 like
hsa-miR-20a-5p	MIMAT0000075	2854648	http://www.mirdb.org/cgi-bin/target_detail.cgi?targetID=2854648	82	97	http://www.mirdb.org/cgi-bin/mature_mir.cgi?name=hsa-miR-20a-5p	ATG16L1	55054	autophagy related 16 like 1
hsa-miR-20a-5p	MIMAT0000075	2854697	http://www.mirdb.org/cgi-bin/target_detail.cgi?targetID=2854697	83	97	http://www.mirdb.org/cgi-bin/mature_mir.cgi?name=hsa-miR-20a-5p	ZXDA	7789	zinc finger X-linked duplicated A
hsa-miR-20a-5p	MIMAT0000075	2854753	http://www.mirdb.org/cgi-bin/target_detail.cgi?targetID=2854753	84	97	http://www.mirdb.org/cgi-bin/mature_mir.cgi?name=hsa-miR-20a-5p	FGD4	121512	FYVE, RhoGEF and PH domain containing 4
hsa-miR-20a-5p	MIMAT0000075	2854807	http://www.mirdb.org/cgi-bin/target_detail.cgi?targetID=2854807	85	97	http://www.mirdb.org/cgi-bin/mature_mir.cgi?name=hsa-miR-20a-5p	ITGA4	3676	integrin subunit alpha 4
hsa-miR-20a-5p	MIMAT0000075	2854812	http://www.mirdb.org/cgi-bin/target_detail.cgi?targetID=2854812	86	97	http://www.mirdb.org/cgi-bin/mature_mir.cgi?name=hsa-miR-20a-5p	FAM129A	116496	family with sequence similarity 129 member A
hsa-miR-20a-5p	MIMAT0000075	2854869	http://www.mirdb.org/cgi-bin/target_detail.cgi?targetID=2854869	87	97	http://www.mirdb.org/cgi-bin/mature_mir.cgi?name=hsa-miR-20a-5p	LRIG1	26018	leucine rich repeats and immunoglobulin like domains 1
hsa-miR-20a-5p	MIMAT0000075	2854994	http://www.mirdb.org/cgi-bin/target_detail.cgi?targetID=2854994	88	97	http://www.mirdb.org/cgi-bin/mature_mir.cgi?name=hsa-miR-20a-5p	EIF5A2	56648	eukaryotic translation initiation factor 5A2
hsa-miR-20a-5p	MIMAT0000075	2855058	http://www.mirdb.org/cgi-bin/target_detail.cgi?targetID=2855058	89	97	http://www.mirdb.org/cgi-bin/mature_mir.cgi?name=hsa-miR-20a-5p	RASGRF2	5924	Ras protein specific guanine nucleotide releasing factor 2
hsa-miR-20a-5p	MIMAT0000075	2855074	http://www.mirdb.org/cgi-bin/target_detail.cgi?targetID=2855074	90	97	http://www.mirdb.org/cgi-bin/mature_mir.cgi?name=hsa-miR-20a-5p	ELK4	2005	ELK4, ETS transcription factor
hsa-miR-20a-5p	MIMAT0000075	2855098	http://www.mirdb.org/cgi-bin/target_detail.cgi?targetID=2855098	91	97	http://www.mirdb.org/cgi-bin/mature_mir.cgi?name=hsa-miR-20a-5p	SLC24A2	25769	solute carrier family 24 member 2
hsa-miR-20a-5p	MIMAT0000075	2855106	http://www.mirdb.org/cgi-bin/target_detail.cgi?targetID=2855106	92	97	http://www.mirdb.org/cgi-bin/mature_mir.cgi?name=hsa-miR-20a-5p	BCL11B	64919	BCL11B, BAF complex component
hsa-miR-20a-5p	MIMAT0000075	2855140	http://www.mirdb.org/cgi-bin/target_detail.cgi?targetID=2855140	93	97	http://www.mirdb.org/cgi-bin/mature_mir.cgi?name=hsa-miR-20a-5p	FOXJ3	22887	forkhead box J3
hsa-miR-20a-5p	MIMAT0000075	2855155	http://www.mirdb.org/cgi-bin/target_detail.cgi?targetID=2855155	94	97	http://www.mirdb.org/cgi-bin/mature_mir.cgi?name=hsa-miR-20a-5p	NABP1	64859	nucleic acid binding protein 1
hsa-miR-20a-5p	MIMAT0000075	2855217	http://www.mirdb.org/cgi-bin/target_detail.cgi?targetID=2855217	95	97	http://www.mirdb.org/cgi-bin/mature_mir.cgi?name=hsa-miR-20a-5p	FRS2	10818	fibroblast growth factor receptor substrate 2
hsa-miR-20a-5p	MIMAT0000075	2855239	http://www.mirdb.org/cgi-bin/target_detail.cgi?targetID=2855239	96	97	http://www.mirdb.org/cgi-bin/mature_mir.cgi?name=hsa-miR-20a-5p	EFCAB14	9813	EF-hand calcium binding domain 14
hsa-miR-20a-5p	MIMAT0000075	2855270	http://www.mirdb.org/cgi-bin/target_detail.cgi?targetID=2855270	97	97	http://www.mirdb.org/cgi-bin/mature_mir.cgi?name=hsa-miR-20a-5p	NR2C2	7182	nuclear receptor subfamily 2 group C member 2
hsa-miR-20a-5p	MIMAT0000075	2855281	http://www.mirdb.org/cgi-bin/target_detail.cgi?targetID=2855281	98	97	http://www.mirdb.org/cgi-bin/mature_mir.cgi?name=hsa-miR-20a-5p	GLIS3	169792	GLIS family zinc finger 3
hsa-miR-20a-5p	MIMAT0000075	2855289	http://www.mirdb.org/cgi-bin/target_detail.cgi?targetID=2855289	99	97	http://www.mirdb.org/cgi-bin/mature_mir.cgi?name=hsa-miR-20a-5p	KMT2B	9757	lysine methyltransferase 2B
hsa-miR-20a-5p	MIMAT0000075	2855370	http://www.mirdb.org/cgi-bin/target_detail.cgi?targetID=2855370	100	97	http://www.mirdb.org/cgi-bin/mature_mir.cgi?name=hsa-miR-20a-5p	FSD1L	83856	fibronectin type III and SPRY domain containing 1 like
hsa-miR-20a-5p	MIMAT0000075	2854206	http://www.mirdb.org/cgi-bin/target_detail.cgi?targetID=2854206	101	96	http://www.mirdb.org/cgi-bin/mature_mir.cgi?name=hsa-miR-20a-5p	RBL2	5934	RB transcriptional corepressor like 2
hsa-miR-20a-5p	MIMAT0000075	2854223	http://www.mirdb.org/cgi-bin/target_detail.cgi?targetID=2854223	102	96	http://www.mirdb.org/cgi-bin/mature_mir.cgi?name=hsa-miR-20a-5p	ZBTB41	360023	zinc finger and BTB domain containing 41
hsa-miR-20a-5p	MIMAT0000075	2854224	http://www.mirdb.org/cgi-bin/target_detail.cgi?targetID=2854224	103	96	http://www.mirdb.org/cgi-bin/mature_mir.cgi?name=hsa-miR-20a-5p	U2SURP	23350	U2 snRNP associated SURP domain containing
hsa-miR-20a-5p	MIMAT0000075	2854227	http://www.mirdb.org/cgi-bin/target_detail.cgi?targetID=2854227	104	96	http://www.mirdb.org/cgi-bin/mature_mir.cgi?name=hsa-miR-20a-5p	STXBP5	134957	syntaxin binding protein 5
hsa-miR-20a-5p	MIMAT0000075	2854242	http://www.mirdb.org/cgi-bin/target_detail.cgi?targetID=2854242	105	96	http://www.mirdb.org/cgi-bin/mature_mir.cgi?name=hsa-miR-20a-5p	UBXN2A	165324	UBX domain protein 2A
hsa-miR-20a-5p	MIMAT0000075	2854252	http://www.mirdb.org/cgi-bin/target_detail.cgi?targetID=2854252	106	96	http://www.mirdb.org/cgi-bin/mature_mir.cgi?name=hsa-miR-20a-5p	FAM117B	150864	family with sequence similarity 117 member B
hsa-miR-20a-5p	MIMAT0000075	2854260	http://www.mirdb.org/cgi-bin/target_detail.cgi?targetID=2854260	107	96	http://www.mirdb.org/cgi-bin/mature_mir.cgi?name=hsa-miR-20a-5p	AGTPBP1	23287	ATP/GTP binding protein 1
hsa-miR-20a-5p	MIMAT0000075	2854298	http://www.mirdb.org/cgi-bin/target_detail.cgi?targetID=2854298	108	96	http://www.mirdb.org/cgi-bin/mature_mir.cgi?name=hsa-miR-20a-5p	FAM126B	285172	family with sequence similarity 126 member B
hsa-miR-20a-5p	MIMAT0000075	2854322	http://www.mirdb.org/cgi-bin/target_detail.cgi?targetID=2854322	109	96	http://www.mirdb.org/cgi-bin/mature_mir.cgi?name=hsa-miR-20a-5p	ZBTB7A	51341	zinc finger and BTB domain containing 7A
hsa-miR-20a-5p	MIMAT0000075	2854323	http://www.mirdb.org/cgi-bin/target_detail.cgi?targetID=2854323	110	96	http://www.mirdb.org/cgi-bin/mature_mir.cgi?name=hsa-miR-20a-5p	CMTR2	55783	cap methyltransferase 2
hsa-miR-20a-5p	MIMAT0000075	2854355	http://www.mirdb.org/cgi-bin/target_detail.cgi?targetID=2854355	111	96	http://www.mirdb.org/cgi-bin/mature_mir.cgi?name=hsa-miR-20a-5p	TNFRSF21	27242	TNF receptor superfamily member 21
hsa-miR-20a-5p	MIMAT0000075	2854370	http://www.mirdb.org/cgi-bin/target_detail.cgi?targetID=2854370	112	96	http://www.mirdb.org/cgi-bin/mature_mir.cgi?name=hsa-miR-20a-5p	TGFBR2	7048	transforming growth factor beta receptor 2
hsa-miR-20a-5p	MIMAT0000075	2854440	http://www.mirdb.org/cgi-bin/target_detail.cgi?targetID=2854440	113	96	http://www.mirdb.org/cgi-bin/mature_mir.cgi?name=hsa-miR-20a-5p	SEMA7A	8482	semaphorin 7A (John Milton Hagen blood group)
hsa-miR-20a-5p	MIMAT0000075	2854471	http://www.mirdb.org/cgi-bin/target_detail.cgi?targetID=2854471	114	96	http://www.mirdb.org/cgi-bin/mature_mir.cgi?name=hsa-miR-20a-5p	ZFP91	80829	ZFP91 zinc finger protein
hsa-miR-20a-5p	MIMAT0000075	2854492	http://www.mirdb.org/cgi-bin/target_detail.cgi?targetID=2854492	115	96	http://www.mirdb.org/cgi-bin/mature_mir.cgi?name=hsa-miR-20a-5p	HS3ST5	222537	heparan sulfate-glucosamine 3-sulfotransferase 5
hsa-miR-20a-5p	MIMAT0000075	2854545	http://www.mirdb.org/cgi-bin/target_detail.cgi?targetID=2854545	116	96	http://www.mirdb.org/cgi-bin/mature_mir.cgi?name=hsa-miR-20a-5p	SPRED1	161742	sprouty related EVH1 domain containing 1
hsa-miR-20a-5p	MIMAT0000075	2854711	http://www.mirdb.org/cgi-bin/target_detail.cgi?targetID=2854711	117	96	http://www.mirdb.org/cgi-bin/mature_mir.cgi?name=hsa-miR-20a-5p	SERTAD2	9792	SERTA domain containing 2
hsa-miR-20a-5p	MIMAT0000075	2854725	http://www.mirdb.org/cgi-bin/target_detail.cgi?targetID=2854725	118	96	http://www.mirdb.org/cgi-bin/mature_mir.cgi?name=hsa-miR-20a-5p	MAP3K14	9020	mitogen-activated protein kinase kinase kinase 14
hsa-miR-20a-5p	MIMAT0000075	2854762	http://www.mirdb.org/cgi-bin/target_detail.cgi?targetID=2854762	119	96	http://www.mirdb.org/cgi-bin/mature_mir.cgi?name=hsa-miR-20a-5p	PRRG1	5638	proline rich and Gla domain 1
hsa-miR-20a-5p	MIMAT0000075	2854766	http://www.mirdb.org/cgi-bin/target_detail.cgi?targetID=2854766	120	96	http://www.mirdb.org/cgi-bin/mature_mir.cgi?name=hsa-miR-20a-5p	ATAD2	29028	ATPase family, AAA domain containing 2
hsa-miR-20a-5p	MIMAT0000075	2854809	http://www.mirdb.org/cgi-bin/target_detail.cgi?targetID=2854809	121	96	http://www.mirdb.org/cgi-bin/mature_mir.cgi?name=hsa-miR-20a-5p	PHC3	80012	polyhomeotic homolog 3
hsa-miR-20a-5p	MIMAT0000075	2854826	http://www.mirdb.org/cgi-bin/target_detail.cgi?targetID=2854826	122	96	http://www.mirdb.org/cgi-bin/mature_mir.cgi?name=hsa-miR-20a-5p	DPYSL5	56896	dihydropyrimidinase like 5
hsa-miR-20a-5p	MIMAT0000075	2854827	http://www.mirdb.org/cgi-bin/target_detail.cgi?targetID=2854827	123	96	http://www.mirdb.org/cgi-bin/mature_mir.cgi?name=hsa-miR-20a-5p	USP31	57478	ubiquitin specific peptidase 31
hsa-miR-20a-5p	MIMAT0000075	2854831	http://www.mirdb.org/cgi-bin/target_detail.cgi?targetID=2854831	124	96	http://www.mirdb.org/cgi-bin/mature_mir.cgi?name=hsa-miR-20a-5p	ZNF652	22834	zinc finger protein 652
hsa-miR-20a-5p	MIMAT0000075	2854873	http://www.mirdb.org/cgi-bin/target_detail.cgi?targetID=2854873	125	96	http://www.mirdb.org/cgi-bin/mature_mir.cgi?name=hsa-miR-20a-5p	PEX5L	51555	peroxisomal biogenesis factor 5 like
hsa-miR-20a-5p	MIMAT0000075	2854891	http://www.mirdb.org/cgi-bin/target_detail.cgi?targetID=2854891	126	96	http://www.mirdb.org/cgi-bin/mature_mir.cgi?name=hsa-miR-20a-5p	ZNF704	619279	zinc finger protein 704
hsa-miR-20a-5p	MIMAT0000075	2854908	http://www.mirdb.org/cgi-bin/target_detail.cgi?targetID=2854908	127	96	http://www.mirdb.org/cgi-bin/mature_mir.cgi?name=hsa-miR-20a-5p	FGD5	152273	FYVE, RhoGEF and PH domain containing 5
hsa-miR-20a-5p	MIMAT0000075	2854921	http://www.mirdb.org/cgi-bin/target_detail.cgi?targetID=2854921	128	96	http://www.mirdb.org/cgi-bin/mature_mir.cgi?name=hsa-miR-20a-5p	LAPTM4A	9741	lysosomal protein transmembrane 4 alpha
hsa-miR-20a-5p	MIMAT0000075	2854984	http://www.mirdb.org/cgi-bin/target_detail.cgi?targetID=2854984	129	96	http://www.mirdb.org/cgi-bin/mature_mir.cgi?name=hsa-miR-20a-5p	TRIM36	55521	tripartite motif containing 36
hsa-miR-20a-5p	MIMAT0000075	2854999	http://www.mirdb.org/cgi-bin/target_detail.cgi?targetID=2854999	130	96	http://www.mirdb.org/cgi-bin/mature_mir.cgi?name=hsa-miR-20a-5p	CHRM2	1129	cholinergic receptor muscarinic 2
hsa-miR-20a-5p	MIMAT0000075	2855034	http://www.mirdb.org/cgi-bin/target_detail.cgi?targetID=2855034	131	96	http://www.mirdb.org/cgi-bin/mature_mir.cgi?name=hsa-miR-20a-5p	EGLN3	112399	egl-9 family hypoxia inducible factor 3
hsa-miR-20a-5p	MIMAT0000075	2855071	http://www.mirdb.org/cgi-bin/target_detail.cgi?targetID=2855071	132	96	http://www.mirdb.org/cgi-bin/mature_mir.cgi?name=hsa-miR-20a-5p	PURB	5814	purine rich element binding protein B
hsa-miR-20a-5p	MIMAT0000075	2855123	http://www.mirdb.org/cgi-bin/target_detail.cgi?targetID=2855123	133	96	http://www.mirdb.org/cgi-bin/mature_mir.cgi?name=hsa-miR-20a-5p	JPT1	51155	Jupiter microtubule associated homolog 1
hsa-miR-20a-5p	MIMAT0000075	2855132	http://www.mirdb.org/cgi-bin/target_detail.cgi?targetID=2855132	134	96	http://www.mirdb.org/cgi-bin/mature_mir.cgi?name=hsa-miR-20a-5p	VSX1	30813	visual system homeobox 1
hsa-miR-20a-5p	MIMAT0000075	2855168	http://www.mirdb.org/cgi-bin/target_detail.cgi?targetID=2855168	135	96	http://www.mirdb.org/cgi-bin/mature_mir.cgi?name=hsa-miR-20a-5p	TET3	200424	tet methylcytosine dioxygenase 3
hsa-miR-20a-5p	MIMAT0000075	2855226	http://www.mirdb.org/cgi-bin/target_detail.cgi?targetID=2855226	136	96	http://www.mirdb.org/cgi-bin/mature_mir.cgi?name=hsa-miR-20a-5p	CNOT4	4850	CCR4-NOT transcription complex subunit 4
hsa-miR-20a-5p	MIMAT0000075	2855251	http://www.mirdb.org/cgi-bin/target_detail.cgi?targetID=2855251	137	96	http://www.mirdb.org/cgi-bin/mature_mir.cgi?name=hsa-miR-20a-5p	FJX1	24147	four-jointed box kinase 1
hsa-miR-20a-5p	MIMAT0000075	2855363	http://www.mirdb.org/cgi-bin/target_detail.cgi?targetID=2855363	138	96	http://www.mirdb.org/cgi-bin/mature_mir.cgi?name=hsa-miR-20a-5p	ANKRD29	147463	ankyrin repeat domain 29
hsa-miR-20a-5p	MIMAT0000075	2855396	http://www.mirdb.org/cgi-bin/target_detail.cgi?targetID=2855396	139	96	http://www.mirdb.org/cgi-bin/mature_mir.cgi?name=hsa-miR-20a-5p	ZC3H12C	85463	zinc finger CCCH-type containing 12C
hsa-miR-20a-5p	MIMAT0000075	2855429	http://www.mirdb.org/cgi-bin/target_detail.cgi?targetID=2855429	140	96	http://www.mirdb.org/cgi-bin/mature_mir.cgi?name=hsa-miR-20a-5p	ARID4A	5926	AT-rich interaction domain 4A
hsa-miR-20a-5p	MIMAT0000075	2854088	http://www.mirdb.org/cgi-bin/target_detail.cgi?targetID=2854088	141	95	http://www.mirdb.org/cgi-bin/mature_mir.cgi?name=hsa-miR-20a-5p	KAT2B	8850	lysine acetyltransferase 2B
hsa-miR-20a-5p	MIMAT0000075	2854100	http://www.mirdb.org/cgi-bin/target_detail.cgi?targetID=2854100	142	95	http://www.mirdb.org/cgi-bin/mature_mir.cgi?name=hsa-miR-20a-5p	EPHA7	2045	EPH receptor A7
hsa-miR-20a-5p	MIMAT0000075	2854235	http://www.mirdb.org/cgi-bin/target_detail.cgi?targetID=2854235	143	95	http://www.mirdb.org/cgi-bin/mature_mir.cgi?name=hsa-miR-20a-5p	MASTL	84930	microtubule associated serine/threonine kinase like
hsa-miR-20a-5p	MIMAT0000075	2854240	http://www.mirdb.org/cgi-bin/target_detail.cgi?targetID=2854240	144	95	http://www.mirdb.org/cgi-bin/mature_mir.cgi?name=hsa-miR-20a-5p	NCKAP5	344148	NCK associated protein 5
hsa-miR-20a-5p	MIMAT0000075	2854254	http://www.mirdb.org/cgi-bin/target_detail.cgi?targetID=2854254	145	95	http://www.mirdb.org/cgi-bin/mature_mir.cgi?name=hsa-miR-20a-5p	SALL3	27164	spalt like transcription factor 3
hsa-miR-20a-5p	MIMAT0000075	2854311	http://www.mirdb.org/cgi-bin/target_detail.cgi?targetID=2854311	146	95	http://www.mirdb.org/cgi-bin/mature_mir.cgi?name=hsa-miR-20a-5p	LAMA3	3909	laminin subunit alpha 3
hsa-miR-20a-5p	MIMAT0000075	2854342	http://www.mirdb.org/cgi-bin/target_detail.cgi?targetID=2854342	147	95	http://www.mirdb.org/cgi-bin/mature_mir.cgi?name=hsa-miR-20a-5p	CEP97	79598	centrosomal protein 97
hsa-miR-20a-5p	MIMAT0000075	2854361	http://www.mirdb.org/cgi-bin/target_detail.cgi?targetID=2854361	148	95	http://www.mirdb.org/cgi-bin/mature_mir.cgi?name=hsa-miR-20a-5p	B3GALT2	8707	beta-1,3-galactosyltransferase 2
hsa-miR-20a-5p	MIMAT0000075	2854400	http://www.mirdb.org/cgi-bin/target_detail.cgi?targetID=2854400	149	95	http://www.mirdb.org/cgi-bin/mature_mir.cgi?name=hsa-miR-20a-5p	PGM2L1	283209	phosphoglucomutase 2 like 1
hsa-miR-20a-5p	MIMAT0000075	2854405	http://www.mirdb.org/cgi-bin/target_detail.cgi?targetID=2854405	150	95	http://www.mirdb.org/cgi-bin/mature_mir.cgi?name=hsa-miR-20a-5p	SLC17A7	57030	solute carrier family 17 member 7
hsa-miR-20a-5p	MIMAT0000075	2854470	http://www.mirdb.org/cgi-bin/target_detail.cgi?targetID=2854470	151	95	http://www.mirdb.org/cgi-bin/mature_mir.cgi?name=hsa-miR-20a-5p	DUSP2	1844	dual specificity phosphatase 2
hsa-miR-20a-5p	MIMAT0000075	2854504	http://www.mirdb.org/cgi-bin/target_detail.cgi?targetID=2854504	152	95	http://www.mirdb.org/cgi-bin/mature_mir.cgi?name=hsa-miR-20a-5p	SALL1	6299	spalt like transcription factor 1
hsa-miR-20a-5p	MIMAT0000075	2854512	http://www.mirdb.org/cgi-bin/target_detail.cgi?targetID=2854512	153	95	http://www.mirdb.org/cgi-bin/mature_mir.cgi?name=hsa-miR-20a-5p	RASD1	51655	ras related dexamethasone induced 1
hsa-miR-20a-5p	MIMAT0000075	2854537	http://www.mirdb.org/cgi-bin/target_detail.cgi?targetID=2854537	154	95	http://www.mirdb.org/cgi-bin/mature_mir.cgi?name=hsa-miR-20a-5p	LPGAT1	9926	lysophosphatidylglycerol acyltransferase 1
hsa-miR-20a-5p	MIMAT0000075	2854571	http://www.mirdb.org/cgi-bin/target_detail.cgi?targetID=2854571	155	95	http://www.mirdb.org/cgi-bin/mature_mir.cgi?name=hsa-miR-20a-5p	F3	2152	coagulation factor III, tissue factor
hsa-miR-20a-5p	MIMAT0000075	2854580	http://www.mirdb.org/cgi-bin/target_detail.cgi?targetID=2854580	156	95	http://www.mirdb.org/cgi-bin/mature_mir.cgi?name=hsa-miR-20a-5p	SPOPL	339745	speckle type BTB/POZ protein like
hsa-miR-20a-5p	MIMAT0000075	2854588	http://www.mirdb.org/cgi-bin/target_detail.cgi?targetID=2854588	157	95	http://www.mirdb.org/cgi-bin/mature_mir.cgi?name=hsa-miR-20a-5p	E2F5	1875	E2F transcription factor 5
hsa-miR-20a-5p	MIMAT0000075	2854606	http://www.mirdb.org/cgi-bin/target_detail.cgi?targetID=2854606	158	95	http://www.mirdb.org/cgi-bin/mature_mir.cgi?name=hsa-miR-20a-5p	RAB11FIP5	26056	RAB11 family interacting protein 5
hsa-miR-20a-5p	MIMAT0000075	2854628	http://www.mirdb.org/cgi-bin/target_detail.cgi?targetID=2854628	159	95	http://www.mirdb.org/cgi-bin/mature_mir.cgi?name=hsa-miR-20a-5p	PFKP	5214	phosphofructokinase, platelet
hsa-miR-20a-5p	MIMAT0000075	2854663	http://www.mirdb.org/cgi-bin/target_detail.cgi?targetID=2854663	160	95	http://www.mirdb.org/cgi-bin/mature_mir.cgi?name=hsa-miR-20a-5p	IRF9	10379	interferon regulatory factor 9
hsa-miR-20a-5p	MIMAT0000075	2854839	http://www.mirdb.org/cgi-bin/target_detail.cgi?targetID=2854839	161	95	http://www.mirdb.org/cgi-bin/mature_mir.cgi?name=hsa-miR-20a-5p	ANKRD33B	651746	ankyrin repeat domain 33B
hsa-miR-20a-5p	MIMAT0000075	2854952	http://www.mirdb.org/cgi-bin/target_detail.cgi?targetID=2854952	162	95	http://www.mirdb.org/cgi-bin/mature_mir.cgi?name=hsa-miR-20a-5p	PTHLH	5744	parathyroid hormone like hormone
hsa-miR-20a-5p	MIMAT0000075	2855016	http://www.mirdb.org/cgi-bin/target_detail.cgi?targetID=2855016	163	95	http://www.mirdb.org/cgi-bin/mature_mir.cgi?name=hsa-miR-20a-5p	RASL11B	65997	RAS like family 11 member B
hsa-miR-20a-5p	MIMAT0000075	2855101	http://www.mirdb.org/cgi-bin/target_detail.cgi?targetID=2855101	164	95	http://www.mirdb.org/cgi-bin/mature_mir.cgi?name=hsa-miR-20a-5p	UEVLD	55293	UEV and lactate/malate dehyrogenase domains
hsa-miR-20a-5p	MIMAT0000075	2855110	http://www.mirdb.org/cgi-bin/target_detail.cgi?targetID=2855110	165	95	http://www.mirdb.org/cgi-bin/mature_mir.cgi?name=hsa-miR-20a-5p	TRIP11	9321	thyroid hormone receptor interactor 11
hsa-miR-20a-5p	MIMAT0000075	2855112	http://www.mirdb.org/cgi-bin/target_detail.cgi?targetID=2855112	166	95	http://www.mirdb.org/cgi-bin/mature_mir.cgi?name=hsa-miR-20a-5p	MKNK2	2872	MAP kinase interacting serine/threonine kinase 2
hsa-miR-20a-5p	MIMAT0000075	2855188	http://www.mirdb.org/cgi-bin/target_detail.cgi?targetID=2855188	167	95	http://www.mirdb.org/cgi-bin/mature_mir.cgi?name=hsa-miR-20a-5p	ARMC8	25852	armadillo repeat containing 8
hsa-miR-20a-5p	MIMAT0000075	2855278	http://www.mirdb.org/cgi-bin/target_detail.cgi?targetID=2855278	168	95	http://www.mirdb.org/cgi-bin/mature_mir.cgi?name=hsa-miR-20a-5p	PPP6C	5537	protein phosphatase 6 catalytic subunit
hsa-miR-20a-5p	MIMAT0000075	2855294	http://www.mirdb.org/cgi-bin/target_detail.cgi?targetID=2855294	169	95	http://www.mirdb.org/cgi-bin/mature_mir.cgi?name=hsa-miR-20a-5p	HAS2	3037	hyaluronan synthase 2
hsa-miR-20a-5p	MIMAT0000075	2855303	http://www.mirdb.org/cgi-bin/target_detail.cgi?targetID=2855303	170	95	http://www.mirdb.org/cgi-bin/mature_mir.cgi?name=hsa-miR-20a-5p	LIMK1	3984	LIM domain kinase 1
hsa-miR-20a-5p	MIMAT0000075	2855336	http://www.mirdb.org/cgi-bin/target_detail.cgi?targetID=2855336	171	95	http://www.mirdb.org/cgi-bin/mature_mir.cgi?name=hsa-miR-20a-5p	SGMS1	259230	sphingomyelin synthase 1
hsa-miR-20a-5p	MIMAT0000075	2855408	http://www.mirdb.org/cgi-bin/target_detail.cgi?targetID=2855408	172	95	http://www.mirdb.org/cgi-bin/mature_mir.cgi?name=hsa-miR-20a-5p	RORA	6095	RAR related orphan receptor A
hsa-miR-20a-5p	MIMAT0000075	2855438	http://www.mirdb.org/cgi-bin/target_detail.cgi?targetID=2855438	173	95	http://www.mirdb.org/cgi-bin/mature_mir.cgi?name=hsa-miR-20a-5p	NAGK	55577	N-acetylglucosamine kinase
hsa-miR-20a-5p	MIMAT0000075	2854082	http://www.mirdb.org/cgi-bin/target_detail.cgi?targetID=2854082	174	94	http://www.mirdb.org/cgi-bin/mature_mir.cgi?name=hsa-miR-20a-5p	LIMA1	51474	LIM domain and actin binding 1
hsa-miR-20a-5p	MIMAT0000075	2854119	http://www.mirdb.org/cgi-bin/target_detail.cgi?targetID=2854119	175	94	http://www.mirdb.org/cgi-bin/mature_mir.cgi?name=hsa-miR-20a-5p	PPP1R3B	79660	protein phosphatase 1 regulatory subunit 3B
hsa-miR-20a-5p	MIMAT0000075	2854126	http://www.mirdb.org/cgi-bin/target_detail.cgi?targetID=2854126	176	94	http://www.mirdb.org/cgi-bin/mature_mir.cgi?name=hsa-miR-20a-5p	RORC	6097	RAR related orphan receptor C
hsa-miR-20a-5p	MIMAT0000075	2854156	http://www.mirdb.org/cgi-bin/target_detail.cgi?targetID=2854156	177	94	http://www.mirdb.org/cgi-bin/mature_mir.cgi?name=hsa-miR-20a-5p	BTBD10	84280	BTB domain containing 10
hsa-miR-20a-5p	MIMAT0000075	2854167	http://www.mirdb.org/cgi-bin/target_detail.cgi?targetID=2854167	178	94	http://www.mirdb.org/cgi-bin/mature_mir.cgi?name=hsa-miR-20a-5p	PAK5	57144	p21 (RAC1) activated kinase 5
hsa-miR-20a-5p	MIMAT0000075	2854213	http://www.mirdb.org/cgi-bin/target_detail.cgi?targetID=2854213	179	94	http://www.mirdb.org/cgi-bin/mature_mir.cgi?name=hsa-miR-20a-5p	TMEM127	55654	transmembrane protein 127
hsa-miR-20a-5p	MIMAT0000075	2854234	http://www.mirdb.org/cgi-bin/target_detail.cgi?targetID=2854234	180	94	http://www.mirdb.org/cgi-bin/mature_mir.cgi?name=hsa-miR-20a-5p	SLC46A3	283537	solute carrier family 46 member 3
hsa-miR-20a-5p	MIMAT0000075	2854251	http://www.mirdb.org/cgi-bin/target_detail.cgi?targetID=2854251	181	94	http://www.mirdb.org/cgi-bin/mature_mir.cgi?name=hsa-miR-20a-5p	ABCA1	19	ATP binding cassette subfamily A member 1
hsa-miR-20a-5p	MIMAT0000075	2854296	http://www.mirdb.org/cgi-bin/target_detail.cgi?targetID=2854296	182	94	http://www.mirdb.org/cgi-bin/mature_mir.cgi?name=hsa-miR-20a-5p	DDHD1	80821	DDHD domain containing 1
hsa-miR-20a-5p	MIMAT0000075	2854299	http://www.mirdb.org/cgi-bin/target_detail.cgi?targetID=2854299	183	94	http://www.mirdb.org/cgi-bin/mature_mir.cgi?name=hsa-miR-20a-5p	PDE3B	5140	phosphodiesterase 3B
hsa-miR-20a-5p	MIMAT0000075	2854338	http://www.mirdb.org/cgi-bin/target_detail.cgi?targetID=2854338	184	94	http://www.mirdb.org/cgi-bin/mature_mir.cgi?name=hsa-miR-20a-5p	TM2D2	83877	TM2 domain containing 2
hsa-miR-20a-5p	MIMAT0000075	2854365	http://www.mirdb.org/cgi-bin/target_detail.cgi?targetID=2854365	185	94	http://www.mirdb.org/cgi-bin/mature_mir.cgi?name=hsa-miR-20a-5p	PTPRD	5789	protein tyrosine phosphatase, receptor type D
hsa-miR-20a-5p	MIMAT0000075	2854366	http://www.mirdb.org/cgi-bin/target_detail.cgi?targetID=2854366	186	94	http://www.mirdb.org/cgi-bin/mature_mir.cgi?name=hsa-miR-20a-5p	ANKRD17	26057	ankyrin repeat domain 17
hsa-miR-20a-5p	MIMAT0000075	2854432	http://www.mirdb.org/cgi-bin/target_detail.cgi?targetID=2854432	187	94	http://www.mirdb.org/cgi-bin/mature_mir.cgi?name=hsa-miR-20a-5p	AGO1	26523	argonaute RISC catalytic component 1
hsa-miR-20a-5p	MIMAT0000075	2854491	http://www.mirdb.org/cgi-bin/target_detail.cgi?targetID=2854491	188	94	http://www.mirdb.org/cgi-bin/mature_mir.cgi?name=hsa-miR-20a-5p	UBE2Q2	92912	ubiquitin conjugating enzyme E2 Q2
hsa-miR-20a-5p	MIMAT0000075	2854530	http://www.mirdb.org/cgi-bin/target_detail.cgi?targetID=2854530	189	94	http://www.mirdb.org/cgi-bin/mature_mir.cgi?name=hsa-miR-20a-5p	ANKH	56172	ANKH inorganic pyrophosphate transport regulator
hsa-miR-20a-5p	MIMAT0000075	2854562	http://www.mirdb.org/cgi-bin/target_detail.cgi?targetID=2854562	190	94	http://www.mirdb.org/cgi-bin/mature_mir.cgi?name=hsa-miR-20a-5p	HBP1	26959	HMG-box transcription factor 1
hsa-miR-20a-5p	MIMAT0000075	2854651	http://www.mirdb.org/cgi-bin/target_detail.cgi?targetID=2854651	191	94	http://www.mirdb.org/cgi-bin/mature_mir.cgi?name=hsa-miR-20a-5p	XRN1	54464	5'-3' exoribonuclease 1
hsa-miR-20a-5p	MIMAT0000075	2854739	http://www.mirdb.org/cgi-bin/target_detail.cgi?targetID=2854739	192	94	http://www.mirdb.org/cgi-bin/mature_mir.cgi?name=hsa-miR-20a-5p	CAPRIN2	65981	caprin family member 2
hsa-miR-20a-5p	MIMAT0000075	2854756	http://www.mirdb.org/cgi-bin/target_detail.cgi?targetID=2854756	193	94	http://www.mirdb.org/cgi-bin/mature_mir.cgi?name=hsa-miR-20a-5p	KIF3B	9371	kinesin family member 3B
hsa-miR-20a-5p	MIMAT0000075	2854761	http://www.mirdb.org/cgi-bin/target_detail.cgi?targetID=2854761	194	94	http://www.mirdb.org/cgi-bin/mature_mir.cgi?name=hsa-miR-20a-5p	FAT2	2196	FAT atypical cadherin 2
hsa-miR-20a-5p	MIMAT0000075	2854765	http://www.mirdb.org/cgi-bin/target_detail.cgi?targetID=2854765	195	94	http://www.mirdb.org/cgi-bin/mature_mir.cgi?name=hsa-miR-20a-5p	KLHL2	11275	kelch like family member 2
hsa-miR-20a-5p	MIMAT0000075	2854815	http://www.mirdb.org/cgi-bin/target_detail.cgi?targetID=2854815	196	94	http://www.mirdb.org/cgi-bin/mature_mir.cgi?name=hsa-miR-20a-5p	BTG3	10950	BTG anti-proliferation factor 3
hsa-miR-20a-5p	MIMAT0000075	2854846	http://www.mirdb.org/cgi-bin/target_detail.cgi?targetID=2854846	197	94	http://www.mirdb.org/cgi-bin/mature_mir.cgi?name=hsa-miR-20a-5p	PTPN3	5774	protein tyrosine phosphatase, non-receptor type 3
hsa-miR-20a-5p	MIMAT0000075	2854852	http://www.mirdb.org/cgi-bin/target_detail.cgi?targetID=2854852	198	94	http://www.mirdb.org/cgi-bin/mature_mir.cgi?name=hsa-miR-20a-5p	BBX	56987	BBX, HMG-box containing
hsa-miR-20a-5p	MIMAT0000075	2854857	http://www.mirdb.org/cgi-bin/target_detail.cgi?targetID=2854857	199	94	http://www.mirdb.org/cgi-bin/mature_mir.cgi?name=hsa-miR-20a-5p	SSH1	54434	slingshot protein phosphatase 1
hsa-miR-20a-5p	MIMAT0000075	2854866	http://www.mirdb.org/cgi-bin/target_detail.cgi?targetID=2854866	200	94	http://www.mirdb.org/cgi-bin/mature_mir.cgi?name=hsa-miR-20a-5p	FBXO48	554251	F-box protein 48
hsa-miR-20a-5p	MIMAT0000075	2854902	http://www.mirdb.org/cgi-bin/target_detail.cgi?targetID=2854902	201	94	http://www.mirdb.org/cgi-bin/mature_mir.cgi?name=hsa-miR-20a-5p	SOS1	6654	SOS Ras/Rac guanine nucleotide exchange factor 1
hsa-miR-20a-5p	MIMAT0000075	2854995	http://www.mirdb.org/cgi-bin/target_detail.cgi?targetID=2854995	202	94	http://www.mirdb.org/cgi-bin/mature_mir.cgi?name=hsa-miR-20a-5p	HEG1	57493	heart development protein with EGF like domains 1
hsa-miR-20a-5p	MIMAT0000075	2855004	http://www.mirdb.org/cgi-bin/target_detail.cgi?targetID=2855004	203	94	http://www.mirdb.org/cgi-bin/mature_mir.cgi?name=hsa-miR-20a-5p	RAB5B	5869	RAB5B, member RAS oncogene family
hsa-miR-20a-5p	MIMAT0000075	2855017	http://www.mirdb.org/cgi-bin/target_detail.cgi?targetID=2855017	204	94	http://www.mirdb.org/cgi-bin/mature_mir.cgi?name=hsa-miR-20a-5p	NKIRAS1	28512	NFKB inhibitor interacting Ras like 1
hsa-miR-20a-5p	MIMAT0000075	2855055	http://www.mirdb.org/cgi-bin/target_detail.cgi?targetID=2855055	205	94	http://www.mirdb.org/cgi-bin/mature_mir.cgi?name=hsa-miR-20a-5p	SNTB2	6645	syntrophin beta 2
hsa-miR-20a-5p	MIMAT0000075	2855080	http://www.mirdb.org/cgi-bin/target_detail.cgi?targetID=2855080	206	94	http://www.mirdb.org/cgi-bin/mature_mir.cgi?name=hsa-miR-20a-5p	NIN	51199	ninein
hsa-miR-20a-5p	MIMAT0000075	2855113	http://www.mirdb.org/cgi-bin/target_detail.cgi?targetID=2855113	207	94	http://www.mirdb.org/cgi-bin/mature_mir.cgi?name=hsa-miR-20a-5p	FAM219B	57184	family with sequence similarity 219 member B
hsa-miR-20a-5p	MIMAT0000075	2855163	http://www.mirdb.org/cgi-bin/target_detail.cgi?targetID=2855163	208	94	http://www.mirdb.org/cgi-bin/mature_mir.cgi?name=hsa-miR-20a-5p	LDLRAP1	26119	low density lipoprotein receptor adaptor protein 1
hsa-miR-20a-5p	MIMAT0000075	2855189	http://www.mirdb.org/cgi-bin/target_detail.cgi?targetID=2855189	209	94	http://www.mirdb.org/cgi-bin/mature_mir.cgi?name=hsa-miR-20a-5p	HAUS8	93323	HAUS augmin like complex subunit 8
hsa-miR-20a-5p	MIMAT0000075	2855220	http://www.mirdb.org/cgi-bin/target_detail.cgi?targetID=2855220	210	94	http://www.mirdb.org/cgi-bin/mature_mir.cgi?name=hsa-miR-20a-5p	PCDH15	65217	protocadherin related 15
hsa-miR-20a-5p	MIMAT0000075	2855266	http://www.mirdb.org/cgi-bin/target_detail.cgi?targetID=2855266	211	94	http://www.mirdb.org/cgi-bin/mature_mir.cgi?name=hsa-miR-20a-5p	BRWD1	54014	bromodomain and WD repeat domain containing 1
hsa-miR-20a-5p	MIMAT0000075	2855300	http://www.mirdb.org/cgi-bin/target_detail.cgi?targetID=2855300	212	94	http://www.mirdb.org/cgi-bin/mature_mir.cgi?name=hsa-miR-20a-5p	TOPORS	10210	TOP1 binding arginine/serine rich protein
hsa-miR-20a-5p	MIMAT0000075	2855301	http://www.mirdb.org/cgi-bin/target_detail.cgi?targetID=2855301	213	94	http://www.mirdb.org/cgi-bin/mature_mir.cgi?name=hsa-miR-20a-5p	GPR137B	7107	G protein-coupled receptor 137B
hsa-miR-20a-5p	MIMAT0000075	2855306	http://www.mirdb.org/cgi-bin/target_detail.cgi?targetID=2855306	214	94	http://www.mirdb.org/cgi-bin/mature_mir.cgi?name=hsa-miR-20a-5p	ZBTB20	26137	zinc finger and BTB domain containing 20
hsa-miR-20a-5p	MIMAT0000075	2855308	http://www.mirdb.org/cgi-bin/target_detail.cgi?targetID=2855308	215	94	http://www.mirdb.org/cgi-bin/mature_mir.cgi?name=hsa-miR-20a-5p	GAB1	2549	GRB2 associated binding protein 1
hsa-miR-20a-5p	MIMAT0000075	2855382	http://www.mirdb.org/cgi-bin/target_detail.cgi?targetID=2855382	216	94	http://www.mirdb.org/cgi-bin/mature_mir.cgi?name=hsa-miR-20a-5p	CLIP4	79745	CAP-Gly domain containing linker protein family member 4
hsa-miR-20a-5p	MIMAT0000075	2855392	http://www.mirdb.org/cgi-bin/target_detail.cgi?targetID=2855392	217	94	http://www.mirdb.org/cgi-bin/mature_mir.cgi?name=hsa-miR-20a-5p	DNAJC27	51277	DnaJ heat shock protein family (Hsp40) member C27
hsa-miR-20a-5p	MIMAT0000075	2855397	http://www.mirdb.org/cgi-bin/target_detail.cgi?targetID=2855397	218	94	http://www.mirdb.org/cgi-bin/mature_mir.cgi?name=hsa-miR-20a-5p	ADARB1	104	adenosine deaminase, RNA specific B1
hsa-miR-20a-5p	MIMAT0000075	2855412	http://www.mirdb.org/cgi-bin/target_detail.cgi?targetID=2855412	219	94	http://www.mirdb.org/cgi-bin/mature_mir.cgi?name=hsa-miR-20a-5p	KMT2A	4297	lysine methyltransferase 2A
hsa-miR-20a-5p	MIMAT0000075	2855423	http://www.mirdb.org/cgi-bin/target_detail.cgi?targetID=2855423	220	94	http://www.mirdb.org/cgi-bin/mature_mir.cgi?name=hsa-miR-20a-5p	FZD3	7976	frizzled class receptor 3
hsa-miR-20a-5p	MIMAT0000075	2854113	http://www.mirdb.org/cgi-bin/target_detail.cgi?targetID=2854113	221	93	http://www.mirdb.org/cgi-bin/mature_mir.cgi?name=hsa-miR-20a-5p	SEMA4B	10509	semaphorin 4B
hsa-miR-20a-5p	MIMAT0000075	2854143	http://www.mirdb.org/cgi-bin/target_detail.cgi?targetID=2854143	222	93	http://www.mirdb.org/cgi-bin/mature_mir.cgi?name=hsa-miR-20a-5p	ADAM9	8754	ADAM metallopeptidase domain 9
hsa-miR-20a-5p	MIMAT0000075	2854166	http://www.mirdb.org/cgi-bin/target_detail.cgi?targetID=2854166	223	93	http://www.mirdb.org/cgi-bin/mature_mir.cgi?name=hsa-miR-20a-5p	BMPR2	659	bone morphogenetic protein receptor type 2
hsa-miR-20a-5p	MIMAT0000075	2854286	http://www.mirdb.org/cgi-bin/target_detail.cgi?targetID=2854286	224	93	http://www.mirdb.org/cgi-bin/mature_mir.cgi?name=hsa-miR-20a-5p	CCNG2	901	cyclin G2
hsa-miR-20a-5p	MIMAT0000075	2854294	http://www.mirdb.org/cgi-bin/target_detail.cgi?targetID=2854294	225	93	http://www.mirdb.org/cgi-bin/mature_mir.cgi?name=hsa-miR-20a-5p	TAOK3	51347	TAO kinase 3
hsa-miR-20a-5p	MIMAT0000075	2854307	http://www.mirdb.org/cgi-bin/target_detail.cgi?targetID=2854307	226	93	http://www.mirdb.org/cgi-bin/mature_mir.cgi?name=hsa-miR-20a-5p	PPP1R15B	84919	protein phosphatase 1 regulatory subunit 15B
hsa-miR-20a-5p	MIMAT0000075	2854369	http://www.mirdb.org/cgi-bin/target_detail.cgi?targetID=2854369	227	93	http://www.mirdb.org/cgi-bin/mature_mir.cgi?name=hsa-miR-20a-5p	NEDD4L	23327	neural precursor cell expressed, developmentally down-regulated 4-like, E3 ubiquitin protein ligase
hsa-miR-20a-5p	MIMAT0000075	2854377	http://www.mirdb.org/cgi-bin/target_detail.cgi?targetID=2854377	228	93	http://www.mirdb.org/cgi-bin/mature_mir.cgi?name=hsa-miR-20a-5p	IQSEC2	23096	IQ motif and Sec7 domain 2
hsa-miR-20a-5p	MIMAT0000075	2854389	http://www.mirdb.org/cgi-bin/target_detail.cgi?targetID=2854389	229	93	http://www.mirdb.org/cgi-bin/mature_mir.cgi?name=hsa-miR-20a-5p	DENND5B	160518	DENN domain containing 5B
hsa-miR-20a-5p	MIMAT0000075	2854413	http://www.mirdb.org/cgi-bin/target_detail.cgi?targetID=2854413	230	93	http://www.mirdb.org/cgi-bin/mature_mir.cgi?name=hsa-miR-20a-5p	SCN1A	6323	sodium voltage-gated channel alpha subunit 1
hsa-miR-20a-5p	MIMAT0000075	2854418	http://www.mirdb.org/cgi-bin/target_detail.cgi?targetID=2854418	231	93	http://www.mirdb.org/cgi-bin/mature_mir.cgi?name=hsa-miR-20a-5p	YOD1	55432	YOD1 deubiquitinase
hsa-miR-20a-5p	MIMAT0000075	2854466	http://www.mirdb.org/cgi-bin/target_detail.cgi?targetID=2854466	232	93	http://www.mirdb.org/cgi-bin/mature_mir.cgi?name=hsa-miR-20a-5p	ATL3	25923	atlastin GTPase 3
hsa-miR-20a-5p	MIMAT0000075	2854506	http://www.mirdb.org/cgi-bin/target_detail.cgi?targetID=2854506	233	93	http://www.mirdb.org/cgi-bin/mature_mir.cgi?name=hsa-miR-20a-5p	CD69	969	CD69 molecule
hsa-miR-20a-5p	MIMAT0000075	2854532	http://www.mirdb.org/cgi-bin/target_detail.cgi?targetID=2854532	234	93	http://www.mirdb.org/cgi-bin/mature_mir.cgi?name=hsa-miR-20a-5p	ULK1	8408	unc-51 like autophagy activating kinase 1
hsa-miR-20a-5p	MIMAT0000075	2854587	http://www.mirdb.org/cgi-bin/target_detail.cgi?targetID=2854587	235	93	http://www.mirdb.org/cgi-bin/mature_mir.cgi?name=hsa-miR-20a-5p	DRD1	1812	dopamine receptor D1
hsa-miR-20a-5p	MIMAT0000075	2854709	http://www.mirdb.org/cgi-bin/target_detail.cgi?targetID=2854709	236	93	http://www.mirdb.org/cgi-bin/mature_mir.cgi?name=hsa-miR-20a-5p	ANO6	196527	anoctamin 6
hsa-miR-20a-5p	MIMAT0000075	2854775	http://www.mirdb.org/cgi-bin/target_detail.cgi?targetID=2854775	237	93	http://www.mirdb.org/cgi-bin/mature_mir.cgi?name=hsa-miR-20a-5p	BNC2	54796	basonuclin 2
hsa-miR-20a-5p	MIMAT0000075	2854859	http://www.mirdb.org/cgi-bin/target_detail.cgi?targetID=2854859	238	93	http://www.mirdb.org/cgi-bin/mature_mir.cgi?name=hsa-miR-20a-5p	CROT	54677	carnitine O-octanoyltransferase
hsa-miR-20a-5p	MIMAT0000075	2854909	http://www.mirdb.org/cgi-bin/target_detail.cgi?targetID=2854909	239	93	http://www.mirdb.org/cgi-bin/mature_mir.cgi?name=hsa-miR-20a-5p	ERAP1	51752	endoplasmic reticulum aminopeptidase 1
hsa-miR-20a-5p	MIMAT0000075	2854949	http://www.mirdb.org/cgi-bin/target_detail.cgi?targetID=2854949	240	93	http://www.mirdb.org/cgi-bin/mature_mir.cgi?name=hsa-miR-20a-5p	RAP2C	57826	RAP2C, member of RAS oncogene family
hsa-miR-20a-5p	MIMAT0000075	2855010	http://www.mirdb.org/cgi-bin/target_detail.cgi?targetID=2855010	241	93	http://www.mirdb.org/cgi-bin/mature_mir.cgi?name=hsa-miR-20a-5p	SUSD6	9766	sushi domain containing 6
hsa-miR-20a-5p	MIMAT0000075	2855061	http://www.mirdb.org/cgi-bin/target_detail.cgi?targetID=2855061	242	93	http://www.mirdb.org/cgi-bin/mature_mir.cgi?name=hsa-miR-20a-5p	PRDM6	93166	PR/SET domain 6
hsa-miR-20a-5p	MIMAT0000075	2855135	http://www.mirdb.org/cgi-bin/target_detail.cgi?targetID=2855135	243	93	http://www.mirdb.org/cgi-bin/mature_mir.cgi?name=hsa-miR-20a-5p	ARHGAP26	23092	Rho GTPase activating protein 26
hsa-miR-20a-5p	MIMAT0000075	2855138	http://www.mirdb.org/cgi-bin/target_detail.cgi?targetID=2855138	244	93	http://www.mirdb.org/cgi-bin/mature_mir.cgi?name=hsa-miR-20a-5p	NRIP3	56675	nuclear receptor interacting protein 3
hsa-miR-20a-5p	MIMAT0000075	2855150	http://www.mirdb.org/cgi-bin/target_detail.cgi?targetID=2855150	245	93	http://www.mirdb.org/cgi-bin/mature_mir.cgi?name=hsa-miR-20a-5p	SLAIN2	57606	SLAIN motif family member 2
hsa-miR-20a-5p	MIMAT0000075	2855272	http://www.mirdb.org/cgi-bin/target_detail.cgi?targetID=2855272	246	93	http://www.mirdb.org/cgi-bin/mature_mir.cgi?name=hsa-miR-20a-5p	ELK3	2004	ELK3, ETS transcription factor
hsa-miR-20a-5p	MIMAT0000075	2855292	http://www.mirdb.org/cgi-bin/target_detail.cgi?targetID=2855292	247	93	http://www.mirdb.org/cgi-bin/mature_mir.cgi?name=hsa-miR-20a-5p	BEST3	144453	bestrophin 3
hsa-miR-20a-5p	MIMAT0000075	2855312	http://www.mirdb.org/cgi-bin/target_detail.cgi?targetID=2855312	248	93	http://www.mirdb.org/cgi-bin/mature_mir.cgi?name=hsa-miR-20a-5p	FAM189A1	23359	family with sequence similarity 189 member A1
hsa-miR-20a-5p	MIMAT0000075	2855341	http://www.mirdb.org/cgi-bin/target_detail.cgi?targetID=2855341	249	93	http://www.mirdb.org/cgi-bin/mature_mir.cgi?name=hsa-miR-20a-5p	CALD1	800	caldesmon 1
hsa-miR-20a-5p	MIMAT0000075	2855430	http://www.mirdb.org/cgi-bin/target_detail.cgi?targetID=2855430	250	93	http://www.mirdb.org/cgi-bin/mature_mir.cgi?name=hsa-miR-20a-5p	STRIP2	57464	striatin interacting protein 2
hsa-miR-20a-5p	MIMAT0000075	2855441	http://www.mirdb.org/cgi-bin/target_detail.cgi?targetID=2855441	251	93	http://www.mirdb.org/cgi-bin/mature_mir.cgi?name=hsa-miR-20a-5p	SLITRK3	22865	SLIT and NTRK like family member 3
hsa-miR-20a-5p	MIMAT0000075	2854138	http://www.mirdb.org/cgi-bin/target_detail.cgi?targetID=2854138	252	92	http://www.mirdb.org/cgi-bin/mature_mir.cgi?name=hsa-miR-20a-5p	NTN4	59277	netrin 4
hsa-miR-20a-5p	MIMAT0000075	2854155	http://www.mirdb.org/cgi-bin/target_detail.cgi?targetID=2854155	253	92	http://www.mirdb.org/cgi-bin/mature_mir.cgi?name=hsa-miR-20a-5p	TMEM168	64418	transmembrane protein 168
hsa-miR-20a-5p	MIMAT0000075	2854179	http://www.mirdb.org/cgi-bin/target_detail.cgi?targetID=2854179	254	92	http://www.mirdb.org/cgi-bin/mature_mir.cgi?name=hsa-miR-20a-5p	L3MBTL3	84456	L3MBTL3, histone methyl-lysine binding protein
hsa-miR-20a-5p	MIMAT0000075	2854313	http://www.mirdb.org/cgi-bin/target_detail.cgi?targetID=2854313	255	92	http://www.mirdb.org/cgi-bin/mature_mir.cgi?name=hsa-miR-20a-5p	ETV1	2115	ETS variant 1
hsa-miR-20a-5p	MIMAT0000075	2854407	http://www.mirdb.org/cgi-bin/target_detail.cgi?targetID=2854407	256	92	http://www.mirdb.org/cgi-bin/mature_mir.cgi?name=hsa-miR-20a-5p	RRM2	6241	ribonucleotide reductase regulatory subunit M2
hsa-miR-20a-5p	MIMAT0000075	2854419	http://www.mirdb.org/cgi-bin/target_detail.cgi?targetID=2854419	257	92	http://www.mirdb.org/cgi-bin/mature_mir.cgi?name=hsa-miR-20a-5p	DNAJC16	23341	DnaJ heat shock protein family (Hsp40) member C16
hsa-miR-20a-5p	MIMAT0000075	2854428	http://www.mirdb.org/cgi-bin/target_detail.cgi?targetID=2854428	258	92	http://www.mirdb.org/cgi-bin/mature_mir.cgi?name=hsa-miR-20a-5p	TRPV6	55503	transient receptor potential cation channel subfamily V member 6
hsa-miR-20a-5p	MIMAT0000075	2854439	http://www.mirdb.org/cgi-bin/target_detail.cgi?targetID=2854439	259	92	http://www.mirdb.org/cgi-bin/mature_mir.cgi?name=hsa-miR-20a-5p	MAPRE3	22924	microtubule associated protein RP/EB family member 3
hsa-miR-20a-5p	MIMAT0000075	2854484	http://www.mirdb.org/cgi-bin/target_detail.cgi?targetID=2854484	260	92	http://www.mirdb.org/cgi-bin/mature_mir.cgi?name=hsa-miR-20a-5p	EGR2	1959	early growth response 2
hsa-miR-20a-5p	MIMAT0000075	2854499	http://www.mirdb.org/cgi-bin/target_detail.cgi?targetID=2854499	261	92	http://www.mirdb.org/cgi-bin/mature_mir.cgi?name=hsa-miR-20a-5p	TMEM64	169200	transmembrane protein 64
hsa-miR-20a-5p	MIMAT0000075	2854525	http://www.mirdb.org/cgi-bin/target_detail.cgi?targetID=2854525	262	92	http://www.mirdb.org/cgi-bin/mature_mir.cgi?name=hsa-miR-20a-5p	AP2B1	163	adaptor related protein complex 2 subunit beta 1
hsa-miR-20a-5p	MIMAT0000075	2854576	http://www.mirdb.org/cgi-bin/target_detail.cgi?targetID=2854576	263	92	http://www.mirdb.org/cgi-bin/mature_mir.cgi?name=hsa-miR-20a-5p	OSM	5008	oncostatin M
hsa-miR-20a-5p	MIMAT0000075	2854579	http://www.mirdb.org/cgi-bin/target_detail.cgi?targetID=2854579	264	92	http://www.mirdb.org/cgi-bin/mature_mir.cgi?name=hsa-miR-20a-5p	ISM2	145501	isthmin 2
hsa-miR-20a-5p	MIMAT0000075	2854596	http://www.mirdb.org/cgi-bin/target_detail.cgi?targetID=2854596	265	92	http://www.mirdb.org/cgi-bin/mature_mir.cgi?name=hsa-miR-20a-5p	HPS5	11234	HPS5, biogenesis of lysosomal organelles complex 2 subunit 2
hsa-miR-20a-5p	MIMAT0000075	2854611	http://www.mirdb.org/cgi-bin/target_detail.cgi?targetID=2854611	266	92	http://www.mirdb.org/cgi-bin/mature_mir.cgi?name=hsa-miR-20a-5p	RUNX3	864	runt related transcription factor 3
hsa-miR-20a-5p	MIMAT0000075	2854621	http://www.mirdb.org/cgi-bin/target_detail.cgi?targetID=2854621	267	92	http://www.mirdb.org/cgi-bin/mature_mir.cgi?name=hsa-miR-20a-5p	IGSF10	285313	immunoglobulin superfamily member 10
hsa-miR-20a-5p	MIMAT0000075	2854657	http://www.mirdb.org/cgi-bin/target_detail.cgi?targetID=2854657	268	92	http://www.mirdb.org/cgi-bin/mature_mir.cgi?name=hsa-miR-20a-5p	RACGAP1	29127	Rac GTPase activating protein 1
hsa-miR-20a-5p	MIMAT0000075	2854664	http://www.mirdb.org/cgi-bin/target_detail.cgi?targetID=2854664	269	92	http://www.mirdb.org/cgi-bin/mature_mir.cgi?name=hsa-miR-20a-5p	URI1	8725	URI1, prefoldin like chaperone
hsa-miR-20a-5p	MIMAT0000075	2854803	http://www.mirdb.org/cgi-bin/target_detail.cgi?targetID=2854803	270	92	http://www.mirdb.org/cgi-bin/mature_mir.cgi?name=hsa-miR-20a-5p	FAM102A	399665	family with sequence similarity 102 member A
hsa-miR-20a-5p	MIMAT0000075	2854817	http://www.mirdb.org/cgi-bin/target_detail.cgi?targetID=2854817	271	92	http://www.mirdb.org/cgi-bin/mature_mir.cgi?name=hsa-miR-20a-5p	TGM2	7052	transglutaminase 2
hsa-miR-20a-5p	MIMAT0000075	2854925	http://www.mirdb.org/cgi-bin/target_detail.cgi?targetID=2854925	272	92	http://www.mirdb.org/cgi-bin/mature_mir.cgi?name=hsa-miR-20a-5p	LASP1	3927	LIM and SH3 protein 1
hsa-miR-20a-5p	MIMAT0000075	2854926	http://www.mirdb.org/cgi-bin/target_detail.cgi?targetID=2854926	273	92	http://www.mirdb.org/cgi-bin/mature_mir.cgi?name=hsa-miR-20a-5p	OCRL	4952	OCRL, inositol polyphosphate-5-phosphatase
hsa-miR-20a-5p	MIMAT0000075	2854927	http://www.mirdb.org/cgi-bin/target_detail.cgi?targetID=2854927	274	92	http://www.mirdb.org/cgi-bin/mature_mir.cgi?name=hsa-miR-20a-5p	SUCO	51430	SUN domain containing ossification factor
hsa-miR-20a-5p	MIMAT0000075	2854931	http://www.mirdb.org/cgi-bin/target_detail.cgi?targetID=2854931	275	92	http://www.mirdb.org/cgi-bin/mature_mir.cgi?name=hsa-miR-20a-5p	TNKS2	80351	tankyrase 2
hsa-miR-20a-5p	MIMAT0000075	2854945	http://www.mirdb.org/cgi-bin/target_detail.cgi?targetID=2854945	276	92	http://www.mirdb.org/cgi-bin/mature_mir.cgi?name=hsa-miR-20a-5p	CENPQ	55166	centromere protein Q
hsa-miR-20a-5p	MIMAT0000075	2854980	http://www.mirdb.org/cgi-bin/target_detail.cgi?targetID=2854980	277	92	http://www.mirdb.org/cgi-bin/mature_mir.cgi?name=hsa-miR-20a-5p	ACSL4	2182	acyl-CoA synthetase long chain family member 4
hsa-miR-20a-5p	MIMAT0000075	2855009	http://www.mirdb.org/cgi-bin/target_detail.cgi?targetID=2855009	278	92	http://www.mirdb.org/cgi-bin/mature_mir.cgi?name=hsa-miR-20a-5p	RAB11FIP1	80223	RAB11 family interacting protein 1
hsa-miR-20a-5p	MIMAT0000075	2855052	http://www.mirdb.org/cgi-bin/target_detail.cgi?targetID=2855052	279	92	http://www.mirdb.org/cgi-bin/mature_mir.cgi?name=hsa-miR-20a-5p	SESN3	143686	sestrin 3
hsa-miR-20a-5p	MIMAT0000075	2855109	http://www.mirdb.org/cgi-bin/target_detail.cgi?targetID=2855109	280	92	http://www.mirdb.org/cgi-bin/mature_mir.cgi?name=hsa-miR-20a-5p	SRCIN1	80725	SRC kinase signaling inhibitor 1
hsa-miR-20a-5p	MIMAT0000075	2855186	http://www.mirdb.org/cgi-bin/target_detail.cgi?targetID=2855186	281	92	http://www.mirdb.org/cgi-bin/mature_mir.cgi?name=hsa-miR-20a-5p	RGMB	285704	repulsive guidance molecule BMP co-receptor b
hsa-miR-20a-5p	MIMAT0000075	2855216	http://www.mirdb.org/cgi-bin/target_detail.cgi?targetID=2855216	282	92	http://www.mirdb.org/cgi-bin/mature_mir.cgi?name=hsa-miR-20a-5p	HECTD2	143279	HECT domain E3 ubiquitin protein ligase 2
hsa-miR-20a-5p	MIMAT0000075	2855245	http://www.mirdb.org/cgi-bin/target_detail.cgi?targetID=2855245	283	92	http://www.mirdb.org/cgi-bin/mature_mir.cgi?name=hsa-miR-20a-5p	SSH2	85464	slingshot protein phosphatase 2
hsa-miR-20a-5p	MIMAT0000075	2855267	http://www.mirdb.org/cgi-bin/target_detail.cgi?targetID=2855267	284	92	http://www.mirdb.org/cgi-bin/mature_mir.cgi?name=hsa-miR-20a-5p	UNC80	285175	unc-80 homolog, NALCN channel complex subunit
hsa-miR-20a-5p	MIMAT0000075	2855277	http://www.mirdb.org/cgi-bin/target_detail.cgi?targetID=2855277	285	92	http://www.mirdb.org/cgi-bin/mature_mir.cgi?name=hsa-miR-20a-5p	CEP120	153241	centrosomal protein 120
hsa-miR-20a-5p	MIMAT0000075	2855333	http://www.mirdb.org/cgi-bin/target_detail.cgi?targetID=2855333	286	92	http://www.mirdb.org/cgi-bin/mature_mir.cgi?name=hsa-miR-20a-5p	LRP8	7804	LDL receptor related protein 8
hsa-miR-20a-5p	MIMAT0000075	2855334	http://www.mirdb.org/cgi-bin/target_detail.cgi?targetID=2855334	287	92	http://www.mirdb.org/cgi-bin/mature_mir.cgi?name=hsa-miR-20a-5p	LRCH1	23143	leucine rich repeats and calponin homology domain containing 1
hsa-miR-20a-5p	MIMAT0000075	2855337	http://www.mirdb.org/cgi-bin/target_detail.cgi?targetID=2855337	288	92	http://www.mirdb.org/cgi-bin/mature_mir.cgi?name=hsa-miR-20a-5p	SIKE1	80143	suppressor of IKBKE 1
hsa-miR-20a-5p	MIMAT0000075	2855373	http://www.mirdb.org/cgi-bin/target_detail.cgi?targetID=2855373	289	92	http://www.mirdb.org/cgi-bin/mature_mir.cgi?name=hsa-miR-20a-5p	C14orf28	122525	chromosome 14 open reading frame 28
hsa-miR-20a-5p	MIMAT0000075	2855399	http://www.mirdb.org/cgi-bin/target_detail.cgi?targetID=2855399	290	92	http://www.mirdb.org/cgi-bin/mature_mir.cgi?name=hsa-miR-20a-5p	CTSK	1513	cathepsin K
hsa-miR-20a-5p	MIMAT0000075	2855426	http://www.mirdb.org/cgi-bin/target_detail.cgi?targetID=2855426	291	92	http://www.mirdb.org/cgi-bin/mature_mir.cgi?name=hsa-miR-20a-5p	AGFG1	3267	ArfGAP with FG repeats 1
hsa-miR-20a-5p	MIMAT0000075	2854093	http://www.mirdb.org/cgi-bin/target_detail.cgi?targetID=2854093	292	91	http://www.mirdb.org/cgi-bin/mature_mir.cgi?name=hsa-miR-20a-5p	RAPH1	65059	Ras association (RalGDS/AF-6) and pleckstrin homology domains 1
hsa-miR-20a-5p	MIMAT0000075	2854109	http://www.mirdb.org/cgi-bin/target_detail.cgi?targetID=2854109	293	91	http://www.mirdb.org/cgi-bin/mature_mir.cgi?name=hsa-miR-20a-5p	DERL2	51009	derlin 2
hsa-miR-20a-5p	MIMAT0000075	2854144	http://www.mirdb.org/cgi-bin/target_detail.cgi?targetID=2854144	294	91	http://www.mirdb.org/cgi-bin/mature_mir.cgi?name=hsa-miR-20a-5p	KLF11	8462	Kruppel like factor 11
hsa-miR-20a-5p	MIMAT0000075	2854173	http://www.mirdb.org/cgi-bin/target_detail.cgi?targetID=2854173	295	91	http://www.mirdb.org/cgi-bin/mature_mir.cgi?name=hsa-miR-20a-5p	PCDHA8	56140	protocadherin alpha 8
hsa-miR-20a-5p	MIMAT0000075	2854174	http://www.mirdb.org/cgi-bin/target_detail.cgi?targetID=2854174	296	91	http://www.mirdb.org/cgi-bin/mature_mir.cgi?name=hsa-miR-20a-5p	PCDHAC1	56135	protocadherin alpha subfamily C, 1
hsa-miR-20a-5p	MIMAT0000075	2854209	http://www.mirdb.org/cgi-bin/target_detail.cgi?targetID=2854209	297	91	http://www.mirdb.org/cgi-bin/mature_mir.cgi?name=hsa-miR-20a-5p	GNB5	10681	G protein subunit beta 5
hsa-miR-20a-5p	MIMAT0000075	2854233	http://www.mirdb.org/cgi-bin/target_detail.cgi?targetID=2854233	298	91	http://www.mirdb.org/cgi-bin/mature_mir.cgi?name=hsa-miR-20a-5p	CCDC71L	168455	coiled-coil domain containing 71 like
hsa-miR-20a-5p	MIMAT0000075	2854275	http://www.mirdb.org/cgi-bin/target_detail.cgi?targetID=2854275	299	91	http://www.mirdb.org/cgi-bin/mature_mir.cgi?name=hsa-miR-20a-5p	RB1CC1	9821	RB1 inducible coiled-coil 1
hsa-miR-20a-5p	MIMAT0000075	2854292	http://www.mirdb.org/cgi-bin/target_detail.cgi?targetID=2854292	300	91	http://www.mirdb.org/cgi-bin/mature_mir.cgi?name=hsa-miR-20a-5p	ARHGAP1	392	Rho GTPase activating protein 1
hsa-miR-20a-5p	MIMAT0000075	2854318	http://www.mirdb.org/cgi-bin/target_detail.cgi?targetID=2854318	301	91	http://www.mirdb.org/cgi-bin/mature_mir.cgi?name=hsa-miR-20a-5p	TET1	80312	tet methylcytosine dioxygenase 1
hsa-miR-20a-5p	MIMAT0000075	2854379	http://www.mirdb.org/cgi-bin/target_detail.cgi?targetID=2854379	302	91	http://www.mirdb.org/cgi-bin/mature_mir.cgi?name=hsa-miR-20a-5p	PCDHAC2	56134	protocadherin alpha subfamily C, 2
hsa-miR-20a-5p	MIMAT0000075	2854386	http://www.mirdb.org/cgi-bin/target_detail.cgi?targetID=2854386	303	91	http://www.mirdb.org/cgi-bin/mature_mir.cgi?name=hsa-miR-20a-5p	PCDHA13	56136	protocadherin alpha 13
hsa-miR-20a-5p	MIMAT0000075	2854416	http://www.mirdb.org/cgi-bin/target_detail.cgi?targetID=2854416	304	91	http://www.mirdb.org/cgi-bin/mature_mir.cgi?name=hsa-miR-20a-5p	KIAA1191	57179	KIAA1191
hsa-miR-20a-5p	MIMAT0000075	2854473	http://www.mirdb.org/cgi-bin/target_detail.cgi?targetID=2854473	305	91	http://www.mirdb.org/cgi-bin/mature_mir.cgi?name=hsa-miR-20a-5p	ZFAND4	93550	zinc finger AN1-type containing 4
hsa-miR-20a-5p	MIMAT0000075	2854509	http://www.mirdb.org/cgi-bin/target_detail.cgi?targetID=2854509	306	91	http://www.mirdb.org/cgi-bin/mature_mir.cgi?name=hsa-miR-20a-5p	ANKFY1	51479	ankyrin repeat and FYVE domain containing 1
hsa-miR-20a-5p	MIMAT0000075	2854514	http://www.mirdb.org/cgi-bin/target_detail.cgi?targetID=2854514	307	91	http://www.mirdb.org/cgi-bin/mature_mir.cgi?name=hsa-miR-20a-5p	P2RX4	5025	purinergic receptor P2X 4
hsa-miR-20a-5p	MIMAT0000075	2854555	http://www.mirdb.org/cgi-bin/target_detail.cgi?targetID=2854555	308	91	http://www.mirdb.org/cgi-bin/mature_mir.cgi?name=hsa-miR-20a-5p	ERC1	23085	ELKS/RAB6-interacting/CAST family member 1
hsa-miR-20a-5p	MIMAT0000075	2854591	http://www.mirdb.org/cgi-bin/target_detail.cgi?targetID=2854591	309	91	http://www.mirdb.org/cgi-bin/mature_mir.cgi?name=hsa-miR-20a-5p	PCDHA10	56139	protocadherin alpha 10
hsa-miR-20a-5p	MIMAT0000075	2854592	http://www.mirdb.org/cgi-bin/target_detail.cgi?targetID=2854592	310	91	http://www.mirdb.org/cgi-bin/mature_mir.cgi?name=hsa-miR-20a-5p	C7orf43	55262	chromosome 7 open reading frame 43
hsa-miR-20a-5p	MIMAT0000075	2854608	http://www.mirdb.org/cgi-bin/target_detail.cgi?targetID=2854608	311	91	http://www.mirdb.org/cgi-bin/mature_mir.cgi?name=hsa-miR-20a-5p	PCDHA5	56143	protocadherin alpha 5
hsa-miR-20a-5p	MIMAT0000075	2854656	http://www.mirdb.org/cgi-bin/target_detail.cgi?targetID=2854656	312	91	http://www.mirdb.org/cgi-bin/mature_mir.cgi?name=hsa-miR-20a-5p	FNDC3B	64778	fibronectin type III domain containing 3B
hsa-miR-20a-5p	MIMAT0000075	2854710	http://www.mirdb.org/cgi-bin/target_detail.cgi?targetID=2854710	313	91	http://www.mirdb.org/cgi-bin/mature_mir.cgi?name=hsa-miR-20a-5p	PCDHA6	56142	protocadherin alpha 6
hsa-miR-20a-5p	MIMAT0000075	2854718	http://www.mirdb.org/cgi-bin/target_detail.cgi?targetID=2854718	314	91	http://www.mirdb.org/cgi-bin/mature_mir.cgi?name=hsa-miR-20a-5p	NBEA	26960	neurobeachin
hsa-miR-20a-5p	MIMAT0000075	2854755	http://www.mirdb.org/cgi-bin/target_detail.cgi?targetID=2854755	315	91	http://www.mirdb.org/cgi-bin/mature_mir.cgi?name=hsa-miR-20a-5p	PCDHA11	56138	protocadherin alpha 11
hsa-miR-20a-5p	MIMAT0000075	2854759	http://www.mirdb.org/cgi-bin/target_detail.cgi?targetID=2854759	316	91	http://www.mirdb.org/cgi-bin/mature_mir.cgi?name=hsa-miR-20a-5p	TRIM3	10612	tripartite motif containing 3
hsa-miR-20a-5p	MIMAT0000075	2854806	http://www.mirdb.org/cgi-bin/target_detail.cgi?targetID=2854806	317	91	http://www.mirdb.org/cgi-bin/mature_mir.cgi?name=hsa-miR-20a-5p	PCDHA3	56145	protocadherin alpha 3
hsa-miR-20a-5p	MIMAT0000075	2854824	http://www.mirdb.org/cgi-bin/target_detail.cgi?targetID=2854824	318	91	http://www.mirdb.org/cgi-bin/mature_mir.cgi?name=hsa-miR-20a-5p	DAB2	1601	DAB2, clathrin adaptor protein
hsa-miR-20a-5p	MIMAT0000075	2854828	http://www.mirdb.org/cgi-bin/target_detail.cgi?targetID=2854828	319	91	http://www.mirdb.org/cgi-bin/mature_mir.cgi?name=hsa-miR-20a-5p	USP28	57646	ubiquitin specific peptidase 28
hsa-miR-20a-5p	MIMAT0000075	2854855	http://www.mirdb.org/cgi-bin/target_detail.cgi?targetID=2854855	320	91	http://www.mirdb.org/cgi-bin/mature_mir.cgi?name=hsa-miR-20a-5p	ZBTB33	10009	zinc finger and BTB domain containing 33
hsa-miR-20a-5p	MIMAT0000075	2854928	http://www.mirdb.org/cgi-bin/target_detail.cgi?targetID=2854928	321	91	http://www.mirdb.org/cgi-bin/mature_mir.cgi?name=hsa-miR-20a-5p	APCDD1	147495	APC down-regulated 1
hsa-miR-20a-5p	MIMAT0000075	2855032	http://www.mirdb.org/cgi-bin/target_detail.cgi?targetID=2855032	322	91	http://www.mirdb.org/cgi-bin/mature_mir.cgi?name=hsa-miR-20a-5p	RPS6KA4	8986	ribosomal protein S6 kinase A4
hsa-miR-20a-5p	MIMAT0000075	2855063	http://www.mirdb.org/cgi-bin/target_detail.cgi?targetID=2855063	323	91	http://www.mirdb.org/cgi-bin/mature_mir.cgi?name=hsa-miR-20a-5p	SLC16A9	220963	solute carrier family 16 member 9
hsa-miR-20a-5p	MIMAT0000075	2855066	http://www.mirdb.org/cgi-bin/target_detail.cgi?targetID=2855066	324	91	http://www.mirdb.org/cgi-bin/mature_mir.cgi?name=hsa-miR-20a-5p	CC2D1A	54862	coiled-coil and C2 domain containing 1A
hsa-miR-20a-5p	MIMAT0000075	2855091	http://www.mirdb.org/cgi-bin/target_detail.cgi?targetID=2855091	325	91	http://www.mirdb.org/cgi-bin/mature_mir.cgi?name=hsa-miR-20a-5p	WDFY3	23001	WD repeat and FYVE domain containing 3
hsa-miR-20a-5p	MIMAT0000075	2855094	http://www.mirdb.org/cgi-bin/target_detail.cgi?targetID=2855094	326	91	http://www.mirdb.org/cgi-bin/mature_mir.cgi?name=hsa-miR-20a-5p	FEM1C	56929	fem-1 homolog C
hsa-miR-20a-5p	MIMAT0000075	2855108	http://www.mirdb.org/cgi-bin/target_detail.cgi?targetID=2855108	327	91	http://www.mirdb.org/cgi-bin/mature_mir.cgi?name=hsa-miR-20a-5p	PCDHA4	56144	protocadherin alpha 4
hsa-miR-20a-5p	MIMAT0000075	2855141	http://www.mirdb.org/cgi-bin/target_detail.cgi?targetID=2855141	328	91	http://www.mirdb.org/cgi-bin/mature_mir.cgi?name=hsa-miR-20a-5p	TIAM1	7074	T cell lymphoma invasion and metastasis 1
hsa-miR-20a-5p	MIMAT0000075	2855156	http://www.mirdb.org/cgi-bin/target_detail.cgi?targetID=2855156	329	91	http://www.mirdb.org/cgi-bin/mature_mir.cgi?name=hsa-miR-20a-5p	LYST	1130	lysosomal trafficking regulator
hsa-miR-20a-5p	MIMAT0000075	2855161	http://www.mirdb.org/cgi-bin/target_detail.cgi?targetID=2855161	330	91	http://www.mirdb.org/cgi-bin/mature_mir.cgi?name=hsa-miR-20a-5p	RAB8B	51762	RAB8B, member RAS oncogene family
hsa-miR-20a-5p	MIMAT0000075	2855170	http://www.mirdb.org/cgi-bin/target_detail.cgi?targetID=2855170	331	91	http://www.mirdb.org/cgi-bin/mature_mir.cgi?name=hsa-miR-20a-5p	IL6ST	3572	interleukin 6 signal transducer
hsa-miR-20a-5p	MIMAT0000075	2855172	http://www.mirdb.org/cgi-bin/target_detail.cgi?targetID=2855172	332	91	http://www.mirdb.org/cgi-bin/mature_mir.cgi?name=hsa-miR-20a-5p	PCDHA1	56147	protocadherin alpha 1
hsa-miR-20a-5p	MIMAT0000075	2855200	http://www.mirdb.org/cgi-bin/target_detail.cgi?targetID=2855200	333	91	http://www.mirdb.org/cgi-bin/mature_mir.cgi?name=hsa-miR-20a-5p	STK38	11329	serine/threonine kinase 38
hsa-miR-20a-5p	MIMAT0000075	2855215	http://www.mirdb.org/cgi-bin/target_detail.cgi?targetID=2855215	334	91	http://www.mirdb.org/cgi-bin/mature_mir.cgi?name=hsa-miR-20a-5p	LDLR	3949	low density lipoprotein receptor
hsa-miR-20a-5p	MIMAT0000075	2855233	http://www.mirdb.org/cgi-bin/target_detail.cgi?targetID=2855233	335	91	http://www.mirdb.org/cgi-bin/mature_mir.cgi?name=hsa-miR-20a-5p	CERCAM	51148	cerebral endothelial cell adhesion molecule
hsa-miR-20a-5p	MIMAT0000075	2855234	http://www.mirdb.org/cgi-bin/target_detail.cgi?targetID=2855234	336	91	http://www.mirdb.org/cgi-bin/mature_mir.cgi?name=hsa-miR-20a-5p	THRA	7067	thyroid hormone receptor alpha
hsa-miR-20a-5p	MIMAT0000075	2855242	http://www.mirdb.org/cgi-bin/target_detail.cgi?targetID=2855242	337	91	http://www.mirdb.org/cgi-bin/mature_mir.cgi?name=hsa-miR-20a-5p	PRR15	222171	proline rich 15
hsa-miR-20a-5p	MIMAT0000075	2855249	http://www.mirdb.org/cgi-bin/target_detail.cgi?targetID=2855249	338	91	http://www.mirdb.org/cgi-bin/mature_mir.cgi?name=hsa-miR-20a-5p	LRRC55	219527	leucine rich repeat containing 55
hsa-miR-20a-5p	MIMAT0000075	2855260	http://www.mirdb.org/cgi-bin/target_detail.cgi?targetID=2855260	339	91	http://www.mirdb.org/cgi-bin/mature_mir.cgi?name=hsa-miR-20a-5p	SMOC1	64093	SPARC related modular calcium binding 1
hsa-miR-20a-5p	MIMAT0000075	2855293	http://www.mirdb.org/cgi-bin/target_detail.cgi?targetID=2855293	340	91	http://www.mirdb.org/cgi-bin/mature_mir.cgi?name=hsa-miR-20a-5p	PCDHA7	56141	protocadherin alpha 7
hsa-miR-20a-5p	MIMAT0000075	2855314	http://www.mirdb.org/cgi-bin/target_detail.cgi?targetID=2855314	341	91	http://www.mirdb.org/cgi-bin/mature_mir.cgi?name=hsa-miR-20a-5p	PCDHA2	56146	protocadherin alpha 2
hsa-miR-20a-5p	MIMAT0000075	2855381	http://www.mirdb.org/cgi-bin/target_detail.cgi?targetID=2855381	342	91	http://www.mirdb.org/cgi-bin/mature_mir.cgi?name=hsa-miR-20a-5p	MAP10	54627	microtubule associated protein 10
hsa-miR-20a-5p	MIMAT0000075	2855385	http://www.mirdb.org/cgi-bin/target_detail.cgi?targetID=2855385	343	91	http://www.mirdb.org/cgi-bin/mature_mir.cgi?name=hsa-miR-20a-5p	PCDHA12	56137	protocadherin alpha 12
hsa-miR-20a-5p	MIMAT0000075	2855437	http://www.mirdb.org/cgi-bin/target_detail.cgi?targetID=2855437	344	91	http://www.mirdb.org/cgi-bin/mature_mir.cgi?name=hsa-miR-20a-5p	UBE3C	9690	ubiquitin protein ligase E3C
hsa-miR-20a-5p	MIMAT0000075	2854131	http://www.mirdb.org/cgi-bin/target_detail.cgi?targetID=2854131	345	90	http://www.mirdb.org/cgi-bin/mature_mir.cgi?name=hsa-miR-20a-5p	SLC33A1	9197	solute carrier family 33 member 1
hsa-miR-20a-5p	MIMAT0000075	2854137	http://www.mirdb.org/cgi-bin/target_detail.cgi?targetID=2854137	346	90	http://www.mirdb.org/cgi-bin/mature_mir.cgi?name=hsa-miR-20a-5p	ENTPD4	9583	ectonucleoside triphosphate diphosphohydrolase 4
hsa-miR-20a-5p	MIMAT0000075	2854159	http://www.mirdb.org/cgi-bin/target_detail.cgi?targetID=2854159	347	90	http://www.mirdb.org/cgi-bin/mature_mir.cgi?name=hsa-miR-20a-5p	S1PR1	1901	sphingosine-1-phosphate receptor 1
hsa-miR-20a-5p	MIMAT0000075	2854262	http://www.mirdb.org/cgi-bin/target_detail.cgi?targetID=2854262	348	90	http://www.mirdb.org/cgi-bin/mature_mir.cgi?name=hsa-miR-20a-5p	GOLGA1	2800	golgin A1
hsa-miR-20a-5p	MIMAT0000075	2854285	http://www.mirdb.org/cgi-bin/target_detail.cgi?targetID=2854285	349	90	http://www.mirdb.org/cgi-bin/mature_mir.cgi?name=hsa-miR-20a-5p	BICC1	80114	BicC family RNA binding protein 1
hsa-miR-20a-5p	MIMAT0000075	2854288	http://www.mirdb.org/cgi-bin/target_detail.cgi?targetID=2854288	350	90	http://www.mirdb.org/cgi-bin/mature_mir.cgi?name=hsa-miR-20a-5p	ARHGEF10	9639	Rho guanine nucleotide exchange factor 10
hsa-miR-20a-5p	MIMAT0000075	2854368	http://www.mirdb.org/cgi-bin/target_detail.cgi?targetID=2854368	351	90	http://www.mirdb.org/cgi-bin/mature_mir.cgi?name=hsa-miR-20a-5p	KIF23	9493	kinesin family member 23
hsa-miR-20a-5p	MIMAT0000075	2854374	http://www.mirdb.org/cgi-bin/target_detail.cgi?targetID=2854374	352	90	http://www.mirdb.org/cgi-bin/mature_mir.cgi?name=hsa-miR-20a-5p	SLC4A8	9498	solute carrier family 4 member 8
hsa-miR-20a-5p	MIMAT0000075	2854415	http://www.mirdb.org/cgi-bin/target_detail.cgi?targetID=2854415	353	90	http://www.mirdb.org/cgi-bin/mature_mir.cgi?name=hsa-miR-20a-5p	CSRNP3	80034	cysteine and serine rich nuclear protein 3
hsa-miR-20a-5p	MIMAT0000075	2854443	http://www.mirdb.org/cgi-bin/target_detail.cgi?targetID=2854443	354	90	http://www.mirdb.org/cgi-bin/mature_mir.cgi?name=hsa-miR-20a-5p	CRY2	1408	cryptochrome circadian regulator 2
hsa-miR-20a-5p	MIMAT0000075	2854460	http://www.mirdb.org/cgi-bin/target_detail.cgi?targetID=2854460	355	90	http://www.mirdb.org/cgi-bin/mature_mir.cgi?name=hsa-miR-20a-5p	PXK	54899	PX domain containing serine/threonine kinase like
hsa-miR-20a-5p	MIMAT0000075	2854542	http://www.mirdb.org/cgi-bin/target_detail.cgi?targetID=2854542	356	90	http://www.mirdb.org/cgi-bin/mature_mir.cgi?name=hsa-miR-20a-5p	ATP12A	479	ATPase H+/K+ transporting non-gastric alpha2 subunit
hsa-miR-20a-5p	MIMAT0000075	2854599	http://www.mirdb.org/cgi-bin/target_detail.cgi?targetID=2854599	357	90	http://www.mirdb.org/cgi-bin/mature_mir.cgi?name=hsa-miR-20a-5p	MAPK1	5594	mitogen-activated protein kinase 1
hsa-miR-20a-5p	MIMAT0000075	2854610	http://www.mirdb.org/cgi-bin/target_detail.cgi?targetID=2854610	358	90	http://www.mirdb.org/cgi-bin/mature_mir.cgi?name=hsa-miR-20a-5p	CHP2	63928	calcineurin like EF-hand protein 2
hsa-miR-20a-5p	MIMAT0000075	2854612	http://www.mirdb.org/cgi-bin/target_detail.cgi?targetID=2854612	359	90	http://www.mirdb.org/cgi-bin/mature_mir.cgi?name=hsa-miR-20a-5p	MTMR3	8897	myotubularin related protein 3
hsa-miR-20a-5p	MIMAT0000075	2854649	http://www.mirdb.org/cgi-bin/target_detail.cgi?targetID=2854649	360	90	http://www.mirdb.org/cgi-bin/mature_mir.cgi?name=hsa-miR-20a-5p	CXCL6	6372	C-X-C motif chemokine ligand 6
hsa-miR-20a-5p	MIMAT0000075	2854706	http://www.mirdb.org/cgi-bin/target_detail.cgi?targetID=2854706	361	90	http://www.mirdb.org/cgi-bin/mature_mir.cgi?name=hsa-miR-20a-5p	SLC16A6	9120	solute carrier family 16 member 6
hsa-miR-20a-5p	MIMAT0000075	2854724	http://www.mirdb.org/cgi-bin/target_detail.cgi?targetID=2854724	362	90	http://www.mirdb.org/cgi-bin/mature_mir.cgi?name=hsa-miR-20a-5p	CREB1	1385	cAMP responsive element binding protein 1
hsa-miR-20a-5p	MIMAT0000075	2854745	http://www.mirdb.org/cgi-bin/target_detail.cgi?targetID=2854745	363	90	http://www.mirdb.org/cgi-bin/mature_mir.cgi?name=hsa-miR-20a-5p	ARHGEF18	23370	Rho/Rac guanine nucleotide exchange factor 18
hsa-miR-20a-5p	MIMAT0000075	2854767	http://www.mirdb.org/cgi-bin/target_detail.cgi?targetID=2854767	364	90	http://www.mirdb.org/cgi-bin/mature_mir.cgi?name=hsa-miR-20a-5p	NACC2	138151	NACC family member 2
hsa-miR-20a-5p	MIMAT0000075	2854836	http://www.mirdb.org/cgi-bin/target_detail.cgi?targetID=2854836	365	90	http://www.mirdb.org/cgi-bin/mature_mir.cgi?name=hsa-miR-20a-5p	ORMDL3	94103	ORMDL sphingolipid biosynthesis regulator 3
hsa-miR-20a-5p	MIMAT0000075	2854906	http://www.mirdb.org/cgi-bin/target_detail.cgi?targetID=2854906	366	90	http://www.mirdb.org/cgi-bin/mature_mir.cgi?name=hsa-miR-20a-5p	GPATCH2	55105	G-patch domain containing 2
hsa-miR-20a-5p	MIMAT0000075	2854911	http://www.mirdb.org/cgi-bin/target_detail.cgi?targetID=2854911	367	90	http://www.mirdb.org/cgi-bin/mature_mir.cgi?name=hsa-miR-20a-5p	RGMA	56963	repulsive guidance molecule BMP co-receptor a
hsa-miR-20a-5p	MIMAT0000075	2854969	http://www.mirdb.org/cgi-bin/target_detail.cgi?targetID=2854969	368	90	http://www.mirdb.org/cgi-bin/mature_mir.cgi?name=hsa-miR-20a-5p	SQSTM1	8878	sequestosome 1
hsa-miR-20a-5p	MIMAT0000075	2854989	http://www.mirdb.org/cgi-bin/target_detail.cgi?targetID=2854989	369	90	http://www.mirdb.org/cgi-bin/mature_mir.cgi?name=hsa-miR-20a-5p	WDR37	22884	WD repeat domain 37
hsa-miR-20a-5p	MIMAT0000075	2855003	http://www.mirdb.org/cgi-bin/target_detail.cgi?targetID=2855003	370	90	http://www.mirdb.org/cgi-bin/mature_mir.cgi?name=hsa-miR-20a-5p	AFG1L	246269	AFG1 like ATPase
hsa-miR-20a-5p	MIMAT0000075	2855111	http://www.mirdb.org/cgi-bin/target_detail.cgi?targetID=2855111	371	90	http://www.mirdb.org/cgi-bin/mature_mir.cgi?name=hsa-miR-20a-5p	AMER2	219287	APC membrane recruitment protein 2
hsa-miR-20a-5p	MIMAT0000075	2855119	http://www.mirdb.org/cgi-bin/target_detail.cgi?targetID=2855119	372	90	http://www.mirdb.org/cgi-bin/mature_mir.cgi?name=hsa-miR-20a-5p	FAM210A	125228	family with sequence similarity 210 member A
hsa-miR-20a-5p	MIMAT0000075	2855133	http://www.mirdb.org/cgi-bin/target_detail.cgi?targetID=2855133	373	90	http://www.mirdb.org/cgi-bin/mature_mir.cgi?name=hsa-miR-20a-5p	NAA30	122830	N(alpha)-acetyltransferase 30, NatC catalytic subunit
hsa-miR-20a-5p	MIMAT0000075	2855179	http://www.mirdb.org/cgi-bin/target_detail.cgi?targetID=2855179	374	90	http://www.mirdb.org/cgi-bin/mature_mir.cgi?name=hsa-miR-20a-5p	KPNA2	3838	karyopherin subunit alpha 2
hsa-miR-20a-5p	MIMAT0000075	2855258	http://www.mirdb.org/cgi-bin/target_detail.cgi?targetID=2855258	375	90	http://www.mirdb.org/cgi-bin/mature_mir.cgi?name=hsa-miR-20a-5p	PLXDC2	84898	plexin domain containing 2
hsa-miR-20a-5p	MIMAT0000075	2855269	http://www.mirdb.org/cgi-bin/target_detail.cgi?targetID=2855269	376	90	http://www.mirdb.org/cgi-bin/mature_mir.cgi?name=hsa-miR-20a-5p	MEX3D	399664	mex-3 RNA binding family member D
hsa-miR-20a-5p	MIMAT0000075	2855274	http://www.mirdb.org/cgi-bin/target_detail.cgi?targetID=2855274	377	90	http://www.mirdb.org/cgi-bin/mature_mir.cgi?name=hsa-miR-20a-5p	KLHL15	80311	kelch like family member 15
hsa-miR-20a-5p	MIMAT0000075	2855282	http://www.mirdb.org/cgi-bin/target_detail.cgi?targetID=2855282	378	90	http://www.mirdb.org/cgi-bin/mature_mir.cgi?name=hsa-miR-20a-5p	ARHGEF11	9826	Rho guanine nucleotide exchange factor 11
hsa-miR-20a-5p	MIMAT0000075	2855356	http://www.mirdb.org/cgi-bin/target_detail.cgi?targetID=2855356	379	90	http://www.mirdb.org/cgi-bin/mature_mir.cgi?name=hsa-miR-20a-5p	SSX2IP	117178	SSX family member 2 interacting protein
hsa-miR-20a-5p	MIMAT0000075	2855380	http://www.mirdb.org/cgi-bin/target_detail.cgi?targetID=2855380	380	90	http://www.mirdb.org/cgi-bin/mature_mir.cgi?name=hsa-miR-20a-5p	FBXO31	79791	F-box protein 31
hsa-miR-20a-5p	MIMAT0000075	2855421	http://www.mirdb.org/cgi-bin/target_detail.cgi?targetID=2855421	381	90	http://www.mirdb.org/cgi-bin/mature_mir.cgi?name=hsa-miR-20a-5p	ST6GALNAC6	30815	ST6 N-acetylgalactosaminide alpha-2,6-sialyltransferase 6
hsa-miR-20a-5p	MIMAT0000075	2855428	http://www.mirdb.org/cgi-bin/target_detail.cgi?targetID=2855428	382	90	http://www.mirdb.org/cgi-bin/mature_mir.cgi?name=hsa-miR-20a-5p	DPYSL2	1808	dihydropyrimidinase like 2
hsa-miR-20a-5p	MIMAT0000075	2855440	http://www.mirdb.org/cgi-bin/target_detail.cgi?targetID=2855440	383	90	http://www.mirdb.org/cgi-bin/mature_mir.cgi?name=hsa-miR-20a-5p	OXR1	55074	oxidation resistance 1
hsa-miR-20a-5p	MIMAT0000075	2855447	http://www.mirdb.org/cgi-bin/target_detail.cgi?targetID=2855447	384	90	http://www.mirdb.org/cgi-bin/mature_mir.cgi?name=hsa-miR-20a-5p	OSTM1	28962	osteoclastogenesis associated transmembrane protein 1
hsa-miR-20a-5p	MIMAT0000075	2854090	http://www.mirdb.org/cgi-bin/target_detail.cgi?targetID=2854090	385	89	http://www.mirdb.org/cgi-bin/mature_mir.cgi?name=hsa-miR-20a-5p	MAP3K9	4293	mitogen-activated protein kinase kinase kinase 9
hsa-miR-20a-5p	MIMAT0000075	2854133	http://www.mirdb.org/cgi-bin/target_detail.cgi?targetID=2854133	386	89	http://www.mirdb.org/cgi-bin/mature_mir.cgi?name=hsa-miR-20a-5p	FAM13A	10144	family with sequence similarity 13 member A
hsa-miR-20a-5p	MIMAT0000075	2854258	http://www.mirdb.org/cgi-bin/target_detail.cgi?targetID=2854258	387	89	http://www.mirdb.org/cgi-bin/mature_mir.cgi?name=hsa-miR-20a-5p	SERF1B	728492	small EDRK-rich factor 1B
hsa-miR-20a-5p	MIMAT0000075	2854282	http://www.mirdb.org/cgi-bin/target_detail.cgi?targetID=2854282	388	89	http://www.mirdb.org/cgi-bin/mature_mir.cgi?name=hsa-miR-20a-5p	APP	351	amyloid beta precursor protein
hsa-miR-20a-5p	MIMAT0000075	2854310	http://www.mirdb.org/cgi-bin/target_detail.cgi?targetID=2854310	389	89	http://www.mirdb.org/cgi-bin/mature_mir.cgi?name=hsa-miR-20a-5p	ABL2	27	ABL proto-oncogene 2, non-receptor tyrosine kinase
hsa-miR-20a-5p	MIMAT0000075	2854317	http://www.mirdb.org/cgi-bin/target_detail.cgi?targetID=2854317	390	89	http://www.mirdb.org/cgi-bin/mature_mir.cgi?name=hsa-miR-20a-5p	MFAP3L	9848	microfibril associated protein 3 like
hsa-miR-20a-5p	MIMAT0000075	2854373	http://www.mirdb.org/cgi-bin/target_detail.cgi?targetID=2854373	391	89	http://www.mirdb.org/cgi-bin/mature_mir.cgi?name=hsa-miR-20a-5p	ROCK2	9475	Rho associated coiled-coil containing protein kinase 2
hsa-miR-20a-5p	MIMAT0000075	2854378	http://www.mirdb.org/cgi-bin/target_detail.cgi?targetID=2854378	392	89	http://www.mirdb.org/cgi-bin/mature_mir.cgi?name=hsa-miR-20a-5p	IRF1	3659	interferon regulatory factor 1
hsa-miR-20a-5p	MIMAT0000075	2854387	http://www.mirdb.org/cgi-bin/target_detail.cgi?targetID=2854387	393	89	http://www.mirdb.org/cgi-bin/mature_mir.cgi?name=hsa-miR-20a-5p	DCBLD2	131566	discoidin, CUB and LCCL domain containing 2
hsa-miR-20a-5p	MIMAT0000075	2854399	http://www.mirdb.org/cgi-bin/target_detail.cgi?targetID=2854399	394	89	http://www.mirdb.org/cgi-bin/mature_mir.cgi?name=hsa-miR-20a-5p	FBXO21	23014	F-box protein 21
hsa-miR-20a-5p	MIMAT0000075	2854455	http://www.mirdb.org/cgi-bin/target_detail.cgi?targetID=2854455	395	89	http://www.mirdb.org/cgi-bin/mature_mir.cgi?name=hsa-miR-20a-5p	OLFM3	118427	olfactomedin 3
hsa-miR-20a-5p	MIMAT0000075	2854526	http://www.mirdb.org/cgi-bin/target_detail.cgi?targetID=2854526	396	89	http://www.mirdb.org/cgi-bin/mature_mir.cgi?name=hsa-miR-20a-5p	ZBTB18	10472	zinc finger and BTB domain containing 18
hsa-miR-20a-5p	MIMAT0000075	2854652	http://www.mirdb.org/cgi-bin/target_detail.cgi?targetID=2854652	397	89	http://www.mirdb.org/cgi-bin/mature_mir.cgi?name=hsa-miR-20a-5p	HTR2A	3356	5-hydroxytryptamine receptor 2A
hsa-miR-20a-5p	MIMAT0000075	2854668	http://www.mirdb.org/cgi-bin/target_detail.cgi?targetID=2854668	398	89	http://www.mirdb.org/cgi-bin/mature_mir.cgi?name=hsa-miR-20a-5p	NIPA1	123606	NIPA magnesium transporter 1
hsa-miR-20a-5p	MIMAT0000075	2854671	http://www.mirdb.org/cgi-bin/target_detail.cgi?targetID=2854671	399	89	http://www.mirdb.org/cgi-bin/mature_mir.cgi?name=hsa-miR-20a-5p	LHX6	26468	LIM homeobox 6
hsa-miR-20a-5p	MIMAT0000075	2854680	http://www.mirdb.org/cgi-bin/target_detail.cgi?targetID=2854680	400	89	http://www.mirdb.org/cgi-bin/mature_mir.cgi?name=hsa-miR-20a-5p	DNAL1	83544	dynein axonemal light chain 1
hsa-miR-20a-5p	MIMAT0000075	2854703	http://www.mirdb.org/cgi-bin/target_detail.cgi?targetID=2854703	401	89	http://www.mirdb.org/cgi-bin/mature_mir.cgi?name=hsa-miR-20a-5p	CHD5	26038	chromodomain helicase DNA binding protein 5
hsa-miR-20a-5p	MIMAT0000075	2854792	http://www.mirdb.org/cgi-bin/target_detail.cgi?targetID=2854792	402	89	http://www.mirdb.org/cgi-bin/mature_mir.cgi?name=hsa-miR-20a-5p	TANC1	85461	tetratricopeptide repeat, ankyrin repeat and coiled-coil containing 1
hsa-miR-20a-5p	MIMAT0000075	2854799	http://www.mirdb.org/cgi-bin/target_detail.cgi?targetID=2854799	403	89	http://www.mirdb.org/cgi-bin/mature_mir.cgi?name=hsa-miR-20a-5p	BTN3A1	11119	butyrophilin subfamily 3 member A1
hsa-miR-20a-5p	MIMAT0000075	2854811	http://www.mirdb.org/cgi-bin/target_detail.cgi?targetID=2854811	404	89	http://www.mirdb.org/cgi-bin/mature_mir.cgi?name=hsa-miR-20a-5p	BTBD7	55727	BTB domain containing 7
hsa-miR-20a-5p	MIMAT0000075	2854820	http://www.mirdb.org/cgi-bin/target_detail.cgi?targetID=2854820	405	89	http://www.mirdb.org/cgi-bin/mature_mir.cgi?name=hsa-miR-20a-5p	CRYBG3	131544	crystallin beta-gamma domain containing 3
hsa-miR-20a-5p	MIMAT0000075	2854892	http://www.mirdb.org/cgi-bin/target_detail.cgi?targetID=2854892	406	89	http://www.mirdb.org/cgi-bin/mature_mir.cgi?name=hsa-miR-20a-5p	WNK3	65267	WNK lysine deficient protein kinase 3
hsa-miR-20a-5p	MIMAT0000075	2854922	http://www.mirdb.org/cgi-bin/target_detail.cgi?targetID=2854922	407	89	http://www.mirdb.org/cgi-bin/mature_mir.cgi?name=hsa-miR-20a-5p	IL1RAP	3556	interleukin 1 receptor accessory protein
hsa-miR-20a-5p	MIMAT0000075	2854963	http://www.mirdb.org/cgi-bin/target_detail.cgi?targetID=2854963	408	89	http://www.mirdb.org/cgi-bin/mature_mir.cgi?name=hsa-miR-20a-5p	AGFG2	3268	ArfGAP with FG repeats 2
hsa-miR-20a-5p	MIMAT0000075	2855042	http://www.mirdb.org/cgi-bin/target_detail.cgi?targetID=2855042	409	89	http://www.mirdb.org/cgi-bin/mature_mir.cgi?name=hsa-miR-20a-5p	TNFAIP1	7126	TNF alpha induced protein 1
hsa-miR-20a-5p	MIMAT0000075	2855056	http://www.mirdb.org/cgi-bin/target_detail.cgi?targetID=2855056	410	89	http://www.mirdb.org/cgi-bin/mature_mir.cgi?name=hsa-miR-20a-5p	SMOC2	64094	SPARC related modular calcium binding 2
hsa-miR-20a-5p	MIMAT0000075	2855100	http://www.mirdb.org/cgi-bin/target_detail.cgi?targetID=2855100	411	89	http://www.mirdb.org/cgi-bin/mature_mir.cgi?name=hsa-miR-20a-5p	SERF1A	8293	small EDRK-rich factor 1A
hsa-miR-20a-5p	MIMAT0000075	2855122	http://www.mirdb.org/cgi-bin/target_detail.cgi?targetID=2855122	412	89	http://www.mirdb.org/cgi-bin/mature_mir.cgi?name=hsa-miR-20a-5p	RLIM	51132	ring finger protein, LIM domain interacting
hsa-miR-20a-5p	MIMAT0000075	2855149	http://www.mirdb.org/cgi-bin/target_detail.cgi?targetID=2855149	413	89	http://www.mirdb.org/cgi-bin/mature_mir.cgi?name=hsa-miR-20a-5p	SRGAP1	57522	SLIT-ROBO Rho GTPase activating protein 1
hsa-miR-20a-5p	MIMAT0000075	2855165	http://www.mirdb.org/cgi-bin/target_detail.cgi?targetID=2855165	414	89	http://www.mirdb.org/cgi-bin/mature_mir.cgi?name=hsa-miR-20a-5p	OSR1	130497	odd-skipped related transcription factor 1
hsa-miR-20a-5p	MIMAT0000075	2855195	http://www.mirdb.org/cgi-bin/target_detail.cgi?targetID=2855195	415	89	http://www.mirdb.org/cgi-bin/mature_mir.cgi?name=hsa-miR-20a-5p	TNKS1BP1	85456	tankyrase 1 binding protein 1
hsa-miR-20a-5p	MIMAT0000075	2855202	http://www.mirdb.org/cgi-bin/target_detail.cgi?targetID=2855202	416	89	http://www.mirdb.org/cgi-bin/mature_mir.cgi?name=hsa-miR-20a-5p	SLC22A23	63027	solute carrier family 22 member 23
hsa-miR-20a-5p	MIMAT0000075	2855228	http://www.mirdb.org/cgi-bin/target_detail.cgi?targetID=2855228	417	89	http://www.mirdb.org/cgi-bin/mature_mir.cgi?name=hsa-miR-20a-5p	GOSR1	9527	golgi SNAP receptor complex member 1
hsa-miR-20a-5p	MIMAT0000075	2855230	http://www.mirdb.org/cgi-bin/target_detail.cgi?targetID=2855230	418	89	http://www.mirdb.org/cgi-bin/mature_mir.cgi?name=hsa-miR-20a-5p	USP32	84669	ubiquitin specific peptidase 32
hsa-miR-20a-5p	MIMAT0000075	2855248	http://www.mirdb.org/cgi-bin/target_detail.cgi?targetID=2855248	419	89	http://www.mirdb.org/cgi-bin/mature_mir.cgi?name=hsa-miR-20a-5p	PBX3	5090	PBX homeobox 3
hsa-miR-20a-5p	MIMAT0000075	2855255	http://www.mirdb.org/cgi-bin/target_detail.cgi?targetID=2855255	420	89	http://www.mirdb.org/cgi-bin/mature_mir.cgi?name=hsa-miR-20a-5p	TPRG1L	127262	tumor protein p63 regulated 1 like
hsa-miR-20a-5p	MIMAT0000075	2855299	http://www.mirdb.org/cgi-bin/target_detail.cgi?targetID=2855299	421	89	http://www.mirdb.org/cgi-bin/mature_mir.cgi?name=hsa-miR-20a-5p	MCL1	4170	MCL1, BCL2 family apoptosis regulator
hsa-miR-20a-5p	MIMAT0000075	2855442	http://www.mirdb.org/cgi-bin/target_detail.cgi?targetID=2855442	422	89	http://www.mirdb.org/cgi-bin/mature_mir.cgi?name=hsa-miR-20a-5p	PITPNA	5306	phosphatidylinositol transfer protein alpha
hsa-miR-20a-5p	MIMAT0000075	2855443	http://www.mirdb.org/cgi-bin/target_detail.cgi?targetID=2855443	423	89	http://www.mirdb.org/cgi-bin/mature_mir.cgi?name=hsa-miR-20a-5p	PLAGL2	5326	PLAG1 like zinc finger 2
hsa-miR-20a-5p	MIMAT0000075	2855452	http://www.mirdb.org/cgi-bin/target_detail.cgi?targetID=2855452	424	89	http://www.mirdb.org/cgi-bin/mature_mir.cgi?name=hsa-miR-20a-5p	RSRP1	57035	arginine and serine rich protein 1
hsa-miR-20a-5p	MIMAT0000075	2854091	http://www.mirdb.org/cgi-bin/target_detail.cgi?targetID=2854091	425	88	http://www.mirdb.org/cgi-bin/mature_mir.cgi?name=hsa-miR-20a-5p	PANX2	56666	pannexin 2
hsa-miR-20a-5p	MIMAT0000075	2854105	http://www.mirdb.org/cgi-bin/target_detail.cgi?targetID=2854105	426	88	http://www.mirdb.org/cgi-bin/mature_mir.cgi?name=hsa-miR-20a-5p	SNX8	29886	sorting nexin 8
hsa-miR-20a-5p	MIMAT0000075	2854135	http://www.mirdb.org/cgi-bin/target_detail.cgi?targetID=2854135	427	88	http://www.mirdb.org/cgi-bin/mature_mir.cgi?name=hsa-miR-20a-5p	FAM19A1	407738	family with sequence similarity 19 member A1, C-C motif chemokine like
hsa-miR-20a-5p	MIMAT0000075	2854140	http://www.mirdb.org/cgi-bin/target_detail.cgi?targetID=2854140	428	88	http://www.mirdb.org/cgi-bin/mature_mir.cgi?name=hsa-miR-20a-5p	PGBD5	79605	piggyBac transposable element derived 5
hsa-miR-20a-5p	MIMAT0000075	2854180	http://www.mirdb.org/cgi-bin/target_detail.cgi?targetID=2854180	429	88	http://www.mirdb.org/cgi-bin/mature_mir.cgi?name=hsa-miR-20a-5p	FOXK2	3607	forkhead box K2
hsa-miR-20a-5p	MIMAT0000075	2854238	http://www.mirdb.org/cgi-bin/target_detail.cgi?targetID=2854238	430	88	http://www.mirdb.org/cgi-bin/mature_mir.cgi?name=hsa-miR-20a-5p	CTSA	5476	cathepsin A
hsa-miR-20a-5p	MIMAT0000075	2854269	http://www.mirdb.org/cgi-bin/target_detail.cgi?targetID=2854269	431	88	http://www.mirdb.org/cgi-bin/mature_mir.cgi?name=hsa-miR-20a-5p	TFAM	7019	transcription factor A, mitochondrial
hsa-miR-20a-5p	MIMAT0000075	2854302	http://www.mirdb.org/cgi-bin/target_detail.cgi?targetID=2854302	432	88	http://www.mirdb.org/cgi-bin/mature_mir.cgi?name=hsa-miR-20a-5p	CYBRD1	79901	cytochrome b reductase 1
hsa-miR-20a-5p	MIMAT0000075	2854303	http://www.mirdb.org/cgi-bin/target_detail.cgi?targetID=2854303	433	88	http://www.mirdb.org/cgi-bin/mature_mir.cgi?name=hsa-miR-20a-5p	CORO2B	10391	coronin 2B
hsa-miR-20a-5p	MIMAT0000075	2854305	http://www.mirdb.org/cgi-bin/target_detail.cgi?targetID=2854305	434	88	http://www.mirdb.org/cgi-bin/mature_mir.cgi?name=hsa-miR-20a-5p	UNKL	64718	unk like zinc finger
hsa-miR-20a-5p	MIMAT0000075	2854383	http://www.mirdb.org/cgi-bin/target_detail.cgi?targetID=2854383	435	88	http://www.mirdb.org/cgi-bin/mature_mir.cgi?name=hsa-miR-20a-5p	CAPN15	6650	calpain 15
hsa-miR-20a-5p	MIMAT0000075	2854437	http://www.mirdb.org/cgi-bin/target_detail.cgi?targetID=2854437	436	88	http://www.mirdb.org/cgi-bin/mature_mir.cgi?name=hsa-miR-20a-5p	MFN2	9927	mitofusin 2
hsa-miR-20a-5p	MIMAT0000075	2854483	http://www.mirdb.org/cgi-bin/target_detail.cgi?targetID=2854483	437	88	http://www.mirdb.org/cgi-bin/mature_mir.cgi?name=hsa-miR-20a-5p	TMEM265	100862671	transmembrane protein 265
hsa-miR-20a-5p	MIMAT0000075	2854585	http://www.mirdb.org/cgi-bin/target_detail.cgi?targetID=2854585	438	88	http://www.mirdb.org/cgi-bin/mature_mir.cgi?name=hsa-miR-20a-5p	GUCY1A1	2982	guanylate cyclase 1 soluble subunit alpha 1
hsa-miR-20a-5p	MIMAT0000075	2854586	http://www.mirdb.org/cgi-bin/target_detail.cgi?targetID=2854586	439	88	http://www.mirdb.org/cgi-bin/mature_mir.cgi?name=hsa-miR-20a-5p	FNBP1L	54874	formin binding protein 1 like
hsa-miR-20a-5p	MIMAT0000075	2854640	http://www.mirdb.org/cgi-bin/target_detail.cgi?targetID=2854640	440	88	http://www.mirdb.org/cgi-bin/mature_mir.cgi?name=hsa-miR-20a-5p	ZNF264	9422	zinc finger protein 264
hsa-miR-20a-5p	MIMAT0000075	2854654	http://www.mirdb.org/cgi-bin/target_detail.cgi?targetID=2854654	441	88	http://www.mirdb.org/cgi-bin/mature_mir.cgi?name=hsa-miR-20a-5p	MOSMO	730094	modulator of smoothened
hsa-miR-20a-5p	MIMAT0000075	2854685	http://www.mirdb.org/cgi-bin/target_detail.cgi?targetID=2854685	442	88	http://www.mirdb.org/cgi-bin/mature_mir.cgi?name=hsa-miR-20a-5p	FAT4	79633	FAT atypical cadherin 4
hsa-miR-20a-5p	MIMAT0000075	2854691	http://www.mirdb.org/cgi-bin/target_detail.cgi?targetID=2854691	443	88	http://www.mirdb.org/cgi-bin/mature_mir.cgi?name=hsa-miR-20a-5p	SMAD5	4090	SMAD family member 5
hsa-miR-20a-5p	MIMAT0000075	2854808	http://www.mirdb.org/cgi-bin/target_detail.cgi?targetID=2854808	444	88	http://www.mirdb.org/cgi-bin/mature_mir.cgi?name=hsa-miR-20a-5p	PIK3R1	5295	phosphoinositide-3-kinase regulatory subunit 1
hsa-miR-20a-5p	MIMAT0000075	2854875	http://www.mirdb.org/cgi-bin/target_detail.cgi?targetID=2854875	445	88	http://www.mirdb.org/cgi-bin/mature_mir.cgi?name=hsa-miR-20a-5p	SFMBT1	51460	Scm like with four mbt domains 1
hsa-miR-20a-5p	MIMAT0000075	2854886	http://www.mirdb.org/cgi-bin/target_detail.cgi?targetID=2854886	446	88	http://www.mirdb.org/cgi-bin/mature_mir.cgi?name=hsa-miR-20a-5p	DOCK4	9732	dedicator of cytokinesis 4
hsa-miR-20a-5p	MIMAT0000075	2854887	http://www.mirdb.org/cgi-bin/target_detail.cgi?targetID=2854887	447	88	http://www.mirdb.org/cgi-bin/mature_mir.cgi?name=hsa-miR-20a-5p	CMKLR1	1240	chemerin chemokine-like receptor 1
hsa-miR-20a-5p	MIMAT0000075	2855118	http://www.mirdb.org/cgi-bin/target_detail.cgi?targetID=2855118	448	88	http://www.mirdb.org/cgi-bin/mature_mir.cgi?name=hsa-miR-20a-5p	ABCG4	64137	ATP binding cassette subfamily G member 4
hsa-miR-20a-5p	MIMAT0000075	2855146	http://www.mirdb.org/cgi-bin/target_detail.cgi?targetID=2855146	449	88	http://www.mirdb.org/cgi-bin/mature_mir.cgi?name=hsa-miR-20a-5p	RHOC	389	ras homolog family member C
hsa-miR-20a-5p	MIMAT0000075	2855222	http://www.mirdb.org/cgi-bin/target_detail.cgi?targetID=2855222	450	88	http://www.mirdb.org/cgi-bin/mature_mir.cgi?name=hsa-miR-20a-5p	NUP35	129401	nucleoporin 35
hsa-miR-20a-5p	MIMAT0000075	2855232	http://www.mirdb.org/cgi-bin/target_detail.cgi?targetID=2855232	451	88	http://www.mirdb.org/cgi-bin/mature_mir.cgi?name=hsa-miR-20a-5p	REPS2	9185	RALBP1 associated Eps domain containing 2
hsa-miR-20a-5p	MIMAT0000075	2855297	http://www.mirdb.org/cgi-bin/target_detail.cgi?targetID=2855297	452	88	http://www.mirdb.org/cgi-bin/mature_mir.cgi?name=hsa-miR-20a-5p	ZNF148	7707	zinc finger protein 148
hsa-miR-20a-5p	MIMAT0000075	2855307	http://www.mirdb.org/cgi-bin/target_detail.cgi?targetID=2855307	453	88	http://www.mirdb.org/cgi-bin/mature_mir.cgi?name=hsa-miR-20a-5p	FBXL3	26224	F-box and leucine rich repeat protein 3
hsa-miR-20a-5p	MIMAT0000075	2854099	http://www.mirdb.org/cgi-bin/target_detail.cgi?targetID=2854099	454	87	http://www.mirdb.org/cgi-bin/mature_mir.cgi?name=hsa-miR-20a-5p	PDLIM5	10611	PDZ and LIM domain 5
hsa-miR-20a-5p	MIMAT0000075	2854220	http://www.mirdb.org/cgi-bin/target_detail.cgi?targetID=2854220	455	87	http://www.mirdb.org/cgi-bin/mature_mir.cgi?name=hsa-miR-20a-5p	SRPK2	6733	SRSF protein kinase 2
hsa-miR-20a-5p	MIMAT0000075	2854230	http://www.mirdb.org/cgi-bin/target_detail.cgi?targetID=2854230	456	87	http://www.mirdb.org/cgi-bin/mature_mir.cgi?name=hsa-miR-20a-5p	AKAP11	11215	A-kinase anchoring protein 11
hsa-miR-20a-5p	MIMAT0000075	2854255	http://www.mirdb.org/cgi-bin/target_detail.cgi?targetID=2854255	457	87	http://www.mirdb.org/cgi-bin/mature_mir.cgi?name=hsa-miR-20a-5p	STAT3	6774	signal transducer and activator of transcription 3
hsa-miR-20a-5p	MIMAT0000075	2854348	http://www.mirdb.org/cgi-bin/target_detail.cgi?targetID=2854348	458	87	http://www.mirdb.org/cgi-bin/mature_mir.cgi?name=hsa-miR-20a-5p	ZNF202	7753	zinc finger protein 202
hsa-miR-20a-5p	MIMAT0000075	2854384	http://www.mirdb.org/cgi-bin/target_detail.cgi?targetID=2854384	459	87	http://www.mirdb.org/cgi-bin/mature_mir.cgi?name=hsa-miR-20a-5p	NR2C1	7181	nuclear receptor subfamily 2 group C member 1
hsa-miR-20a-5p	MIMAT0000075	2854450	http://www.mirdb.org/cgi-bin/target_detail.cgi?targetID=2854450	460	87	http://www.mirdb.org/cgi-bin/mature_mir.cgi?name=hsa-miR-20a-5p	ZDHHC1	29800	zinc finger DHHC-type containing 1
hsa-miR-20a-5p	MIMAT0000075	2854463	http://www.mirdb.org/cgi-bin/target_detail.cgi?targetID=2854463	461	87	http://www.mirdb.org/cgi-bin/mature_mir.cgi?name=hsa-miR-20a-5p	PHIP	55023	pleckstrin homology domain interacting protein
hsa-miR-20a-5p	MIMAT0000075	2854544	http://www.mirdb.org/cgi-bin/target_detail.cgi?targetID=2854544	462	87	http://www.mirdb.org/cgi-bin/mature_mir.cgi?name=hsa-miR-20a-5p	HIF1A	3091	hypoxia inducible factor 1 subunit alpha
hsa-miR-20a-5p	MIMAT0000075	2854633	http://www.mirdb.org/cgi-bin/target_detail.cgi?targetID=2854633	463	87	http://www.mirdb.org/cgi-bin/mature_mir.cgi?name=hsa-miR-20a-5p	ANKRD13C	81573	ankyrin repeat domain 13C
hsa-miR-20a-5p	MIMAT0000075	2854701	http://www.mirdb.org/cgi-bin/target_detail.cgi?targetID=2854701	464	87	http://www.mirdb.org/cgi-bin/mature_mir.cgi?name=hsa-miR-20a-5p	WDFY2	115825	WD repeat and FYVE domain containing 2
hsa-miR-20a-5p	MIMAT0000075	2854716	http://www.mirdb.org/cgi-bin/target_detail.cgi?targetID=2854716	465	87	http://www.mirdb.org/cgi-bin/mature_mir.cgi?name=hsa-miR-20a-5p	CD274	29126	CD274 molecule
hsa-miR-20a-5p	MIMAT0000075	2854717	http://www.mirdb.org/cgi-bin/target_detail.cgi?targetID=2854717	466	87	http://www.mirdb.org/cgi-bin/mature_mir.cgi?name=hsa-miR-20a-5p	PDGFRA	5156	platelet derived growth factor receptor alpha
hsa-miR-20a-5p	MIMAT0000075	2854850	http://www.mirdb.org/cgi-bin/target_detail.cgi?targetID=2854850	467	87	http://www.mirdb.org/cgi-bin/mature_mir.cgi?name=hsa-miR-20a-5p	RETREG3	162427	reticulophagy regulator family member 3
hsa-miR-20a-5p	MIMAT0000075	2855023	http://www.mirdb.org/cgi-bin/target_detail.cgi?targetID=2855023	468	87	http://www.mirdb.org/cgi-bin/mature_mir.cgi?name=hsa-miR-20a-5p	MIDN	90007	midnolin
hsa-miR-20a-5p	MIMAT0000075	2855160	http://www.mirdb.org/cgi-bin/target_detail.cgi?targetID=2855160	469	87	http://www.mirdb.org/cgi-bin/mature_mir.cgi?name=hsa-miR-20a-5p	MMP24	10893	matrix metallopeptidase 24
hsa-miR-20a-5p	MIMAT0000075	2855191	http://www.mirdb.org/cgi-bin/target_detail.cgi?targetID=2855191	470	87	http://www.mirdb.org/cgi-bin/mature_mir.cgi?name=hsa-miR-20a-5p	SH3PXD2A	9644	SH3 and PX domains 2A
hsa-miR-20a-5p	MIMAT0000075	2855194	http://www.mirdb.org/cgi-bin/target_detail.cgi?targetID=2855194	471	87	http://www.mirdb.org/cgi-bin/mature_mir.cgi?name=hsa-miR-20a-5p	BAHD1	22893	bromo adjacent homology domain containing 1
hsa-miR-20a-5p	MIMAT0000075	2855203	http://www.mirdb.org/cgi-bin/target_detail.cgi?targetID=2855203	472	87	http://www.mirdb.org/cgi-bin/mature_mir.cgi?name=hsa-miR-20a-5p	ST3GAL1	6482	ST3 beta-galactoside alpha-2,3-sialyltransferase 1
hsa-miR-20a-5p	MIMAT0000075	2855218	http://www.mirdb.org/cgi-bin/target_detail.cgi?targetID=2855218	473	87	http://www.mirdb.org/cgi-bin/mature_mir.cgi?name=hsa-miR-20a-5p	ZBTB9	221504	zinc finger and BTB domain containing 9
hsa-miR-20a-5p	MIMAT0000075	2855290	http://www.mirdb.org/cgi-bin/target_detail.cgi?targetID=2855290	474	87	http://www.mirdb.org/cgi-bin/mature_mir.cgi?name=hsa-miR-20a-5p	SLMAP	7871	sarcolemma associated protein
hsa-miR-20a-5p	MIMAT0000075	2855351	http://www.mirdb.org/cgi-bin/target_detail.cgi?targetID=2855351	475	87	http://www.mirdb.org/cgi-bin/mature_mir.cgi?name=hsa-miR-20a-5p	FAM199X	139231	family with sequence similarity 199, X-linked
hsa-miR-20a-5p	MIMAT0000075	2855384	http://www.mirdb.org/cgi-bin/target_detail.cgi?targetID=2855384	476	87	http://www.mirdb.org/cgi-bin/mature_mir.cgi?name=hsa-miR-20a-5p	OTUD4	54726	OTU deubiquitinase 4
hsa-miR-20a-5p	MIMAT0000075	2855398	http://www.mirdb.org/cgi-bin/target_detail.cgi?targetID=2855398	477	87	http://www.mirdb.org/cgi-bin/mature_mir.cgi?name=hsa-miR-20a-5p	ANKRD50	57182	ankyrin repeat domain 50
hsa-miR-20a-5p	MIMAT0000075	2855411	http://www.mirdb.org/cgi-bin/target_detail.cgi?targetID=2855411	478	87	http://www.mirdb.org/cgi-bin/mature_mir.cgi?name=hsa-miR-20a-5p	CNRIP1	25927	cannabinoid receptor interacting protein 1
hsa-miR-20a-5p	MIMAT0000075	2855417	http://www.mirdb.org/cgi-bin/target_detail.cgi?targetID=2855417	479	87	http://www.mirdb.org/cgi-bin/mature_mir.cgi?name=hsa-miR-20a-5p	ZNF236	7776	zinc finger protein 236
hsa-miR-20a-5p	MIMAT0000075	2855453	http://www.mirdb.org/cgi-bin/target_detail.cgi?targetID=2855453	480	87	http://www.mirdb.org/cgi-bin/mature_mir.cgi?name=hsa-miR-20a-5p	PPP1R21	129285	protein phosphatase 1 regulatory subunit 21
hsa-miR-20a-5p	MIMAT0000075	2855455	http://www.mirdb.org/cgi-bin/target_detail.cgi?targetID=2855455	481	87	http://www.mirdb.org/cgi-bin/mature_mir.cgi?name=hsa-miR-20a-5p	ZFPM2	23414	zinc finger protein, FOG family member 2
hsa-miR-20a-5p	MIMAT0000075	2854102	http://www.mirdb.org/cgi-bin/target_detail.cgi?targetID=2854102	482	86	http://www.mirdb.org/cgi-bin/mature_mir.cgi?name=hsa-miR-20a-5p	PKD1	5310	polycystin 1, transient receptor potential channel interacting
hsa-miR-20a-5p	MIMAT0000075	2854107	http://www.mirdb.org/cgi-bin/target_detail.cgi?targetID=2854107	483	86	http://www.mirdb.org/cgi-bin/mature_mir.cgi?name=hsa-miR-20a-5p	MAGI3	260425	membrane associated guanylate kinase, WW and PDZ domain containing 3
hsa-miR-20a-5p	MIMAT0000075	2854111	http://www.mirdb.org/cgi-bin/target_detail.cgi?targetID=2854111	484	86	http://www.mirdb.org/cgi-bin/mature_mir.cgi?name=hsa-miR-20a-5p	WFS1	7466	wolframin ER transmembrane glycoprotein
hsa-miR-20a-5p	MIMAT0000075	2854112	http://www.mirdb.org/cgi-bin/target_detail.cgi?targetID=2854112	485	86	http://www.mirdb.org/cgi-bin/mature_mir.cgi?name=hsa-miR-20a-5p	CEP170	9859	centrosomal protein 170
hsa-miR-20a-5p	MIMAT0000075	2854118	http://www.mirdb.org/cgi-bin/target_detail.cgi?targetID=2854118	486	86	http://www.mirdb.org/cgi-bin/mature_mir.cgi?name=hsa-miR-20a-5p	ATG2B	55102	autophagy related 2B
hsa-miR-20a-5p	MIMAT0000075	2854122	http://www.mirdb.org/cgi-bin/target_detail.cgi?targetID=2854122	487	86	http://www.mirdb.org/cgi-bin/mature_mir.cgi?name=hsa-miR-20a-5p	RAPGEFL1	51195	Rap guanine nucleotide exchange factor like 1
hsa-miR-20a-5p	MIMAT0000075	2854169	http://www.mirdb.org/cgi-bin/target_detail.cgi?targetID=2854169	488	86	http://www.mirdb.org/cgi-bin/mature_mir.cgi?name=hsa-miR-20a-5p	TMX3	54495	thioredoxin related transmembrane protein 3
hsa-miR-20a-5p	MIMAT0000075	2854202	http://www.mirdb.org/cgi-bin/target_detail.cgi?targetID=2854202	489	86	http://www.mirdb.org/cgi-bin/mature_mir.cgi?name=hsa-miR-20a-5p	SERP1	27230	stress associated endoplasmic reticulum protein 1
hsa-miR-20a-5p	MIMAT0000075	2854204	http://www.mirdb.org/cgi-bin/target_detail.cgi?targetID=2854204	490	86	http://www.mirdb.org/cgi-bin/mature_mir.cgi?name=hsa-miR-20a-5p	ZNF2	7549	zinc finger protein 2
hsa-miR-20a-5p	MIMAT0000075	2854237	http://www.mirdb.org/cgi-bin/target_detail.cgi?targetID=2854237	491	86	http://www.mirdb.org/cgi-bin/mature_mir.cgi?name=hsa-miR-20a-5p	DCUN1D1	54165	defective in cullin neddylation 1 domain containing 1
hsa-miR-20a-5p	MIMAT0000075	2854328	http://www.mirdb.org/cgi-bin/target_detail.cgi?targetID=2854328	492	86	http://www.mirdb.org/cgi-bin/mature_mir.cgi?name=hsa-miR-20a-5p	REV3L	5980	REV3 like, DNA directed polymerase zeta catalytic subunit
hsa-miR-20a-5p	MIMAT0000075	2854356	http://www.mirdb.org/cgi-bin/target_detail.cgi?targetID=2854356	493	86	http://www.mirdb.org/cgi-bin/mature_mir.cgi?name=hsa-miR-20a-5p	PLXNA1	5361	plexin A1
hsa-miR-20a-5p	MIMAT0000075	2854408	http://www.mirdb.org/cgi-bin/target_detail.cgi?targetID=2854408	494	86	http://www.mirdb.org/cgi-bin/mature_mir.cgi?name=hsa-miR-20a-5p	SOX4	6659	SRY-box 4
hsa-miR-20a-5p	MIMAT0000075	2854409	http://www.mirdb.org/cgi-bin/target_detail.cgi?targetID=2854409	495	86	http://www.mirdb.org/cgi-bin/mature_mir.cgi?name=hsa-miR-20a-5p	ABHD5	51099	abhydrolase domain containing 5
hsa-miR-20a-5p	MIMAT0000075	2854426	http://www.mirdb.org/cgi-bin/target_detail.cgi?targetID=2854426	496	86	http://www.mirdb.org/cgi-bin/mature_mir.cgi?name=hsa-miR-20a-5p	ABI1	10006	abl interactor 1
hsa-miR-20a-5p	MIMAT0000075	2854429	http://www.mirdb.org/cgi-bin/target_detail.cgi?targetID=2854429	497	86	http://www.mirdb.org/cgi-bin/mature_mir.cgi?name=hsa-miR-20a-5p	RAB10	10890	RAB10, member RAS oncogene family
hsa-miR-20a-5p	MIMAT0000075	2854452	http://www.mirdb.org/cgi-bin/target_detail.cgi?targetID=2854452	498	86	http://www.mirdb.org/cgi-bin/mature_mir.cgi?name=hsa-miR-20a-5p	MYLIP	29116	myosin regulatory light chain interacting protein
hsa-miR-20a-5p	MIMAT0000075	2854468	http://www.mirdb.org/cgi-bin/target_detail.cgi?targetID=2854468	499	86	http://www.mirdb.org/cgi-bin/mature_mir.cgi?name=hsa-miR-20a-5p	CDC37L1	55664	cell division cycle 37 like 1
hsa-miR-20a-5p	MIMAT0000075	2854547	http://www.mirdb.org/cgi-bin/target_detail.cgi?targetID=2854547	500	86	http://www.mirdb.org/cgi-bin/mature_mir.cgi?name=hsa-miR-20a-5p	ZSCAN20	7579	zinc finger and SCAN domain containing 20
hsa-miR-20a-5p	MIMAT0000075	2854641	http://www.mirdb.org/cgi-bin/target_detail.cgi?targetID=2854641	501	86	http://www.mirdb.org/cgi-bin/mature_mir.cgi?name=hsa-miR-20a-5p	CREB5	9586	cAMP responsive element binding protein 5
hsa-miR-20a-5p	MIMAT0000075	2854650	http://www.mirdb.org/cgi-bin/target_detail.cgi?targetID=2854650	502	86	http://www.mirdb.org/cgi-bin/mature_mir.cgi?name=hsa-miR-20a-5p	TSG101	7251	tumor susceptibility 101
hsa-miR-20a-5p	MIMAT0000075	2854681	http://www.mirdb.org/cgi-bin/target_detail.cgi?targetID=2854681	503	86	http://www.mirdb.org/cgi-bin/mature_mir.cgi?name=hsa-miR-20a-5p	DLGAP1	9229	DLG associated protein 1
hsa-miR-20a-5p	MIMAT0000075	2854760	http://www.mirdb.org/cgi-bin/target_detail.cgi?targetID=2854760	504	86	http://www.mirdb.org/cgi-bin/mature_mir.cgi?name=hsa-miR-20a-5p	RRAS2	22800	RAS related 2
hsa-miR-20a-5p	MIMAT0000075	2854814	http://www.mirdb.org/cgi-bin/target_detail.cgi?targetID=2854814	505	86	http://www.mirdb.org/cgi-bin/mature_mir.cgi?name=hsa-miR-20a-5p	TMEM167A	153339	transmembrane protein 167A
hsa-miR-20a-5p	MIMAT0000075	2854844	http://www.mirdb.org/cgi-bin/target_detail.cgi?targetID=2854844	506	86	http://www.mirdb.org/cgi-bin/mature_mir.cgi?name=hsa-miR-20a-5p	MINK1	50488	misshapen like kinase 1
hsa-miR-20a-5p	MIMAT0000075	2854848	http://www.mirdb.org/cgi-bin/target_detail.cgi?targetID=2854848	507	86	http://www.mirdb.org/cgi-bin/mature_mir.cgi?name=hsa-miR-20a-5p	LYPD6	130574	LY6/PLAUR domain containing 6
hsa-miR-20a-5p	MIMAT0000075	2854863	http://www.mirdb.org/cgi-bin/target_detail.cgi?targetID=2854863	508	86	http://www.mirdb.org/cgi-bin/mature_mir.cgi?name=hsa-miR-20a-5p	SNX16	64089	sorting nexin 16
hsa-miR-20a-5p	MIMAT0000075	2854871	http://www.mirdb.org/cgi-bin/target_detail.cgi?targetID=2854871	509	86	http://www.mirdb.org/cgi-bin/mature_mir.cgi?name=hsa-miR-20a-5p	BHLHE41	79365	basic helix-loop-helix family member e41
hsa-miR-20a-5p	MIMAT0000075	2854883	http://www.mirdb.org/cgi-bin/target_detail.cgi?targetID=2854883	510	86	http://www.mirdb.org/cgi-bin/mature_mir.cgi?name=hsa-miR-20a-5p	CMPK1	51727	cytidine/uridine monophosphate kinase 1
hsa-miR-20a-5p	MIMAT0000075	2854884	http://www.mirdb.org/cgi-bin/target_detail.cgi?targetID=2854884	511	86	http://www.mirdb.org/cgi-bin/mature_mir.cgi?name=hsa-miR-20a-5p	RBM12B	389677	RNA binding motif protein 12B
hsa-miR-20a-5p	MIMAT0000075	2854935	http://www.mirdb.org/cgi-bin/target_detail.cgi?targetID=2854935	512	86	http://www.mirdb.org/cgi-bin/mature_mir.cgi?name=hsa-miR-20a-5p	NTNG1	22854	netrin G1
hsa-miR-20a-5p	MIMAT0000075	2854966	http://www.mirdb.org/cgi-bin/target_detail.cgi?targetID=2854966	513	86	http://www.mirdb.org/cgi-bin/mature_mir.cgi?name=hsa-miR-20a-5p	NANOS1	340719	nanos C2HC-type zinc finger 1
hsa-miR-20a-5p	MIMAT0000075	2854993	http://www.mirdb.org/cgi-bin/target_detail.cgi?targetID=2854993	514	86	http://www.mirdb.org/cgi-bin/mature_mir.cgi?name=hsa-miR-20a-5p	RBBP7	5931	RB binding protein 7, chromatin remodeling factor
hsa-miR-20a-5p	MIMAT0000075	2855030	http://www.mirdb.org/cgi-bin/target_detail.cgi?targetID=2855030	515	86	http://www.mirdb.org/cgi-bin/mature_mir.cgi?name=hsa-miR-20a-5p	ZBTB21	49854	zinc finger and BTB domain containing 21
hsa-miR-20a-5p	MIMAT0000075	2855035	http://www.mirdb.org/cgi-bin/target_detail.cgi?targetID=2855035	516	86	http://www.mirdb.org/cgi-bin/mature_mir.cgi?name=hsa-miR-20a-5p	LMO3	55885	LIM domain only 3
hsa-miR-20a-5p	MIMAT0000075	2855037	http://www.mirdb.org/cgi-bin/target_detail.cgi?targetID=2855037	517	86	http://www.mirdb.org/cgi-bin/mature_mir.cgi?name=hsa-miR-20a-5p	AKAP13	11214	A-kinase anchoring protein 13
hsa-miR-20a-5p	MIMAT0000075	2855057	http://www.mirdb.org/cgi-bin/target_detail.cgi?targetID=2855057	518	86	http://www.mirdb.org/cgi-bin/mature_mir.cgi?name=hsa-miR-20a-5p	HLF	3131	HLF, PAR bZIP transcription factor
hsa-miR-20a-5p	MIMAT0000075	2855078	http://www.mirdb.org/cgi-bin/target_detail.cgi?targetID=2855078	519	86	http://www.mirdb.org/cgi-bin/mature_mir.cgi?name=hsa-miR-20a-5p	CNOT7	29883	CCR4-NOT transcription complex subunit 7
hsa-miR-20a-5p	MIMAT0000075	2855128	http://www.mirdb.org/cgi-bin/target_detail.cgi?targetID=2855128	520	86	http://www.mirdb.org/cgi-bin/mature_mir.cgi?name=hsa-miR-20a-5p	RETREG2	79137	reticulophagy regulator family member 2
hsa-miR-20a-5p	MIMAT0000075	2855142	http://www.mirdb.org/cgi-bin/target_detail.cgi?targetID=2855142	521	86	http://www.mirdb.org/cgi-bin/mature_mir.cgi?name=hsa-miR-20a-5p	AHNAK	79026	AHNAK nucleoprotein
hsa-miR-20a-5p	MIMAT0000075	2855148	http://www.mirdb.org/cgi-bin/target_detail.cgi?targetID=2855148	522	86	http://www.mirdb.org/cgi-bin/mature_mir.cgi?name=hsa-miR-20a-5p	MARCH8	220972	membrane associated ring-CH-type finger 8
hsa-miR-20a-5p	MIMAT0000075	2855167	http://www.mirdb.org/cgi-bin/target_detail.cgi?targetID=2855167	523	86	http://www.mirdb.org/cgi-bin/mature_mir.cgi?name=hsa-miR-20a-5p	PAPOLA	10914	poly(A) polymerase alpha
hsa-miR-20a-5p	MIMAT0000075	2855268	http://www.mirdb.org/cgi-bin/target_detail.cgi?targetID=2855268	524	86	http://www.mirdb.org/cgi-bin/mature_mir.cgi?name=hsa-miR-20a-5p	STK11	6794	serine/threonine kinase 11
hsa-miR-20a-5p	MIMAT0000075	2855317	http://www.mirdb.org/cgi-bin/target_detail.cgi?targetID=2855317	525	86	http://www.mirdb.org/cgi-bin/mature_mir.cgi?name=hsa-miR-20a-5p	EPS15L1	58513	epidermal growth factor receptor pathway substrate 15 like 1
hsa-miR-20a-5p	MIMAT0000075	2855328	http://www.mirdb.org/cgi-bin/target_detail.cgi?targetID=2855328	526	86	http://www.mirdb.org/cgi-bin/mature_mir.cgi?name=hsa-miR-20a-5p	PXYLP1	92370	2-phosphoxylose phosphatase 1
hsa-miR-20a-5p	MIMAT0000075	2855376	http://www.mirdb.org/cgi-bin/target_detail.cgi?targetID=2855376	527	86	http://www.mirdb.org/cgi-bin/mature_mir.cgi?name=hsa-miR-20a-5p	MAP3K8	1326	mitogen-activated protein kinase kinase kinase 8
hsa-miR-20a-5p	MIMAT0000075	2855390	http://www.mirdb.org/cgi-bin/target_detail.cgi?targetID=2855390	528	86	http://www.mirdb.org/cgi-bin/mature_mir.cgi?name=hsa-miR-20a-5p	BAMBI	25805	BMP and activin membrane bound inhibitor
hsa-miR-20a-5p	MIMAT0000075	2855460	http://www.mirdb.org/cgi-bin/target_detail.cgi?targetID=2855460	529	86	http://www.mirdb.org/cgi-bin/mature_mir.cgi?name=hsa-miR-20a-5p	SCAMP5	192683	secretory carrier membrane protein 5
hsa-miR-20a-5p	MIMAT0000075	2854086	http://www.mirdb.org/cgi-bin/target_detail.cgi?targetID=2854086	530	85	http://www.mirdb.org/cgi-bin/mature_mir.cgi?name=hsa-miR-20a-5p	PAPOLB	56903	poly(A) polymerase beta
hsa-miR-20a-5p	MIMAT0000075	2854116	http://www.mirdb.org/cgi-bin/target_detail.cgi?targetID=2854116	531	85	http://www.mirdb.org/cgi-bin/mature_mir.cgi?name=hsa-miR-20a-5p	PLAG1	5324	PLAG1 zinc finger
hsa-miR-20a-5p	MIMAT0000075	2854134	http://www.mirdb.org/cgi-bin/target_detail.cgi?targetID=2854134	532	85	http://www.mirdb.org/cgi-bin/mature_mir.cgi?name=hsa-miR-20a-5p	PSG3	5671	pregnancy specific beta-1-glycoprotein 3
hsa-miR-20a-5p	MIMAT0000075	2854189	http://www.mirdb.org/cgi-bin/target_detail.cgi?targetID=2854189	533	85	http://www.mirdb.org/cgi-bin/mature_mir.cgi?name=hsa-miR-20a-5p	NPLOC4	55666	NPL4 homolog, ubiquitin recognition factor
hsa-miR-20a-5p	MIMAT0000075	2854195	http://www.mirdb.org/cgi-bin/target_detail.cgi?targetID=2854195	534	85	http://www.mirdb.org/cgi-bin/mature_mir.cgi?name=hsa-miR-20a-5p	TRDN	10345	triadin
hsa-miR-20a-5p	MIMAT0000075	2854216	http://www.mirdb.org/cgi-bin/target_detail.cgi?targetID=2854216	535	85	http://www.mirdb.org/cgi-bin/mature_mir.cgi?name=hsa-miR-20a-5p	SLC30A7	148867	solute carrier family 30 member 7
hsa-miR-20a-5p	MIMAT0000075	2854272	http://www.mirdb.org/cgi-bin/target_detail.cgi?targetID=2854272	536	85	http://www.mirdb.org/cgi-bin/mature_mir.cgi?name=hsa-miR-20a-5p	TSPAN9	10867	tetraspanin 9
hsa-miR-20a-5p	MIMAT0000075	2854289	http://www.mirdb.org/cgi-bin/target_detail.cgi?targetID=2854289	537	85	http://www.mirdb.org/cgi-bin/mature_mir.cgi?name=hsa-miR-20a-5p	RNF6	6049	ring finger protein 6
hsa-miR-20a-5p	MIMAT0000075	2854320	http://www.mirdb.org/cgi-bin/target_detail.cgi?targetID=2854320	538	85	http://www.mirdb.org/cgi-bin/mature_mir.cgi?name=hsa-miR-20a-5p	SEPT2	4735	septin 2
hsa-miR-20a-5p	MIMAT0000075	2854385	http://www.mirdb.org/cgi-bin/target_detail.cgi?targetID=2854385	539	85	http://www.mirdb.org/cgi-bin/mature_mir.cgi?name=hsa-miR-20a-5p	LRPAP1	4043	LDL receptor related protein associated protein 1
hsa-miR-20a-5p	MIMAT0000075	2854498	http://www.mirdb.org/cgi-bin/target_detail.cgi?targetID=2854498	540	85	http://www.mirdb.org/cgi-bin/mature_mir.cgi?name=hsa-miR-20a-5p	UXS1	80146	UDP-glucuronate decarboxylase 1
hsa-miR-20a-5p	MIMAT0000075	2854511	http://www.mirdb.org/cgi-bin/target_detail.cgi?targetID=2854511	541	85	http://www.mirdb.org/cgi-bin/mature_mir.cgi?name=hsa-miR-20a-5p	UNK	85451	unk zinc finger
hsa-miR-20a-5p	MIMAT0000075	2854529	http://www.mirdb.org/cgi-bin/target_detail.cgi?targetID=2854529	542	85	http://www.mirdb.org/cgi-bin/mature_mir.cgi?name=hsa-miR-20a-5p	PTPDC1	138639	protein tyrosine phosphatase domain containing 1
hsa-miR-20a-5p	MIMAT0000075	2854595	http://www.mirdb.org/cgi-bin/target_detail.cgi?targetID=2854595	543	85	http://www.mirdb.org/cgi-bin/mature_mir.cgi?name=hsa-miR-20a-5p	IKZF4	64375	IKAROS family zinc finger 4
hsa-miR-20a-5p	MIMAT0000075	2854721	http://www.mirdb.org/cgi-bin/target_detail.cgi?targetID=2854721	544	85	http://www.mirdb.org/cgi-bin/mature_mir.cgi?name=hsa-miR-20a-5p	RCCD1	91433	RCC1 domain containing 1
hsa-miR-20a-5p	MIMAT0000075	2854726	http://www.mirdb.org/cgi-bin/target_detail.cgi?targetID=2854726	545	85	http://www.mirdb.org/cgi-bin/mature_mir.cgi?name=hsa-miR-20a-5p	ARAP2	116984	ArfGAP with RhoGAP domain, ankyrin repeat and PH domain 2
hsa-miR-20a-5p	MIMAT0000075	2854786	http://www.mirdb.org/cgi-bin/target_detail.cgi?targetID=2854786	546	85	http://www.mirdb.org/cgi-bin/mature_mir.cgi?name=hsa-miR-20a-5p	MCHR2	84539	melanin concentrating hormone receptor 2
hsa-miR-20a-5p	MIMAT0000075	2854789	http://www.mirdb.org/cgi-bin/target_detail.cgi?targetID=2854789	547	85	http://www.mirdb.org/cgi-bin/mature_mir.cgi?name=hsa-miR-20a-5p	MAPK4	5596	mitogen-activated protein kinase 4
hsa-miR-20a-5p	MIMAT0000075	2854842	http://www.mirdb.org/cgi-bin/target_detail.cgi?targetID=2854842	548	85	http://www.mirdb.org/cgi-bin/mature_mir.cgi?name=hsa-miR-20a-5p	FLT1	2321	fms related tyrosine kinase 1
hsa-miR-20a-5p	MIMAT0000075	2854878	http://www.mirdb.org/cgi-bin/target_detail.cgi?targetID=2854878	549	85	http://www.mirdb.org/cgi-bin/mature_mir.cgi?name=hsa-miR-20a-5p	TMEM100	55273	transmembrane protein 100
hsa-miR-20a-5p	MIMAT0000075	2854953	http://www.mirdb.org/cgi-bin/target_detail.cgi?targetID=2854953	550	85	http://www.mirdb.org/cgi-bin/mature_mir.cgi?name=hsa-miR-20a-5p	SYTL4	94121	synaptotagmin like 4
hsa-miR-20a-5p	MIMAT0000075	2854957	http://www.mirdb.org/cgi-bin/target_detail.cgi?targetID=2854957	551	85	http://www.mirdb.org/cgi-bin/mature_mir.cgi?name=hsa-miR-20a-5p	PSD	5662	pleckstrin and Sec7 domain containing
hsa-miR-20a-5p	MIMAT0000075	2854976	http://www.mirdb.org/cgi-bin/target_detail.cgi?targetID=2854976	552	85	http://www.mirdb.org/cgi-bin/mature_mir.cgi?name=hsa-miR-20a-5p	CNOT6	57472	CCR4-NOT transcription complex subunit 6
hsa-miR-20a-5p	MIMAT0000075	2855006	http://www.mirdb.org/cgi-bin/target_detail.cgi?targetID=2855006	553	85	http://www.mirdb.org/cgi-bin/mature_mir.cgi?name=hsa-miR-20a-5p	KIF26B	55083	kinesin family member 26B
hsa-miR-20a-5p	MIMAT0000075	2855070	http://www.mirdb.org/cgi-bin/target_detail.cgi?targetID=2855070	554	85	http://www.mirdb.org/cgi-bin/mature_mir.cgi?name=hsa-miR-20a-5p	PPP3R1	5534	protein phosphatase 3 regulatory subunit B, alpha
hsa-miR-20a-5p	MIMAT0000075	2855116	http://www.mirdb.org/cgi-bin/target_detail.cgi?targetID=2855116	555	85	http://www.mirdb.org/cgi-bin/mature_mir.cgi?name=hsa-miR-20a-5p	SLC49A4	84925	solute carrier family 49 member 4
hsa-miR-20a-5p	MIMAT0000075	2855164	http://www.mirdb.org/cgi-bin/target_detail.cgi?targetID=2855164	556	85	http://www.mirdb.org/cgi-bin/mature_mir.cgi?name=hsa-miR-20a-5p	USP24	23358	ubiquitin specific peptidase 24
hsa-miR-20a-5p	MIMAT0000075	2855295	http://www.mirdb.org/cgi-bin/target_detail.cgi?targetID=2855295	557	85	http://www.mirdb.org/cgi-bin/mature_mir.cgi?name=hsa-miR-20a-5p	TP73	7161	tumor protein p73
hsa-miR-20a-5p	MIMAT0000075	2855329	http://www.mirdb.org/cgi-bin/target_detail.cgi?targetID=2855329	558	85	http://www.mirdb.org/cgi-bin/mature_mir.cgi?name=hsa-miR-20a-5p	PTGDR	5729	prostaglandin D2 receptor
hsa-miR-20a-5p	MIMAT0000075	2855339	http://www.mirdb.org/cgi-bin/target_detail.cgi?targetID=2855339	559	85	http://www.mirdb.org/cgi-bin/mature_mir.cgi?name=hsa-miR-20a-5p	FAM13C	220965	family with sequence similarity 13 member C
hsa-miR-20a-5p	MIMAT0000075	2855422	http://www.mirdb.org/cgi-bin/target_detail.cgi?targetID=2855422	560	85	http://www.mirdb.org/cgi-bin/mature_mir.cgi?name=hsa-miR-20a-5p	DDIAS	220042	DNA damage induced apoptosis suppressor
hsa-miR-20a-5p	MIMAT0000075	2854089	http://www.mirdb.org/cgi-bin/target_detail.cgi?targetID=2854089	561	84	http://www.mirdb.org/cgi-bin/mature_mir.cgi?name=hsa-miR-20a-5p	ZNF25	219749	zinc finger protein 25
hsa-miR-20a-5p	MIMAT0000075	2854127	http://www.mirdb.org/cgi-bin/target_detail.cgi?targetID=2854127	562	84	http://www.mirdb.org/cgi-bin/mature_mir.cgi?name=hsa-miR-20a-5p	SH3BP5	9467	SH3 domain binding protein 5
hsa-miR-20a-5p	MIMAT0000075	2854229	http://www.mirdb.org/cgi-bin/target_detail.cgi?targetID=2854229	563	84	http://www.mirdb.org/cgi-bin/mature_mir.cgi?name=hsa-miR-20a-5p	GABPB1	2553	GA binding protein transcription factor subunit beta 1
hsa-miR-20a-5p	MIMAT0000075	2854300	http://www.mirdb.org/cgi-bin/target_detail.cgi?targetID=2854300	564	84	http://www.mirdb.org/cgi-bin/mature_mir.cgi?name=hsa-miR-20a-5p	OSBPL5	114879	oxysterol binding protein like 5
hsa-miR-20a-5p	MIMAT0000075	2854325	http://www.mirdb.org/cgi-bin/target_detail.cgi?targetID=2854325	565	84	http://www.mirdb.org/cgi-bin/mature_mir.cgi?name=hsa-miR-20a-5p	RNH1	6050	ribonuclease/angiogenin inhibitor 1
hsa-miR-20a-5p	MIMAT0000075	2854505	http://www.mirdb.org/cgi-bin/target_detail.cgi?targetID=2854505	566	84	http://www.mirdb.org/cgi-bin/mature_mir.cgi?name=hsa-miR-20a-5p	FASTK	10922	Fas activated serine/threonine kinase
hsa-miR-20a-5p	MIMAT0000075	2854533	http://www.mirdb.org/cgi-bin/target_detail.cgi?targetID=2854533	567	84	http://www.mirdb.org/cgi-bin/mature_mir.cgi?name=hsa-miR-20a-5p	ZBTB8A	653121	zinc finger and BTB domain containing 8A
hsa-miR-20a-5p	MIMAT0000075	2854546	http://www.mirdb.org/cgi-bin/target_detail.cgi?targetID=2854546	568	84	http://www.mirdb.org/cgi-bin/mature_mir.cgi?name=hsa-miR-20a-5p	ZNF597	146434	zinc finger protein 597
hsa-miR-20a-5p	MIMAT0000075	2854551	http://www.mirdb.org/cgi-bin/target_detail.cgi?targetID=2854551	569	84	http://www.mirdb.org/cgi-bin/mature_mir.cgi?name=hsa-miR-20a-5p	SOCS6	9306	suppressor of cytokine signaling 6
hsa-miR-20a-5p	MIMAT0000075	2854620	http://www.mirdb.org/cgi-bin/target_detail.cgi?targetID=2854620	570	84	http://www.mirdb.org/cgi-bin/mature_mir.cgi?name=hsa-miR-20a-5p	RAB12	201475	RAB12, member RAS oncogene family
hsa-miR-20a-5p	MIMAT0000075	2854687	http://www.mirdb.org/cgi-bin/target_detail.cgi?targetID=2854687	571	84	http://www.mirdb.org/cgi-bin/mature_mir.cgi?name=hsa-miR-20a-5p	GRAMD1A	57655	GRAM domain containing 1A
hsa-miR-20a-5p	MIMAT0000075	2854708	http://www.mirdb.org/cgi-bin/target_detail.cgi?targetID=2854708	572	84	http://www.mirdb.org/cgi-bin/mature_mir.cgi?name=hsa-miR-20a-5p	TBC1D8B	54885	TBC1 domain family member 8B
hsa-miR-20a-5p	MIMAT0000075	2854770	http://www.mirdb.org/cgi-bin/target_detail.cgi?targetID=2854770	573	84	http://www.mirdb.org/cgi-bin/mature_mir.cgi?name=hsa-miR-20a-5p	MAP3K20	51776	mitogen-activated protein kinase kinase kinase 20
hsa-miR-20a-5p	MIMAT0000075	2854843	http://www.mirdb.org/cgi-bin/target_detail.cgi?targetID=2854843	574	84	http://www.mirdb.org/cgi-bin/mature_mir.cgi?name=hsa-miR-20a-5p	TENM1	10178	teneurin transmembrane protein 1
hsa-miR-20a-5p	MIMAT0000075	2854915	http://www.mirdb.org/cgi-bin/target_detail.cgi?targetID=2854915	575	84	http://www.mirdb.org/cgi-bin/mature_mir.cgi?name=hsa-miR-20a-5p	PTPN21	11099	protein tyrosine phosphatase, non-receptor type 21
hsa-miR-20a-5p	MIMAT0000075	2854936	http://www.mirdb.org/cgi-bin/target_detail.cgi?targetID=2854936	576	84	http://www.mirdb.org/cgi-bin/mature_mir.cgi?name=hsa-miR-20a-5p	BICD2	23299	BICD cargo adaptor 2
hsa-miR-20a-5p	MIMAT0000075	2854991	http://www.mirdb.org/cgi-bin/target_detail.cgi?targetID=2854991	577	84	http://www.mirdb.org/cgi-bin/mature_mir.cgi?name=hsa-miR-20a-5p	MCF2L	23263	MCF.2 cell line derived transforming sequence like
hsa-miR-20a-5p	MIMAT0000075	2855048	http://www.mirdb.org/cgi-bin/target_detail.cgi?targetID=2855048	578	84	http://www.mirdb.org/cgi-bin/mature_mir.cgi?name=hsa-miR-20a-5p	DUSP8	1850	dual specificity phosphatase 8
hsa-miR-20a-5p	MIMAT0000075	2855083	http://www.mirdb.org/cgi-bin/target_detail.cgi?targetID=2855083	579	84	http://www.mirdb.org/cgi-bin/mature_mir.cgi?name=hsa-miR-20a-5p	ARHGEF3	50650	Rho guanine nucleotide exchange factor 3
hsa-miR-20a-5p	MIMAT0000075	2855152	http://www.mirdb.org/cgi-bin/target_detail.cgi?targetID=2855152	580	84	http://www.mirdb.org/cgi-bin/mature_mir.cgi?name=hsa-miR-20a-5p	ST6GALNAC3	256435	ST6 N-acetylgalactosaminide alpha-2,6-sialyltransferase 3
hsa-miR-20a-5p	MIMAT0000075	2855225	http://www.mirdb.org/cgi-bin/target_detail.cgi?targetID=2855225	581	84	http://www.mirdb.org/cgi-bin/mature_mir.cgi?name=hsa-miR-20a-5p	PRR16	51334	proline rich 16
hsa-miR-20a-5p	MIMAT0000075	2855243	http://www.mirdb.org/cgi-bin/target_detail.cgi?targetID=2855243	582	84	http://www.mirdb.org/cgi-bin/mature_mir.cgi?name=hsa-miR-20a-5p	LCOR	84458	ligand dependent nuclear receptor corepressor
hsa-miR-20a-5p	MIMAT0000075	2855273	http://www.mirdb.org/cgi-bin/target_detail.cgi?targetID=2855273	583	84	http://www.mirdb.org/cgi-bin/mature_mir.cgi?name=hsa-miR-20a-5p	SLITRK2	84631	SLIT and NTRK like family member 2
hsa-miR-20a-5p	MIMAT0000075	2855279	http://www.mirdb.org/cgi-bin/target_detail.cgi?targetID=2855279	584	84	http://www.mirdb.org/cgi-bin/mature_mir.cgi?name=hsa-miR-20a-5p	NEUROG1	4762	neurogenin 1
hsa-miR-20a-5p	MIMAT0000075	2855320	http://www.mirdb.org/cgi-bin/target_detail.cgi?targetID=2855320	585	84	http://www.mirdb.org/cgi-bin/mature_mir.cgi?name=hsa-miR-20a-5p	C6orf120	387263	chromosome 6 open reading frame 120
hsa-miR-20a-5p	MIMAT0000075	2855386	http://www.mirdb.org/cgi-bin/target_detail.cgi?targetID=2855386	586	84	http://www.mirdb.org/cgi-bin/mature_mir.cgi?name=hsa-miR-20a-5p	NHLRC3	387921	NHL repeat containing 3
hsa-miR-20a-5p	MIMAT0000075	2855393	http://www.mirdb.org/cgi-bin/target_detail.cgi?targetID=2855393	587	84	http://www.mirdb.org/cgi-bin/mature_mir.cgi?name=hsa-miR-20a-5p	TAGAP	117289	T cell activation RhoGTPase activating protein
hsa-miR-20a-5p	MIMAT0000075	2855445	http://www.mirdb.org/cgi-bin/target_detail.cgi?targetID=2855445	588	84	http://www.mirdb.org/cgi-bin/mature_mir.cgi?name=hsa-miR-20a-5p	MAP7	9053	microtubule associated protein 7
hsa-miR-20a-5p	MIMAT0000075	2855454	http://www.mirdb.org/cgi-bin/target_detail.cgi?targetID=2855454	589	84	http://www.mirdb.org/cgi-bin/mature_mir.cgi?name=hsa-miR-20a-5p	C3orf70	285382	chromosome 3 open reading frame 70
hsa-miR-20a-5p	MIMAT0000075	2854092	http://www.mirdb.org/cgi-bin/target_detail.cgi?targetID=2854092	590	83	http://www.mirdb.org/cgi-bin/mature_mir.cgi?name=hsa-miR-20a-5p	SCN2B	6327	sodium voltage-gated channel beta subunit 2
hsa-miR-20a-5p	MIMAT0000075	2854095	http://www.mirdb.org/cgi-bin/target_detail.cgi?targetID=2854095	591	83	http://www.mirdb.org/cgi-bin/mature_mir.cgi?name=hsa-miR-20a-5p	TRIM37	4591	tripartite motif containing 37
hsa-miR-20a-5p	MIMAT0000075	2854152	http://www.mirdb.org/cgi-bin/target_detail.cgi?targetID=2854152	592	83	http://www.mirdb.org/cgi-bin/mature_mir.cgi?name=hsa-miR-20a-5p	CBLN4	140689	cerebellin 4 precursor
hsa-miR-20a-5p	MIMAT0000075	2854193	http://www.mirdb.org/cgi-bin/target_detail.cgi?targetID=2854193	593	83	http://www.mirdb.org/cgi-bin/mature_mir.cgi?name=hsa-miR-20a-5p	SAMD8	142891	sterile alpha motif domain containing 8
hsa-miR-20a-5p	MIMAT0000075	2854210	http://www.mirdb.org/cgi-bin/target_detail.cgi?targetID=2854210	594	83	http://www.mirdb.org/cgi-bin/mature_mir.cgi?name=hsa-miR-20a-5p	ARHGEF28	64283	Rho guanine nucleotide exchange factor 28
hsa-miR-20a-5p	MIMAT0000075	2854215	http://www.mirdb.org/cgi-bin/target_detail.cgi?targetID=2854215	595	83	http://www.mirdb.org/cgi-bin/mature_mir.cgi?name=hsa-miR-20a-5p	DDX5	1655	DEAD-box helicase 5
hsa-miR-20a-5p	MIMAT0000075	2854433	http://www.mirdb.org/cgi-bin/target_detail.cgi?targetID=2854433	596	83	http://www.mirdb.org/cgi-bin/mature_mir.cgi?name=hsa-miR-20a-5p	MTF1	4520	metal regulatory transcription factor 1
hsa-miR-20a-5p	MIMAT0000075	2854438	http://www.mirdb.org/cgi-bin/target_detail.cgi?targetID=2854438	597	83	http://www.mirdb.org/cgi-bin/mature_mir.cgi?name=hsa-miR-20a-5p	NFIC	4782	nuclear factor I C
hsa-miR-20a-5p	MIMAT0000075	2854465	http://www.mirdb.org/cgi-bin/target_detail.cgi?targetID=2854465	598	83	http://www.mirdb.org/cgi-bin/mature_mir.cgi?name=hsa-miR-20a-5p	PFKFB3	5209	6-phosphofructo-2-kinase/fructose-2,6-biphosphatase 3
hsa-miR-20a-5p	MIMAT0000075	2854493	http://www.mirdb.org/cgi-bin/target_detail.cgi?targetID=2854493	599	83	http://www.mirdb.org/cgi-bin/mature_mir.cgi?name=hsa-miR-20a-5p	ABHD2	11057	abhydrolase domain containing 2
hsa-miR-20a-5p	MIMAT0000075	2854508	http://www.mirdb.org/cgi-bin/target_detail.cgi?targetID=2854508	600	83	http://www.mirdb.org/cgi-bin/mature_mir.cgi?name=hsa-miR-20a-5p	SMAD4	4089	SMAD family member 4
hsa-miR-20a-5p	MIMAT0000075	2854517	http://www.mirdb.org/cgi-bin/target_detail.cgi?targetID=2854517	601	83	http://www.mirdb.org/cgi-bin/mature_mir.cgi?name=hsa-miR-20a-5p	USP6	9098	ubiquitin specific peptidase 6
hsa-miR-20a-5p	MIMAT0000075	2854577	http://www.mirdb.org/cgi-bin/target_detail.cgi?targetID=2854577	602	83	http://www.mirdb.org/cgi-bin/mature_mir.cgi?name=hsa-miR-20a-5p	ZBTB47	92999	zinc finger and BTB domain containing 47
hsa-miR-20a-5p	MIMAT0000075	2854647	http://www.mirdb.org/cgi-bin/target_detail.cgi?targetID=2854647	603	83	http://www.mirdb.org/cgi-bin/mature_mir.cgi?name=hsa-miR-20a-5p	KATNAL1	84056	katanin catalytic subunit A1 like 1
hsa-miR-20a-5p	MIMAT0000075	2854694	http://www.mirdb.org/cgi-bin/target_detail.cgi?targetID=2854694	604	83	http://www.mirdb.org/cgi-bin/mature_mir.cgi?name=hsa-miR-20a-5p	ZHX2	22882	zinc fingers and homeoboxes 2
hsa-miR-20a-5p	MIMAT0000075	2854722	http://www.mirdb.org/cgi-bin/target_detail.cgi?targetID=2854722	605	83	http://www.mirdb.org/cgi-bin/mature_mir.cgi?name=hsa-miR-20a-5p	MYNN	55892	myoneurin
hsa-miR-20a-5p	MIMAT0000075	2854800	http://www.mirdb.org/cgi-bin/target_detail.cgi?targetID=2854800	606	83	http://www.mirdb.org/cgi-bin/mature_mir.cgi?name=hsa-miR-20a-5p	RNASEH2B	79621	ribonuclease H2 subunit B
hsa-miR-20a-5p	MIMAT0000075	2854847	http://www.mirdb.org/cgi-bin/target_detail.cgi?targetID=2854847	607	83	http://www.mirdb.org/cgi-bin/mature_mir.cgi?name=hsa-miR-20a-5p	DNAJB9	4189	DnaJ heat shock protein family (Hsp40) member B9
hsa-miR-20a-5p	MIMAT0000075	2854885	http://www.mirdb.org/cgi-bin/target_detail.cgi?targetID=2854885	608	83	http://www.mirdb.org/cgi-bin/mature_mir.cgi?name=hsa-miR-20a-5p	UBE2D1	7321	ubiquitin conjugating enzyme E2 D1
hsa-miR-20a-5p	MIMAT0000075	2854897	http://www.mirdb.org/cgi-bin/target_detail.cgi?targetID=2854897	609	83	http://www.mirdb.org/cgi-bin/mature_mir.cgi?name=hsa-miR-20a-5p	WWP2	11060	WW domain containing E3 ubiquitin protein ligase 2
hsa-miR-20a-5p	MIMAT0000075	2854903	http://www.mirdb.org/cgi-bin/target_detail.cgi?targetID=2854903	610	83	http://www.mirdb.org/cgi-bin/mature_mir.cgi?name=hsa-miR-20a-5p	C2orf69	205327	chromosome 2 open reading frame 69
hsa-miR-20a-5p	MIMAT0000075	2854956	http://www.mirdb.org/cgi-bin/target_detail.cgi?targetID=2854956	611	83	http://www.mirdb.org/cgi-bin/mature_mir.cgi?name=hsa-miR-20a-5p	TMEM25	84866	transmembrane protein 25
hsa-miR-20a-5p	MIMAT0000075	2855045	http://www.mirdb.org/cgi-bin/target_detail.cgi?targetID=2855045	612	83	http://www.mirdb.org/cgi-bin/mature_mir.cgi?name=hsa-miR-20a-5p	POLR3G	10622	RNA polymerase III subunit G
hsa-miR-20a-5p	MIMAT0000075	2855120	http://www.mirdb.org/cgi-bin/target_detail.cgi?targetID=2855120	613	83	http://www.mirdb.org/cgi-bin/mature_mir.cgi?name=hsa-miR-20a-5p	PARD6B	84612	par-6 family cell polarity regulator beta
hsa-miR-20a-5p	MIMAT0000075	2855199	http://www.mirdb.org/cgi-bin/target_detail.cgi?targetID=2855199	614	83	http://www.mirdb.org/cgi-bin/mature_mir.cgi?name=hsa-miR-20a-5p	RBL1	5933	RB transcriptional corepressor like 1
hsa-miR-20a-5p	MIMAT0000075	2855223	http://www.mirdb.org/cgi-bin/target_detail.cgi?targetID=2855223	615	83	http://www.mirdb.org/cgi-bin/mature_mir.cgi?name=hsa-miR-20a-5p	BCL2L11	10018	BCL2 like 11
hsa-miR-20a-5p	MIMAT0000075	2855259	http://www.mirdb.org/cgi-bin/target_detail.cgi?targetID=2855259	616	83	http://www.mirdb.org/cgi-bin/mature_mir.cgi?name=hsa-miR-20a-5p	SCAMP2	10066	secretory carrier membrane protein 2
hsa-miR-20a-5p	MIMAT0000075	2855357	http://www.mirdb.org/cgi-bin/target_detail.cgi?targetID=2855357	617	83	http://www.mirdb.org/cgi-bin/mature_mir.cgi?name=hsa-miR-20a-5p	KANSL1L	151050	KAT8 regulatory NSL complex subunit 1 like
hsa-miR-20a-5p	MIMAT0000075	2855415	http://www.mirdb.org/cgi-bin/target_detail.cgi?targetID=2855415	618	83	http://www.mirdb.org/cgi-bin/mature_mir.cgi?name=hsa-miR-20a-5p	CDC23	8697	cell division cycle 23
hsa-miR-20a-5p	MIMAT0000075	2855450	http://www.mirdb.org/cgi-bin/target_detail.cgi?targetID=2855450	619	83	http://www.mirdb.org/cgi-bin/mature_mir.cgi?name=hsa-miR-20a-5p	VCPKMT	79609	valosin containing protein lysine methyltransferase
hsa-miR-20a-5p	MIMAT0000075	2854276	http://www.mirdb.org/cgi-bin/target_detail.cgi?targetID=2854276	620	82	http://www.mirdb.org/cgi-bin/mature_mir.cgi?name=hsa-miR-20a-5p	EIF4A2	1974	eukaryotic translation initiation factor 4A2
hsa-miR-20a-5p	MIMAT0000075	2854375	http://www.mirdb.org/cgi-bin/target_detail.cgi?targetID=2854375	621	82	http://www.mirdb.org/cgi-bin/mature_mir.cgi?name=hsa-miR-20a-5p	PLCB1	23236	phospholipase C beta 1
hsa-miR-20a-5p	MIMAT0000075	2854394	http://www.mirdb.org/cgi-bin/target_detail.cgi?targetID=2854394	622	82	http://www.mirdb.org/cgi-bin/mature_mir.cgi?name=hsa-miR-20a-5p	CNOT6L	246175	CCR4-NOT transcription complex subunit 6 like
hsa-miR-20a-5p	MIMAT0000075	2854478	http://www.mirdb.org/cgi-bin/target_detail.cgi?targetID=2854478	623	82	http://www.mirdb.org/cgi-bin/mature_mir.cgi?name=hsa-miR-20a-5p	CDKN1A	1026	cyclin dependent kinase inhibitor 1A
hsa-miR-20a-5p	MIMAT0000075	2854541	http://www.mirdb.org/cgi-bin/target_detail.cgi?targetID=2854541	624	82	http://www.mirdb.org/cgi-bin/mature_mir.cgi?name=hsa-miR-20a-5p	NFIB	4781	nuclear factor I B
hsa-miR-20a-5p	MIMAT0000075	2854556	http://www.mirdb.org/cgi-bin/target_detail.cgi?targetID=2854556	625	82	http://www.mirdb.org/cgi-bin/mature_mir.cgi?name=hsa-miR-20a-5p	ZDHHC9	51114	zinc finger DHHC-type containing 9
hsa-miR-20a-5p	MIMAT0000075	2854566	http://www.mirdb.org/cgi-bin/target_detail.cgi?targetID=2854566	626	82	http://www.mirdb.org/cgi-bin/mature_mir.cgi?name=hsa-miR-20a-5p	GABBR2	9568	gamma-aminobutyric acid type B receptor subunit 2
hsa-miR-20a-5p	MIMAT0000075	2854707	http://www.mirdb.org/cgi-bin/target_detail.cgi?targetID=2854707	627	82	http://www.mirdb.org/cgi-bin/mature_mir.cgi?name=hsa-miR-20a-5p	SORL1	6653	sortilin related receptor 1
hsa-miR-20a-5p	MIMAT0000075	2854769	http://www.mirdb.org/cgi-bin/target_detail.cgi?targetID=2854769	628	82	http://www.mirdb.org/cgi-bin/mature_mir.cgi?name=hsa-miR-20a-5p	PRCP	5547	prolylcarboxypeptidase
hsa-miR-20a-5p	MIMAT0000075	2854788	http://www.mirdb.org/cgi-bin/target_detail.cgi?targetID=2854788	629	82	http://www.mirdb.org/cgi-bin/mature_mir.cgi?name=hsa-miR-20a-5p	PAFAH1B1	5048	platelet activating factor acetylhydrolase 1b regulatory subunit 1
hsa-miR-20a-5p	MIMAT0000075	2854829	http://www.mirdb.org/cgi-bin/target_detail.cgi?targetID=2854829	630	82	http://www.mirdb.org/cgi-bin/mature_mir.cgi?name=hsa-miR-20a-5p	PRR14L	253143	proline rich 14 like
hsa-miR-20a-5p	MIMAT0000075	2854833	http://www.mirdb.org/cgi-bin/target_detail.cgi?targetID=2854833	631	82	http://www.mirdb.org/cgi-bin/mature_mir.cgi?name=hsa-miR-20a-5p	PAG1	55824	phosphoprotein membrane anchor with glycosphingolipid microdomains 1
hsa-miR-20a-5p	MIMAT0000075	2854872	http://www.mirdb.org/cgi-bin/target_detail.cgi?targetID=2854872	632	82	http://www.mirdb.org/cgi-bin/mature_mir.cgi?name=hsa-miR-20a-5p	MMP2	4313	matrix metallopeptidase 2
hsa-miR-20a-5p	MIMAT0000075	2854879	http://www.mirdb.org/cgi-bin/target_detail.cgi?targetID=2854879	633	82	http://www.mirdb.org/cgi-bin/mature_mir.cgi?name=hsa-miR-20a-5p	KCNJ10	3766	potassium voltage-gated channel subfamily J member 10
hsa-miR-20a-5p	MIMAT0000075	2855007	http://www.mirdb.org/cgi-bin/target_detail.cgi?targetID=2855007	634	82	http://www.mirdb.org/cgi-bin/mature_mir.cgi?name=hsa-miR-20a-5p	TBC1D17	79735	TBC1 domain family member 17
hsa-miR-20a-5p	MIMAT0000075	2855021	http://www.mirdb.org/cgi-bin/target_detail.cgi?targetID=2855021	635	82	http://www.mirdb.org/cgi-bin/mature_mir.cgi?name=hsa-miR-20a-5p	EREG	2069	epiregulin
hsa-miR-20a-5p	MIMAT0000075	2855029	http://www.mirdb.org/cgi-bin/target_detail.cgi?targetID=2855029	636	82	http://www.mirdb.org/cgi-bin/mature_mir.cgi?name=hsa-miR-20a-5p	ZADH2	284273	zinc binding alcohol dehydrogenase domain containing 2
hsa-miR-20a-5p	MIMAT0000075	2855176	http://www.mirdb.org/cgi-bin/target_detail.cgi?targetID=2855176	637	82	http://www.mirdb.org/cgi-bin/mature_mir.cgi?name=hsa-miR-20a-5p	KLF12	11278	Kruppel like factor 12
hsa-miR-20a-5p	MIMAT0000075	2855182	http://www.mirdb.org/cgi-bin/target_detail.cgi?targetID=2855182	638	82	http://www.mirdb.org/cgi-bin/mature_mir.cgi?name=hsa-miR-20a-5p	NEUROG2	63973	neurogenin 2
hsa-miR-20a-5p	MIMAT0000075	2855286	http://www.mirdb.org/cgi-bin/target_detail.cgi?targetID=2855286	639	82	http://www.mirdb.org/cgi-bin/mature_mir.cgi?name=hsa-miR-20a-5p	SPTY2D1	144108	SPT2 chromatin protein domain containing 1
hsa-miR-20a-5p	MIMAT0000075	2855310	http://www.mirdb.org/cgi-bin/target_detail.cgi?targetID=2855310	640	82	http://www.mirdb.org/cgi-bin/mature_mir.cgi?name=hsa-miR-20a-5p	GNS	2799	glucosamine (N-acetyl)-6-sulfatase
hsa-miR-20a-5p	MIMAT0000075	2855319	http://www.mirdb.org/cgi-bin/target_detail.cgi?targetID=2855319	641	82	http://www.mirdb.org/cgi-bin/mature_mir.cgi?name=hsa-miR-20a-5p	PLS1	5357	plastin 1
hsa-miR-20a-5p	MIMAT0000075	2855342	http://www.mirdb.org/cgi-bin/target_detail.cgi?targetID=2855342	642	82	http://www.mirdb.org/cgi-bin/mature_mir.cgi?name=hsa-miR-20a-5p	ZNF280B	140883	zinc finger protein 280B
hsa-miR-20a-5p	MIMAT0000075	2855358	http://www.mirdb.org/cgi-bin/target_detail.cgi?targetID=2855358	643	82	http://www.mirdb.org/cgi-bin/mature_mir.cgi?name=hsa-miR-20a-5p	VASP	7408	vasodilator stimulated phosphoprotein
hsa-miR-20a-5p	MIMAT0000075	2854146	http://www.mirdb.org/cgi-bin/target_detail.cgi?targetID=2854146	644	81	http://www.mirdb.org/cgi-bin/mature_mir.cgi?name=hsa-miR-20a-5p	RASA2	5922	RAS p21 protein activator 2
hsa-miR-20a-5p	MIMAT0000075	2854161	http://www.mirdb.org/cgi-bin/target_detail.cgi?targetID=2854161	645	81	http://www.mirdb.org/cgi-bin/mature_mir.cgi?name=hsa-miR-20a-5p	ABCD2	225	ATP binding cassette subfamily D member 2
hsa-miR-20a-5p	MIMAT0000075	2854196	http://www.mirdb.org/cgi-bin/target_detail.cgi?targetID=2854196	646	81	http://www.mirdb.org/cgi-bin/mature_mir.cgi?name=hsa-miR-20a-5p	MSR1	4481	macrophage scavenger receptor 1
hsa-miR-20a-5p	MIMAT0000075	2854604	http://www.mirdb.org/cgi-bin/target_detail.cgi?targetID=2854604	647	81	http://www.mirdb.org/cgi-bin/mature_mir.cgi?name=hsa-miR-20a-5p	SOWAHC	65124	sosondowah ankyrin repeat domain family member C
hsa-miR-20a-5p	MIMAT0000075	2854672	http://www.mirdb.org/cgi-bin/target_detail.cgi?targetID=2854672	648	81	http://www.mirdb.org/cgi-bin/mature_mir.cgi?name=hsa-miR-20a-5p	SCN2A	6326	sodium voltage-gated channel alpha subunit 2
hsa-miR-20a-5p	MIMAT0000075	2854679	http://www.mirdb.org/cgi-bin/target_detail.cgi?targetID=2854679	649	81	http://www.mirdb.org/cgi-bin/mature_mir.cgi?name=hsa-miR-20a-5p	KLF9	687	Kruppel like factor 9
hsa-miR-20a-5p	MIMAT0000075	2854763	http://www.mirdb.org/cgi-bin/target_detail.cgi?targetID=2854763	650	81	http://www.mirdb.org/cgi-bin/mature_mir.cgi?name=hsa-miR-20a-5p	LZIC	84328	leucine zipper and CTNNBIP1 domain containing
hsa-miR-20a-5p	MIMAT0000075	2854785	http://www.mirdb.org/cgi-bin/target_detail.cgi?targetID=2854785	651	81	http://www.mirdb.org/cgi-bin/mature_mir.cgi?name=hsa-miR-20a-5p	SLC4A4	8671	solute carrier family 4 member 4
hsa-miR-20a-5p	MIMAT0000075	2854830	http://www.mirdb.org/cgi-bin/target_detail.cgi?targetID=2854830	652	81	http://www.mirdb.org/cgi-bin/mature_mir.cgi?name=hsa-miR-20a-5p	PHLPP2	23035	PH domain and leucine rich repeat protein phosphatase 2
hsa-miR-20a-5p	MIMAT0000075	2854929	http://www.mirdb.org/cgi-bin/target_detail.cgi?targetID=2854929	653	81	http://www.mirdb.org/cgi-bin/mature_mir.cgi?name=hsa-miR-20a-5p	RPS6KA6	27330	ribosomal protein S6 kinase A6
hsa-miR-20a-5p	MIMAT0000075	2855079	http://www.mirdb.org/cgi-bin/target_detail.cgi?targetID=2855079	654	81	http://www.mirdb.org/cgi-bin/mature_mir.cgi?name=hsa-miR-20a-5p	TAOK1	57551	TAO kinase 1
hsa-miR-20a-5p	MIMAT0000075	2855158	http://www.mirdb.org/cgi-bin/target_detail.cgi?targetID=2855158	655	81	http://www.mirdb.org/cgi-bin/mature_mir.cgi?name=hsa-miR-20a-5p	RAB30	27314	RAB30, member RAS oncogene family
hsa-miR-20a-5p	MIMAT0000075	2855197	http://www.mirdb.org/cgi-bin/target_detail.cgi?targetID=2855197	656	81	http://www.mirdb.org/cgi-bin/mature_mir.cgi?name=hsa-miR-20a-5p	NDEL1	81565	nudE neurodevelopment protein 1 like 1
hsa-miR-20a-5p	MIMAT0000075	2855287	http://www.mirdb.org/cgi-bin/target_detail.cgi?targetID=2855287	657	81	http://www.mirdb.org/cgi-bin/mature_mir.cgi?name=hsa-miR-20a-5p	NPAS3	64067	neuronal PAS domain protein 3
hsa-miR-20a-5p	MIMAT0000075	2855305	http://www.mirdb.org/cgi-bin/target_detail.cgi?targetID=2855305	658	81	http://www.mirdb.org/cgi-bin/mature_mir.cgi?name=hsa-miR-20a-5p	GNPDA2	132789	glucosamine-6-phosphate deaminase 2
hsa-miR-20a-5p	MIMAT0000075	2855378	http://www.mirdb.org/cgi-bin/target_detail.cgi?targetID=2855378	659	81	http://www.mirdb.org/cgi-bin/mature_mir.cgi?name=hsa-miR-20a-5p	CPEB3	22849	cytoplasmic polyadenylation element binding protein 3
hsa-miR-20a-5p	MIMAT0000075	2855433	http://www.mirdb.org/cgi-bin/target_detail.cgi?targetID=2855433	660	81	http://www.mirdb.org/cgi-bin/mature_mir.cgi?name=hsa-miR-20a-5p	TMEM138	51524	transmembrane protein 138
hsa-miR-20a-5p	MIMAT0000075	2854128	http://www.mirdb.org/cgi-bin/target_detail.cgi?targetID=2854128	661	80	http://www.mirdb.org/cgi-bin/mature_mir.cgi?name=hsa-miR-20a-5p	FAM3C	10447	family with sequence similarity 3 member C
hsa-miR-20a-5p	MIMAT0000075	2854164	http://www.mirdb.org/cgi-bin/target_detail.cgi?targetID=2854164	662	80	http://www.mirdb.org/cgi-bin/mature_mir.cgi?name=hsa-miR-20a-5p	RNF217	154214	ring finger protein 217
hsa-miR-20a-5p	MIMAT0000075	2854170	http://www.mirdb.org/cgi-bin/target_detail.cgi?targetID=2854170	663	80	http://www.mirdb.org/cgi-bin/mature_mir.cgi?name=hsa-miR-20a-5p	STYX	6815	serine/threonine/tyrosine interacting protein
hsa-miR-20a-5p	MIMAT0000075	2854208	http://www.mirdb.org/cgi-bin/target_detail.cgi?targetID=2854208	664	80	http://www.mirdb.org/cgi-bin/mature_mir.cgi?name=hsa-miR-20a-5p	ATXN7L1	222255	ataxin 7 like 1
hsa-miR-20a-5p	MIMAT0000075	2854249	http://www.mirdb.org/cgi-bin/target_detail.cgi?targetID=2854249	665	80	http://www.mirdb.org/cgi-bin/mature_mir.cgi?name=hsa-miR-20a-5p	KPNA3	3839	karyopherin subunit alpha 3
hsa-miR-20a-5p	MIMAT0000075	2854336	http://www.mirdb.org/cgi-bin/target_detail.cgi?targetID=2854336	666	80	http://www.mirdb.org/cgi-bin/mature_mir.cgi?name=hsa-miR-20a-5p	BTG2	7832	BTG anti-proliferation factor 2
hsa-miR-20a-5p	MIMAT0000075	2854346	http://www.mirdb.org/cgi-bin/target_detail.cgi?targetID=2854346	667	80	http://www.mirdb.org/cgi-bin/mature_mir.cgi?name=hsa-miR-20a-5p	SS18L1	26039	SS18L1, nBAF chromatin remodeling complex subunit
hsa-miR-20a-5p	MIMAT0000075	2854388	http://www.mirdb.org/cgi-bin/target_detail.cgi?targetID=2854388	668	80	http://www.mirdb.org/cgi-bin/mature_mir.cgi?name=hsa-miR-20a-5p	JAK1	3716	Janus kinase 1
hsa-miR-20a-5p	MIMAT0000075	2854422	http://www.mirdb.org/cgi-bin/target_detail.cgi?targetID=2854422	669	80	http://www.mirdb.org/cgi-bin/mature_mir.cgi?name=hsa-miR-20a-5p	KMT5B	51111	lysine methyltransferase 5B
hsa-miR-20a-5p	MIMAT0000075	2854454	http://www.mirdb.org/cgi-bin/target_detail.cgi?targetID=2854454	670	80	http://www.mirdb.org/cgi-bin/mature_mir.cgi?name=hsa-miR-20a-5p	ATG14	22863	autophagy related 14
hsa-miR-20a-5p	MIMAT0000075	2854501	http://www.mirdb.org/cgi-bin/target_detail.cgi?targetID=2854501	671	80	http://www.mirdb.org/cgi-bin/mature_mir.cgi?name=hsa-miR-20a-5p	CCSAP	126731	centriole, cilia and spindle associated protein
hsa-miR-20a-5p	MIMAT0000075	2854559	http://www.mirdb.org/cgi-bin/target_detail.cgi?targetID=2854559	672	80	http://www.mirdb.org/cgi-bin/mature_mir.cgi?name=hsa-miR-20a-5p	SLC41A1	254428	solute carrier family 41 member 1
hsa-miR-20a-5p	MIMAT0000075	2854625	http://www.mirdb.org/cgi-bin/target_detail.cgi?targetID=2854625	673	80	http://www.mirdb.org/cgi-bin/mature_mir.cgi?name=hsa-miR-20a-5p	CRK	1398	CRK proto-oncogene, adaptor protein
hsa-miR-20a-5p	MIMAT0000075	2854682	http://www.mirdb.org/cgi-bin/target_detail.cgi?targetID=2854682	674	80	http://www.mirdb.org/cgi-bin/mature_mir.cgi?name=hsa-miR-20a-5p	PPARA	5465	peroxisome proliferator activated receptor alpha
hsa-miR-20a-5p	MIMAT0000075	2854689	http://www.mirdb.org/cgi-bin/target_detail.cgi?targetID=2854689	675	80	http://www.mirdb.org/cgi-bin/mature_mir.cgi?name=hsa-miR-20a-5p	MDM4	4194	MDM4, p53 regulator
hsa-miR-20a-5p	MIMAT0000075	2854749	http://www.mirdb.org/cgi-bin/target_detail.cgi?targetID=2854749	676	80	http://www.mirdb.org/cgi-bin/mature_mir.cgi?name=hsa-miR-20a-5p	TUSC2	11334	tumor suppressor 2, mitochondrial calcium regulator
hsa-miR-20a-5p	MIMAT0000075	2854782	http://www.mirdb.org/cgi-bin/target_detail.cgi?targetID=2854782	677	80	http://www.mirdb.org/cgi-bin/mature_mir.cgi?name=hsa-miR-20a-5p	SLC45A4	57210	solute carrier family 45 member 4
hsa-miR-20a-5p	MIMAT0000075	2854837	http://www.mirdb.org/cgi-bin/target_detail.cgi?targetID=2854837	678	80	http://www.mirdb.org/cgi-bin/mature_mir.cgi?name=hsa-miR-20a-5p	ATP1A2	477	ATPase Na+/K+ transporting subunit alpha 2
hsa-miR-20a-5p	MIMAT0000075	2854923	http://www.mirdb.org/cgi-bin/target_detail.cgi?targetID=2854923	679	80	http://www.mirdb.org/cgi-bin/mature_mir.cgi?name=hsa-miR-20a-5p	ITCH	83737	itchy E3 ubiquitin protein ligase
hsa-miR-20a-5p	MIMAT0000075	2854944	http://www.mirdb.org/cgi-bin/target_detail.cgi?targetID=2854944	680	80	http://www.mirdb.org/cgi-bin/mature_mir.cgi?name=hsa-miR-20a-5p	MTURN	222166	maturin, neural progenitor differentiation regulator homolog
hsa-miR-20a-5p	MIMAT0000075	2854997	http://www.mirdb.org/cgi-bin/target_detail.cgi?targetID=2854997	681	80	http://www.mirdb.org/cgi-bin/mature_mir.cgi?name=hsa-miR-20a-5p	AKT3	10000	AKT serine/threonine kinase 3
hsa-miR-20a-5p	MIMAT0000075	2855067	http://www.mirdb.org/cgi-bin/target_detail.cgi?targetID=2855067	682	80	http://www.mirdb.org/cgi-bin/mature_mir.cgi?name=hsa-miR-20a-5p	FAS	355	Fas cell surface death receptor
hsa-miR-20a-5p	MIMAT0000075	2855104	http://www.mirdb.org/cgi-bin/target_detail.cgi?targetID=2855104	683	80	http://www.mirdb.org/cgi-bin/mature_mir.cgi?name=hsa-miR-20a-5p	FGL2	10875	fibrinogen like 2
hsa-miR-20a-5p	MIMAT0000075	2855174	http://www.mirdb.org/cgi-bin/target_detail.cgi?targetID=2855174	684	80	http://www.mirdb.org/cgi-bin/mature_mir.cgi?name=hsa-miR-20a-5p	KRT10	3858	keratin 10
hsa-miR-20a-5p	MIMAT0000075	2855302	http://www.mirdb.org/cgi-bin/target_detail.cgi?targetID=2855302	685	80	http://www.mirdb.org/cgi-bin/mature_mir.cgi?name=hsa-miR-20a-5p	KIAA1522	57648	KIAA1522
hsa-miR-20a-5p	MIMAT0000075	2854123	http://www.mirdb.org/cgi-bin/target_detail.cgi?targetID=2854123	686	79	http://www.mirdb.org/cgi-bin/mature_mir.cgi?name=hsa-miR-20a-5p	ST8SIA2	8128	ST8 alpha-N-acetyl-neuraminide alpha-2,8-sialyltransferase 2
hsa-miR-20a-5p	MIMAT0000075	2854141	http://www.mirdb.org/cgi-bin/target_detail.cgi?targetID=2854141	687	79	http://www.mirdb.org/cgi-bin/mature_mir.cgi?name=hsa-miR-20a-5p	HOOK3	84376	hook microtubule tethering protein 3
hsa-miR-20a-5p	MIMAT0000075	2854157	http://www.mirdb.org/cgi-bin/target_detail.cgi?targetID=2854157	688	79	http://www.mirdb.org/cgi-bin/mature_mir.cgi?name=hsa-miR-20a-5p	ESR1	2099	estrogen receptor 1
hsa-miR-20a-5p	MIMAT0000075	2854165	http://www.mirdb.org/cgi-bin/target_detail.cgi?targetID=2854165	689	79	http://www.mirdb.org/cgi-bin/mature_mir.cgi?name=hsa-miR-20a-5p	TGFB1I1	7041	transforming growth factor beta 1 induced transcript 1
hsa-miR-20a-5p	MIMAT0000075	2854187	http://www.mirdb.org/cgi-bin/target_detail.cgi?targetID=2854187	690	79	http://www.mirdb.org/cgi-bin/mature_mir.cgi?name=hsa-miR-20a-5p	SPRY4	81848	sprouty RTK signaling antagonist 4
hsa-miR-20a-5p	MIMAT0000075	2854197	http://www.mirdb.org/cgi-bin/target_detail.cgi?targetID=2854197	691	79	http://www.mirdb.org/cgi-bin/mature_mir.cgi?name=hsa-miR-20a-5p	TWF1	5756	twinfilin actin binding protein 1
hsa-miR-20a-5p	MIMAT0000075	2854211	http://www.mirdb.org/cgi-bin/target_detail.cgi?targetID=2854211	692	79	http://www.mirdb.org/cgi-bin/mature_mir.cgi?name=hsa-miR-20a-5p	SH3GLB1	51100	SH3 domain containing GRB2 like, endophilin B1
hsa-miR-20a-5p	MIMAT0000075	2854246	http://www.mirdb.org/cgi-bin/target_detail.cgi?targetID=2854246	693	79	http://www.mirdb.org/cgi-bin/mature_mir.cgi?name=hsa-miR-20a-5p	ATXN1	6310	ataxin 1
hsa-miR-20a-5p	MIMAT0000075	2854267	http://www.mirdb.org/cgi-bin/target_detail.cgi?targetID=2854267	694	79	http://www.mirdb.org/cgi-bin/mature_mir.cgi?name=hsa-miR-20a-5p	CAMK2N2	94032	calcium/calmodulin dependent protein kinase II inhibitor 2
hsa-miR-20a-5p	MIMAT0000075	2854279	http://www.mirdb.org/cgi-bin/target_detail.cgi?targetID=2854279	695	79	http://www.mirdb.org/cgi-bin/mature_mir.cgi?name=hsa-miR-20a-5p	EGLN1	54583	egl-9 family hypoxia inducible factor 1
hsa-miR-20a-5p	MIMAT0000075	2854598	http://www.mirdb.org/cgi-bin/target_detail.cgi?targetID=2854598	696	79	http://www.mirdb.org/cgi-bin/mature_mir.cgi?name=hsa-miR-20a-5p	CXCL14	9547	C-X-C motif chemokine ligand 14
hsa-miR-20a-5p	MIMAT0000075	2854752	http://www.mirdb.org/cgi-bin/target_detail.cgi?targetID=2854752	697	79	http://www.mirdb.org/cgi-bin/mature_mir.cgi?name=hsa-miR-20a-5p	UTP14C	9724	UTP14C, small subunit processome component
hsa-miR-20a-5p	MIMAT0000075	2854825	http://www.mirdb.org/cgi-bin/target_detail.cgi?targetID=2854825	698	79	http://www.mirdb.org/cgi-bin/mature_mir.cgi?name=hsa-miR-20a-5p	APBB2	323	amyloid beta precursor protein binding family B member 2
hsa-miR-20a-5p	MIMAT0000075	2854835	http://www.mirdb.org/cgi-bin/target_detail.cgi?targetID=2854835	699	79	http://www.mirdb.org/cgi-bin/mature_mir.cgi?name=hsa-miR-20a-5p	ZNF362	149076	zinc finger protein 362
hsa-miR-20a-5p	MIMAT0000075	2854867	http://www.mirdb.org/cgi-bin/target_detail.cgi?targetID=2854867	700	79	http://www.mirdb.org/cgi-bin/mature_mir.cgi?name=hsa-miR-20a-5p	C16orf70	80262	chromosome 16 open reading frame 70
hsa-miR-20a-5p	MIMAT0000075	2855011	http://www.mirdb.org/cgi-bin/target_detail.cgi?targetID=2855011	701	79	http://www.mirdb.org/cgi-bin/mature_mir.cgi?name=hsa-miR-20a-5p	UBE2B	7320	ubiquitin conjugating enzyme E2 B
hsa-miR-20a-5p	MIMAT0000075	2855046	http://www.mirdb.org/cgi-bin/target_detail.cgi?targetID=2855046	702	79	http://www.mirdb.org/cgi-bin/mature_mir.cgi?name=hsa-miR-20a-5p	SGTB	54557	small glutamine rich tetratricopeptide repeat containing beta
hsa-miR-20a-5p	MIMAT0000075	2855190	http://www.mirdb.org/cgi-bin/target_detail.cgi?targetID=2855190	703	79	http://www.mirdb.org/cgi-bin/mature_mir.cgi?name=hsa-miR-20a-5p	COX7A2L	9167	cytochrome c oxidase subunit 7A2 like
hsa-miR-20a-5p	MIMAT0000075	2855246	http://www.mirdb.org/cgi-bin/target_detail.cgi?targetID=2855246	704	79	http://www.mirdb.org/cgi-bin/mature_mir.cgi?name=hsa-miR-20a-5p	MYO1D	4642	myosin ID
hsa-miR-20a-5p	MIMAT0000075	2855252	http://www.mirdb.org/cgi-bin/target_detail.cgi?targetID=2855252	705	79	http://www.mirdb.org/cgi-bin/mature_mir.cgi?name=hsa-miR-20a-5p	FEM1B	10116	fem-1 homolog B
hsa-miR-20a-5p	MIMAT0000075	2854139	http://www.mirdb.org/cgi-bin/target_detail.cgi?targetID=2854139	706	78	http://www.mirdb.org/cgi-bin/mature_mir.cgi?name=hsa-miR-20a-5p	TBC1D15	64786	TBC1 domain family member 15
hsa-miR-20a-5p	MIMAT0000075	2854268	http://www.mirdb.org/cgi-bin/target_detail.cgi?targetID=2854268	707	78	http://www.mirdb.org/cgi-bin/mature_mir.cgi?name=hsa-miR-20a-5p	LONP2	83752	lon peptidase 2, peroxisomal
hsa-miR-20a-5p	MIMAT0000075	2854284	http://www.mirdb.org/cgi-bin/target_detail.cgi?targetID=2854284	708	78	http://www.mirdb.org/cgi-bin/mature_mir.cgi?name=hsa-miR-20a-5p	ERI1	90459	exoribonuclease 1
hsa-miR-20a-5p	MIMAT0000075	2854291	http://www.mirdb.org/cgi-bin/target_detail.cgi?targetID=2854291	709	78	http://www.mirdb.org/cgi-bin/mature_mir.cgi?name=hsa-miR-20a-5p	TMBIM6	7009	transmembrane BAX inhibitor motif containing 6
hsa-miR-20a-5p	MIMAT0000075	2854354	http://www.mirdb.org/cgi-bin/target_detail.cgi?targetID=2854354	710	78	http://www.mirdb.org/cgi-bin/mature_mir.cgi?name=hsa-miR-20a-5p	FAM117A	81558	family with sequence similarity 117 member A
hsa-miR-20a-5p	MIMAT0000075	2854382	http://www.mirdb.org/cgi-bin/target_detail.cgi?targetID=2854382	711	78	http://www.mirdb.org/cgi-bin/mature_mir.cgi?name=hsa-miR-20a-5p	KDM2A	22992	lysine demethylase 2A
hsa-miR-20a-5p	MIMAT0000075	2854396	http://www.mirdb.org/cgi-bin/target_detail.cgi?targetID=2854396	712	78	http://www.mirdb.org/cgi-bin/mature_mir.cgi?name=hsa-miR-20a-5p	CLEC12B	387837	C-type lectin domain family 12 member B
hsa-miR-20a-5p	MIMAT0000075	2854410	http://www.mirdb.org/cgi-bin/target_detail.cgi?targetID=2854410	713	78	http://www.mirdb.org/cgi-bin/mature_mir.cgi?name=hsa-miR-20a-5p	PAF1	54623	PAF1 homolog, Paf1/RNA polymerase II complex component
hsa-miR-20a-5p	MIMAT0000075	2854421	http://www.mirdb.org/cgi-bin/target_detail.cgi?targetID=2854421	714	78	http://www.mirdb.org/cgi-bin/mature_mir.cgi?name=hsa-miR-20a-5p	GBF1	8729	golgi brefeldin A resistant guanine nucleotide exchange factor 1
hsa-miR-20a-5p	MIMAT0000075	2854445	http://www.mirdb.org/cgi-bin/target_detail.cgi?targetID=2854445	715	78	http://www.mirdb.org/cgi-bin/mature_mir.cgi?name=hsa-miR-20a-5p	RBSN	64145	rabenosyn, RAB effector
hsa-miR-20a-5p	MIMAT0000075	2854474	http://www.mirdb.org/cgi-bin/target_detail.cgi?targetID=2854474	716	78	http://www.mirdb.org/cgi-bin/mature_mir.cgi?name=hsa-miR-20a-5p	SMIM14	201895	small integral membrane protein 14
hsa-miR-20a-5p	MIMAT0000075	2854602	http://www.mirdb.org/cgi-bin/target_detail.cgi?targetID=2854602	717	78	http://www.mirdb.org/cgi-bin/mature_mir.cgi?name=hsa-miR-20a-5p	CIT	11113	citron rho-interacting serine/threonine kinase
hsa-miR-20a-5p	MIMAT0000075	2854622	http://www.mirdb.org/cgi-bin/target_detail.cgi?targetID=2854622	718	78	http://www.mirdb.org/cgi-bin/mature_mir.cgi?name=hsa-miR-20a-5p	TMEM267	64417	transmembrane protein 267
hsa-miR-20a-5p	MIMAT0000075	2854632	http://www.mirdb.org/cgi-bin/target_detail.cgi?targetID=2854632	719	78	http://www.mirdb.org/cgi-bin/mature_mir.cgi?name=hsa-miR-20a-5p	EEA1	8411	early endosome antigen 1
hsa-miR-20a-5p	MIMAT0000075	2854734	http://www.mirdb.org/cgi-bin/target_detail.cgi?targetID=2854734	720	78	http://www.mirdb.org/cgi-bin/mature_mir.cgi?name=hsa-miR-20a-5p	PTGFRN	5738	prostaglandin F2 receptor inhibitor
hsa-miR-20a-5p	MIMAT0000075	2854737	http://www.mirdb.org/cgi-bin/target_detail.cgi?targetID=2854737	721	78	http://www.mirdb.org/cgi-bin/mature_mir.cgi?name=hsa-miR-20a-5p	CHAF1A	10036	chromatin assembly factor 1 subunit A
hsa-miR-20a-5p	MIMAT0000075	2854754	http://www.mirdb.org/cgi-bin/target_detail.cgi?targetID=2854754	722	78	http://www.mirdb.org/cgi-bin/mature_mir.cgi?name=hsa-miR-20a-5p	DOK6	220164	docking protein 6
hsa-miR-20a-5p	MIMAT0000075	2854764	http://www.mirdb.org/cgi-bin/target_detail.cgi?targetID=2854764	723	78	http://www.mirdb.org/cgi-bin/mature_mir.cgi?name=hsa-miR-20a-5p	RNF13	11342	ring finger protein 13
hsa-miR-20a-5p	MIMAT0000075	2855012	http://www.mirdb.org/cgi-bin/target_detail.cgi?targetID=2855012	724	78	http://www.mirdb.org/cgi-bin/mature_mir.cgi?name=hsa-miR-20a-5p	PAFAH1B2	5049	platelet activating factor acetylhydrolase 1b catalytic subunit 2
hsa-miR-20a-5p	MIMAT0000075	2855025	http://www.mirdb.org/cgi-bin/target_detail.cgi?targetID=2855025	725	78	http://www.mirdb.org/cgi-bin/mature_mir.cgi?name=hsa-miR-20a-5p	AKAP5	9495	A-kinase anchoring protein 5
hsa-miR-20a-5p	MIMAT0000075	2855038	http://www.mirdb.org/cgi-bin/target_detail.cgi?targetID=2855038	726	78	http://www.mirdb.org/cgi-bin/mature_mir.cgi?name=hsa-miR-20a-5p	PLEKHO2	80301	pleckstrin homology domain containing O2
hsa-miR-20a-5p	MIMAT0000075	2855136	http://www.mirdb.org/cgi-bin/target_detail.cgi?targetID=2855136	727	78	http://www.mirdb.org/cgi-bin/mature_mir.cgi?name=hsa-miR-20a-5p	DSG4	147409	desmoglein 4
hsa-miR-20a-5p	MIMAT0000075	2855173	http://www.mirdb.org/cgi-bin/target_detail.cgi?targetID=2855173	728	78	http://www.mirdb.org/cgi-bin/mature_mir.cgi?name=hsa-miR-20a-5p	CELSR2	1952	cadherin EGF LAG seven-pass G-type receptor 2
hsa-miR-20a-5p	MIMAT0000075	2855193	http://www.mirdb.org/cgi-bin/target_detail.cgi?targetID=2855193	729	78	http://www.mirdb.org/cgi-bin/mature_mir.cgi?name=hsa-miR-20a-5p	ZFYVE21	79038	zinc finger FYVE-type containing 21
hsa-miR-20a-5p	MIMAT0000075	2855208	http://www.mirdb.org/cgi-bin/target_detail.cgi?targetID=2855208	730	78	http://www.mirdb.org/cgi-bin/mature_mir.cgi?name=hsa-miR-20a-5p	M6PR	4074	mannose-6-phosphate receptor, cation dependent
hsa-miR-20a-5p	MIMAT0000075	2855261	http://www.mirdb.org/cgi-bin/target_detail.cgi?targetID=2855261	731	78	http://www.mirdb.org/cgi-bin/mature_mir.cgi?name=hsa-miR-20a-5p	LGI2	55203	leucine rich repeat LGI family member 2
hsa-miR-20a-5p	MIMAT0000075	2855263	http://www.mirdb.org/cgi-bin/target_detail.cgi?targetID=2855263	732	78	http://www.mirdb.org/cgi-bin/mature_mir.cgi?name=hsa-miR-20a-5p	LAMP3	27074	lysosomal associated membrane protein 3
[truncated: 8,384 more rows]

## Sheet: mirdbV6filtered
miRNAname	targetGene	targetScore
[truncated: 5,973 more rows]

## Sheet: TaregetScan7.1
mirbase21	matuAcc	targetGene	representativeTranscript	geneName	LinkToSitesInUTRs	cumulativeWeightedContext++Score	totalContext++Score	aggregatePCT
[truncated: 15,543 more rows]

[truncated: 3 more sheets: TaregetScan7.1filtered, TargetSummary, Intersection]
