# Supplementary material for: Altered microRNA Transcriptome in Cultured Human Liver Cells upon Infection with Ebola Virus
Source: Int J Mol Sci. 2021 Apr 6;22(7):3792. doi: 10.3390/ijms22073792 (PMC8038836; doi:10.3390/ijms22073792)
Supplement: Supplementary file 1 [file ijms-22-03792-s001.zip › Supplementary_File/B_ miRNA_Targets_Prediction/Mayinga-96h-Huh7_vs_Control-96h-Huh7_down.mature_mirna/TargetSummary.xlsx]

## Sheet: mirdbV6
miRNAname	matuAcc	targetID	targetDetails	targetRank	targetScore	miRNAdetails	geneSymbol	geneID	Gene_Description
hsa-miR-1257	MIMAT0005908	1172807	http://www.mirdb.org/cgi-bin/target_detail.cgi?targetID=1172807	1	99	http://www.mirdb.org/cgi-bin/mature_mir.cgi?name=hsa-miR-1257	SCN2A	6326	sodium voltage-gated channel alpha subunit 2
hsa-miR-1257	MIMAT0005908	1173021	http://www.mirdb.org/cgi-bin/target_detail.cgi?targetID=1173021	2	99	http://www.mirdb.org/cgi-bin/mature_mir.cgi?name=hsa-miR-1257	SLC1A6	6511	solute carrier family 1 member 6
hsa-miR-1257	MIMAT0005908	1172811	http://www.mirdb.org/cgi-bin/target_detail.cgi?targetID=1172811	3	99	http://www.mirdb.org/cgi-bin/mature_mir.cgi?name=hsa-miR-1257	NDST3	9348	N-deacetylase and N-sulfotransferase 3
hsa-miR-1257	MIMAT0005908	1172658	http://www.mirdb.org/cgi-bin/target_detail.cgi?targetID=1172658	4	97	http://www.mirdb.org/cgi-bin/mature_mir.cgi?name=hsa-miR-1257	ZNF468	90333	zinc finger protein 468
hsa-miR-1257	MIMAT0005908	1173097	http://www.mirdb.org/cgi-bin/target_detail.cgi?targetID=1173097	5	97	http://www.mirdb.org/cgi-bin/mature_mir.cgi?name=hsa-miR-1257	NLGN1	22871	neuroligin 1
hsa-miR-1257	MIMAT0005908	1172709	http://www.mirdb.org/cgi-bin/target_detail.cgi?targetID=1172709	6	95	http://www.mirdb.org/cgi-bin/mature_mir.cgi?name=hsa-miR-1257	ZNF519	162655	zinc finger protein 519
hsa-miR-1257	MIMAT0005908	1172753	http://www.mirdb.org/cgi-bin/target_detail.cgi?targetID=1172753	7	95	http://www.mirdb.org/cgi-bin/mature_mir.cgi?name=hsa-miR-1257	SPIRE1	56907	spire type actin nucleation factor 1
hsa-miR-1257	MIMAT0005908	1172938	http://www.mirdb.org/cgi-bin/target_detail.cgi?targetID=1172938	8	95	http://www.mirdb.org/cgi-bin/mature_mir.cgi?name=hsa-miR-1257	ZNF781	163115	zinc finger protein 781
hsa-miR-1257	MIMAT0005908	1172736	http://www.mirdb.org/cgi-bin/target_detail.cgi?targetID=1172736	9	94	http://www.mirdb.org/cgi-bin/mature_mir.cgi?name=hsa-miR-1257	TIPARP	25976	TCDD inducible poly(ADP-ribose) polymerase
hsa-miR-1257	MIMAT0005908	1172682	http://www.mirdb.org/cgi-bin/target_detail.cgi?targetID=1172682	10	94	http://www.mirdb.org/cgi-bin/mature_mir.cgi?name=hsa-miR-1257	GPBP1L1	60313	GC-rich promoter binding protein 1 like 1
hsa-miR-1257	MIMAT0005908	1172900	http://www.mirdb.org/cgi-bin/target_detail.cgi?targetID=1172900	11	94	http://www.mirdb.org/cgi-bin/mature_mir.cgi?name=hsa-miR-1257	CAMK2D	817	calcium/calmodulin dependent protein kinase II delta
hsa-miR-1257	MIMAT0005908	1173006	http://www.mirdb.org/cgi-bin/target_detail.cgi?targetID=1173006	12	93	http://www.mirdb.org/cgi-bin/mature_mir.cgi?name=hsa-miR-1257	TRPC5OS	100329135	TRPC5 opposite strand
hsa-miR-1257	MIMAT0005908	1172963	http://www.mirdb.org/cgi-bin/target_detail.cgi?targetID=1172963	13	93	http://www.mirdb.org/cgi-bin/mature_mir.cgi?name=hsa-miR-1257	CD300E	342510	CD300e molecule
hsa-miR-1257	MIMAT0005908	1172951	http://www.mirdb.org/cgi-bin/target_detail.cgi?targetID=1172951	14	92	http://www.mirdb.org/cgi-bin/mature_mir.cgi?name=hsa-miR-1257	NT5E	4907	5'-nucleotidase ecto
hsa-miR-1257	MIMAT0005908	1173033	http://www.mirdb.org/cgi-bin/target_detail.cgi?targetID=1173033	15	92	http://www.mirdb.org/cgi-bin/mature_mir.cgi?name=hsa-miR-1257	UBE2D3	7323	ubiquitin conjugating enzyme E2 D3
hsa-miR-1257	MIMAT0005908	1172717	http://www.mirdb.org/cgi-bin/target_detail.cgi?targetID=1172717	16	92	http://www.mirdb.org/cgi-bin/mature_mir.cgi?name=hsa-miR-1257	TFDP1	7027	transcription factor Dp-1
hsa-miR-1257	MIMAT0005908	1172802	http://www.mirdb.org/cgi-bin/target_detail.cgi?targetID=1172802	17	92	http://www.mirdb.org/cgi-bin/mature_mir.cgi?name=hsa-miR-1257	TXLNA	200081	taxilin alpha
hsa-miR-1257	MIMAT0005908	1172616	http://www.mirdb.org/cgi-bin/target_detail.cgi?targetID=1172616	18	91	http://www.mirdb.org/cgi-bin/mature_mir.cgi?name=hsa-miR-1257	PLAG1	5324	PLAG1 zinc finger
hsa-miR-1257	MIMAT0005908	1172734	http://www.mirdb.org/cgi-bin/target_detail.cgi?targetID=1172734	19	91	http://www.mirdb.org/cgi-bin/mature_mir.cgi?name=hsa-miR-1257	PDE12	201626	phosphodiesterase 12
hsa-miR-1257	MIMAT0005908	1172652	http://www.mirdb.org/cgi-bin/target_detail.cgi?targetID=1172652	20	91	http://www.mirdb.org/cgi-bin/mature_mir.cgi?name=hsa-miR-1257	NDST2	8509	N-deacetylase and N-sulfotransferase 2
hsa-miR-1257	MIMAT0005908	1173059	http://www.mirdb.org/cgi-bin/target_detail.cgi?targetID=1173059	21	91	http://www.mirdb.org/cgi-bin/mature_mir.cgi?name=hsa-miR-1257	CBLB	868	Cbl proto-oncogene B
hsa-miR-1257	MIMAT0005908	1173048	http://www.mirdb.org/cgi-bin/target_detail.cgi?targetID=1173048	22	90	http://www.mirdb.org/cgi-bin/mature_mir.cgi?name=hsa-miR-1257	RFX7	64864	regulatory factor X7
hsa-miR-1257	MIMAT0005908	1173051	http://www.mirdb.org/cgi-bin/target_detail.cgi?targetID=1173051	23	90	http://www.mirdb.org/cgi-bin/mature_mir.cgi?name=hsa-miR-1257	ERH	2079	ERH, mRNA splicing and mitosis factor
hsa-miR-1257	MIMAT0005908	1172905	http://www.mirdb.org/cgi-bin/target_detail.cgi?targetID=1172905	24	90	http://www.mirdb.org/cgi-bin/mature_mir.cgi?name=hsa-miR-1257	CHST1	8534	carbohydrate sulfotransferase 1
hsa-miR-1257	MIMAT0005908	1173045	http://www.mirdb.org/cgi-bin/target_detail.cgi?targetID=1173045	25	90	http://www.mirdb.org/cgi-bin/mature_mir.cgi?name=hsa-miR-1257	PAN3	255967	poly(A) specific ribonuclease subunit PAN3
hsa-miR-1257	MIMAT0005908	1173070	http://www.mirdb.org/cgi-bin/target_detail.cgi?targetID=1173070	26	90	http://www.mirdb.org/cgi-bin/mature_mir.cgi?name=hsa-miR-1257	CA10	56934	carbonic anhydrase 10
hsa-miR-1257	MIMAT0005908	1172906	http://www.mirdb.org/cgi-bin/target_detail.cgi?targetID=1172906	27	90	http://www.mirdb.org/cgi-bin/mature_mir.cgi?name=hsa-miR-1257	DACT3	147906	dishevelled binding antagonist of beta catenin 3
hsa-miR-1257	MIMAT0005908	1172847	http://www.mirdb.org/cgi-bin/target_detail.cgi?targetID=1172847	28	90	http://www.mirdb.org/cgi-bin/mature_mir.cgi?name=hsa-miR-1257	ZNF189	7743	zinc finger protein 189
hsa-miR-1257	MIMAT0005908	1172857	http://www.mirdb.org/cgi-bin/target_detail.cgi?targetID=1172857	29	90	http://www.mirdb.org/cgi-bin/mature_mir.cgi?name=hsa-miR-1257	ARPP19	10776	cAMP regulated phosphoprotein 19
hsa-miR-1257	MIMAT0005908	1172680	http://www.mirdb.org/cgi-bin/target_detail.cgi?targetID=1172680	30	89	http://www.mirdb.org/cgi-bin/mature_mir.cgi?name=hsa-miR-1257	DCAF10	79269	DDB1 and CUL4 associated factor 10
hsa-miR-1257	MIMAT0005908	1172975	http://www.mirdb.org/cgi-bin/target_detail.cgi?targetID=1172975	31	89	http://www.mirdb.org/cgi-bin/mature_mir.cgi?name=hsa-miR-1257	GUCY1A2	2977	guanylate cyclase 1 soluble subunit alpha 2
hsa-miR-1257	MIMAT0005908	1172884	http://www.mirdb.org/cgi-bin/target_detail.cgi?targetID=1172884	32	89	http://www.mirdb.org/cgi-bin/mature_mir.cgi?name=hsa-miR-1257	LYRM2	57226	LYR motif containing 2
hsa-miR-1257	MIMAT0005908	1172700	http://www.mirdb.org/cgi-bin/target_detail.cgi?targetID=1172700	33	89	http://www.mirdb.org/cgi-bin/mature_mir.cgi?name=hsa-miR-1257	CDK17	5128	cyclin dependent kinase 17
hsa-miR-1257	MIMAT0005908	1173088	http://www.mirdb.org/cgi-bin/target_detail.cgi?targetID=1173088	34	89	http://www.mirdb.org/cgi-bin/mature_mir.cgi?name=hsa-miR-1257	SKA3	221150	spindle and kinetochore associated complex subunit 3
hsa-miR-1257	MIMAT0005908	1172792	http://www.mirdb.org/cgi-bin/target_detail.cgi?targetID=1172792	35	89	http://www.mirdb.org/cgi-bin/mature_mir.cgi?name=hsa-miR-1257	NDN	4692	necdin, MAGE family member
hsa-miR-1257	MIMAT0005908	1172842	http://www.mirdb.org/cgi-bin/target_detail.cgi?targetID=1172842	36	89	http://www.mirdb.org/cgi-bin/mature_mir.cgi?name=hsa-miR-1257	MRPS36	92259	mitochondrial ribosomal protein S36
hsa-miR-1257	MIMAT0005908	1173095	http://www.mirdb.org/cgi-bin/target_detail.cgi?targetID=1173095	37	88	http://www.mirdb.org/cgi-bin/mature_mir.cgi?name=hsa-miR-1257	LILRA1	11024	leukocyte immunoglobulin like receptor A1
hsa-miR-1257	MIMAT0005908	1172699	http://www.mirdb.org/cgi-bin/target_detail.cgi?targetID=1172699	38	88	http://www.mirdb.org/cgi-bin/mature_mir.cgi?name=hsa-miR-1257	TNFRSF21	27242	TNF receptor superfamily member 21
hsa-miR-1257	MIMAT0005908	1172684	http://www.mirdb.org/cgi-bin/target_detail.cgi?targetID=1172684	39	88	http://www.mirdb.org/cgi-bin/mature_mir.cgi?name=hsa-miR-1257	PPTC7	160760	PTC7 protein phosphatase homolog
hsa-miR-1257	MIMAT0005908	1172691	http://www.mirdb.org/cgi-bin/target_detail.cgi?targetID=1172691	40	88	http://www.mirdb.org/cgi-bin/mature_mir.cgi?name=hsa-miR-1257	ENPEP	2028	glutamyl aminopeptidase
hsa-miR-1257	MIMAT0005908	1172903	http://www.mirdb.org/cgi-bin/target_detail.cgi?targetID=1172903	41	87	http://www.mirdb.org/cgi-bin/mature_mir.cgi?name=hsa-miR-1257	XRCC4	7518	X-ray repair cross complementing 4
hsa-miR-1257	MIMAT0005908	1172790	http://www.mirdb.org/cgi-bin/target_detail.cgi?targetID=1172790	42	87	http://www.mirdb.org/cgi-bin/mature_mir.cgi?name=hsa-miR-1257	LATS2	26524	large tumor suppressor kinase 2
hsa-miR-1257	MIMAT0005908	1172783	http://www.mirdb.org/cgi-bin/target_detail.cgi?targetID=1172783	43	87	http://www.mirdb.org/cgi-bin/mature_mir.cgi?name=hsa-miR-1257	CIT	11113	citron rho-interacting serine/threonine kinase
hsa-miR-1257	MIMAT0005908	1172648	http://www.mirdb.org/cgi-bin/target_detail.cgi?targetID=1172648	44	87	http://www.mirdb.org/cgi-bin/mature_mir.cgi?name=hsa-miR-1257	PANK1	53354	pantothenate kinase 1
hsa-miR-1257	MIMAT0005908	1172646	http://www.mirdb.org/cgi-bin/target_detail.cgi?targetID=1172646	45	87	http://www.mirdb.org/cgi-bin/mature_mir.cgi?name=hsa-miR-1257	MSR1	4481	macrophage scavenger receptor 1
hsa-miR-1257	MIMAT0005908	1172689	http://www.mirdb.org/cgi-bin/target_detail.cgi?targetID=1172689	46	86	http://www.mirdb.org/cgi-bin/mature_mir.cgi?name=hsa-miR-1257	SPAG9	9043	sperm associated antigen 9
hsa-miR-1257	MIMAT0005908	1172712	http://www.mirdb.org/cgi-bin/target_detail.cgi?targetID=1172712	47	86	http://www.mirdb.org/cgi-bin/mature_mir.cgi?name=hsa-miR-1257	AKIRIN1	79647	akirin 1
hsa-miR-1257	MIMAT0005908	1172635	http://www.mirdb.org/cgi-bin/target_detail.cgi?targetID=1172635	48	86	http://www.mirdb.org/cgi-bin/mature_mir.cgi?name=hsa-miR-1257	FOXN3	1112	forkhead box N3
hsa-miR-1257	MIMAT0005908	1172670	http://www.mirdb.org/cgi-bin/target_detail.cgi?targetID=1172670	49	86	http://www.mirdb.org/cgi-bin/mature_mir.cgi?name=hsa-miR-1257	ODF2L	57489	outer dense fiber of sperm tails 2 like
hsa-miR-1257	MIMAT0005908	1172775	http://www.mirdb.org/cgi-bin/target_detail.cgi?targetID=1172775	50	86	http://www.mirdb.org/cgi-bin/mature_mir.cgi?name=hsa-miR-1257	OAZ2	4947	ornithine decarboxylase antizyme 2
hsa-miR-1257	MIMAT0005908	1172835	http://www.mirdb.org/cgi-bin/target_detail.cgi?targetID=1172835	51	86	http://www.mirdb.org/cgi-bin/mature_mir.cgi?name=hsa-miR-1257	RND1	27289	Rho family GTPase 1
hsa-miR-1257	MIMAT0005908	1173076	http://www.mirdb.org/cgi-bin/target_detail.cgi?targetID=1173076	52	86	http://www.mirdb.org/cgi-bin/mature_mir.cgi?name=hsa-miR-1257	MANSC1	54682	MANSC domain containing 1
hsa-miR-1257	MIMAT0005908	1172898	http://www.mirdb.org/cgi-bin/target_detail.cgi?targetID=1172898	53	86	http://www.mirdb.org/cgi-bin/mature_mir.cgi?name=hsa-miR-1257	CDKN2A	1029	cyclin dependent kinase inhibitor 2A
hsa-miR-1257	MIMAT0005908	1172962	http://www.mirdb.org/cgi-bin/target_detail.cgi?targetID=1172962	54	86	http://www.mirdb.org/cgi-bin/mature_mir.cgi?name=hsa-miR-1257	RERGL	79785	RERG like
hsa-miR-1257	MIMAT0005908	1173058	http://www.mirdb.org/cgi-bin/target_detail.cgi?targetID=1173058	55	86	http://www.mirdb.org/cgi-bin/mature_mir.cgi?name=hsa-miR-1257	CYP7A1	1581	cytochrome P450 family 7 subfamily A member 1
hsa-miR-1257	MIMAT0005908	1172922	http://www.mirdb.org/cgi-bin/target_detail.cgi?targetID=1172922	56	86	http://www.mirdb.org/cgi-bin/mature_mir.cgi?name=hsa-miR-1257	CANX	821	calnexin
hsa-miR-1257	MIMAT0005908	1172630	http://www.mirdb.org/cgi-bin/target_detail.cgi?targetID=1172630	57	86	http://www.mirdb.org/cgi-bin/mature_mir.cgi?name=hsa-miR-1257	PTPRJ	5795	protein tyrosine phosphatase, receptor type J
hsa-miR-1257	MIMAT0005908	1172976	http://www.mirdb.org/cgi-bin/target_detail.cgi?targetID=1172976	58	85	http://www.mirdb.org/cgi-bin/mature_mir.cgi?name=hsa-miR-1257	H3F3C	440093	H3 histone family member 3C
hsa-miR-1257	MIMAT0005908	1172891	http://www.mirdb.org/cgi-bin/target_detail.cgi?targetID=1172891	59	85	http://www.mirdb.org/cgi-bin/mature_mir.cgi?name=hsa-miR-1257	GCNT1	2650	glucosaminyl (N-acetyl) transferase 1
hsa-miR-1257	MIMAT0005908	1173042	http://www.mirdb.org/cgi-bin/target_detail.cgi?targetID=1173042	60	85	http://www.mirdb.org/cgi-bin/mature_mir.cgi?name=hsa-miR-1257	CEP41	95681	centrosomal protein 41
hsa-miR-1257	MIMAT0005908	1172935	http://www.mirdb.org/cgi-bin/target_detail.cgi?targetID=1172935	61	84	http://www.mirdb.org/cgi-bin/mature_mir.cgi?name=hsa-miR-1257	SERBP1	26135	SERPINE1 mRNA binding protein 1
hsa-miR-1257	MIMAT0005908	1172620	http://www.mirdb.org/cgi-bin/target_detail.cgi?targetID=1172620	62	84	http://www.mirdb.org/cgi-bin/mature_mir.cgi?name=hsa-miR-1257	BMP4	652	bone morphogenetic protein 4
hsa-miR-1257	MIMAT0005908	1172637	http://www.mirdb.org/cgi-bin/target_detail.cgi?targetID=1172637	63	84	http://www.mirdb.org/cgi-bin/mature_mir.cgi?name=hsa-miR-1257	CDC5L	988	cell division cycle 5 like
hsa-miR-1257	MIMAT0005908	1172964	http://www.mirdb.org/cgi-bin/target_detail.cgi?targetID=1172964	64	84	http://www.mirdb.org/cgi-bin/mature_mir.cgi?name=hsa-miR-1257	DNAJC6	9829	DnaJ heat shock protein family (Hsp40) member C6
hsa-miR-1257	MIMAT0005908	1172894	http://www.mirdb.org/cgi-bin/target_detail.cgi?targetID=1172894	65	84	http://www.mirdb.org/cgi-bin/mature_mir.cgi?name=hsa-miR-1257	H3F3B	3021	H3 histone family member 3B
hsa-miR-1257	MIMAT0005908	1172974	http://www.mirdb.org/cgi-bin/target_detail.cgi?targetID=1172974	66	84	http://www.mirdb.org/cgi-bin/mature_mir.cgi?name=hsa-miR-1257	ZNF17	7565	zinc finger protein 17
hsa-miR-1257	MIMAT0005908	1172817	http://www.mirdb.org/cgi-bin/target_detail.cgi?targetID=1172817	67	84	http://www.mirdb.org/cgi-bin/mature_mir.cgi?name=hsa-miR-1257	REP15	387849	RAB15 effector protein
hsa-miR-1257	MIMAT0005908	1172834	http://www.mirdb.org/cgi-bin/target_detail.cgi?targetID=1172834	68	84	http://www.mirdb.org/cgi-bin/mature_mir.cgi?name=hsa-miR-1257	MYNN	55892	myoneurin
hsa-miR-1257	MIMAT0005908	1172978	http://www.mirdb.org/cgi-bin/target_detail.cgi?targetID=1172978	69	84	http://www.mirdb.org/cgi-bin/mature_mir.cgi?name=hsa-miR-1257	AKAP7	9465	A-kinase anchoring protein 7
hsa-miR-1257	MIMAT0005908	1172985	http://www.mirdb.org/cgi-bin/target_detail.cgi?targetID=1172985	70	84	http://www.mirdb.org/cgi-bin/mature_mir.cgi?name=hsa-miR-1257	PRUNE2	158471	prune homolog 2 with BCH domain
hsa-miR-1257	MIMAT0005908	1172969	http://www.mirdb.org/cgi-bin/target_detail.cgi?targetID=1172969	71	83	http://www.mirdb.org/cgi-bin/mature_mir.cgi?name=hsa-miR-1257	TMED2	10959	transmembrane p24 trafficking protein 2
hsa-miR-1257	MIMAT0005908	1172755	http://www.mirdb.org/cgi-bin/target_detail.cgi?targetID=1172755	72	83	http://www.mirdb.org/cgi-bin/mature_mir.cgi?name=hsa-miR-1257	XG	7499	Xg glycoprotein (Xg blood group)
hsa-miR-1257	MIMAT0005908	1172676	http://www.mirdb.org/cgi-bin/target_detail.cgi?targetID=1172676	73	83	http://www.mirdb.org/cgi-bin/mature_mir.cgi?name=hsa-miR-1257	ROBO2	6092	roundabout guidance receptor 2
hsa-miR-1257	MIMAT0005908	1173009	http://www.mirdb.org/cgi-bin/target_detail.cgi?targetID=1173009	74	83	http://www.mirdb.org/cgi-bin/mature_mir.cgi?name=hsa-miR-1257	STXBP5L	9515	syntaxin binding protein 5 like
hsa-miR-1257	MIMAT0005908	1172846	http://www.mirdb.org/cgi-bin/target_detail.cgi?targetID=1172846	75	83	http://www.mirdb.org/cgi-bin/mature_mir.cgi?name=hsa-miR-1257	TBC1D12	23232	TBC1 domain family member 12
hsa-miR-1257	MIMAT0005908	1172618	http://www.mirdb.org/cgi-bin/target_detail.cgi?targetID=1172618	76	82	http://www.mirdb.org/cgi-bin/mature_mir.cgi?name=hsa-miR-1257	SCNM1	79005	sodium channel modifier 1
hsa-miR-1257	MIMAT0005908	1172611	http://www.mirdb.org/cgi-bin/target_detail.cgi?targetID=1172611	77	82	http://www.mirdb.org/cgi-bin/mature_mir.cgi?name=hsa-miR-1257	MCM9	254394	minichromosome maintenance 9 homologous recombination repair factor
hsa-miR-1257	MIMAT0005908	1172917	http://www.mirdb.org/cgi-bin/target_detail.cgi?targetID=1172917	78	82	http://www.mirdb.org/cgi-bin/mature_mir.cgi?name=hsa-miR-1257	ZNF41	7592	zinc finger protein 41
hsa-miR-1257	MIMAT0005908	1172785	http://www.mirdb.org/cgi-bin/target_detail.cgi?targetID=1172785	79	82	http://www.mirdb.org/cgi-bin/mature_mir.cgi?name=hsa-miR-1257	TNFAIP8L2-SCNM1	100534012	TNFAIP8L2-SCNM1 readthrough
hsa-miR-1257	MIMAT0005908	1172945	http://www.mirdb.org/cgi-bin/target_detail.cgi?targetID=1172945	80	82	http://www.mirdb.org/cgi-bin/mature_mir.cgi?name=hsa-miR-1257	RGS5	8490	regulator of G protein signaling 5
hsa-miR-1257	MIMAT0005908	1172844	http://www.mirdb.org/cgi-bin/target_detail.cgi?targetID=1172844	81	82	http://www.mirdb.org/cgi-bin/mature_mir.cgi?name=hsa-miR-1257	NCAM2	4685	neural cell adhesion molecule 2
hsa-miR-1257	MIMAT0005908	1172777	http://www.mirdb.org/cgi-bin/target_detail.cgi?targetID=1172777	82	82	http://www.mirdb.org/cgi-bin/mature_mir.cgi?name=hsa-miR-1257	UGT8	7368	UDP glycosyltransferase 8
hsa-miR-1257	MIMAT0005908	1172867	http://www.mirdb.org/cgi-bin/target_detail.cgi?targetID=1172867	83	81	http://www.mirdb.org/cgi-bin/mature_mir.cgi?name=hsa-miR-1257	SPATA6	54558	spermatogenesis associated 6
hsa-miR-1257	MIMAT0005908	1173056	http://www.mirdb.org/cgi-bin/target_detail.cgi?targetID=1173056	84	81	http://www.mirdb.org/cgi-bin/mature_mir.cgi?name=hsa-miR-1257	PHYH	5264	phytanoyl-CoA 2-hydroxylase
hsa-miR-1257	MIMAT0005908	1172711	http://www.mirdb.org/cgi-bin/target_detail.cgi?targetID=1172711	85	81	http://www.mirdb.org/cgi-bin/mature_mir.cgi?name=hsa-miR-1257	TMCC3	57458	transmembrane and coiled-coil domain family 3
hsa-miR-1257	MIMAT0005908	1172644	http://www.mirdb.org/cgi-bin/target_detail.cgi?targetID=1172644	86	81	http://www.mirdb.org/cgi-bin/mature_mir.cgi?name=hsa-miR-1257	GPATCH2L	55668	G-patch domain containing 2 like
hsa-miR-1257	MIMAT0005908	1172947	http://www.mirdb.org/cgi-bin/target_detail.cgi?targetID=1172947	87	81	http://www.mirdb.org/cgi-bin/mature_mir.cgi?name=hsa-miR-1257	ATG12	9140	autophagy related 12
hsa-miR-1257	MIMAT0005908	1172647	http://www.mirdb.org/cgi-bin/target_detail.cgi?targetID=1172647	88	81	http://www.mirdb.org/cgi-bin/mature_mir.cgi?name=hsa-miR-1257	NAB1	4664	NGFI-A binding protein 1
hsa-miR-1257	MIMAT0005908	1172741	http://www.mirdb.org/cgi-bin/target_detail.cgi?targetID=1172741	89	80	http://www.mirdb.org/cgi-bin/mature_mir.cgi?name=hsa-miR-1257	ANK3	288	ankyrin 3
hsa-miR-1257	MIMAT0005908	1172710	http://www.mirdb.org/cgi-bin/target_detail.cgi?targetID=1172710	90	80	http://www.mirdb.org/cgi-bin/mature_mir.cgi?name=hsa-miR-1257	NRG1	3084	neuregulin 1
hsa-miR-1257	MIMAT0005908	1172621	http://www.mirdb.org/cgi-bin/target_detail.cgi?targetID=1172621	91	80	http://www.mirdb.org/cgi-bin/mature_mir.cgi?name=hsa-miR-1257	FAM13A	10144	family with sequence similarity 13 member A
hsa-miR-1257	MIMAT0005908	1172752	http://www.mirdb.org/cgi-bin/target_detail.cgi?targetID=1172752	92	80	http://www.mirdb.org/cgi-bin/mature_mir.cgi?name=hsa-miR-1257	SLC35A3	23443	solute carrier family 35 member A3
hsa-miR-1257	MIMAT0005908	1172764	http://www.mirdb.org/cgi-bin/target_detail.cgi?targetID=1172764	93	80	http://www.mirdb.org/cgi-bin/mature_mir.cgi?name=hsa-miR-1257	IL5RA	3568	interleukin 5 receptor subunit alpha
hsa-miR-1257	MIMAT0005908	1172795	http://www.mirdb.org/cgi-bin/target_detail.cgi?targetID=1172795	94	80	http://www.mirdb.org/cgi-bin/mature_mir.cgi?name=hsa-miR-1257	TMPRSS13	84000	transmembrane serine protease 13
hsa-miR-1257	MIMAT0005908	1173044	http://www.mirdb.org/cgi-bin/target_detail.cgi?targetID=1173044	95	80	http://www.mirdb.org/cgi-bin/mature_mir.cgi?name=hsa-miR-1257	SMIM13	221710	small integral membrane protein 13
hsa-miR-1257	MIMAT0005908	1172797	http://www.mirdb.org/cgi-bin/target_detail.cgi?targetID=1172797	96	80	http://www.mirdb.org/cgi-bin/mature_mir.cgi?name=hsa-miR-1257	MYO6	4646	myosin VI
hsa-miR-1257	MIMAT0005908	1173075	http://www.mirdb.org/cgi-bin/target_detail.cgi?targetID=1173075	97	80	http://www.mirdb.org/cgi-bin/mature_mir.cgi?name=hsa-miR-1257	TAGAP	117289	T cell activation RhoGTPase activating protein
hsa-miR-1257	MIMAT0005908	1173063	http://www.mirdb.org/cgi-bin/target_detail.cgi?targetID=1173063	98	80	http://www.mirdb.org/cgi-bin/mature_mir.cgi?name=hsa-miR-1257	STIM2	57620	stromal interaction molecule 2
hsa-miR-1257	MIMAT0005908	1172659	http://www.mirdb.org/cgi-bin/target_detail.cgi?targetID=1172659	99	80	http://www.mirdb.org/cgi-bin/mature_mir.cgi?name=hsa-miR-1257	GABRR1	2569	gamma-aminobutyric acid type A receptor rho1 subunit
hsa-miR-1257	MIMAT0005908	1172693	http://www.mirdb.org/cgi-bin/target_detail.cgi?targetID=1172693	100	80	http://www.mirdb.org/cgi-bin/mature_mir.cgi?name=hsa-miR-1257	ANO8	57719	anoctamin 8
hsa-miR-1257	MIMAT0005908	1173027	http://www.mirdb.org/cgi-bin/target_detail.cgi?targetID=1173027	101	80	http://www.mirdb.org/cgi-bin/mature_mir.cgi?name=hsa-miR-1257	UBQLN1	29979	ubiquilin 1
hsa-miR-1257	MIMAT0005908	1172668	http://www.mirdb.org/cgi-bin/target_detail.cgi?targetID=1172668	102	79	http://www.mirdb.org/cgi-bin/mature_mir.cgi?name=hsa-miR-1257	TENM2	57451	teneurin transmembrane protein 2
hsa-miR-1257	MIMAT0005908	1172852	http://www.mirdb.org/cgi-bin/target_detail.cgi?targetID=1172852	103	79	http://www.mirdb.org/cgi-bin/mature_mir.cgi?name=hsa-miR-1257	PTDSS1	9791	phosphatidylserine synthase 1
hsa-miR-1257	MIMAT0005908	1173052	http://www.mirdb.org/cgi-bin/target_detail.cgi?targetID=1173052	104	79	http://www.mirdb.org/cgi-bin/mature_mir.cgi?name=hsa-miR-1257	TMED5	50999	transmembrane p24 trafficking protein 5
hsa-miR-1257	MIMAT0005908	1172636	http://www.mirdb.org/cgi-bin/target_detail.cgi?targetID=1172636	105	79	http://www.mirdb.org/cgi-bin/mature_mir.cgi?name=hsa-miR-1257	ARHGAP6	395	Rho GTPase activating protein 6
hsa-miR-1257	MIMAT0005908	1172804	http://www.mirdb.org/cgi-bin/target_detail.cgi?targetID=1172804	106	78	http://www.mirdb.org/cgi-bin/mature_mir.cgi?name=hsa-miR-1257	MOSMO	730094	modulator of smoothened
hsa-miR-1257	MIMAT0005908	1172958	http://www.mirdb.org/cgi-bin/target_detail.cgi?targetID=1172958	107	78	http://www.mirdb.org/cgi-bin/mature_mir.cgi?name=hsa-miR-1257	FBXO36	130888	F-box protein 36
hsa-miR-1257	MIMAT0005908	1172924	http://www.mirdb.org/cgi-bin/target_detail.cgi?targetID=1172924	108	78	http://www.mirdb.org/cgi-bin/mature_mir.cgi?name=hsa-miR-1257	GRP	2922	gastrin releasing peptide
hsa-miR-1257	MIMAT0005908	1173018	http://www.mirdb.org/cgi-bin/target_detail.cgi?targetID=1173018	109	78	http://www.mirdb.org/cgi-bin/mature_mir.cgi?name=hsa-miR-1257	EXTL2	2135	exostosin like glycosyltransferase 2
hsa-miR-1257	MIMAT0005908	1172853	http://www.mirdb.org/cgi-bin/target_detail.cgi?targetID=1172853	110	78	http://www.mirdb.org/cgi-bin/mature_mir.cgi?name=hsa-miR-1257	ZNF426	79088	zinc finger protein 426
hsa-miR-1257	MIMAT0005908	1172708	http://www.mirdb.org/cgi-bin/target_detail.cgi?targetID=1172708	111	78	http://www.mirdb.org/cgi-bin/mature_mir.cgi?name=hsa-miR-1257	SOX12	6666	SRY-box 12
hsa-miR-1257	MIMAT0005908	1173007	http://www.mirdb.org/cgi-bin/target_detail.cgi?targetID=1173007	112	78	http://www.mirdb.org/cgi-bin/mature_mir.cgi?name=hsa-miR-1257	THRB	7068	thyroid hormone receptor beta
hsa-miR-1257	MIMAT0005908	1172765	http://www.mirdb.org/cgi-bin/target_detail.cgi?targetID=1172765	113	78	http://www.mirdb.org/cgi-bin/mature_mir.cgi?name=hsa-miR-1257	ARID1A	8289	AT-rich interaction domain 1A
hsa-miR-1257	MIMAT0005908	1172908	http://www.mirdb.org/cgi-bin/target_detail.cgi?targetID=1172908	114	78	http://www.mirdb.org/cgi-bin/mature_mir.cgi?name=hsa-miR-1257	PROX2	283571	prospero homeobox 2
hsa-miR-1257	MIMAT0005908	1172889	http://www.mirdb.org/cgi-bin/target_detail.cgi?targetID=1172889	115	78	http://www.mirdb.org/cgi-bin/mature_mir.cgi?name=hsa-miR-1257	POU5F2	134187	POU domain class 5, transcription factor 2
hsa-miR-1257	MIMAT0005908	1172933	http://www.mirdb.org/cgi-bin/target_detail.cgi?targetID=1172933	116	78	http://www.mirdb.org/cgi-bin/mature_mir.cgi?name=hsa-miR-1257	TSPAN32	10077	tetraspanin 32
hsa-miR-1257	MIMAT0005908	1172902	http://www.mirdb.org/cgi-bin/target_detail.cgi?targetID=1172902	117	77	http://www.mirdb.org/cgi-bin/mature_mir.cgi?name=hsa-miR-1257	LRRC17	10234	leucine rich repeat containing 17
hsa-miR-1257	MIMAT0005908	1172927	http://www.mirdb.org/cgi-bin/target_detail.cgi?targetID=1172927	118	77	http://www.mirdb.org/cgi-bin/mature_mir.cgi?name=hsa-miR-1257	KIF5B	3799	kinesin family member 5B
hsa-miR-1257	MIMAT0005908	1172829	http://www.mirdb.org/cgi-bin/target_detail.cgi?targetID=1172829	119	77	http://www.mirdb.org/cgi-bin/mature_mir.cgi?name=hsa-miR-1257	UNC5D	137970	unc-5 netrin receptor D
hsa-miR-1257	MIMAT0005908	1172781	http://www.mirdb.org/cgi-bin/target_detail.cgi?targetID=1172781	120	77	http://www.mirdb.org/cgi-bin/mature_mir.cgi?name=hsa-miR-1257	CYSLTR2	57105	cysteinyl leukotriene receptor 2
hsa-miR-1257	MIMAT0005908	1172921	http://www.mirdb.org/cgi-bin/target_detail.cgi?targetID=1172921	121	77	http://www.mirdb.org/cgi-bin/mature_mir.cgi?name=hsa-miR-1257	SORBS1	10580	sorbin and SH3 domain containing 1
hsa-miR-1257	MIMAT0005908	1172993	http://www.mirdb.org/cgi-bin/target_detail.cgi?targetID=1172993	122	77	http://www.mirdb.org/cgi-bin/mature_mir.cgi?name=hsa-miR-1257	DUSP16	80824	dual specificity phosphatase 16
hsa-miR-1257	MIMAT0005908	1172996	http://www.mirdb.org/cgi-bin/target_detail.cgi?targetID=1172996	123	77	http://www.mirdb.org/cgi-bin/mature_mir.cgi?name=hsa-miR-1257	ZNF559	84527	zinc finger protein 559
hsa-miR-1257	MIMAT0005908	1172694	http://www.mirdb.org/cgi-bin/target_detail.cgi?targetID=1172694	124	76	http://www.mirdb.org/cgi-bin/mature_mir.cgi?name=hsa-miR-1257	SLC9A9	285195	solute carrier family 9 member A9
hsa-miR-1257	MIMAT0005908	1172750	http://www.mirdb.org/cgi-bin/target_detail.cgi?targetID=1172750	125	76	http://www.mirdb.org/cgi-bin/mature_mir.cgi?name=hsa-miR-1257	TET2	54790	tet methylcytosine dioxygenase 2
hsa-miR-1257	MIMAT0005908	1172887	http://www.mirdb.org/cgi-bin/target_detail.cgi?targetID=1172887	126	76	http://www.mirdb.org/cgi-bin/mature_mir.cgi?name=hsa-miR-1257	IFNLR1	163702	interferon lambda receptor 1
hsa-miR-1257	MIMAT0005908	1172702	http://www.mirdb.org/cgi-bin/target_detail.cgi?targetID=1172702	127	76	http://www.mirdb.org/cgi-bin/mature_mir.cgi?name=hsa-miR-1257	ZNF418	147686	zinc finger protein 418
hsa-miR-1257	MIMAT0005908	1172830	http://www.mirdb.org/cgi-bin/target_detail.cgi?targetID=1172830	128	76	http://www.mirdb.org/cgi-bin/mature_mir.cgi?name=hsa-miR-1257	MPP6	51678	membrane palmitoylated protein 6
hsa-miR-1257	MIMAT0005908	1172861	http://www.mirdb.org/cgi-bin/target_detail.cgi?targetID=1172861	129	76	http://www.mirdb.org/cgi-bin/mature_mir.cgi?name=hsa-miR-1257	RNF13	11342	ring finger protein 13
hsa-miR-1257	MIMAT0005908	1173080	http://www.mirdb.org/cgi-bin/target_detail.cgi?targetID=1173080	130	76	http://www.mirdb.org/cgi-bin/mature_mir.cgi?name=hsa-miR-1257	EPHA3	2042	EPH receptor A3
hsa-miR-1257	MIMAT0005908	1172696	http://www.mirdb.org/cgi-bin/target_detail.cgi?targetID=1172696	131	75	http://www.mirdb.org/cgi-bin/mature_mir.cgi?name=hsa-miR-1257	MAP3K13	9175	mitogen-activated protein kinase kinase kinase 13
hsa-miR-1257	MIMAT0005908	1173091	http://www.mirdb.org/cgi-bin/target_detail.cgi?targetID=1173091	132	75	http://www.mirdb.org/cgi-bin/mature_mir.cgi?name=hsa-miR-1257	MAP3K2	10746	mitogen-activated protein kinase kinase kinase 2
hsa-miR-1257	MIMAT0005908	1173073	http://www.mirdb.org/cgi-bin/target_detail.cgi?targetID=1173073	133	75	http://www.mirdb.org/cgi-bin/mature_mir.cgi?name=hsa-miR-1257	ATP2B3	492	ATPase plasma membrane Ca2+ transporting 3
hsa-miR-1257	MIMAT0005908	1173022	http://www.mirdb.org/cgi-bin/target_detail.cgi?targetID=1173022	134	75	http://www.mirdb.org/cgi-bin/mature_mir.cgi?name=hsa-miR-1257	ADORA3	140	adenosine A3 receptor
hsa-miR-1257	MIMAT0005908	1172869	http://www.mirdb.org/cgi-bin/target_detail.cgi?targetID=1172869	135	75	http://www.mirdb.org/cgi-bin/mature_mir.cgi?name=hsa-miR-1257	RIMKLB	57494	ribosomal modification protein rimK like family member B
hsa-miR-1257	MIMAT0005908	1172841	http://www.mirdb.org/cgi-bin/target_detail.cgi?targetID=1172841	136	75	http://www.mirdb.org/cgi-bin/mature_mir.cgi?name=hsa-miR-1257	PRR23D1	100131608	proline rich 23 domain containing 1
hsa-miR-1257	MIMAT0005908	1172608	http://www.mirdb.org/cgi-bin/target_detail.cgi?targetID=1172608	137	75	http://www.mirdb.org/cgi-bin/mature_mir.cgi?name=hsa-miR-1257	PRR23D2	100133251	proline rich 23 domain containing 2
hsa-miR-1257	MIMAT0005908	1172957	http://www.mirdb.org/cgi-bin/target_detail.cgi?targetID=1172957	138	75	http://www.mirdb.org/cgi-bin/mature_mir.cgi?name=hsa-miR-1257	LMO3	55885	LIM domain only 3
hsa-miR-1257	MIMAT0005908	1172806	http://www.mirdb.org/cgi-bin/target_detail.cgi?targetID=1172806	139	75	http://www.mirdb.org/cgi-bin/mature_mir.cgi?name=hsa-miR-1257	ZNF28	7576	zinc finger protein 28
hsa-miR-1257	MIMAT0005908	1172730	http://www.mirdb.org/cgi-bin/target_detail.cgi?targetID=1172730	140	75	http://www.mirdb.org/cgi-bin/mature_mir.cgi?name=hsa-miR-1257	GAS2	2620	growth arrest specific 2
hsa-miR-1257	MIMAT0005908	1173064	http://www.mirdb.org/cgi-bin/target_detail.cgi?targetID=1173064	141	75	http://www.mirdb.org/cgi-bin/mature_mir.cgi?name=hsa-miR-1257	FBXL2	25827	F-box and leucine rich repeat protein 2
hsa-miR-1257	MIMAT0005908	1173098	http://www.mirdb.org/cgi-bin/target_detail.cgi?targetID=1173098	142	75	http://www.mirdb.org/cgi-bin/mature_mir.cgi?name=hsa-miR-1257	C3orf70	285382	chromosome 3 open reading frame 70
hsa-miR-1257	MIMAT0005908	1172897	http://www.mirdb.org/cgi-bin/target_detail.cgi?targetID=1172897	143	75	http://www.mirdb.org/cgi-bin/mature_mir.cgi?name=hsa-miR-1257	ZBTB34	403341	zinc finger and BTB domain containing 34
hsa-miR-1257	MIMAT0005908	1172825	http://www.mirdb.org/cgi-bin/target_detail.cgi?targetID=1172825	144	74	http://www.mirdb.org/cgi-bin/mature_mir.cgi?name=hsa-miR-1257	ZMAT4	79698	zinc finger matrin-type 4
hsa-miR-1257	MIMAT0005908	1172885	http://www.mirdb.org/cgi-bin/target_detail.cgi?targetID=1172885	145	74	http://www.mirdb.org/cgi-bin/mature_mir.cgi?name=hsa-miR-1257	FAR2	55711	fatty acyl-CoA reductase 2
hsa-miR-1257	MIMAT0005908	1173040	http://www.mirdb.org/cgi-bin/target_detail.cgi?targetID=1173040	146	74	http://www.mirdb.org/cgi-bin/mature_mir.cgi?name=hsa-miR-1257	KDM5A	5927	lysine demethylase 5A
hsa-miR-1257	MIMAT0005908	1172762	http://www.mirdb.org/cgi-bin/target_detail.cgi?targetID=1172762	147	74	http://www.mirdb.org/cgi-bin/mature_mir.cgi?name=hsa-miR-1257	LUC7L3	51747	LUC7 like 3 pre-mRNA splicing factor
hsa-miR-1257	MIMAT0005908	1172987	http://www.mirdb.org/cgi-bin/target_detail.cgi?targetID=1172987	148	74	http://www.mirdb.org/cgi-bin/mature_mir.cgi?name=hsa-miR-1257	ZNF706	51123	zinc finger protein 706
hsa-miR-1257	MIMAT0005908	1172888	http://www.mirdb.org/cgi-bin/target_detail.cgi?targetID=1172888	149	74	http://www.mirdb.org/cgi-bin/mature_mir.cgi?name=hsa-miR-1257	IL26	55801	interleukin 26
hsa-miR-1257	MIMAT0005908	1172982	http://www.mirdb.org/cgi-bin/target_detail.cgi?targetID=1172982	150	74	http://www.mirdb.org/cgi-bin/mature_mir.cgi?name=hsa-miR-1257	CCDC85C	317762	coiled-coil domain containing 85C
hsa-miR-1257	MIMAT0005908	1172821	http://www.mirdb.org/cgi-bin/target_detail.cgi?targetID=1172821	151	74	http://www.mirdb.org/cgi-bin/mature_mir.cgi?name=hsa-miR-1257	CHRDL1	91851	chordin like 1
hsa-miR-1257	MIMAT0005908	1172949	http://www.mirdb.org/cgi-bin/target_detail.cgi?targetID=1172949	152	74	http://www.mirdb.org/cgi-bin/mature_mir.cgi?name=hsa-miR-1257	PGAP1	80055	post-GPI attachment to proteins 1
hsa-miR-1257	MIMAT0005908	1172719	http://www.mirdb.org/cgi-bin/target_detail.cgi?targetID=1172719	153	74	http://www.mirdb.org/cgi-bin/mature_mir.cgi?name=hsa-miR-1257	STK33	65975	serine/threonine kinase 33
hsa-miR-1257	MIMAT0005908	1172726	http://www.mirdb.org/cgi-bin/target_detail.cgi?targetID=1172726	154	74	http://www.mirdb.org/cgi-bin/mature_mir.cgi?name=hsa-miR-1257	RGS8	85397	regulator of G protein signaling 8
hsa-miR-1257	MIMAT0005908	1172937	http://www.mirdb.org/cgi-bin/target_detail.cgi?targetID=1172937	155	74	http://www.mirdb.org/cgi-bin/mature_mir.cgi?name=hsa-miR-1257	SDHAF3	57001	succinate dehydrogenase complex assembly factor 3
hsa-miR-1257	MIMAT0005908	1172967	http://www.mirdb.org/cgi-bin/target_detail.cgi?targetID=1172967	156	74	http://www.mirdb.org/cgi-bin/mature_mir.cgi?name=hsa-miR-1257	MASP1	5648	mannan binding lectin serine peptidase 1
hsa-miR-1257	MIMAT0005908	1173024	http://www.mirdb.org/cgi-bin/target_detail.cgi?targetID=1173024	157	74	http://www.mirdb.org/cgi-bin/mature_mir.cgi?name=hsa-miR-1257	USP32	84669	ubiquitin specific peptidase 32
hsa-miR-1257	MIMAT0005908	1172932	http://www.mirdb.org/cgi-bin/target_detail.cgi?targetID=1172932	158	74	http://www.mirdb.org/cgi-bin/mature_mir.cgi?name=hsa-miR-1257	IGFBP1	3484	insulin like growth factor binding protein 1
hsa-miR-1257	MIMAT0005908	1173031	http://www.mirdb.org/cgi-bin/target_detail.cgi?targetID=1173031	159	73	http://www.mirdb.org/cgi-bin/mature_mir.cgi?name=hsa-miR-1257	L2HGDH	79944	L-2-hydroxyglutarate dehydrogenase
hsa-miR-1257	MIMAT0005908	1172776	http://www.mirdb.org/cgi-bin/target_detail.cgi?targetID=1172776	160	73	http://www.mirdb.org/cgi-bin/mature_mir.cgi?name=hsa-miR-1257	SVIL	6840	supervillin
hsa-miR-1257	MIMAT0005908	1172666	http://www.mirdb.org/cgi-bin/target_detail.cgi?targetID=1172666	161	73	http://www.mirdb.org/cgi-bin/mature_mir.cgi?name=hsa-miR-1257	ABCA1	19	ATP binding cassette subfamily A member 1
hsa-miR-1257	MIMAT0005908	1172664	http://www.mirdb.org/cgi-bin/target_detail.cgi?targetID=1172664	162	73	http://www.mirdb.org/cgi-bin/mature_mir.cgi?name=hsa-miR-1257	RFK	55312	riboflavin kinase
hsa-miR-1257	MIMAT0005908	1172816	http://www.mirdb.org/cgi-bin/target_detail.cgi?targetID=1172816	163	73	http://www.mirdb.org/cgi-bin/mature_mir.cgi?name=hsa-miR-1257	C9orf129	445577	chromosome 9 open reading frame 129
hsa-miR-1257	MIMAT0005908	1172803	http://www.mirdb.org/cgi-bin/target_detail.cgi?targetID=1172803	164	73	http://www.mirdb.org/cgi-bin/mature_mir.cgi?name=hsa-miR-1257	MGST1	4257	microsomal glutathione S-transferase 1
hsa-miR-1257	MIMAT0005908	1172662	http://www.mirdb.org/cgi-bin/target_detail.cgi?targetID=1172662	165	73	http://www.mirdb.org/cgi-bin/mature_mir.cgi?name=hsa-miR-1257	MSI2	124540	musashi RNA binding protein 2
hsa-miR-1257	MIMAT0005908	1172801	http://www.mirdb.org/cgi-bin/target_detail.cgi?targetID=1172801	166	73	http://www.mirdb.org/cgi-bin/mature_mir.cgi?name=hsa-miR-1257	ZNF639	51193	zinc finger protein 639
hsa-miR-1257	MIMAT0005908	1173067	http://www.mirdb.org/cgi-bin/target_detail.cgi?targetID=1173067	167	73	http://www.mirdb.org/cgi-bin/mature_mir.cgi?name=hsa-miR-1257	GASK1B	51313	golgi associated kinase 1B
hsa-miR-1257	MIMAT0005908	1173028	http://www.mirdb.org/cgi-bin/target_detail.cgi?targetID=1173028	168	73	http://www.mirdb.org/cgi-bin/mature_mir.cgi?name=hsa-miR-1257	PLSCR4	57088	phospholipid scramblase 4
hsa-miR-1257	MIMAT0005908	1173011	http://www.mirdb.org/cgi-bin/target_detail.cgi?targetID=1173011	169	73	http://www.mirdb.org/cgi-bin/mature_mir.cgi?name=hsa-miR-1257	VPS37C	55048	VPS37C, ESCRT-I subunit
hsa-miR-1257	MIMAT0005908	1172695	http://www.mirdb.org/cgi-bin/target_detail.cgi?targetID=1172695	170	73	http://www.mirdb.org/cgi-bin/mature_mir.cgi?name=hsa-miR-1257	MAN2B2	23324	mannosidase alpha class 2B member 2
hsa-miR-1257	MIMAT0005908	1172747	http://www.mirdb.org/cgi-bin/target_detail.cgi?targetID=1172747	171	73	http://www.mirdb.org/cgi-bin/mature_mir.cgi?name=hsa-miR-1257	PTPRB	5787	protein tyrosine phosphatase, receptor type B
hsa-miR-1257	MIMAT0005908	1172672	http://www.mirdb.org/cgi-bin/target_detail.cgi?targetID=1172672	172	73	http://www.mirdb.org/cgi-bin/mature_mir.cgi?name=hsa-miR-1257	SPSB4	92369	splA/ryanodine receptor domain and SOCS box containing 4
hsa-miR-1257	MIMAT0005908	1173072	http://www.mirdb.org/cgi-bin/target_detail.cgi?targetID=1173072	173	73	http://www.mirdb.org/cgi-bin/mature_mir.cgi?name=hsa-miR-1257	EIF1B	10289	eukaryotic translation initiation factor 1B
hsa-miR-1257	MIMAT0005908	1172961	http://www.mirdb.org/cgi-bin/target_detail.cgi?targetID=1172961	174	73	http://www.mirdb.org/cgi-bin/mature_mir.cgi?name=hsa-miR-1257	QKI	9444	QKI, KH domain containing RNA binding
hsa-miR-1257	MIMAT0005908	1172771	http://www.mirdb.org/cgi-bin/target_detail.cgi?targetID=1172771	175	73	http://www.mirdb.org/cgi-bin/mature_mir.cgi?name=hsa-miR-1257	AKR1D1	6718	aldo-keto reductase family 1 member D1
hsa-miR-1257	MIMAT0005908	1172643	http://www.mirdb.org/cgi-bin/target_detail.cgi?targetID=1172643	176	72	http://www.mirdb.org/cgi-bin/mature_mir.cgi?name=hsa-miR-1257	EXOSC2	23404	exosome component 2
hsa-miR-1257	MIMAT0005908	1172916	http://www.mirdb.org/cgi-bin/target_detail.cgi?targetID=1172916	177	72	http://www.mirdb.org/cgi-bin/mature_mir.cgi?name=hsa-miR-1257	ZNF268	10795	zinc finger protein 268
hsa-miR-1257	MIMAT0005908	1173030	http://www.mirdb.org/cgi-bin/target_detail.cgi?targetID=1173030	178	72	http://www.mirdb.org/cgi-bin/mature_mir.cgi?name=hsa-miR-1257	VEGFD	2277	vascular endothelial growth factor D
hsa-miR-1257	MIMAT0005908	1173079	http://www.mirdb.org/cgi-bin/target_detail.cgi?targetID=1173079	179	72	http://www.mirdb.org/cgi-bin/mature_mir.cgi?name=hsa-miR-1257	SDR9C7	121214	short chain dehydrogenase/reductase family 9C member 7
hsa-miR-1257	MIMAT0005908	1173062	http://www.mirdb.org/cgi-bin/target_detail.cgi?targetID=1173062	180	72	http://www.mirdb.org/cgi-bin/mature_mir.cgi?name=hsa-miR-1257	BMPER	168667	BMP binding endothelial regulator
hsa-miR-1257	MIMAT0005908	1172654	http://www.mirdb.org/cgi-bin/target_detail.cgi?targetID=1172654	181	71	http://www.mirdb.org/cgi-bin/mature_mir.cgi?name=hsa-miR-1257	FREM1	158326	FRAS1 related extracellular matrix 1
hsa-miR-1257	MIMAT0005908	1172968	http://www.mirdb.org/cgi-bin/target_detail.cgi?targetID=1172968	182	71	http://www.mirdb.org/cgi-bin/mature_mir.cgi?name=hsa-miR-1257	PIKFYVE	200576	phosphoinositide kinase, FYVE-type zinc finger containing
hsa-miR-1257	MIMAT0005908	1173039	http://www.mirdb.org/cgi-bin/target_detail.cgi?targetID=1173039	183	71	http://www.mirdb.org/cgi-bin/mature_mir.cgi?name=hsa-miR-1257	DCDC2	51473	doublecortin domain containing 2
hsa-miR-1257	MIMAT0005908	1172631	http://www.mirdb.org/cgi-bin/target_detail.cgi?targetID=1172631	184	71	http://www.mirdb.org/cgi-bin/mature_mir.cgi?name=hsa-miR-1257	ANOS1	3730	anosmin 1
hsa-miR-1257	MIMAT0005908	1173036	http://www.mirdb.org/cgi-bin/target_detail.cgi?targetID=1173036	185	71	http://www.mirdb.org/cgi-bin/mature_mir.cgi?name=hsa-miR-1257	NUDT4	11163	nudix hydrolase 4
hsa-miR-1257	MIMAT0005908	1172843	http://www.mirdb.org/cgi-bin/target_detail.cgi?targetID=1172843	186	71	http://www.mirdb.org/cgi-bin/mature_mir.cgi?name=hsa-miR-1257	EBF3	253738	EBF transcription factor 3
hsa-miR-1257	MIMAT0005908	1172759	http://www.mirdb.org/cgi-bin/target_detail.cgi?targetID=1172759	187	71	http://www.mirdb.org/cgi-bin/mature_mir.cgi?name=hsa-miR-1257	SPARC	6678	secreted protein acidic and cysteine rich
hsa-miR-1257	MIMAT0005908	1172671	http://www.mirdb.org/cgi-bin/target_detail.cgi?targetID=1172671	188	71	http://www.mirdb.org/cgi-bin/mature_mir.cgi?name=hsa-miR-1257	NDUFA12	55967	NADH:ubiquinone oxidoreductase subunit A12
hsa-miR-1257	MIMAT0005908	1172984	http://www.mirdb.org/cgi-bin/target_detail.cgi?targetID=1172984	189	71	http://www.mirdb.org/cgi-bin/mature_mir.cgi?name=hsa-miR-1257	YKT6	10652	YKT6 v-SNARE homolog
hsa-miR-1257	MIMAT0005908	1172674	http://www.mirdb.org/cgi-bin/target_detail.cgi?targetID=1172674	190	71	http://www.mirdb.org/cgi-bin/mature_mir.cgi?name=hsa-miR-1257	FZD4	8322	frizzled class receptor 4
hsa-miR-1257	MIMAT0005908	1172999	http://www.mirdb.org/cgi-bin/target_detail.cgi?targetID=1172999	191	71	http://www.mirdb.org/cgi-bin/mature_mir.cgi?name=hsa-miR-1257	IRS1	3667	insulin receptor substrate 1
hsa-miR-1257	MIMAT0005908	1172848	http://www.mirdb.org/cgi-bin/target_detail.cgi?targetID=1172848	192	70	http://www.mirdb.org/cgi-bin/mature_mir.cgi?name=hsa-miR-1257	SEPT7	989	septin 7
hsa-miR-1257	MIMAT0005908	1172661	http://www.mirdb.org/cgi-bin/target_detail.cgi?targetID=1172661	193	70	http://www.mirdb.org/cgi-bin/mature_mir.cgi?name=hsa-miR-1257	DPEP3	64180	dipeptidase 3
hsa-miR-1257	MIMAT0005908	1172724	http://www.mirdb.org/cgi-bin/target_detail.cgi?targetID=1172724	194	70	http://www.mirdb.org/cgi-bin/mature_mir.cgi?name=hsa-miR-1257	PIK3C2A	5286	phosphatidylinositol-4-phosphate 3-kinase catalytic subunit type 2 alpha
hsa-miR-1257	MIMAT0005908	1172943	http://www.mirdb.org/cgi-bin/target_detail.cgi?targetID=1172943	195	70	http://www.mirdb.org/cgi-bin/mature_mir.cgi?name=hsa-miR-1257	RHOH	399	ras homolog family member H
hsa-miR-1257	MIMAT0005908	1172991	http://www.mirdb.org/cgi-bin/target_detail.cgi?targetID=1172991	196	70	http://www.mirdb.org/cgi-bin/mature_mir.cgi?name=hsa-miR-1257	COL5A2	1290	collagen type V alpha 2 chain
hsa-miR-1257	MIMAT0005908	1173015	http://www.mirdb.org/cgi-bin/target_detail.cgi?targetID=1173015	197	70	http://www.mirdb.org/cgi-bin/mature_mir.cgi?name=hsa-miR-1257	CPS1	1373	carbamoyl-phosphate synthase 1
hsa-miR-1257	MIMAT0005908	1172925	http://www.mirdb.org/cgi-bin/target_detail.cgi?targetID=1172925	198	69	http://www.mirdb.org/cgi-bin/mature_mir.cgi?name=hsa-miR-1257	SOAT1	6646	sterol O-acyltransferase 1
hsa-miR-1257	MIMAT0005908	1172952	http://www.mirdb.org/cgi-bin/target_detail.cgi?targetID=1172952	199	69	http://www.mirdb.org/cgi-bin/mature_mir.cgi?name=hsa-miR-1257	CHST9	83539	carbohydrate sulfotransferase 9
hsa-miR-1257	MIMAT0005908	1172818	http://www.mirdb.org/cgi-bin/target_detail.cgi?targetID=1172818	200	69	http://www.mirdb.org/cgi-bin/mature_mir.cgi?name=hsa-miR-1257	ZNF808	388558	zinc finger protein 808
hsa-miR-1257	MIMAT0005908	1173016	http://www.mirdb.org/cgi-bin/target_detail.cgi?targetID=1173016	201	69	http://www.mirdb.org/cgi-bin/mature_mir.cgi?name=hsa-miR-1257	PUM2	23369	pumilio RNA binding family member 2
hsa-miR-1257	MIMAT0005908	1172904	http://www.mirdb.org/cgi-bin/target_detail.cgi?targetID=1172904	202	69	http://www.mirdb.org/cgi-bin/mature_mir.cgi?name=hsa-miR-1257	BRAF	673	B-Raf proto-oncogene, serine/threonine kinase
hsa-miR-1257	MIMAT0005908	1173085	http://www.mirdb.org/cgi-bin/target_detail.cgi?targetID=1173085	203	69	http://www.mirdb.org/cgi-bin/mature_mir.cgi?name=hsa-miR-1257	NCOA2	10499	nuclear receptor coactivator 2
hsa-miR-1257	MIMAT0005908	1172913	http://www.mirdb.org/cgi-bin/target_detail.cgi?targetID=1172913	204	69	http://www.mirdb.org/cgi-bin/mature_mir.cgi?name=hsa-miR-1257	MEOX1	4222	mesenchyme homeobox 1
hsa-miR-1257	MIMAT0005908	1172615	http://www.mirdb.org/cgi-bin/target_detail.cgi?targetID=1172615	205	69	http://www.mirdb.org/cgi-bin/mature_mir.cgi?name=hsa-miR-1257	SEPT6	23157	septin 6
hsa-miR-1257	MIMAT0005908	1172748	http://www.mirdb.org/cgi-bin/target_detail.cgi?targetID=1172748	206	69	http://www.mirdb.org/cgi-bin/mature_mir.cgi?name=hsa-miR-1257	DACT2	168002	dishevelled binding antagonist of beta catenin 2
hsa-miR-1257	MIMAT0005908	1172609	http://www.mirdb.org/cgi-bin/target_detail.cgi?targetID=1172609	207	69	http://www.mirdb.org/cgi-bin/mature_mir.cgi?name=hsa-miR-1257	ZCCHC17	51538	zinc finger CCHC-type containing 17
hsa-miR-1257	MIMAT0005908	1172799	http://www.mirdb.org/cgi-bin/target_detail.cgi?targetID=1172799	208	69	http://www.mirdb.org/cgi-bin/mature_mir.cgi?name=hsa-miR-1257	MMP19	4327	matrix metallopeptidase 19
hsa-miR-1257	MIMAT0005908	1172824	http://www.mirdb.org/cgi-bin/target_detail.cgi?targetID=1172824	209	68	http://www.mirdb.org/cgi-bin/mature_mir.cgi?name=hsa-miR-1257	HSDL2	84263	hydroxysteroid dehydrogenase like 2
hsa-miR-1257	MIMAT0005908	1173014	http://www.mirdb.org/cgi-bin/target_detail.cgi?targetID=1173014	210	68	http://www.mirdb.org/cgi-bin/mature_mir.cgi?name=hsa-miR-1257	ZNF138	7697	zinc finger protein 138
hsa-miR-1257	MIMAT0005908	1173049	http://www.mirdb.org/cgi-bin/target_detail.cgi?targetID=1173049	211	68	http://www.mirdb.org/cgi-bin/mature_mir.cgi?name=hsa-miR-1257	SMC1A	8243	structural maintenance of chromosomes 1A
hsa-miR-1257	MIMAT0005908	1172839	http://www.mirdb.org/cgi-bin/target_detail.cgi?targetID=1172839	212	68	http://www.mirdb.org/cgi-bin/mature_mir.cgi?name=hsa-miR-1257	ARG2	384	arginase 2
hsa-miR-1257	MIMAT0005908	1172651	http://www.mirdb.org/cgi-bin/target_detail.cgi?targetID=1172651	213	68	http://www.mirdb.org/cgi-bin/mature_mir.cgi?name=hsa-miR-1257	SLC1A2	6506	solute carrier family 1 member 2
hsa-miR-1257	MIMAT0005908	1172854	http://www.mirdb.org/cgi-bin/target_detail.cgi?targetID=1172854	214	68	http://www.mirdb.org/cgi-bin/mature_mir.cgi?name=hsa-miR-1257	UBTD2	92181	ubiquitin domain containing 2
hsa-miR-1257	MIMAT0005908	1172677	http://www.mirdb.org/cgi-bin/target_detail.cgi?targetID=1172677	215	68	http://www.mirdb.org/cgi-bin/mature_mir.cgi?name=hsa-miR-1257	IPO5	3843	importin 5
hsa-miR-1257	MIMAT0005908	1172745	http://www.mirdb.org/cgi-bin/target_detail.cgi?targetID=1172745	216	68	http://www.mirdb.org/cgi-bin/mature_mir.cgi?name=hsa-miR-1257	SKP1	6500	S-phase kinase associated protein 1
hsa-miR-1257	MIMAT0005908	1172929	http://www.mirdb.org/cgi-bin/target_detail.cgi?targetID=1172929	217	68	http://www.mirdb.org/cgi-bin/mature_mir.cgi?name=hsa-miR-1257	FMR1	2332	fragile X mental retardation 1
hsa-miR-1257	MIMAT0005908	1172920	http://www.mirdb.org/cgi-bin/target_detail.cgi?targetID=1172920	218	68	http://www.mirdb.org/cgi-bin/mature_mir.cgi?name=hsa-miR-1257	H2AFY2	55506	H2A histone family member Y2
hsa-miR-1257	MIMAT0005908	1172954	http://www.mirdb.org/cgi-bin/target_detail.cgi?targetID=1172954	219	68	http://www.mirdb.org/cgi-bin/mature_mir.cgi?name=hsa-miR-1257	ZADH2	284273	zinc binding alcohol dehydrogenase domain containing 2
hsa-miR-1257	MIMAT0005908	1172619	http://www.mirdb.org/cgi-bin/target_detail.cgi?targetID=1172619	220	67	http://www.mirdb.org/cgi-bin/mature_mir.cgi?name=hsa-miR-1257	ZNF490	57474	zinc finger protein 490
hsa-miR-1257	MIMAT0005908	1172614	http://www.mirdb.org/cgi-bin/target_detail.cgi?targetID=1172614	221	67	http://www.mirdb.org/cgi-bin/mature_mir.cgi?name=hsa-miR-1257	ERMP1	79956	endoplasmic reticulum metallopeptidase 1
hsa-miR-1257	MIMAT0005908	1172940	http://www.mirdb.org/cgi-bin/target_detail.cgi?targetID=1172940	222	67	http://www.mirdb.org/cgi-bin/mature_mir.cgi?name=hsa-miR-1257	TECTB	6975	tectorin beta
hsa-miR-1257	MIMAT0005908	1172763	http://www.mirdb.org/cgi-bin/target_detail.cgi?targetID=1172763	223	67	http://www.mirdb.org/cgi-bin/mature_mir.cgi?name=hsa-miR-1257	ZNF559-ZNF177	100529215	ZNF559-ZNF177 readthrough
hsa-miR-1257	MIMAT0005908	1172870	http://www.mirdb.org/cgi-bin/target_detail.cgi?targetID=1172870	224	67	http://www.mirdb.org/cgi-bin/mature_mir.cgi?name=hsa-miR-1257	SEMA4G	57715	semaphorin 4G
hsa-miR-1257	MIMAT0005908	1172860	http://www.mirdb.org/cgi-bin/target_detail.cgi?targetID=1172860	225	66	http://www.mirdb.org/cgi-bin/mature_mir.cgi?name=hsa-miR-1257	HSPA13	6782	heat shock protein family A (Hsp70) member 13
hsa-miR-1257	MIMAT0005908	1172772	http://www.mirdb.org/cgi-bin/target_detail.cgi?targetID=1172772	226	66	http://www.mirdb.org/cgi-bin/mature_mir.cgi?name=hsa-miR-1257	SLC41A1	254428	solute carrier family 41 member 1
hsa-miR-1257	MIMAT0005908	1172915	http://www.mirdb.org/cgi-bin/target_detail.cgi?targetID=1172915	227	66	http://www.mirdb.org/cgi-bin/mature_mir.cgi?name=hsa-miR-1257	JPH1	56704	junctophilin 1
hsa-miR-1257	MIMAT0005908	1172773	http://www.mirdb.org/cgi-bin/target_detail.cgi?targetID=1172773	228	66	http://www.mirdb.org/cgi-bin/mature_mir.cgi?name=hsa-miR-1257	MRGBP	55257	MRG domain binding protein
hsa-miR-1257	MIMAT0005908	1172675	http://www.mirdb.org/cgi-bin/target_detail.cgi?targetID=1172675	229	66	http://www.mirdb.org/cgi-bin/mature_mir.cgi?name=hsa-miR-1257	EGFLAM	133584	EGF like, fibronectin type III and laminin G domains
hsa-miR-1257	MIMAT0005908	1172686	http://www.mirdb.org/cgi-bin/target_detail.cgi?targetID=1172686	230	66	http://www.mirdb.org/cgi-bin/mature_mir.cgi?name=hsa-miR-1257	EDNRB	1910	endothelin receptor type B
hsa-miR-1257	MIMAT0005908	1172981	http://www.mirdb.org/cgi-bin/target_detail.cgi?targetID=1172981	231	66	http://www.mirdb.org/cgi-bin/mature_mir.cgi?name=hsa-miR-1257	ZSCAN23	222696	zinc finger and SCAN domain containing 23
hsa-miR-1257	MIMAT0005908	1173082	http://www.mirdb.org/cgi-bin/target_detail.cgi?targetID=1173082	232	66	http://www.mirdb.org/cgi-bin/mature_mir.cgi?name=hsa-miR-1257	MAATS1	89876	MYCBP associated and testis expressed 1
hsa-miR-1257	MIMAT0005908	1172744	http://www.mirdb.org/cgi-bin/target_detail.cgi?targetID=1172744	233	66	http://www.mirdb.org/cgi-bin/mature_mir.cgi?name=hsa-miR-1257	ENTPD1	953	ectonucleoside triphosphate diphosphohydrolase 1
hsa-miR-1257	MIMAT0005908	1172960	http://www.mirdb.org/cgi-bin/target_detail.cgi?targetID=1172960	234	66	http://www.mirdb.org/cgi-bin/mature_mir.cgi?name=hsa-miR-1257	TNFAIP1	7126	TNF alpha induced protein 1
hsa-miR-1257	MIMAT0005908	1172965	http://www.mirdb.org/cgi-bin/target_detail.cgi?targetID=1172965	235	66	http://www.mirdb.org/cgi-bin/mature_mir.cgi?name=hsa-miR-1257	HSPA12A	259217	heat shock protein family A (Hsp70) member 12A
hsa-miR-1257	MIMAT0005908	1172970	http://www.mirdb.org/cgi-bin/target_detail.cgi?targetID=1172970	236	66	http://www.mirdb.org/cgi-bin/mature_mir.cgi?name=hsa-miR-1257	PRG4	10216	proteoglycan 4
hsa-miR-1257	MIMAT0005908	1172720	http://www.mirdb.org/cgi-bin/target_detail.cgi?targetID=1172720	237	66	http://www.mirdb.org/cgi-bin/mature_mir.cgi?name=hsa-miR-1257	TFEC	22797	transcription factor EC
hsa-miR-1257	MIMAT0005908	1173020	http://www.mirdb.org/cgi-bin/target_detail.cgi?targetID=1173020	238	65	http://www.mirdb.org/cgi-bin/mature_mir.cgi?name=hsa-miR-1257	SPOCK2	9806	SPARC (osteonectin), cwcv and kazal like domains proteoglycan 2
hsa-miR-1257	MIMAT0005908	1172876	http://www.mirdb.org/cgi-bin/target_detail.cgi?targetID=1172876	239	65	http://www.mirdb.org/cgi-bin/mature_mir.cgi?name=hsa-miR-1257	NRG4	145957	neuregulin 4
hsa-miR-1257	MIMAT0005908	1172992	http://www.mirdb.org/cgi-bin/target_detail.cgi?targetID=1172992	240	65	http://www.mirdb.org/cgi-bin/mature_mir.cgi?name=hsa-miR-1257	SLC39A8	64116	solute carrier family 39 member 8
hsa-miR-1257	MIMAT0005908	1172739	http://www.mirdb.org/cgi-bin/target_detail.cgi?targetID=1172739	241	65	http://www.mirdb.org/cgi-bin/mature_mir.cgi?name=hsa-miR-1257	HS3ST1	9957	heparan sulfate-glucosamine 3-sulfotransferase 1
hsa-miR-1257	MIMAT0005908	1172749	http://www.mirdb.org/cgi-bin/target_detail.cgi?targetID=1172749	242	65	http://www.mirdb.org/cgi-bin/mature_mir.cgi?name=hsa-miR-1257	CREM	1390	cAMP responsive element modulator
hsa-miR-1257	MIMAT0005908	1172722	http://www.mirdb.org/cgi-bin/target_detail.cgi?targetID=1172722	243	65	http://www.mirdb.org/cgi-bin/mature_mir.cgi?name=hsa-miR-1257	ARHGAP29	9411	Rho GTPase activating protein 29
hsa-miR-1257	MIMAT0005908	1172758	http://www.mirdb.org/cgi-bin/target_detail.cgi?targetID=1172758	244	65	http://www.mirdb.org/cgi-bin/mature_mir.cgi?name=hsa-miR-1257	ASB1	51665	ankyrin repeat and SOCS box containing 1
hsa-miR-1257	MIMAT0005908	1172640	http://www.mirdb.org/cgi-bin/target_detail.cgi?targetID=1172640	245	65	http://www.mirdb.org/cgi-bin/mature_mir.cgi?name=hsa-miR-1257	SSPN	8082	sarcospan
hsa-miR-1257	MIMAT0005908	1172809	http://www.mirdb.org/cgi-bin/target_detail.cgi?targetID=1172809	246	65	http://www.mirdb.org/cgi-bin/mature_mir.cgi?name=hsa-miR-1257	FASTKD2	22868	FAST kinase domains 2
hsa-miR-1257	MIMAT0005908	1173084	http://www.mirdb.org/cgi-bin/target_detail.cgi?targetID=1173084	247	65	http://www.mirdb.org/cgi-bin/mature_mir.cgi?name=hsa-miR-1257	PARP8	79668	poly(ADP-ribose) polymerase family member 8
hsa-miR-1257	MIMAT0005908	1172634	http://www.mirdb.org/cgi-bin/target_detail.cgi?targetID=1172634	248	65	http://www.mirdb.org/cgi-bin/mature_mir.cgi?name=hsa-miR-1257	FOXP2	93986	forkhead box P2
hsa-miR-1257	MIMAT0005908	1172986	http://www.mirdb.org/cgi-bin/target_detail.cgi?targetID=1172986	249	64	http://www.mirdb.org/cgi-bin/mature_mir.cgi?name=hsa-miR-1257	TMEM181	57583	transmembrane protein 181
hsa-miR-1257	MIMAT0005908	1172948	http://www.mirdb.org/cgi-bin/target_detail.cgi?targetID=1172948	250	64	http://www.mirdb.org/cgi-bin/mature_mir.cgi?name=hsa-miR-1257	PRKAA2	5563	protein kinase AMP-activated catalytic subunit alpha 2
hsa-miR-1257	MIMAT0005908	1172977	http://www.mirdb.org/cgi-bin/target_detail.cgi?targetID=1172977	251	64	http://www.mirdb.org/cgi-bin/mature_mir.cgi?name=hsa-miR-1257	RALGPS1	9649	Ral GEF with PH domain and SH3 binding motif 1
hsa-miR-1257	MIMAT0005908	1172729	http://www.mirdb.org/cgi-bin/target_detail.cgi?targetID=1172729	252	64	http://www.mirdb.org/cgi-bin/mature_mir.cgi?name=hsa-miR-1257	CANT1	124583	calcium activated nucleotidase 1
hsa-miR-1257	MIMAT0005908	1172761	http://www.mirdb.org/cgi-bin/target_detail.cgi?targetID=1172761	253	64	http://www.mirdb.org/cgi-bin/mature_mir.cgi?name=hsa-miR-1257	SPAG6	9576	sperm associated antigen 6
hsa-miR-1257	MIMAT0005908	1172766	http://www.mirdb.org/cgi-bin/target_detail.cgi?targetID=1172766	254	64	http://www.mirdb.org/cgi-bin/mature_mir.cgi?name=hsa-miR-1257	DIMT1	27292	DIM1 dimethyladenosine transferase 1 homolog
hsa-miR-1257	MIMAT0005908	1172826	http://www.mirdb.org/cgi-bin/target_detail.cgi?targetID=1172826	255	64	http://www.mirdb.org/cgi-bin/mature_mir.cgi?name=hsa-miR-1257	CFLAR	8837	CASP8 and FADD like apoptosis regulator
hsa-miR-1257	MIMAT0005908	1172632	http://www.mirdb.org/cgi-bin/target_detail.cgi?targetID=1172632	256	64	http://www.mirdb.org/cgi-bin/mature_mir.cgi?name=hsa-miR-1257	MCM10	55388	minichromosome maintenance 10 replication initiation factor
hsa-miR-1257	MIMAT0005908	1172685	http://www.mirdb.org/cgi-bin/target_detail.cgi?targetID=1172685	257	64	http://www.mirdb.org/cgi-bin/mature_mir.cgi?name=hsa-miR-1257	ZNF765	91661	zinc finger protein 765
hsa-miR-1257	MIMAT0005908	1172793	http://www.mirdb.org/cgi-bin/target_detail.cgi?targetID=1172793	258	64	http://www.mirdb.org/cgi-bin/mature_mir.cgi?name=hsa-miR-1257	SP100	6672	SP100 nuclear antigen
hsa-miR-1257	MIMAT0005908	1172665	http://www.mirdb.org/cgi-bin/target_detail.cgi?targetID=1172665	259	64	http://www.mirdb.org/cgi-bin/mature_mir.cgi?name=hsa-miR-1257	GPM6B	2824	glycoprotein M6B
hsa-miR-1257	MIMAT0005908	1172715	http://www.mirdb.org/cgi-bin/target_detail.cgi?targetID=1172715	260	64	http://www.mirdb.org/cgi-bin/mature_mir.cgi?name=hsa-miR-1257	GNA12	2768	G protein subunit alpha 12
hsa-miR-1257	MIMAT0005908	1173094	http://www.mirdb.org/cgi-bin/target_detail.cgi?targetID=1173094	261	64	http://www.mirdb.org/cgi-bin/mature_mir.cgi?name=hsa-miR-1257	ERLIN2	11160	ER lipid raft associated 2
hsa-miR-1257	MIMAT0005908	1172784	http://www.mirdb.org/cgi-bin/target_detail.cgi?targetID=1172784	262	64	http://www.mirdb.org/cgi-bin/mature_mir.cgi?name=hsa-miR-1257	ATP11C	286410	ATPase phospholipid transporting 11C
hsa-miR-1257	MIMAT0005908	1173092	http://www.mirdb.org/cgi-bin/target_detail.cgi?targetID=1173092	263	64	http://www.mirdb.org/cgi-bin/mature_mir.cgi?name=hsa-miR-1257	MEF2A	4205	myocyte enhancer factor 2A
hsa-miR-1257	MIMAT0005908	1172997	http://www.mirdb.org/cgi-bin/target_detail.cgi?targetID=1172997	264	64	http://www.mirdb.org/cgi-bin/mature_mir.cgi?name=hsa-miR-1257	RHOBTB3	22836	Rho related BTB domain containing 3
hsa-miR-1257	MIMAT0005908	1172656	http://www.mirdb.org/cgi-bin/target_detail.cgi?targetID=1172656	265	64	http://www.mirdb.org/cgi-bin/mature_mir.cgi?name=hsa-miR-1257	B3GNTL1	146712	UDP-GlcNAc:betaGal beta-1,3-N-acetylglucosaminyltransferase like 1
hsa-miR-1257	MIMAT0005908	1172642	http://www.mirdb.org/cgi-bin/target_detail.cgi?targetID=1172642	266	64	http://www.mirdb.org/cgi-bin/mature_mir.cgi?name=hsa-miR-1257	DENND6A	201627	DENN domain containing 6A
hsa-miR-1257	MIMAT0005908	1172873	http://www.mirdb.org/cgi-bin/target_detail.cgi?targetID=1172873	267	64	http://www.mirdb.org/cgi-bin/mature_mir.cgi?name=hsa-miR-1257	ADCYAP1	116	adenylate cyclase activating polypeptide 1
hsa-miR-1257	MIMAT0005908	1172883	http://www.mirdb.org/cgi-bin/target_detail.cgi?targetID=1172883	268	63	http://www.mirdb.org/cgi-bin/mature_mir.cgi?name=hsa-miR-1257	RUNX2	860	runt related transcription factor 2
hsa-miR-1257	MIMAT0005908	1172626	http://www.mirdb.org/cgi-bin/target_detail.cgi?targetID=1172626	269	63	http://www.mirdb.org/cgi-bin/mature_mir.cgi?name=hsa-miR-1257	ZNF302	55900	zinc finger protein 302
hsa-miR-1257	MIMAT0005908	1173069	http://www.mirdb.org/cgi-bin/target_detail.cgi?targetID=1173069	270	63	http://www.mirdb.org/cgi-bin/mature_mir.cgi?name=hsa-miR-1257	TIMM17A	10440	translocase of inner mitochondrial membrane 17A
hsa-miR-1257	MIMAT0005908	1172815	http://www.mirdb.org/cgi-bin/target_detail.cgi?targetID=1172815	271	63	http://www.mirdb.org/cgi-bin/mature_mir.cgi?name=hsa-miR-1257	MAP1A	4130	microtubule associated protein 1A
hsa-miR-1257	MIMAT0005908	1173087	http://www.mirdb.org/cgi-bin/target_detail.cgi?targetID=1173087	272	63	http://www.mirdb.org/cgi-bin/mature_mir.cgi?name=hsa-miR-1257	UBE2E2	7325	ubiquitin conjugating enzyme E2 E2
hsa-miR-1257	MIMAT0005908	1172721	http://www.mirdb.org/cgi-bin/target_detail.cgi?targetID=1172721	273	63	http://www.mirdb.org/cgi-bin/mature_mir.cgi?name=hsa-miR-1257	MEFV	4210	MEFV, pyrin innate immunity regulator
hsa-miR-1257	MIMAT0005908	1172910	http://www.mirdb.org/cgi-bin/target_detail.cgi?targetID=1172910	274	63	http://www.mirdb.org/cgi-bin/mature_mir.cgi?name=hsa-miR-1257	GVQW2	100507462	GVQW motif containing 2
hsa-miR-1257	MIMAT0005908	1172746	http://www.mirdb.org/cgi-bin/target_detail.cgi?targetID=1172746	275	63	http://www.mirdb.org/cgi-bin/mature_mir.cgi?name=hsa-miR-1257	IP6K2	51447	inositol hexakisphosphate kinase 2
hsa-miR-1257	MIMAT0005908	1172794	http://www.mirdb.org/cgi-bin/target_detail.cgi?targetID=1172794	276	63	http://www.mirdb.org/cgi-bin/mature_mir.cgi?name=hsa-miR-1257	EFCAB2	84288	EF-hand calcium binding domain 2
hsa-miR-1257	MIMAT0005908	1172769	http://www.mirdb.org/cgi-bin/target_detail.cgi?targetID=1172769	277	63	http://www.mirdb.org/cgi-bin/mature_mir.cgi?name=hsa-miR-1257	PCMT1	5110	protein-L-isoaspartate (D-aspartate) O-methyltransferase
hsa-miR-1257	MIMAT0005908	1172959	http://www.mirdb.org/cgi-bin/target_detail.cgi?targetID=1172959	278	63	http://www.mirdb.org/cgi-bin/mature_mir.cgi?name=hsa-miR-1257	SMAP1	60682	small ArfGAP 1
hsa-miR-1257	MIMAT0005908	1172707	http://www.mirdb.org/cgi-bin/target_detail.cgi?targetID=1172707	279	63	http://www.mirdb.org/cgi-bin/mature_mir.cgi?name=hsa-miR-1257	DCBLD2	131566	discoidin, CUB and LCCL domain containing 2
hsa-miR-1257	MIMAT0005908	1172837	http://www.mirdb.org/cgi-bin/target_detail.cgi?targetID=1172837	280	63	http://www.mirdb.org/cgi-bin/mature_mir.cgi?name=hsa-miR-1257	KCNMA1	3778	potassium calcium-activated channel subfamily M alpha 1
hsa-miR-1257	MIMAT0005908	1172988	http://www.mirdb.org/cgi-bin/target_detail.cgi?targetID=1172988	281	63	http://www.mirdb.org/cgi-bin/mature_mir.cgi?name=hsa-miR-1257	GNPNAT1	64841	glucosamine-phosphate N-acetyltransferase 1
hsa-miR-1257	MIMAT0005908	1172782	http://www.mirdb.org/cgi-bin/target_detail.cgi?targetID=1172782	282	63	http://www.mirdb.org/cgi-bin/mature_mir.cgi?name=hsa-miR-1257	MXD1	4084	MAX dimerization protein 1
hsa-miR-1257	MIMAT0005908	1172605	http://www.mirdb.org/cgi-bin/target_detail.cgi?targetID=1172605	283	62	http://www.mirdb.org/cgi-bin/mature_mir.cgi?name=hsa-miR-1257	CREBBP	1387	CREB binding protein
hsa-miR-1257	MIMAT0005908	1172667	http://www.mirdb.org/cgi-bin/target_detail.cgi?targetID=1172667	284	62	http://www.mirdb.org/cgi-bin/mature_mir.cgi?name=hsa-miR-1257	CADM2	253559	cell adhesion molecule 2
hsa-miR-1257	MIMAT0005908	1172742	http://www.mirdb.org/cgi-bin/target_detail.cgi?targetID=1172742	285	62	http://www.mirdb.org/cgi-bin/mature_mir.cgi?name=hsa-miR-1257	PHIP	55023	pleckstrin homology domain interacting protein
hsa-miR-1257	MIMAT0005908	1172866	http://www.mirdb.org/cgi-bin/target_detail.cgi?targetID=1172866	286	62	http://www.mirdb.org/cgi-bin/mature_mir.cgi?name=hsa-miR-1257	C11orf21	29125	chromosome 11 open reading frame 21
hsa-miR-1257	MIMAT0005908	1173081	http://www.mirdb.org/cgi-bin/target_detail.cgi?targetID=1173081	287	62	http://www.mirdb.org/cgi-bin/mature_mir.cgi?name=hsa-miR-1257	ZBTB37	84614	zinc finger and BTB domain containing 37
hsa-miR-1257	MIMAT0005908	1173074	http://www.mirdb.org/cgi-bin/target_detail.cgi?targetID=1173074	288	62	http://www.mirdb.org/cgi-bin/mature_mir.cgi?name=hsa-miR-1257	ENTPD7	57089	ectonucleoside triphosphate diphosphohydrolase 7
hsa-miR-1257	MIMAT0005908	1172872	http://www.mirdb.org/cgi-bin/target_detail.cgi?targetID=1172872	289	62	http://www.mirdb.org/cgi-bin/mature_mir.cgi?name=hsa-miR-1257	SAMD9L	219285	sterile alpha motif domain containing 9 like
hsa-miR-1257	MIMAT0005908	1173065	http://www.mirdb.org/cgi-bin/target_detail.cgi?targetID=1173065	290	62	http://www.mirdb.org/cgi-bin/mature_mir.cgi?name=hsa-miR-1257	UBE4B	10277	ubiquitination factor E4B
hsa-miR-1257	MIMAT0005908	1173054	http://www.mirdb.org/cgi-bin/target_detail.cgi?targetID=1173054	291	62	http://www.mirdb.org/cgi-bin/mature_mir.cgi?name=hsa-miR-1257	NECTIN3	25945	nectin cell adhesion molecule 3
hsa-miR-1257	MIMAT0005908	1172874	http://www.mirdb.org/cgi-bin/target_detail.cgi?targetID=1172874	292	62	http://www.mirdb.org/cgi-bin/mature_mir.cgi?name=hsa-miR-1257	NXPE4	54827	neurexophilin and PC-esterase domain family member 4
hsa-miR-1257	MIMAT0005908	1172791	http://www.mirdb.org/cgi-bin/target_detail.cgi?targetID=1172791	293	62	http://www.mirdb.org/cgi-bin/mature_mir.cgi?name=hsa-miR-1257	CAMTA1	23261	calmodulin binding transcription activator 1
hsa-miR-1257	MIMAT0005908	1172627	http://www.mirdb.org/cgi-bin/target_detail.cgi?targetID=1172627	294	61	http://www.mirdb.org/cgi-bin/mature_mir.cgi?name=hsa-miR-1257	BCAP29	55973	B cell receptor associated protein 29
hsa-miR-1257	MIMAT0005908	1173003	http://www.mirdb.org/cgi-bin/target_detail.cgi?targetID=1173003	295	61	http://www.mirdb.org/cgi-bin/mature_mir.cgi?name=hsa-miR-1257	MSL3	10943	MSL complex subunit 3
hsa-miR-1257	MIMAT0005908	1172673	http://www.mirdb.org/cgi-bin/target_detail.cgi?targetID=1172673	296	61	http://www.mirdb.org/cgi-bin/mature_mir.cgi?name=hsa-miR-1257	GSKIP	51527	GSK3B interacting protein
hsa-miR-1257	MIMAT0005908	1172639	http://www.mirdb.org/cgi-bin/target_detail.cgi?targetID=1172639	297	61	http://www.mirdb.org/cgi-bin/mature_mir.cgi?name=hsa-miR-1257	TRIM29	23650	tripartite motif containing 29
hsa-miR-1257	MIMAT0005908	1172918	http://www.mirdb.org/cgi-bin/target_detail.cgi?targetID=1172918	298	61	http://www.mirdb.org/cgi-bin/mature_mir.cgi?name=hsa-miR-1257	RPS6KA6	27330	ribosomal protein S6 kinase A6
hsa-miR-1257	MIMAT0005908	1172735	http://www.mirdb.org/cgi-bin/target_detail.cgi?targetID=1172735	299	61	http://www.mirdb.org/cgi-bin/mature_mir.cgi?name=hsa-miR-1257	KRT77	374454	keratin 77
hsa-miR-1257	MIMAT0005908	1173066	http://www.mirdb.org/cgi-bin/target_detail.cgi?targetID=1173066	300	61	http://www.mirdb.org/cgi-bin/mature_mir.cgi?name=hsa-miR-1257	ADGRG4	139378	adhesion G protein-coupled receptor G4
hsa-miR-1257	MIMAT0005908	1172994	http://www.mirdb.org/cgi-bin/target_detail.cgi?targetID=1172994	301	61	http://www.mirdb.org/cgi-bin/mature_mir.cgi?name=hsa-miR-1257	ADAM19	8728	ADAM metallopeptidase domain 19
hsa-miR-1257	MIMAT0005908	1172914	http://www.mirdb.org/cgi-bin/target_detail.cgi?targetID=1172914	302	61	http://www.mirdb.org/cgi-bin/mature_mir.cgi?name=hsa-miR-1257	ZNF195	7748	zinc finger protein 195
hsa-miR-1257	MIMAT0005908	1172865	http://www.mirdb.org/cgi-bin/target_detail.cgi?targetID=1172865	303	61	http://www.mirdb.org/cgi-bin/mature_mir.cgi?name=hsa-miR-1257	YAE1	57002	YAE1, ABCE1 maturation factor
hsa-miR-1257	MIMAT0005908	1172845	http://www.mirdb.org/cgi-bin/target_detail.cgi?targetID=1172845	304	61	http://www.mirdb.org/cgi-bin/mature_mir.cgi?name=hsa-miR-1257	KCNT2	343450	potassium sodium-activated channel subfamily T member 2
hsa-miR-1257	MIMAT0005908	1172789	http://www.mirdb.org/cgi-bin/target_detail.cgi?targetID=1172789	305	61	http://www.mirdb.org/cgi-bin/mature_mir.cgi?name=hsa-miR-1257	CRK	1398	CRK proto-oncogene, adaptor protein
hsa-miR-1257	MIMAT0005908	1172638	http://www.mirdb.org/cgi-bin/target_detail.cgi?targetID=1172638	306	60	http://www.mirdb.org/cgi-bin/mature_mir.cgi?name=hsa-miR-1257	SLC31A2	1318	solute carrier family 31 member 2
hsa-miR-1257	MIMAT0005908	1172840	http://www.mirdb.org/cgi-bin/target_detail.cgi?targetID=1172840	307	60	http://www.mirdb.org/cgi-bin/mature_mir.cgi?name=hsa-miR-1257	DIO3	1735	iodothyronine deiodinase 3
hsa-miR-1257	MIMAT0005908	1173002	http://www.mirdb.org/cgi-bin/target_detail.cgi?targetID=1173002	308	60	http://www.mirdb.org/cgi-bin/mature_mir.cgi?name=hsa-miR-1257	ZFX	7543	zinc finger protein X-linked
hsa-miR-1257	MIMAT0005908	1172679	http://www.mirdb.org/cgi-bin/target_detail.cgi?targetID=1172679	309	60	http://www.mirdb.org/cgi-bin/mature_mir.cgi?name=hsa-miR-1257	ARHGAP1	392	Rho GTPase activating protein 1
hsa-miR-1257	MIMAT0005908	1172701	http://www.mirdb.org/cgi-bin/target_detail.cgi?targetID=1172701	310	60	http://www.mirdb.org/cgi-bin/mature_mir.cgi?name=hsa-miR-1257	ATP6V0A2	23545	ATPase H+ transporting V0 subunit a2
hsa-miR-1257	MIMAT0005908	1172828	http://www.mirdb.org/cgi-bin/target_detail.cgi?targetID=1172828	311	60	http://www.mirdb.org/cgi-bin/mature_mir.cgi?name=hsa-miR-1257	PNPLA4	8228	patatin like phospholipase domain containing 4
hsa-miR-1257	MIMAT0005908	1172823	http://www.mirdb.org/cgi-bin/target_detail.cgi?targetID=1172823	312	60	http://www.mirdb.org/cgi-bin/mature_mir.cgi?name=hsa-miR-1257	ZFAND5	7763	zinc finger AN1-type containing 5
hsa-miR-1257	MIMAT0005908	1172706	http://www.mirdb.org/cgi-bin/target_detail.cgi?targetID=1172706	313	60	http://www.mirdb.org/cgi-bin/mature_mir.cgi?name=hsa-miR-1257	CUL3	8452	cullin 3
hsa-miR-1257	MIMAT0005908	1172859	http://www.mirdb.org/cgi-bin/target_detail.cgi?targetID=1172859	314	60	http://www.mirdb.org/cgi-bin/mature_mir.cgi?name=hsa-miR-1257	USP37	57695	ubiquitin specific peptidase 37
hsa-miR-1257	MIMAT0005908	1172812	http://www.mirdb.org/cgi-bin/target_detail.cgi?targetID=1172812	315	60	http://www.mirdb.org/cgi-bin/mature_mir.cgi?name=hsa-miR-1257	PPL	5493	periplakin
hsa-miR-1257	MIMAT0005908	1172850	http://www.mirdb.org/cgi-bin/target_detail.cgi?targetID=1172850	316	60	http://www.mirdb.org/cgi-bin/mature_mir.cgi?name=hsa-miR-1257	FCAMR	83953	Fc fragment of IgA and IgM receptor
hsa-miR-1257	MIMAT0005908	1172779	http://www.mirdb.org/cgi-bin/target_detail.cgi?targetID=1172779	317	60	http://www.mirdb.org/cgi-bin/mature_mir.cgi?name=hsa-miR-1257	CCDC88A	55704	coiled-coil domain containing 88A
hsa-miR-1257	MIMAT0005908	1172971	http://www.mirdb.org/cgi-bin/target_detail.cgi?targetID=1172971	318	59	http://www.mirdb.org/cgi-bin/mature_mir.cgi?name=hsa-miR-1257	PURB	5814	purine rich element binding protein B
hsa-miR-1257	MIMAT0005908	1172983	http://www.mirdb.org/cgi-bin/target_detail.cgi?targetID=1172983	319	59	http://www.mirdb.org/cgi-bin/mature_mir.cgi?name=hsa-miR-1257	BCL11B	64919	BCL11B, BAF complex component
hsa-miR-1257	MIMAT0005908	1172808	http://www.mirdb.org/cgi-bin/target_detail.cgi?targetID=1172808	320	59	http://www.mirdb.org/cgi-bin/mature_mir.cgi?name=hsa-miR-1257	ARHGAP5	394	Rho GTPase activating protein 5
hsa-miR-1257	MIMAT0005908	1172862	http://www.mirdb.org/cgi-bin/target_detail.cgi?targetID=1172862	321	59	http://www.mirdb.org/cgi-bin/mature_mir.cgi?name=hsa-miR-1257	OSBPL8	114882	oxysterol binding protein like 8
hsa-miR-1257	MIMAT0005908	1172930	http://www.mirdb.org/cgi-bin/target_detail.cgi?targetID=1172930	322	59	http://www.mirdb.org/cgi-bin/mature_mir.cgi?name=hsa-miR-1257	PHF1	5252	PHD finger protein 1
hsa-miR-1257	MIMAT0005908	1172892	http://www.mirdb.org/cgi-bin/target_detail.cgi?targetID=1172892	323	59	http://www.mirdb.org/cgi-bin/mature_mir.cgi?name=hsa-miR-1257	AGPAT5	55326	1-acylglycerol-3-phosphate O-acyltransferase 5
hsa-miR-1257	MIMAT0005908	1172972	http://www.mirdb.org/cgi-bin/target_detail.cgi?targetID=1172972	324	59	http://www.mirdb.org/cgi-bin/mature_mir.cgi?name=hsa-miR-1257	STRA6	64220	stimulated by retinoic acid 6
hsa-miR-1257	MIMAT0005908	1172871	http://www.mirdb.org/cgi-bin/target_detail.cgi?targetID=1172871	325	59	http://www.mirdb.org/cgi-bin/mature_mir.cgi?name=hsa-miR-1257	CDK19	23097	cyclin dependent kinase 19
hsa-miR-1257	MIMAT0005908	1172886	http://www.mirdb.org/cgi-bin/target_detail.cgi?targetID=1172886	326	59	http://www.mirdb.org/cgi-bin/mature_mir.cgi?name=hsa-miR-1257	RAB44	401258	RAB44, member RAS oncogene family
hsa-miR-1257	MIMAT0005908	1172655	http://www.mirdb.org/cgi-bin/target_detail.cgi?targetID=1172655	327	59	http://www.mirdb.org/cgi-bin/mature_mir.cgi?name=hsa-miR-1257	IREB2	3658	iron responsive element binding protein 2
hsa-miR-1257	MIMAT0005908	1172956	http://www.mirdb.org/cgi-bin/target_detail.cgi?targetID=1172956	328	59	http://www.mirdb.org/cgi-bin/mature_mir.cgi?name=hsa-miR-1257	TAT	6898	tyrosine aminotransferase
hsa-miR-1257	MIMAT0005908	1172692	http://www.mirdb.org/cgi-bin/target_detail.cgi?targetID=1172692	329	59	http://www.mirdb.org/cgi-bin/mature_mir.cgi?name=hsa-miR-1257	CHML	1122	CHM like, Rab escort protein 2
hsa-miR-1257	MIMAT0005908	1173090	http://www.mirdb.org/cgi-bin/target_detail.cgi?targetID=1173090	330	59	http://www.mirdb.org/cgi-bin/mature_mir.cgi?name=hsa-miR-1257	RCHY1	25898	ring finger and CHY zinc finger domain containing 1
hsa-miR-1257	MIMAT0005908	1172653	http://www.mirdb.org/cgi-bin/target_detail.cgi?targetID=1172653	331	59	http://www.mirdb.org/cgi-bin/mature_mir.cgi?name=hsa-miR-1257	RAB3D	9545	RAB3D, member RAS oncogene family
hsa-miR-1257	MIMAT0005908	1173043	http://www.mirdb.org/cgi-bin/target_detail.cgi?targetID=1173043	332	59	http://www.mirdb.org/cgi-bin/mature_mir.cgi?name=hsa-miR-1257	ACOD1	730249	aconitate decarboxylase 1
hsa-miR-1257	MIMAT0005908	1172660	http://www.mirdb.org/cgi-bin/target_detail.cgi?targetID=1172660	333	58	http://www.mirdb.org/cgi-bin/mature_mir.cgi?name=hsa-miR-1257	CES2	8824	carboxylesterase 2
hsa-miR-1257	MIMAT0005908	1172787	http://www.mirdb.org/cgi-bin/target_detail.cgi?targetID=1172787	334	58	http://www.mirdb.org/cgi-bin/mature_mir.cgi?name=hsa-miR-1257	CDK6	1021	cyclin dependent kinase 6
hsa-miR-1257	MIMAT0005908	1172723	http://www.mirdb.org/cgi-bin/target_detail.cgi?targetID=1172723	335	58	http://www.mirdb.org/cgi-bin/mature_mir.cgi?name=hsa-miR-1257	CSRNP3	80034	cysteine and serine rich nuclear protein 3
hsa-miR-1257	MIMAT0005908	1172714	http://www.mirdb.org/cgi-bin/target_detail.cgi?targetID=1172714	336	58	http://www.mirdb.org/cgi-bin/mature_mir.cgi?name=hsa-miR-1257	ILF3	3609	interleukin enhancer binding factor 3
hsa-miR-1257	MIMAT0005908	1172641	http://www.mirdb.org/cgi-bin/target_detail.cgi?targetID=1172641	337	58	http://www.mirdb.org/cgi-bin/mature_mir.cgi?name=hsa-miR-1257	CLEC2A	387836	C-type lectin domain family 2 member A
hsa-miR-1257	MIMAT0005908	1172705	http://www.mirdb.org/cgi-bin/target_detail.cgi?targetID=1172705	338	58	http://www.mirdb.org/cgi-bin/mature_mir.cgi?name=hsa-miR-1257	LRPAP1	4043	LDL receptor related protein associated protein 1
hsa-miR-1257	MIMAT0005908	1172820	http://www.mirdb.org/cgi-bin/target_detail.cgi?targetID=1172820	339	58	http://www.mirdb.org/cgi-bin/mature_mir.cgi?name=hsa-miR-1257	YTHDF3	253943	YTH N6-methyladenosine RNA binding protein 3
hsa-miR-1257	MIMAT0005908	1172895	http://www.mirdb.org/cgi-bin/target_detail.cgi?targetID=1172895	340	58	http://www.mirdb.org/cgi-bin/mature_mir.cgi?name=hsa-miR-1257	PYGL	5836	glycogen phosphorylase L
hsa-miR-1257	MIMAT0005908	1172800	http://www.mirdb.org/cgi-bin/target_detail.cgi?targetID=1172800	341	58	http://www.mirdb.org/cgi-bin/mature_mir.cgi?name=hsa-miR-1257	ZFP1	162239	ZFP1 zinc finger protein
hsa-miR-1257	MIMAT0005908	1172912	http://www.mirdb.org/cgi-bin/target_detail.cgi?targetID=1172912	342	58	http://www.mirdb.org/cgi-bin/mature_mir.cgi?name=hsa-miR-1257	MTDH	92140	metadherin
hsa-miR-1257	MIMAT0005908	1172998	http://www.mirdb.org/cgi-bin/target_detail.cgi?targetID=1172998	343	58	http://www.mirdb.org/cgi-bin/mature_mir.cgi?name=hsa-miR-1257	SFXN5	94097	sideroflexin 5
hsa-miR-1257	MIMAT0005908	1173061	http://www.mirdb.org/cgi-bin/target_detail.cgi?targetID=1173061	344	58	http://www.mirdb.org/cgi-bin/mature_mir.cgi?name=hsa-miR-1257	TMEM192	201931	transmembrane protein 192
hsa-miR-1257	MIMAT0005908	1173060	http://www.mirdb.org/cgi-bin/target_detail.cgi?targetID=1173060	345	58	http://www.mirdb.org/cgi-bin/mature_mir.cgi?name=hsa-miR-1257	TTC9	23508	tetratricopeptide repeat domain 9
hsa-miR-1257	MIMAT0005908	1172831	http://www.mirdb.org/cgi-bin/target_detail.cgi?targetID=1172831	346	58	http://www.mirdb.org/cgi-bin/mature_mir.cgi?name=hsa-miR-1257	CMTM7	112616	CKLF like MARVEL transmembrane domain containing 7
hsa-miR-1257	MIMAT0005908	1173050	http://www.mirdb.org/cgi-bin/target_detail.cgi?targetID=1173050	347	58	http://www.mirdb.org/cgi-bin/mature_mir.cgi?name=hsa-miR-1257	SGMS1	259230	sphingomyelin synthase 1
hsa-miR-1257	MIMAT0005908	1173046	http://www.mirdb.org/cgi-bin/target_detail.cgi?targetID=1173046	348	58	http://www.mirdb.org/cgi-bin/mature_mir.cgi?name=hsa-miR-1257	OSMR	9180	oncostatin M receptor
hsa-miR-1257	MIMAT0005908	1172607	http://www.mirdb.org/cgi-bin/target_detail.cgi?targetID=1172607	349	58	http://www.mirdb.org/cgi-bin/mature_mir.cgi?name=hsa-miR-1257	ZNF75A	7627	zinc finger protein 75a
hsa-miR-1257	MIMAT0005908	1172688	http://www.mirdb.org/cgi-bin/target_detail.cgi?targetID=1172688	350	57	http://www.mirdb.org/cgi-bin/mature_mir.cgi?name=hsa-miR-1257	IDS	3423	iduronate 2-sulfatase
hsa-miR-1257	MIMAT0005908	1172690	http://www.mirdb.org/cgi-bin/target_detail.cgi?targetID=1172690	351	57	http://www.mirdb.org/cgi-bin/mature_mir.cgi?name=hsa-miR-1257	MME	4311	membrane metalloendopeptidase
hsa-miR-1257	MIMAT0005908	1172713	http://www.mirdb.org/cgi-bin/target_detail.cgi?targetID=1172713	352	57	http://www.mirdb.org/cgi-bin/mature_mir.cgi?name=hsa-miR-1257	SIM2	6493	SIM bHLH transcription factor 2
hsa-miR-1257	MIMAT0005908	1172698	http://www.mirdb.org/cgi-bin/target_detail.cgi?targetID=1172698	353	57	http://www.mirdb.org/cgi-bin/mature_mir.cgi?name=hsa-miR-1257	SIDT1	54847	SID1 transmembrane family member 1
hsa-miR-1257	MIMAT0005908	1172863	http://www.mirdb.org/cgi-bin/target_detail.cgi?targetID=1172863	354	57	http://www.mirdb.org/cgi-bin/mature_mir.cgi?name=hsa-miR-1257	FAM120C	54954	family with sequence similarity 120C
hsa-miR-1257	MIMAT0005908	1173001	http://www.mirdb.org/cgi-bin/target_detail.cgi?targetID=1173001	355	57	http://www.mirdb.org/cgi-bin/mature_mir.cgi?name=hsa-miR-1257	ITGA11	22801	integrin subunit alpha 11
hsa-miR-1257	MIMAT0005908	1172687	http://www.mirdb.org/cgi-bin/target_detail.cgi?targetID=1172687	356	57	http://www.mirdb.org/cgi-bin/mature_mir.cgi?name=hsa-miR-1257	ZDHHC3	51304	zinc finger DHHC-type containing 3
hsa-miR-1257	MIMAT0005908	1172955	http://www.mirdb.org/cgi-bin/target_detail.cgi?targetID=1172955	357	57	http://www.mirdb.org/cgi-bin/mature_mir.cgi?name=hsa-miR-1257	SAP30L	79685	SAP30 like
hsa-miR-1257	MIMAT0005908	1172928	http://www.mirdb.org/cgi-bin/target_detail.cgi?targetID=1172928	358	57	http://www.mirdb.org/cgi-bin/mature_mir.cgi?name=hsa-miR-1257	EPHB2	2048	EPH receptor B2
hsa-miR-1257	MIMAT0005908	1172939	http://www.mirdb.org/cgi-bin/target_detail.cgi?targetID=1172939	359	57	http://www.mirdb.org/cgi-bin/mature_mir.cgi?name=hsa-miR-1257	DDX17	10521	DEAD-box helicase 17
hsa-miR-1257	MIMAT0005908	1173083	http://www.mirdb.org/cgi-bin/target_detail.cgi?targetID=1173083	360	57	http://www.mirdb.org/cgi-bin/mature_mir.cgi?name=hsa-miR-1257	MAPK10	5602	mitogen-activated protein kinase 10
hsa-miR-1257	MIMAT0005908	1172896	http://www.mirdb.org/cgi-bin/target_detail.cgi?targetID=1172896	361	57	http://www.mirdb.org/cgi-bin/mature_mir.cgi?name=hsa-miR-1257	PHF6	84295	PHD finger protein 6
hsa-miR-1257	MIMAT0005908	1172838	http://www.mirdb.org/cgi-bin/target_detail.cgi?targetID=1172838	362	57	http://www.mirdb.org/cgi-bin/mature_mir.cgi?name=hsa-miR-1257	MIA3	375056	MIA SH3 domain ER export factor 3
hsa-miR-1257	MIMAT0005908	1172733	http://www.mirdb.org/cgi-bin/target_detail.cgi?targetID=1172733	363	57	http://www.mirdb.org/cgi-bin/mature_mir.cgi?name=hsa-miR-1257	CXCL12	6387	C-X-C motif chemokine ligand 12
hsa-miR-1257	MIMAT0005908	1172756	http://www.mirdb.org/cgi-bin/target_detail.cgi?targetID=1172756	364	57	http://www.mirdb.org/cgi-bin/mature_mir.cgi?name=hsa-miR-1257	DSTYK	25778	dual serine/threonine and tyrosine protein kinase
hsa-miR-1257	MIMAT0005908	1172901	http://www.mirdb.org/cgi-bin/target_detail.cgi?targetID=1172901	365	57	http://www.mirdb.org/cgi-bin/mature_mir.cgi?name=hsa-miR-1257	ZNF704	619279	zinc finger protein 704
hsa-miR-1257	MIMAT0005908	1172950	http://www.mirdb.org/cgi-bin/target_detail.cgi?targetID=1172950	366	57	http://www.mirdb.org/cgi-bin/mature_mir.cgi?name=hsa-miR-1257	PDE10A	10846	phosphodiesterase 10A
hsa-miR-1257	MIMAT0005908	1172953	http://www.mirdb.org/cgi-bin/target_detail.cgi?targetID=1172953	367	57	http://www.mirdb.org/cgi-bin/mature_mir.cgi?name=hsa-miR-1257	LCN1	3933	lipocalin 1
hsa-miR-1257	MIMAT0005908	1172606	http://www.mirdb.org/cgi-bin/target_detail.cgi?targetID=1172606	368	57	http://www.mirdb.org/cgi-bin/mature_mir.cgi?name=hsa-miR-1257	SNX1	6642	sorting nexin 1
hsa-miR-1257	MIMAT0005908	1172907	http://www.mirdb.org/cgi-bin/target_detail.cgi?targetID=1172907	369	57	http://www.mirdb.org/cgi-bin/mature_mir.cgi?name=hsa-miR-1257	CITED2	10370	Cbp/p300 interacting transactivator with Glu/Asp rich carboxy-terminal domain 2
hsa-miR-1257	MIMAT0005908	1173026	http://www.mirdb.org/cgi-bin/target_detail.cgi?targetID=1173026	370	57	http://www.mirdb.org/cgi-bin/mature_mir.cgi?name=hsa-miR-1257	ZNF398	57541	zinc finger protein 398
hsa-miR-1257	MIMAT0005908	1172810	http://www.mirdb.org/cgi-bin/target_detail.cgi?targetID=1172810	371	56	http://www.mirdb.org/cgi-bin/mature_mir.cgi?name=hsa-miR-1257	A1CF	29974	APOBEC1 complementation factor
hsa-miR-1257	MIMAT0005908	1172683	http://www.mirdb.org/cgi-bin/target_detail.cgi?targetID=1172683	372	56	http://www.mirdb.org/cgi-bin/mature_mir.cgi?name=hsa-miR-1257	KCNA1	3736	potassium voltage-gated channel subfamily A member 1
hsa-miR-1257	MIMAT0005908	1172625	http://www.mirdb.org/cgi-bin/target_detail.cgi?targetID=1172625	373	56	http://www.mirdb.org/cgi-bin/mature_mir.cgi?name=hsa-miR-1257	ANKRD40	91369	ankyrin repeat domain 40
hsa-miR-1257	MIMAT0005908	1172612	http://www.mirdb.org/cgi-bin/target_detail.cgi?targetID=1172612	374	56	http://www.mirdb.org/cgi-bin/mature_mir.cgi?name=hsa-miR-1257	MAF	4094	MAF bZIP transcription factor
hsa-miR-1257	MIMAT0005908	1172657	http://www.mirdb.org/cgi-bin/target_detail.cgi?targetID=1172657	375	56	http://www.mirdb.org/cgi-bin/mature_mir.cgi?name=hsa-miR-1257	CXCL5	6374	C-X-C motif chemokine ligand 5
hsa-miR-1257	MIMAT0005908	1173005	http://www.mirdb.org/cgi-bin/target_detail.cgi?targetID=1173005	376	56	http://www.mirdb.org/cgi-bin/mature_mir.cgi?name=hsa-miR-1257	IL6ST	3572	interleukin 6 signal transducer
hsa-miR-1257	MIMAT0005908	1173004	http://www.mirdb.org/cgi-bin/target_detail.cgi?targetID=1173004	377	56	http://www.mirdb.org/cgi-bin/mature_mir.cgi?name=hsa-miR-1257	CCNJ	54619	cyclin J
hsa-miR-1257	MIMAT0005908	1173035	http://www.mirdb.org/cgi-bin/target_detail.cgi?targetID=1173035	378	56	http://www.mirdb.org/cgi-bin/mature_mir.cgi?name=hsa-miR-1257	TARSL2	123283	threonyl-tRNA synthetase like 2
hsa-miR-1257	MIMAT0005908	1172798	http://www.mirdb.org/cgi-bin/target_detail.cgi?targetID=1172798	379	56	http://www.mirdb.org/cgi-bin/mature_mir.cgi?name=hsa-miR-1257	GALNT3	2591	polypeptide N-acetylgalactosaminyltransferase 3
hsa-miR-1257	MIMAT0005908	1172836	http://www.mirdb.org/cgi-bin/target_detail.cgi?targetID=1172836	380	56	http://www.mirdb.org/cgi-bin/mature_mir.cgi?name=hsa-miR-1257	HYKK	123688	hydroxylysine kinase
hsa-miR-1257	MIMAT0005908	1172788	http://www.mirdb.org/cgi-bin/target_detail.cgi?targetID=1172788	381	56	http://www.mirdb.org/cgi-bin/mature_mir.cgi?name=hsa-miR-1257	RFX2	5990	regulatory factor X2
hsa-miR-1257	MIMAT0005908	1173008	http://www.mirdb.org/cgi-bin/target_detail.cgi?targetID=1173008	382	56	http://www.mirdb.org/cgi-bin/mature_mir.cgi?name=hsa-miR-1257	MTPAP	55149	mitochondrial poly(A) polymerase
hsa-miR-1257	MIMAT0005908	1172856	http://www.mirdb.org/cgi-bin/target_detail.cgi?targetID=1172856	383	56	http://www.mirdb.org/cgi-bin/mature_mir.cgi?name=hsa-miR-1257	TOR1AIP2	163590	torsin 1A interacting protein 2
hsa-miR-1257	MIMAT0005908	1172743	http://www.mirdb.org/cgi-bin/target_detail.cgi?targetID=1172743	384	56	http://www.mirdb.org/cgi-bin/mature_mir.cgi?name=hsa-miR-1257	CRNKL1	51340	crooked neck pre-mRNA splicing factor 1
hsa-miR-1257	MIMAT0005908	1172703	http://www.mirdb.org/cgi-bin/target_detail.cgi?targetID=1172703	385	56	http://www.mirdb.org/cgi-bin/mature_mir.cgi?name=hsa-miR-1257	PLCB1	23236	phospholipase C beta 1
hsa-miR-1257	MIMAT0005908	1172942	http://www.mirdb.org/cgi-bin/target_detail.cgi?targetID=1172942	386	56	http://www.mirdb.org/cgi-bin/mature_mir.cgi?name=hsa-miR-1257	COLCA1	399948	colorectal cancer associated 1
hsa-miR-1257	MIMAT0005908	1172767	http://www.mirdb.org/cgi-bin/target_detail.cgi?targetID=1172767	387	56	http://www.mirdb.org/cgi-bin/mature_mir.cgi?name=hsa-miR-1257	RALB	5899	RAS like proto-oncogene B
hsa-miR-1257	MIMAT0005908	1172966	http://www.mirdb.org/cgi-bin/target_detail.cgi?targetID=1172966	388	56	http://www.mirdb.org/cgi-bin/mature_mir.cgi?name=hsa-miR-1257	TANC2	26115	tetratricopeptide repeat, ankyrin repeat and coiled-coil containing 2
hsa-miR-1257	MIMAT0005908	1172855	http://www.mirdb.org/cgi-bin/target_detail.cgi?targetID=1172855	389	56	http://www.mirdb.org/cgi-bin/mature_mir.cgi?name=hsa-miR-1257	WNT5A	7474	Wnt family member 5A
hsa-miR-1257	MIMAT0005908	1172628	http://www.mirdb.org/cgi-bin/target_detail.cgi?targetID=1172628	390	55	http://www.mirdb.org/cgi-bin/mature_mir.cgi?name=hsa-miR-1257	PRPF19	27339	pre-mRNA processing factor 19
hsa-miR-1257	MIMAT0005908	1172851	http://www.mirdb.org/cgi-bin/target_detail.cgi?targetID=1172851	391	55	http://www.mirdb.org/cgi-bin/mature_mir.cgi?name=hsa-miR-1257	TRIM6-TRIM34	445372	TRIM6-TRIM34 readthrough
hsa-miR-1257	MIMAT0005908	1172819	http://www.mirdb.org/cgi-bin/target_detail.cgi?targetID=1172819	392	55	http://www.mirdb.org/cgi-bin/mature_mir.cgi?name=hsa-miR-1257	PRH1-TAS2R14	106707243	PRH1-TAS2R14 readthrough
hsa-miR-1257	MIMAT0005908	1173013	http://www.mirdb.org/cgi-bin/target_detail.cgi?targetID=1173013	393	55	http://www.mirdb.org/cgi-bin/mature_mir.cgi?name=hsa-miR-1257	DENND3	22898	DENN domain containing 3
hsa-miR-1257	MIMAT0005908	1173037	http://www.mirdb.org/cgi-bin/target_detail.cgi?targetID=1173037	394	55	http://www.mirdb.org/cgi-bin/mature_mir.cgi?name=hsa-miR-1257	NETO1	81832	neuropilin and tolloid like 1
hsa-miR-1257	MIMAT0005908	1172926	http://www.mirdb.org/cgi-bin/target_detail.cgi?targetID=1172926	395	55	http://www.mirdb.org/cgi-bin/mature_mir.cgi?name=hsa-miR-1257	TRIM34	53840	tripartite motif containing 34
hsa-miR-1257	MIMAT0005908	1172649	http://www.mirdb.org/cgi-bin/target_detail.cgi?targetID=1172649	396	55	http://www.mirdb.org/cgi-bin/mature_mir.cgi?name=hsa-miR-1257	STAP1	26228	signal transducing adaptor family member 1
hsa-miR-1257	MIMAT0005908	1172881	http://www.mirdb.org/cgi-bin/target_detail.cgi?targetID=1172881	397	55	http://www.mirdb.org/cgi-bin/mature_mir.cgi?name=hsa-miR-1257	CDC6	990	cell division cycle 6
hsa-miR-1257	MIMAT0005908	1172732	http://www.mirdb.org/cgi-bin/target_detail.cgi?targetID=1172732	398	55	http://www.mirdb.org/cgi-bin/mature_mir.cgi?name=hsa-miR-1257	HHLA2	11148	HERV-H LTR-associating 2
hsa-miR-1257	MIMAT0005908	1173057	http://www.mirdb.org/cgi-bin/target_detail.cgi?targetID=1173057	399	55	http://www.mirdb.org/cgi-bin/mature_mir.cgi?name=hsa-miR-1257	NUP37	79023	nucleoporin 37
hsa-miR-1257	MIMAT0005908	1173053	http://www.mirdb.org/cgi-bin/target_detail.cgi?targetID=1173053	400	55	http://www.mirdb.org/cgi-bin/mature_mir.cgi?name=hsa-miR-1257	CTSC	1075	cathepsin C
hsa-miR-1257	MIMAT0005908	1172768	http://www.mirdb.org/cgi-bin/target_detail.cgi?targetID=1172768	401	55	http://www.mirdb.org/cgi-bin/mature_mir.cgi?name=hsa-miR-1257	ARF3	377	ADP ribosylation factor 3
hsa-miR-1257	MIMAT0005908	1172864	http://www.mirdb.org/cgi-bin/target_detail.cgi?targetID=1172864	402	55	http://www.mirdb.org/cgi-bin/mature_mir.cgi?name=hsa-miR-1257	EXOC6B	23233	exocyst complex component 6B
hsa-miR-1257	MIMAT0005908	1173000	http://www.mirdb.org/cgi-bin/target_detail.cgi?targetID=1173000	403	55	http://www.mirdb.org/cgi-bin/mature_mir.cgi?name=hsa-miR-1257	CBX5	23468	chromobox 5
hsa-miR-1257	MIMAT0005908	1172980	http://www.mirdb.org/cgi-bin/target_detail.cgi?targetID=1172980	404	55	http://www.mirdb.org/cgi-bin/mature_mir.cgi?name=hsa-miR-1257	SLC24A2	25769	solute carrier family 24 member 2
hsa-miR-1257	MIMAT0005908	1172990	http://www.mirdb.org/cgi-bin/target_detail.cgi?targetID=1172990	405	55	http://www.mirdb.org/cgi-bin/mature_mir.cgi?name=hsa-miR-1257	VAMP7	6845	vesicle associated membrane protein 7
hsa-miR-1257	MIMAT0005908	1173086	http://www.mirdb.org/cgi-bin/target_detail.cgi?targetID=1173086	406	54	http://www.mirdb.org/cgi-bin/mature_mir.cgi?name=hsa-miR-1257	TBRG1	84897	transforming growth factor beta regulator 1
hsa-miR-1257	MIMAT0005908	1172716	http://www.mirdb.org/cgi-bin/target_detail.cgi?targetID=1172716	407	54	http://www.mirdb.org/cgi-bin/mature_mir.cgi?name=hsa-miR-1257	MPDU1	9526	mannose-P-dolichol utilization defect 1
hsa-miR-1257	MIMAT0005908	1173023	http://www.mirdb.org/cgi-bin/target_detail.cgi?targetID=1173023	408	54	http://www.mirdb.org/cgi-bin/mature_mir.cgi?name=hsa-miR-1257	CLEC4C	170482	C-type lectin domain family 4 member C
hsa-miR-1257	MIMAT0005908	1172931	http://www.mirdb.org/cgi-bin/target_detail.cgi?targetID=1172931	409	54	http://www.mirdb.org/cgi-bin/mature_mir.cgi?name=hsa-miR-1257	CNNM1	26507	cyclin and CBS domain divalent metal cation transport mediator 1
hsa-miR-1257	MIMAT0005908	1173041	http://www.mirdb.org/cgi-bin/target_detail.cgi?targetID=1173041	410	54	http://www.mirdb.org/cgi-bin/mature_mir.cgi?name=hsa-miR-1257	MIER1	57708	MIER1 transcriptional regulator
hsa-miR-1257	MIMAT0005908	1172718	http://www.mirdb.org/cgi-bin/target_detail.cgi?targetID=1172718	411	54	http://www.mirdb.org/cgi-bin/mature_mir.cgi?name=hsa-miR-1257	ABAT	18	4-aminobutyrate aminotransferase
hsa-miR-1257	MIMAT0005908	1172629	http://www.mirdb.org/cgi-bin/target_detail.cgi?targetID=1172629	412	54	http://www.mirdb.org/cgi-bin/mature_mir.cgi?name=hsa-miR-1257	PDP2	57546	pyruvate dehyrogenase phosphatase catalytic subunit 2
hsa-miR-1257	MIMAT0005908	1172751	http://www.mirdb.org/cgi-bin/target_detail.cgi?targetID=1172751	413	54	http://www.mirdb.org/cgi-bin/mature_mir.cgi?name=hsa-miR-1257	SLC24A4	123041	solute carrier family 24 member 4
hsa-miR-1257	MIMAT0005908	1172893	http://www.mirdb.org/cgi-bin/target_detail.cgi?targetID=1172893	414	54	http://www.mirdb.org/cgi-bin/mature_mir.cgi?name=hsa-miR-1257	TMEM231	79583	transmembrane protein 231
hsa-miR-1257	MIMAT0005908	1172624	http://www.mirdb.org/cgi-bin/target_detail.cgi?targetID=1172624	415	54	http://www.mirdb.org/cgi-bin/mature_mir.cgi?name=hsa-miR-1257	ESR1	2099	estrogen receptor 1
hsa-miR-1257	MIMAT0005908	1172827	http://www.mirdb.org/cgi-bin/target_detail.cgi?targetID=1172827	416	54	http://www.mirdb.org/cgi-bin/mature_mir.cgi?name=hsa-miR-1257	GLIPR1	11010	GLI pathogenesis related 1
hsa-miR-1257	MIMAT0005908	1172704	http://www.mirdb.org/cgi-bin/target_detail.cgi?targetID=1172704	417	54	http://www.mirdb.org/cgi-bin/mature_mir.cgi?name=hsa-miR-1257	CSNK1G1	53944	casein kinase 1 gamma 1
hsa-miR-1257	MIMAT0005908	1172623	http://www.mirdb.org/cgi-bin/target_detail.cgi?targetID=1172623	418	54	http://www.mirdb.org/cgi-bin/mature_mir.cgi?name=hsa-miR-1257	VAPB	9217	VAMP associated protein B and C
hsa-miR-1257	MIMAT0005908	1172878	http://www.mirdb.org/cgi-bin/target_detail.cgi?targetID=1172878	419	54	http://www.mirdb.org/cgi-bin/mature_mir.cgi?name=hsa-miR-1257	C22orf24	25775	chromosome 22 open reading frame 24
hsa-miR-1257	MIMAT0005908	1172663	http://www.mirdb.org/cgi-bin/target_detail.cgi?targetID=1172663	420	54	http://www.mirdb.org/cgi-bin/mature_mir.cgi?name=hsa-miR-1257	CHP1	11261	calcineurin like EF-hand protein 1
hsa-miR-1257	MIMAT0005908	1172770	http://www.mirdb.org/cgi-bin/target_detail.cgi?targetID=1172770	421	54	http://www.mirdb.org/cgi-bin/mature_mir.cgi?name=hsa-miR-1257	ERC1	23085	ELKS/RAB6-interacting/CAST family member 1
hsa-miR-1257	MIMAT0005908	1172814	http://www.mirdb.org/cgi-bin/target_detail.cgi?targetID=1172814	422	53	http://www.mirdb.org/cgi-bin/mature_mir.cgi?name=hsa-miR-1257	ZNF594	84622	zinc finger protein 594
hsa-miR-1257	MIMAT0005908	1172697	http://www.mirdb.org/cgi-bin/target_detail.cgi?targetID=1172697	423	53	http://www.mirdb.org/cgi-bin/mature_mir.cgi?name=hsa-miR-1257	KIAA1211	57482	KIAA1211
hsa-miR-1257	MIMAT0005908	1172822	http://www.mirdb.org/cgi-bin/target_detail.cgi?targetID=1172822	424	53	http://www.mirdb.org/cgi-bin/mature_mir.cgi?name=hsa-miR-1257	EARS2	124454	glutamyl-tRNA synthetase 2, mitochondrial
hsa-miR-1257	MIMAT0005908	1172833	http://www.mirdb.org/cgi-bin/target_detail.cgi?targetID=1172833	425	53	http://www.mirdb.org/cgi-bin/mature_mir.cgi?name=hsa-miR-1257	RO60	6738	Ro60, Y RNA binding protein
hsa-miR-1257	MIMAT0005908	1172757	http://www.mirdb.org/cgi-bin/target_detail.cgi?targetID=1172757	426	53	http://www.mirdb.org/cgi-bin/mature_mir.cgi?name=hsa-miR-1257	CLDN2	9075	claudin 2
hsa-miR-1257	MIMAT0005908	1173078	http://www.mirdb.org/cgi-bin/target_detail.cgi?targetID=1173078	427	53	http://www.mirdb.org/cgi-bin/mature_mir.cgi?name=hsa-miR-1257	KIDINS220	57498	kinase D interacting substrate 220
hsa-miR-1257	MIMAT0005908	1172941	http://www.mirdb.org/cgi-bin/target_detail.cgi?targetID=1172941	428	53	http://www.mirdb.org/cgi-bin/mature_mir.cgi?name=hsa-miR-1257	DNAJC18	202052	DnaJ heat shock protein family (Hsp40) member C18
hsa-miR-1257	MIMAT0005908	1172923	http://www.mirdb.org/cgi-bin/target_detail.cgi?targetID=1172923	429	53	http://www.mirdb.org/cgi-bin/mature_mir.cgi?name=hsa-miR-1257	NGDN	25983	neuroguidin
hsa-miR-1257	MIMAT0005908	1172754	http://www.mirdb.org/cgi-bin/target_detail.cgi?targetID=1172754	430	53	http://www.mirdb.org/cgi-bin/mature_mir.cgi?name=hsa-miR-1257	SPRY3	10251	sprouty RTK signaling antagonist 3
hsa-miR-1257	MIMAT0005908	1172880	http://www.mirdb.org/cgi-bin/target_detail.cgi?targetID=1172880	431	53	http://www.mirdb.org/cgi-bin/mature_mir.cgi?name=hsa-miR-1257	STAR	6770	steroidogenic acute regulatory protein
hsa-miR-1257	MIMAT0005908	1172911	http://www.mirdb.org/cgi-bin/target_detail.cgi?targetID=1172911	432	53	http://www.mirdb.org/cgi-bin/mature_mir.cgi?name=hsa-miR-1257	GPATCH2	55105	G-patch domain containing 2
hsa-miR-1257	MIMAT0005908	1173010	http://www.mirdb.org/cgi-bin/target_detail.cgi?targetID=1173010	433	53	http://www.mirdb.org/cgi-bin/mature_mir.cgi?name=hsa-miR-1257	C1GALT1	56913	core 1 synthase, glycoprotein-N-acetylgalactosamine 3-beta-galactosyltransferase 1
hsa-miR-1257	MIMAT0005908	1172989	http://www.mirdb.org/cgi-bin/target_detail.cgi?targetID=1172989	434	53	http://www.mirdb.org/cgi-bin/mature_mir.cgi?name=hsa-miR-1257	ZNF460	10794	zinc finger protein 460
hsa-miR-1257	MIMAT0005908	1173055	http://www.mirdb.org/cgi-bin/target_detail.cgi?targetID=1173055	435	52	http://www.mirdb.org/cgi-bin/mature_mir.cgi?name=hsa-miR-1257	DCP1A	55802	decapping mRNA 1A
hsa-miR-1257	MIMAT0005908	1172832	http://www.mirdb.org/cgi-bin/target_detail.cgi?targetID=1172832	436	52	http://www.mirdb.org/cgi-bin/mature_mir.cgi?name=hsa-miR-1257	PPP1CB	5500	protein phosphatase 1 catalytic subunit beta
hsa-miR-1257	MIMAT0005908	1172681	http://www.mirdb.org/cgi-bin/target_detail.cgi?targetID=1172681	437	52	http://www.mirdb.org/cgi-bin/mature_mir.cgi?name=hsa-miR-1257	MYPN	84665	myopalladin
hsa-miR-1257	MIMAT0005908	1172617	http://www.mirdb.org/cgi-bin/target_detail.cgi?targetID=1172617	438	52	http://www.mirdb.org/cgi-bin/mature_mir.cgi?name=hsa-miR-1257	PSD3	23362	pleckstrin and Sec7 domain containing 3
hsa-miR-1257	MIMAT0005908	1172995	http://www.mirdb.org/cgi-bin/target_detail.cgi?targetID=1172995	439	52	http://www.mirdb.org/cgi-bin/mature_mir.cgi?name=hsa-miR-1257	PDZD2	23037	PDZ domain containing 2
hsa-miR-1257	MIMAT0005908	1172879	http://www.mirdb.org/cgi-bin/target_detail.cgi?targetID=1172879	440	52	http://www.mirdb.org/cgi-bin/mature_mir.cgi?name=hsa-miR-1257	NSD1	64324	nuclear receptor binding SET domain protein 1
hsa-miR-1257	MIMAT0005908	1172946	http://www.mirdb.org/cgi-bin/target_detail.cgi?targetID=1172946	441	52	http://www.mirdb.org/cgi-bin/mature_mir.cgi?name=hsa-miR-1257	MCTP1	79772	multiple C2 and transmembrane domain containing 1
hsa-miR-1257	MIMAT0005908	1172669	http://www.mirdb.org/cgi-bin/target_detail.cgi?targetID=1172669	442	52	http://www.mirdb.org/cgi-bin/mature_mir.cgi?name=hsa-miR-1257	SENP1	29843	SUMO specific peptidase 1
hsa-miR-1257	MIMAT0005908	1172877	http://www.mirdb.org/cgi-bin/target_detail.cgi?targetID=1172877	443	52	http://www.mirdb.org/cgi-bin/mature_mir.cgi?name=hsa-miR-1257	ATP11A	23250	ATPase phospholipid transporting 11A
hsa-miR-1257	MIMAT0005908	1172796	http://www.mirdb.org/cgi-bin/target_detail.cgi?targetID=1172796	444	52	http://www.mirdb.org/cgi-bin/mature_mir.cgi?name=hsa-miR-1257	TRAK1	22906	trafficking kinesin protein 1
hsa-miR-1257	MIMAT0005908	1173096	http://www.mirdb.org/cgi-bin/target_detail.cgi?targetID=1173096	445	52	http://www.mirdb.org/cgi-bin/mature_mir.cgi?name=hsa-miR-1257	TRPA1	8989	transient receptor potential cation channel subfamily A member 1
hsa-miR-1257	MIMAT0005908	1172899	http://www.mirdb.org/cgi-bin/target_detail.cgi?targetID=1172899	446	52	http://www.mirdb.org/cgi-bin/mature_mir.cgi?name=hsa-miR-1257	ZNF90	7643	zinc finger protein 90
hsa-miR-1257	MIMAT0005908	1172813	http://www.mirdb.org/cgi-bin/target_detail.cgi?targetID=1172813	447	52	http://www.mirdb.org/cgi-bin/mature_mir.cgi?name=hsa-miR-1257	GGA2	23062	golgi associated, gamma adaptin ear containing, ARF binding protein 2
hsa-miR-1257	MIMAT0005908	1172890	http://www.mirdb.org/cgi-bin/target_detail.cgi?targetID=1172890	448	52	http://www.mirdb.org/cgi-bin/mature_mir.cgi?name=hsa-miR-1257	TAB3	257397	TGF-beta activated kinase 1 (MAP3K7) binding protein 3
hsa-miR-1257	MIMAT0005908	1172882	http://www.mirdb.org/cgi-bin/target_detail.cgi?targetID=1172882	449	52	http://www.mirdb.org/cgi-bin/mature_mir.cgi?name=hsa-miR-1257	TRIM9	114088	tripartite motif containing 9
hsa-miR-1257	MIMAT0005908	1173038	http://www.mirdb.org/cgi-bin/target_detail.cgi?targetID=1173038	450	52	http://www.mirdb.org/cgi-bin/mature_mir.cgi?name=hsa-miR-1257	SEMA3E	9723	semaphorin 3E
hsa-miR-1257	MIMAT0005908	1172645	http://www.mirdb.org/cgi-bin/target_detail.cgi?targetID=1172645	451	52	http://www.mirdb.org/cgi-bin/mature_mir.cgi?name=hsa-miR-1257	TRAF6	7189	TNF receptor associated factor 6
hsa-miR-1257	MIMAT0005908	1172610	http://www.mirdb.org/cgi-bin/target_detail.cgi?targetID=1172610	452	52	http://www.mirdb.org/cgi-bin/mature_mir.cgi?name=hsa-miR-1257	TNPO3	23534	transportin 3
hsa-miR-1257	MIMAT0005908	1172868	http://www.mirdb.org/cgi-bin/target_detail.cgi?targetID=1172868	453	52	http://www.mirdb.org/cgi-bin/mature_mir.cgi?name=hsa-miR-1257	STX17	55014	syntaxin 17
hsa-miR-1257	MIMAT0005908	1173089	http://www.mirdb.org/cgi-bin/target_detail.cgi?targetID=1173089	454	52	http://www.mirdb.org/cgi-bin/mature_mir.cgi?name=hsa-miR-1257	DRC3	83450	dynein regulatory complex subunit 3
hsa-miR-1257	MIMAT0005908	1173047	http://www.mirdb.org/cgi-bin/target_detail.cgi?targetID=1173047	455	52	http://www.mirdb.org/cgi-bin/mature_mir.cgi?name=hsa-miR-1257	REST	5978	RE1 silencing transcription factor
hsa-miR-1257	MIMAT0005908	1173029	http://www.mirdb.org/cgi-bin/target_detail.cgi?targetID=1173029	456	52	http://www.mirdb.org/cgi-bin/mature_mir.cgi?name=hsa-miR-1257	EIF1AD	84285	eukaryotic translation initiation factor 1A domain containing
hsa-miR-1257	MIMAT0005908	1172728	http://www.mirdb.org/cgi-bin/target_detail.cgi?targetID=1172728	457	52	http://www.mirdb.org/cgi-bin/mature_mir.cgi?name=hsa-miR-1257	WIPF1	7456	WAS/WASL interacting protein family member 1
hsa-miR-1257	MIMAT0005908	1172738	http://www.mirdb.org/cgi-bin/target_detail.cgi?targetID=1172738	458	51	http://www.mirdb.org/cgi-bin/mature_mir.cgi?name=hsa-miR-1257	BACH1	571	BTB domain and CNC homolog 1
hsa-miR-1257	MIMAT0005908	1173077	http://www.mirdb.org/cgi-bin/target_detail.cgi?targetID=1173077	459	51	http://www.mirdb.org/cgi-bin/mature_mir.cgi?name=hsa-miR-1257	DGKH	160851	diacylglycerol kinase eta
hsa-miR-1257	MIMAT0005908	1172979	http://www.mirdb.org/cgi-bin/target_detail.cgi?targetID=1172979	460	51	http://www.mirdb.org/cgi-bin/mature_mir.cgi?name=hsa-miR-1257	POLR3B	55703	RNA polymerase III subunit B
hsa-miR-1257	MIMAT0005908	1172622	http://www.mirdb.org/cgi-bin/target_detail.cgi?targetID=1172622	461	51	http://www.mirdb.org/cgi-bin/mature_mir.cgi?name=hsa-miR-1257	CACUL1	143384	CDK2 associated cullin domain 1
hsa-miR-1257	MIMAT0005908	1173093	http://www.mirdb.org/cgi-bin/target_detail.cgi?targetID=1173093	462	51	http://www.mirdb.org/cgi-bin/mature_mir.cgi?name=hsa-miR-1257	NRIP1	8204	nuclear receptor interacting protein 1
hsa-miR-1257	MIMAT0005908	1172613	http://www.mirdb.org/cgi-bin/target_detail.cgi?targetID=1172613	463	51	http://www.mirdb.org/cgi-bin/mature_mir.cgi?name=hsa-miR-1257	ATP6V0E2	155066	ATPase H+ transporting V0 subunit e2
hsa-miR-1257	MIMAT0005908	1172740	http://www.mirdb.org/cgi-bin/target_detail.cgi?targetID=1172740	464	51	http://www.mirdb.org/cgi-bin/mature_mir.cgi?name=hsa-miR-1257	UGT2A3	79799	UDP glucuronosyltransferase family 2 member A3
hsa-miR-1257	MIMAT0005908	1173068	http://www.mirdb.org/cgi-bin/target_detail.cgi?targetID=1173068	465	51	http://www.mirdb.org/cgi-bin/mature_mir.cgi?name=hsa-miR-1257	CLVS2	134829	clavesin 2
hsa-miR-1257	MIMAT0005908	1172678	http://www.mirdb.org/cgi-bin/target_detail.cgi?targetID=1172678	466	51	http://www.mirdb.org/cgi-bin/mature_mir.cgi?name=hsa-miR-1257	TMBIM6	7009	transmembrane BAX inhibitor motif containing 6
hsa-miR-1257	MIMAT0005908	1172774	http://www.mirdb.org/cgi-bin/target_detail.cgi?targetID=1172774	467	51	http://www.mirdb.org/cgi-bin/mature_mir.cgi?name=hsa-miR-1257	AFF2	2334	AF4/FMR2 family member 2
hsa-miR-1257	MIMAT0005908	1173017	http://www.mirdb.org/cgi-bin/target_detail.cgi?targetID=1173017	468	51	http://www.mirdb.org/cgi-bin/mature_mir.cgi?name=hsa-miR-1257	RBPJ	3516	recombination signal binding protein for immunoglobulin kappa J region
hsa-miR-1257	MIMAT0005908	1172650	http://www.mirdb.org/cgi-bin/target_detail.cgi?targetID=1172650	469	51	http://www.mirdb.org/cgi-bin/mature_mir.cgi?name=hsa-miR-1257	PYGO1	26108	pygopus family PHD finger 1
hsa-miR-1257	MIMAT0005908	1173034	http://www.mirdb.org/cgi-bin/target_detail.cgi?targetID=1173034	470	51	http://www.mirdb.org/cgi-bin/mature_mir.cgi?name=hsa-miR-1257	PIGA	5277	phosphatidylinositol glycan anchor biosynthesis class A
hsa-miR-1257	MIMAT0005908	1172973	http://www.mirdb.org/cgi-bin/target_detail.cgi?targetID=1172973	471	51	http://www.mirdb.org/cgi-bin/mature_mir.cgi?name=hsa-miR-1257	GPR180	160897	G protein-coupled receptor 180
hsa-miR-1257	MIMAT0005908	1172725	http://www.mirdb.org/cgi-bin/target_detail.cgi?targetID=1172725	472	51	http://www.mirdb.org/cgi-bin/mature_mir.cgi?name=hsa-miR-1257	DCAF12L2	340578	DDB1 and CUL4 associated factor 12 like 2
hsa-miR-1257	MIMAT0005908	1172760	http://www.mirdb.org/cgi-bin/target_detail.cgi?targetID=1172760	473	51	http://www.mirdb.org/cgi-bin/mature_mir.cgi?name=hsa-miR-1257	FAM20A	54757	FAM20A, golgi associated secretory pathway pseudokinase
hsa-miR-1257	MIMAT0005908	1172875	http://www.mirdb.org/cgi-bin/target_detail.cgi?targetID=1172875	474	51	http://www.mirdb.org/cgi-bin/mature_mir.cgi?name=hsa-miR-1257	NEXMIF	340533	neurite extension and migration factor
hsa-miR-1257	MIMAT0005908	1172737	http://www.mirdb.org/cgi-bin/target_detail.cgi?targetID=1172737	475	51	http://www.mirdb.org/cgi-bin/mature_mir.cgi?name=hsa-miR-1257	WFDC5	149708	WAP four-disulfide core domain 5
hsa-miR-1257	MIMAT0005908	1172786	http://www.mirdb.org/cgi-bin/target_detail.cgi?targetID=1172786	476	51	http://www.mirdb.org/cgi-bin/mature_mir.cgi?name=hsa-miR-1257	SHISAL1	85352	shisa like 1
hsa-miR-1257	MIMAT0005908	1172633	http://www.mirdb.org/cgi-bin/target_detail.cgi?targetID=1172633	477	51	http://www.mirdb.org/cgi-bin/mature_mir.cgi?name=hsa-miR-1257	ZDHHC21	340481	zinc finger DHHC-type containing 21
hsa-miR-1257	MIMAT0005908	1172731	http://www.mirdb.org/cgi-bin/target_detail.cgi?targetID=1172731	478	51	http://www.mirdb.org/cgi-bin/mature_mir.cgi?name=hsa-miR-1257	AGO1	26523	argonaute RISC catalytic component 1
hsa-miR-1257	MIMAT0005908	1172858	http://www.mirdb.org/cgi-bin/target_detail.cgi?targetID=1172858	479	51	http://www.mirdb.org/cgi-bin/mature_mir.cgi?name=hsa-miR-1257	SEC62	7095	SEC62 homolog, preprotein translocation factor
hsa-miR-1257	MIMAT0005908	1173019	http://www.mirdb.org/cgi-bin/target_detail.cgi?targetID=1173019	480	50	http://www.mirdb.org/cgi-bin/mature_mir.cgi?name=hsa-miR-1257	KLHL3	26249	kelch like family member 3
hsa-miR-1257	MIMAT0005908	1172849	http://www.mirdb.org/cgi-bin/target_detail.cgi?targetID=1172849	481	50	http://www.mirdb.org/cgi-bin/mature_mir.cgi?name=hsa-miR-1257	XKRX	402415	XK related X-linked
hsa-miR-1257	MIMAT0005908	1173012	http://www.mirdb.org/cgi-bin/target_detail.cgi?targetID=1173012	482	50	http://www.mirdb.org/cgi-bin/mature_mir.cgi?name=hsa-miR-1257	MTFR1	9650	mitochondrial fission regulator 1
hsa-miR-1257	MIMAT0005908	1172909	http://www.mirdb.org/cgi-bin/target_detail.cgi?targetID=1172909	483	50	http://www.mirdb.org/cgi-bin/mature_mir.cgi?name=hsa-miR-1257	AGPAT4	56895	1-acylglycerol-3-phosphate O-acyltransferase 4
hsa-miR-1257	MIMAT0005908	1173071	http://www.mirdb.org/cgi-bin/target_detail.cgi?targetID=1173071	484	50	http://www.mirdb.org/cgi-bin/mature_mir.cgi?name=hsa-miR-1257	TMEM248	55069	transmembrane protein 248
hsa-miR-1257	MIMAT0005908	1172780	http://www.mirdb.org/cgi-bin/target_detail.cgi?targetID=1172780	485	50	http://www.mirdb.org/cgi-bin/mature_mir.cgi?name=hsa-miR-1257	HDAC11	79885	histone deacetylase 11
hsa-miR-1257	MIMAT0005908	1173025	http://www.mirdb.org/cgi-bin/target_detail.cgi?targetID=1173025	486	50	http://www.mirdb.org/cgi-bin/mature_mir.cgi?name=hsa-miR-1257	SVEP1	79987	sushi, von Willebrand factor type A, EGF and pentraxin domain containing 1
hsa-miR-1257	MIMAT0005908	1172778	http://www.mirdb.org/cgi-bin/target_detail.cgi?targetID=1172778	487	50	http://www.mirdb.org/cgi-bin/mature_mir.cgi?name=hsa-miR-1257	ADIPOQ	9370	adiponectin, C1Q and collagen domain containing
hsa-miR-1257	MIMAT0005908	1173032	http://www.mirdb.org/cgi-bin/target_detail.cgi?targetID=1173032	488	50	http://www.mirdb.org/cgi-bin/mature_mir.cgi?name=hsa-miR-1257	CRISP3	10321	cysteine rich secretory protein 3
hsa-miR-1257	MIMAT0005908	1172934	http://www.mirdb.org/cgi-bin/target_detail.cgi?targetID=1172934	489	50	http://www.mirdb.org/cgi-bin/mature_mir.cgi?name=hsa-miR-1257	MTAP	4507	methylthioadenosine phosphorylase
hsa-miR-1257	MIMAT0005908	1172919	http://www.mirdb.org/cgi-bin/target_detail.cgi?targetID=1172919	490	50	http://www.mirdb.org/cgi-bin/mature_mir.cgi?name=hsa-miR-1257	SOX13	9580	SRY-box 13
hsa-miR-1257	MIMAT0005908	1172805	http://www.mirdb.org/cgi-bin/target_detail.cgi?targetID=1172805	491	50	http://www.mirdb.org/cgi-bin/mature_mir.cgi?name=hsa-miR-1257	IGF1R	3480	insulin like growth factor 1 receptor
hsa-miR-1257	MIMAT0005908	1172944	http://www.mirdb.org/cgi-bin/target_detail.cgi?targetID=1172944	492	50	http://www.mirdb.org/cgi-bin/mature_mir.cgi?name=hsa-miR-1257	TP53I11	9537	tumor protein p53 inducible protein 11
hsa-miR-1257	MIMAT0005908	1172936	http://www.mirdb.org/cgi-bin/target_detail.cgi?targetID=1172936	493	50	http://www.mirdb.org/cgi-bin/mature_mir.cgi?name=hsa-miR-1257	PTAR1	375743	protein prenyltransferase alpha subunit repeat containing 1
hsa-miR-1257	MIMAT0005908	1172727	http://www.mirdb.org/cgi-bin/target_detail.cgi?targetID=1172727	494	50	http://www.mirdb.org/cgi-bin/mature_mir.cgi?name=hsa-miR-1257	FER	2241	FER tyrosine kinase
hsa-miR-3182	MIMAT0015062	1612289	http://www.mirdb.org/cgi-bin/target_detail.cgi?targetID=1612289	1	99	http://www.mirdb.org/cgi-bin/mature_mir.cgi?name=hsa-miR-3182	FAM206A	54942	family with sequence similarity 206 member A
hsa-miR-3182	MIMAT0015062	1611288	http://www.mirdb.org/cgi-bin/target_detail.cgi?targetID=1611288	2	98	http://www.mirdb.org/cgi-bin/mature_mir.cgi?name=hsa-miR-3182	BMPR2	659	bone morphogenetic protein receptor type 2
hsa-miR-3182	MIMAT0015062	1611501	http://www.mirdb.org/cgi-bin/target_detail.cgi?targetID=1611501	3	98	http://www.mirdb.org/cgi-bin/mature_mir.cgi?name=hsa-miR-3182	MRTFB	57496	myocardin related transcription factor B
hsa-miR-3182	MIMAT0015062	1611299	http://www.mirdb.org/cgi-bin/target_detail.cgi?targetID=1611299	4	97	http://www.mirdb.org/cgi-bin/mature_mir.cgi?name=hsa-miR-3182	RNF41	10193	ring finger protein 41
hsa-miR-3182	MIMAT0015062	1611439	http://www.mirdb.org/cgi-bin/target_detail.cgi?targetID=1611439	5	97	http://www.mirdb.org/cgi-bin/mature_mir.cgi?name=hsa-miR-3182	UTP25	27042	UTP25, small subunit processor component
hsa-miR-3182	MIMAT0015062	1611460	http://www.mirdb.org/cgi-bin/target_detail.cgi?targetID=1611460	6	97	http://www.mirdb.org/cgi-bin/mature_mir.cgi?name=hsa-miR-3182	ZNF418	147686	zinc finger protein 418
hsa-miR-3182	MIMAT0015062	1611701	http://www.mirdb.org/cgi-bin/target_detail.cgi?targetID=1611701	7	97	http://www.mirdb.org/cgi-bin/mature_mir.cgi?name=hsa-miR-3182	RNF222	643904	ring finger protein 222
hsa-miR-3182	MIMAT0015062	1611989	http://www.mirdb.org/cgi-bin/target_detail.cgi?targetID=1611989	8	97	http://www.mirdb.org/cgi-bin/mature_mir.cgi?name=hsa-miR-3182	TECTB	6975	tectorin beta
hsa-miR-3182	MIMAT0015062	1611426	http://www.mirdb.org/cgi-bin/target_detail.cgi?targetID=1611426	9	96	http://www.mirdb.org/cgi-bin/mature_mir.cgi?name=hsa-miR-3182	PLEKHH1	57475	pleckstrin homology, MyTH4 and FERM domain containing H1
hsa-miR-3182	MIMAT0015062	1611820	http://www.mirdb.org/cgi-bin/target_detail.cgi?targetID=1611820	10	96	http://www.mirdb.org/cgi-bin/mature_mir.cgi?name=hsa-miR-3182	KLHL2	11275	kelch like family member 2
hsa-miR-3182	MIMAT0015062	1612166	http://www.mirdb.org/cgi-bin/target_detail.cgi?targetID=1612166	11	96	http://www.mirdb.org/cgi-bin/mature_mir.cgi?name=hsa-miR-3182	AP4S1	11154	adaptor related protein complex 4 subunit sigma 1
hsa-miR-3182	MIMAT0015062	1612190	http://www.mirdb.org/cgi-bin/target_detail.cgi?targetID=1612190	12	96	http://www.mirdb.org/cgi-bin/mature_mir.cgi?name=hsa-miR-3182	ZDHHC20	253832	zinc finger DHHC-type containing 20
hsa-miR-3182	MIMAT0015062	1612279	http://www.mirdb.org/cgi-bin/target_detail.cgi?targetID=1612279	13	96	http://www.mirdb.org/cgi-bin/mature_mir.cgi?name=hsa-miR-3182	CALD1	800	caldesmon 1
hsa-miR-3182	MIMAT0015062	1612303	http://www.mirdb.org/cgi-bin/target_detail.cgi?targetID=1612303	14	96	http://www.mirdb.org/cgi-bin/mature_mir.cgi?name=hsa-miR-3182	GBX2	2637	gastrulation brain homeobox 2
hsa-miR-3182	MIMAT0015062	1611268	http://www.mirdb.org/cgi-bin/target_detail.cgi?targetID=1611268	15	95	http://www.mirdb.org/cgi-bin/mature_mir.cgi?name=hsa-miR-3182	HOOK3	84376	hook microtubule tethering protein 3
hsa-miR-3182	MIMAT0015062	1611319	http://www.mirdb.org/cgi-bin/target_detail.cgi?targetID=1611319	16	95	http://www.mirdb.org/cgi-bin/mature_mir.cgi?name=hsa-miR-3182	VPS50	55610	VPS50, EARP/GARPII complex subunit
hsa-miR-3182	MIMAT0015062	1611462	http://www.mirdb.org/cgi-bin/target_detail.cgi?targetID=1611462	17	95	http://www.mirdb.org/cgi-bin/mature_mir.cgi?name=hsa-miR-3182	CDK2AP1	8099	cyclin dependent kinase 2 associated protein 1
hsa-miR-3182	MIMAT0015062	1611507	http://www.mirdb.org/cgi-bin/target_detail.cgi?targetID=1611507	18	95	http://www.mirdb.org/cgi-bin/mature_mir.cgi?name=hsa-miR-3182	DCHS2	54798	dachsous cadherin-related 2
hsa-miR-3182	MIMAT0015062	1611705	http://www.mirdb.org/cgi-bin/target_detail.cgi?targetID=1611705	19	95	http://www.mirdb.org/cgi-bin/mature_mir.cgi?name=hsa-miR-3182	AKAP10	11216	A-kinase anchoring protein 10
hsa-miR-3182	MIMAT0015062	1611743	http://www.mirdb.org/cgi-bin/target_detail.cgi?targetID=1611743	20	95	http://www.mirdb.org/cgi-bin/mature_mir.cgi?name=hsa-miR-3182	UBR5	51366	ubiquitin protein ligase E3 component n-recognin 5
hsa-miR-3182	MIMAT0015062	1611833	http://www.mirdb.org/cgi-bin/target_detail.cgi?targetID=1611833	21	95	http://www.mirdb.org/cgi-bin/mature_mir.cgi?name=hsa-miR-3182	SLC5A12	159963	solute carrier family 5 member 12
hsa-miR-3182	MIMAT0015062	1612153	http://www.mirdb.org/cgi-bin/target_detail.cgi?targetID=1612153	22	95	http://www.mirdb.org/cgi-bin/mature_mir.cgi?name=hsa-miR-3182	ZC3H14	79882	zinc finger CCCH-type containing 14
hsa-miR-3182	MIMAT0015062	1611302	http://www.mirdb.org/cgi-bin/target_detail.cgi?targetID=1611302	23	94	http://www.mirdb.org/cgi-bin/mature_mir.cgi?name=hsa-miR-3182	SPRY4	81848	sprouty RTK signaling antagonist 4
hsa-miR-3182	MIMAT0015062	1611435	http://www.mirdb.org/cgi-bin/target_detail.cgi?targetID=1611435	24	94	http://www.mirdb.org/cgi-bin/mature_mir.cgi?name=hsa-miR-3182	C11orf58	10944	chromosome 11 open reading frame 58
hsa-miR-3182	MIMAT0015062	1611471	http://www.mirdb.org/cgi-bin/target_detail.cgi?targetID=1611471	25	94	http://www.mirdb.org/cgi-bin/mature_mir.cgi?name=hsa-miR-3182	PUM1	9698	pumilio RNA binding family member 1
hsa-miR-3182	MIMAT0015062	1611805	http://www.mirdb.org/cgi-bin/target_detail.cgi?targetID=1611805	26	94	http://www.mirdb.org/cgi-bin/mature_mir.cgi?name=hsa-miR-3182	EML5	161436	EMAP like 5
hsa-miR-3182	MIMAT0015062	1611818	http://www.mirdb.org/cgi-bin/target_detail.cgi?targetID=1611818	27	94	http://www.mirdb.org/cgi-bin/mature_mir.cgi?name=hsa-miR-3182	MAP1B	4131	microtubule associated protein 1B
hsa-miR-3182	MIMAT0015062	1611825	http://www.mirdb.org/cgi-bin/target_detail.cgi?targetID=1611825	28	94	http://www.mirdb.org/cgi-bin/mature_mir.cgi?name=hsa-miR-3182	FAM160B1	57700	family with sequence similarity 160 member B1
hsa-miR-3182	MIMAT0015062	1611872	http://www.mirdb.org/cgi-bin/target_detail.cgi?targetID=1611872	29	94	http://www.mirdb.org/cgi-bin/mature_mir.cgi?name=hsa-miR-3182	ZNF682	91120	zinc finger protein 682
hsa-miR-3182	MIMAT0015062	1611943	http://www.mirdb.org/cgi-bin/target_detail.cgi?targetID=1611943	30	94	http://www.mirdb.org/cgi-bin/mature_mir.cgi?name=hsa-miR-3182	PSMC6	5706	proteasome 26S subunit, ATPase 6
hsa-miR-3182	MIMAT0015062	1612027	http://www.mirdb.org/cgi-bin/target_detail.cgi?targetID=1612027	31	94	http://www.mirdb.org/cgi-bin/mature_mir.cgi?name=hsa-miR-3182	SGTB	54557	small glutamine rich tetratricopeptide repeat containing beta
hsa-miR-3182	MIMAT0015062	1612058	http://www.mirdb.org/cgi-bin/target_detail.cgi?targetID=1612058	32	94	http://www.mirdb.org/cgi-bin/mature_mir.cgi?name=hsa-miR-3182	DENND1B	163486	DENN domain containing 1B
hsa-miR-3182	MIMAT0015062	1612172	http://www.mirdb.org/cgi-bin/target_detail.cgi?targetID=1612172	33	94	http://www.mirdb.org/cgi-bin/mature_mir.cgi?name=hsa-miR-3182	ZW10	9183	zw10 kinetochore protein
hsa-miR-3182	MIMAT0015062	1612274	http://www.mirdb.org/cgi-bin/target_detail.cgi?targetID=1612274	34	94	http://www.mirdb.org/cgi-bin/mature_mir.cgi?name=hsa-miR-3182	TNRC6B	23112	trinucleotide repeat containing 6B
hsa-miR-3182	MIMAT0015062	1611248	http://www.mirdb.org/cgi-bin/target_detail.cgi?targetID=1611248	35	93	http://www.mirdb.org/cgi-bin/mature_mir.cgi?name=hsa-miR-3182	STARD7	56910	StAR related lipid transfer domain containing 7
hsa-miR-3182	MIMAT0015062	1611250	http://www.mirdb.org/cgi-bin/target_detail.cgi?targetID=1611250	36	93	http://www.mirdb.org/cgi-bin/mature_mir.cgi?name=hsa-miR-3182	JPH3	57338	junctophilin 3
hsa-miR-3182	MIMAT0015062	1611251	http://www.mirdb.org/cgi-bin/target_detail.cgi?targetID=1611251	37	93	http://www.mirdb.org/cgi-bin/mature_mir.cgi?name=hsa-miR-3182	FBP2	8789	fructose-bisphosphatase 2
hsa-miR-3182	MIMAT0015062	1611310	http://www.mirdb.org/cgi-bin/target_detail.cgi?targetID=1611310	38	93	http://www.mirdb.org/cgi-bin/mature_mir.cgi?name=hsa-miR-3182	GPATCH2L	55668	G-patch domain containing 2 like
hsa-miR-3182	MIMAT0015062	1611429	http://www.mirdb.org/cgi-bin/target_detail.cgi?targetID=1611429	39	93	http://www.mirdb.org/cgi-bin/mature_mir.cgi?name=hsa-miR-3182	EEF1E1	9521	eukaryotic translation elongation factor 1 epsilon 1
hsa-miR-3182	MIMAT0015062	1611458	http://www.mirdb.org/cgi-bin/target_detail.cgi?targetID=1611458	40	93	http://www.mirdb.org/cgi-bin/mature_mir.cgi?name=hsa-miR-3182	RBM12	10137	RNA binding motif protein 12
hsa-miR-3182	MIMAT0015062	1611557	http://www.mirdb.org/cgi-bin/target_detail.cgi?targetID=1611557	41	93	http://www.mirdb.org/cgi-bin/mature_mir.cgi?name=hsa-miR-3182	E2F3	1871	E2F transcription factor 3
hsa-miR-3182	MIMAT0015062	1611905	http://www.mirdb.org/cgi-bin/target_detail.cgi?targetID=1611905	42	93	http://www.mirdb.org/cgi-bin/mature_mir.cgi?name=hsa-miR-3182	EOGT	285203	EGF domain specific O-linked N-acetylglucosamine transferase
hsa-miR-3182	MIMAT0015062	1611970	http://www.mirdb.org/cgi-bin/target_detail.cgi?targetID=1611970	43	93	http://www.mirdb.org/cgi-bin/mature_mir.cgi?name=hsa-miR-3182	MTAP	4507	methylthioadenosine phosphorylase
hsa-miR-3182	MIMAT0015062	1612080	http://www.mirdb.org/cgi-bin/target_detail.cgi?targetID=1612080	44	93	http://www.mirdb.org/cgi-bin/mature_mir.cgi?name=hsa-miR-3182	SLC49A4	84925	solute carrier family 49 member 4
hsa-miR-3182	MIMAT0015062	1612104	http://www.mirdb.org/cgi-bin/target_detail.cgi?targetID=1612104	45	93	http://www.mirdb.org/cgi-bin/mature_mir.cgi?name=hsa-miR-3182	IFRD2	7866	interferon related developmental regulator 2
hsa-miR-3182	MIMAT0015062	1612148	http://www.mirdb.org/cgi-bin/target_detail.cgi?targetID=1612148	46	93	http://www.mirdb.org/cgi-bin/mature_mir.cgi?name=hsa-miR-3182	LRP6	4040	LDL receptor related protein 6
hsa-miR-3182	MIMAT0015062	1612168	http://www.mirdb.org/cgi-bin/target_detail.cgi?targetID=1612168	47	93	http://www.mirdb.org/cgi-bin/mature_mir.cgi?name=hsa-miR-3182	PUM2	23369	pumilio RNA binding family member 2
hsa-miR-3182	MIMAT0015062	1612181	http://www.mirdb.org/cgi-bin/target_detail.cgi?targetID=1612181	48	93	http://www.mirdb.org/cgi-bin/mature_mir.cgi?name=hsa-miR-3182	PCDH15	65217	protocadherin related 15
hsa-miR-3182	MIMAT0015062	1612218	http://www.mirdb.org/cgi-bin/target_detail.cgi?targetID=1612218	49	93	http://www.mirdb.org/cgi-bin/mature_mir.cgi?name=hsa-miR-3182	TSLP	85480	thymic stromal lymphopoietin
hsa-miR-3182	MIMAT0015062	1612224	http://www.mirdb.org/cgi-bin/target_detail.cgi?targetID=1612224	50	93	http://www.mirdb.org/cgi-bin/mature_mir.cgi?name=hsa-miR-3182	MTMR10	54893	myotubularin related protein 10
hsa-miR-3182	MIMAT0015062	1612293	http://www.mirdb.org/cgi-bin/target_detail.cgi?targetID=1612293	51	93	http://www.mirdb.org/cgi-bin/mature_mir.cgi?name=hsa-miR-3182	LAMC1	3915	laminin subunit gamma 1
hsa-miR-3182	MIMAT0015062	1611407	http://www.mirdb.org/cgi-bin/target_detail.cgi?targetID=1611407	52	92	http://www.mirdb.org/cgi-bin/mature_mir.cgi?name=hsa-miR-3182	TSHZ3	57616	teashirt zinc finger homeobox 3
hsa-miR-3182	MIMAT0015062	1611464	http://www.mirdb.org/cgi-bin/target_detail.cgi?targetID=1611464	53	92	http://www.mirdb.org/cgi-bin/mature_mir.cgi?name=hsa-miR-3182	MINAR1	23251	membrane integral NOTCH2 associated receptor 1
hsa-miR-3182	MIMAT0015062	1611642	http://www.mirdb.org/cgi-bin/target_detail.cgi?targetID=1611642	54	92	http://www.mirdb.org/cgi-bin/mature_mir.cgi?name=hsa-miR-3182	MTOR	2475	mechanistic target of rapamycin kinase
hsa-miR-3182	MIMAT0015062	1611649	http://www.mirdb.org/cgi-bin/target_detail.cgi?targetID=1611649	55	92	http://www.mirdb.org/cgi-bin/mature_mir.cgi?name=hsa-miR-3182	PTBP3	9991	polypyrimidine tract binding protein 3
hsa-miR-3182	MIMAT0015062	1611654	http://www.mirdb.org/cgi-bin/target_detail.cgi?targetID=1611654	56	92	http://www.mirdb.org/cgi-bin/mature_mir.cgi?name=hsa-miR-3182	INTS8	55656	integrator complex subunit 8
hsa-miR-3182	MIMAT0015062	1611690	http://www.mirdb.org/cgi-bin/target_detail.cgi?targetID=1611690	57	92	http://www.mirdb.org/cgi-bin/mature_mir.cgi?name=hsa-miR-3182	CYBB	1536	cytochrome b-245 beta chain
hsa-miR-3182	MIMAT0015062	1611777	http://www.mirdb.org/cgi-bin/target_detail.cgi?targetID=1611777	58	92	http://www.mirdb.org/cgi-bin/mature_mir.cgi?name=hsa-miR-3182	HAVCR2	84868	hepatitis A virus cellular receptor 2
hsa-miR-3182	MIMAT0015062	1611914	http://www.mirdb.org/cgi-bin/target_detail.cgi?targetID=1611914	59	92	http://www.mirdb.org/cgi-bin/mature_mir.cgi?name=hsa-miR-3182	PROX2	283571	prospero homeobox 2
hsa-miR-3182	MIMAT0015062	1611945	http://www.mirdb.org/cgi-bin/target_detail.cgi?targetID=1611945	60	92	http://www.mirdb.org/cgi-bin/mature_mir.cgi?name=hsa-miR-3182	ANP32E	81611	acidic nuclear phosphoprotein 32 family member E
hsa-miR-3182	MIMAT0015062	1612266	http://www.mirdb.org/cgi-bin/target_detail.cgi?targetID=1612266	61	92	http://www.mirdb.org/cgi-bin/mature_mir.cgi?name=hsa-miR-3182	GPRIN1	114787	G protein regulated inducer of neurite outgrowth 1
hsa-miR-3182	MIMAT0015062	1612283	http://www.mirdb.org/cgi-bin/target_detail.cgi?targetID=1612283	62	92	http://www.mirdb.org/cgi-bin/mature_mir.cgi?name=hsa-miR-3182	NUFIP2	57532	nuclear FMR1 interacting protein 2
hsa-miR-3182	MIMAT0015062	1612292	http://www.mirdb.org/cgi-bin/target_detail.cgi?targetID=1612292	63	92	http://www.mirdb.org/cgi-bin/mature_mir.cgi?name=hsa-miR-3182	MYOCD	93649	myocardin
hsa-miR-3182	MIMAT0015062	1611280	http://www.mirdb.org/cgi-bin/target_detail.cgi?targetID=1611280	64	91	http://www.mirdb.org/cgi-bin/mature_mir.cgi?name=hsa-miR-3182	ZMYND8	23613	zinc finger MYND-type containing 8
hsa-miR-3182	MIMAT0015062	1611492	http://www.mirdb.org/cgi-bin/target_detail.cgi?targetID=1611492	65	91	http://www.mirdb.org/cgi-bin/mature_mir.cgi?name=hsa-miR-3182	PRKACB	5567	protein kinase cAMP-activated catalytic subunit beta
hsa-miR-3182	MIMAT0015062	1611562	http://www.mirdb.org/cgi-bin/target_detail.cgi?targetID=1611562	66	91	http://www.mirdb.org/cgi-bin/mature_mir.cgi?name=hsa-miR-3182	EPHB1	2047	EPH receptor B1
hsa-miR-3182	MIMAT0015062	1611584	http://www.mirdb.org/cgi-bin/target_detail.cgi?targetID=1611584	67	91	http://www.mirdb.org/cgi-bin/mature_mir.cgi?name=hsa-miR-3182	GDA	9615	guanine deaminase
hsa-miR-3182	MIMAT0015062	1611651	http://www.mirdb.org/cgi-bin/target_detail.cgi?targetID=1611651	68	91	http://www.mirdb.org/cgi-bin/mature_mir.cgi?name=hsa-miR-3182	NOL4	8715	nucleolar protein 4
hsa-miR-3182	MIMAT0015062	1611857	http://www.mirdb.org/cgi-bin/target_detail.cgi?targetID=1611857	69	91	http://www.mirdb.org/cgi-bin/mature_mir.cgi?name=hsa-miR-3182	FAN1	22909	FANCD2 and FANCI associated nuclease 1
hsa-miR-3182	MIMAT0015062	1611865	http://www.mirdb.org/cgi-bin/target_detail.cgi?targetID=1611865	70	91	http://www.mirdb.org/cgi-bin/mature_mir.cgi?name=hsa-miR-3182	CALML4	91860	calmodulin like 4
hsa-miR-3182	MIMAT0015062	1611904	http://www.mirdb.org/cgi-bin/target_detail.cgi?targetID=1611904	71	91	http://www.mirdb.org/cgi-bin/mature_mir.cgi?name=hsa-miR-3182	B3GALNT2	148789	beta-1,3-N-acetylgalactosaminyltransferase 2
hsa-miR-3182	MIMAT0015062	1612081	http://www.mirdb.org/cgi-bin/target_detail.cgi?targetID=1612081	72	91	http://www.mirdb.org/cgi-bin/mature_mir.cgi?name=hsa-miR-3182	METTL21A	151194	methyltransferase like 21A
hsa-miR-3182	MIMAT0015062	1612285	http://www.mirdb.org/cgi-bin/target_detail.cgi?targetID=1612285	73	91	http://www.mirdb.org/cgi-bin/mature_mir.cgi?name=hsa-miR-3182	SNX19	399979	sorting nexin 19
hsa-miR-3182	MIMAT0015062	1612352	http://www.mirdb.org/cgi-bin/target_detail.cgi?targetID=1612352	74	91	http://www.mirdb.org/cgi-bin/mature_mir.cgi?name=hsa-miR-3182	KDELR1	10945	KDEL endoplasmic reticulum protein retention receptor 1
hsa-miR-3182	MIMAT0015062	1611544	http://www.mirdb.org/cgi-bin/target_detail.cgi?targetID=1611544	75	90	http://www.mirdb.org/cgi-bin/mature_mir.cgi?name=hsa-miR-3182	ARID5B	84159	AT-rich interaction domain 5B
hsa-miR-3182	MIMAT0015062	1611592	http://www.mirdb.org/cgi-bin/target_detail.cgi?targetID=1611592	76	90	http://www.mirdb.org/cgi-bin/mature_mir.cgi?name=hsa-miR-3182	C12orf4	57102	chromosome 12 open reading frame 4
hsa-miR-3182	MIMAT0015062	1611626	http://www.mirdb.org/cgi-bin/target_detail.cgi?targetID=1611626	77	90	http://www.mirdb.org/cgi-bin/mature_mir.cgi?name=hsa-miR-3182	SIPA1L2	57568	signal induced proliferation associated 1 like 2
hsa-miR-3182	MIMAT0015062	1611659	http://www.mirdb.org/cgi-bin/target_detail.cgi?targetID=1611659	78	90	http://www.mirdb.org/cgi-bin/mature_mir.cgi?name=hsa-miR-3182	TBL1XR1	79718	transducin beta like 1 X-linked receptor 1
hsa-miR-3182	MIMAT0015062	1611771	http://www.mirdb.org/cgi-bin/target_detail.cgi?targetID=1611771	79	90	http://www.mirdb.org/cgi-bin/mature_mir.cgi?name=hsa-miR-3182	PRELID3B	51012	PRELI domain containing 3B
hsa-miR-3182	MIMAT0015062	1611831	http://www.mirdb.org/cgi-bin/target_detail.cgi?targetID=1611831	80	90	http://www.mirdb.org/cgi-bin/mature_mir.cgi?name=hsa-miR-3182	SPATA6	54558	spermatogenesis associated 6
hsa-miR-3182	MIMAT0015062	1611849	http://www.mirdb.org/cgi-bin/target_detail.cgi?targetID=1611849	81	90	http://www.mirdb.org/cgi-bin/mature_mir.cgi?name=hsa-miR-3182	GLI2	2736	GLI family zinc finger 2
hsa-miR-3182	MIMAT0015062	1611912	http://www.mirdb.org/cgi-bin/target_detail.cgi?targetID=1611912	82	90	http://www.mirdb.org/cgi-bin/mature_mir.cgi?name=hsa-miR-3182	NDFIP2	54602	Nedd4 family interacting protein 2
hsa-miR-3182	MIMAT0015062	1611924	http://www.mirdb.org/cgi-bin/target_detail.cgi?targetID=1611924	83	90	http://www.mirdb.org/cgi-bin/mature_mir.cgi?name=hsa-miR-3182	PPP4R2	151987	protein phosphatase 4 regulatory subunit 2
hsa-miR-3182	MIMAT0015062	1611925	http://www.mirdb.org/cgi-bin/target_detail.cgi?targetID=1611925	84	90	http://www.mirdb.org/cgi-bin/mature_mir.cgi?name=hsa-miR-3182	ATRX	546	ATRX, chromatin remodeler
hsa-miR-3182	MIMAT0015062	1611961	http://www.mirdb.org/cgi-bin/target_detail.cgi?targetID=1611961	85	90	http://www.mirdb.org/cgi-bin/mature_mir.cgi?name=hsa-miR-3182	FAM102B	284611	family with sequence similarity 102 member B
hsa-miR-3182	MIMAT0015062	1611994	http://www.mirdb.org/cgi-bin/target_detail.cgi?targetID=1611994	86	90	http://www.mirdb.org/cgi-bin/mature_mir.cgi?name=hsa-miR-3182	CCDC6	8030	coiled-coil domain containing 6
hsa-miR-3182	MIMAT0015062	1611997	http://www.mirdb.org/cgi-bin/target_detail.cgi?targetID=1611997	87	90	http://www.mirdb.org/cgi-bin/mature_mir.cgi?name=hsa-miR-3182	BTRC	8945	beta-transducin repeat containing E3 ubiquitin protein ligase
hsa-miR-3182	MIMAT0015062	1612063	http://www.mirdb.org/cgi-bin/target_detail.cgi?targetID=1612063	88	90	http://www.mirdb.org/cgi-bin/mature_mir.cgi?name=hsa-miR-3182	S100PBP	64766	S100P binding protein
hsa-miR-3182	MIMAT0015062	1612193	http://www.mirdb.org/cgi-bin/target_detail.cgi?targetID=1612193	89	90	http://www.mirdb.org/cgi-bin/mature_mir.cgi?name=hsa-miR-3182	IGFBP7	3490	insulin like growth factor binding protein 7
hsa-miR-3182	MIMAT0015062	1612228	http://www.mirdb.org/cgi-bin/target_detail.cgi?targetID=1612228	90	90	http://www.mirdb.org/cgi-bin/mature_mir.cgi?name=hsa-miR-3182	CREG1	8804	cellular repressor of E1A stimulated genes 1
hsa-miR-3182	MIMAT0015062	1612257	http://www.mirdb.org/cgi-bin/target_detail.cgi?targetID=1612257	91	90	http://www.mirdb.org/cgi-bin/mature_mir.cgi?name=hsa-miR-3182	ZBTB20	26137	zinc finger and BTB domain containing 20
hsa-miR-3182	MIMAT0015062	1612278	http://www.mirdb.org/cgi-bin/target_detail.cgi?targetID=1612278	92	90	http://www.mirdb.org/cgi-bin/mature_mir.cgi?name=hsa-miR-3182	ANKS1B	56899	ankyrin repeat and sterile alpha motif domain containing 1B
hsa-miR-3182	MIMAT0015062	1612318	http://www.mirdb.org/cgi-bin/target_detail.cgi?targetID=1612318	93	90	http://www.mirdb.org/cgi-bin/mature_mir.cgi?name=hsa-miR-3182	PTPN12	5782	protein tyrosine phosphatase, non-receptor type 12
hsa-miR-3182	MIMAT0015062	1611329	http://www.mirdb.org/cgi-bin/target_detail.cgi?targetID=1611329	94	89	http://www.mirdb.org/cgi-bin/mature_mir.cgi?name=hsa-miR-3182	SLC25A36	55186	solute carrier family 25 member 36
hsa-miR-3182	MIMAT0015062	1611536	http://www.mirdb.org/cgi-bin/target_detail.cgi?targetID=1611536	95	89	http://www.mirdb.org/cgi-bin/mature_mir.cgi?name=hsa-miR-3182	TNFSF10	8743	TNF superfamily member 10
hsa-miR-3182	MIMAT0015062	1611727	http://www.mirdb.org/cgi-bin/target_detail.cgi?targetID=1611727	96	89	http://www.mirdb.org/cgi-bin/mature_mir.cgi?name=hsa-miR-3182	NMNAT2	23057	nicotinamide nucleotide adenylyltransferase 2
hsa-miR-3182	MIMAT0015062	1611933	http://www.mirdb.org/cgi-bin/target_detail.cgi?targetID=1611933	97	89	http://www.mirdb.org/cgi-bin/mature_mir.cgi?name=hsa-miR-3182	SUCO	51430	SUN domain containing ossification factor
hsa-miR-3182	MIMAT0015062	1612171	http://www.mirdb.org/cgi-bin/target_detail.cgi?targetID=1612171	98	89	http://www.mirdb.org/cgi-bin/mature_mir.cgi?name=hsa-miR-3182	SH3BGRL2	83699	SH3 domain binding glutamate rich protein like 2
hsa-miR-3182	MIMAT0015062	1612177	http://www.mirdb.org/cgi-bin/target_detail.cgi?targetID=1612177	99	89	http://www.mirdb.org/cgi-bin/mature_mir.cgi?name=hsa-miR-3182	SUPT20H	55578	SPT20 homolog, SAGA complex component
hsa-miR-3182	MIMAT0015062	1612265	http://www.mirdb.org/cgi-bin/target_detail.cgi?targetID=1612265	100	89	http://www.mirdb.org/cgi-bin/mature_mir.cgi?name=hsa-miR-3182	ZNF385B	151126	zinc finger protein 385B
hsa-miR-3182	MIMAT0015062	1612316	http://www.mirdb.org/cgi-bin/target_detail.cgi?targetID=1612316	101	89	http://www.mirdb.org/cgi-bin/mature_mir.cgi?name=hsa-miR-3182	ANKRD50	57182	ankyrin repeat domain 50
hsa-miR-3182	MIMAT0015062	1611286	http://www.mirdb.org/cgi-bin/target_detail.cgi?targetID=1611286	102	88	http://www.mirdb.org/cgi-bin/mature_mir.cgi?name=hsa-miR-3182	RNF217	154214	ring finger protein 217
hsa-miR-3182	MIMAT0015062	1611317	http://www.mirdb.org/cgi-bin/target_detail.cgi?targetID=1611317	103	88	http://www.mirdb.org/cgi-bin/mature_mir.cgi?name=hsa-miR-3182	WDR3	10885	WD repeat domain 3
hsa-miR-3182	MIMAT0015062	1611325	http://www.mirdb.org/cgi-bin/target_detail.cgi?targetID=1611325	104	88	http://www.mirdb.org/cgi-bin/mature_mir.cgi?name=hsa-miR-3182	PSMB11	122706	proteasome subunit beta 11
hsa-miR-3182	MIMAT0015062	1611392	http://www.mirdb.org/cgi-bin/target_detail.cgi?targetID=1611392	105	88	http://www.mirdb.org/cgi-bin/mature_mir.cgi?name=hsa-miR-3182	PIK3CG	5294	phosphatidylinositol-4,5-bisphosphate 3-kinase catalytic subunit gamma
hsa-miR-3182	MIMAT0015062	1611399	http://www.mirdb.org/cgi-bin/target_detail.cgi?targetID=1611399	106	88	http://www.mirdb.org/cgi-bin/mature_mir.cgi?name=hsa-miR-3182	RNF169	254225	ring finger protein 169
hsa-miR-3182	MIMAT0015062	1611515	http://www.mirdb.org/cgi-bin/target_detail.cgi?targetID=1611515	107	88	http://www.mirdb.org/cgi-bin/mature_mir.cgi?name=hsa-miR-3182	C2orf48	348738	chromosome 2 open reading frame 48
hsa-miR-3182	MIMAT0015062	1611586	http://www.mirdb.org/cgi-bin/target_detail.cgi?targetID=1611586	108	88	http://www.mirdb.org/cgi-bin/mature_mir.cgi?name=hsa-miR-3182	THAP12	5612	THAP domain containing 12
hsa-miR-3182	MIMAT0015062	1611655	http://www.mirdb.org/cgi-bin/target_detail.cgi?targetID=1611655	109	88	http://www.mirdb.org/cgi-bin/mature_mir.cgi?name=hsa-miR-3182	CARD8	22900	caspase recruitment domain family member 8
hsa-miR-3182	MIMAT0015062	1611782	http://www.mirdb.org/cgi-bin/target_detail.cgi?targetID=1611782	110	88	http://www.mirdb.org/cgi-bin/mature_mir.cgi?name=hsa-miR-3182	ATG101	60673	autophagy related 101
hsa-miR-3182	MIMAT0015062	1611941	http://www.mirdb.org/cgi-bin/target_detail.cgi?targetID=1611941	111	88	http://www.mirdb.org/cgi-bin/mature_mir.cgi?name=hsa-miR-3182	JADE1	79960	jade family PHD finger 1
hsa-miR-3182	MIMAT0015062	1612082	http://www.mirdb.org/cgi-bin/target_detail.cgi?targetID=1612082	112	88	http://www.mirdb.org/cgi-bin/mature_mir.cgi?name=hsa-miR-3182	UBE2W	55284	ubiquitin conjugating enzyme E2 W
hsa-miR-3182	MIMAT0015062	1612183	http://www.mirdb.org/cgi-bin/target_detail.cgi?targetID=1612183	113	88	http://www.mirdb.org/cgi-bin/mature_mir.cgi?name=hsa-miR-3182	RALGPS2	55103	Ral GEF with PH domain and SH3 binding motif 2
hsa-miR-3182	MIMAT0015062	1612302	http://www.mirdb.org/cgi-bin/target_detail.cgi?targetID=1612302	114	88	http://www.mirdb.org/cgi-bin/mature_mir.cgi?name=hsa-miR-3182	CSNK1A1	1452	casein kinase 1 alpha 1
hsa-miR-3182	MIMAT0015062	1612315	http://www.mirdb.org/cgi-bin/target_detail.cgi?targetID=1612315	115	88	http://www.mirdb.org/cgi-bin/mature_mir.cgi?name=hsa-miR-3182	GPR158	57512	G protein-coupled receptor 158
hsa-miR-3182	MIMAT0015062	1612325	http://www.mirdb.org/cgi-bin/target_detail.cgi?targetID=1612325	116	88	http://www.mirdb.org/cgi-bin/mature_mir.cgi?name=hsa-miR-3182	BROX	148362	BRO1 domain and CAAX motif containing
hsa-miR-3182	MIMAT0015062	1612334	http://www.mirdb.org/cgi-bin/target_detail.cgi?targetID=1612334	117	88	http://www.mirdb.org/cgi-bin/mature_mir.cgi?name=hsa-miR-3182	SUMO1	7341	small ubiquitin-like modifier 1
hsa-miR-3182	MIMAT0015062	1611238	http://www.mirdb.org/cgi-bin/target_detail.cgi?targetID=1611238	118	87	http://www.mirdb.org/cgi-bin/mature_mir.cgi?name=hsa-miR-3182	SBF2	81846	SET binding factor 2
hsa-miR-3182	MIMAT0015062	1611345	http://www.mirdb.org/cgi-bin/target_detail.cgi?targetID=1611345	119	87	http://www.mirdb.org/cgi-bin/mature_mir.cgi?name=hsa-miR-3182	SMG7	9887	SMG7, nonsense mediated mRNA decay factor
hsa-miR-3182	MIMAT0015062	1611354	http://www.mirdb.org/cgi-bin/target_detail.cgi?targetID=1611354	120	87	http://www.mirdb.org/cgi-bin/mature_mir.cgi?name=hsa-miR-3182	NCKAP5	344148	NCK associated protein 5
hsa-miR-3182	MIMAT0015062	1611370	http://www.mirdb.org/cgi-bin/target_detail.cgi?targetID=1611370	121	87	http://www.mirdb.org/cgi-bin/mature_mir.cgi?name=hsa-miR-3182	SLF2	55719	SMC5-SMC6 complex localization factor 2
hsa-miR-3182	MIMAT0015062	1611504	http://www.mirdb.org/cgi-bin/target_detail.cgi?targetID=1611504	122	87	http://www.mirdb.org/cgi-bin/mature_mir.cgi?name=hsa-miR-3182	CHST11	50515	carbohydrate sulfotransferase 11
hsa-miR-3182	MIMAT0015062	1611547	http://www.mirdb.org/cgi-bin/target_detail.cgi?targetID=1611547	123	87	http://www.mirdb.org/cgi-bin/mature_mir.cgi?name=hsa-miR-3182	LRTM2	654429	leucine rich repeats and transmembrane domains 2
hsa-miR-3182	MIMAT0015062	1611639	http://www.mirdb.org/cgi-bin/target_detail.cgi?targetID=1611639	124	87	http://www.mirdb.org/cgi-bin/mature_mir.cgi?name=hsa-miR-3182	DDX55	57696	DEAD-box helicase 55
hsa-miR-3182	MIMAT0015062	1611703	http://www.mirdb.org/cgi-bin/target_detail.cgi?targetID=1611703	125	87	http://www.mirdb.org/cgi-bin/mature_mir.cgi?name=hsa-miR-3182	BTG1	694	BTG anti-proliferation factor 1
hsa-miR-3182	MIMAT0015062	1611710	http://www.mirdb.org/cgi-bin/target_detail.cgi?targetID=1611710	126	87	http://www.mirdb.org/cgi-bin/mature_mir.cgi?name=hsa-miR-3182	KATNAL1	84056	katanin catalytic subunit A1 like 1
hsa-miR-3182	MIMAT0015062	1611758	http://www.mirdb.org/cgi-bin/target_detail.cgi?targetID=1611758	127	87	http://www.mirdb.org/cgi-bin/mature_mir.cgi?name=hsa-miR-3182	GLIPR1	11010	GLI pathogenesis related 1
hsa-miR-3182	MIMAT0015062	1611759	http://www.mirdb.org/cgi-bin/target_detail.cgi?targetID=1611759	128	87	http://www.mirdb.org/cgi-bin/mature_mir.cgi?name=hsa-miR-3182	SORL1	6653	sortilin related receptor 1
hsa-miR-3182	MIMAT0015062	1611796	http://www.mirdb.org/cgi-bin/target_detail.cgi?targetID=1611796	129	87	http://www.mirdb.org/cgi-bin/mature_mir.cgi?name=hsa-miR-3182	SLC9B1	150159	solute carrier family 9 member B1
hsa-miR-3182	MIMAT0015062	1611879	http://www.mirdb.org/cgi-bin/target_detail.cgi?targetID=1611879	130	87	http://www.mirdb.org/cgi-bin/mature_mir.cgi?name=hsa-miR-3182	SH3TC2	79628	SH3 domain and tetratricopeptide repeats 2
hsa-miR-3182	MIMAT0015062	1611990	http://www.mirdb.org/cgi-bin/target_detail.cgi?targetID=1611990	131	87	http://www.mirdb.org/cgi-bin/mature_mir.cgi?name=hsa-miR-3182	GMCL1	64395	germ cell-less, spermatogenesis associated 1
hsa-miR-3182	MIMAT0015062	1612074	http://www.mirdb.org/cgi-bin/target_detail.cgi?targetID=1612074	132	87	http://www.mirdb.org/cgi-bin/mature_mir.cgi?name=hsa-miR-3182	C11orf87	399947	chromosome 11 open reading frame 87
hsa-miR-3182	MIMAT0015062	1612089	http://www.mirdb.org/cgi-bin/target_detail.cgi?targetID=1612089	133	87	http://www.mirdb.org/cgi-bin/mature_mir.cgi?name=hsa-miR-3182	DPP10	57628	dipeptidyl peptidase like 10
hsa-miR-3182	MIMAT0015062	1612099	http://www.mirdb.org/cgi-bin/target_detail.cgi?targetID=1612099	134	87	http://www.mirdb.org/cgi-bin/mature_mir.cgi?name=hsa-miR-3182	PTP4A1	7803	protein tyrosine phosphatase type IVA, member 1
hsa-miR-3182	MIMAT0015062	1612145	http://www.mirdb.org/cgi-bin/target_detail.cgi?targetID=1612145	135	87	http://www.mirdb.org/cgi-bin/mature_mir.cgi?name=hsa-miR-3182	ELAVL3	1995	ELAV like RNA binding protein 3
hsa-miR-3182	MIMAT0015062	1612161	http://www.mirdb.org/cgi-bin/target_detail.cgi?targetID=1612161	136	87	http://www.mirdb.org/cgi-bin/mature_mir.cgi?name=hsa-miR-3182	CTSS	1520	cathepsin S
hsa-miR-3182	MIMAT0015062	1612169	http://www.mirdb.org/cgi-bin/target_detail.cgi?targetID=1612169	137	87	http://www.mirdb.org/cgi-bin/mature_mir.cgi?name=hsa-miR-3182	C8orf33	65265	chromosome 8 open reading frame 33
hsa-miR-3182	MIMAT0015062	1612219	http://www.mirdb.org/cgi-bin/target_detail.cgi?targetID=1612219	138	87	http://www.mirdb.org/cgi-bin/mature_mir.cgi?name=hsa-miR-3182	STK35	140901	serine/threonine kinase 35
hsa-miR-3182	MIMAT0015062	1612222	http://www.mirdb.org/cgi-bin/target_detail.cgi?targetID=1612222	139	87	http://www.mirdb.org/cgi-bin/mature_mir.cgi?name=hsa-miR-3182	BRWD1	54014	bromodomain and WD repeat domain containing 1
hsa-miR-3182	MIMAT0015062	1612280	http://www.mirdb.org/cgi-bin/target_detail.cgi?targetID=1612280	140	87	http://www.mirdb.org/cgi-bin/mature_mir.cgi?name=hsa-miR-3182	AMOTL2	51421	angiomotin like 2
hsa-miR-3182	MIMAT0015062	1612353	http://www.mirdb.org/cgi-bin/target_detail.cgi?targetID=1612353	141	87	http://www.mirdb.org/cgi-bin/mature_mir.cgi?name=hsa-miR-3182	RIT2	6014	Ras like without CAAX 2
hsa-miR-3182	MIMAT0015062	1611257	http://www.mirdb.org/cgi-bin/target_detail.cgi?targetID=1611257	142	86	http://www.mirdb.org/cgi-bin/mature_mir.cgi?name=hsa-miR-3182	BCAS1	8537	breast carcinoma amplified sequence 1
hsa-miR-3182	MIMAT0015062	1611283	http://www.mirdb.org/cgi-bin/target_detail.cgi?targetID=1611283	143	86	http://www.mirdb.org/cgi-bin/mature_mir.cgi?name=hsa-miR-3182	CLCN3	1182	chloride voltage-gated channel 3
hsa-miR-3182	MIMAT0015062	1611350	http://www.mirdb.org/cgi-bin/target_detail.cgi?targetID=1611350	144	86	http://www.mirdb.org/cgi-bin/mature_mir.cgi?name=hsa-miR-3182	UFM1	51569	ubiquitin fold modifier 1
hsa-miR-3182	MIMAT0015062	1611394	http://www.mirdb.org/cgi-bin/target_detail.cgi?targetID=1611394	145	86	http://www.mirdb.org/cgi-bin/mature_mir.cgi?name=hsa-miR-3182	MYSM1	114803	Myb like, SWIRM and MPN domains 1
hsa-miR-3182	MIMAT0015062	1611425	http://www.mirdb.org/cgi-bin/target_detail.cgi?targetID=1611425	146	86	http://www.mirdb.org/cgi-bin/mature_mir.cgi?name=hsa-miR-3182	GHITM	27069	growth hormone inducible transmembrane protein
hsa-miR-3182	MIMAT0015062	1611482	http://www.mirdb.org/cgi-bin/target_detail.cgi?targetID=1611482	147	86	http://www.mirdb.org/cgi-bin/mature_mir.cgi?name=hsa-miR-3182	PRKG2	5593	protein kinase cGMP-dependent 2
hsa-miR-3182	MIMAT0015062	1611535	http://www.mirdb.org/cgi-bin/target_detail.cgi?targetID=1611535	148	86	http://www.mirdb.org/cgi-bin/mature_mir.cgi?name=hsa-miR-3182	RAP2A	5911	RAP2A, member of RAS oncogene family
hsa-miR-3182	MIMAT0015062	1611609	http://www.mirdb.org/cgi-bin/target_detail.cgi?targetID=1611609	149	86	http://www.mirdb.org/cgi-bin/mature_mir.cgi?name=hsa-miR-3182	C1orf21	81563	chromosome 1 open reading frame 21
hsa-miR-3182	MIMAT0015062	1611844	http://www.mirdb.org/cgi-bin/target_detail.cgi?targetID=1611844	150	86	http://www.mirdb.org/cgi-bin/mature_mir.cgi?name=hsa-miR-3182	CHST15	51363	carbohydrate sulfotransferase 15
hsa-miR-3182	MIMAT0015062	1611889	http://www.mirdb.org/cgi-bin/target_detail.cgi?targetID=1611889	151	86	http://www.mirdb.org/cgi-bin/mature_mir.cgi?name=hsa-miR-3182	SNAPC1	6617	small nuclear RNA activating complex polypeptide 1
hsa-miR-3182	MIMAT0015062	1611890	http://www.mirdb.org/cgi-bin/target_detail.cgi?targetID=1611890	152	86	http://www.mirdb.org/cgi-bin/mature_mir.cgi?name=hsa-miR-3182	WDR48	57599	WD repeat domain 48
hsa-miR-3182	MIMAT0015062	1612100	http://www.mirdb.org/cgi-bin/target_detail.cgi?targetID=1612100	153	86	http://www.mirdb.org/cgi-bin/mature_mir.cgi?name=hsa-miR-3182	GRIK2	2898	glutamate ionotropic receptor kainate type subunit 2
hsa-miR-3182	MIMAT0015062	1612111	http://www.mirdb.org/cgi-bin/target_detail.cgi?targetID=1612111	154	86	http://www.mirdb.org/cgi-bin/mature_mir.cgi?name=hsa-miR-3182	MARCH8	220972	membrane associated ring-CH-type finger 8
hsa-miR-3182	MIMAT0015062	1612156	http://www.mirdb.org/cgi-bin/target_detail.cgi?targetID=1612156	155	86	http://www.mirdb.org/cgi-bin/mature_mir.cgi?name=hsa-miR-3182	GALNT15	117248	polypeptide N-acetylgalactosaminyltransferase 15
hsa-miR-3182	MIMAT0015062	1612215	http://www.mirdb.org/cgi-bin/target_detail.cgi?targetID=1612215	156	86	http://www.mirdb.org/cgi-bin/mature_mir.cgi?name=hsa-miR-3182	LYRM9	201229	LYR motif containing 9
hsa-miR-3182	MIMAT0015062	1612236	http://www.mirdb.org/cgi-bin/target_detail.cgi?targetID=1612236	157	86	http://www.mirdb.org/cgi-bin/mature_mir.cgi?name=hsa-miR-3182	MRRF	92399	mitochondrial ribosome recycling factor
hsa-miR-3182	MIMAT0015062	1612252	http://www.mirdb.org/cgi-bin/target_detail.cgi?targetID=1612252	158	86	http://www.mirdb.org/cgi-bin/mature_mir.cgi?name=hsa-miR-3182	ZNF148	7707	zinc finger protein 148
hsa-miR-3182	MIMAT0015062	1612254	http://www.mirdb.org/cgi-bin/target_detail.cgi?targetID=1612254	159	86	http://www.mirdb.org/cgi-bin/mature_mir.cgi?name=hsa-miR-3182	CAP2	10486	cyclase associated actin cytoskeleton regulatory protein 2
hsa-miR-3182	MIMAT0015062	1612272	http://www.mirdb.org/cgi-bin/target_detail.cgi?targetID=1612272	160	86	http://www.mirdb.org/cgi-bin/mature_mir.cgi?name=hsa-miR-3182	LRP8	7804	LDL receptor related protein 8
hsa-miR-3182	MIMAT0015062	1612335	http://www.mirdb.org/cgi-bin/target_detail.cgi?targetID=1612335	161	86	http://www.mirdb.org/cgi-bin/mature_mir.cgi?name=hsa-miR-3182	SRGAP2	23380	SLIT-ROBO Rho GTPase activating protein 2
hsa-miR-3182	MIMAT0015062	1611276	http://www.mirdb.org/cgi-bin/target_detail.cgi?targetID=1611276	162	85	http://www.mirdb.org/cgi-bin/mature_mir.cgi?name=hsa-miR-3182	ZNF761	388561	zinc finger protein 761
hsa-miR-3182	MIMAT0015062	1611427	http://www.mirdb.org/cgi-bin/target_detail.cgi?targetID=1611427	163	85	http://www.mirdb.org/cgi-bin/mature_mir.cgi?name=hsa-miR-3182	CHML	1122	CHM like, Rab escort protein 2
hsa-miR-3182	MIMAT0015062	1611580	http://www.mirdb.org/cgi-bin/target_detail.cgi?targetID=1611580	164	85	http://www.mirdb.org/cgi-bin/mature_mir.cgi?name=hsa-miR-3182	BCL2L13	23786	BCL2 like 13
hsa-miR-3182	MIMAT0015062	1611665	http://www.mirdb.org/cgi-bin/target_detail.cgi?targetID=1611665	165	85	http://www.mirdb.org/cgi-bin/mature_mir.cgi?name=hsa-miR-3182	RAB2A	5862	RAB2A, member RAS oncogene family
hsa-miR-3182	MIMAT0015062	1611713	http://www.mirdb.org/cgi-bin/target_detail.cgi?targetID=1611713	166	85	http://www.mirdb.org/cgi-bin/mature_mir.cgi?name=hsa-miR-3182	PLCH1	23007	phospholipase C eta 1
hsa-miR-3182	MIMAT0015062	1611741	http://www.mirdb.org/cgi-bin/target_detail.cgi?targetID=1611741	167	85	http://www.mirdb.org/cgi-bin/mature_mir.cgi?name=hsa-miR-3182	TTC39B	158219	tetratricopeptide repeat domain 39B
hsa-miR-3182	MIMAT0015062	1611747	http://www.mirdb.org/cgi-bin/target_detail.cgi?targetID=1611747	168	85	http://www.mirdb.org/cgi-bin/mature_mir.cgi?name=hsa-miR-3182	DCDC1	341019	doublecortin domain containing 1
hsa-miR-3182	MIMAT0015062	1611774	http://www.mirdb.org/cgi-bin/target_detail.cgi?targetID=1611774	169	85	http://www.mirdb.org/cgi-bin/mature_mir.cgi?name=hsa-miR-3182	RALGAPA2	57186	Ral GTPase activating protein catalytic alpha subunit 2
hsa-miR-3182	MIMAT0015062	1611880	http://www.mirdb.org/cgi-bin/target_detail.cgi?targetID=1611880	170	85	http://www.mirdb.org/cgi-bin/mature_mir.cgi?name=hsa-miR-3182	PCNX1	22990	pecanex 1
hsa-miR-3182	MIMAT0015062	1612125	http://www.mirdb.org/cgi-bin/target_detail.cgi?targetID=1612125	171	85	http://www.mirdb.org/cgi-bin/mature_mir.cgi?name=hsa-miR-3182	SRXN1	140809	sulfiredoxin 1
hsa-miR-3182	MIMAT0015062	1612154	http://www.mirdb.org/cgi-bin/target_detail.cgi?targetID=1612154	172	85	http://www.mirdb.org/cgi-bin/mature_mir.cgi?name=hsa-miR-3182	IER5	51278	immediate early response 5
hsa-miR-3182	MIMAT0015062	1612206	http://www.mirdb.org/cgi-bin/target_detail.cgi?targetID=1612206	173	85	http://www.mirdb.org/cgi-bin/mature_mir.cgi?name=hsa-miR-3182	NEU3	10825	neuraminidase 3
hsa-miR-3182	MIMAT0015062	1612249	http://www.mirdb.org/cgi-bin/target_detail.cgi?targetID=1612249	174	85	http://www.mirdb.org/cgi-bin/mature_mir.cgi?name=hsa-miR-3182	SMIM13	221710	small integral membrane protein 13
hsa-miR-3182	MIMAT0015062	1612273	http://www.mirdb.org/cgi-bin/target_detail.cgi?targetID=1612273	175	85	http://www.mirdb.org/cgi-bin/mature_mir.cgi?name=hsa-miR-3182	CDH4	1002	cadherin 4
hsa-miR-3182	MIMAT0015062	1612307	http://www.mirdb.org/cgi-bin/target_detail.cgi?targetID=1612307	176	85	http://www.mirdb.org/cgi-bin/mature_mir.cgi?name=hsa-miR-3182	TCP11L2	255394	t-complex 11 like 2
hsa-miR-3182	MIMAT0015062	1611290	http://www.mirdb.org/cgi-bin/target_detail.cgi?targetID=1611290	177	84	http://www.mirdb.org/cgi-bin/mature_mir.cgi?name=hsa-miR-3182	ATP2B1	490	ATPase plasma membrane Ca2+ transporting 1
hsa-miR-3182	MIMAT0015062	1611318	http://www.mirdb.org/cgi-bin/target_detail.cgi?targetID=1611318	178	84	http://www.mirdb.org/cgi-bin/mature_mir.cgi?name=hsa-miR-3182	MTMR4	9110	myotubularin related protein 4
hsa-miR-3182	MIMAT0015062	1611356	http://www.mirdb.org/cgi-bin/target_detail.cgi?targetID=1611356	179	84	http://www.mirdb.org/cgi-bin/mature_mir.cgi?name=hsa-miR-3182	DIXDC1	85458	DIX domain containing 1
hsa-miR-3182	MIMAT0015062	1611402	http://www.mirdb.org/cgi-bin/target_detail.cgi?targetID=1611402	180	84	http://www.mirdb.org/cgi-bin/mature_mir.cgi?name=hsa-miR-3182	DIO2	1734	iodothyronine deiodinase 2
hsa-miR-3182	MIMAT0015062	1611478	http://www.mirdb.org/cgi-bin/target_detail.cgi?targetID=1611478	181	84	http://www.mirdb.org/cgi-bin/mature_mir.cgi?name=hsa-miR-3182	SLC16A14	151473	solute carrier family 16 member 14
hsa-miR-3182	MIMAT0015062	1611629	http://www.mirdb.org/cgi-bin/target_detail.cgi?targetID=1611629	182	84	http://www.mirdb.org/cgi-bin/mature_mir.cgi?name=hsa-miR-3182	PPP1R12A	4659	protein phosphatase 1 regulatory subunit 12A
hsa-miR-3182	MIMAT0015062	1611709	http://www.mirdb.org/cgi-bin/target_detail.cgi?targetID=1611709	183	84	http://www.mirdb.org/cgi-bin/mature_mir.cgi?name=hsa-miR-3182	MIGA1	374986	mitoguardin 1
hsa-miR-3182	MIMAT0015062	1611725	http://www.mirdb.org/cgi-bin/target_detail.cgi?targetID=1611725	184	84	http://www.mirdb.org/cgi-bin/mature_mir.cgi?name=hsa-miR-3182	PRKN	5071	parkin RBR E3 ubiquitin protein ligase
hsa-miR-3182	MIMAT0015062	1611726	http://www.mirdb.org/cgi-bin/target_detail.cgi?targetID=1611726	185	84	http://www.mirdb.org/cgi-bin/mature_mir.cgi?name=hsa-miR-3182	CREBZF	58487	CREB/ATF bZIP transcription factor
hsa-miR-3182	MIMAT0015062	1611862	http://www.mirdb.org/cgi-bin/target_detail.cgi?targetID=1611862	186	84	http://www.mirdb.org/cgi-bin/mature_mir.cgi?name=hsa-miR-3182	USP28	57646	ubiquitin specific peptidase 28
hsa-miR-3182	MIMAT0015062	1611873	http://www.mirdb.org/cgi-bin/target_detail.cgi?targetID=1611873	187	84	http://www.mirdb.org/cgi-bin/mature_mir.cgi?name=hsa-miR-3182	TXNDC8	255220	thioredoxin domain containing 8
hsa-miR-3182	MIMAT0015062	1611891	http://www.mirdb.org/cgi-bin/target_detail.cgi?targetID=1611891	188	84	http://www.mirdb.org/cgi-bin/mature_mir.cgi?name=hsa-miR-3182	DRG2	1819	developmentally regulated GTP binding protein 2
hsa-miR-3182	MIMAT0015062	1611930	http://www.mirdb.org/cgi-bin/target_detail.cgi?targetID=1611930	189	84	http://www.mirdb.org/cgi-bin/mature_mir.cgi?name=hsa-miR-3182	ARPC3	10094	actin related protein 2/3 complex subunit 3
hsa-miR-3182	MIMAT0015062	1611984	http://www.mirdb.org/cgi-bin/target_detail.cgi?targetID=1611984	190	84	http://www.mirdb.org/cgi-bin/mature_mir.cgi?name=hsa-miR-3182	SSTR3	6753	somatostatin receptor 3
hsa-miR-3182	MIMAT0015062	1611991	http://www.mirdb.org/cgi-bin/target_detail.cgi?targetID=1611991	191	84	http://www.mirdb.org/cgi-bin/mature_mir.cgi?name=hsa-miR-3182	TMX1	81542	thioredoxin related transmembrane protein 1
hsa-miR-3182	MIMAT0015062	1612120	http://www.mirdb.org/cgi-bin/target_detail.cgi?targetID=1612120	192	84	http://www.mirdb.org/cgi-bin/mature_mir.cgi?name=hsa-miR-3182	DLG3	1741	discs large MAGUK scaffold protein 3
hsa-miR-3182	MIMAT0015062	1612140	http://www.mirdb.org/cgi-bin/target_detail.cgi?targetID=1612140	193	84	http://www.mirdb.org/cgi-bin/mature_mir.cgi?name=hsa-miR-3182	SEMA5A	9037	semaphorin 5A
hsa-miR-3182	MIMAT0015062	1612187	http://www.mirdb.org/cgi-bin/target_detail.cgi?targetID=1612187	194	84	http://www.mirdb.org/cgi-bin/mature_mir.cgi?name=hsa-miR-3182	RARB	5915	retinoic acid receptor beta
hsa-miR-3182	MIMAT0015062	1612203	http://www.mirdb.org/cgi-bin/target_detail.cgi?targetID=1612203	195	84	http://www.mirdb.org/cgi-bin/mature_mir.cgi?name=hsa-miR-3182	GABRB3	2562	gamma-aminobutyric acid type A receptor beta3 subunit
hsa-miR-3182	MIMAT0015062	1612223	http://www.mirdb.org/cgi-bin/target_detail.cgi?targetID=1612223	196	84	http://www.mirdb.org/cgi-bin/mature_mir.cgi?name=hsa-miR-3182	NCALD	83988	neurocalcin delta
hsa-miR-3182	MIMAT0015062	1612256	http://www.mirdb.org/cgi-bin/target_detail.cgi?targetID=1612256	197	84	http://www.mirdb.org/cgi-bin/mature_mir.cgi?name=hsa-miR-3182	PHF2	5253	PHD finger protein 2
hsa-miR-3182	MIMAT0015062	1612281	http://www.mirdb.org/cgi-bin/target_detail.cgi?targetID=1612281	198	84	http://www.mirdb.org/cgi-bin/mature_mir.cgi?name=hsa-miR-3182	IFI44	10561	interferon induced protein 44
hsa-miR-3182	MIMAT0015062	1612340	http://www.mirdb.org/cgi-bin/target_detail.cgi?targetID=1612340	199	84	http://www.mirdb.org/cgi-bin/mature_mir.cgi?name=hsa-miR-3182	PSTK	118672	phosphoseryl-tRNA kinase
hsa-miR-3182	MIMAT0015062	1612356	http://www.mirdb.org/cgi-bin/target_detail.cgi?targetID=1612356	200	84	http://www.mirdb.org/cgi-bin/mature_mir.cgi?name=hsa-miR-3182	FAM32A	26017	family with sequence similarity 32 member A
hsa-miR-3182	MIMAT0015062	1611274	http://www.mirdb.org/cgi-bin/target_detail.cgi?targetID=1611274	201	83	http://www.mirdb.org/cgi-bin/mature_mir.cgi?name=hsa-miR-3182	DDX6	1656	DEAD-box helicase 6
hsa-miR-3182	MIMAT0015062	1611279	http://www.mirdb.org/cgi-bin/target_detail.cgi?targetID=1611279	202	83	http://www.mirdb.org/cgi-bin/mature_mir.cgi?name=hsa-miR-3182	TMEM168	64418	transmembrane protein 168
hsa-miR-3182	MIMAT0015062	1611342	http://www.mirdb.org/cgi-bin/target_detail.cgi?targetID=1611342	203	83	http://www.mirdb.org/cgi-bin/mature_mir.cgi?name=hsa-miR-3182	PABPN1	8106	poly(A) binding protein nuclear 1
hsa-miR-3182	MIMAT0015062	1611527	http://www.mirdb.org/cgi-bin/target_detail.cgi?targetID=1611527	204	83	http://www.mirdb.org/cgi-bin/mature_mir.cgi?name=hsa-miR-3182	STK32A	202374	serine/threonine kinase 32A
hsa-miR-3182	MIMAT0015062	1611553	http://www.mirdb.org/cgi-bin/target_detail.cgi?targetID=1611553	205	83	http://www.mirdb.org/cgi-bin/mature_mir.cgi?name=hsa-miR-3182	ANK3	288	ankyrin 3
hsa-miR-3182	MIMAT0015062	1611554	http://www.mirdb.org/cgi-bin/target_detail.cgi?targetID=1611554	206	83	http://www.mirdb.org/cgi-bin/mature_mir.cgi?name=hsa-miR-3182	TMEM135	65084	transmembrane protein 135
hsa-miR-3182	MIMAT0015062	1611595	http://www.mirdb.org/cgi-bin/target_detail.cgi?targetID=1611595	207	83	http://www.mirdb.org/cgi-bin/mature_mir.cgi?name=hsa-miR-3182	YTHDC1	91746	YTH domain containing 1
hsa-miR-3182	MIMAT0015062	1611601	http://www.mirdb.org/cgi-bin/target_detail.cgi?targetID=1611601	208	83	http://www.mirdb.org/cgi-bin/mature_mir.cgi?name=hsa-miR-3182	GABPB2	126626	GA binding protein transcription factor subunit beta 2
hsa-miR-3182	MIMAT0015062	1611664	http://www.mirdb.org/cgi-bin/target_detail.cgi?targetID=1611664	209	83	http://www.mirdb.org/cgi-bin/mature_mir.cgi?name=hsa-miR-3182	RAB14	51552	RAB14, member RAS oncogene family
hsa-miR-3182	MIMAT0015062	1611780	http://www.mirdb.org/cgi-bin/target_detail.cgi?targetID=1611780	210	83	http://www.mirdb.org/cgi-bin/mature_mir.cgi?name=hsa-miR-3182	FBXW11	23291	F-box and WD repeat domain containing 11
hsa-miR-3182	MIMAT0015062	1611869	http://www.mirdb.org/cgi-bin/target_detail.cgi?targetID=1611869	211	83	http://www.mirdb.org/cgi-bin/mature_mir.cgi?name=hsa-miR-3182	TEX19	400629	testis expressed 19
hsa-miR-3182	MIMAT0015062	1612135	http://www.mirdb.org/cgi-bin/target_detail.cgi?targetID=1612135	212	83	http://www.mirdb.org/cgi-bin/mature_mir.cgi?name=hsa-miR-3182	IL6ST	3572	interleukin 6 signal transducer
hsa-miR-3182	MIMAT0015062	1612221	http://www.mirdb.org/cgi-bin/target_detail.cgi?targetID=1612221	213	83	http://www.mirdb.org/cgi-bin/mature_mir.cgi?name=hsa-miR-3182	DDX4	54514	DEAD-box helicase 4
hsa-miR-3182	MIMAT0015062	1612351	http://www.mirdb.org/cgi-bin/target_detail.cgi?targetID=1612351	214	83	http://www.mirdb.org/cgi-bin/mature_mir.cgi?name=hsa-miR-3182	NRIP1	8204	nuclear receptor interacting protein 1
hsa-miR-3182	MIMAT0015062	1611338	http://www.mirdb.org/cgi-bin/target_detail.cgi?targetID=1611338	215	82	http://www.mirdb.org/cgi-bin/mature_mir.cgi?name=hsa-miR-3182	WDR41	55255	WD repeat domain 41
hsa-miR-3182	MIMAT0015062	1611339	http://www.mirdb.org/cgi-bin/target_detail.cgi?targetID=1611339	216	82	http://www.mirdb.org/cgi-bin/mature_mir.cgi?name=hsa-miR-3182	OPCML	4978	opioid binding protein/cell adhesion molecule like
hsa-miR-3182	MIMAT0015062	1611374	http://www.mirdb.org/cgi-bin/target_detail.cgi?targetID=1611374	217	82	http://www.mirdb.org/cgi-bin/mature_mir.cgi?name=hsa-miR-3182	CACNA2D2	9254	calcium voltage-gated channel auxiliary subunit alpha2delta 2
hsa-miR-3182	MIMAT0015062	1611386	http://www.mirdb.org/cgi-bin/target_detail.cgi?targetID=1611386	218	82	http://www.mirdb.org/cgi-bin/mature_mir.cgi?name=hsa-miR-3182	KIAA1671	85379	KIAA1671
hsa-miR-3182	MIMAT0015062	1611440	http://www.mirdb.org/cgi-bin/target_detail.cgi?targetID=1611440	219	82	http://www.mirdb.org/cgi-bin/mature_mir.cgi?name=hsa-miR-3182	HEXIM1	10614	HEXIM P-TEFb complex subunit 1
hsa-miR-3182	MIMAT0015062	1611497	http://www.mirdb.org/cgi-bin/target_detail.cgi?targetID=1611497	220	82	http://www.mirdb.org/cgi-bin/mature_mir.cgi?name=hsa-miR-3182	RHOU	58480	ras homolog family member U
hsa-miR-3182	MIMAT0015062	1611502	http://www.mirdb.org/cgi-bin/target_detail.cgi?targetID=1611502	221	82	http://www.mirdb.org/cgi-bin/mature_mir.cgi?name=hsa-miR-3182	CLTC	1213	clathrin heavy chain
hsa-miR-3182	MIMAT0015062	1611517	http://www.mirdb.org/cgi-bin/target_detail.cgi?targetID=1611517	222	82	http://www.mirdb.org/cgi-bin/mature_mir.cgi?name=hsa-miR-3182	CHD1	1105	chromodomain helicase DNA binding protein 1
hsa-miR-3182	MIMAT0015062	1611545	http://www.mirdb.org/cgi-bin/target_detail.cgi?targetID=1611545	223	82	http://www.mirdb.org/cgi-bin/mature_mir.cgi?name=hsa-miR-3182	S1PR3	1903	sphingosine-1-phosphate receptor 3
hsa-miR-3182	MIMAT0015062	1611560	http://www.mirdb.org/cgi-bin/target_detail.cgi?targetID=1611560	224	82	http://www.mirdb.org/cgi-bin/mature_mir.cgi?name=hsa-miR-3182	ARHGAP21	57584	Rho GTPase activating protein 21
hsa-miR-3182	MIMAT0015062	1611575	http://www.mirdb.org/cgi-bin/target_detail.cgi?targetID=1611575	225	82	http://www.mirdb.org/cgi-bin/mature_mir.cgi?name=hsa-miR-3182	FCGR1B	2210	Fc fragment of IgG receptor Ib
hsa-miR-3182	MIMAT0015062	1611731	http://www.mirdb.org/cgi-bin/target_detail.cgi?targetID=1611731	226	82	http://www.mirdb.org/cgi-bin/mature_mir.cgi?name=hsa-miR-3182	MFSD14B	84641	major facilitator superfamily domain containing 14B
hsa-miR-3182	MIMAT0015062	1611897	http://www.mirdb.org/cgi-bin/target_detail.cgi?targetID=1611897	227	82	http://www.mirdb.org/cgi-bin/mature_mir.cgi?name=hsa-miR-3182	CCNA2	890	cyclin A2
hsa-miR-3182	MIMAT0015062	1611929	http://www.mirdb.org/cgi-bin/target_detail.cgi?targetID=1611929	228	82	http://www.mirdb.org/cgi-bin/mature_mir.cgi?name=hsa-miR-3182	EXD2	55218	exonuclease 3'-5' domain containing 2
hsa-miR-3182	MIMAT0015062	1612133	http://www.mirdb.org/cgi-bin/target_detail.cgi?targetID=1612133	229	82	http://www.mirdb.org/cgi-bin/mature_mir.cgi?name=hsa-miR-3182	KLHL14	57565	kelch like family member 14
hsa-miR-3182	MIMAT0015062	1612195	http://www.mirdb.org/cgi-bin/target_detail.cgi?targetID=1612195	230	82	http://www.mirdb.org/cgi-bin/mature_mir.cgi?name=hsa-miR-3182	FCGR1A	2209	Fc fragment of IgG receptor Ia
hsa-miR-3182	MIMAT0015062	1612217	http://www.mirdb.org/cgi-bin/target_detail.cgi?targetID=1612217	231	82	http://www.mirdb.org/cgi-bin/mature_mir.cgi?name=hsa-miR-3182	PYROXD1	79912	pyridine nucleotide-disulphide oxidoreductase domain 1
hsa-miR-3182	MIMAT0015062	1612243	http://www.mirdb.org/cgi-bin/target_detail.cgi?targetID=1612243	232	82	http://www.mirdb.org/cgi-bin/mature_mir.cgi?name=hsa-miR-3182	MIER1	57708	MIER1 transcriptional regulator
hsa-miR-3182	MIMAT0015062	1612294	http://www.mirdb.org/cgi-bin/target_detail.cgi?targetID=1612294	233	82	http://www.mirdb.org/cgi-bin/mature_mir.cgi?name=hsa-miR-3182	MALT1	10892	MALT1 paracaspase
hsa-miR-3182	MIMAT0015062	1612338	http://www.mirdb.org/cgi-bin/target_detail.cgi?targetID=1612338	234	82	http://www.mirdb.org/cgi-bin/mature_mir.cgi?name=hsa-miR-3182	FRMD3	257019	FERM domain containing 3
hsa-miR-3182	MIMAT0015062	1611355	http://www.mirdb.org/cgi-bin/target_detail.cgi?targetID=1611355	235	81	http://www.mirdb.org/cgi-bin/mature_mir.cgi?name=hsa-miR-3182	PTPRT	11122	protein tyrosine phosphatase, receptor type T
hsa-miR-3182	MIMAT0015062	1611371	http://www.mirdb.org/cgi-bin/target_detail.cgi?targetID=1611371	236	81	http://www.mirdb.org/cgi-bin/mature_mir.cgi?name=hsa-miR-3182	PATE1	160065	prostate and testis expressed 1
hsa-miR-3182	MIMAT0015062	1611393	http://www.mirdb.org/cgi-bin/target_detail.cgi?targetID=1611393	237	81	http://www.mirdb.org/cgi-bin/mature_mir.cgi?name=hsa-miR-3182	EGLN1	54583	egl-9 family hypoxia inducible factor 1
hsa-miR-3182	MIMAT0015062	1611613	http://www.mirdb.org/cgi-bin/target_detail.cgi?targetID=1611613	238	81	http://www.mirdb.org/cgi-bin/mature_mir.cgi?name=hsa-miR-3182	TRDMT1	1787	tRNA aspartic acid methyltransferase 1
hsa-miR-3182	MIMAT0015062	1611628	http://www.mirdb.org/cgi-bin/target_detail.cgi?targetID=1611628	239	81	http://www.mirdb.org/cgi-bin/mature_mir.cgi?name=hsa-miR-3182	CCL16	6360	C-C motif chemokine ligand 16
hsa-miR-3182	MIMAT0015062	1611656	http://www.mirdb.org/cgi-bin/target_detail.cgi?targetID=1611656	240	81	http://www.mirdb.org/cgi-bin/mature_mir.cgi?name=hsa-miR-3182	SCN1B	6324	sodium voltage-gated channel beta subunit 1
hsa-miR-3182	MIMAT0015062	1611751	http://www.mirdb.org/cgi-bin/target_detail.cgi?targetID=1611751	241	81	http://www.mirdb.org/cgi-bin/mature_mir.cgi?name=hsa-miR-3182	GNPTAB	79158	N-acetylglucosamine-1-phosphate transferase subunits alpha and beta
hsa-miR-3182	MIMAT0015062	1611752	http://www.mirdb.org/cgi-bin/target_detail.cgi?targetID=1611752	242	81	http://www.mirdb.org/cgi-bin/mature_mir.cgi?name=hsa-miR-3182	ZNF81	347344	zinc finger protein 81
hsa-miR-3182	MIMAT0015062	1611776	http://www.mirdb.org/cgi-bin/target_detail.cgi?targetID=1611776	243	81	http://www.mirdb.org/cgi-bin/mature_mir.cgi?name=hsa-miR-3182	DTNA	1837	dystrobrevin alpha
hsa-miR-3182	MIMAT0015062	1611783	http://www.mirdb.org/cgi-bin/target_detail.cgi?targetID=1611783	244	81	http://www.mirdb.org/cgi-bin/mature_mir.cgi?name=hsa-miR-3182	TNFAIP8L2	79626	TNF alpha induced protein 8 like 2
hsa-miR-3182	MIMAT0015062	1611968	http://www.mirdb.org/cgi-bin/target_detail.cgi?targetID=1611968	245	81	http://www.mirdb.org/cgi-bin/mature_mir.cgi?name=hsa-miR-3182	ITGB5	3693	integrin subunit beta 5
hsa-miR-3182	MIMAT0015062	1612023	http://www.mirdb.org/cgi-bin/target_detail.cgi?targetID=1612023	246	81	http://www.mirdb.org/cgi-bin/mature_mir.cgi?name=hsa-miR-3182	NR3C1	2908	nuclear receptor subfamily 3 group C member 1
hsa-miR-3182	MIMAT0015062	1612226	http://www.mirdb.org/cgi-bin/target_detail.cgi?targetID=1612226	247	81	http://www.mirdb.org/cgi-bin/mature_mir.cgi?name=hsa-miR-3182	DNAH12	201625	dynein axonemal heavy chain 12
hsa-miR-3182	MIMAT0015062	1612288	http://www.mirdb.org/cgi-bin/target_detail.cgi?targetID=1612288	248	81	http://www.mirdb.org/cgi-bin/mature_mir.cgi?name=hsa-miR-3182	GNA14	9630	G protein subunit alpha 14
hsa-miR-3182	MIMAT0015062	1612346	http://www.mirdb.org/cgi-bin/target_detail.cgi?targetID=1612346	249	81	http://www.mirdb.org/cgi-bin/mature_mir.cgi?name=hsa-miR-3182	SNRNP27	11017	small nuclear ribonucleoprotein U4/U6.U5 subunit 27
hsa-miR-3182	MIMAT0015062	1611246	http://www.mirdb.org/cgi-bin/target_detail.cgi?targetID=1611246	250	80	http://www.mirdb.org/cgi-bin/mature_mir.cgi?name=hsa-miR-3182	MARVELD3	91862	MARVEL domain containing 3
hsa-miR-3182	MIMAT0015062	1611252	http://www.mirdb.org/cgi-bin/target_detail.cgi?targetID=1611252	251	80	http://www.mirdb.org/cgi-bin/mature_mir.cgi?name=hsa-miR-3182	MAGI3	260425	membrane associated guanylate kinase, WW and PDZ domain containing 3
hsa-miR-3182	MIMAT0015062	1611267	http://www.mirdb.org/cgi-bin/target_detail.cgi?targetID=1611267	252	80	http://www.mirdb.org/cgi-bin/mature_mir.cgi?name=hsa-miR-3182	METTL8	79828	methyltransferase like 8
hsa-miR-3182	MIMAT0015062	1611320	http://www.mirdb.org/cgi-bin/target_detail.cgi?targetID=1611320	253	80	http://www.mirdb.org/cgi-bin/mature_mir.cgi?name=hsa-miR-3182	CCDC13	152206	coiled-coil domain containing 13
hsa-miR-3182	MIMAT0015062	1611324	http://www.mirdb.org/cgi-bin/target_detail.cgi?targetID=1611324	254	80	http://www.mirdb.org/cgi-bin/mature_mir.cgi?name=hsa-miR-3182	TRIQK	286144	triple QxxK/R motif containing
hsa-miR-3182	MIMAT0015062	1611364	http://www.mirdb.org/cgi-bin/target_detail.cgi?targetID=1611364	255	80	http://www.mirdb.org/cgi-bin/mature_mir.cgi?name=hsa-miR-3182	NPR3	4883	natriuretic peptide receptor 3
hsa-miR-3182	MIMAT0015062	1611408	http://www.mirdb.org/cgi-bin/target_detail.cgi?targetID=1611408	256	80	http://www.mirdb.org/cgi-bin/mature_mir.cgi?name=hsa-miR-3182	NYAP1	222950	neuronal tyrosine phosphorylated phosphoinositide-3-kinase adaptor 1
hsa-miR-3182	MIMAT0015062	1611412	http://www.mirdb.org/cgi-bin/target_detail.cgi?targetID=1611412	257	80	http://www.mirdb.org/cgi-bin/mature_mir.cgi?name=hsa-miR-3182	COL19A1	1310	collagen type XIX alpha 1 chain
hsa-miR-3182	MIMAT0015062	1611436	http://www.mirdb.org/cgi-bin/target_detail.cgi?targetID=1611436	258	80	http://www.mirdb.org/cgi-bin/mature_mir.cgi?name=hsa-miR-3182	DLG2	1740	discs large MAGUK scaffold protein 2
hsa-miR-3182	MIMAT0015062	1611457	http://www.mirdb.org/cgi-bin/target_detail.cgi?targetID=1611457	259	80	http://www.mirdb.org/cgi-bin/mature_mir.cgi?name=hsa-miR-3182	JMY	133746	junction mediating and regulatory protein, p53 cofactor
hsa-miR-3182	MIMAT0015062	1611529	http://www.mirdb.org/cgi-bin/target_detail.cgi?targetID=1611529	260	80	http://www.mirdb.org/cgi-bin/mature_mir.cgi?name=hsa-miR-3182	SNX13	23161	sorting nexin 13
hsa-miR-3182	MIMAT0015062	1611692	http://www.mirdb.org/cgi-bin/target_detail.cgi?targetID=1611692	261	80	http://www.mirdb.org/cgi-bin/mature_mir.cgi?name=hsa-miR-3182	ZNF697	90874	zinc finger protein 697
hsa-miR-3182	MIMAT0015062	1611718	http://www.mirdb.org/cgi-bin/target_detail.cgi?targetID=1611718	262	80	http://www.mirdb.org/cgi-bin/mature_mir.cgi?name=hsa-miR-3182	ZFP36L1	677	ZFP36 ring finger protein like 1
hsa-miR-3182	MIMAT0015062	1611779	http://www.mirdb.org/cgi-bin/target_detail.cgi?targetID=1611779	263	80	http://www.mirdb.org/cgi-bin/mature_mir.cgi?name=hsa-miR-3182	SH2D4B	387694	SH2 domain containing 4B
hsa-miR-3182	MIMAT0015062	1611915	http://www.mirdb.org/cgi-bin/target_detail.cgi?targetID=1611915	264	80	http://www.mirdb.org/cgi-bin/mature_mir.cgi?name=hsa-miR-3182	TMC7	79905	transmembrane channel like 7
hsa-miR-3182	MIMAT0015062	1611939	http://www.mirdb.org/cgi-bin/target_detail.cgi?targetID=1611939	265	80	http://www.mirdb.org/cgi-bin/mature_mir.cgi?name=hsa-miR-3182	IARS	3376	isoleucyl-tRNA synthetase
hsa-miR-3182	MIMAT0015062	1612026	http://www.mirdb.org/cgi-bin/target_detail.cgi?targetID=1612026	266	80	http://www.mirdb.org/cgi-bin/mature_mir.cgi?name=hsa-miR-3182	ZRANB3	84083	zinc finger RANBP2-type containing 3
hsa-miR-3182	MIMAT0015062	1612029	http://www.mirdb.org/cgi-bin/target_detail.cgi?targetID=1612029	267	80	http://www.mirdb.org/cgi-bin/mature_mir.cgi?name=hsa-miR-3182	C5orf63	401207	chromosome 5 open reading frame 63
hsa-miR-3182	MIMAT0015062	1612038	http://www.mirdb.org/cgi-bin/target_detail.cgi?targetID=1612038	268	80	http://www.mirdb.org/cgi-bin/mature_mir.cgi?name=hsa-miR-3182	DPY30	84661	dpy-30, histone methyltransferase complex regulatory subunit
hsa-miR-3182	MIMAT0015062	1612087	http://www.mirdb.org/cgi-bin/target_detail.cgi?targetID=1612087	269	80	http://www.mirdb.org/cgi-bin/mature_mir.cgi?name=hsa-miR-3182	MET	4233	MET proto-oncogene, receptor tyrosine kinase
hsa-miR-3182	MIMAT0015062	1612202	http://www.mirdb.org/cgi-bin/target_detail.cgi?targetID=1612202	270	80	http://www.mirdb.org/cgi-bin/mature_mir.cgi?name=hsa-miR-3182	EML4	27436	EMAP like 4
hsa-miR-3182	MIMAT0015062	1612261	http://www.mirdb.org/cgi-bin/target_detail.cgi?targetID=1612261	271	80	http://www.mirdb.org/cgi-bin/mature_mir.cgi?name=hsa-miR-3182	CD22	933	CD22 molecule
hsa-miR-3182	MIMAT0015062	1611253	http://www.mirdb.org/cgi-bin/target_detail.cgi?targetID=1611253	272	79	http://www.mirdb.org/cgi-bin/mature_mir.cgi?name=hsa-miR-3182	DERL2	51009	derlin 2
hsa-miR-3182	MIMAT0015062	1611349	http://www.mirdb.org/cgi-bin/target_detail.cgi?targetID=1611349	273	79	http://www.mirdb.org/cgi-bin/mature_mir.cgi?name=hsa-miR-3182	CREBRF	153222	CREB3 regulatory factor
hsa-miR-3182	MIMAT0015062	1611359	http://www.mirdb.org/cgi-bin/target_detail.cgi?targetID=1611359	274	79	http://www.mirdb.org/cgi-bin/mature_mir.cgi?name=hsa-miR-3182	TIAL1	7073	TIA1 cytotoxic granule associated RNA binding protein like 1
hsa-miR-3182	MIMAT0015062	1611372	http://www.mirdb.org/cgi-bin/target_detail.cgi?targetID=1611372	275	79	http://www.mirdb.org/cgi-bin/mature_mir.cgi?name=hsa-miR-3182	FLVCR2	55640	feline leukemia virus subgroup C cellular receptor family member 2
hsa-miR-3182	MIMAT0015062	1611463	http://www.mirdb.org/cgi-bin/target_detail.cgi?targetID=1611463	276	79	http://www.mirdb.org/cgi-bin/mature_mir.cgi?name=hsa-miR-3182	ROCK2	9475	Rho associated coiled-coil containing protein kinase 2
hsa-miR-3182	MIMAT0015062	1611475	http://www.mirdb.org/cgi-bin/target_detail.cgi?targetID=1611475	277	79	http://www.mirdb.org/cgi-bin/mature_mir.cgi?name=hsa-miR-3182	NRG1	3084	neuregulin 1
hsa-miR-3182	MIMAT0015062	1611484	http://www.mirdb.org/cgi-bin/target_detail.cgi?targetID=1611484	278	79	http://www.mirdb.org/cgi-bin/mature_mir.cgi?name=hsa-miR-3182	GRIN2A	2903	glutamate ionotropic receptor NMDA type subunit 2A
hsa-miR-3182	MIMAT0015062	1611520	http://www.mirdb.org/cgi-bin/target_detail.cgi?targetID=1611520	279	79	http://www.mirdb.org/cgi-bin/mature_mir.cgi?name=hsa-miR-3182	STEAP3	55240	STEAP3 metalloreductase
hsa-miR-3182	MIMAT0015062	1611531	http://www.mirdb.org/cgi-bin/target_detail.cgi?targetID=1611531	280	79	http://www.mirdb.org/cgi-bin/mature_mir.cgi?name=hsa-miR-3182	MBNL3	55796	muscleblind like splicing regulator 3
hsa-miR-3182	MIMAT0015062	1611541	http://www.mirdb.org/cgi-bin/target_detail.cgi?targetID=1611541	281	79	http://www.mirdb.org/cgi-bin/mature_mir.cgi?name=hsa-miR-3182	SEMA6D	80031	semaphorin 6D
hsa-miR-3182	MIMAT0015062	1611571	http://www.mirdb.org/cgi-bin/target_detail.cgi?targetID=1611571	282	79	http://www.mirdb.org/cgi-bin/mature_mir.cgi?name=hsa-miR-3182	DPP4	1803	dipeptidyl peptidase 4
hsa-miR-3182	MIMAT0015062	1611620	http://www.mirdb.org/cgi-bin/target_detail.cgi?targetID=1611620	283	79	http://www.mirdb.org/cgi-bin/mature_mir.cgi?name=hsa-miR-3182	SMCHD1	23347	structural maintenance of chromosomes flexible hinge domain containing 1
hsa-miR-3182	MIMAT0015062	1611686	http://www.mirdb.org/cgi-bin/target_detail.cgi?targetID=1611686	284	79	http://www.mirdb.org/cgi-bin/mature_mir.cgi?name=hsa-miR-3182	TUBB6	84617	tubulin beta 6 class V
hsa-miR-3182	MIMAT0015062	1611750	http://www.mirdb.org/cgi-bin/target_detail.cgi?targetID=1611750	285	79	http://www.mirdb.org/cgi-bin/mature_mir.cgi?name=hsa-miR-3182	ACVR2B	93	activin A receptor type 2B
hsa-miR-3182	MIMAT0015062	1611766	http://www.mirdb.org/cgi-bin/target_detail.cgi?targetID=1611766	286	79	http://www.mirdb.org/cgi-bin/mature_mir.cgi?name=hsa-miR-3182	SYT2	127833	synaptotagmin 2
hsa-miR-3182	MIMAT0015062	1611801	http://www.mirdb.org/cgi-bin/target_detail.cgi?targetID=1611801	287	79	http://www.mirdb.org/cgi-bin/mature_mir.cgi?name=hsa-miR-3182	ARHGEF18	23370	Rho/Rac guanine nucleotide exchange factor 18
hsa-miR-3182	MIMAT0015062	1611927	http://www.mirdb.org/cgi-bin/target_detail.cgi?targetID=1611927	288	79	http://www.mirdb.org/cgi-bin/mature_mir.cgi?name=hsa-miR-3182	CXXC5	51523	CXXC finger protein 5
hsa-miR-3182	MIMAT0015062	1611952	http://www.mirdb.org/cgi-bin/target_detail.cgi?targetID=1611952	289	79	http://www.mirdb.org/cgi-bin/mature_mir.cgi?name=hsa-miR-3182	BMP7	655	bone morphogenetic protein 7
hsa-miR-3182	MIMAT0015062	1612078	http://www.mirdb.org/cgi-bin/target_detail.cgi?targetID=1612078	290	79	http://www.mirdb.org/cgi-bin/mature_mir.cgi?name=hsa-miR-3182	ATP2A1	487	ATPase sarcoplasmic/endoplasmic reticulum Ca2+ transporting 1
hsa-miR-3182	MIMAT0015062	1612129	http://www.mirdb.org/cgi-bin/target_detail.cgi?targetID=1612129	291	79	http://www.mirdb.org/cgi-bin/mature_mir.cgi?name=hsa-miR-3182	RAB8B	51762	RAB8B, member RAS oncogene family
hsa-miR-3182	MIMAT0015062	1612198	http://www.mirdb.org/cgi-bin/target_detail.cgi?targetID=1612198	292	79	http://www.mirdb.org/cgi-bin/mature_mir.cgi?name=hsa-miR-3182	CASP8AP2	9994	caspase 8 associated protein 2
hsa-miR-3182	MIMAT0015062	1612230	http://www.mirdb.org/cgi-bin/target_detail.cgi?targetID=1612230	293	79	http://www.mirdb.org/cgi-bin/mature_mir.cgi?name=hsa-miR-3182	POTEM	641455	POTE ankyrin domain family member M
hsa-miR-3182	MIMAT0015062	1612269	http://www.mirdb.org/cgi-bin/target_detail.cgi?targetID=1612269	294	79	http://www.mirdb.org/cgi-bin/mature_mir.cgi?name=hsa-miR-3182	LGALS8	3964	galectin 8
hsa-miR-3182	MIMAT0015062	1611297	http://www.mirdb.org/cgi-bin/target_detail.cgi?targetID=1611297	295	78	http://www.mirdb.org/cgi-bin/mature_mir.cgi?name=hsa-miR-3182	ASPHD2	57168	aspartate beta-hydroxylase domain containing 2
hsa-miR-3182	MIMAT0015062	1611574	http://www.mirdb.org/cgi-bin/target_detail.cgi?targetID=1611574	296	78	http://www.mirdb.org/cgi-bin/mature_mir.cgi?name=hsa-miR-3182	SLC9A1	6548	solute carrier family 9 member A1
hsa-miR-3182	MIMAT0015062	1611587	http://www.mirdb.org/cgi-bin/target_detail.cgi?targetID=1611587	297	78	http://www.mirdb.org/cgi-bin/mature_mir.cgi?name=hsa-miR-3182	SHE	126669	Src homology 2 domain containing E
hsa-miR-3182	MIMAT0015062	1611600	http://www.mirdb.org/cgi-bin/target_detail.cgi?targetID=1611600	298	78	http://www.mirdb.org/cgi-bin/mature_mir.cgi?name=hsa-miR-3182	GXYLT1	283464	glucoside xylosyltransferase 1
hsa-miR-3182	MIMAT0015062	1611602	http://www.mirdb.org/cgi-bin/target_detail.cgi?targetID=1611602	299	78	http://www.mirdb.org/cgi-bin/mature_mir.cgi?name=hsa-miR-3182	GRAMD1B	57476	GRAM domain containing 1B
hsa-miR-3182	MIMAT0015062	1611606	http://www.mirdb.org/cgi-bin/target_detail.cgi?targetID=1611606	300	78	http://www.mirdb.org/cgi-bin/mature_mir.cgi?name=hsa-miR-3182	PRKAA1	5562	protein kinase AMP-activated catalytic subunit alpha 1
hsa-miR-3182	MIMAT0015062	1611723	http://www.mirdb.org/cgi-bin/target_detail.cgi?targetID=1611723	301	78	http://www.mirdb.org/cgi-bin/mature_mir.cgi?name=hsa-miR-3182	SCAI	286205	suppressor of cancer cell invasion
hsa-miR-3182	MIMAT0015062	1611808	http://www.mirdb.org/cgi-bin/target_detail.cgi?targetID=1611808	302	78	http://www.mirdb.org/cgi-bin/mature_mir.cgi?name=hsa-miR-3182	WWC2	80014	WW and C2 domain containing 2
hsa-miR-3182	MIMAT0015062	1611823	http://www.mirdb.org/cgi-bin/target_detail.cgi?targetID=1611823	303	78	http://www.mirdb.org/cgi-bin/mature_mir.cgi?name=hsa-miR-3182	UHMK1	127933	U2AF homology motif kinase 1
hsa-miR-3182	MIMAT0015062	1611900	http://www.mirdb.org/cgi-bin/target_detail.cgi?targetID=1611900	304	78	http://www.mirdb.org/cgi-bin/mature_mir.cgi?name=hsa-miR-3182	PDE4D	5144	phosphodiesterase 4D
hsa-miR-3182	MIMAT0015062	1612062	http://www.mirdb.org/cgi-bin/target_detail.cgi?targetID=1612062	305	78	http://www.mirdb.org/cgi-bin/mature_mir.cgi?name=hsa-miR-3182	CPEB2	132864	cytoplasmic polyadenylation element binding protein 2
hsa-miR-3182	MIMAT0015062	1612076	http://www.mirdb.org/cgi-bin/target_detail.cgi?targetID=1612076	306	78	http://www.mirdb.org/cgi-bin/mature_mir.cgi?name=hsa-miR-3182	TMEM181	57583	transmembrane protein 181
hsa-miR-3182	MIMAT0015062	1612084	http://www.mirdb.org/cgi-bin/target_detail.cgi?targetID=1612084	307	78	http://www.mirdb.org/cgi-bin/mature_mir.cgi?name=hsa-miR-3182	ZNF208	7757	zinc finger protein 208
hsa-miR-3182	MIMAT0015062	1612106	http://www.mirdb.org/cgi-bin/target_detail.cgi?targetID=1612106	308	78	http://www.mirdb.org/cgi-bin/mature_mir.cgi?name=hsa-miR-3182	GABPA	2551	GA binding protein transcription factor subunit alpha
hsa-miR-3182	MIMAT0015062	1612205	http://www.mirdb.org/cgi-bin/target_detail.cgi?targetID=1612205	309	78	http://www.mirdb.org/cgi-bin/mature_mir.cgi?name=hsa-miR-3182	ETFBKMT	254013	electron transfer flavoprotein subunit beta lysine methyltransferase
hsa-miR-3182	MIMAT0015062	1612220	http://www.mirdb.org/cgi-bin/target_detail.cgi?targetID=1612220	310	78	http://www.mirdb.org/cgi-bin/mature_mir.cgi?name=hsa-miR-3182	TFPI2	7980	tissue factor pathway inhibitor 2
hsa-miR-3182	MIMAT0015062	1612317	http://www.mirdb.org/cgi-bin/target_detail.cgi?targetID=1612317	311	78	http://www.mirdb.org/cgi-bin/mature_mir.cgi?name=hsa-miR-3182	KIAA1324L	222223	KIAA1324 like
hsa-miR-3182	MIMAT0015062	1612357	http://www.mirdb.org/cgi-bin/target_detail.cgi?targetID=1612357	312	78	http://www.mirdb.org/cgi-bin/mature_mir.cgi?name=hsa-miR-3182	OTOR	56914	otoraplin
hsa-miR-3182	MIMAT0015062	1611242	http://www.mirdb.org/cgi-bin/target_detail.cgi?targetID=1611242	313	77	http://www.mirdb.org/cgi-bin/mature_mir.cgi?name=hsa-miR-3182	GATAD2B	57459	GATA zinc finger domain containing 2B
hsa-miR-3182	MIMAT0015062	1611281	http://www.mirdb.org/cgi-bin/target_detail.cgi?targetID=1611281	314	77	http://www.mirdb.org/cgi-bin/mature_mir.cgi?name=hsa-miR-3182	ZNF302	55900	zinc finger protein 302
hsa-miR-3182	MIMAT0015062	1611287	http://www.mirdb.org/cgi-bin/target_detail.cgi?targetID=1611287	315	77	http://www.mirdb.org/cgi-bin/mature_mir.cgi?name=hsa-miR-3182	ZMAT1	84460	zinc finger matrin-type 1
hsa-miR-3182	MIMAT0015062	1611328	http://www.mirdb.org/cgi-bin/target_detail.cgi?targetID=1611328	316	77	http://www.mirdb.org/cgi-bin/mature_mir.cgi?name=hsa-miR-3182	RBL2	5934	RB transcriptional corepressor like 2
hsa-miR-3182	MIMAT0015062	1611335	http://www.mirdb.org/cgi-bin/target_detail.cgi?targetID=1611335	317	77	http://www.mirdb.org/cgi-bin/mature_mir.cgi?name=hsa-miR-3182	PDE7A	5150	phosphodiesterase 7A
hsa-miR-3182	MIMAT0015062	1611340	http://www.mirdb.org/cgi-bin/target_detail.cgi?targetID=1611340	318	77	http://www.mirdb.org/cgi-bin/mature_mir.cgi?name=hsa-miR-3182	CIAO2A	84191	cytosolic iron-sulfur assembly component 2A
hsa-miR-3182	MIMAT0015062	1611375	http://www.mirdb.org/cgi-bin/target_detail.cgi?targetID=1611375	319	77	http://www.mirdb.org/cgi-bin/mature_mir.cgi?name=hsa-miR-3182	CADM2	253559	cell adhesion molecule 2
hsa-miR-3182	MIMAT0015062	1611410	http://www.mirdb.org/cgi-bin/target_detail.cgi?targetID=1611410	320	77	http://www.mirdb.org/cgi-bin/mature_mir.cgi?name=hsa-miR-3182	FMOD	2331	fibromodulin
hsa-miR-3182	MIMAT0015062	1611443	http://www.mirdb.org/cgi-bin/target_detail.cgi?targetID=1611443	321	77	http://www.mirdb.org/cgi-bin/mature_mir.cgi?name=hsa-miR-3182	SKIL	6498	SKI like proto-oncogene
hsa-miR-3182	MIMAT0015062	1611490	http://www.mirdb.org/cgi-bin/target_detail.cgi?targetID=1611490	322	77	http://www.mirdb.org/cgi-bin/mature_mir.cgi?name=hsa-miR-3182	RNF103	7844	ring finger protein 103
hsa-miR-3182	MIMAT0015062	1611509	http://www.mirdb.org/cgi-bin/target_detail.cgi?targetID=1611509	323	77	http://www.mirdb.org/cgi-bin/mature_mir.cgi?name=hsa-miR-3182	SLC7A14	57709	solute carrier family 7 member 14
hsa-miR-3182	MIMAT0015062	1611525	http://www.mirdb.org/cgi-bin/target_detail.cgi?targetID=1611525	324	77	http://www.mirdb.org/cgi-bin/mature_mir.cgi?name=hsa-miR-3182	JKAMP	51528	JNK1/MAPK8 associated membrane protein
hsa-miR-3182	MIMAT0015062	1611550	http://www.mirdb.org/cgi-bin/target_detail.cgi?targetID=1611550	325	77	http://www.mirdb.org/cgi-bin/mature_mir.cgi?name=hsa-miR-3182	AMMECR1L	83607	AMMECR1 like
hsa-miR-3182	MIMAT0015062	1611616	http://www.mirdb.org/cgi-bin/target_detail.cgi?targetID=1611616	326	77	http://www.mirdb.org/cgi-bin/mature_mir.cgi?name=hsa-miR-3182	STON2	85439	stonin 2
hsa-miR-3182	MIMAT0015062	1611627	http://www.mirdb.org/cgi-bin/target_detail.cgi?targetID=1611627	327	77	http://www.mirdb.org/cgi-bin/mature_mir.cgi?name=hsa-miR-3182	SREK1	140890	splicing regulatory glutamic acid and lysine rich protein 1
hsa-miR-3182	MIMAT0015062	1611660	http://www.mirdb.org/cgi-bin/target_detail.cgi?targetID=1611660	328	77	http://www.mirdb.org/cgi-bin/mature_mir.cgi?name=hsa-miR-3182	FLRT2	23768	fibronectin leucine rich transmembrane protein 2
hsa-miR-3182	MIMAT0015062	1611680	http://www.mirdb.org/cgi-bin/target_detail.cgi?targetID=1611680	329	77	http://www.mirdb.org/cgi-bin/mature_mir.cgi?name=hsa-miR-3182	RYR2	6262	ryanodine receptor 2
hsa-miR-3182	MIMAT0015062	1611704	http://www.mirdb.org/cgi-bin/target_detail.cgi?targetID=1611704	330	77	http://www.mirdb.org/cgi-bin/mature_mir.cgi?name=hsa-miR-3182	ZNF276	92822	zinc finger protein 276
hsa-miR-3182	MIMAT0015062	1611802	http://www.mirdb.org/cgi-bin/target_detail.cgi?targetID=1611802	331	77	http://www.mirdb.org/cgi-bin/mature_mir.cgi?name=hsa-miR-3182	TENT4B	64282	terminal nucleotidyltransferase 4B
hsa-miR-3182	MIMAT0015062	1611842	http://www.mirdb.org/cgi-bin/target_detail.cgi?targetID=1611842	332	77	http://www.mirdb.org/cgi-bin/mature_mir.cgi?name=hsa-miR-3182	ASPH	444	aspartate beta-hydroxylase
hsa-miR-3182	MIMAT0015062	1611845	http://www.mirdb.org/cgi-bin/target_detail.cgi?targetID=1611845	333	77	http://www.mirdb.org/cgi-bin/mature_mir.cgi?name=hsa-miR-3182	BACE1	23621	beta-secretase 1
hsa-miR-3182	MIMAT0015062	1611917	http://www.mirdb.org/cgi-bin/target_detail.cgi?targetID=1611917	334	77	http://www.mirdb.org/cgi-bin/mature_mir.cgi?name=hsa-miR-3182	PDGFC	56034	platelet derived growth factor C
hsa-miR-3182	MIMAT0015062	1611918	http://www.mirdb.org/cgi-bin/target_detail.cgi?targetID=1611918	335	77	http://www.mirdb.org/cgi-bin/mature_mir.cgi?name=hsa-miR-3182	SOS1	6654	SOS Ras/Rac guanine nucleotide exchange factor 1
hsa-miR-3182	MIMAT0015062	1611920	http://www.mirdb.org/cgi-bin/target_detail.cgi?targetID=1611920	336	77	http://www.mirdb.org/cgi-bin/mature_mir.cgi?name=hsa-miR-3182	KLF6	1316	Kruppel like factor 6
hsa-miR-3182	MIMAT0015062	1611922	http://www.mirdb.org/cgi-bin/target_detail.cgi?targetID=1611922	337	77	http://www.mirdb.org/cgi-bin/mature_mir.cgi?name=hsa-miR-3182	TBX18	9096	T-box 18
hsa-miR-3182	MIMAT0015062	1611935	http://www.mirdb.org/cgi-bin/target_detail.cgi?targetID=1611935	338	77	http://www.mirdb.org/cgi-bin/mature_mir.cgi?name=hsa-miR-3182	PHACTR4	65979	phosphatase and actin regulator 4
hsa-miR-3182	MIMAT0015062	1612132	http://www.mirdb.org/cgi-bin/target_detail.cgi?targetID=1612132	339	77	http://www.mirdb.org/cgi-bin/mature_mir.cgi?name=hsa-miR-3182	PAPOLA	10914	poly(A) polymerase alpha
hsa-miR-3182	MIMAT0015062	1612142	http://www.mirdb.org/cgi-bin/target_detail.cgi?targetID=1612142	340	77	http://www.mirdb.org/cgi-bin/mature_mir.cgi?name=hsa-miR-3182	LCORL	254251	ligand dependent nuclear receptor corepressor like
hsa-miR-3182	MIMAT0015062	1611239	http://www.mirdb.org/cgi-bin/target_detail.cgi?targetID=1611239	341	76	http://www.mirdb.org/cgi-bin/mature_mir.cgi?name=hsa-miR-3182	ZNF99	7652	zinc finger protein 99
hsa-miR-3182	MIMAT0015062	1611322	http://www.mirdb.org/cgi-bin/target_detail.cgi?targetID=1611322	342	76	http://www.mirdb.org/cgi-bin/mature_mir.cgi?name=hsa-miR-3182	EVC	2121	EvC ciliary complex subunit 1
hsa-miR-3182	MIMAT0015062	1611396	http://www.mirdb.org/cgi-bin/target_detail.cgi?targetID=1611396	343	76	http://www.mirdb.org/cgi-bin/mature_mir.cgi?name=hsa-miR-3182	ABHD17C	58489	abhydrolase domain containing 17C
hsa-miR-3182	MIMAT0015062	1611486	http://www.mirdb.org/cgi-bin/target_detail.cgi?targetID=1611486	344	76	http://www.mirdb.org/cgi-bin/mature_mir.cgi?name=hsa-miR-3182	MMAA	166785	metabolism of cobalamin associated A
hsa-miR-3182	MIMAT0015062	1611638	http://www.mirdb.org/cgi-bin/target_detail.cgi?targetID=1611638	345	76	http://www.mirdb.org/cgi-bin/mature_mir.cgi?name=hsa-miR-3182	INSR	3643	insulin receptor
hsa-miR-3182	MIMAT0015062	1611674	http://www.mirdb.org/cgi-bin/target_detail.cgi?targetID=1611674	346	76	http://www.mirdb.org/cgi-bin/mature_mir.cgi?name=hsa-miR-3182	ELOVL2	54898	ELOVL fatty acid elongase 2
hsa-miR-3182	MIMAT0015062	1611675	http://www.mirdb.org/cgi-bin/target_detail.cgi?targetID=1611675	347	76	http://www.mirdb.org/cgi-bin/mature_mir.cgi?name=hsa-miR-3182	EP400	57634	E1A binding protein p400
hsa-miR-3182	MIMAT0015062	1611786	http://www.mirdb.org/cgi-bin/target_detail.cgi?targetID=1611786	348	76	http://www.mirdb.org/cgi-bin/mature_mir.cgi?name=hsa-miR-3182	PEX3	8504	peroxisomal biogenesis factor 3
hsa-miR-3182	MIMAT0015062	1611814	http://www.mirdb.org/cgi-bin/target_detail.cgi?targetID=1611814	349	76	http://www.mirdb.org/cgi-bin/mature_mir.cgi?name=hsa-miR-3182	EHD3	30845	EH domain containing 3
hsa-miR-3182	MIMAT0015062	1611864	http://www.mirdb.org/cgi-bin/target_detail.cgi?targetID=1611864	350	76	http://www.mirdb.org/cgi-bin/mature_mir.cgi?name=hsa-miR-3182	DDX10	1662	DEAD-box helicase 10
hsa-miR-3182	MIMAT0015062	1611881	http://www.mirdb.org/cgi-bin/target_detail.cgi?targetID=1611881	351	76	http://www.mirdb.org/cgi-bin/mature_mir.cgi?name=hsa-miR-3182	ZBTB33	10009	zinc finger and BTB domain containing 33
hsa-miR-3182	MIMAT0015062	1611883	http://www.mirdb.org/cgi-bin/target_detail.cgi?targetID=1611883	352	76	http://www.mirdb.org/cgi-bin/mature_mir.cgi?name=hsa-miR-3182	FFAR3	2865	free fatty acid receptor 3
hsa-miR-3182	MIMAT0015062	1611988	http://www.mirdb.org/cgi-bin/target_detail.cgi?targetID=1611988	353	76	http://www.mirdb.org/cgi-bin/mature_mir.cgi?name=hsa-miR-3182	DDX17	10521	DEAD-box helicase 17
hsa-miR-3182	MIMAT0015062	1612008	http://www.mirdb.org/cgi-bin/target_detail.cgi?targetID=1612008	354	76	http://www.mirdb.org/cgi-bin/mature_mir.cgi?name=hsa-miR-3182	GTF2H1	2965	general transcription factor IIH subunit 1
hsa-miR-3182	MIMAT0015062	1612031	http://www.mirdb.org/cgi-bin/target_detail.cgi?targetID=1612031	355	76	http://www.mirdb.org/cgi-bin/mature_mir.cgi?name=hsa-miR-3182	SLC20A1	6574	solute carrier family 20 member 1
hsa-miR-3182	MIMAT0015062	1612050	http://www.mirdb.org/cgi-bin/target_detail.cgi?targetID=1612050	356	76	http://www.mirdb.org/cgi-bin/mature_mir.cgi?name=hsa-miR-3182	AMOTL1	154810	angiomotin like 1
hsa-miR-3182	MIMAT0015062	1612141	http://www.mirdb.org/cgi-bin/target_detail.cgi?targetID=1612141	357	76	http://www.mirdb.org/cgi-bin/mature_mir.cgi?name=hsa-miR-3182	TASOR	23272	transcription activation suppressor
hsa-miR-3182	MIMAT0015062	1612176	http://www.mirdb.org/cgi-bin/target_detail.cgi?targetID=1612176	358	76	http://www.mirdb.org/cgi-bin/mature_mir.cgi?name=hsa-miR-3182	CCAR2	57805	cell cycle and apoptosis regulator 2
hsa-miR-3182	MIMAT0015062	1612189	http://www.mirdb.org/cgi-bin/target_detail.cgi?targetID=1612189	359	76	http://www.mirdb.org/cgi-bin/mature_mir.cgi?name=hsa-miR-3182	ASCC3	10973	activating signal cointegrator 1 complex subunit 3
hsa-miR-3182	MIMAT0015062	1612204	http://www.mirdb.org/cgi-bin/target_detail.cgi?targetID=1612204	360	76	http://www.mirdb.org/cgi-bin/mature_mir.cgi?name=hsa-miR-3182	SLC47A2	146802	solute carrier family 47 member 2
hsa-miR-3182	MIMAT0015062	1612301	http://www.mirdb.org/cgi-bin/target_detail.cgi?targetID=1612301	361	76	http://www.mirdb.org/cgi-bin/mature_mir.cgi?name=hsa-miR-3182	ZNF346	23567	zinc finger protein 346
hsa-miR-3182	MIMAT0015062	1612331	http://www.mirdb.org/cgi-bin/target_detail.cgi?targetID=1612331	362	76	http://www.mirdb.org/cgi-bin/mature_mir.cgi?name=hsa-miR-3182	GRIA3	2892	glutamate ionotropic receptor AMPA type subunit 3
hsa-miR-3182	MIMAT0015062	1612337	http://www.mirdb.org/cgi-bin/target_detail.cgi?targetID=1612337	363	76	http://www.mirdb.org/cgi-bin/mature_mir.cgi?name=hsa-miR-3182	SGSH	6448	N-sulfoglucosamine sulfohydrolase
hsa-miR-3182	MIMAT0015062	1611236	http://www.mirdb.org/cgi-bin/target_detail.cgi?targetID=1611236	364	75	http://www.mirdb.org/cgi-bin/mature_mir.cgi?name=hsa-miR-3182	ZNF471	57573	zinc finger protein 471
hsa-miR-3182	MIMAT0015062	1611284	http://www.mirdb.org/cgi-bin/target_detail.cgi?targetID=1611284	365	75	http://www.mirdb.org/cgi-bin/mature_mir.cgi?name=hsa-miR-3182	ABCD2	225	ATP binding cassette subfamily D member 2
hsa-miR-3182	MIMAT0015062	1611307	http://www.mirdb.org/cgi-bin/target_detail.cgi?targetID=1611307	366	75	http://www.mirdb.org/cgi-bin/mature_mir.cgi?name=hsa-miR-3182	RAPGEF4	11069	Rap guanine nucleotide exchange factor 4
hsa-miR-3182	MIMAT0015062	1611454	http://www.mirdb.org/cgi-bin/target_detail.cgi?targetID=1611454	367	75	http://www.mirdb.org/cgi-bin/mature_mir.cgi?name=hsa-miR-3182	NIPSNAP3B	55335	nipsnap homolog 3B
hsa-miR-3182	MIMAT0015062	1611512	http://www.mirdb.org/cgi-bin/target_detail.cgi?targetID=1611512	368	75	http://www.mirdb.org/cgi-bin/mature_mir.cgi?name=hsa-miR-3182	RAI14	26064	retinoic acid induced 14
hsa-miR-3182	MIMAT0015062	1611552	http://www.mirdb.org/cgi-bin/target_detail.cgi?targetID=1611552	369	75	http://www.mirdb.org/cgi-bin/mature_mir.cgi?name=hsa-miR-3182	PMCH	5367	pro-melanin concentrating hormone
hsa-miR-3182	MIMAT0015062	1611611	http://www.mirdb.org/cgi-bin/target_detail.cgi?targetID=1611611	370	75	http://www.mirdb.org/cgi-bin/mature_mir.cgi?name=hsa-miR-3182	BRD8	10902	bromodomain containing 8
hsa-miR-3182	MIMAT0015062	1611647	http://www.mirdb.org/cgi-bin/target_detail.cgi?targetID=1611647	371	75	http://www.mirdb.org/cgi-bin/mature_mir.cgi?name=hsa-miR-3182	ZNF813	126017	zinc finger protein 813
hsa-miR-3182	MIMAT0015062	1611666	http://www.mirdb.org/cgi-bin/target_detail.cgi?targetID=1611666	372	75	http://www.mirdb.org/cgi-bin/mature_mir.cgi?name=hsa-miR-3182	EPDR1	54749	ependymin related 1
hsa-miR-3182	MIMAT0015062	1611708	http://www.mirdb.org/cgi-bin/target_detail.cgi?targetID=1611708	373	75	http://www.mirdb.org/cgi-bin/mature_mir.cgi?name=hsa-miR-3182	PIGX	54965	phosphatidylinositol glycan anchor biosynthesis class X
hsa-miR-3182	MIMAT0015062	1611734	http://www.mirdb.org/cgi-bin/target_detail.cgi?targetID=1611734	374	75	http://www.mirdb.org/cgi-bin/mature_mir.cgi?name=hsa-miR-3182	FUT9	10690	fucosyltransferase 9
hsa-miR-3182	MIMAT0015062	1611736	http://www.mirdb.org/cgi-bin/target_detail.cgi?targetID=1611736	375	75	http://www.mirdb.org/cgi-bin/mature_mir.cgi?name=hsa-miR-3182	DLGAP1	9229	DLG associated protein 1
hsa-miR-3182	MIMAT0015062	1611764	http://www.mirdb.org/cgi-bin/target_detail.cgi?targetID=1611764	376	75	http://www.mirdb.org/cgi-bin/mature_mir.cgi?name=hsa-miR-3182	SERF2	10169	small EDRK-rich factor 2
hsa-miR-3182	MIMAT0015062	1611885	http://www.mirdb.org/cgi-bin/target_detail.cgi?targetID=1611885	377	75	http://www.mirdb.org/cgi-bin/mature_mir.cgi?name=hsa-miR-3182	AGA	175	aspartylglucosaminidase
hsa-miR-3182	MIMAT0015062	1612043	http://www.mirdb.org/cgi-bin/target_detail.cgi?targetID=1612043	378	75	http://www.mirdb.org/cgi-bin/mature_mir.cgi?name=hsa-miR-3182	NAV1	89796	neuron navigator 1
hsa-miR-3182	MIMAT0015062	1612044	http://www.mirdb.org/cgi-bin/target_detail.cgi?targetID=1612044	379	75	http://www.mirdb.org/cgi-bin/mature_mir.cgi?name=hsa-miR-3182	SLC16A9	220963	solute carrier family 16 member 9
hsa-miR-3182	MIMAT0015062	1612090	http://www.mirdb.org/cgi-bin/target_detail.cgi?targetID=1612090	380	75	http://www.mirdb.org/cgi-bin/mature_mir.cgi?name=hsa-miR-3182	GRM6	2916	glutamate metabotropic receptor 6
hsa-miR-3182	MIMAT0015062	1612101	http://www.mirdb.org/cgi-bin/target_detail.cgi?targetID=1612101	381	75	http://www.mirdb.org/cgi-bin/mature_mir.cgi?name=hsa-miR-3182	OTULINL	54491	OTU deubiquitinase with linear linkage specificity like
hsa-miR-3182	MIMAT0015062	1612131	http://www.mirdb.org/cgi-bin/target_detail.cgi?targetID=1612131	382	75	http://www.mirdb.org/cgi-bin/mature_mir.cgi?name=hsa-miR-3182	ABHD8	79575	abhydrolase domain containing 8
hsa-miR-3182	MIMAT0015062	1612229	http://www.mirdb.org/cgi-bin/target_detail.cgi?targetID=1612229	383	75	http://www.mirdb.org/cgi-bin/mature_mir.cgi?name=hsa-miR-3182	ELOVL6	79071	ELOVL fatty acid elongase 6
hsa-miR-3182	MIMAT0015062	1611401	http://www.mirdb.org/cgi-bin/target_detail.cgi?targetID=1611401	384	74	http://www.mirdb.org/cgi-bin/mature_mir.cgi?name=hsa-miR-3182	CCNG2	901	cyclin G2
hsa-miR-3182	MIMAT0015062	1611450	http://www.mirdb.org/cgi-bin/target_detail.cgi?targetID=1611450	385	74	http://www.mirdb.org/cgi-bin/mature_mir.cgi?name=hsa-miR-3182	CDK17	5128	cyclin dependent kinase 17
hsa-miR-3182	MIMAT0015062	1611467	http://www.mirdb.org/cgi-bin/target_detail.cgi?targetID=1611467	386	74	http://www.mirdb.org/cgi-bin/mature_mir.cgi?name=hsa-miR-3182	RIT1	6016	Ras like without CAAX 1
hsa-miR-3182	MIMAT0015062	1611542	http://www.mirdb.org/cgi-bin/target_detail.cgi?targetID=1611542	387	74	http://www.mirdb.org/cgi-bin/mature_mir.cgi?name=hsa-miR-3182	CHN1	1123	chimerin 1
hsa-miR-3182	MIMAT0015062	1611608	http://www.mirdb.org/cgi-bin/target_detail.cgi?targetID=1611608	388	74	http://www.mirdb.org/cgi-bin/mature_mir.cgi?name=hsa-miR-3182	C6orf141	135398	chromosome 6 open reading frame 141
hsa-miR-3182	MIMAT0015062	1611712	http://www.mirdb.org/cgi-bin/target_detail.cgi?targetID=1611712	389	74	http://www.mirdb.org/cgi-bin/mature_mir.cgi?name=hsa-miR-3182	ZNF91	7644	zinc finger protein 91
hsa-miR-3182	MIMAT0015062	1611715	http://www.mirdb.org/cgi-bin/target_detail.cgi?targetID=1611715	390	74	http://www.mirdb.org/cgi-bin/mature_mir.cgi?name=hsa-miR-3182	DHFR2	200895	dihydrofolate reductase 2
hsa-miR-3182	MIMAT0015062	1611773	http://www.mirdb.org/cgi-bin/target_detail.cgi?targetID=1611773	391	74	http://www.mirdb.org/cgi-bin/mature_mir.cgi?name=hsa-miR-3182	FAM111A	63901	family with sequence similarity 111 member A
hsa-miR-3182	MIMAT0015062	1611859	http://www.mirdb.org/cgi-bin/target_detail.cgi?targetID=1611859	392	74	http://www.mirdb.org/cgi-bin/mature_mir.cgi?name=hsa-miR-3182	RNF180	285671	ring finger protein 180
hsa-miR-3182	MIMAT0015062	1612113	http://www.mirdb.org/cgi-bin/target_detail.cgi?targetID=1612113	393	74	http://www.mirdb.org/cgi-bin/mature_mir.cgi?name=hsa-miR-3182	SLAIN2	57606	SLAIN motif family member 2
hsa-miR-3182	MIMAT0015062	1612126	http://www.mirdb.org/cgi-bin/target_detail.cgi?targetID=1612126	394	74	http://www.mirdb.org/cgi-bin/mature_mir.cgi?name=hsa-miR-3182	RAG1	5896	recombination activating 1
hsa-miR-3182	MIMAT0015062	1612179	http://www.mirdb.org/cgi-bin/target_detail.cgi?targetID=1612179	395	74	http://www.mirdb.org/cgi-bin/mature_mir.cgi?name=hsa-miR-3182	SPOCK2	9806	SPARC (osteonectin), cwcv and kazal like domains proteoglycan 2
hsa-miR-3182	MIMAT0015062	1612182	http://www.mirdb.org/cgi-bin/target_detail.cgi?targetID=1612182	396	74	http://www.mirdb.org/cgi-bin/mature_mir.cgi?name=hsa-miR-3182	YY2	404281	YY2 transcription factor
hsa-miR-3182	MIMAT0015062	1612194	http://www.mirdb.org/cgi-bin/target_detail.cgi?targetID=1612194	397	74	http://www.mirdb.org/cgi-bin/mature_mir.cgi?name=hsa-miR-3182	ARMC6	93436	armadillo repeat containing 6
hsa-miR-3182	MIMAT0015062	1612320	http://www.mirdb.org/cgi-bin/target_detail.cgi?targetID=1612320	398	74	http://www.mirdb.org/cgi-bin/mature_mir.cgi?name=hsa-miR-3182	DAGLA	747	diacylglycerol lipase alpha
hsa-miR-3182	MIMAT0015062	1612326	http://www.mirdb.org/cgi-bin/target_detail.cgi?targetID=1612326	399	74	http://www.mirdb.org/cgi-bin/mature_mir.cgi?name=hsa-miR-3182	KLHL18	23276	kelch like family member 18
hsa-miR-3182	MIMAT0015062	1612329	http://www.mirdb.org/cgi-bin/target_detail.cgi?targetID=1612329	400	74	http://www.mirdb.org/cgi-bin/mature_mir.cgi?name=hsa-miR-3182	CLEC9A	283420	C-type lectin domain containing 9A
hsa-miR-3182	MIMAT0015062	1611247	http://www.mirdb.org/cgi-bin/target_detail.cgi?targetID=1611247	401	73	http://www.mirdb.org/cgi-bin/mature_mir.cgi?name=hsa-miR-3182	TNFRSF8	943	TNF receptor superfamily member 8
hsa-miR-3182	MIMAT0015062	1611305	http://www.mirdb.org/cgi-bin/target_detail.cgi?targetID=1611305	402	73	http://www.mirdb.org/cgi-bin/mature_mir.cgi?name=hsa-miR-3182	LRRC34	151827	leucine rich repeat containing 34
hsa-miR-3182	MIMAT0015062	1611313	http://www.mirdb.org/cgi-bin/target_detail.cgi?targetID=1611313	403	73	http://www.mirdb.org/cgi-bin/mature_mir.cgi?name=hsa-miR-3182	NDC1	55706	NDC1 transmembrane nucleoporin
hsa-miR-3182	MIMAT0015062	1611332	http://www.mirdb.org/cgi-bin/target_detail.cgi?targetID=1611332	404	73	http://www.mirdb.org/cgi-bin/mature_mir.cgi?name=hsa-miR-3182	VAV3	10451	vav guanine nucleotide exchange factor 3
hsa-miR-3182	MIMAT0015062	1611336	http://www.mirdb.org/cgi-bin/target_detail.cgi?targetID=1611336	405	73	http://www.mirdb.org/cgi-bin/mature_mir.cgi?name=hsa-miR-3182	SLC30A7	148867	solute carrier family 30 member 7
hsa-miR-3182	MIMAT0015062	1611476	http://www.mirdb.org/cgi-bin/target_detail.cgi?targetID=1611476	406	73	http://www.mirdb.org/cgi-bin/mature_mir.cgi?name=hsa-miR-3182	ATMIN	23300	ATM interactor
hsa-miR-3182	MIMAT0015062	1611511	http://www.mirdb.org/cgi-bin/target_detail.cgi?targetID=1611511	407	73	http://www.mirdb.org/cgi-bin/mature_mir.cgi?name=hsa-miR-3182	TSC1	7248	TSC complex subunit 1
hsa-miR-3182	MIMAT0015062	1611583	http://www.mirdb.org/cgi-bin/target_detail.cgi?targetID=1611583	408	73	http://www.mirdb.org/cgi-bin/mature_mir.cgi?name=hsa-miR-3182	UNC13C	440279	unc-13 homolog C
hsa-miR-3182	MIMAT0015062	1611588	http://www.mirdb.org/cgi-bin/target_detail.cgi?targetID=1611588	409	73	http://www.mirdb.org/cgi-bin/mature_mir.cgi?name=hsa-miR-3182	BNIP2	663	BCL2 interacting protein 2
hsa-miR-3182	MIMAT0015062	1611597	http://www.mirdb.org/cgi-bin/target_detail.cgi?targetID=1611597	410	73	http://www.mirdb.org/cgi-bin/mature_mir.cgi?name=hsa-miR-3182	CNOT2	4848	CCR4-NOT transcription complex subunit 2
hsa-miR-3182	MIMAT0015062	1611618	http://www.mirdb.org/cgi-bin/target_detail.cgi?targetID=1611618	411	73	http://www.mirdb.org/cgi-bin/mature_mir.cgi?name=hsa-miR-3182	AFF2	2334	AF4/FMR2 family member 2
hsa-miR-3182	MIMAT0015062	1611716	http://www.mirdb.org/cgi-bin/target_detail.cgi?targetID=1611716	412	73	http://www.mirdb.org/cgi-bin/mature_mir.cgi?name=hsa-miR-3182	DPY19L3	147991	dpy-19 like C-mannosyltransferase 3
hsa-miR-3182	MIMAT0015062	1611768	http://www.mirdb.org/cgi-bin/target_detail.cgi?targetID=1611768	413	73	http://www.mirdb.org/cgi-bin/mature_mir.cgi?name=hsa-miR-3182	PNN	5411	pinin, desmosome associated protein
hsa-miR-3182	MIMAT0015062	1611803	http://www.mirdb.org/cgi-bin/target_detail.cgi?targetID=1611803	414	73	http://www.mirdb.org/cgi-bin/mature_mir.cgi?name=hsa-miR-3182	KLF7	8609	Kruppel like factor 7
hsa-miR-3182	MIMAT0015062	1611834	http://www.mirdb.org/cgi-bin/target_detail.cgi?targetID=1611834	415	73	http://www.mirdb.org/cgi-bin/mature_mir.cgi?name=hsa-miR-3182	USP46	64854	ubiquitin specific peptidase 46
hsa-miR-3182	MIMAT0015062	1611840	http://www.mirdb.org/cgi-bin/target_detail.cgi?targetID=1611840	416	73	http://www.mirdb.org/cgi-bin/mature_mir.cgi?name=hsa-miR-3182	SLC52A1	55065	solute carrier family 52 member 1
hsa-miR-3182	MIMAT0015062	1611871	http://www.mirdb.org/cgi-bin/target_detail.cgi?targetID=1611871	417	73	http://www.mirdb.org/cgi-bin/mature_mir.cgi?name=hsa-miR-3182	VDAC1	7416	voltage dependent anion channel 1
hsa-miR-3182	MIMAT0015062	1612009	http://www.mirdb.org/cgi-bin/target_detail.cgi?targetID=1612009	418	73	http://www.mirdb.org/cgi-bin/mature_mir.cgi?name=hsa-miR-3182	IRAK1BP1	134728	interleukin 1 receptor associated kinase 1 binding protein 1
hsa-miR-3182	MIMAT0015062	1612112	http://www.mirdb.org/cgi-bin/target_detail.cgi?targetID=1612112	419	73	http://www.mirdb.org/cgi-bin/mature_mir.cgi?name=hsa-miR-3182	RIMS3	9783	regulating synaptic membrane exocytosis 3
hsa-miR-3182	MIMAT0015062	1612134	http://www.mirdb.org/cgi-bin/target_detail.cgi?targetID=1612134	420	73	http://www.mirdb.org/cgi-bin/mature_mir.cgi?name=hsa-miR-3182	HLA-DPA1	3113	major histocompatibility complex, class II, DP alpha 1
hsa-miR-3182	MIMAT0015062	1612136	http://www.mirdb.org/cgi-bin/target_detail.cgi?targetID=1612136	421	73	http://www.mirdb.org/cgi-bin/mature_mir.cgi?name=hsa-miR-3182	SLC44A1	23446	solute carrier family 44 member 1
hsa-miR-3182	MIMAT0015062	1612180	http://www.mirdb.org/cgi-bin/target_detail.cgi?targetID=1612180	422	73	http://www.mirdb.org/cgi-bin/mature_mir.cgi?name=hsa-miR-3182	NPVF	64111	neuropeptide VF precursor
hsa-miR-3182	MIMAT0015062	1612234	http://www.mirdb.org/cgi-bin/target_detail.cgi?targetID=1612234	423	73	http://www.mirdb.org/cgi-bin/mature_mir.cgi?name=hsa-miR-3182	TENT5D	169966	terminal nucleotidyltransferase 5D
hsa-miR-3182	MIMAT0015062	1612291	http://www.mirdb.org/cgi-bin/target_detail.cgi?targetID=1612291	424	73	http://www.mirdb.org/cgi-bin/mature_mir.cgi?name=hsa-miR-3182	SSX2IP	117178	SSX family member 2 interacting protein
hsa-miR-3182	MIMAT0015062	1611294	http://www.mirdb.org/cgi-bin/target_detail.cgi?targetID=1611294	425	72	http://www.mirdb.org/cgi-bin/mature_mir.cgi?name=hsa-miR-3182	PLAT	5327	plasminogen activator, tissue type
hsa-miR-3182	MIMAT0015062	1611306	http://www.mirdb.org/cgi-bin/target_detail.cgi?targetID=1611306	426	72	http://www.mirdb.org/cgi-bin/mature_mir.cgi?name=hsa-miR-3182	ELL2	22936	elongation factor for RNA polymerase II 2
hsa-miR-3182	MIMAT0015062	1611368	http://www.mirdb.org/cgi-bin/target_detail.cgi?targetID=1611368	427	72	http://www.mirdb.org/cgi-bin/mature_mir.cgi?name=hsa-miR-3182	HLA-DQA1	3117	major histocompatibility complex, class II, DQ alpha 1
hsa-miR-3182	MIMAT0015062	1611459	http://www.mirdb.org/cgi-bin/target_detail.cgi?targetID=1611459	428	72	http://www.mirdb.org/cgi-bin/mature_mir.cgi?name=hsa-miR-3182	MPDZ	8777	multiple PDZ domain crumbs cell polarity complex component
hsa-miR-3182	MIMAT0015062	1611472	http://www.mirdb.org/cgi-bin/target_detail.cgi?targetID=1611472	429	72	http://www.mirdb.org/cgi-bin/mature_mir.cgi?name=hsa-miR-3182	PTCHD1	139411	patched domain containing 1
hsa-miR-3182	MIMAT0015062	1611508	http://www.mirdb.org/cgi-bin/target_detail.cgi?targetID=1611508	430	72	http://www.mirdb.org/cgi-bin/mature_mir.cgi?name=hsa-miR-3182	C17orf78	284099	chromosome 17 open reading frame 78
hsa-miR-3182	MIMAT0015062	1611518	http://www.mirdb.org/cgi-bin/target_detail.cgi?targetID=1611518	431	72	http://www.mirdb.org/cgi-bin/mature_mir.cgi?name=hsa-miR-3182	RAB6D	150786	RAB6D, member RAS oncogene family
hsa-miR-3182	MIMAT0015062	1611521	http://www.mirdb.org/cgi-bin/target_detail.cgi?targetID=1611521	432	72	http://www.mirdb.org/cgi-bin/mature_mir.cgi?name=hsa-miR-3182	KCNK2	3776	potassium two pore domain channel subfamily K member 2
hsa-miR-3182	MIMAT0015062	1611570	http://www.mirdb.org/cgi-bin/target_detail.cgi?targetID=1611570	433	72	http://www.mirdb.org/cgi-bin/mature_mir.cgi?name=hsa-miR-3182	ZNF451	26036	zinc finger protein 451
hsa-miR-3182	MIMAT0015062	1611577	http://www.mirdb.org/cgi-bin/target_detail.cgi?targetID=1611577	434	72	http://www.mirdb.org/cgi-bin/mature_mir.cgi?name=hsa-miR-3182	NDUFA4L2	56901	NDUFA4, mitochondrial complex associated like 2
hsa-miR-3182	MIMAT0015062	1611599	http://www.mirdb.org/cgi-bin/target_detail.cgi?targetID=1611599	435	72	http://www.mirdb.org/cgi-bin/mature_mir.cgi?name=hsa-miR-3182	ADGRL3	23284	adhesion G protein-coupled receptor L3
hsa-miR-3182	MIMAT0015062	1611615	http://www.mirdb.org/cgi-bin/target_detail.cgi?targetID=1611615	436	72	http://www.mirdb.org/cgi-bin/mature_mir.cgi?name=hsa-miR-3182	IKZF3	22806	IKAROS family zinc finger 3
hsa-miR-3182	MIMAT0015062	1611652	http://www.mirdb.org/cgi-bin/target_detail.cgi?targetID=1611652	437	72	http://www.mirdb.org/cgi-bin/mature_mir.cgi?name=hsa-miR-3182	MAS1	4142	MAS1 proto-oncogene, G protein-coupled receptor
hsa-miR-3182	MIMAT0015062	1611697	http://www.mirdb.org/cgi-bin/target_detail.cgi?targetID=1611697	438	72	http://www.mirdb.org/cgi-bin/mature_mir.cgi?name=hsa-miR-3182	PRDM4	11108	PR/SET domain 4
hsa-miR-3182	MIMAT0015062	1611728	http://www.mirdb.org/cgi-bin/target_detail.cgi?targetID=1611728	439	72	http://www.mirdb.org/cgi-bin/mature_mir.cgi?name=hsa-miR-3182	SIRT5	23408	sirtuin 5
hsa-miR-3182	MIMAT0015062	1611794	http://www.mirdb.org/cgi-bin/target_detail.cgi?targetID=1611794	440	72	http://www.mirdb.org/cgi-bin/mature_mir.cgi?name=hsa-miR-3182	ZNF397	84307	zinc finger protein 397
hsa-miR-3182	MIMAT0015062	1611809	http://www.mirdb.org/cgi-bin/target_detail.cgi?targetID=1611809	441	72	http://www.mirdb.org/cgi-bin/mature_mir.cgi?name=hsa-miR-3182	ENTHD1	150350	ENTH domain containing 1
hsa-miR-3182	MIMAT0015062	1611867	http://www.mirdb.org/cgi-bin/target_detail.cgi?targetID=1611867	442	72	http://www.mirdb.org/cgi-bin/mature_mir.cgi?name=hsa-miR-3182	FAM110B	90362	family with sequence similarity 110 member B
hsa-miR-3182	MIMAT0015062	1611940	http://www.mirdb.org/cgi-bin/target_detail.cgi?targetID=1611940	443	72	http://www.mirdb.org/cgi-bin/mature_mir.cgi?name=hsa-miR-3182	ATP10A	57194	ATPase phospholipid transporting 10A (putative)
hsa-miR-3182	MIMAT0015062	1611956	http://www.mirdb.org/cgi-bin/target_detail.cgi?targetID=1611956	444	72	http://www.mirdb.org/cgi-bin/mature_mir.cgi?name=hsa-miR-3182	KCNA6	3742	potassium voltage-gated channel subfamily A member 6
hsa-miR-3182	MIMAT0015062	1611977	http://www.mirdb.org/cgi-bin/target_detail.cgi?targetID=1611977	445	72	http://www.mirdb.org/cgi-bin/mature_mir.cgi?name=hsa-miR-3182	CNOT6	57472	CCR4-NOT transcription complex subunit 6
hsa-miR-3182	MIMAT0015062	1612000	http://www.mirdb.org/cgi-bin/target_detail.cgi?targetID=1612000	446	72	http://www.mirdb.org/cgi-bin/mature_mir.cgi?name=hsa-miR-3182	CHL1	10752	cell adhesion molecule L1 like
hsa-miR-3182	MIMAT0015062	1612025	http://www.mirdb.org/cgi-bin/target_detail.cgi?targetID=1612025	447	72	http://www.mirdb.org/cgi-bin/mature_mir.cgi?name=hsa-miR-3182	TCERG1	10915	transcription elongation regulator 1
hsa-miR-3182	MIMAT0015062	1612039	http://www.mirdb.org/cgi-bin/target_detail.cgi?targetID=1612039	448	72	http://www.mirdb.org/cgi-bin/mature_mir.cgi?name=hsa-miR-3182	C6orf106	64771	chromosome 6 open reading frame 106
hsa-miR-3182	MIMAT0015062	1612143	http://www.mirdb.org/cgi-bin/target_detail.cgi?targetID=1612143	449	72	http://www.mirdb.org/cgi-bin/mature_mir.cgi?name=hsa-miR-3182	TRIL	9865	TLR4 interactor with leucine rich repeats
hsa-miR-3182	MIMAT0015062	1612147	http://www.mirdb.org/cgi-bin/target_detail.cgi?targetID=1612147	450	72	http://www.mirdb.org/cgi-bin/mature_mir.cgi?name=hsa-miR-3182	MAP4K5	11183	mitogen-activated protein kinase kinase kinase kinase 5
hsa-miR-3182	MIMAT0015062	1612343	http://www.mirdb.org/cgi-bin/target_detail.cgi?targetID=1612343	451	72	http://www.mirdb.org/cgi-bin/mature_mir.cgi?name=hsa-miR-3182	DLG1	1739	discs large MAGUK scaffold protein 1
hsa-miR-3182	MIMAT0015062	1612344	http://www.mirdb.org/cgi-bin/target_detail.cgi?targetID=1612344	452	72	http://www.mirdb.org/cgi-bin/mature_mir.cgi?name=hsa-miR-3182	RP2	6102	RP2, ARL3 GTPase activating protein
hsa-miR-3182	MIMAT0015062	1611256	http://www.mirdb.org/cgi-bin/target_detail.cgi?targetID=1611256	453	71	http://www.mirdb.org/cgi-bin/mature_mir.cgi?name=hsa-miR-3182	GHR	2690	growth hormone receptor
hsa-miR-3182	MIMAT0015062	1611321	http://www.mirdb.org/cgi-bin/target_detail.cgi?targetID=1611321	454	71	http://www.mirdb.org/cgi-bin/mature_mir.cgi?name=hsa-miR-3182	UTRN	7402	utrophin
hsa-miR-3182	MIMAT0015062	1611333	http://www.mirdb.org/cgi-bin/target_detail.cgi?targetID=1611333	455	71	http://www.mirdb.org/cgi-bin/mature_mir.cgi?name=hsa-miR-3182	CAPRIN1	4076	cell cycle associated protein 1
hsa-miR-3182	MIMAT0015062	1611360	http://www.mirdb.org/cgi-bin/target_detail.cgi?targetID=1611360	456	71	http://www.mirdb.org/cgi-bin/mature_mir.cgi?name=hsa-miR-3182	ABCA1	19	ATP binding cassette subfamily A member 1
hsa-miR-3182	MIMAT0015062	1611363	http://www.mirdb.org/cgi-bin/target_detail.cgi?targetID=1611363	457	71	http://www.mirdb.org/cgi-bin/mature_mir.cgi?name=hsa-miR-3182	PANX1	24145	pannexin 1
hsa-miR-3182	MIMAT0015062	1611395	http://www.mirdb.org/cgi-bin/target_detail.cgi?targetID=1611395	458	71	http://www.mirdb.org/cgi-bin/mature_mir.cgi?name=hsa-miR-3182	MRC1	4360	mannose receptor C-type 1
hsa-miR-3182	MIMAT0015062	1611556	http://www.mirdb.org/cgi-bin/target_detail.cgi?targetID=1611556	459	71	http://www.mirdb.org/cgi-bin/mature_mir.cgi?name=hsa-miR-3182	XYLT2	64132	xylosyltransferase 2
hsa-miR-3182	MIMAT0015062	1611565	http://www.mirdb.org/cgi-bin/target_detail.cgi?targetID=1611565	460	71	http://www.mirdb.org/cgi-bin/mature_mir.cgi?name=hsa-miR-3182	B9D1	27077	B9 domain containing 1
hsa-miR-3182	MIMAT0015062	1611612	http://www.mirdb.org/cgi-bin/target_detail.cgi?targetID=1611612	461	71	http://www.mirdb.org/cgi-bin/mature_mir.cgi?name=hsa-miR-3182	STRN	6801	striatin
hsa-miR-3182	MIMAT0015062	1611769	http://www.mirdb.org/cgi-bin/target_detail.cgi?targetID=1611769	462	71	http://www.mirdb.org/cgi-bin/mature_mir.cgi?name=hsa-miR-3182	MOB3B	79817	MOB kinase activator 3B
hsa-miR-3182	MIMAT0015062	1611853	http://www.mirdb.org/cgi-bin/target_detail.cgi?targetID=1611853	463	71	http://www.mirdb.org/cgi-bin/mature_mir.cgi?name=hsa-miR-3182	RBMS3	27303	RNA binding motif single stranded interacting protein 3
hsa-miR-3182	MIMAT0015062	1611953	http://www.mirdb.org/cgi-bin/target_detail.cgi?targetID=1611953	464	71	http://www.mirdb.org/cgi-bin/mature_mir.cgi?name=hsa-miR-3182	ARVCF	421	ARVCF, delta catenin family member
hsa-miR-3182	MIMAT0015062	1611980	http://www.mirdb.org/cgi-bin/target_detail.cgi?targetID=1611980	465	71	http://www.mirdb.org/cgi-bin/mature_mir.cgi?name=hsa-miR-3182	TBX5	6910	T-box 5
hsa-miR-3182	MIMAT0015062	1612011	http://www.mirdb.org/cgi-bin/target_detail.cgi?targetID=1612011	466	71	http://www.mirdb.org/cgi-bin/mature_mir.cgi?name=hsa-miR-3182	PDE1C	5137	phosphodiesterase 1C
hsa-miR-3182	MIMAT0015062	1612018	http://www.mirdb.org/cgi-bin/target_detail.cgi?targetID=1612018	467	71	http://www.mirdb.org/cgi-bin/mature_mir.cgi?name=hsa-miR-3182	NCOA1	8648	nuclear receptor coactivator 1
hsa-miR-3182	MIMAT0015062	1612049	http://www.mirdb.org/cgi-bin/target_detail.cgi?targetID=1612049	468	71	http://www.mirdb.org/cgi-bin/mature_mir.cgi?name=hsa-miR-3182	PTPRO	5800	protein tyrosine phosphatase, receptor type O
hsa-miR-3182	MIMAT0015062	1612070	http://www.mirdb.org/cgi-bin/target_detail.cgi?targetID=1612070	469	71	http://www.mirdb.org/cgi-bin/mature_mir.cgi?name=hsa-miR-3182	MTF2	22823	metal response element binding transcription factor 2
hsa-miR-3182	MIMAT0015062	1612073	http://www.mirdb.org/cgi-bin/target_detail.cgi?targetID=1612073	470	71	http://www.mirdb.org/cgi-bin/mature_mir.cgi?name=hsa-miR-3182	SCUBE3	222663	signal peptide, CUB domain and EGF like domain containing 3
hsa-miR-3182	MIMAT0015062	1612086	http://www.mirdb.org/cgi-bin/target_detail.cgi?targetID=1612086	471	71	http://www.mirdb.org/cgi-bin/mature_mir.cgi?name=hsa-miR-3182	POLI	11201	DNA polymerase iota
hsa-miR-3182	MIMAT0015062	1612242	http://www.mirdb.org/cgi-bin/target_detail.cgi?targetID=1612242	472	71	http://www.mirdb.org/cgi-bin/mature_mir.cgi?name=hsa-miR-3182	FGF2	2247	fibroblast growth factor 2
hsa-miR-3182	MIMAT0015062	1611241	http://www.mirdb.org/cgi-bin/target_detail.cgi?targetID=1611241	473	70	http://www.mirdb.org/cgi-bin/mature_mir.cgi?name=hsa-miR-3182	MRGPRF	116535	MAS related GPR family member F
hsa-miR-3182	MIMAT0015062	1611245	http://www.mirdb.org/cgi-bin/target_detail.cgi?targetID=1611245	474	70	http://www.mirdb.org/cgi-bin/mature_mir.cgi?name=hsa-miR-3182	PDLIM5	10611	PDZ and LIM domain 5
hsa-miR-3182	MIMAT0015062	1611259	http://www.mirdb.org/cgi-bin/target_detail.cgi?targetID=1611259	475	70	http://www.mirdb.org/cgi-bin/mature_mir.cgi?name=hsa-miR-3182	USP42	84132	ubiquitin specific peptidase 42
hsa-miR-3182	MIMAT0015062	1611289	http://www.mirdb.org/cgi-bin/target_detail.cgi?targetID=1611289	476	70	http://www.mirdb.org/cgi-bin/mature_mir.cgi?name=hsa-miR-3182	FOXP2	93986	forkhead box P2
hsa-miR-3182	MIMAT0015062	1611357	http://www.mirdb.org/cgi-bin/target_detail.cgi?targetID=1611357	477	70	http://www.mirdb.org/cgi-bin/mature_mir.cgi?name=hsa-miR-3182	C6orf89	221477	chromosome 6 open reading frame 89
hsa-miR-3182	MIMAT0015062	1611405	http://www.mirdb.org/cgi-bin/target_detail.cgi?targetID=1611405	478	70	http://www.mirdb.org/cgi-bin/mature_mir.cgi?name=hsa-miR-3182	CASTOR2	729438	cytosolic arginine sensor for mTORC1 subunit 2
hsa-miR-3182	MIMAT0015062	1611411	http://www.mirdb.org/cgi-bin/target_detail.cgi?targetID=1611411	479	70	http://www.mirdb.org/cgi-bin/mature_mir.cgi?name=hsa-miR-3182	ZNF695	57116	zinc finger protein 695
hsa-miR-3182	MIMAT0015062	1611466	http://www.mirdb.org/cgi-bin/target_detail.cgi?targetID=1611466	480	70	http://www.mirdb.org/cgi-bin/mature_mir.cgi?name=hsa-miR-3182	POLR2M	81488	RNA polymerase II subunit M
hsa-miR-3182	MIMAT0015062	1611513	http://www.mirdb.org/cgi-bin/target_detail.cgi?targetID=1611513	481	70	http://www.mirdb.org/cgi-bin/mature_mir.cgi?name=hsa-miR-3182	PI15	51050	peptidase inhibitor 15
hsa-miR-3182	MIMAT0015062	1611551	http://www.mirdb.org/cgi-bin/target_detail.cgi?targetID=1611551	482	70	http://www.mirdb.org/cgi-bin/mature_mir.cgi?name=hsa-miR-3182	CDH2	1000	cadherin 2
hsa-miR-3182	MIMAT0015062	1611593	http://www.mirdb.org/cgi-bin/target_detail.cgi?targetID=1611593	483	70	http://www.mirdb.org/cgi-bin/mature_mir.cgi?name=hsa-miR-3182	RNLS	55328	renalase, FAD dependent amine oxidase
hsa-miR-3182	MIMAT0015062	1611636	http://www.mirdb.org/cgi-bin/target_detail.cgi?targetID=1611636	484	70	http://www.mirdb.org/cgi-bin/mature_mir.cgi?name=hsa-miR-3182	PDS5A	23244	PDS5 cohesin associated factor A
hsa-miR-3182	MIMAT0015062	1611669	http://www.mirdb.org/cgi-bin/target_detail.cgi?targetID=1611669	485	70	http://www.mirdb.org/cgi-bin/mature_mir.cgi?name=hsa-miR-3182	RAB12	201475	RAB12, member RAS oncogene family
hsa-miR-3182	MIMAT0015062	1611691	http://www.mirdb.org/cgi-bin/target_detail.cgi?targetID=1611691	486	70	http://www.mirdb.org/cgi-bin/mature_mir.cgi?name=hsa-miR-3182	TAF2	6873	TATA-box binding protein associated factor 2
hsa-miR-3182	MIMAT0015062	1611700	http://www.mirdb.org/cgi-bin/target_detail.cgi?targetID=1611700	487	70	http://www.mirdb.org/cgi-bin/mature_mir.cgi?name=hsa-miR-3182	MRVI1	10335	murine retrovirus integration site 1 homolog
hsa-miR-3182	MIMAT0015062	1611721	http://www.mirdb.org/cgi-bin/target_detail.cgi?targetID=1611721	488	70	http://www.mirdb.org/cgi-bin/mature_mir.cgi?name=hsa-miR-3182	TIMELESS	8914	timeless circadian regulator
hsa-miR-3182	MIMAT0015062	1611790	http://www.mirdb.org/cgi-bin/target_detail.cgi?targetID=1611790	489	70	http://www.mirdb.org/cgi-bin/mature_mir.cgi?name=hsa-miR-3182	KCNK10	54207	potassium two pore domain channel subfamily K member 10
hsa-miR-3182	MIMAT0015062	1611817	http://www.mirdb.org/cgi-bin/target_detail.cgi?targetID=1611817	490	70	http://www.mirdb.org/cgi-bin/mature_mir.cgi?name=hsa-miR-3182	VAMP4	8674	vesicle associated membrane protein 4
hsa-miR-3182	MIMAT0015062	1611821	http://www.mirdb.org/cgi-bin/target_detail.cgi?targetID=1611821	491	70	http://www.mirdb.org/cgi-bin/mature_mir.cgi?name=hsa-miR-3182	DHFR	1719	dihydrofolate reductase
hsa-miR-3182	MIMAT0015062	1611847	http://www.mirdb.org/cgi-bin/target_detail.cgi?targetID=1611847	492	70	http://www.mirdb.org/cgi-bin/mature_mir.cgi?name=hsa-miR-3182	TACC1	6867	transforming acidic coiled-coil containing protein 1
hsa-miR-3182	MIMAT0015062	1611874	http://www.mirdb.org/cgi-bin/target_detail.cgi?targetID=1611874	493	70	http://www.mirdb.org/cgi-bin/mature_mir.cgi?name=hsa-miR-3182	TAB3	257397	TGF-beta activated kinase 1 (MAP3K7) binding protein 3
hsa-miR-3182	MIMAT0015062	1611909	http://www.mirdb.org/cgi-bin/target_detail.cgi?targetID=1611909	494	70	http://www.mirdb.org/cgi-bin/mature_mir.cgi?name=hsa-miR-3182	ZNF704	619279	zinc finger protein 704
hsa-miR-3182	MIMAT0015062	1611919	http://www.mirdb.org/cgi-bin/target_detail.cgi?targetID=1611919	495	70	http://www.mirdb.org/cgi-bin/mature_mir.cgi?name=hsa-miR-3182	ZDHHC15	158866	zinc finger DHHC-type containing 15
hsa-miR-3182	MIMAT0015062	1612184	http://www.mirdb.org/cgi-bin/target_detail.cgi?targetID=1612184	496	70	http://www.mirdb.org/cgi-bin/mature_mir.cgi?name=hsa-miR-3182	CCND2	894	cyclin D2
hsa-miR-3182	MIMAT0015062	1612258	http://www.mirdb.org/cgi-bin/target_detail.cgi?targetID=1612258	497	70	http://www.mirdb.org/cgi-bin/mature_mir.cgi?name=hsa-miR-3182	STOX2	56977	storkhead box 2
hsa-miR-3182	MIMAT0015062	1612349	http://www.mirdb.org/cgi-bin/target_detail.cgi?targetID=1612349	498	70	http://www.mirdb.org/cgi-bin/mature_mir.cgi?name=hsa-miR-3182	ELOVL7	79993	ELOVL fatty acid elongase 7
hsa-miR-3182	MIMAT0015062	1611291	http://www.mirdb.org/cgi-bin/target_detail.cgi?targetID=1611291	499	69	http://www.mirdb.org/cgi-bin/mature_mir.cgi?name=hsa-miR-3182	TMOD1	7111	tropomodulin 1
hsa-miR-3182	MIMAT0015062	1611300	http://www.mirdb.org/cgi-bin/target_detail.cgi?targetID=1611300	500	69	http://www.mirdb.org/cgi-bin/mature_mir.cgi?name=hsa-miR-3182	TINF2	26277	TERF1 interacting nuclear factor 2
hsa-miR-3182	MIMAT0015062	1611312	http://www.mirdb.org/cgi-bin/target_detail.cgi?targetID=1611312	501	69	http://www.mirdb.org/cgi-bin/mature_mir.cgi?name=hsa-miR-3182	PIAS2	9063	protein inhibitor of activated STAT 2
hsa-miR-3182	MIMAT0015062	1611366	http://www.mirdb.org/cgi-bin/target_detail.cgi?targetID=1611366	502	69	http://www.mirdb.org/cgi-bin/mature_mir.cgi?name=hsa-miR-3182	SP1	6667	Sp1 transcription factor
hsa-miR-3182	MIMAT0015062	1611491	http://www.mirdb.org/cgi-bin/target_detail.cgi?targetID=1611491	503	69	http://www.mirdb.org/cgi-bin/mature_mir.cgi?name=hsa-miR-3182	PTCHD4	442213	patched domain containing 4
hsa-miR-3182	MIMAT0015062	1611510	http://www.mirdb.org/cgi-bin/target_detail.cgi?targetID=1611510	504	69	http://www.mirdb.org/cgi-bin/mature_mir.cgi?name=hsa-miR-3182	ICA1L	130026	islet cell autoantigen 1 like
hsa-miR-3182	MIMAT0015062	1611559	http://www.mirdb.org/cgi-bin/target_detail.cgi?targetID=1611559	505	69	http://www.mirdb.org/cgi-bin/mature_mir.cgi?name=hsa-miR-3182	ZNF677	342926	zinc finger protein 677
hsa-miR-3182	MIMAT0015062	1611566	http://www.mirdb.org/cgi-bin/target_detail.cgi?targetID=1611566	506	69	http://www.mirdb.org/cgi-bin/mature_mir.cgi?name=hsa-miR-3182	PASK	23178	PAS domain containing serine/threonine kinase
hsa-miR-3182	MIMAT0015062	1611581	http://www.mirdb.org/cgi-bin/target_detail.cgi?targetID=1611581	507	69	http://www.mirdb.org/cgi-bin/mature_mir.cgi?name=hsa-miR-3182	FBXO11	80204	F-box protein 11
hsa-miR-3182	MIMAT0015062	1611590	http://www.mirdb.org/cgi-bin/target_detail.cgi?targetID=1611590	508	69	http://www.mirdb.org/cgi-bin/mature_mir.cgi?name=hsa-miR-3182	LBR	3930	lamin B receptor
hsa-miR-3182	MIMAT0015062	1611682	http://www.mirdb.org/cgi-bin/target_detail.cgi?targetID=1611682	509	69	http://www.mirdb.org/cgi-bin/mature_mir.cgi?name=hsa-miR-3182	DUSP3	1845	dual specificity phosphatase 3
hsa-miR-3182	MIMAT0015062	1611702	http://www.mirdb.org/cgi-bin/target_detail.cgi?targetID=1611702	510	69	http://www.mirdb.org/cgi-bin/mature_mir.cgi?name=hsa-miR-3182	SF3B3	23450	splicing factor 3b subunit 3
hsa-miR-3182	MIMAT0015062	1611816	http://www.mirdb.org/cgi-bin/target_detail.cgi?targetID=1611816	511	69	http://www.mirdb.org/cgi-bin/mature_mir.cgi?name=hsa-miR-3182	DMRT1	1761	doublesex and mab-3 related transcription factor 1
hsa-miR-3182	MIMAT0015062	1611999	http://www.mirdb.org/cgi-bin/target_detail.cgi?targetID=1611999	512	69	http://www.mirdb.org/cgi-bin/mature_mir.cgi?name=hsa-miR-3182	KCNAB1	7881	potassium voltage-gated channel subfamily A member regulatory beta subunit 1
hsa-miR-3182	MIMAT0015062	1612005	http://www.mirdb.org/cgi-bin/target_detail.cgi?targetID=1612005	513	69	http://www.mirdb.org/cgi-bin/mature_mir.cgi?name=hsa-miR-3182	LRCH4	4034	leucine rich repeats and calponin homology domain containing 4
hsa-miR-3182	MIMAT0015062	1612013	http://www.mirdb.org/cgi-bin/target_detail.cgi?targetID=1612013	514	69	http://www.mirdb.org/cgi-bin/mature_mir.cgi?name=hsa-miR-3182	C15orf40	123207	chromosome 15 open reading frame 40
hsa-miR-3182	MIMAT0015062	1612093	http://www.mirdb.org/cgi-bin/target_detail.cgi?targetID=1612093	515	69	http://www.mirdb.org/cgi-bin/mature_mir.cgi?name=hsa-miR-3182	TANK	10010	TRAF family member associated NFKB activator
hsa-miR-3182	MIMAT0015062	1612115	http://www.mirdb.org/cgi-bin/target_detail.cgi?targetID=1612115	516	69	http://www.mirdb.org/cgi-bin/mature_mir.cgi?name=hsa-miR-3182	SRSF11	9295	serine and arginine rich splicing factor 11
hsa-miR-3182	MIMAT0015062	1612144	http://www.mirdb.org/cgi-bin/target_detail.cgi?targetID=1612144	517	69	http://www.mirdb.org/cgi-bin/mature_mir.cgi?name=hsa-miR-3182	WDR20	91833	WD repeat domain 20
hsa-miR-3182	MIMAT0015062	1612241	http://www.mirdb.org/cgi-bin/target_detail.cgi?targetID=1612241	518	69	http://www.mirdb.org/cgi-bin/mature_mir.cgi?name=hsa-miR-3182	PPM1L	151742	protein phosphatase, Mg2+/Mn2+ dependent 1L
hsa-miR-3182	MIMAT0015062	1612287	http://www.mirdb.org/cgi-bin/target_detail.cgi?targetID=1612287	519	69	http://www.mirdb.org/cgi-bin/mature_mir.cgi?name=hsa-miR-3182	ZNF124	7678	zinc finger protein 124
hsa-miR-3182	MIMAT0015062	1612298	http://www.mirdb.org/cgi-bin/target_detail.cgi?targetID=1612298	520	69	http://www.mirdb.org/cgi-bin/mature_mir.cgi?name=hsa-miR-3182	TIMM17A	10440	translocase of inner mitochondrial membrane 17A
hsa-miR-3182	MIMAT0015062	1612299	http://www.mirdb.org/cgi-bin/target_detail.cgi?targetID=1612299	521	69	http://www.mirdb.org/cgi-bin/mature_mir.cgi?name=hsa-miR-3182	CMTM4	146223	CKLF like MARVEL transmembrane domain containing 4
hsa-miR-3182	MIMAT0015062	1612314	http://www.mirdb.org/cgi-bin/target_detail.cgi?targetID=1612314	522	69	http://www.mirdb.org/cgi-bin/mature_mir.cgi?name=hsa-miR-3182	PIK3AP1	118788	phosphoinositide-3-kinase adaptor protein 1
hsa-miR-3182	MIMAT0015062	1612319	http://www.mirdb.org/cgi-bin/target_detail.cgi?targetID=1612319	523	69	http://www.mirdb.org/cgi-bin/mature_mir.cgi?name=hsa-miR-3182	STX3	6809	syntaxin 3
hsa-miR-3182	MIMAT0015062	1612341	http://www.mirdb.org/cgi-bin/target_detail.cgi?targetID=1612341	524	69	http://www.mirdb.org/cgi-bin/mature_mir.cgi?name=hsa-miR-3182	ENTPD6	955	ectonucleoside triphosphate diphosphohydrolase 6 (putative)
hsa-miR-3182	MIMAT0015062	1611422	http://www.mirdb.org/cgi-bin/target_detail.cgi?targetID=1611422	525	68	http://www.mirdb.org/cgi-bin/mature_mir.cgi?name=hsa-miR-3182	SPACA9	11092	sperm acrosome associated 9
hsa-miR-3182	MIMAT0015062	1611465	http://www.mirdb.org/cgi-bin/target_detail.cgi?targetID=1611465	526	68	http://www.mirdb.org/cgi-bin/mature_mir.cgi?name=hsa-miR-3182	PIP4K2C	79837	phosphatidylinositol-5-phosphate 4-kinase type 2 gamma
hsa-miR-3182	MIMAT0015062	1611563	http://www.mirdb.org/cgi-bin/target_detail.cgi?targetID=1611563	527	68	http://www.mirdb.org/cgi-bin/mature_mir.cgi?name=hsa-miR-3182	ZFAND4	93550	zinc finger AN1-type containing 4
hsa-miR-3182	MIMAT0015062	1611672	http://www.mirdb.org/cgi-bin/target_detail.cgi?targetID=1611672	528	68	http://www.mirdb.org/cgi-bin/mature_mir.cgi?name=hsa-miR-3182	SPRTN	83932	SprT-like N-terminal domain
hsa-miR-3182	MIMAT0015062	1611695	http://www.mirdb.org/cgi-bin/target_detail.cgi?targetID=1611695	529	68	http://www.mirdb.org/cgi-bin/mature_mir.cgi?name=hsa-miR-3182	KRTAP4-6	81871	keratin associated protein 4-6
hsa-miR-3182	MIMAT0015062	1611706	http://www.mirdb.org/cgi-bin/target_detail.cgi?targetID=1611706	530	68	http://www.mirdb.org/cgi-bin/mature_mir.cgi?name=hsa-miR-3182	POU1F1	5449	POU class 1 homeobox 1
hsa-miR-3182	MIMAT0015062	1611717	http://www.mirdb.org/cgi-bin/target_detail.cgi?targetID=1611717	531	68	http://www.mirdb.org/cgi-bin/mature_mir.cgi?name=hsa-miR-3182	FNDC3B	64778	fibronectin type III domain containing 3B
hsa-miR-3182	MIMAT0015062	1611763	http://www.mirdb.org/cgi-bin/target_detail.cgi?targetID=1611763	532	68	http://www.mirdb.org/cgi-bin/mature_mir.cgi?name=hsa-miR-3182	ORC4	5000	origin recognition complex subunit 4
hsa-miR-3182	MIMAT0015062	1611775	http://www.mirdb.org/cgi-bin/target_detail.cgi?targetID=1611775	533	68	http://www.mirdb.org/cgi-bin/mature_mir.cgi?name=hsa-miR-3182	MBTPS2	51360	membrane bound transcription factor peptidase, site 2
hsa-miR-3182	MIMAT0015062	1611791	http://www.mirdb.org/cgi-bin/target_detail.cgi?targetID=1611791	534	68	http://www.mirdb.org/cgi-bin/mature_mir.cgi?name=hsa-miR-3182	PTGFRN	5738	prostaglandin F2 receptor inhibitor
hsa-miR-3182	MIMAT0015062	1611807	http://www.mirdb.org/cgi-bin/target_detail.cgi?targetID=1611807	535	68	http://www.mirdb.org/cgi-bin/mature_mir.cgi?name=hsa-miR-3182	ANKRD28	23243	ankyrin repeat domain 28
hsa-miR-3182	MIMAT0015062	1611827	http://www.mirdb.org/cgi-bin/target_detail.cgi?targetID=1611827	536	68	http://www.mirdb.org/cgi-bin/mature_mir.cgi?name=hsa-miR-3182	C10orf25	220979	chromosome 10 open reading frame 25
hsa-miR-3182	MIMAT0015062	1611830	http://www.mirdb.org/cgi-bin/target_detail.cgi?targetID=1611830	537	68	http://www.mirdb.org/cgi-bin/mature_mir.cgi?name=hsa-miR-3182	YAE1	57002	YAE1, ABCE1 maturation factor
hsa-miR-3182	MIMAT0015062	1611875	http://www.mirdb.org/cgi-bin/target_detail.cgi?targetID=1611875	538	68	http://www.mirdb.org/cgi-bin/mature_mir.cgi?name=hsa-miR-3182	MARK4	57787	microtubule affinity regulating kinase 4
hsa-miR-3182	MIMAT0015062	1611901	http://www.mirdb.org/cgi-bin/target_detail.cgi?targetID=1611901	539	68	http://www.mirdb.org/cgi-bin/mature_mir.cgi?name=hsa-miR-3182	ZNF90	7643	zinc finger protein 90
hsa-miR-3182	MIMAT0015062	1611944	http://www.mirdb.org/cgi-bin/target_detail.cgi?targetID=1611944	540	68	http://www.mirdb.org/cgi-bin/mature_mir.cgi?name=hsa-miR-3182	DUSP19	142679	dual specificity phosphatase 19
hsa-miR-3182	MIMAT0015062	1611950	http://www.mirdb.org/cgi-bin/target_detail.cgi?targetID=1611950	541	68	http://www.mirdb.org/cgi-bin/mature_mir.cgi?name=hsa-miR-3182	KIF5B	3799	kinesin family member 5B
hsa-miR-3182	MIMAT0015062	1611982	http://www.mirdb.org/cgi-bin/target_detail.cgi?targetID=1611982	542	68	http://www.mirdb.org/cgi-bin/mature_mir.cgi?name=hsa-miR-3182	TCF19	6941	transcription factor 19
hsa-miR-3182	MIMAT0015062	1612004	http://www.mirdb.org/cgi-bin/target_detail.cgi?targetID=1612004	543	68	http://www.mirdb.org/cgi-bin/mature_mir.cgi?name=hsa-miR-3182	LHFPL2	10184	LHFPL tetraspan subfamily member 2
hsa-miR-3182	MIMAT0015062	1612022	http://www.mirdb.org/cgi-bin/target_detail.cgi?targetID=1612022	544	68	http://www.mirdb.org/cgi-bin/mature_mir.cgi?name=hsa-miR-3182	GVQW3	100506127	GVQW motif containing 3
hsa-miR-3182	MIMAT0015062	1612116	http://www.mirdb.org/cgi-bin/target_detail.cgi?targetID=1612116	545	68	http://www.mirdb.org/cgi-bin/mature_mir.cgi?name=hsa-miR-3182	BCLAF1	9774	BCL2 associated transcription factor 1
hsa-miR-3182	MIMAT0015062	1612123	http://www.mirdb.org/cgi-bin/target_detail.cgi?targetID=1612123	546	68	http://www.mirdb.org/cgi-bin/mature_mir.cgi?name=hsa-miR-3182	SDHD	6392	succinate dehydrogenase complex subunit D
hsa-miR-3182	MIMAT0015062	1612167	http://www.mirdb.org/cgi-bin/target_detail.cgi?targetID=1612167	547	68	http://www.mirdb.org/cgi-bin/mature_mir.cgi?name=hsa-miR-3182	ZNF33A	7581	zinc finger protein 33A
hsa-miR-3182	MIMAT0015062	1611244	http://www.mirdb.org/cgi-bin/target_detail.cgi?targetID=1611244	548	67	http://www.mirdb.org/cgi-bin/mature_mir.cgi?name=hsa-miR-3182	IL22RA2	116379	interleukin 22 receptor subunit alpha 2
hsa-miR-3182	MIMAT0015062	1611358	http://www.mirdb.org/cgi-bin/target_detail.cgi?targetID=1611358	549	67	http://www.mirdb.org/cgi-bin/mature_mir.cgi?name=hsa-miR-3182	BCL11A	53335	BCL11A, BAF complex component
hsa-miR-3182	MIMAT0015062	1611417	http://www.mirdb.org/cgi-bin/target_detail.cgi?targetID=1611417	550	67	http://www.mirdb.org/cgi-bin/mature_mir.cgi?name=hsa-miR-3182	ZNF765	91661	zinc finger protein 765
hsa-miR-3182	MIMAT0015062	1611433	http://www.mirdb.org/cgi-bin/target_detail.cgi?targetID=1611433	551	67	http://www.mirdb.org/cgi-bin/mature_mir.cgi?name=hsa-miR-3182	DYNC1LI1	51143	dynein cytoplasmic 1 light intermediate chain 1
hsa-miR-3182	MIMAT0015062	1611456	http://www.mirdb.org/cgi-bin/target_detail.cgi?targetID=1611456	552	67	http://www.mirdb.org/cgi-bin/mature_mir.cgi?name=hsa-miR-3182	HSPA14	51182	heat shock protein family A (Hsp70) member 14
hsa-miR-3182	MIMAT0015062	1611494	http://www.mirdb.org/cgi-bin/target_detail.cgi?targetID=1611494	553	67	http://www.mirdb.org/cgi-bin/mature_mir.cgi?name=hsa-miR-3182	MEFV	4210	MEFV, pyrin innate immunity regulator
hsa-miR-3182	MIMAT0015062	1611503	http://www.mirdb.org/cgi-bin/target_detail.cgi?targetID=1611503	554	67	http://www.mirdb.org/cgi-bin/mature_mir.cgi?name=hsa-miR-3182	SCN1A	6323	sodium voltage-gated channel alpha subunit 1
hsa-miR-3182	MIMAT0015062	1611532	http://www.mirdb.org/cgi-bin/target_detail.cgi?targetID=1611532	555	67	http://www.mirdb.org/cgi-bin/mature_mir.cgi?name=hsa-miR-3182	AKR1C3	8644	aldo-keto reductase family 1 member C3
hsa-miR-3182	MIMAT0015062	1611537	http://www.mirdb.org/cgi-bin/target_detail.cgi?targetID=1611537	556	67	http://www.mirdb.org/cgi-bin/mature_mir.cgi?name=hsa-miR-3182	PMM1	5372	phosphomannomutase 1
hsa-miR-3182	MIMAT0015062	1611663	http://www.mirdb.org/cgi-bin/target_detail.cgi?targetID=1611663	557	67	http://www.mirdb.org/cgi-bin/mature_mir.cgi?name=hsa-miR-3182	ACAT1	38	acetyl-CoA acetyltransferase 1
hsa-miR-3182	MIMAT0015062	1611744	http://www.mirdb.org/cgi-bin/target_detail.cgi?targetID=1611744	558	67	http://www.mirdb.org/cgi-bin/mature_mir.cgi?name=hsa-miR-3182	ZNF543	125919	zinc finger protein 543
hsa-miR-3182	MIMAT0015062	1611755	http://www.mirdb.org/cgi-bin/target_detail.cgi?targetID=1611755	559	67	http://www.mirdb.org/cgi-bin/mature_mir.cgi?name=hsa-miR-3182	TP53INP1	94241	tumor protein p53 inducible nuclear protein 1
hsa-miR-3182	MIMAT0015062	1611908	http://www.mirdb.org/cgi-bin/target_detail.cgi?targetID=1611908	560	67	http://www.mirdb.org/cgi-bin/mature_mir.cgi?name=hsa-miR-3182	ACAD10	80724	acyl-CoA dehydrogenase family member 10
hsa-miR-3182	MIMAT0015062	1611910	http://www.mirdb.org/cgi-bin/target_detail.cgi?targetID=1611910	561	67	http://www.mirdb.org/cgi-bin/mature_mir.cgi?name=hsa-miR-3182	TRAF3	7187	TNF receptor associated factor 3
hsa-miR-3182	MIMAT0015062	1611938	http://www.mirdb.org/cgi-bin/target_detail.cgi?targetID=1611938	562	67	http://www.mirdb.org/cgi-bin/mature_mir.cgi?name=hsa-miR-3182	TAL1	6886	TAL bHLH transcription factor 1, erythroid differentiation factor
hsa-miR-3182	MIMAT0015062	1611957	http://www.mirdb.org/cgi-bin/target_detail.cgi?targetID=1611957	563	67	http://www.mirdb.org/cgi-bin/mature_mir.cgi?name=hsa-miR-3182	FAM49B	51571	family with sequence similarity 49 member B
hsa-miR-3182	MIMAT0015062	1612002	http://www.mirdb.org/cgi-bin/target_detail.cgi?targetID=1612002	564	67	http://www.mirdb.org/cgi-bin/mature_mir.cgi?name=hsa-miR-3182	COL4A3BP	10087	collagen type IV alpha 3 binding protein
hsa-miR-3182	MIMAT0015062	1612155	http://www.mirdb.org/cgi-bin/target_detail.cgi?targetID=1612155	565	67	http://www.mirdb.org/cgi-bin/mature_mir.cgi?name=hsa-miR-3182	PTGS2	5743	prostaglandin-endoperoxide synthase 2
hsa-miR-3182	MIMAT0015062	1612245	http://www.mirdb.org/cgi-bin/target_detail.cgi?targetID=1612245	566	67	http://www.mirdb.org/cgi-bin/mature_mir.cgi?name=hsa-miR-3182	ZNF331	55422	zinc finger protein 331
hsa-miR-3182	MIMAT0015062	1612267	http://www.mirdb.org/cgi-bin/target_detail.cgi?targetID=1612267	567	67	http://www.mirdb.org/cgi-bin/mature_mir.cgi?name=hsa-miR-3182	GRIK3	2899	glutamate ionotropic receptor kainate type subunit 3
hsa-miR-3182	MIMAT0015062	1611295	http://www.mirdb.org/cgi-bin/target_detail.cgi?targetID=1611295	568	66	http://www.mirdb.org/cgi-bin/mature_mir.cgi?name=hsa-miR-3182	ANKRD62	342850	ankyrin repeat domain 62
hsa-miR-3182	MIMAT0015062	1611303	http://www.mirdb.org/cgi-bin/target_detail.cgi?targetID=1611303	569	66	http://www.mirdb.org/cgi-bin/mature_mir.cgi?name=hsa-miR-3182	F2RL1	2150	F2R like trypsin receptor 1
hsa-miR-3182	MIMAT0015062	1611327	http://www.mirdb.org/cgi-bin/target_detail.cgi?targetID=1611327	570	66	http://www.mirdb.org/cgi-bin/mature_mir.cgi?name=hsa-miR-3182	GRAMD4	23151	GRAM domain containing 4
hsa-miR-3182	MIMAT0015062	1611389	http://www.mirdb.org/cgi-bin/target_detail.cgi?targetID=1611389	571	66	http://www.mirdb.org/cgi-bin/mature_mir.cgi?name=hsa-miR-3182	ONECUT2	9480	one cut homeobox 2
hsa-miR-3182	MIMAT0015062	1611413	http://www.mirdb.org/cgi-bin/target_detail.cgi?targetID=1611413	572	66	http://www.mirdb.org/cgi-bin/mature_mir.cgi?name=hsa-miR-3182	ETV1	2115	ETS variant 1
hsa-miR-3182	MIMAT0015062	1611452	http://www.mirdb.org/cgi-bin/target_detail.cgi?targetID=1611452	573	66	http://www.mirdb.org/cgi-bin/mature_mir.cgi?name=hsa-miR-3182	SCN8A	6334	sodium voltage-gated channel alpha subunit 8
hsa-miR-3182	MIMAT0015062	1611468	http://www.mirdb.org/cgi-bin/target_detail.cgi?targetID=1611468	574	66	http://www.mirdb.org/cgi-bin/mature_mir.cgi?name=hsa-miR-3182	TCOF1	6949	treacle ribosome biogenesis factor 1
hsa-miR-3182	MIMAT0015062	1611489	http://www.mirdb.org/cgi-bin/target_detail.cgi?targetID=1611489	575	66	http://www.mirdb.org/cgi-bin/mature_mir.cgi?name=hsa-miR-3182	IKZF2	22807	IKAROS family zinc finger 2
hsa-miR-3182	MIMAT0015062	1611516	http://www.mirdb.org/cgi-bin/target_detail.cgi?targetID=1611516	576	66	http://www.mirdb.org/cgi-bin/mature_mir.cgi?name=hsa-miR-3182	EXOC3L2	90332	exocyst complex component 3 like 2
hsa-miR-3182	MIMAT0015062	1611632	http://www.mirdb.org/cgi-bin/target_detail.cgi?targetID=1611632	577	66	http://www.mirdb.org/cgi-bin/mature_mir.cgi?name=hsa-miR-3182	SPOPL	339745	speckle type BTB/POZ protein like
hsa-miR-3182	MIMAT0015062	1611683	http://www.mirdb.org/cgi-bin/target_detail.cgi?targetID=1611683	578	66	http://www.mirdb.org/cgi-bin/mature_mir.cgi?name=hsa-miR-3182	DIP2B	57609	disco interacting protein 2 homolog B
hsa-miR-3182	MIMAT0015062	1611749	http://www.mirdb.org/cgi-bin/target_detail.cgi?targetID=1611749	579	66	http://www.mirdb.org/cgi-bin/mature_mir.cgi?name=hsa-miR-3182	MGAM	8972	maltase-glucoamylase
hsa-miR-3182	MIMAT0015062	1611788	http://www.mirdb.org/cgi-bin/target_detail.cgi?targetID=1611788	580	66	http://www.mirdb.org/cgi-bin/mature_mir.cgi?name=hsa-miR-3182	DYRK2	8445	dual specificity tyrosine phosphorylation regulated kinase 2
hsa-miR-3182	MIMAT0015062	1611877	http://www.mirdb.org/cgi-bin/target_detail.cgi?targetID=1611877	581	66	http://www.mirdb.org/cgi-bin/mature_mir.cgi?name=hsa-miR-3182	WBP1L	54838	WW domain binding protein 1 like
hsa-miR-3182	MIMAT0015062	1611884	http://www.mirdb.org/cgi-bin/target_detail.cgi?targetID=1611884	582	66	http://www.mirdb.org/cgi-bin/mature_mir.cgi?name=hsa-miR-3182	IGF1	3479	insulin like growth factor 1
hsa-miR-3182	MIMAT0015062	1611942	http://www.mirdb.org/cgi-bin/target_detail.cgi?targetID=1611942	583	66	http://www.mirdb.org/cgi-bin/mature_mir.cgi?name=hsa-miR-3182	SAMD12	401474	sterile alpha motif domain containing 12
hsa-miR-3182	MIMAT0015062	1611965	http://www.mirdb.org/cgi-bin/target_detail.cgi?targetID=1611965	584	66	http://www.mirdb.org/cgi-bin/mature_mir.cgi?name=hsa-miR-3182	CFAP44	55779	cilia and flagella associated protein 44
hsa-miR-3182	MIMAT0015062	1611971	http://www.mirdb.org/cgi-bin/target_detail.cgi?targetID=1611971	585	66	http://www.mirdb.org/cgi-bin/mature_mir.cgi?name=hsa-miR-3182	MCTS1	28985	MCTS1, re-initiation and release factor
hsa-miR-3182	MIMAT0015062	1611976	http://www.mirdb.org/cgi-bin/target_detail.cgi?targetID=1611976	586	66	http://www.mirdb.org/cgi-bin/mature_mir.cgi?name=hsa-miR-3182	ZNF33B	7582	zinc finger protein 33B
hsa-miR-3182	MIMAT0015062	1612045	http://www.mirdb.org/cgi-bin/target_detail.cgi?targetID=1612045	587	66	http://www.mirdb.org/cgi-bin/mature_mir.cgi?name=hsa-miR-3182	MMD	23531	monocyte to macrophage differentiation associated
hsa-miR-3182	MIMAT0015062	1612060	http://www.mirdb.org/cgi-bin/target_detail.cgi?targetID=1612060	588	66	http://www.mirdb.org/cgi-bin/mature_mir.cgi?name=hsa-miR-3182	RGS9	8787	regulator of G protein signaling 9
hsa-miR-3182	MIMAT0015062	1612083	http://www.mirdb.org/cgi-bin/target_detail.cgi?targetID=1612083	589	66	http://www.mirdb.org/cgi-bin/mature_mir.cgi?name=hsa-miR-3182	ABCG4	64137	ATP binding cassette subfamily G member 4
hsa-miR-3182	MIMAT0015062	1612085	http://www.mirdb.org/cgi-bin/target_detail.cgi?targetID=1612085	590	66	http://www.mirdb.org/cgi-bin/mature_mir.cgi?name=hsa-miR-3182	KCTD16	57528	potassium channel tetramerization domain containing 16
hsa-miR-3182	MIMAT0015062	1612108	http://www.mirdb.org/cgi-bin/target_detail.cgi?targetID=1612108	591	66	http://www.mirdb.org/cgi-bin/mature_mir.cgi?name=hsa-miR-3182	CELF5	60680	CUGBP Elav-like family member 5
hsa-miR-3182	MIMAT0015062	1612196	http://www.mirdb.org/cgi-bin/target_detail.cgi?targetID=1612196	592	66	http://www.mirdb.org/cgi-bin/mature_mir.cgi?name=hsa-miR-3182	BCL2L2-PABPN1	100529063	BCL2L2-PABPN1 readthrough
hsa-miR-3182	MIMAT0015062	1612207	http://www.mirdb.org/cgi-bin/target_detail.cgi?targetID=1612207	593	66	http://www.mirdb.org/cgi-bin/mature_mir.cgi?name=hsa-miR-3182	LYZ	4069	lysozyme
hsa-miR-3182	MIMAT0015062	1611264	http://www.mirdb.org/cgi-bin/target_detail.cgi?targetID=1611264	594	65	http://www.mirdb.org/cgi-bin/mature_mir.cgi?name=hsa-miR-3182	ENSA	2029	endosulfine alpha
hsa-miR-3182	MIMAT0015062	1611292	http://www.mirdb.org/cgi-bin/target_detail.cgi?targetID=1611292	595	65	http://www.mirdb.org/cgi-bin/mature_mir.cgi?name=hsa-miR-3182	C1orf198	84886	chromosome 1 open reading frame 198
hsa-miR-3182	MIMAT0015062	1611378	http://www.mirdb.org/cgi-bin/target_detail.cgi?targetID=1611378	596	65	http://www.mirdb.org/cgi-bin/mature_mir.cgi?name=hsa-miR-3182	NUP153	9972	nucleoporin 153
hsa-miR-3182	MIMAT0015062	1611397	http://www.mirdb.org/cgi-bin/target_detail.cgi?targetID=1611397	597	65	http://www.mirdb.org/cgi-bin/mature_mir.cgi?name=hsa-miR-3182	ABHD10	55347	abhydrolase domain containing 10
hsa-miR-3182	MIMAT0015062	1611415	http://www.mirdb.org/cgi-bin/target_detail.cgi?targetID=1611415	598	65	http://www.mirdb.org/cgi-bin/mature_mir.cgi?name=hsa-miR-3182	RAB6C	84084	RAB6C, member RAS oncogene family
hsa-miR-3182	MIMAT0015062	1611496	http://www.mirdb.org/cgi-bin/target_detail.cgi?targetID=1611496	599	65	http://www.mirdb.org/cgi-bin/mature_mir.cgi?name=hsa-miR-3182	ABHD5	51099	abhydrolase domain containing 5
hsa-miR-3182	MIMAT0015062	1611499	http://www.mirdb.org/cgi-bin/target_detail.cgi?targetID=1611499	600	65	http://www.mirdb.org/cgi-bin/mature_mir.cgi?name=hsa-miR-3182	GATA6	2627	GATA binding protein 6
hsa-miR-3182	MIMAT0015062	1611500	http://www.mirdb.org/cgi-bin/target_detail.cgi?targetID=1611500	601	65	http://www.mirdb.org/cgi-bin/mature_mir.cgi?name=hsa-miR-3182	IST1	9798	IST1, ESCRT-III associated factor
hsa-miR-3182	MIMAT0015062	1611621	http://www.mirdb.org/cgi-bin/target_detail.cgi?targetID=1611621	602	65	http://www.mirdb.org/cgi-bin/mature_mir.cgi?name=hsa-miR-3182	LONRF3	79836	LON peptidase N-terminal domain and ring finger 3
hsa-miR-3182	MIMAT0015062	1611646	http://www.mirdb.org/cgi-bin/target_detail.cgi?targetID=1611646	603	65	http://www.mirdb.org/cgi-bin/mature_mir.cgi?name=hsa-miR-3182	GJA1	2697	gap junction protein alpha 1
hsa-miR-3182	MIMAT0015062	1611667	http://www.mirdb.org/cgi-bin/target_detail.cgi?targetID=1611667	604	65	http://www.mirdb.org/cgi-bin/mature_mir.cgi?name=hsa-miR-3182	CDK6	1021	cyclin dependent kinase 6
hsa-miR-3182	MIMAT0015062	1611681	http://www.mirdb.org/cgi-bin/target_detail.cgi?targetID=1611681	605	65	http://www.mirdb.org/cgi-bin/mature_mir.cgi?name=hsa-miR-3182	GTF2A1	2957	general transcription factor IIA subunit 1
hsa-miR-3182	MIMAT0015062	1611699	http://www.mirdb.org/cgi-bin/target_detail.cgi?targetID=1611699	606	65	http://www.mirdb.org/cgi-bin/mature_mir.cgi?name=hsa-miR-3182	FMN1	342184	formin 1
hsa-miR-3182	MIMAT0015062	1611735	http://www.mirdb.org/cgi-bin/target_detail.cgi?targetID=1611735	607	65	http://www.mirdb.org/cgi-bin/mature_mir.cgi?name=hsa-miR-3182	PCK2	5106	phosphoenolpyruvate carboxykinase 2, mitochondrial
hsa-miR-3182	MIMAT0015062	1611745	http://www.mirdb.org/cgi-bin/target_detail.cgi?targetID=1611745	608	65	http://www.mirdb.org/cgi-bin/mature_mir.cgi?name=hsa-miR-3182	TMPRSS5	80975	transmembrane serine protease 5
hsa-miR-3182	MIMAT0015062	1611753	http://www.mirdb.org/cgi-bin/target_detail.cgi?targetID=1611753	609	65	http://www.mirdb.org/cgi-bin/mature_mir.cgi?name=hsa-miR-3182	CDC42BPB	9578	CDC42 binding protein kinase beta
hsa-miR-3182	MIMAT0015062	1611795	http://www.mirdb.org/cgi-bin/target_detail.cgi?targetID=1611795	610	65	http://www.mirdb.org/cgi-bin/mature_mir.cgi?name=hsa-miR-3182	TVP23C	201158	trans-golgi network vesicle protein 23 homolog C
hsa-miR-3182	MIMAT0015062	1611798	http://www.mirdb.org/cgi-bin/target_detail.cgi?targetID=1611798	611	65	http://www.mirdb.org/cgi-bin/mature_mir.cgi?name=hsa-miR-3182	TUBGCP4	27229	tubulin gamma complex associated protein 4
hsa-miR-3182	MIMAT0015062	1611841	http://www.mirdb.org/cgi-bin/target_detail.cgi?targetID=1611841	612	65	http://www.mirdb.org/cgi-bin/mature_mir.cgi?name=hsa-miR-3182	GTF2A2	2958	general transcription factor IIA subunit 2
hsa-miR-3182	MIMAT0015062	1611848	http://www.mirdb.org/cgi-bin/target_detail.cgi?targetID=1611848	613	65	http://www.mirdb.org/cgi-bin/mature_mir.cgi?name=hsa-miR-3182	DMP1	1758	dentin matrix acidic phosphoprotein 1
hsa-miR-3182	MIMAT0015062	1611854	http://www.mirdb.org/cgi-bin/target_detail.cgi?targetID=1611854	614	65	http://www.mirdb.org/cgi-bin/mature_mir.cgi?name=hsa-miR-3182	SLC14A1	6563	solute carrier family 14 member 1 (Kidd blood group)
hsa-miR-3182	MIMAT0015062	1611856	http://www.mirdb.org/cgi-bin/target_detail.cgi?targetID=1611856	615	65	http://www.mirdb.org/cgi-bin/mature_mir.cgi?name=hsa-miR-3182	DZIP1L	199221	DAZ interacting zinc finger protein 1 like
hsa-miR-3182	MIMAT0015062	1611876	http://www.mirdb.org/cgi-bin/target_detail.cgi?targetID=1611876	616	65	http://www.mirdb.org/cgi-bin/mature_mir.cgi?name=hsa-miR-3182	PLXNA4	91584	plexin A4
hsa-miR-3182	MIMAT0015062	1611892	http://www.mirdb.org/cgi-bin/target_detail.cgi?targetID=1611892	617	65	http://www.mirdb.org/cgi-bin/mature_mir.cgi?name=hsa-miR-3182	NFYB	4801	nuclear transcription factor Y subunit beta
hsa-miR-3182	MIMAT0015062	1611894	http://www.mirdb.org/cgi-bin/target_detail.cgi?targetID=1611894	618	65	http://www.mirdb.org/cgi-bin/mature_mir.cgi?name=hsa-miR-3182	AVPR1A	552	arginine vasopressin receptor 1A
hsa-miR-3182	MIMAT0015062	1611896	http://www.mirdb.org/cgi-bin/target_detail.cgi?targetID=1611896	619	65	http://www.mirdb.org/cgi-bin/mature_mir.cgi?name=hsa-miR-3182	VMAC	400673	vimentin type intermediate filament associated coiled-coil protein
hsa-miR-3182	MIMAT0015062	1612028	http://www.mirdb.org/cgi-bin/target_detail.cgi?targetID=1612028	620	65	http://www.mirdb.org/cgi-bin/mature_mir.cgi?name=hsa-miR-3182	RPS6KC1	26750	ribosomal protein S6 kinase C1
hsa-miR-3182	MIMAT0015062	1612041	http://www.mirdb.org/cgi-bin/target_detail.cgi?targetID=1612041	621	65	http://www.mirdb.org/cgi-bin/mature_mir.cgi?name=hsa-miR-3182	WDFY4	57705	WDFY family member 4
hsa-miR-3182	MIMAT0015062	1612048	http://www.mirdb.org/cgi-bin/target_detail.cgi?targetID=1612048	622	65	http://www.mirdb.org/cgi-bin/mature_mir.cgi?name=hsa-miR-3182	CNKSR2	22866	connector enhancer of kinase suppressor of Ras 2
hsa-miR-3182	MIMAT0015062	1612059	http://www.mirdb.org/cgi-bin/target_detail.cgi?targetID=1612059	623	65	http://www.mirdb.org/cgi-bin/mature_mir.cgi?name=hsa-miR-3182	GUCY1A2	2977	guanylate cyclase 1 soluble subunit alpha 2
hsa-miR-3182	MIMAT0015062	1612064	http://www.mirdb.org/cgi-bin/target_detail.cgi?targetID=1612064	624	65	http://www.mirdb.org/cgi-bin/mature_mir.cgi?name=hsa-miR-3182	KREMEN1	83999	kringle containing transmembrane protein 1
hsa-miR-3182	MIMAT0015062	1612119	http://www.mirdb.org/cgi-bin/target_detail.cgi?targetID=1612119	625	65	http://www.mirdb.org/cgi-bin/mature_mir.cgi?name=hsa-miR-3182	ARSA	410	arylsulfatase A
hsa-miR-3182	MIMAT0015062	1612160	http://www.mirdb.org/cgi-bin/target_detail.cgi?targetID=1612160	626	65	http://www.mirdb.org/cgi-bin/mature_mir.cgi?name=hsa-miR-3182	GRIA2	2891	glutamate ionotropic receptor AMPA type subunit 2
hsa-miR-3182	MIMAT0015062	1612214	http://www.mirdb.org/cgi-bin/target_detail.cgi?targetID=1612214	627	65	http://www.mirdb.org/cgi-bin/mature_mir.cgi?name=hsa-miR-3182	WDR91	29062	WD repeat domain 91
hsa-miR-3182	MIMAT0015062	1612240	http://www.mirdb.org/cgi-bin/target_detail.cgi?targetID=1612240	628	65	http://www.mirdb.org/cgi-bin/mature_mir.cgi?name=hsa-miR-3182	P2RY12	64805	purinergic receptor P2Y12
hsa-miR-3182	MIMAT0015062	1612246	http://www.mirdb.org/cgi-bin/target_detail.cgi?targetID=1612246	629	65	http://www.mirdb.org/cgi-bin/mature_mir.cgi?name=hsa-miR-3182	TENM4	26011	teneurin transmembrane protein 4
hsa-miR-3182	MIMAT0015062	1611352	http://www.mirdb.org/cgi-bin/target_detail.cgi?targetID=1611352	630	64	http://www.mirdb.org/cgi-bin/mature_mir.cgi?name=hsa-miR-3182	UBE2E1	7324	ubiquitin conjugating enzyme E2 E1
hsa-miR-3182	MIMAT0015062	1611362	http://www.mirdb.org/cgi-bin/target_detail.cgi?targetID=1611362	631	64	http://www.mirdb.org/cgi-bin/mature_mir.cgi?name=hsa-miR-3182	PIEZO2	63895	piezo type mechanosensitive ion channel component 2
hsa-miR-3182	MIMAT0015062	1611365	http://www.mirdb.org/cgi-bin/target_detail.cgi?targetID=1611365	632	64	http://www.mirdb.org/cgi-bin/mature_mir.cgi?name=hsa-miR-3182	PHF24	23349	PHD finger protein 24
hsa-miR-3182	MIMAT0015062	1611381	http://www.mirdb.org/cgi-bin/target_detail.cgi?targetID=1611381	633	64	http://www.mirdb.org/cgi-bin/mature_mir.cgi?name=hsa-miR-3182	MSRB3	253827	methionine sulfoxide reductase B3
hsa-miR-3182	MIMAT0015062	1611404	http://www.mirdb.org/cgi-bin/target_detail.cgi?targetID=1611404	634	64	http://www.mirdb.org/cgi-bin/mature_mir.cgi?name=hsa-miR-3182	GNAO1	2775	G protein subunit alpha o1
hsa-miR-3182	MIMAT0015062	1611424	http://www.mirdb.org/cgi-bin/target_detail.cgi?targetID=1611424	635	64	http://www.mirdb.org/cgi-bin/mature_mir.cgi?name=hsa-miR-3182	C8orf44-SGK3	100533105	C8orf44-SGK3 readthrough
hsa-miR-3182	MIMAT0015062	1611481	http://www.mirdb.org/cgi-bin/target_detail.cgi?targetID=1611481	636	64	http://www.mirdb.org/cgi-bin/mature_mir.cgi?name=hsa-miR-3182	SGK3	23678	serum/glucocorticoid regulated kinase family member 3
hsa-miR-3182	MIMAT0015062	1611522	http://www.mirdb.org/cgi-bin/target_detail.cgi?targetID=1611522	637	64	http://www.mirdb.org/cgi-bin/mature_mir.cgi?name=hsa-miR-3182	F2R	2149	coagulation factor II thrombin receptor
hsa-miR-3182	MIMAT0015062	1611688	http://www.mirdb.org/cgi-bin/target_detail.cgi?targetID=1611688	638	64	http://www.mirdb.org/cgi-bin/mature_mir.cgi?name=hsa-miR-3182	FAM155B	27112	family with sequence similarity 155 member B
hsa-miR-3182	MIMAT0015062	1611756	http://www.mirdb.org/cgi-bin/target_detail.cgi?targetID=1611756	639	64	http://www.mirdb.org/cgi-bin/mature_mir.cgi?name=hsa-miR-3182	CFLAR	8837	CASP8 and FADD like apoptosis regulator
hsa-miR-3182	MIMAT0015062	1611967	http://www.mirdb.org/cgi-bin/target_detail.cgi?targetID=1611967	640	64	http://www.mirdb.org/cgi-bin/mature_mir.cgi?name=hsa-miR-3182	LRRC19	64922	leucine rich repeat containing 19
hsa-miR-3182	MIMAT0015062	1612033	http://www.mirdb.org/cgi-bin/target_detail.cgi?targetID=1612033	641	64	http://www.mirdb.org/cgi-bin/mature_mir.cgi?name=hsa-miR-3182	CLVS1	157807	clavesin 1
hsa-miR-3182	MIMAT0015062	1612046	http://www.mirdb.org/cgi-bin/target_detail.cgi?targetID=1612046	642	64	http://www.mirdb.org/cgi-bin/mature_mir.cgi?name=hsa-miR-3182	AMER1	139285	APC membrane recruitment protein 1
hsa-miR-3182	MIMAT0015062	1612067	http://www.mirdb.org/cgi-bin/target_detail.cgi?targetID=1612067	643	64	http://www.mirdb.org/cgi-bin/mature_mir.cgi?name=hsa-miR-3182	RCSD1	92241	RCSD domain containing 1
hsa-miR-3182	MIMAT0015062	1612165	http://www.mirdb.org/cgi-bin/target_detail.cgi?targetID=1612165	644	64	http://www.mirdb.org/cgi-bin/mature_mir.cgi?name=hsa-miR-3182	CASC3	22794	CASC3, exon junction complex subunit
hsa-miR-3182	MIMAT0015062	1612188	http://www.mirdb.org/cgi-bin/target_detail.cgi?targetID=1612188	645	64	http://www.mirdb.org/cgi-bin/mature_mir.cgi?name=hsa-miR-3182	DKK2	27123	dickkopf WNT signaling pathway inhibitor 2
hsa-miR-3182	MIMAT0015062	1612197	http://www.mirdb.org/cgi-bin/target_detail.cgi?targetID=1612197	646	64	http://www.mirdb.org/cgi-bin/mature_mir.cgi?name=hsa-miR-3182	TMEM199	147007	transmembrane protein 199
hsa-miR-3182	MIMAT0015062	1612216	http://www.mirdb.org/cgi-bin/target_detail.cgi?targetID=1612216	647	64	http://www.mirdb.org/cgi-bin/mature_mir.cgi?name=hsa-miR-3182	L2HGDH	79944	L-2-hydroxyglutarate dehydrogenase
hsa-miR-3182	MIMAT0015062	1612362	http://www.mirdb.org/cgi-bin/target_detail.cgi?targetID=1612362	648	64	http://www.mirdb.org/cgi-bin/mature_mir.cgi?name=hsa-miR-3182	UTP23	84294	UTP23, small subunit processome component
hsa-miR-3182	MIMAT0015062	1611254	http://www.mirdb.org/cgi-bin/target_detail.cgi?targetID=1611254	649	63	http://www.mirdb.org/cgi-bin/mature_mir.cgi?name=hsa-miR-3182	POLR3E	55718	RNA polymerase III subunit E
hsa-miR-3182	MIMAT0015062	1611262	http://www.mirdb.org/cgi-bin/target_detail.cgi?targetID=1611262	650	63	http://www.mirdb.org/cgi-bin/mature_mir.cgi?name=hsa-miR-3182	PHACTR3	116154	phosphatase and actin regulator 3
hsa-miR-3182	MIMAT0015062	1611272	http://www.mirdb.org/cgi-bin/target_detail.cgi?targetID=1611272	651	63	http://www.mirdb.org/cgi-bin/mature_mir.cgi?name=hsa-miR-3182	ZDHHC16	84287	zinc finger DHHC-type containing 16
hsa-miR-3182	MIMAT0015062	1611315	http://www.mirdb.org/cgi-bin/target_detail.cgi?targetID=1611315	652	63	http://www.mirdb.org/cgi-bin/mature_mir.cgi?name=hsa-miR-3182	TRDN	10345	triadin
hsa-miR-3182	MIMAT0015062	1611316	http://www.mirdb.org/cgi-bin/target_detail.cgi?targetID=1611316	653	63	http://www.mirdb.org/cgi-bin/mature_mir.cgi?name=hsa-miR-3182	PLXNA2	5362	plexin A2
hsa-miR-3182	MIMAT0015062	1611334	http://www.mirdb.org/cgi-bin/target_detail.cgi?targetID=1611334	654	63	http://www.mirdb.org/cgi-bin/mature_mir.cgi?name=hsa-miR-3182	ACADSB	36	acyl-CoA dehydrogenase short/branched chain
hsa-miR-3182	MIMAT0015062	1611353	http://www.mirdb.org/cgi-bin/target_detail.cgi?targetID=1611353	655	63	http://www.mirdb.org/cgi-bin/mature_mir.cgi?name=hsa-miR-3182	TCF12	6938	transcription factor 12
hsa-miR-3182	MIMAT0015062	1611390	http://www.mirdb.org/cgi-bin/target_detail.cgi?targetID=1611390	656	63	http://www.mirdb.org/cgi-bin/mature_mir.cgi?name=hsa-miR-3182	MATR3	9782	matrin 3
hsa-miR-3182	MIMAT0015062	1611469	http://www.mirdb.org/cgi-bin/target_detail.cgi?targetID=1611469	657	63	http://www.mirdb.org/cgi-bin/mature_mir.cgi?name=hsa-miR-3182	TRIM66	9866	tripartite motif containing 66
hsa-miR-3182	MIMAT0015062	1611479	http://www.mirdb.org/cgi-bin/target_detail.cgi?targetID=1611479	658	63	http://www.mirdb.org/cgi-bin/mature_mir.cgi?name=hsa-miR-3182	APOBEC3H	164668	apolipoprotein B mRNA editing enzyme catalytic subunit 3H
hsa-miR-3182	MIMAT0015062	1611506	http://www.mirdb.org/cgi-bin/target_detail.cgi?targetID=1611506	659	63	http://www.mirdb.org/cgi-bin/mature_mir.cgi?name=hsa-miR-3182	PEX10	5192	peroxisomal biogenesis factor 10
hsa-miR-3182	MIMAT0015062	1611523	http://www.mirdb.org/cgi-bin/target_detail.cgi?targetID=1611523	660	63	http://www.mirdb.org/cgi-bin/mature_mir.cgi?name=hsa-miR-3182	MOSPD1	56180	motile sperm domain containing 1
hsa-miR-3182	MIMAT0015062	1611589	http://www.mirdb.org/cgi-bin/target_detail.cgi?targetID=1611589	661	63	http://www.mirdb.org/cgi-bin/mature_mir.cgi?name=hsa-miR-3182	SOST	50964	sclerostin
hsa-miR-3182	MIMAT0015062	1611598	http://www.mirdb.org/cgi-bin/target_detail.cgi?targetID=1611598	662	63	http://www.mirdb.org/cgi-bin/mature_mir.cgi?name=hsa-miR-3182	SAMD5	389432	sterile alpha motif domain containing 5
hsa-miR-3182	MIMAT0015062	1611670	http://www.mirdb.org/cgi-bin/target_detail.cgi?targetID=1611670	663	63	http://www.mirdb.org/cgi-bin/mature_mir.cgi?name=hsa-miR-3182	CYP7B1	9420	cytochrome P450 family 7 subfamily B member 1
hsa-miR-3182	MIMAT0015062	1611722	http://www.mirdb.org/cgi-bin/target_detail.cgi?targetID=1611722	664	63	http://www.mirdb.org/cgi-bin/mature_mir.cgi?name=hsa-miR-3182	ATXN7	6314	ataxin 7
hsa-miR-3182	MIMAT0015062	1611765	http://www.mirdb.org/cgi-bin/target_detail.cgi?targetID=1611765	665	63	http://www.mirdb.org/cgi-bin/mature_mir.cgi?name=hsa-miR-3182	SPAST	6683	spastin
hsa-miR-3182	MIMAT0015062	1611815	http://www.mirdb.org/cgi-bin/target_detail.cgi?targetID=1611815	666	63	http://www.mirdb.org/cgi-bin/mature_mir.cgi?name=hsa-miR-3182	HAVCR1	26762	hepatitis A virus cellular receptor 1
hsa-miR-3182	MIMAT0015062	1611835	http://www.mirdb.org/cgi-bin/target_detail.cgi?targetID=1611835	667	63	http://www.mirdb.org/cgi-bin/mature_mir.cgi?name=hsa-miR-3182	SGMS2	166929	sphingomyelin synthase 2
hsa-miR-3182	MIMAT0015062	1611951	http://www.mirdb.org/cgi-bin/target_detail.cgi?targetID=1611951	668	63	http://www.mirdb.org/cgi-bin/mature_mir.cgi?name=hsa-miR-3182	ARL10	285598	ADP ribosylation factor like GTPase 10
hsa-miR-3182	MIMAT0015062	1612006	http://www.mirdb.org/cgi-bin/target_detail.cgi?targetID=1612006	669	63	http://www.mirdb.org/cgi-bin/mature_mir.cgi?name=hsa-miR-3182	PGAP1	80055	post-GPI attachment to proteins 1
hsa-miR-3182	MIMAT0015062	1612014	http://www.mirdb.org/cgi-bin/target_detail.cgi?targetID=1612014	670	63	http://www.mirdb.org/cgi-bin/mature_mir.cgi?name=hsa-miR-3182	SAP30L	79685	SAP30 like
hsa-miR-3182	MIMAT0015062	1612036	http://www.mirdb.org/cgi-bin/target_detail.cgi?targetID=1612036	671	63	http://www.mirdb.org/cgi-bin/mature_mir.cgi?name=hsa-miR-3182	FRMPD4	9758	FERM and PDZ domain containing 4
hsa-miR-3182	MIMAT0015062	1612051	http://www.mirdb.org/cgi-bin/target_detail.cgi?targetID=1612051	672	63	http://www.mirdb.org/cgi-bin/mature_mir.cgi?name=hsa-miR-3182	ZZZ3	26009	zinc finger ZZ-type containing 3
hsa-miR-3182	MIMAT0015062	1612079	http://www.mirdb.org/cgi-bin/target_detail.cgi?targetID=1612079	673	63	http://www.mirdb.org/cgi-bin/mature_mir.cgi?name=hsa-miR-3182	ZFP90	146198	ZFP90 zinc finger protein
hsa-miR-3182	MIMAT0015062	1612102	http://www.mirdb.org/cgi-bin/target_detail.cgi?targetID=1612102	674	63	http://www.mirdb.org/cgi-bin/mature_mir.cgi?name=hsa-miR-3182	ZNF37A	7587	zinc finger protein 37A
hsa-miR-3182	MIMAT0015062	1612186	http://www.mirdb.org/cgi-bin/target_detail.cgi?targetID=1612186	675	63	http://www.mirdb.org/cgi-bin/mature_mir.cgi?name=hsa-miR-3182	ADORA3	140	adenosine A3 receptor
hsa-miR-3182	MIMAT0015062	1612200	http://www.mirdb.org/cgi-bin/target_detail.cgi?targetID=1612200	676	63	http://www.mirdb.org/cgi-bin/mature_mir.cgi?name=hsa-miR-3182	NPPA	4878	natriuretic peptide A
hsa-miR-3182	MIMAT0015062	1612231	http://www.mirdb.org/cgi-bin/target_detail.cgi?targetID=1612231	677	63	http://www.mirdb.org/cgi-bin/mature_mir.cgi?name=hsa-miR-3182	TMEM154	201799	transmembrane protein 154
hsa-miR-3182	MIMAT0015062	1612259	http://www.mirdb.org/cgi-bin/target_detail.cgi?targetID=1612259	678	63	http://www.mirdb.org/cgi-bin/mature_mir.cgi?name=hsa-miR-3182	TXNDC15	79770	thioredoxin domain containing 15
hsa-miR-3182	MIMAT0015062	1612276	http://www.mirdb.org/cgi-bin/target_detail.cgi?targetID=1612276	679	63	http://www.mirdb.org/cgi-bin/mature_mir.cgi?name=hsa-miR-3182	GATC	283459	glutamyl-tRNA amidotransferase subunit C
hsa-miR-3182	MIMAT0015062	1612282	http://www.mirdb.org/cgi-bin/target_detail.cgi?targetID=1612282	680	63	http://www.mirdb.org/cgi-bin/mature_mir.cgi?name=hsa-miR-3182	VKORC1L1	154807	vitamin K epoxide reductase complex subunit 1 like 1
hsa-miR-3182	MIMAT0015062	1612286	http://www.mirdb.org/cgi-bin/target_detail.cgi?targetID=1612286	681	63	http://www.mirdb.org/cgi-bin/mature_mir.cgi?name=hsa-miR-3182	ZNF750	79755	zinc finger protein 750
hsa-miR-3182	MIMAT0015062	1612355	http://www.mirdb.org/cgi-bin/target_detail.cgi?targetID=1612355	682	63	http://www.mirdb.org/cgi-bin/mature_mir.cgi?name=hsa-miR-3182	TNNI1	7135	troponin I1, slow skeletal type
hsa-miR-3182	MIMAT0015062	1612364	http://www.mirdb.org/cgi-bin/target_detail.cgi?targetID=1612364	683	63	http://www.mirdb.org/cgi-bin/mature_mir.cgi?name=hsa-miR-3182	DBT	1629	dihydrolipoamide branched chain transacylase E2
hsa-miR-3182	MIMAT0015062	1612365	http://www.mirdb.org/cgi-bin/target_detail.cgi?targetID=1612365	684	63	http://www.mirdb.org/cgi-bin/mature_mir.cgi?name=hsa-miR-3182	PPP1R21	129285	protein phosphatase 1 regulatory subunit 21
hsa-miR-3182	MIMAT0015062	1611351	http://www.mirdb.org/cgi-bin/target_detail.cgi?targetID=1611351	685	62	http://www.mirdb.org/cgi-bin/mature_mir.cgi?name=hsa-miR-3182	AGAP1	116987	ArfGAP with GTPase domain, ankyrin repeat and PH domain 1
hsa-miR-3182	MIMAT0015062	1611428	http://www.mirdb.org/cgi-bin/target_detail.cgi?targetID=1611428	686	62	http://www.mirdb.org/cgi-bin/mature_mir.cgi?name=hsa-miR-3182	AIFM3	150209	apoptosis inducing factor, mitochondria associated 3
hsa-miR-3182	MIMAT0015062	1611431	http://www.mirdb.org/cgi-bin/target_detail.cgi?targetID=1611431	687	62	http://www.mirdb.org/cgi-bin/mature_mir.cgi?name=hsa-miR-3182	ZNF486	90649	zinc finger protein 486
hsa-miR-3182	MIMAT0015062	1611444	http://www.mirdb.org/cgi-bin/target_detail.cgi?targetID=1611444	688	62	http://www.mirdb.org/cgi-bin/mature_mir.cgi?name=hsa-miR-3182	KDSR	2531	3-ketodihydrosphingosine reductase
hsa-miR-3182	MIMAT0015062	1611505	http://www.mirdb.org/cgi-bin/target_detail.cgi?targetID=1611505	689	62	http://www.mirdb.org/cgi-bin/mature_mir.cgi?name=hsa-miR-3182	KPTN	11133	kaptin, actin binding protein
hsa-miR-3182	MIMAT0015062	1611524	http://www.mirdb.org/cgi-bin/target_detail.cgi?targetID=1611524	690	62	http://www.mirdb.org/cgi-bin/mature_mir.cgi?name=hsa-miR-3182	FRMD6	122786	FERM domain containing 6
hsa-miR-3182	MIMAT0015062	1611533	http://www.mirdb.org/cgi-bin/target_detail.cgi?targetID=1611533	691	62	http://www.mirdb.org/cgi-bin/mature_mir.cgi?name=hsa-miR-3182	FUT4	2526	fucosyltransferase 4
hsa-miR-3182	MIMAT0015062	1611555	http://www.mirdb.org/cgi-bin/target_detail.cgi?targetID=1611555	692	62	http://www.mirdb.org/cgi-bin/mature_mir.cgi?name=hsa-miR-3182	ZSWIM7	125150	zinc finger SWIM-type containing 7
hsa-miR-3182	MIMAT0015062	1611579	http://www.mirdb.org/cgi-bin/target_detail.cgi?targetID=1611579	693	62	http://www.mirdb.org/cgi-bin/mature_mir.cgi?name=hsa-miR-3182	LMO2	4005	LIM domain only 2
hsa-miR-3182	MIMAT0015062	1611591	http://www.mirdb.org/cgi-bin/target_detail.cgi?targetID=1611591	694	62	http://www.mirdb.org/cgi-bin/mature_mir.cgi?name=hsa-miR-3182	POTEA	340441	POTE ankyrin domain family member A
hsa-miR-3182	MIMAT0015062	1611617	http://www.mirdb.org/cgi-bin/target_detail.cgi?targetID=1611617	695	62	http://www.mirdb.org/cgi-bin/mature_mir.cgi?name=hsa-miR-3182	OPA1	4976	OPA1, mitochondrial dynamin like GTPase
hsa-miR-3182	MIMAT0015062	1611757	http://www.mirdb.org/cgi-bin/target_detail.cgi?targetID=1611757	696	62	http://www.mirdb.org/cgi-bin/mature_mir.cgi?name=hsa-miR-3182	ZFP42	132625	ZFP42 zinc finger protein
hsa-miR-3182	MIMAT0015062	1611887	http://www.mirdb.org/cgi-bin/target_detail.cgi?targetID=1611887	697	62	http://www.mirdb.org/cgi-bin/mature_mir.cgi?name=hsa-miR-3182	KALRN	8997	kalirin RhoGEF kinase
hsa-miR-3182	MIMAT0015062	1611955	http://www.mirdb.org/cgi-bin/target_detail.cgi?targetID=1611955	698	62	http://www.mirdb.org/cgi-bin/mature_mir.cgi?name=hsa-miR-3182	PHF20L1	51105	PHD finger protein 20 like 1
hsa-miR-3182	MIMAT0015062	1611978	http://www.mirdb.org/cgi-bin/target_detail.cgi?targetID=1611978	699	62	http://www.mirdb.org/cgi-bin/mature_mir.cgi?name=hsa-miR-3182	MAL2	114569	mal, T cell differentiation protein 2 (gene/pseudogene)
hsa-miR-3182	MIMAT0015062	1611993	http://www.mirdb.org/cgi-bin/target_detail.cgi?targetID=1611993	700	62	http://www.mirdb.org/cgi-bin/mature_mir.cgi?name=hsa-miR-3182	EIF5A2	56648	eukaryotic translation initiation factor 5A2
hsa-miR-3182	MIMAT0015062	1612012	http://www.mirdb.org/cgi-bin/target_detail.cgi?targetID=1612012	701	62	http://www.mirdb.org/cgi-bin/mature_mir.cgi?name=hsa-miR-3182	HCFC1R1	54985	host cell factor C1 regulator 1
hsa-miR-3182	MIMAT0015062	1612094	http://www.mirdb.org/cgi-bin/target_detail.cgi?targetID=1612094	702	62	http://www.mirdb.org/cgi-bin/mature_mir.cgi?name=hsa-miR-3182	PRLR	5618	prolactin receptor
hsa-miR-3182	MIMAT0015062	1612098	http://www.mirdb.org/cgi-bin/target_detail.cgi?targetID=1612098	703	62	http://www.mirdb.org/cgi-bin/mature_mir.cgi?name=hsa-miR-3182	ARHGAP26	23092	Rho GTPase activating protein 26
hsa-miR-3182	MIMAT0015062	1612109	http://www.mirdb.org/cgi-bin/target_detail.cgi?targetID=1612109	704	62	http://www.mirdb.org/cgi-bin/mature_mir.cgi?name=hsa-miR-3182	TPM1	7168	tropomyosin 1
hsa-miR-3182	MIMAT0015062	1612110	http://www.mirdb.org/cgi-bin/target_detail.cgi?targetID=1612110	705	62	http://www.mirdb.org/cgi-bin/mature_mir.cgi?name=hsa-miR-3182	KIAA1549L	25758	KIAA1549 like
hsa-miR-3182	MIMAT0015062	1612158	http://www.mirdb.org/cgi-bin/target_detail.cgi?targetID=1612158	706	62	http://www.mirdb.org/cgi-bin/mature_mir.cgi?name=hsa-miR-3182	BMPR1B	658	bone morphogenetic protein receptor type 1B
hsa-miR-3182	MIMAT0015062	1612178	http://www.mirdb.org/cgi-bin/target_detail.cgi?targetID=1612178	707	62	http://www.mirdb.org/cgi-bin/mature_mir.cgi?name=hsa-miR-3182	PRDM5	11107	PR/SET domain 5
hsa-miR-3182	MIMAT0015062	1612296	http://www.mirdb.org/cgi-bin/target_detail.cgi?targetID=1612296	708	62	http://www.mirdb.org/cgi-bin/mature_mir.cgi?name=hsa-miR-3182	FCRL6	343413	Fc receptor like 6
hsa-miR-3182	MIMAT0015062	1612311	http://www.mirdb.org/cgi-bin/target_detail.cgi?targetID=1612311	709	62	http://www.mirdb.org/cgi-bin/mature_mir.cgi?name=hsa-miR-3182	CEACAM6	4680	carcinoembryonic antigen related cell adhesion molecule 6
hsa-miR-3182	MIMAT0015062	1612336	http://www.mirdb.org/cgi-bin/target_detail.cgi?targetID=1612336	710	62	http://www.mirdb.org/cgi-bin/mature_mir.cgi?name=hsa-miR-3182	SYNPO2	171024	synaptopodin 2
hsa-miR-3182	MIMAT0015062	1611293	http://www.mirdb.org/cgi-bin/target_detail.cgi?targetID=1611293	711	61	http://www.mirdb.org/cgi-bin/mature_mir.cgi?name=hsa-miR-3182	CAMK1D	57118	calcium/calmodulin dependent protein kinase ID
hsa-miR-3182	MIMAT0015062	1611347	http://www.mirdb.org/cgi-bin/target_detail.cgi?targetID=1611347	712	61	http://www.mirdb.org/cgi-bin/mature_mir.cgi?name=hsa-miR-3182	AKAP11	11215	A-kinase anchoring protein 11
hsa-miR-3182	MIMAT0015062	1611373	http://www.mirdb.org/cgi-bin/target_detail.cgi?targetID=1611373	713	61	http://www.mirdb.org/cgi-bin/mature_mir.cgi?name=hsa-miR-3182	LSM11	134353	LSM11, U7 small nuclear RNA associated
hsa-miR-3182	MIMAT0015062	1611434	http://www.mirdb.org/cgi-bin/target_detail.cgi?targetID=1611434	714	61	http://www.mirdb.org/cgi-bin/mature_mir.cgi?name=hsa-miR-3182	ADAM12	8038	ADAM metallopeptidase domain 12
hsa-miR-3182	MIMAT0015062	1611514	http://www.mirdb.org/cgi-bin/target_detail.cgi?targetID=1611514	715	61	http://www.mirdb.org/cgi-bin/mature_mir.cgi?name=hsa-miR-3182	MC2R	4158	melanocortin 2 receptor
hsa-miR-3182	MIMAT0015062	1611543	http://www.mirdb.org/cgi-bin/target_detail.cgi?targetID=1611543	716	61	http://www.mirdb.org/cgi-bin/mature_mir.cgi?name=hsa-miR-3182	DGKG	1608	diacylglycerol kinase gamma
hsa-miR-3182	MIMAT0015062	1611572	http://www.mirdb.org/cgi-bin/target_detail.cgi?targetID=1611572	717	61	http://www.mirdb.org/cgi-bin/mature_mir.cgi?name=hsa-miR-3182	RMND5A	64795	required for meiotic nuclear division 5 homolog A
hsa-miR-3182	MIMAT0015062	1611630	http://www.mirdb.org/cgi-bin/target_detail.cgi?targetID=1611630	718	61	http://www.mirdb.org/cgi-bin/mature_mir.cgi?name=hsa-miR-3182	CTDSPL2	51496	CTD small phosphatase like 2
hsa-miR-3182	MIMAT0015062	1611648	http://www.mirdb.org/cgi-bin/target_detail.cgi?targetID=1611648	719	61	http://www.mirdb.org/cgi-bin/mature_mir.cgi?name=hsa-miR-3182	STAT6	6778	signal transducer and activator of transcription 6
hsa-miR-3182	MIMAT0015062	1611792	http://www.mirdb.org/cgi-bin/target_detail.cgi?targetID=1611792	720	61	http://www.mirdb.org/cgi-bin/mature_mir.cgi?name=hsa-miR-3182	NBR1	4077	NBR1, autophagy cargo receptor
hsa-miR-3182	MIMAT0015062	1611826	http://www.mirdb.org/cgi-bin/target_detail.cgi?targetID=1611826	721	61	http://www.mirdb.org/cgi-bin/mature_mir.cgi?name=hsa-miR-3182	GRM5	2915	glutamate metabotropic receptor 5
hsa-miR-3182	MIMAT0015062	1611852	http://www.mirdb.org/cgi-bin/target_detail.cgi?targetID=1611852	722	61	http://www.mirdb.org/cgi-bin/mature_mir.cgi?name=hsa-miR-3182	MTCP1	4515	mature T cell proliferation 1
hsa-miR-3182	MIMAT0015062	1611855	http://www.mirdb.org/cgi-bin/target_detail.cgi?targetID=1611855	723	61	http://www.mirdb.org/cgi-bin/mature_mir.cgi?name=hsa-miR-3182	NFATC1	4772	nuclear factor of activated T cells 1
hsa-miR-3182	MIMAT0015062	1611866	http://www.mirdb.org/cgi-bin/target_detail.cgi?targetID=1611866	724	61	http://www.mirdb.org/cgi-bin/mature_mir.cgi?name=hsa-miR-3182	ZNF665	79788	zinc finger protein 665
hsa-miR-3182	MIMAT0015062	1612030	http://www.mirdb.org/cgi-bin/target_detail.cgi?targetID=1612030	725	61	http://www.mirdb.org/cgi-bin/mature_mir.cgi?name=hsa-miR-3182	CD300E	342510	CD300e molecule
hsa-miR-3182	MIMAT0015062	1612088	http://www.mirdb.org/cgi-bin/target_detail.cgi?targetID=1612088	726	61	http://www.mirdb.org/cgi-bin/mature_mir.cgi?name=hsa-miR-3182	ZNF460	10794	zinc finger protein 460
hsa-miR-3182	MIMAT0015062	1612146	http://www.mirdb.org/cgi-bin/target_detail.cgi?targetID=1612146	727	61	http://www.mirdb.org/cgi-bin/mature_mir.cgi?name=hsa-miR-3182	CCP110	9738	centriolar coiled-coil protein 110
hsa-miR-3182	MIMAT0015062	1612164	http://www.mirdb.org/cgi-bin/target_detail.cgi?targetID=1612164	728	61	http://www.mirdb.org/cgi-bin/mature_mir.cgi?name=hsa-miR-3182	SYK	6850	spleen associated tyrosine kinase
hsa-miR-3182	MIMAT0015062	1612191	http://www.mirdb.org/cgi-bin/target_detail.cgi?targetID=1612191	729	61	http://www.mirdb.org/cgi-bin/mature_mir.cgi?name=hsa-miR-3182	FANCC	2176	FA complementation group C
hsa-miR-3182	MIMAT0015062	1612247	http://www.mirdb.org/cgi-bin/target_detail.cgi?targetID=1612247	730	61	http://www.mirdb.org/cgi-bin/mature_mir.cgi?name=hsa-miR-3182	ZNF555	148254	zinc finger protein 555
hsa-miR-3182	MIMAT0015062	1612253	http://www.mirdb.org/cgi-bin/target_detail.cgi?targetID=1612253	731	61	http://www.mirdb.org/cgi-bin/mature_mir.cgi?name=hsa-miR-3182	MXRA7	439921	matrix remodeling associated 7
hsa-miR-3182	MIMAT0015062	1612260	http://www.mirdb.org/cgi-bin/target_detail.cgi?targetID=1612260	732	61	http://www.mirdb.org/cgi-bin/mature_mir.cgi?name=hsa-miR-3182	RAVER2	55225	ribonucleoprotein, PTB binding 2
hsa-miR-3182	MIMAT0015062	1612297	http://www.mirdb.org/cgi-bin/target_detail.cgi?targetID=1612297	733	61	http://www.mirdb.org/cgi-bin/mature_mir.cgi?name=hsa-miR-3182	PLEKHG4B	153478	pleckstrin homology and RhoGEF domain containing G4B
hsa-miR-3182	MIMAT0015062	1612333	http://www.mirdb.org/cgi-bin/target_detail.cgi?targetID=1612333	734	61	http://www.mirdb.org/cgi-bin/mature_mir.cgi?name=hsa-miR-3182	MXI1	4601	MAX interactor 1, dimerization protein
hsa-miR-3182	MIMAT0015062	1612345	http://www.mirdb.org/cgi-bin/target_detail.cgi?targetID=1612345	735	61	http://www.mirdb.org/cgi-bin/mature_mir.cgi?name=hsa-miR-3182	SLC16A7	9194	solute carrier family 16 member 7
hsa-miR-3182	MIMAT0015062	1611304	http://www.mirdb.org/cgi-bin/target_detail.cgi?targetID=1611304	736	60	http://www.mirdb.org/cgi-bin/mature_mir.cgi?name=hsa-miR-3182	ZMAT3	64393	zinc finger matrin-type 3
hsa-miR-3182	MIMAT0015062	1611382	http://www.mirdb.org/cgi-bin/target_detail.cgi?targetID=1611382	737	60	http://www.mirdb.org/cgi-bin/mature_mir.cgi?name=hsa-miR-3182	ESRP2	80004	epithelial splicing regulatory protein 2
hsa-miR-3182	MIMAT0015062	1611446	http://www.mirdb.org/cgi-bin/target_detail.cgi?targetID=1611446	738	60	http://www.mirdb.org/cgi-bin/mature_mir.cgi?name=hsa-miR-3182	DDI2	84301	DNA damage inducible 1 homolog 2
hsa-miR-3182	MIMAT0015062	1611495	http://www.mirdb.org/cgi-bin/target_detail.cgi?targetID=1611495	739	60	http://www.mirdb.org/cgi-bin/mature_mir.cgi?name=hsa-miR-3182	EML1	2009	EMAP like 1
hsa-miR-3182	MIMAT0015062	1611548	http://www.mirdb.org/cgi-bin/target_detail.cgi?targetID=1611548	740	60	http://www.mirdb.org/cgi-bin/mature_mir.cgi?name=hsa-miR-3182	C11orf45	219833	chromosome 11 open reading frame 45
hsa-miR-3182	MIMAT0015062	1611679	http://www.mirdb.org/cgi-bin/target_detail.cgi?targetID=1611679	741	60	http://www.mirdb.org/cgi-bin/mature_mir.cgi?name=hsa-miR-3182	PHF14	9678	PHD finger protein 14
hsa-miR-3182	MIMAT0015062	1611719	http://www.mirdb.org/cgi-bin/target_detail.cgi?targetID=1611719	742	60	http://www.mirdb.org/cgi-bin/mature_mir.cgi?name=hsa-miR-3182	STX6	10228	syntaxin 6
hsa-miR-3182	MIMAT0015062	1611812	http://www.mirdb.org/cgi-bin/target_detail.cgi?targetID=1611812	743	60	http://www.mirdb.org/cgi-bin/mature_mir.cgi?name=hsa-miR-3182	ZFR2	23217	zinc finger RNA binding protein 2
hsa-miR-3182	MIMAT0015062	1611843	http://www.mirdb.org/cgi-bin/target_detail.cgi?targetID=1611843	744	60	http://www.mirdb.org/cgi-bin/mature_mir.cgi?name=hsa-miR-3182	VPS26B	112936	VPS26, retromer complex component B
hsa-miR-3182	MIMAT0015062	1611928	http://www.mirdb.org/cgi-bin/target_detail.cgi?targetID=1611928	745	60	http://www.mirdb.org/cgi-bin/mature_mir.cgi?name=hsa-miR-3182	JPH1	56704	junctophilin 1
hsa-miR-3182	MIMAT0015062	1611948	http://www.mirdb.org/cgi-bin/target_detail.cgi?targetID=1611948	746	60	http://www.mirdb.org/cgi-bin/mature_mir.cgi?name=hsa-miR-3182	FAM49A	81553	family with sequence similarity 49 member A
hsa-miR-3182	MIMAT0015062	1611964	http://www.mirdb.org/cgi-bin/target_detail.cgi?targetID=1611964	747	60	http://www.mirdb.org/cgi-bin/mature_mir.cgi?name=hsa-miR-3182	CNNM1	26507	cyclin and CBS domain divalent metal cation transport mediator 1
hsa-miR-3182	MIMAT0015062	1612007	http://www.mirdb.org/cgi-bin/target_detail.cgi?targetID=1612007	748	60	http://www.mirdb.org/cgi-bin/mature_mir.cgi?name=hsa-miR-3182	TRIM67	440730	tripartite motif containing 67
hsa-miR-3182	MIMAT0015062	1612010	http://www.mirdb.org/cgi-bin/target_detail.cgi?targetID=1612010	749	60	http://www.mirdb.org/cgi-bin/mature_mir.cgi?name=hsa-miR-3182	ANGEL1	23357	angel homolog 1
hsa-miR-3182	MIMAT0015062	1612075	http://www.mirdb.org/cgi-bin/target_detail.cgi?targetID=1612075	750	60	http://www.mirdb.org/cgi-bin/mature_mir.cgi?name=hsa-miR-3182	COL9A1	1297	collagen type IX alpha 1 chain
hsa-miR-3182	MIMAT0015062	1612095	http://www.mirdb.org/cgi-bin/target_detail.cgi?targetID=1612095	751	60	http://www.mirdb.org/cgi-bin/mature_mir.cgi?name=hsa-miR-3182	AMOT	154796	angiomotin
hsa-miR-3182	MIMAT0015062	1612152	http://www.mirdb.org/cgi-bin/target_detail.cgi?targetID=1612152	752	60	http://www.mirdb.org/cgi-bin/mature_mir.cgi?name=hsa-miR-3182	LOC389895	389895	chromosome 16 open reading frame 72-like
hsa-miR-3182	MIMAT0015062	1612173	http://www.mirdb.org/cgi-bin/target_detail.cgi?targetID=1612173	753	60	http://www.mirdb.org/cgi-bin/mature_mir.cgi?name=hsa-miR-3182	FBXW2	26190	F-box and WD repeat domain containing 2
hsa-miR-3182	MIMAT0015062	1612213	http://www.mirdb.org/cgi-bin/target_detail.cgi?targetID=1612213	754	60	http://www.mirdb.org/cgi-bin/mature_mir.cgi?name=hsa-miR-3182	NCOA4	8031	nuclear receptor coactivator 4
hsa-miR-3182	MIMAT0015062	1612232	http://www.mirdb.org/cgi-bin/target_detail.cgi?targetID=1612232	755	60	http://www.mirdb.org/cgi-bin/mature_mir.cgi?name=hsa-miR-3182	TMEM117	84216	transmembrane protein 117
hsa-miR-3182	MIMAT0015062	1612233	http://www.mirdb.org/cgi-bin/target_detail.cgi?targetID=1612233	756	60	http://www.mirdb.org/cgi-bin/mature_mir.cgi?name=hsa-miR-3182	TBL1X	6907	transducin beta like 1 X-linked
hsa-miR-3182	MIMAT0015062	1612251	http://www.mirdb.org/cgi-bin/target_detail.cgi?targetID=1612251	757	60	http://www.mirdb.org/cgi-bin/mature_mir.cgi?name=hsa-miR-3182	COMT	1312	catechol-O-methyltransferase
hsa-miR-3182	MIMAT0015062	1612277	http://www.mirdb.org/cgi-bin/target_detail.cgi?targetID=1612277	758	60	http://www.mirdb.org/cgi-bin/mature_mir.cgi?name=hsa-miR-3182	CTSC	1075	cathepsin C
hsa-miR-3182	MIMAT0015062	1612358	http://www.mirdb.org/cgi-bin/target_detail.cgi?targetID=1612358	759	60	http://www.mirdb.org/cgi-bin/mature_mir.cgi?name=hsa-miR-3182	BAG4	9530	BCL2 associated athanogene 4
hsa-miR-3182	MIMAT0015062	1612361	http://www.mirdb.org/cgi-bin/target_detail.cgi?targetID=1612361	760	60	http://www.mirdb.org/cgi-bin/mature_mir.cgi?name=hsa-miR-3182	LYSMD1	388695	LysM domain containing 1
hsa-miR-3182	MIMAT0015062	1611243	http://www.mirdb.org/cgi-bin/target_detail.cgi?targetID=1611243	761	59	http://www.mirdb.org/cgi-bin/mature_mir.cgi?name=hsa-miR-3182	RAPH1	65059	Ras association (RalGDS/AF-6) and pleckstrin homology domains 1
hsa-miR-3182	MIMAT0015062	1611275	http://www.mirdb.org/cgi-bin/target_detail.cgi?targetID=1611275	762	59	http://www.mirdb.org/cgi-bin/mature_mir.cgi?name=hsa-miR-3182	MYCN	4613	MYCN proto-oncogene, bHLH transcription factor
hsa-miR-3182	MIMAT0015062	1611277	http://www.mirdb.org/cgi-bin/target_detail.cgi?targetID=1611277	763	59	http://www.mirdb.org/cgi-bin/mature_mir.cgi?name=hsa-miR-3182	EML2	24139	EMAP like 2
hsa-miR-3182	MIMAT0015062	1611309	http://www.mirdb.org/cgi-bin/target_detail.cgi?targetID=1611309	764	59	http://www.mirdb.org/cgi-bin/mature_mir.cgi?name=hsa-miR-3182	USF3	205717	upstream transcription factor family member 3
hsa-miR-3182	MIMAT0015062	1611341	http://www.mirdb.org/cgi-bin/target_detail.cgi?targetID=1611341	765	59	http://www.mirdb.org/cgi-bin/mature_mir.cgi?name=hsa-miR-3182	ZNF468	90333	zinc finger protein 468
hsa-miR-3182	MIMAT0015062	1611379	http://www.mirdb.org/cgi-bin/target_detail.cgi?targetID=1611379	766	59	http://www.mirdb.org/cgi-bin/mature_mir.cgi?name=hsa-miR-3182	TNIP1	10318	TNFAIP3 interacting protein 1
hsa-miR-3182	MIMAT0015062	1611384	http://www.mirdb.org/cgi-bin/target_detail.cgi?targetID=1611384	767	59	http://www.mirdb.org/cgi-bin/mature_mir.cgi?name=hsa-miR-3182	LONP2	83752	lon peptidase 2, peroxisomal
hsa-miR-3182	MIMAT0015062	1611437	http://www.mirdb.org/cgi-bin/target_detail.cgi?targetID=1611437	768	59	http://www.mirdb.org/cgi-bin/mature_mir.cgi?name=hsa-miR-3182	DGKK	139189	diacylglycerol kinase kappa
hsa-miR-3182	MIMAT0015062	1611448	http://www.mirdb.org/cgi-bin/target_detail.cgi?targetID=1611448	769	59	http://www.mirdb.org/cgi-bin/mature_mir.cgi?name=hsa-miR-3182	PTER	9317	phosphotriesterase related
hsa-miR-3182	MIMAT0015062	1611610	http://www.mirdb.org/cgi-bin/target_detail.cgi?targetID=1611610	770	59	http://www.mirdb.org/cgi-bin/mature_mir.cgi?name=hsa-miR-3182	MEIOC	284071	meiosis specific with coiled-coil domain
hsa-miR-3182	MIMAT0015062	1611631	http://www.mirdb.org/cgi-bin/target_detail.cgi?targetID=1611631	771	59	http://www.mirdb.org/cgi-bin/mature_mir.cgi?name=hsa-miR-3182	SLC35D3	340146	solute carrier family 35 member D3
hsa-miR-3182	MIMAT0015062	1611643	http://www.mirdb.org/cgi-bin/target_detail.cgi?targetID=1611643	772	59	http://www.mirdb.org/cgi-bin/mature_mir.cgi?name=hsa-miR-3182	PBX1	5087	PBX homeobox 1
hsa-miR-3182	MIMAT0015062	1611658	http://www.mirdb.org/cgi-bin/target_detail.cgi?targetID=1611658	773	59	http://www.mirdb.org/cgi-bin/mature_mir.cgi?name=hsa-miR-3182	COPS2	9318	COP9 signalosome subunit 2
hsa-miR-3182	MIMAT0015062	1611689	http://www.mirdb.org/cgi-bin/target_detail.cgi?targetID=1611689	774	59	http://www.mirdb.org/cgi-bin/mature_mir.cgi?name=hsa-miR-3182	ATF2	1386	activating transcription factor 2
hsa-miR-3182	MIMAT0015062	1611732	http://www.mirdb.org/cgi-bin/target_detail.cgi?targetID=1611732	775	59	http://www.mirdb.org/cgi-bin/mature_mir.cgi?name=hsa-miR-3182	DSE	29940	dermatan sulfate epimerase
hsa-miR-3182	MIMAT0015062	1611739	http://www.mirdb.org/cgi-bin/target_detail.cgi?targetID=1611739	776	59	http://www.mirdb.org/cgi-bin/mature_mir.cgi?name=hsa-miR-3182	TFE3	7030	transcription factor binding to IGHM enhancer 3
hsa-miR-3182	MIMAT0015062	1611760	http://www.mirdb.org/cgi-bin/target_detail.cgi?targetID=1611760	777	59	http://www.mirdb.org/cgi-bin/mature_mir.cgi?name=hsa-miR-3182	CDH23	64072	cadherin related 23
hsa-miR-3182	MIMAT0015062	1611778	http://www.mirdb.org/cgi-bin/target_detail.cgi?targetID=1611778	778	59	http://www.mirdb.org/cgi-bin/mature_mir.cgi?name=hsa-miR-3182	AMMECR1	9949	Alport syndrome, mental retardation, midface hypoplasia and elliptocytosis chromosomal region gene 1
hsa-miR-3182	MIMAT0015062	1611850	http://www.mirdb.org/cgi-bin/target_detail.cgi?targetID=1611850	779	59	http://www.mirdb.org/cgi-bin/mature_mir.cgi?name=hsa-miR-3182	AQP9	366	aquaporin 9
hsa-miR-3182	MIMAT0015062	1611888	http://www.mirdb.org/cgi-bin/target_detail.cgi?targetID=1611888	780	59	http://www.mirdb.org/cgi-bin/mature_mir.cgi?name=hsa-miR-3182	SASH1	23328	SAM and SH3 domain containing 1
hsa-miR-3182	MIMAT0015062	1611903	http://www.mirdb.org/cgi-bin/target_detail.cgi?targetID=1611903	781	59	http://www.mirdb.org/cgi-bin/mature_mir.cgi?name=hsa-miR-3182	CBL	867	Cbl proto-oncogene
hsa-miR-3182	MIMAT0015062	1611921	http://www.mirdb.org/cgi-bin/target_detail.cgi?targetID=1611921	782	59	http://www.mirdb.org/cgi-bin/mature_mir.cgi?name=hsa-miR-3182	GPATCH2	55105	G-patch domain containing 2
hsa-miR-3182	MIMAT0015062	1611949	http://www.mirdb.org/cgi-bin/target_detail.cgi?targetID=1611949	783	59	http://www.mirdb.org/cgi-bin/mature_mir.cgi?name=hsa-miR-3182	XPR1	9213	xenotropic and polytropic retrovirus receptor 1
hsa-miR-3182	MIMAT0015062	1611960	http://www.mirdb.org/cgi-bin/target_detail.cgi?targetID=1611960	784	59	http://www.mirdb.org/cgi-bin/mature_mir.cgi?name=hsa-miR-3182	ITPRID1	223075	ITPR interacting domain containing 1
hsa-miR-3182	MIMAT0015062	1612020	http://www.mirdb.org/cgi-bin/target_detail.cgi?targetID=1612020	785	59	http://www.mirdb.org/cgi-bin/mature_mir.cgi?name=hsa-miR-3182	GATAD2A	54815	GATA zinc finger domain containing 2A
hsa-miR-3182	MIMAT0015062	1612055	http://www.mirdb.org/cgi-bin/target_detail.cgi?targetID=1612055	786	59	http://www.mirdb.org/cgi-bin/mature_mir.cgi?name=hsa-miR-3182	ITGAD	3681	integrin subunit alpha D
hsa-miR-3182	MIMAT0015062	1612071	http://www.mirdb.org/cgi-bin/target_detail.cgi?targetID=1612071	787	59	http://www.mirdb.org/cgi-bin/mature_mir.cgi?name=hsa-miR-3182	PANK2	80025	pantothenate kinase 2
hsa-miR-3182	MIMAT0015062	1612117	http://www.mirdb.org/cgi-bin/target_detail.cgi?targetID=1612117	788	59	http://www.mirdb.org/cgi-bin/mature_mir.cgi?name=hsa-miR-3182	CEP44	80817	centrosomal protein 44
hsa-miR-3182	MIMAT0015062	1612128	http://www.mirdb.org/cgi-bin/target_detail.cgi?targetID=1612128	789	59	http://www.mirdb.org/cgi-bin/mature_mir.cgi?name=hsa-miR-3182	TRIM38	10475	tripartite motif containing 38
hsa-miR-3182	MIMAT0015062	1612159	http://www.mirdb.org/cgi-bin/target_detail.cgi?targetID=1612159	790	59	http://www.mirdb.org/cgi-bin/mature_mir.cgi?name=hsa-miR-3182	C9orf170	401535	chromosome 9 open reading frame 170
hsa-miR-3182	MIMAT0015062	1612170	http://www.mirdb.org/cgi-bin/target_detail.cgi?targetID=1612170	791	59	http://www.mirdb.org/cgi-bin/mature_mir.cgi?name=hsa-miR-3182	CELF6	60677	CUGBP Elav-like family member 6
hsa-miR-3182	MIMAT0015062	1612199	http://www.mirdb.org/cgi-bin/target_detail.cgi?targetID=1612199	792	59	http://www.mirdb.org/cgi-bin/mature_mir.cgi?name=hsa-miR-3182	GAB2	9846	GRB2 associated binding protein 2
hsa-miR-3182	MIMAT0015062	1612208	http://www.mirdb.org/cgi-bin/target_detail.cgi?targetID=1612208	793	59	http://www.mirdb.org/cgi-bin/mature_mir.cgi?name=hsa-miR-3182	POFUT1	23509	protein O-fucosyltransferase 1
hsa-miR-3182	MIMAT0015062	1612235	http://www.mirdb.org/cgi-bin/target_detail.cgi?targetID=1612235	794	59	http://www.mirdb.org/cgi-bin/mature_mir.cgi?name=hsa-miR-3182	SEMA6C	10500	semaphorin 6C
hsa-miR-3182	MIMAT0015062	1612275	http://www.mirdb.org/cgi-bin/target_detail.cgi?targetID=1612275	795	59	http://www.mirdb.org/cgi-bin/mature_mir.cgi?name=hsa-miR-3182	SIKE1	80143	suppressor of IKBKE 1
hsa-miR-3182	MIMAT0015062	1612295	http://www.mirdb.org/cgi-bin/target_detail.cgi?targetID=1612295	796	59	http://www.mirdb.org/cgi-bin/mature_mir.cgi?name=hsa-miR-3182	THSD4	79875	thrombospondin type 1 domain containing 4
hsa-miR-3182	MIMAT0015062	1612327	http://www.mirdb.org/cgi-bin/target_detail.cgi?targetID=1612327	797	59	http://www.mirdb.org/cgi-bin/mature_mir.cgi?name=hsa-miR-3182	PABPC1L2B	645974	poly(A) binding protein cytoplasmic 1 like 2B
hsa-miR-3182	MIMAT0015062	1612348	http://www.mirdb.org/cgi-bin/target_detail.cgi?targetID=1612348	798	59	http://www.mirdb.org/cgi-bin/mature_mir.cgi?name=hsa-miR-3182	EXOSC3	51010	exosome component 3
hsa-miR-3182	MIMAT0015062	1611258	http://www.mirdb.org/cgi-bin/target_detail.cgi?targetID=1611258	799	58	http://www.mirdb.org/cgi-bin/mature_mir.cgi?name=hsa-miR-3182	ZFP36L2	678	ZFP36 ring finger protein like 2
hsa-miR-3182	MIMAT0015062	1611261	http://www.mirdb.org/cgi-bin/target_detail.cgi?targetID=1611261	800	58	http://www.mirdb.org/cgi-bin/mature_mir.cgi?name=hsa-miR-3182	TMEM268	203197	transmembrane protein 268
hsa-miR-3182	MIMAT0015062	1611266	http://www.mirdb.org/cgi-bin/target_detail.cgi?targetID=1611266	801	58	http://www.mirdb.org/cgi-bin/mature_mir.cgi?name=hsa-miR-3182	ENTPD4	9583	ectonucleoside triphosphate diphosphohydrolase 4
hsa-miR-3182	MIMAT0015062	1611269	http://www.mirdb.org/cgi-bin/target_detail.cgi?targetID=1611269	802	58	http://www.mirdb.org/cgi-bin/mature_mir.cgi?name=hsa-miR-3182	TBC1D20	128637	TBC1 domain family member 20
hsa-miR-3182	MIMAT0015062	1611273	http://www.mirdb.org/cgi-bin/target_detail.cgi?targetID=1611273	803	58	http://www.mirdb.org/cgi-bin/mature_mir.cgi?name=hsa-miR-3182	RASA2	5922	RAS p21 protein activator 2
hsa-miR-3182	MIMAT0015062	1611343	http://www.mirdb.org/cgi-bin/target_detail.cgi?targetID=1611343	804	58	http://www.mirdb.org/cgi-bin/mature_mir.cgi?name=hsa-miR-3182	SERPINE2	5270	serpin family E member 2
hsa-miR-3182	MIMAT0015062	1611346	http://www.mirdb.org/cgi-bin/target_detail.cgi?targetID=1611346	805	58	http://www.mirdb.org/cgi-bin/mature_mir.cgi?name=hsa-miR-3182	CSMD1	64478	CUB and Sushi multiple domains 1
hsa-miR-3182	MIMAT0015062	1611385	http://www.mirdb.org/cgi-bin/target_detail.cgi?targetID=1611385	806	58	http://www.mirdb.org/cgi-bin/mature_mir.cgi?name=hsa-miR-3182	CCDC90B	60492	coiled-coil domain containing 90B
hsa-miR-3182	MIMAT0015062	1611387	http://www.mirdb.org/cgi-bin/target_detail.cgi?targetID=1611387	807	58	http://www.mirdb.org/cgi-bin/mature_mir.cgi?name=hsa-miR-3182	OPRM1	4988	opioid receptor mu 1
hsa-miR-3182	MIMAT0015062	1611403	http://www.mirdb.org/cgi-bin/target_detail.cgi?targetID=1611403	808	58	http://www.mirdb.org/cgi-bin/mature_mir.cgi?name=hsa-miR-3182	RASL12	51285	RAS like family 12
hsa-miR-3182	MIMAT0015062	1611441	http://www.mirdb.org/cgi-bin/target_detail.cgi?targetID=1611441	809	58	http://www.mirdb.org/cgi-bin/mature_mir.cgi?name=hsa-miR-3182	GSTM3	2947	glutathione S-transferase mu 3
hsa-miR-3182	MIMAT0015062	1611442	http://www.mirdb.org/cgi-bin/target_detail.cgi?targetID=1611442	810	58	http://www.mirdb.org/cgi-bin/mature_mir.cgi?name=hsa-miR-3182	GALNT7	51809	polypeptide N-acetylgalactosaminyltransferase 7
hsa-miR-3182	MIMAT0015062	1611451	http://www.mirdb.org/cgi-bin/target_detail.cgi?targetID=1611451	811	58	http://www.mirdb.org/cgi-bin/mature_mir.cgi?name=hsa-miR-3182	ANKRD17	26057	ankyrin repeat domain 17
hsa-miR-3182	MIMAT0015062	1611488	http://www.mirdb.org/cgi-bin/target_detail.cgi?targetID=1611488	812	58	http://www.mirdb.org/cgi-bin/mature_mir.cgi?name=hsa-miR-3182	STX11	8676	syntaxin 11
hsa-miR-3182	MIMAT0015062	1611530	http://www.mirdb.org/cgi-bin/target_detail.cgi?targetID=1611530	813	58	http://www.mirdb.org/cgi-bin/mature_mir.cgi?name=hsa-miR-3182	KCNJ2	3759	potassium voltage-gated channel subfamily J member 2
hsa-miR-3182	MIMAT0015062	1611569	http://www.mirdb.org/cgi-bin/target_detail.cgi?targetID=1611569	814	58	http://www.mirdb.org/cgi-bin/mature_mir.cgi?name=hsa-miR-3182	SYNPR	132204	synaptoporin
hsa-miR-3182	MIMAT0015062	1611578	http://www.mirdb.org/cgi-bin/target_detail.cgi?targetID=1611578	815	58	http://www.mirdb.org/cgi-bin/mature_mir.cgi?name=hsa-miR-3182	LDB1	8861	LIM domain binding 1
hsa-miR-3182	MIMAT0015062	1611653	http://www.mirdb.org/cgi-bin/target_detail.cgi?targetID=1611653	816	58	http://www.mirdb.org/cgi-bin/mature_mir.cgi?name=hsa-miR-3182	IGF2BP2	10644	insulin like growth factor 2 mRNA binding protein 2
hsa-miR-3182	MIMAT0015062	1611657	http://www.mirdb.org/cgi-bin/target_detail.cgi?targetID=1611657	817	58	http://www.mirdb.org/cgi-bin/mature_mir.cgi?name=hsa-miR-3182	RBM41	55285	RNA binding motif protein 41
hsa-miR-3182	MIMAT0015062	1611711	http://www.mirdb.org/cgi-bin/target_detail.cgi?targetID=1611711	818	58	http://www.mirdb.org/cgi-bin/mature_mir.cgi?name=hsa-miR-3182	LMOD3	56203	leiomodin 3
hsa-miR-3182	MIMAT0015062	1611746	http://www.mirdb.org/cgi-bin/target_detail.cgi?targetID=1611746	819	58	http://www.mirdb.org/cgi-bin/mature_mir.cgi?name=hsa-miR-3182	DPF3	8110	double PHD fingers 3
hsa-miR-3182	MIMAT0015062	1611781	http://www.mirdb.org/cgi-bin/target_detail.cgi?targetID=1611781	820	58	http://www.mirdb.org/cgi-bin/mature_mir.cgi?name=hsa-miR-3182	TMEM184B	25829	transmembrane protein 184B
hsa-miR-3182	MIMAT0015062	1611898	http://www.mirdb.org/cgi-bin/target_detail.cgi?targetID=1611898	821	58	http://www.mirdb.org/cgi-bin/mature_mir.cgi?name=hsa-miR-3182	TAP2	6891	transporter 2, ATP binding cassette subfamily B member
hsa-miR-3182	MIMAT0015062	1611899	http://www.mirdb.org/cgi-bin/target_detail.cgi?targetID=1611899	822	58	http://www.mirdb.org/cgi-bin/mature_mir.cgi?name=hsa-miR-3182	COL4A1	1282	collagen type IV alpha 1 chain
hsa-miR-3182	MIMAT0015062	1612024	http://www.mirdb.org/cgi-bin/target_detail.cgi?targetID=1612024	823	58	http://www.mirdb.org/cgi-bin/mature_mir.cgi?name=hsa-miR-3182	SLX4IP	128710	SLX4 interacting protein
hsa-miR-3182	MIMAT0015062	1612032	http://www.mirdb.org/cgi-bin/target_detail.cgi?targetID=1612032	824	58	http://www.mirdb.org/cgi-bin/mature_mir.cgi?name=hsa-miR-3182	SEH1L	81929	SEH1 like nucleoporin
hsa-miR-3182	MIMAT0015062	1612035	http://www.mirdb.org/cgi-bin/target_detail.cgi?targetID=1612035	825	58	http://www.mirdb.org/cgi-bin/mature_mir.cgi?name=hsa-miR-3182	FMC1-LUC7L2	100996928	FMC1-LUC7L2 readthrough
hsa-miR-3182	MIMAT0015062	1612056	http://www.mirdb.org/cgi-bin/target_detail.cgi?targetID=1612056	826	58	http://www.mirdb.org/cgi-bin/mature_mir.cgi?name=hsa-miR-3182	HTR2C	3358	5-hydroxytryptamine receptor 2C
hsa-miR-3182	MIMAT0015062	1612097	http://www.mirdb.org/cgi-bin/target_detail.cgi?targetID=1612097	827	58	http://www.mirdb.org/cgi-bin/mature_mir.cgi?name=hsa-miR-3182	SLC15A2	6565	solute carrier family 15 member 2
hsa-miR-3182	MIMAT0015062	1612114	http://www.mirdb.org/cgi-bin/target_detail.cgi?targetID=1612114	828	58	http://www.mirdb.org/cgi-bin/mature_mir.cgi?name=hsa-miR-3182	LUC7L2	51631	LUC7 like 2, pre-mRNA splicing factor
hsa-miR-3182	MIMAT0015062	1612121	http://www.mirdb.org/cgi-bin/target_detail.cgi?targetID=1612121	829	58	http://www.mirdb.org/cgi-bin/mature_mir.cgi?name=hsa-miR-3182	CGGBP1	8545	CGG triplet repeat binding protein 1
hsa-miR-3182	MIMAT0015062	1612157	http://www.mirdb.org/cgi-bin/target_detail.cgi?targetID=1612157	830	58	http://www.mirdb.org/cgi-bin/mature_mir.cgi?name=hsa-miR-3182	EPGN	255324	epithelial mitogen
hsa-miR-3182	MIMAT0015062	1612225	http://www.mirdb.org/cgi-bin/target_detail.cgi?targetID=1612225	831	58	http://www.mirdb.org/cgi-bin/mature_mir.cgi?name=hsa-miR-3182	MCPH1	79648	microcephalin 1
hsa-miR-3182	MIMAT0015062	1612238	http://www.mirdb.org/cgi-bin/target_detail.cgi?targetID=1612238	832	58	http://www.mirdb.org/cgi-bin/mature_mir.cgi?name=hsa-miR-3182	RCAN2	10231	regulator of calcineurin 2
hsa-miR-3182	MIMAT0015062	1612248	http://www.mirdb.org/cgi-bin/target_detail.cgi?targetID=1612248	833	58	http://www.mirdb.org/cgi-bin/mature_mir.cgi?name=hsa-miR-3182	ELOVL1	64834	ELOVL fatty acid elongase 1
hsa-miR-3182	MIMAT0015062	1612255	http://www.mirdb.org/cgi-bin/target_detail.cgi?targetID=1612255	834	58	http://www.mirdb.org/cgi-bin/mature_mir.cgi?name=hsa-miR-3182	ICMT	23463	isoprenylcysteine carboxyl methyltransferase
hsa-miR-3182	MIMAT0015062	1612264	http://www.mirdb.org/cgi-bin/target_detail.cgi?targetID=1612264	835	58	http://www.mirdb.org/cgi-bin/mature_mir.cgi?name=hsa-miR-3182	DNM3	26052	dynamin 3
hsa-miR-3182	MIMAT0015062	1612347	http://www.mirdb.org/cgi-bin/target_detail.cgi?targetID=1612347	836	58	http://www.mirdb.org/cgi-bin/mature_mir.cgi?name=hsa-miR-3182	LCNL1	401562	lipocalin like 1
hsa-miR-3182	MIMAT0015062	1611418	http://www.mirdb.org/cgi-bin/target_detail.cgi?targetID=1611418	837	57	http://www.mirdb.org/cgi-bin/mature_mir.cgi?name=hsa-miR-3182	HRH4	59340	histamine receptor H4
hsa-miR-3182	MIMAT0015062	1611449	http://www.mirdb.org/cgi-bin/target_detail.cgi?targetID=1611449	838	57	http://www.mirdb.org/cgi-bin/mature_mir.cgi?name=hsa-miR-3182	SSR3	6747	signal sequence receptor subunit 3
hsa-miR-3182	MIMAT0015062	1611453	http://www.mirdb.org/cgi-bin/target_detail.cgi?targetID=1611453	839	57	http://www.mirdb.org/cgi-bin/mature_mir.cgi?name=hsa-miR-3182	HSD3B2	3284	hydroxy-delta-5-steroid dehydrogenase, 3 beta- and steroid delta-isomerase 2
hsa-miR-3182	MIMAT0015062	1611567	http://www.mirdb.org/cgi-bin/target_detail.cgi?targetID=1611567	840	57	http://www.mirdb.org/cgi-bin/mature_mir.cgi?name=hsa-miR-3182	UBE2D4	51619	ubiquitin conjugating enzyme E2 D4 (putative)
hsa-miR-3182	MIMAT0015062	1611605	http://www.mirdb.org/cgi-bin/target_detail.cgi?targetID=1611605	841	57	http://www.mirdb.org/cgi-bin/mature_mir.cgi?name=hsa-miR-3182	ZNF559-ZNF177	100529215	ZNF559-ZNF177 readthrough
hsa-miR-3182	MIMAT0015062	1611624	http://www.mirdb.org/cgi-bin/target_detail.cgi?targetID=1611624	842	57	http://www.mirdb.org/cgi-bin/mature_mir.cgi?name=hsa-miR-3182	TIMP3	7078	TIMP metallopeptidase inhibitor 3
hsa-miR-3182	MIMAT0015062	1611676	http://www.mirdb.org/cgi-bin/target_detail.cgi?targetID=1611676	843	57	http://www.mirdb.org/cgi-bin/mature_mir.cgi?name=hsa-miR-3182	DCAF4L1	285429	DDB1 and CUL4 associated factor 4 like 1
hsa-miR-3182	MIMAT0015062	1611733	http://www.mirdb.org/cgi-bin/target_detail.cgi?targetID=1611733	844	57	http://www.mirdb.org/cgi-bin/mature_mir.cgi?name=hsa-miR-3182	TFRC	7037	transferrin receptor
hsa-miR-3182	MIMAT0015062	1611742	http://www.mirdb.org/cgi-bin/target_detail.cgi?targetID=1611742	845	57	http://www.mirdb.org/cgi-bin/mature_mir.cgi?name=hsa-miR-3182	YTHDF3	253943	YTH N6-methyladenosine RNA binding protein 3
hsa-miR-3182	MIMAT0015062	1611767	http://www.mirdb.org/cgi-bin/target_detail.cgi?targetID=1611767	846	57	http://www.mirdb.org/cgi-bin/mature_mir.cgi?name=hsa-miR-3182	MPP6	51678	membrane palmitoylated protein 6
hsa-miR-3182	MIMAT0015062	1611789	http://www.mirdb.org/cgi-bin/target_detail.cgi?targetID=1611789	847	57	http://www.mirdb.org/cgi-bin/mature_mir.cgi?name=hsa-miR-3182	SPATA31D3	389762	SPATA31 subfamily D member 3
hsa-miR-3182	MIMAT0015062	1611806	http://www.mirdb.org/cgi-bin/target_detail.cgi?targetID=1611806	848	57	http://www.mirdb.org/cgi-bin/mature_mir.cgi?name=hsa-miR-3182	ASH1L	55870	ASH1 like histone lysine methyltransferase
hsa-miR-3182	MIMAT0015062	1611916	http://www.mirdb.org/cgi-bin/target_detail.cgi?targetID=1611916	849	57	http://www.mirdb.org/cgi-bin/mature_mir.cgi?name=hsa-miR-3182	ANO5	203859	anoctamin 5
hsa-miR-3182	MIMAT0015062	1611923	http://www.mirdb.org/cgi-bin/target_detail.cgi?targetID=1611923	850	57	http://www.mirdb.org/cgi-bin/mature_mir.cgi?name=hsa-miR-3182	RYK	6259	receptor-like tyrosine kinase
hsa-miR-3182	MIMAT0015062	1611926	http://www.mirdb.org/cgi-bin/target_detail.cgi?targetID=1611926	851	57	http://www.mirdb.org/cgi-bin/mature_mir.cgi?name=hsa-miR-3182	MYRIP	25924	myosin VIIA and Rab interacting protein
hsa-miR-3182	MIMAT0015062	1611985	http://www.mirdb.org/cgi-bin/target_detail.cgi?targetID=1611985	852	57	http://www.mirdb.org/cgi-bin/mature_mir.cgi?name=hsa-miR-3182	JAKMIP3	282973	Janus kinase and microtubule interacting protein 3
hsa-miR-3182	MIMAT0015062	1611995	http://www.mirdb.org/cgi-bin/target_detail.cgi?targetID=1611995	853	57	http://www.mirdb.org/cgi-bin/mature_mir.cgi?name=hsa-miR-3182	SPARCL1	8404	SPARC like 1
hsa-miR-3182	MIMAT0015062	1612003	http://www.mirdb.org/cgi-bin/target_detail.cgi?targetID=1612003	854	57	http://www.mirdb.org/cgi-bin/mature_mir.cgi?name=hsa-miR-3182	NALCN	259232	sodium leak channel, non-selective
hsa-miR-3182	MIMAT0015062	1612037	http://www.mirdb.org/cgi-bin/target_detail.cgi?targetID=1612037	855	57	http://www.mirdb.org/cgi-bin/mature_mir.cgi?name=hsa-miR-3182	EIF4EBP2	1979	eukaryotic translation initiation factor 4E binding protein 2
hsa-miR-3182	MIMAT0015062	1612053	http://www.mirdb.org/cgi-bin/target_detail.cgi?targetID=1612053	856	57	http://www.mirdb.org/cgi-bin/mature_mir.cgi?name=hsa-miR-3182	SPPL3	121665	signal peptide peptidase like 3
hsa-miR-3182	MIMAT0015062	1612061	http://www.mirdb.org/cgi-bin/target_detail.cgi?targetID=1612061	857	57	http://www.mirdb.org/cgi-bin/mature_mir.cgi?name=hsa-miR-3182	RALGPS1	9649	Ral GEF with PH domain and SH3 binding motif 1
hsa-miR-3182	MIMAT0015062	1612096	http://www.mirdb.org/cgi-bin/target_detail.cgi?targetID=1612096	858	57	http://www.mirdb.org/cgi-bin/mature_mir.cgi?name=hsa-miR-3182	VSX1	30813	visual system homeobox 1
hsa-miR-3182	MIMAT0015062	1612118	http://www.mirdb.org/cgi-bin/target_detail.cgi?targetID=1612118	859	57	http://www.mirdb.org/cgi-bin/mature_mir.cgi?name=hsa-miR-3182	KCNN3	3782	potassium calcium-activated channel subfamily N member 3
hsa-miR-3182	MIMAT0015062	1612149	http://www.mirdb.org/cgi-bin/target_detail.cgi?targetID=1612149	860	57	http://www.mirdb.org/cgi-bin/mature_mir.cgi?name=hsa-miR-3182	RGMB	285704	repulsive guidance molecule BMP co-receptor b
hsa-miR-3182	MIMAT0015062	1612150	http://www.mirdb.org/cgi-bin/target_detail.cgi?targetID=1612150	861	57	http://www.mirdb.org/cgi-bin/mature_mir.cgi?name=hsa-miR-3182	ZNF320	162967	zinc finger protein 320
hsa-miR-3182	MIMAT0015062	1612162	http://www.mirdb.org/cgi-bin/target_detail.cgi?targetID=1612162	862	57	http://www.mirdb.org/cgi-bin/mature_mir.cgi?name=hsa-miR-3182	NRK	203447	Nik related kinase
hsa-miR-3182	MIMAT0015062	1612328	http://www.mirdb.org/cgi-bin/target_detail.cgi?targetID=1612328	863	57	http://www.mirdb.org/cgi-bin/mature_mir.cgi?name=hsa-miR-3182	MKLN1	4289	muskelin 1
hsa-miR-3182	MIMAT0015062	1612363	http://www.mirdb.org/cgi-bin/target_detail.cgi?targetID=1612363	864	57	http://www.mirdb.org/cgi-bin/mature_mir.cgi?name=hsa-miR-3182	DCAF17	80067	DDB1 and CUL4 associated factor 17
hsa-miR-3182	MIMAT0015062	1611400	http://www.mirdb.org/cgi-bin/target_detail.cgi?targetID=1611400	865	56	http://www.mirdb.org/cgi-bin/mature_mir.cgi?name=hsa-miR-3182	ADCY7	113	adenylate cyclase 7
hsa-miR-3182	MIMAT0015062	1611416	http://www.mirdb.org/cgi-bin/target_detail.cgi?targetID=1611416	866	56	http://www.mirdb.org/cgi-bin/mature_mir.cgi?name=hsa-miR-3182	PRKD1	5587	protein kinase D1
hsa-miR-3182	MIMAT0015062	1611432	http://www.mirdb.org/cgi-bin/target_detail.cgi?targetID=1611432	867	56	http://www.mirdb.org/cgi-bin/mature_mir.cgi?name=hsa-miR-3182	SERINC4	619189	serine incorporator 4
hsa-miR-3182	MIMAT0015062	1611445	http://www.mirdb.org/cgi-bin/target_detail.cgi?targetID=1611445	868	56	http://www.mirdb.org/cgi-bin/mature_mir.cgi?name=hsa-miR-3182	CEP250	11190	centrosomal protein 250
hsa-miR-3182	MIMAT0015062	1611455	http://www.mirdb.org/cgi-bin/target_detail.cgi?targetID=1611455	869	56	http://www.mirdb.org/cgi-bin/mature_mir.cgi?name=hsa-miR-3182	CLEC2D	29121	C-type lectin domain family 2 member D
hsa-miR-3182	MIMAT0015062	1611493	http://www.mirdb.org/cgi-bin/target_detail.cgi?targetID=1611493	870	56	http://www.mirdb.org/cgi-bin/mature_mir.cgi?name=hsa-miR-3182	SLC38A1	81539	solute carrier family 38 member 1
hsa-miR-3182	MIMAT0015062	1611498	http://www.mirdb.org/cgi-bin/target_detail.cgi?targetID=1611498	871	56	http://www.mirdb.org/cgi-bin/mature_mir.cgi?name=hsa-miR-3182	EPN2	22905	epsin 2
hsa-miR-3182	MIMAT0015062	1611549	http://www.mirdb.org/cgi-bin/target_detail.cgi?targetID=1611549	872	56	http://www.mirdb.org/cgi-bin/mature_mir.cgi?name=hsa-miR-3182	RPL28	6158	ribosomal protein L28
hsa-miR-3182	MIMAT0015062	1611564	http://www.mirdb.org/cgi-bin/target_detail.cgi?targetID=1611564	873	56	http://www.mirdb.org/cgi-bin/mature_mir.cgi?name=hsa-miR-3182	SAMD4A	23034	sterile alpha motif domain containing 4A
hsa-miR-3182	MIMAT0015062	1611623	http://www.mirdb.org/cgi-bin/target_detail.cgi?targetID=1611623	874	56	http://www.mirdb.org/cgi-bin/mature_mir.cgi?name=hsa-miR-3182	FBXO9	26268	F-box protein 9
hsa-miR-3182	MIMAT0015062	1611644	http://www.mirdb.org/cgi-bin/target_detail.cgi?targetID=1611644	875	56	http://www.mirdb.org/cgi-bin/mature_mir.cgi?name=hsa-miR-3182	REEP1	65055	receptor accessory protein 1
hsa-miR-3182	MIMAT0015062	1611685	http://www.mirdb.org/cgi-bin/target_detail.cgi?targetID=1611685	876	56	http://www.mirdb.org/cgi-bin/mature_mir.cgi?name=hsa-miR-3182	GRHL2	79977	grainyhead like transcription factor 2
hsa-miR-3182	MIMAT0015062	1611724	http://www.mirdb.org/cgi-bin/target_detail.cgi?targetID=1611724	877	56	http://www.mirdb.org/cgi-bin/mature_mir.cgi?name=hsa-miR-3182	NIPA1	123606	NIPA magnesium transporter 1
hsa-miR-3182	MIMAT0015062	1611748	http://www.mirdb.org/cgi-bin/target_detail.cgi?targetID=1611748	878	56	http://www.mirdb.org/cgi-bin/mature_mir.cgi?name=hsa-miR-3182	EYA3	2140	EYA transcriptional coactivator and phosphatase 3
hsa-miR-3182	MIMAT0015062	1611829	http://www.mirdb.org/cgi-bin/target_detail.cgi?targetID=1611829	879	56	http://www.mirdb.org/cgi-bin/mature_mir.cgi?name=hsa-miR-3182	ADRB1	153	adrenoceptor beta 1
hsa-miR-3182	MIMAT0015062	1611858	http://www.mirdb.org/cgi-bin/target_detail.cgi?targetID=1611858	880	56	http://www.mirdb.org/cgi-bin/mature_mir.cgi?name=hsa-miR-3182	TK2	7084	thymidine kinase 2, mitochondrial
hsa-miR-3182	MIMAT0015062	1611860	http://www.mirdb.org/cgi-bin/target_detail.cgi?targetID=1611860	881	56	http://www.mirdb.org/cgi-bin/mature_mir.cgi?name=hsa-miR-3182	KIF13B	23303	kinesin family member 13B
hsa-miR-3182	MIMAT0015062	1611913	http://www.mirdb.org/cgi-bin/target_detail.cgi?targetID=1611913	882	56	http://www.mirdb.org/cgi-bin/mature_mir.cgi?name=hsa-miR-3182	GOLGA6A	342096	golgin A6 family member A
hsa-miR-3182	MIMAT0015062	1611932	http://www.mirdb.org/cgi-bin/target_detail.cgi?targetID=1611932	883	56	http://www.mirdb.org/cgi-bin/mature_mir.cgi?name=hsa-miR-3182	MTMR9	66036	myotubularin related protein 9
hsa-miR-3182	MIMAT0015062	1611974	http://www.mirdb.org/cgi-bin/target_detail.cgi?targetID=1611974	884	56	http://www.mirdb.org/cgi-bin/mature_mir.cgi?name=hsa-miR-3182	CHAF1B	8208	chromatin assembly factor 1 subunit B
hsa-miR-3182	MIMAT0015062	1612001	http://www.mirdb.org/cgi-bin/target_detail.cgi?targetID=1612001	885	56	http://www.mirdb.org/cgi-bin/mature_mir.cgi?name=hsa-miR-3182	WIPF2	147179	WAS/WASL interacting protein family member 2
hsa-miR-3182	MIMAT0015062	1612015	http://www.mirdb.org/cgi-bin/target_detail.cgi?targetID=1612015	886	56	http://www.mirdb.org/cgi-bin/mature_mir.cgi?name=hsa-miR-3182	NFATC2	4773	nuclear factor of activated T cells 2
hsa-miR-3182	MIMAT0015062	1612052	http://www.mirdb.org/cgi-bin/target_detail.cgi?targetID=1612052	887	56	http://www.mirdb.org/cgi-bin/mature_mir.cgi?name=hsa-miR-3182	CENPU	79682	centromere protein U
hsa-miR-3182	MIMAT0015062	1612065	http://www.mirdb.org/cgi-bin/target_detail.cgi?targetID=1612065	888	56	http://www.mirdb.org/cgi-bin/mature_mir.cgi?name=hsa-miR-3182	QPRT	23475	quinolinate phosphoribosyltransferase
hsa-miR-3182	MIMAT0015062	1612066	http://www.mirdb.org/cgi-bin/target_detail.cgi?targetID=1612066	889	56	http://www.mirdb.org/cgi-bin/mature_mir.cgi?name=hsa-miR-3182	AKAP7	9465	A-kinase anchoring protein 7
hsa-miR-3182	MIMAT0015062	1612091	http://www.mirdb.org/cgi-bin/target_detail.cgi?targetID=1612091	890	56	http://www.mirdb.org/cgi-bin/mature_mir.cgi?name=hsa-miR-3182	KLF13	51621	Kruppel like factor 13
hsa-miR-3182	MIMAT0015062	1612124	http://www.mirdb.org/cgi-bin/target_detail.cgi?targetID=1612124	891	56	http://www.mirdb.org/cgi-bin/mature_mir.cgi?name=hsa-miR-3182	RAP2B	5912	RAP2B, member of RAS oncogene family
hsa-miR-3182	MIMAT0015062	1612151	http://www.mirdb.org/cgi-bin/target_detail.cgi?targetID=1612151	892	56	http://www.mirdb.org/cgi-bin/mature_mir.cgi?name=hsa-miR-3182	GPR19	2842	G protein-coupled receptor 19
hsa-miR-3182	MIMAT0015062	1612163	http://www.mirdb.org/cgi-bin/target_detail.cgi?targetID=1612163	893	56	http://www.mirdb.org/cgi-bin/mature_mir.cgi?name=hsa-miR-3182	SIGLEC11	114132	sialic acid binding Ig like lectin 11
hsa-miR-3182	MIMAT0015062	1612227	http://www.mirdb.org/cgi-bin/target_detail.cgi?targetID=1612227	894	56	http://www.mirdb.org/cgi-bin/mature_mir.cgi?name=hsa-miR-3182	ATP5IF1	93974	ATP synthase inhibitory factor subunit 1
hsa-miR-3182	MIMAT0015062	1612244	http://www.mirdb.org/cgi-bin/target_detail.cgi?targetID=1612244	895	56	http://www.mirdb.org/cgi-bin/mature_mir.cgi?name=hsa-miR-3182	GOLGA6B	55889	golgin A6 family member B
hsa-miR-3182	MIMAT0015062	1612268	http://www.mirdb.org/cgi-bin/target_detail.cgi?targetID=1612268	896	56	http://www.mirdb.org/cgi-bin/mature_mir.cgi?name=hsa-miR-3182	REST	5978	RE1 silencing transcription factor
hsa-miR-3182	MIMAT0015062	1612300	http://www.mirdb.org/cgi-bin/target_detail.cgi?targetID=1612300	897	56	http://www.mirdb.org/cgi-bin/mature_mir.cgi?name=hsa-miR-3182	TIMM10B	26515	translocase of inner mitochondrial membrane 10B
hsa-miR-3182	MIMAT0015062	1612322	http://www.mirdb.org/cgi-bin/target_detail.cgi?targetID=1612322	898	56	http://www.mirdb.org/cgi-bin/mature_mir.cgi?name=hsa-miR-3182	ISM1	140862	isthmin 1
hsa-miR-3182	MIMAT0015062	1612342	http://www.mirdb.org/cgi-bin/target_detail.cgi?targetID=1612342	899	56	http://www.mirdb.org/cgi-bin/mature_mir.cgi?name=hsa-miR-3182	EDC3	80153	enhancer of mRNA decapping 3
hsa-miR-3182	MIMAT0015062	1612354	http://www.mirdb.org/cgi-bin/target_detail.cgi?targetID=1612354	900	56	http://www.mirdb.org/cgi-bin/mature_mir.cgi?name=hsa-miR-3182	PLAGL2	5326	PLAG1 like zinc finger 2
hsa-miR-3182	MIMAT0015062	1611249	http://www.mirdb.org/cgi-bin/target_detail.cgi?targetID=1611249	901	55	http://www.mirdb.org/cgi-bin/mature_mir.cgi?name=hsa-miR-3182	ELAC1	55520	elaC ribonuclease Z 1
hsa-miR-3182	MIMAT0015062	1611260	http://www.mirdb.org/cgi-bin/target_detail.cgi?targetID=1611260	902	55	http://www.mirdb.org/cgi-bin/mature_mir.cgi?name=hsa-miR-3182	C14orf132	56967	chromosome 14 open reading frame 132
hsa-miR-3182	MIMAT0015062	1611263	http://www.mirdb.org/cgi-bin/target_detail.cgi?targetID=1611263	903	55	http://www.mirdb.org/cgi-bin/mature_mir.cgi?name=hsa-miR-3182	TRIM11	81559	tripartite motif containing 11
hsa-miR-3182	MIMAT0015062	1611270	http://www.mirdb.org/cgi-bin/target_detail.cgi?targetID=1611270	904	55	http://www.mirdb.org/cgi-bin/mature_mir.cgi?name=hsa-miR-3182	KCNMB4	27345	potassium calcium-activated channel subfamily M regulatory beta subunit 4
hsa-miR-3182	MIMAT0015062	1611282	http://www.mirdb.org/cgi-bin/target_detail.cgi?targetID=1611282	905	55	http://www.mirdb.org/cgi-bin/mature_mir.cgi?name=hsa-miR-3182	PTCD3	55037	pentatricopeptide repeat domain 3
hsa-miR-3182	MIMAT0015062	1611331	http://www.mirdb.org/cgi-bin/target_detail.cgi?targetID=1611331	906	55	http://www.mirdb.org/cgi-bin/mature_mir.cgi?name=hsa-miR-3182	NOX1	27035	NADPH oxidase 1
hsa-miR-3182	MIMAT0015062	1611361	http://www.mirdb.org/cgi-bin/target_detail.cgi?targetID=1611361	907	55	http://www.mirdb.org/cgi-bin/mature_mir.cgi?name=hsa-miR-3182	FAM117B	150864	family with sequence similarity 117 member B
hsa-miR-3182	MIMAT0015062	1611377	http://www.mirdb.org/cgi-bin/target_detail.cgi?targetID=1611377	908	55	http://www.mirdb.org/cgi-bin/mature_mir.cgi?name=hsa-miR-3182	PRDM12	59335	PR/SET domain 12
hsa-miR-3182	MIMAT0015062	1611406	http://www.mirdb.org/cgi-bin/target_detail.cgi?targetID=1611406	909	55	http://www.mirdb.org/cgi-bin/mature_mir.cgi?name=hsa-miR-3182	LMX1A	4009	LIM homeobox transcription factor 1 alpha
hsa-miR-3182	MIMAT0015062	1611480	http://www.mirdb.org/cgi-bin/target_detail.cgi?targetID=1611480	910	55	http://www.mirdb.org/cgi-bin/mature_mir.cgi?name=hsa-miR-3182	PNPLA5	150379	patatin like phospholipase domain containing 5
hsa-miR-3182	MIMAT0015062	1611546	http://www.mirdb.org/cgi-bin/target_detail.cgi?targetID=1611546	911	55	http://www.mirdb.org/cgi-bin/mature_mir.cgi?name=hsa-miR-3182	POLDIP2	26073	DNA polymerase delta interacting protein 2
hsa-miR-3182	MIMAT0015062	1611573	http://www.mirdb.org/cgi-bin/target_detail.cgi?targetID=1611573	912	55	http://www.mirdb.org/cgi-bin/mature_mir.cgi?name=hsa-miR-3182	PAPPA	5069	pappalysin 1
hsa-miR-3182	MIMAT0015062	1611603	http://www.mirdb.org/cgi-bin/target_detail.cgi?targetID=1611603	913	55	http://www.mirdb.org/cgi-bin/mature_mir.cgi?name=hsa-miR-3182	DIRAS2	54769	DIRAS family GTPase 2
hsa-miR-3182	MIMAT0015062	1611641	http://www.mirdb.org/cgi-bin/target_detail.cgi?targetID=1611641	914	55	http://www.mirdb.org/cgi-bin/mature_mir.cgi?name=hsa-miR-3182	NWD2	57495	NACHT and WD repeat domain containing 2
hsa-miR-3182	MIMAT0015062	1611677	http://www.mirdb.org/cgi-bin/target_detail.cgi?targetID=1611677	915	55	http://www.mirdb.org/cgi-bin/mature_mir.cgi?name=hsa-miR-3182	RPH3A	22895	rabphilin 3A
hsa-miR-3182	MIMAT0015062	1611678	http://www.mirdb.org/cgi-bin/target_detail.cgi?targetID=1611678	916	55	http://www.mirdb.org/cgi-bin/mature_mir.cgi?name=hsa-miR-3182	CACNB2	783	calcium voltage-gated channel auxiliary subunit beta 2
hsa-miR-3182	MIMAT0015062	1611696	http://www.mirdb.org/cgi-bin/target_detail.cgi?targetID=1611696	917	55	http://www.mirdb.org/cgi-bin/mature_mir.cgi?name=hsa-miR-3182	NDUFB4	4710	NADH:ubiquinone oxidoreductase subunit B4
hsa-miR-3182	MIMAT0015062	1611698	http://www.mirdb.org/cgi-bin/target_detail.cgi?targetID=1611698	918	55	http://www.mirdb.org/cgi-bin/mature_mir.cgi?name=hsa-miR-3182	MYO6	4646	myosin VI
hsa-miR-3182	MIMAT0015062	1611707	http://www.mirdb.org/cgi-bin/target_detail.cgi?targetID=1611707	919	55	http://www.mirdb.org/cgi-bin/mature_mir.cgi?name=hsa-miR-3182	CDC42SE2	56990	CDC42 small effector 2
hsa-miR-3182	MIMAT0015062	1611761	http://www.mirdb.org/cgi-bin/target_detail.cgi?targetID=1611761	920	55	http://www.mirdb.org/cgi-bin/mature_mir.cgi?name=hsa-miR-3182	ANO6	196527	anoctamin 6
hsa-miR-3182	MIMAT0015062	1611785	http://www.mirdb.org/cgi-bin/target_detail.cgi?targetID=1611785	921	55	http://www.mirdb.org/cgi-bin/mature_mir.cgi?name=hsa-miR-3182	DLX6	1750	distal-less homeobox 6
hsa-miR-3182	MIMAT0015062	1611797	http://www.mirdb.org/cgi-bin/target_detail.cgi?targetID=1611797	922	55	http://www.mirdb.org/cgi-bin/mature_mir.cgi?name=hsa-miR-3182	VWA2	340706	von Willebrand factor A domain containing 2
hsa-miR-3182	MIMAT0015062	1611836	http://www.mirdb.org/cgi-bin/target_detail.cgi?targetID=1611836	923	55	http://www.mirdb.org/cgi-bin/mature_mir.cgi?name=hsa-miR-3182	ATRN	8455	attractin
hsa-miR-3182	MIMAT0015062	1611838	http://www.mirdb.org/cgi-bin/target_detail.cgi?targetID=1611838	924	55	http://www.mirdb.org/cgi-bin/mature_mir.cgi?name=hsa-miR-3182	ZNF365	22891	zinc finger protein 365
hsa-miR-3182	MIMAT0015062	1611861	http://www.mirdb.org/cgi-bin/target_detail.cgi?targetID=1611861	925	55	http://www.mirdb.org/cgi-bin/mature_mir.cgi?name=hsa-miR-3182	CAMSAP1	157922	calmodulin regulated spectrin associated protein 1
hsa-miR-3182	MIMAT0015062	1611882	http://www.mirdb.org/cgi-bin/target_detail.cgi?targetID=1611882	926	55	http://www.mirdb.org/cgi-bin/mature_mir.cgi?name=hsa-miR-3182	PKIA	5569	cAMP-dependent protein kinase inhibitor alpha
hsa-miR-3182	MIMAT0015062	1611893	http://www.mirdb.org/cgi-bin/target_detail.cgi?targetID=1611893	927	55	http://www.mirdb.org/cgi-bin/mature_mir.cgi?name=hsa-miR-3182	GTF3C4	9329	general transcription factor IIIC subunit 4
hsa-miR-3182	MIMAT0015062	1611936	http://www.mirdb.org/cgi-bin/target_detail.cgi?targetID=1611936	928	55	http://www.mirdb.org/cgi-bin/mature_mir.cgi?name=hsa-miR-3182	CREG2	200407	cellular repressor of E1A stimulated genes 2
hsa-miR-3182	MIMAT0015062	1611979	http://www.mirdb.org/cgi-bin/target_detail.cgi?targetID=1611979	929	55	http://www.mirdb.org/cgi-bin/mature_mir.cgi?name=hsa-miR-3182	RAD54L2	23132	RAD54 like 2
hsa-miR-3182	MIMAT0015062	1612016	http://www.mirdb.org/cgi-bin/target_detail.cgi?targetID=1612016	930	55	http://www.mirdb.org/cgi-bin/mature_mir.cgi?name=hsa-miR-3182	AKAP13	11214	A-kinase anchoring protein 13
hsa-miR-3182	MIMAT0015062	1612021	http://www.mirdb.org/cgi-bin/target_detail.cgi?targetID=1612021	931	55	http://www.mirdb.org/cgi-bin/mature_mir.cgi?name=hsa-miR-3182	QKI	9444	QKI, KH domain containing RNA binding
hsa-miR-3182	MIMAT0015062	1612040	http://www.mirdb.org/cgi-bin/target_detail.cgi?targetID=1612040	932	55	http://www.mirdb.org/cgi-bin/mature_mir.cgi?name=hsa-miR-3182	PID1	55022	phosphotyrosine interaction domain containing 1
hsa-miR-3182	MIMAT0015062	1612057	http://www.mirdb.org/cgi-bin/target_detail.cgi?targetID=1612057	933	55	http://www.mirdb.org/cgi-bin/mature_mir.cgi?name=hsa-miR-3182	WDFY3	23001	WD repeat and FYVE domain containing 3
hsa-miR-3182	MIMAT0015062	1612068	http://www.mirdb.org/cgi-bin/target_detail.cgi?targetID=1612068	934	55	http://www.mirdb.org/cgi-bin/mature_mir.cgi?name=hsa-miR-3182	SLC24A2	25769	solute carrier family 24 member 2
hsa-miR-3182	MIMAT0015062	1612130	http://www.mirdb.org/cgi-bin/target_detail.cgi?targetID=1612130	935	55	http://www.mirdb.org/cgi-bin/mature_mir.cgi?name=hsa-miR-3182	RSBN1	54665	round spermatid basic protein 1
hsa-miR-3182	MIMAT0015062	1612137	http://www.mirdb.org/cgi-bin/target_detail.cgi?targetID=1612137	936	55	http://www.mirdb.org/cgi-bin/mature_mir.cgi?name=hsa-miR-3182	MPPED2	744	metallophosphoesterase domain containing 2
hsa-miR-3182	MIMAT0015062	1612138	http://www.mirdb.org/cgi-bin/target_detail.cgi?targetID=1612138	937	55	http://www.mirdb.org/cgi-bin/mature_mir.cgi?name=hsa-miR-3182	LOC102724265	102724265	uncharacterized LOC102724265
hsa-miR-3182	MIMAT0015062	1612284	http://www.mirdb.org/cgi-bin/target_detail.cgi?targetID=1612284	938	55	http://www.mirdb.org/cgi-bin/mature_mir.cgi?name=hsa-miR-3182	ETV6	2120	ETS variant 6
hsa-miR-3182	MIMAT0015062	1612312	http://www.mirdb.org/cgi-bin/target_detail.cgi?targetID=1612312	939	55	http://www.mirdb.org/cgi-bin/mature_mir.cgi?name=hsa-miR-3182	SH3GL1	6455	SH3 domain containing GRB2 like 1, endophilin A2
hsa-miR-3182	MIMAT0015062	1612332	http://www.mirdb.org/cgi-bin/target_detail.cgi?targetID=1612332	940	55	http://www.mirdb.org/cgi-bin/mature_mir.cgi?name=hsa-miR-3182	HS3ST3B1	9953	heparan sulfate-glucosamine 3-sulfotransferase 3B1
hsa-miR-3182	MIMAT0015062	1612339	http://www.mirdb.org/cgi-bin/target_detail.cgi?targetID=1612339	941	55	http://www.mirdb.org/cgi-bin/mature_mir.cgi?name=hsa-miR-3182	USP16	10600	ubiquitin specific peptidase 16
hsa-miR-3182	MIMAT0015062	1612366	http://www.mirdb.org/cgi-bin/target_detail.cgi?targetID=1612366	942	55	http://www.mirdb.org/cgi-bin/mature_mir.cgi?name=hsa-miR-3182	IFNAR1	3454	interferon alpha and beta receptor subunit 1
hsa-miR-3182	MIMAT0015062	1612367	http://www.mirdb.org/cgi-bin/target_detail.cgi?targetID=1612367	943	55	http://www.mirdb.org/cgi-bin/mature_mir.cgi?name=hsa-miR-3182	ZNF330	27309	zinc finger protein 330
hsa-miR-3182	MIMAT0015062	1611240	http://www.mirdb.org/cgi-bin/target_detail.cgi?targetID=1611240	944	54	http://www.mirdb.org/cgi-bin/mature_mir.cgi?name=hsa-miR-3182	GOLGA6D	653643	golgin A6 family member D
hsa-miR-3182	MIMAT0015062	1611255	http://www.mirdb.org/cgi-bin/target_detail.cgi?targetID=1611255	945	54	http://www.mirdb.org/cgi-bin/mature_mir.cgi?name=hsa-miR-3182	TGIF2	60436	TGFB induced factor homeobox 2
hsa-miR-3182	MIMAT0015062	1611278	http://www.mirdb.org/cgi-bin/target_detail.cgi?targetID=1611278	946	54	http://www.mirdb.org/cgi-bin/mature_mir.cgi?name=hsa-miR-3182	CDK5R1	8851	cyclin dependent kinase 5 regulatory subunit 1
hsa-miR-3182	MIMAT0015062	1611330	http://www.mirdb.org/cgi-bin/target_detail.cgi?targetID=1611330	947	54	http://www.mirdb.org/cgi-bin/mature_mir.cgi?name=hsa-miR-3182	ELP5	23587	elongator acetyltransferase complex subunit 5
hsa-miR-3182	MIMAT0015062	1611367	http://www.mirdb.org/cgi-bin/target_detail.cgi?targetID=1611367	948	54	http://www.mirdb.org/cgi-bin/mature_mir.cgi?name=hsa-miR-3182	TMEM39A	55254	transmembrane protein 39A
hsa-miR-3182	MIMAT0015062	1611369	http://www.mirdb.org/cgi-bin/target_detail.cgi?targetID=1611369	949	54	http://www.mirdb.org/cgi-bin/mature_mir.cgi?name=hsa-miR-3182	PEAK1	79834	pseudopodium enriched atypical kinase 1
hsa-miR-3182	MIMAT0015062	1611420	http://www.mirdb.org/cgi-bin/target_detail.cgi?targetID=1611420	950	54	http://www.mirdb.org/cgi-bin/mature_mir.cgi?name=hsa-miR-3182	GPR83	10888	G protein-coupled receptor 83
hsa-miR-3182	MIMAT0015062	1611473	http://www.mirdb.org/cgi-bin/target_detail.cgi?targetID=1611473	951	54	http://www.mirdb.org/cgi-bin/mature_mir.cgi?name=hsa-miR-3182	ZNF519	162655	zinc finger protein 519
hsa-miR-3182	MIMAT0015062	1611561	http://www.mirdb.org/cgi-bin/target_detail.cgi?targetID=1611561	952	54	http://www.mirdb.org/cgi-bin/mature_mir.cgi?name=hsa-miR-3182	CCDC198	55195	coiled-coil domain containing 198
hsa-miR-3182	MIMAT0015062	1611635	http://www.mirdb.org/cgi-bin/target_detail.cgi?targetID=1611635	953	54	http://www.mirdb.org/cgi-bin/mature_mir.cgi?name=hsa-miR-3182	IL2RG	3561	interleukin 2 receptor subunit gamma
hsa-miR-3182	MIMAT0015062	1611637	http://www.mirdb.org/cgi-bin/target_detail.cgi?targetID=1611637	954	54	http://www.mirdb.org/cgi-bin/mature_mir.cgi?name=hsa-miR-3182	EXOC6	54536	exocyst complex component 6
hsa-miR-3182	MIMAT0015062	1611645	http://www.mirdb.org/cgi-bin/target_detail.cgi?targetID=1611645	955	54	http://www.mirdb.org/cgi-bin/mature_mir.cgi?name=hsa-miR-3182	INSYN2B	100131897	inhibitory synaptic factor family member 2B
hsa-miR-3182	MIMAT0015062	1611668	http://www.mirdb.org/cgi-bin/target_detail.cgi?targetID=1611668	956	54	http://www.mirdb.org/cgi-bin/mature_mir.cgi?name=hsa-miR-3182	GIN1	54826	gypsy retrotransposon integrase 1
hsa-miR-3182	MIMAT0015062	1611687	http://www.mirdb.org/cgi-bin/target_detail.cgi?targetID=1611687	957	54	http://www.mirdb.org/cgi-bin/mature_mir.cgi?name=hsa-miR-3182	GP1BA	2811	glycoprotein Ib platelet subunit alpha
hsa-miR-3182	MIMAT0015062	1611730	http://www.mirdb.org/cgi-bin/target_detail.cgi?targetID=1611730	958	54	http://www.mirdb.org/cgi-bin/mature_mir.cgi?name=hsa-miR-3182	BTBD11	121551	BTB domain containing 11
hsa-miR-3182	MIMAT0015062	1611799	http://www.mirdb.org/cgi-bin/target_detail.cgi?targetID=1611799	959	54	http://www.mirdb.org/cgi-bin/mature_mir.cgi?name=hsa-miR-3182	RIMKLA	284716	ribosomal modification protein rimK like family member A
hsa-miR-3182	MIMAT0015062	1611819	http://www.mirdb.org/cgi-bin/target_detail.cgi?targetID=1611819	960	54	http://www.mirdb.org/cgi-bin/mature_mir.cgi?name=hsa-miR-3182	PFDN1	5201	prefoldin subunit 1
hsa-miR-3182	MIMAT0015062	1611832	http://www.mirdb.org/cgi-bin/target_detail.cgi?targetID=1611832	961	54	http://www.mirdb.org/cgi-bin/mature_mir.cgi?name=hsa-miR-3182	HIP1	3092	huntingtin interacting protein 1
hsa-miR-3182	MIMAT0015062	1611907	http://www.mirdb.org/cgi-bin/target_detail.cgi?targetID=1611907	962	54	http://www.mirdb.org/cgi-bin/mature_mir.cgi?name=hsa-miR-3182	CERS6	253782	ceramide synthase 6
hsa-miR-3182	MIMAT0015062	1611931	http://www.mirdb.org/cgi-bin/target_detail.cgi?targetID=1611931	963	54	http://www.mirdb.org/cgi-bin/mature_mir.cgi?name=hsa-miR-3182	MAN2A2	4122	mannosidase alpha class 2A member 2
hsa-miR-3182	MIMAT0015062	1611946	http://www.mirdb.org/cgi-bin/target_detail.cgi?targetID=1611946	964	54	http://www.mirdb.org/cgi-bin/mature_mir.cgi?name=hsa-miR-3182	TOR1B	27348	torsin family 1 member B
hsa-miR-3182	MIMAT0015062	1611954	http://www.mirdb.org/cgi-bin/target_detail.cgi?targetID=1611954	965	54	http://www.mirdb.org/cgi-bin/mature_mir.cgi?name=hsa-miR-3182	YBEY	54059	ybeY metalloendoribonuclease
hsa-miR-3182	MIMAT0015062	1611972	http://www.mirdb.org/cgi-bin/target_detail.cgi?targetID=1611972	966	54	http://www.mirdb.org/cgi-bin/mature_mir.cgi?name=hsa-miR-3182	E2F6	1876	E2F transcription factor 6
hsa-miR-3182	MIMAT0015062	1611981	http://www.mirdb.org/cgi-bin/target_detail.cgi?targetID=1611981	967	54	http://www.mirdb.org/cgi-bin/mature_mir.cgi?name=hsa-miR-3182	ETNK1	55500	ethanolamine kinase 1
hsa-miR-3182	MIMAT0015062	1611983	http://www.mirdb.org/cgi-bin/target_detail.cgi?targetID=1611983	968	54	http://www.mirdb.org/cgi-bin/mature_mir.cgi?name=hsa-miR-3182	TMEM161B	153396	transmembrane protein 161B
hsa-miR-3182	MIMAT0015062	1611987	http://www.mirdb.org/cgi-bin/target_detail.cgi?targetID=1611987	969	54	http://www.mirdb.org/cgi-bin/mature_mir.cgi?name=hsa-miR-3182	RUNX1T1	862	RUNX1 translocation partner 1
hsa-miR-3182	MIMAT0015062	1612042	http://www.mirdb.org/cgi-bin/target_detail.cgi?targetID=1612042	970	54	http://www.mirdb.org/cgi-bin/mature_mir.cgi?name=hsa-miR-3182	MYORG	57462	myogenesis regulating glycosidase (putative)
hsa-miR-3182	MIMAT0015062	1612072	http://www.mirdb.org/cgi-bin/target_detail.cgi?targetID=1612072	971	54	http://www.mirdb.org/cgi-bin/mature_mir.cgi?name=hsa-miR-3182	ZNF784	147808	zinc finger protein 784
hsa-miR-3182	MIMAT0015062	1612209	http://www.mirdb.org/cgi-bin/target_detail.cgi?targetID=1612209	972	54	http://www.mirdb.org/cgi-bin/mature_mir.cgi?name=hsa-miR-3182	CD84	8832	CD84 molecule
hsa-miR-3182	MIMAT0015062	1612211	http://www.mirdb.org/cgi-bin/target_detail.cgi?targetID=1612211	973	54	http://www.mirdb.org/cgi-bin/mature_mir.cgi?name=hsa-miR-3182	ACER3	55331	alkaline ceramidase 3
hsa-miR-3182	MIMAT0015062	1612212	http://www.mirdb.org/cgi-bin/target_detail.cgi?targetID=1612212	974	54	http://www.mirdb.org/cgi-bin/mature_mir.cgi?name=hsa-miR-3182	NLRP9	338321	NLR family pyrin domain containing 9
hsa-miR-3182	MIMAT0015062	1612237	http://www.mirdb.org/cgi-bin/target_detail.cgi?targetID=1612237	975	54	http://www.mirdb.org/cgi-bin/mature_mir.cgi?name=hsa-miR-3182	CDHR1	92211	cadherin related family member 1
hsa-miR-3182	MIMAT0015062	1612250	http://www.mirdb.org/cgi-bin/target_detail.cgi?targetID=1612250	976	54	http://www.mirdb.org/cgi-bin/mature_mir.cgi?name=hsa-miR-3182	TLCD2	727910	TLC domain containing 2
hsa-miR-3182	MIMAT0015062	1612263	http://www.mirdb.org/cgi-bin/target_detail.cgi?targetID=1612263	977	54	http://www.mirdb.org/cgi-bin/mature_mir.cgi?name=hsa-miR-3182	C6orf120	387263	chromosome 6 open reading frame 120
hsa-miR-3182	MIMAT0015062	1612270	http://www.mirdb.org/cgi-bin/target_detail.cgi?targetID=1612270	978	54	http://www.mirdb.org/cgi-bin/mature_mir.cgi?name=hsa-miR-3182	SMC1A	8243	structural maintenance of chromosomes 1A
hsa-miR-3182	MIMAT0015062	1612321	http://www.mirdb.org/cgi-bin/target_detail.cgi?targetID=1612321	979	54	http://www.mirdb.org/cgi-bin/mature_mir.cgi?name=hsa-miR-3182	DGKH	160851	diacylglycerol kinase eta
hsa-miR-3182	MIMAT0015062	1612359	http://www.mirdb.org/cgi-bin/target_detail.cgi?targetID=1612359	980	54	http://www.mirdb.org/cgi-bin/mature_mir.cgi?name=hsa-miR-3182	TRPA1	8989	transient receptor potential cation channel subfamily A member 1
hsa-miR-3182	MIMAT0015062	1611237	http://www.mirdb.org/cgi-bin/target_detail.cgi?targetID=1611237	981	53	http://www.mirdb.org/cgi-bin/mature_mir.cgi?name=hsa-miR-3182	ADAL	161823	adenosine deaminase like
hsa-miR-3182	MIMAT0015062	1611296	http://www.mirdb.org/cgi-bin/target_detail.cgi?targetID=1611296	982	53	http://www.mirdb.org/cgi-bin/mature_mir.cgi?name=hsa-miR-3182	DAAM1	23002	dishevelled associated activator of morphogenesis 1
hsa-miR-3182	MIMAT0015062	1611323	http://www.mirdb.org/cgi-bin/target_detail.cgi?targetID=1611323	983	53	http://www.mirdb.org/cgi-bin/mature_mir.cgi?name=hsa-miR-3182	PDE7B	27115	phosphodiesterase 7B
hsa-miR-3182	MIMAT0015062	1611326	http://www.mirdb.org/cgi-bin/target_detail.cgi?targetID=1611326	984	53	http://www.mirdb.org/cgi-bin/mature_mir.cgi?name=hsa-miR-3182	CXCL1	2919	C-X-C motif chemokine ligand 1
hsa-miR-3182	MIMAT0015062	1611344	http://www.mirdb.org/cgi-bin/target_detail.cgi?targetID=1611344	985	53	http://www.mirdb.org/cgi-bin/mature_mir.cgi?name=hsa-miR-3182	A2M	2	alpha-2-macroglobulin
hsa-miR-3182	MIMAT0015062	1611348	http://www.mirdb.org/cgi-bin/target_detail.cgi?targetID=1611348	986	53	http://www.mirdb.org/cgi-bin/mature_mir.cgi?name=hsa-miR-3182	OTULIN	90268	OTU deubiquitinase with linear linkage specificity
hsa-miR-3182	MIMAT0015062	1611376	http://www.mirdb.org/cgi-bin/target_detail.cgi?targetID=1611376	987	53	http://www.mirdb.org/cgi-bin/mature_mir.cgi?name=hsa-miR-3182	KLF3	51274	Kruppel like factor 3
hsa-miR-3182	MIMAT0015062	1611421	http://www.mirdb.org/cgi-bin/target_detail.cgi?targetID=1611421	988	53	http://www.mirdb.org/cgi-bin/mature_mir.cgi?name=hsa-miR-3182	MDFIC	29969	MyoD family inhibitor domain containing
hsa-miR-3182	MIMAT0015062	1611447	http://www.mirdb.org/cgi-bin/target_detail.cgi?targetID=1611447	989	53	http://www.mirdb.org/cgi-bin/mature_mir.cgi?name=hsa-miR-3182	AIF1	199	allograft inflammatory factor 1
hsa-miR-3182	MIMAT0015062	1611461	http://www.mirdb.org/cgi-bin/target_detail.cgi?targetID=1611461	990	53	http://www.mirdb.org/cgi-bin/mature_mir.cgi?name=hsa-miR-3182	IGF2BP1	10642	insulin like growth factor 2 mRNA binding protein 1
hsa-miR-3182	MIMAT0015062	1611474	http://www.mirdb.org/cgi-bin/target_detail.cgi?targetID=1611474	991	53	http://www.mirdb.org/cgi-bin/mature_mir.cgi?name=hsa-miR-3182	GOLGA8A	23015	golgin A8 family member A
hsa-miR-3182	MIMAT0015062	1611528	http://www.mirdb.org/cgi-bin/target_detail.cgi?targetID=1611528	992	53	http://www.mirdb.org/cgi-bin/mature_mir.cgi?name=hsa-miR-3182	SLC43A3	29015	solute carrier family 43 member 3
hsa-miR-3182	MIMAT0015062	1611538	http://www.mirdb.org/cgi-bin/target_detail.cgi?targetID=1611538	993	53	http://www.mirdb.org/cgi-bin/mature_mir.cgi?name=hsa-miR-3182	RBSN	64145	rabenosyn, RAB effector
hsa-miR-3182	MIMAT0015062	1611594	http://www.mirdb.org/cgi-bin/target_detail.cgi?targetID=1611594	994	53	http://www.mirdb.org/cgi-bin/mature_mir.cgi?name=hsa-miR-3182	KCNJ16	3773	potassium voltage-gated channel subfamily J member 16
hsa-miR-3182	MIMAT0015062	1611607	http://www.mirdb.org/cgi-bin/target_detail.cgi?targetID=1611607	995	53	http://www.mirdb.org/cgi-bin/mature_mir.cgi?name=hsa-miR-3182	NFIB	4781	nuclear factor I B
hsa-miR-3182	MIMAT0015062	1611633	http://www.mirdb.org/cgi-bin/target_detail.cgi?targetID=1611633	996	53	http://www.mirdb.org/cgi-bin/mature_mir.cgi?name=hsa-miR-3182	TPGS2	25941	tubulin polyglutamylase complex subunit 2
hsa-miR-3182	MIMAT0015062	1611661	http://www.mirdb.org/cgi-bin/target_detail.cgi?targetID=1611661	997	53	http://www.mirdb.org/cgi-bin/mature_mir.cgi?name=hsa-miR-3182	ATP11C	286410	ATPase phospholipid transporting 11C
hsa-miR-3182	MIMAT0015062	1611740	http://www.mirdb.org/cgi-bin/target_detail.cgi?targetID=1611740	998	53	http://www.mirdb.org/cgi-bin/mature_mir.cgi?name=hsa-miR-3182	MIPOL1	145282	mirror-image polydactyly 1
hsa-miR-3182	MIMAT0015062	1611754	http://www.mirdb.org/cgi-bin/target_detail.cgi?targetID=1611754	999	53	http://www.mirdb.org/cgi-bin/mature_mir.cgi?name=hsa-miR-3182	CHRNA9	55584	cholinergic receptor nicotinic alpha 9 subunit
hsa-miR-3182	MIMAT0015062	1611772	http://www.mirdb.org/cgi-bin/target_detail.cgi?targetID=1611772	1000	53	http://www.mirdb.org/cgi-bin/mature_mir.cgi?name=hsa-miR-3182	SIX4	51804	SIX homeobox 4
hsa-miR-3182	MIMAT0015062	1611784	http://www.mirdb.org/cgi-bin/target_detail.cgi?targetID=1611784	1001	53	http://www.mirdb.org/cgi-bin/mature_mir.cgi?name=hsa-miR-3182	UBLCP1	134510	ubiquitin like domain containing CTD phosphatase 1
hsa-miR-3182	MIMAT0015062	1611787	http://www.mirdb.org/cgi-bin/target_detail.cgi?targetID=1611787	1002	53	http://www.mirdb.org/cgi-bin/mature_mir.cgi?name=hsa-miR-3182	RASGRP1	10125	RAS guanyl releasing protein 1
hsa-miR-3182	MIMAT0015062	1611793	http://www.mirdb.org/cgi-bin/target_detail.cgi?targetID=1611793	1003	53	http://www.mirdb.org/cgi-bin/mature_mir.cgi?name=hsa-miR-3182	ADIPOR1	51094	adiponectin receptor 1
hsa-miR-3182	MIMAT0015062	1611811	http://www.mirdb.org/cgi-bin/target_detail.cgi?targetID=1611811	1004	53	http://www.mirdb.org/cgi-bin/mature_mir.cgi?name=hsa-miR-3182	LIFR	3977	LIF receptor alpha
hsa-miR-3182	MIMAT0015062	1611870	http://www.mirdb.org/cgi-bin/target_detail.cgi?targetID=1611870	1005	53	http://www.mirdb.org/cgi-bin/mature_mir.cgi?name=hsa-miR-3182	ANKRD33B	651746	ankyrin repeat domain 33B
hsa-miR-3182	MIMAT0015062	1611902	http://www.mirdb.org/cgi-bin/target_detail.cgi?targetID=1611902	1006	53	http://www.mirdb.org/cgi-bin/mature_mir.cgi?name=hsa-miR-3182	KIF1C	10749	kinesin family member 1C
hsa-miR-3182	MIMAT0015062	1611992	http://www.mirdb.org/cgi-bin/target_detail.cgi?targetID=1611992	1007	53	http://www.mirdb.org/cgi-bin/mature_mir.cgi?name=hsa-miR-3182	APLN	8862	apelin
hsa-miR-3182	MIMAT0015062	1611998	http://www.mirdb.org/cgi-bin/target_detail.cgi?targetID=1611998	1008	53	http://www.mirdb.org/cgi-bin/mature_mir.cgi?name=hsa-miR-3182	KDM4C	23081	lysine demethylase 4C
hsa-miR-3182	MIMAT0015062	1612069	http://www.mirdb.org/cgi-bin/target_detail.cgi?targetID=1612069	1009	53	http://www.mirdb.org/cgi-bin/mature_mir.cgi?name=hsa-miR-3182	TAF9B	51616	TATA-box binding protein associated factor 9b
hsa-miR-3182	MIMAT0015062	1612077	http://www.mirdb.org/cgi-bin/target_detail.cgi?targetID=1612077	1010	53	http://www.mirdb.org/cgi-bin/mature_mir.cgi?name=hsa-miR-3182	EDEM3	80267	ER degradation enhancing alpha-mannosidase like protein 3
hsa-miR-3182	MIMAT0015062	1612105	http://www.mirdb.org/cgi-bin/target_detail.cgi?targetID=1612105	1011	53	http://www.mirdb.org/cgi-bin/mature_mir.cgi?name=hsa-miR-3182	RHOBTB3	22836	Rho related BTB domain containing 3
hsa-miR-3182	MIMAT0015062	1612192	http://www.mirdb.org/cgi-bin/target_detail.cgi?targetID=1612192	1012	53	http://www.mirdb.org/cgi-bin/mature_mir.cgi?name=hsa-miR-3182	BLCAP	10904	BLCAP, apoptosis inducing factor
hsa-miR-3182	MIMAT0015062	1612210	http://www.mirdb.org/cgi-bin/target_detail.cgi?targetID=1612210	1013	53	http://www.mirdb.org/cgi-bin/mature_mir.cgi?name=hsa-miR-3182	WTAP	9589	WT1 associated protein
hsa-miR-3182	MIMAT0015062	1612262	http://www.mirdb.org/cgi-bin/target_detail.cgi?targetID=1612262	1014	53	http://www.mirdb.org/cgi-bin/mature_mir.cgi?name=hsa-miR-3182	PRDM16	63976	PR/SET domain 16
hsa-miR-3182	MIMAT0015062	1612271	http://www.mirdb.org/cgi-bin/target_detail.cgi?targetID=1612271	1015	53	http://www.mirdb.org/cgi-bin/mature_mir.cgi?name=hsa-miR-3182	TNFSF15	9966	TNF superfamily member 15
hsa-miR-3182	MIMAT0015062	1612308	http://www.mirdb.org/cgi-bin/target_detail.cgi?targetID=1612308	1016	53	http://www.mirdb.org/cgi-bin/mature_mir.cgi?name=hsa-miR-3182	ENAH	55740	ENAH, actin regulator
hsa-miR-3182	MIMAT0015062	1612310	http://www.mirdb.org/cgi-bin/target_detail.cgi?targetID=1612310	1017	53	http://www.mirdb.org/cgi-bin/mature_mir.cgi?name=hsa-miR-3182	MGA	23269	MGA, MAX dimerization protein
hsa-miR-3182	MIMAT0015062	1612324	http://www.mirdb.org/cgi-bin/target_detail.cgi?targetID=1612324	1018	53	http://www.mirdb.org/cgi-bin/mature_mir.cgi?name=hsa-miR-3182	ZBTB37	84614	zinc finger and BTB domain containing 37
hsa-miR-3182	MIMAT0015062	1612330	http://www.mirdb.org/cgi-bin/target_detail.cgi?targetID=1612330	1019	53	http://www.mirdb.org/cgi-bin/mature_mir.cgi?name=hsa-miR-3182	CRLS1	54675	cardiolipin synthase 1
hsa-miR-3182	MIMAT0015062	1611285	http://www.mirdb.org/cgi-bin/target_detail.cgi?targetID=1611285	1020	52	http://www.mirdb.org/cgi-bin/mature_mir.cgi?name=hsa-miR-3182	PRR27	401137	proline rich 27
hsa-miR-3182	MIMAT0015062	1611301	http://www.mirdb.org/cgi-bin/target_detail.cgi?targetID=1611301	1021	52	http://www.mirdb.org/cgi-bin/mature_mir.cgi?name=hsa-miR-3182	RASEF	158158	RAS and EF-hand domain containing
hsa-miR-3182	MIMAT0015062	1611314	http://www.mirdb.org/cgi-bin/target_detail.cgi?targetID=1611314	1022	52	http://www.mirdb.org/cgi-bin/mature_mir.cgi?name=hsa-miR-3182	ATXN3	4287	ataxin 3
hsa-miR-3182	MIMAT0015062	1611419	http://www.mirdb.org/cgi-bin/target_detail.cgi?targetID=1611419	1023	52	http://www.mirdb.org/cgi-bin/mature_mir.cgi?name=hsa-miR-3182	ZBTB7A	51341	zinc finger and BTB domain containing 7A
hsa-miR-3182	MIMAT0015062	1611470	http://www.mirdb.org/cgi-bin/target_detail.cgi?targetID=1611470	1024	52	http://www.mirdb.org/cgi-bin/mature_mir.cgi?name=hsa-miR-3182	ENOSF1	55556	enolase superfamily member 1
hsa-miR-3182	MIMAT0015062	1611485	http://www.mirdb.org/cgi-bin/target_detail.cgi?targetID=1611485	1025	52	http://www.mirdb.org/cgi-bin/mature_mir.cgi?name=hsa-miR-3182	PALMD	54873	palmdelphin
hsa-miR-3182	MIMAT0015062	1611540	http://www.mirdb.org/cgi-bin/target_detail.cgi?targetID=1611540	1026	52	http://www.mirdb.org/cgi-bin/mature_mir.cgi?name=hsa-miR-3182	AIFM1	9131	apoptosis inducing factor mitochondria associated 1
hsa-miR-3182	MIMAT0015062	1611582	http://www.mirdb.org/cgi-bin/target_detail.cgi?targetID=1611582	1027	52	http://www.mirdb.org/cgi-bin/mature_mir.cgi?name=hsa-miR-3182	RNF122	79845	ring finger protein 122
hsa-miR-3182	MIMAT0015062	1611596	http://www.mirdb.org/cgi-bin/target_detail.cgi?targetID=1611596	1028	52	http://www.mirdb.org/cgi-bin/mature_mir.cgi?name=hsa-miR-3182	MTHFSD	64779	methenyltetrahydrofolate synthetase domain containing
hsa-miR-3182	MIMAT0015062	1611604	http://www.mirdb.org/cgi-bin/target_detail.cgi?targetID=1611604	1029	52	http://www.mirdb.org/cgi-bin/mature_mir.cgi?name=hsa-miR-3182	DNAJC5	80331	DnaJ heat shock protein family (Hsp40) member C5
hsa-miR-3182	MIMAT0015062	1611650	http://www.mirdb.org/cgi-bin/target_detail.cgi?targetID=1611650	1030	52	http://www.mirdb.org/cgi-bin/mature_mir.cgi?name=hsa-miR-3182	SAA2	6289	serum amyloid A2
hsa-miR-3182	MIMAT0015062	1611662	http://www.mirdb.org/cgi-bin/target_detail.cgi?targetID=1611662	1031	52	http://www.mirdb.org/cgi-bin/mature_mir.cgi?name=hsa-miR-3182	MTMR3	8897	myotubularin related protein 3
hsa-miR-3182	MIMAT0015062	1611694	http://www.mirdb.org/cgi-bin/target_detail.cgi?targetID=1611694	1032	52	http://www.mirdb.org/cgi-bin/mature_mir.cgi?name=hsa-miR-3182	CTNNA3	29119	catenin alpha 3
hsa-miR-3182	MIMAT0015062	1611738	http://www.mirdb.org/cgi-bin/target_detail.cgi?targetID=1611738	1033	52	http://www.mirdb.org/cgi-bin/mature_mir.cgi?name=hsa-miR-3182	KPNA4	3840	karyopherin subunit alpha 4
hsa-miR-3182	MIMAT0015062	1611800	http://www.mirdb.org/cgi-bin/target_detail.cgi?targetID=1611800	1034	52	http://www.mirdb.org/cgi-bin/mature_mir.cgi?name=hsa-miR-3182	MED13L	23389	mediator complex subunit 13 like
hsa-miR-3182	MIMAT0015062	1611822	http://www.mirdb.org/cgi-bin/target_detail.cgi?targetID=1611822	1035	52	http://www.mirdb.org/cgi-bin/mature_mir.cgi?name=hsa-miR-3182	MRPS5	64969	mitochondrial ribosomal protein S5
hsa-miR-3182	MIMAT0015062	1611837	http://www.mirdb.org/cgi-bin/target_detail.cgi?targetID=1611837	1036	52	http://www.mirdb.org/cgi-bin/mature_mir.cgi?name=hsa-miR-3182	ST3GAL6	10402	ST3 beta-galactoside alpha-2,3-sialyltransferase 6
hsa-miR-3182	MIMAT0015062	1611839	http://www.mirdb.org/cgi-bin/target_detail.cgi?targetID=1611839	1037	52	http://www.mirdb.org/cgi-bin/mature_mir.cgi?name=hsa-miR-3182	NBPF11	200030	NBPF member 11
hsa-miR-3182	MIMAT0015062	1611846	http://www.mirdb.org/cgi-bin/target_detail.cgi?targetID=1611846	1038	52	http://www.mirdb.org/cgi-bin/mature_mir.cgi?name=hsa-miR-3182	XRRA1	143570	X-ray radiation resistance associated 1
hsa-miR-3182	MIMAT0015062	1611886	http://www.mirdb.org/cgi-bin/target_detail.cgi?targetID=1611886	1039	52	http://www.mirdb.org/cgi-bin/mature_mir.cgi?name=hsa-miR-3182	KRTAP10-6	386674	keratin associated protein 10-6
hsa-miR-3182	MIMAT0015062	1611911	http://www.mirdb.org/cgi-bin/target_detail.cgi?targetID=1611911	1040	52	http://www.mirdb.org/cgi-bin/mature_mir.cgi?name=hsa-miR-3182	WNK3	65267	WNK lysine deficient protein kinase 3
hsa-miR-3182	MIMAT0015062	1611963	http://www.mirdb.org/cgi-bin/target_detail.cgi?targetID=1611963	1041	52	http://www.mirdb.org/cgi-bin/mature_mir.cgi?name=hsa-miR-3182	TMEM25	84866	transmembrane protein 25
hsa-miR-3182	MIMAT0015062	1611969	http://www.mirdb.org/cgi-bin/target_detail.cgi?targetID=1611969	1042	52	http://www.mirdb.org/cgi-bin/mature_mir.cgi?name=hsa-miR-3182	MIP	4284	major intrinsic protein of lens fiber
hsa-miR-3182	MIMAT0015062	1611973	http://www.mirdb.org/cgi-bin/target_detail.cgi?targetID=1611973	1043	52	http://www.mirdb.org/cgi-bin/mature_mir.cgi?name=hsa-miR-3182	MYO10	4651	myosin X
hsa-miR-3182	MIMAT0015062	1612017	http://www.mirdb.org/cgi-bin/target_detail.cgi?targetID=1612017	1044	52	http://www.mirdb.org/cgi-bin/mature_mir.cgi?name=hsa-miR-3182	MYO15A	51168	myosin XVA
hsa-miR-3182	MIMAT0015062	1612122	http://www.mirdb.org/cgi-bin/target_detail.cgi?targetID=1612122	1045	52	http://www.mirdb.org/cgi-bin/mature_mir.cgi?name=hsa-miR-3182	SLCO6A1	133482	solute carrier organic anion transporter family member 6A1
hsa-miR-3182	MIMAT0015062	1612127	http://www.mirdb.org/cgi-bin/target_detail.cgi?targetID=1612127	1046	52	http://www.mirdb.org/cgi-bin/mature_mir.cgi?name=hsa-miR-3182	ERG	2078	ETS transcription factor ERG
hsa-miR-3182	MIMAT0015062	1612139	http://www.mirdb.org/cgi-bin/target_detail.cgi?targetID=1612139	1047	52	http://www.mirdb.org/cgi-bin/mature_mir.cgi?name=hsa-miR-3182	NUDT16L1	84309	nudix hydrolase 16 like 1
hsa-miR-3182	MIMAT0015062	1612174	http://www.mirdb.org/cgi-bin/target_detail.cgi?targetID=1612174	1048	52	http://www.mirdb.org/cgi-bin/mature_mir.cgi?name=hsa-miR-3182	ARHGEF15	22899	Rho guanine nucleotide exchange factor 15
hsa-miR-3182	MIMAT0015062	1612185	http://www.mirdb.org/cgi-bin/target_detail.cgi?targetID=1612185	1049	52	http://www.mirdb.org/cgi-bin/mature_mir.cgi?name=hsa-miR-3182	CNOT4	4850	CCR4-NOT transcription complex subunit 4
hsa-miR-3182	MIMAT0015062	1612323	http://www.mirdb.org/cgi-bin/target_detail.cgi?targetID=1612323	1050	52	http://www.mirdb.org/cgi-bin/mature_mir.cgi?name=hsa-miR-3182	PPP6R2	9701	protein phosphatase 6 regulatory subunit 2
hsa-miR-3182	MIMAT0015062	1611265	http://www.mirdb.org/cgi-bin/target_detail.cgi?targetID=1611265	1051	51	http://www.mirdb.org/cgi-bin/mature_mir.cgi?name=hsa-miR-3182	SF3B5	83443	splicing factor 3b subunit 5
hsa-miR-3182	MIMAT0015062	1611298	http://www.mirdb.org/cgi-bin/target_detail.cgi?targetID=1611298	1052	51	http://www.mirdb.org/cgi-bin/mature_mir.cgi?name=hsa-miR-3182	SNX4	8723	sorting nexin 4
hsa-miR-3182	MIMAT0015062	1611311	http://www.mirdb.org/cgi-bin/target_detail.cgi?targetID=1611311	1053	51	http://www.mirdb.org/cgi-bin/mature_mir.cgi?name=hsa-miR-3182	PLEKHH2	130271	pleckstrin homology, MyTH4 and FERM domain containing H2
hsa-miR-3182	MIMAT0015062	1611337	http://www.mirdb.org/cgi-bin/target_detail.cgi?targetID=1611337	1054	51	http://www.mirdb.org/cgi-bin/mature_mir.cgi?name=hsa-miR-3182	HNRNPU	3192	heterogeneous nuclear ribonucleoprotein U
hsa-miR-3182	MIMAT0015062	1611388	http://www.mirdb.org/cgi-bin/target_detail.cgi?targetID=1611388	1055	51	http://www.mirdb.org/cgi-bin/mature_mir.cgi?name=hsa-miR-3182	PIP5K1A	8394	phosphatidylinositol-4-phosphate 5-kinase type 1 alpha
hsa-miR-3182	MIMAT0015062	1611423	http://www.mirdb.org/cgi-bin/target_detail.cgi?targetID=1611423	1056	51	http://www.mirdb.org/cgi-bin/mature_mir.cgi?name=hsa-miR-3182	ZDHHC3	51304	zinc finger DHHC-type containing 3
hsa-miR-3182	MIMAT0015062	1611438	http://www.mirdb.org/cgi-bin/target_detail.cgi?targetID=1611438	1057	51	http://www.mirdb.org/cgi-bin/mature_mir.cgi?name=hsa-miR-3182	NBN	4683	nibrin
hsa-miR-3182	MIMAT0015062	1611526	http://www.mirdb.org/cgi-bin/target_detail.cgi?targetID=1611526	1058	51	http://www.mirdb.org/cgi-bin/mature_mir.cgi?name=hsa-miR-3182	ARMC7	79637	armadillo repeat containing 7
hsa-miR-3182	MIMAT0015062	1611539	http://www.mirdb.org/cgi-bin/target_detail.cgi?targetID=1611539	1059	51	http://www.mirdb.org/cgi-bin/mature_mir.cgi?name=hsa-miR-3182	RUNX1	861	runt related transcription factor 1
hsa-miR-3182	MIMAT0015062	1611568	http://www.mirdb.org/cgi-bin/target_detail.cgi?targetID=1611568	1060	51	http://www.mirdb.org/cgi-bin/mature_mir.cgi?name=hsa-miR-3182	GOLGA8J	653073	golgin A8 family member J
hsa-miR-3182	MIMAT0015062	1611576	http://www.mirdb.org/cgi-bin/target_detail.cgi?targetID=1611576	1061	51	http://www.mirdb.org/cgi-bin/mature_mir.cgi?name=hsa-miR-3182	ICE2	79664	interactor of little elongation complex ELL subunit 2
hsa-miR-3182	MIMAT0015062	1611614	http://www.mirdb.org/cgi-bin/target_detail.cgi?targetID=1611614	1062	51	http://www.mirdb.org/cgi-bin/mature_mir.cgi?name=hsa-miR-3182	MYLK4	340156	myosin light chain kinase family member 4
hsa-miR-3182	MIMAT0015062	1611619	http://www.mirdb.org/cgi-bin/target_detail.cgi?targetID=1611619	1063	51	http://www.mirdb.org/cgi-bin/mature_mir.cgi?name=hsa-miR-3182	METTL25	84190	methyltransferase like 25
hsa-miR-3182	MIMAT0015062	1611622	http://www.mirdb.org/cgi-bin/target_detail.cgi?targetID=1611622	1064	51	http://www.mirdb.org/cgi-bin/mature_mir.cgi?name=hsa-miR-3182	GOLGA8H	728498	golgin A8 family member H
hsa-miR-3182	MIMAT0015062	1611625	http://www.mirdb.org/cgi-bin/target_detail.cgi?targetID=1611625	1065	51	http://www.mirdb.org/cgi-bin/mature_mir.cgi?name=hsa-miR-3182	KAT6A	7994	lysine acetyltransferase 6A
hsa-miR-3182	MIMAT0015062	1611634	http://www.mirdb.org/cgi-bin/target_detail.cgi?targetID=1611634	1066	51	http://www.mirdb.org/cgi-bin/mature_mir.cgi?name=hsa-miR-3182	XIRP1	165904	xin actin binding repeat containing 1
hsa-miR-3182	MIMAT0015062	1611671	http://www.mirdb.org/cgi-bin/target_detail.cgi?targetID=1611671	1067	51	http://www.mirdb.org/cgi-bin/mature_mir.cgi?name=hsa-miR-3182	AP1S2	8905	adaptor related protein complex 1 subunit sigma 2
hsa-miR-3182	MIMAT0015062	1611673	http://www.mirdb.org/cgi-bin/target_detail.cgi?targetID=1611673	1068	51	http://www.mirdb.org/cgi-bin/mature_mir.cgi?name=hsa-miR-3182	USP9X	8239	ubiquitin specific peptidase 9 X-linked
hsa-miR-3182	MIMAT0015062	1611714	http://www.mirdb.org/cgi-bin/target_detail.cgi?targetID=1611714	1069	51	http://www.mirdb.org/cgi-bin/mature_mir.cgi?name=hsa-miR-3182	LY6K	54742	lymphocyte antigen 6 family member K
hsa-miR-3182	MIMAT0015062	1611729	http://www.mirdb.org/cgi-bin/target_detail.cgi?targetID=1611729	1070	51	http://www.mirdb.org/cgi-bin/mature_mir.cgi?name=hsa-miR-3182	DCUN1D2	55208	defective in cullin neddylation 1 domain containing 2
hsa-miR-3182	MIMAT0015062	1611737	http://www.mirdb.org/cgi-bin/target_detail.cgi?targetID=1611737	1071	51	http://www.mirdb.org/cgi-bin/mature_mir.cgi?name=hsa-miR-3182	BSDC1	55108	BSD domain containing 1
hsa-miR-3182	MIMAT0015062	1611770	http://www.mirdb.org/cgi-bin/target_detail.cgi?targetID=1611770	1072	51	http://www.mirdb.org/cgi-bin/mature_mir.cgi?name=hsa-miR-3182	GOLGA8M	653720	golgin A8 family member M
hsa-miR-3182	MIMAT0015062	1611804	http://www.mirdb.org/cgi-bin/target_detail.cgi?targetID=1611804	1073	51	http://www.mirdb.org/cgi-bin/mature_mir.cgi?name=hsa-miR-3182	ZNF426	79088	zinc finger protein 426
hsa-miR-3182	MIMAT0015062	1611810	http://www.mirdb.org/cgi-bin/target_detail.cgi?targetID=1611810	1074	51	http://www.mirdb.org/cgi-bin/mature_mir.cgi?name=hsa-miR-3182	SYNJ2BP	55333	synaptojanin 2 binding protein
hsa-miR-3182	MIMAT0015062	1611824	http://www.mirdb.org/cgi-bin/target_detail.cgi?targetID=1611824	1075	51	http://www.mirdb.org/cgi-bin/mature_mir.cgi?name=hsa-miR-3182	CDCP1	64866	CUB domain containing protein 1
hsa-miR-3182	MIMAT0015062	1611828	http://www.mirdb.org/cgi-bin/target_detail.cgi?targetID=1611828	1076	51	http://www.mirdb.org/cgi-bin/mature_mir.cgi?name=hsa-miR-3182	RAB22A	57403	RAB22A, member RAS oncogene family
hsa-miR-3182	MIMAT0015062	1611906	http://www.mirdb.org/cgi-bin/target_detail.cgi?targetID=1611906	1077	51	http://www.mirdb.org/cgi-bin/mature_mir.cgi?name=hsa-miR-3182	GOLGA8O	728047	golgin A8 family member O
hsa-miR-3182	MIMAT0015062	1611934	http://www.mirdb.org/cgi-bin/target_detail.cgi?targetID=1611934	1078	51	http://www.mirdb.org/cgi-bin/mature_mir.cgi?name=hsa-miR-3182	VNN1	8876	vanin 1
hsa-miR-3182	MIMAT0015062	1611937	http://www.mirdb.org/cgi-bin/target_detail.cgi?targetID=1611937	1079	51	http://www.mirdb.org/cgi-bin/mature_mir.cgi?name=hsa-miR-3182	TMPRSS11D	9407	transmembrane serine protease 11D
hsa-miR-3182	MIMAT0015062	1611959	http://www.mirdb.org/cgi-bin/target_detail.cgi?targetID=1611959	1080	51	http://www.mirdb.org/cgi-bin/mature_mir.cgi?name=hsa-miR-3182	ARHGAP24	83478	Rho GTPase activating protein 24
hsa-miR-3182	MIMAT0015062	1611962	http://www.mirdb.org/cgi-bin/target_detail.cgi?targetID=1611962	1081	51	http://www.mirdb.org/cgi-bin/mature_mir.cgi?name=hsa-miR-3182	LYNX1	66004	Ly6/neurotoxin 1
hsa-miR-3182	MIMAT0015062	1611966	http://www.mirdb.org/cgi-bin/target_detail.cgi?targetID=1611966	1082	51	http://www.mirdb.org/cgi-bin/mature_mir.cgi?name=hsa-miR-3182	CYP2A13	1553	cytochrome P450 family 2 subfamily A member 13
hsa-miR-3182	MIMAT0015062	1611975	http://www.mirdb.org/cgi-bin/target_detail.cgi?targetID=1611975	1083	51	http://www.mirdb.org/cgi-bin/mature_mir.cgi?name=hsa-miR-3182	FIBIN	387758	fin bud initiation factor homolog
hsa-miR-3182	MIMAT0015062	1611986	http://www.mirdb.org/cgi-bin/target_detail.cgi?targetID=1611986	1084	51	http://www.mirdb.org/cgi-bin/mature_mir.cgi?name=hsa-miR-3182	ZNF649	65251	zinc finger protein 649
hsa-miR-3182	MIMAT0015062	1611996	http://www.mirdb.org/cgi-bin/target_detail.cgi?targetID=1611996	1085	51	http://www.mirdb.org/cgi-bin/mature_mir.cgi?name=hsa-miR-3182	PSME3	10197	proteasome activator subunit 3
hsa-miR-3182	MIMAT0015062	1612019	http://www.mirdb.org/cgi-bin/target_detail.cgi?targetID=1612019	1086	51	http://www.mirdb.org/cgi-bin/mature_mir.cgi?name=hsa-miR-3182	CCDC32	90416	coiled-coil domain containing 32
hsa-miR-3182	MIMAT0015062	1612054	http://www.mirdb.org/cgi-bin/target_detail.cgi?targetID=1612054	1087	51	http://www.mirdb.org/cgi-bin/mature_mir.cgi?name=hsa-miR-3182	ZNF253	56242	zinc finger protein 253
hsa-miR-3182	MIMAT0015062	1612092	http://www.mirdb.org/cgi-bin/target_detail.cgi?targetID=1612092	1088	51	http://www.mirdb.org/cgi-bin/mature_mir.cgi?name=hsa-miR-3182	AKAP6	9472	A-kinase anchoring protein 6
hsa-miR-3182	MIMAT0015062	1612103	http://www.mirdb.org/cgi-bin/target_detail.cgi?targetID=1612103	1089	51	http://www.mirdb.org/cgi-bin/mature_mir.cgi?name=hsa-miR-3182	PDZD2	23037	PDZ domain containing 2
hsa-miR-3182	MIMAT0015062	1612107	http://www.mirdb.org/cgi-bin/target_detail.cgi?targetID=1612107	1090	51	http://www.mirdb.org/cgi-bin/mature_mir.cgi?name=hsa-miR-3182	GOLGA8R	101059918	golgin A8 family member R
hsa-miR-3182	MIMAT0015062	1612175	http://www.mirdb.org/cgi-bin/target_detail.cgi?targetID=1612175	1091	51	http://www.mirdb.org/cgi-bin/mature_mir.cgi?name=hsa-miR-3182	KLHL3	26249	kelch like family member 3
hsa-miR-3182	MIMAT0015062	1612239	http://www.mirdb.org/cgi-bin/target_detail.cgi?targetID=1612239	1092	51	http://www.mirdb.org/cgi-bin/mature_mir.cgi?name=hsa-miR-3182	SMG1	23049	SMG1, nonsense mediated mRNA decay associated PI3K related kinase
hsa-miR-3182	MIMAT0015062	1612304	http://www.mirdb.org/cgi-bin/target_detail.cgi?targetID=1612304	1093	51	http://www.mirdb.org/cgi-bin/mature_mir.cgi?name=hsa-miR-3182	PTPN2	5771	protein tyrosine phosphatase, non-receptor type 2
hsa-miR-3182	MIMAT0015062	1612305	http://www.mirdb.org/cgi-bin/target_detail.cgi?targetID=1612305	1094	51	http://www.mirdb.org/cgi-bin/mature_mir.cgi?name=hsa-miR-3182	GOLGA8K	653125	golgin A8 family member K
hsa-miR-3182	MIMAT0015062	1612313	http://www.mirdb.org/cgi-bin/target_detail.cgi?targetID=1612313	1095	51	http://www.mirdb.org/cgi-bin/mature_mir.cgi?name=hsa-miR-3182	ADIPOR2	79602	adiponectin receptor 2
hsa-miR-3182	MIMAT0015062	1612350	http://www.mirdb.org/cgi-bin/target_detail.cgi?targetID=1612350	1096	51	http://www.mirdb.org/cgi-bin/mature_mir.cgi?name=hsa-miR-3182	GALNT13	114805	polypeptide N-acetylgalactosaminyltransferase 13
hsa-miR-3182	MIMAT0015062	1612360	http://www.mirdb.org/cgi-bin/target_detail.cgi?targetID=1612360	1097	51	http://www.mirdb.org/cgi-bin/mature_mir.cgi?name=hsa-miR-3182	ADAM22	53616	ADAM metallopeptidase domain 22
hsa-miR-3182	MIMAT0015062	1611271	http://www.mirdb.org/cgi-bin/target_detail.cgi?targetID=1611271	1098	50	http://www.mirdb.org/cgi-bin/mature_mir.cgi?name=hsa-miR-3182	ZNF285	26974	zinc finger protein 285
hsa-miR-3182	MIMAT0015062	1611308	http://www.mirdb.org/cgi-bin/target_detail.cgi?targetID=1611308	1099	50	http://www.mirdb.org/cgi-bin/mature_mir.cgi?name=hsa-miR-3182	RDH10	157506	retinol dehydrogenase 10
hsa-miR-3182	MIMAT0015062	1611380	http://www.mirdb.org/cgi-bin/target_detail.cgi?targetID=1611380	1100	50	http://www.mirdb.org/cgi-bin/mature_mir.cgi?name=hsa-miR-3182	SPECC1	92521	sperm antigen with calponin homology and coiled-coil domains 1
hsa-miR-3182	MIMAT0015062	1611383	http://www.mirdb.org/cgi-bin/target_detail.cgi?targetID=1611383	1101	50	http://www.mirdb.org/cgi-bin/mature_mir.cgi?name=hsa-miR-3182	ZCCHC4	29063	zinc finger CCHC-type containing 4
hsa-miR-3182	MIMAT0015062	1611391	http://www.mirdb.org/cgi-bin/target_detail.cgi?targetID=1611391	1102	50	http://www.mirdb.org/cgi-bin/mature_mir.cgi?name=hsa-miR-3182	LILRB5	10990	leukocyte immunoglobulin like receptor B5
hsa-miR-3182	MIMAT0015062	1611398	http://www.mirdb.org/cgi-bin/target_detail.cgi?targetID=1611398	1103	50	http://www.mirdb.org/cgi-bin/mature_mir.cgi?name=hsa-miR-3182	DCPS	28960	decapping enzyme, scavenger
hsa-miR-3182	MIMAT0015062	1611409	http://www.mirdb.org/cgi-bin/target_detail.cgi?targetID=1611409	1104	50	http://www.mirdb.org/cgi-bin/mature_mir.cgi?name=hsa-miR-3182	CC2D2A	57545	coiled-coil and C2 domain containing 2A
hsa-miR-3182	MIMAT0015062	1611414	http://www.mirdb.org/cgi-bin/target_detail.cgi?targetID=1611414	1105	50	http://www.mirdb.org/cgi-bin/mature_mir.cgi?name=hsa-miR-3182	GLS	2744	glutaminase
hsa-miR-3182	MIMAT0015062	1611430	http://www.mirdb.org/cgi-bin/target_detail.cgi?targetID=1611430	1106	50	http://www.mirdb.org/cgi-bin/mature_mir.cgi?name=hsa-miR-3182	SNTN	132203	sentan, cilia apical structure protein
hsa-miR-3182	MIMAT0015062	1611477	http://www.mirdb.org/cgi-bin/target_detail.cgi?targetID=1611477	1107	50	http://www.mirdb.org/cgi-bin/mature_mir.cgi?name=hsa-miR-3182	MYT1L	23040	myelin transcription factor 1 like
hsa-miR-3182	MIMAT0015062	1611483	http://www.mirdb.org/cgi-bin/target_detail.cgi?targetID=1611483	1108	50	http://www.mirdb.org/cgi-bin/mature_mir.cgi?name=hsa-miR-3182	SYT11	23208	synaptotagmin 11
hsa-miR-3182	MIMAT0015062	1611487	http://www.mirdb.org/cgi-bin/target_detail.cgi?targetID=1611487	1109	50	http://www.mirdb.org/cgi-bin/mature_mir.cgi?name=hsa-miR-3182	DICER1	23405	dicer 1, ribonuclease III
hsa-miR-3182	MIMAT0015062	1611519	http://www.mirdb.org/cgi-bin/target_detail.cgi?targetID=1611519	1110	50	http://www.mirdb.org/cgi-bin/mature_mir.cgi?name=hsa-miR-3182	LDHC	3948	lactate dehydrogenase C
hsa-miR-3182	MIMAT0015062	1611534	http://www.mirdb.org/cgi-bin/target_detail.cgi?targetID=1611534	1111	50	http://www.mirdb.org/cgi-bin/mature_mir.cgi?name=hsa-miR-3182	CCNE1	898	cyclin E1
hsa-miR-3182	MIMAT0015062	1611558	http://www.mirdb.org/cgi-bin/target_detail.cgi?targetID=1611558	1112	50	http://www.mirdb.org/cgi-bin/mature_mir.cgi?name=hsa-miR-3182	GORAB	92344	golgin, RAB6 interacting
hsa-miR-3182	MIMAT0015062	1611585	http://www.mirdb.org/cgi-bin/target_detail.cgi?targetID=1611585	1113	50	http://www.mirdb.org/cgi-bin/mature_mir.cgi?name=hsa-miR-3182	URB1	9875	URB1 ribosome biogenesis homolog
hsa-miR-3182	MIMAT0015062	1611640	http://www.mirdb.org/cgi-bin/target_detail.cgi?targetID=1611640	1114	50	http://www.mirdb.org/cgi-bin/mature_mir.cgi?name=hsa-miR-3182	FNBP1L	54874	formin binding protein 1 like
hsa-miR-3182	MIMAT0015062	1611684	http://www.mirdb.org/cgi-bin/target_detail.cgi?targetID=1611684	1115	50	http://www.mirdb.org/cgi-bin/mature_mir.cgi?name=hsa-miR-3182	GOLGA6C	653641	golgin A6 family member C
hsa-miR-3182	MIMAT0015062	1611693	http://www.mirdb.org/cgi-bin/target_detail.cgi?targetID=1611693	1116	50	http://www.mirdb.org/cgi-bin/mature_mir.cgi?name=hsa-miR-3182	CPLX2	10814	complexin 2
hsa-miR-3182	MIMAT0015062	1611720	http://www.mirdb.org/cgi-bin/target_detail.cgi?targetID=1611720	1117	50	http://www.mirdb.org/cgi-bin/mature_mir.cgi?name=hsa-miR-3182	KIAA1958	158405	KIAA1958
hsa-miR-3182	MIMAT0015062	1611762	http://www.mirdb.org/cgi-bin/target_detail.cgi?targetID=1611762	1118	50	http://www.mirdb.org/cgi-bin/mature_mir.cgi?name=hsa-miR-3182	DCTD	1635	dCMP deaminase
hsa-miR-3182	MIMAT0015062	1611813	http://www.mirdb.org/cgi-bin/target_detail.cgi?targetID=1611813	1119	50	http://www.mirdb.org/cgi-bin/mature_mir.cgi?name=hsa-miR-3182	ACTC1	70	actin, alpha, cardiac muscle 1
hsa-miR-3182	MIMAT0015062	1611851	http://www.mirdb.org/cgi-bin/target_detail.cgi?targetID=1611851	1120	50	http://www.mirdb.org/cgi-bin/mature_mir.cgi?name=hsa-miR-3182	PDE1A	5136	phosphodiesterase 1A
hsa-miR-3182	MIMAT0015062	1611863	http://www.mirdb.org/cgi-bin/target_detail.cgi?targetID=1611863	1121	50	http://www.mirdb.org/cgi-bin/mature_mir.cgi?name=hsa-miR-3182	IFNLR1	163702	interferon lambda receptor 1
hsa-miR-3182	MIMAT0015062	1611868	http://www.mirdb.org/cgi-bin/target_detail.cgi?targetID=1611868	1122	50	http://www.mirdb.org/cgi-bin/mature_mir.cgi?name=hsa-miR-3182	HS3ST4	9951	heparan sulfate-glucosamine 3-sulfotransferase 4
hsa-miR-3182	MIMAT0015062	1611878	http://www.mirdb.org/cgi-bin/target_detail.cgi?targetID=1611878	1123	50	http://www.mirdb.org/cgi-bin/mature_mir.cgi?name=hsa-miR-3182	KIAA0408	9729	KIAA0408
hsa-miR-3182	MIMAT0015062	1611895	http://www.mirdb.org/cgi-bin/target_detail.cgi?targetID=1611895	1124	50	http://www.mirdb.org/cgi-bin/mature_mir.cgi?name=hsa-miR-3182	KCNJ10	3766	potassium voltage-gated channel subfamily J member 10
hsa-miR-3182	MIMAT0015062	1611947	http://www.mirdb.org/cgi-bin/target_detail.cgi?targetID=1611947	1125	50	http://www.mirdb.org/cgi-bin/mature_mir.cgi?name=hsa-miR-3182	KLC4	89953	kinesin light chain 4
hsa-miR-3182	MIMAT0015062	1611958	http://www.mirdb.org/cgi-bin/target_detail.cgi?targetID=1611958	1126	50	http://www.mirdb.org/cgi-bin/mature_mir.cgi?name=hsa-miR-3182	ATP2C1	27032	ATPase secretory pathway Ca2+ transporting 1
hsa-miR-3182	MIMAT0015062	1612034	http://www.mirdb.org/cgi-bin/target_detail.cgi?targetID=1612034	1127	50	http://www.mirdb.org/cgi-bin/mature_mir.cgi?name=hsa-miR-3182	CCNF	899	cyclin F
hsa-miR-3182	MIMAT0015062	1612047	http://www.mirdb.org/cgi-bin/target_detail.cgi?targetID=1612047	1128	50	http://www.mirdb.org/cgi-bin/mature_mir.cgi?name=hsa-miR-3182	FAS	355	Fas cell surface death receptor
hsa-miR-3182	MIMAT0015062	1612201	http://www.mirdb.org/cgi-bin/target_detail.cgi?targetID=1612201	1129	50	http://www.mirdb.org/cgi-bin/mature_mir.cgi?name=hsa-miR-3182	MEGF11	84465	multiple EGF like domains 11
hsa-miR-3182	MIMAT0015062	1612290	http://www.mirdb.org/cgi-bin/target_detail.cgi?targetID=1612290	1130	50	http://www.mirdb.org/cgi-bin/mature_mir.cgi?name=hsa-miR-3182	GOLGA8N	643699	golgin A8 family member N
hsa-miR-3182	MIMAT0015062	1612306	http://www.mirdb.org/cgi-bin/target_detail.cgi?targetID=1612306	1131	50	http://www.mirdb.org/cgi-bin/mature_mir.cgi?name=hsa-miR-3182	SNAP29	9342	synaptosome associated protein 29
hsa-miR-3182	MIMAT0015062	1612309	http://www.mirdb.org/cgi-bin/target_detail.cgi?targetID=1612309	1132	50	http://www.mirdb.org/cgi-bin/mature_mir.cgi?name=hsa-miR-3182	CHST2	9435	carbohydrate sulfotransferase 2
hsa-miR-326	MIMAT0000756	3502156	http://www.mirdb.org/cgi-bin/target_detail.cgi?targetID=3502156	1	98	http://www.mirdb.org/cgi-bin/mature_mir.cgi?name=hsa-miR-326	ETS1	2113	ETS proto-oncogene 1, transcription factor
hsa-miR-326	MIMAT0000756	3502046	http://www.mirdb.org/cgi-bin/target_detail.cgi?targetID=3502046	2	98	http://www.mirdb.org/cgi-bin/mature_mir.cgi?name=hsa-miR-326	CEP85	64793	centrosomal protein 85
hsa-miR-326	MIMAT0000756	3502002	http://www.mirdb.org/cgi-bin/target_detail.cgi?targetID=3502002	3	98	http://www.mirdb.org/cgi-bin/mature_mir.cgi?name=hsa-miR-326	FGF11	2256	fibroblast growth factor 11
hsa-miR-326	MIMAT0000756	3502071	http://www.mirdb.org/cgi-bin/target_detail.cgi?targetID=3502071	4	98	http://www.mirdb.org/cgi-bin/mature_mir.cgi?name=hsa-miR-326	GPD2	2820	glycerol-3-phosphate dehydrogenase 2
hsa-miR-326	MIMAT0000756	3501826	http://www.mirdb.org/cgi-bin/target_detail.cgi?targetID=3501826	5	98	http://www.mirdb.org/cgi-bin/mature_mir.cgi?name=hsa-miR-326	UBXN10	127733	UBX domain protein 10
hsa-miR-326	MIMAT0000756	3502036	http://www.mirdb.org/cgi-bin/target_detail.cgi?targetID=3502036	6	97	http://www.mirdb.org/cgi-bin/mature_mir.cgi?name=hsa-miR-326	LETM2	137994	leucine zipper and EF-hand containing transmembrane protein 2
hsa-miR-326	MIMAT0000756	3502120	http://www.mirdb.org/cgi-bin/target_detail.cgi?targetID=3502120	7	97	http://www.mirdb.org/cgi-bin/mature_mir.cgi?name=hsa-miR-326	PALM	5064	paralemmin
hsa-miR-326	MIMAT0000756	3502022	http://www.mirdb.org/cgi-bin/target_detail.cgi?targetID=3502022	8	97	http://www.mirdb.org/cgi-bin/mature_mir.cgi?name=hsa-miR-326	KCNIP2	30819	potassium voltage-gated channel interacting protein 2
hsa-miR-326	MIMAT0000756	3502068	http://www.mirdb.org/cgi-bin/target_detail.cgi?targetID=3502068	9	96	http://www.mirdb.org/cgi-bin/mature_mir.cgi?name=hsa-miR-326	GGT7	2686	gamma-glutamyltransferase 7
hsa-miR-326	MIMAT0000756	3502134	http://www.mirdb.org/cgi-bin/target_detail.cgi?targetID=3502134	10	96	http://www.mirdb.org/cgi-bin/mature_mir.cgi?name=hsa-miR-326	YBEY	54059	ybeY metalloendoribonuclease
hsa-miR-326	MIMAT0000756	3502154	http://www.mirdb.org/cgi-bin/target_detail.cgi?targetID=3502154	11	96	http://www.mirdb.org/cgi-bin/mature_mir.cgi?name=hsa-miR-326	SLC5A3	6526	solute carrier family 5 member 3
hsa-miR-326	MIMAT0000756	3502180	http://www.mirdb.org/cgi-bin/target_detail.cgi?targetID=3502180	12	95	http://www.mirdb.org/cgi-bin/mature_mir.cgi?name=hsa-miR-326	NFATC2	4773	nuclear factor of activated T cells 2
hsa-miR-326	MIMAT0000756	3502003	http://www.mirdb.org/cgi-bin/target_detail.cgi?targetID=3502003	13	95	http://www.mirdb.org/cgi-bin/mature_mir.cgi?name=hsa-miR-326	ZZEF1	23140	zinc finger ZZ-type and EF-hand domain containing 1
hsa-miR-326	MIMAT0000756	3501881	http://www.mirdb.org/cgi-bin/target_detail.cgi?targetID=3501881	14	95	http://www.mirdb.org/cgi-bin/mature_mir.cgi?name=hsa-miR-326	ITGA5	3678	integrin subunit alpha 5
hsa-miR-326	MIMAT0000756	3501892	http://www.mirdb.org/cgi-bin/target_detail.cgi?targetID=3501892	15	94	http://www.mirdb.org/cgi-bin/mature_mir.cgi?name=hsa-miR-326	VLDLR	7436	very low density lipoprotein receptor
hsa-miR-326	MIMAT0000756	3502186	http://www.mirdb.org/cgi-bin/target_detail.cgi?targetID=3502186	16	94	http://www.mirdb.org/cgi-bin/mature_mir.cgi?name=hsa-miR-326	FAM168A	23201	family with sequence similarity 168 member A
hsa-miR-326	MIMAT0000756	3501887	http://www.mirdb.org/cgi-bin/target_detail.cgi?targetID=3501887	17	94	http://www.mirdb.org/cgi-bin/mature_mir.cgi?name=hsa-miR-326	FAM104B	90736	family with sequence similarity 104 member B
hsa-miR-326	MIMAT0000756	3502379	http://www.mirdb.org/cgi-bin/target_detail.cgi?targetID=3502379	18	93	http://www.mirdb.org/cgi-bin/mature_mir.cgi?name=hsa-miR-326	EPHB3	2049	EPH receptor B3
hsa-miR-326	MIMAT0000756	3502235	http://www.mirdb.org/cgi-bin/target_detail.cgi?targetID=3502235	19	93	http://www.mirdb.org/cgi-bin/mature_mir.cgi?name=hsa-miR-326	SAMD4B	55095	sterile alpha motif domain containing 4B
hsa-miR-326	MIMAT0000756	3502168	http://www.mirdb.org/cgi-bin/target_detail.cgi?targetID=3502168	20	92	http://www.mirdb.org/cgi-bin/mature_mir.cgi?name=hsa-miR-326	METAP1	23173	methionyl aminopeptidase 1
hsa-miR-326	MIMAT0000756	3501787	http://www.mirdb.org/cgi-bin/target_detail.cgi?targetID=3501787	21	92	http://www.mirdb.org/cgi-bin/mature_mir.cgi?name=hsa-miR-326	FNDC3A	22862	fibronectin type III domain containing 3A
hsa-miR-326	MIMAT0000756	3502133	http://www.mirdb.org/cgi-bin/target_detail.cgi?targetID=3502133	22	92	http://www.mirdb.org/cgi-bin/mature_mir.cgi?name=hsa-miR-326	SOGA1	140710	suppressor of glucose, autophagy associated 1
hsa-miR-326	MIMAT0000756	3502166	http://www.mirdb.org/cgi-bin/target_detail.cgi?targetID=3502166	23	92	http://www.mirdb.org/cgi-bin/mature_mir.cgi?name=hsa-miR-326	CHL1	10752	cell adhesion molecule L1 like
hsa-miR-326	MIMAT0000756	3502102	http://www.mirdb.org/cgi-bin/target_detail.cgi?targetID=3502102	24	92	http://www.mirdb.org/cgi-bin/mature_mir.cgi?name=hsa-miR-326	CMKLR1	1240	chemerin chemokine-like receptor 1
hsa-miR-326	MIMAT0000756	3501800	http://www.mirdb.org/cgi-bin/target_detail.cgi?targetID=3501800	25	92	http://www.mirdb.org/cgi-bin/mature_mir.cgi?name=hsa-miR-326	PIP4K2C	79837	phosphatidylinositol-5-phosphate 4-kinase type 2 gamma
hsa-miR-326	MIMAT0000756	3501682	http://www.mirdb.org/cgi-bin/target_detail.cgi?targetID=3501682	26	92	http://www.mirdb.org/cgi-bin/mature_mir.cgi?name=hsa-miR-326	ZNF322	79692	zinc finger protein 322
hsa-miR-326	MIMAT0000756	3501997	http://www.mirdb.org/cgi-bin/target_detail.cgi?targetID=3501997	27	91	http://www.mirdb.org/cgi-bin/mature_mir.cgi?name=hsa-miR-326	PPP1R3F	89801	protein phosphatase 1 regulatory subunit 3F
hsa-miR-326	MIMAT0000756	3502335	http://www.mirdb.org/cgi-bin/target_detail.cgi?targetID=3502335	28	91	http://www.mirdb.org/cgi-bin/mature_mir.cgi?name=hsa-miR-326	TOMM34	10953	translocase of outer mitochondrial membrane 34
hsa-miR-326	MIMAT0000756	3502108	http://www.mirdb.org/cgi-bin/target_detail.cgi?targetID=3502108	29	91	http://www.mirdb.org/cgi-bin/mature_mir.cgi?name=hsa-miR-326	SHISA7	729956	shisa family member 7
hsa-miR-326	MIMAT0000756	3501993	http://www.mirdb.org/cgi-bin/target_detail.cgi?targetID=3501993	30	91	http://www.mirdb.org/cgi-bin/mature_mir.cgi?name=hsa-miR-326	ZNF577	84765	zinc finger protein 577
hsa-miR-326	MIMAT0000756	3501709	http://www.mirdb.org/cgi-bin/target_detail.cgi?targetID=3501709	31	91	http://www.mirdb.org/cgi-bin/mature_mir.cgi?name=hsa-miR-326	H6PD	9563	hexose-6-phosphate dehydrogenase/glucose 1-dehydrogenase
hsa-miR-326	MIMAT0000756	3502233	http://www.mirdb.org/cgi-bin/target_detail.cgi?targetID=3502233	32	91	http://www.mirdb.org/cgi-bin/mature_mir.cgi?name=hsa-miR-326	MDM1	56890	Mdm1 nuclear protein
hsa-miR-326	MIMAT0000756	3501903	http://www.mirdb.org/cgi-bin/target_detail.cgi?targetID=3501903	33	90	http://www.mirdb.org/cgi-bin/mature_mir.cgi?name=hsa-miR-326	TSPAN18	90139	tetraspanin 18
hsa-miR-326	MIMAT0000756	3502257	http://www.mirdb.org/cgi-bin/target_detail.cgi?targetID=3502257	34	90	http://www.mirdb.org/cgi-bin/mature_mir.cgi?name=hsa-miR-326	ATP6V1G2	534	ATPase H+ transporting V1 subunit G2
hsa-miR-326	MIMAT0000756	3501774	http://www.mirdb.org/cgi-bin/target_detail.cgi?targetID=3501774	35	90	http://www.mirdb.org/cgi-bin/mature_mir.cgi?name=hsa-miR-326	TIRAP	114609	TIR domain containing adaptor protein
hsa-miR-326	MIMAT0000756	3502070	http://www.mirdb.org/cgi-bin/target_detail.cgi?targetID=3502070	36	90	http://www.mirdb.org/cgi-bin/mature_mir.cgi?name=hsa-miR-326	BRPF3	27154	bromodomain and PHD finger containing 3
hsa-miR-326	MIMAT0000756	3502056	http://www.mirdb.org/cgi-bin/target_detail.cgi?targetID=3502056	37	90	http://www.mirdb.org/cgi-bin/mature_mir.cgi?name=hsa-miR-326	GRIPAP1	56850	GRIP1 associated protein 1
hsa-miR-326	MIMAT0000756	3501734	http://www.mirdb.org/cgi-bin/target_detail.cgi?targetID=3501734	38	90	http://www.mirdb.org/cgi-bin/mature_mir.cgi?name=hsa-miR-326	PLEKHM3	389072	pleckstrin homology domain containing M3
hsa-miR-326	MIMAT0000756	3501919	http://www.mirdb.org/cgi-bin/target_detail.cgi?targetID=3501919	39	90	http://www.mirdb.org/cgi-bin/mature_mir.cgi?name=hsa-miR-326	GLOD5	392465	glyoxalase domain containing 5
hsa-miR-326	MIMAT0000756	3502007	http://www.mirdb.org/cgi-bin/target_detail.cgi?targetID=3502007	40	90	http://www.mirdb.org/cgi-bin/mature_mir.cgi?name=hsa-miR-326	PTBP1	5725	polypyrimidine tract binding protein 1
hsa-miR-326	MIMAT0000756	3501823	http://www.mirdb.org/cgi-bin/target_detail.cgi?targetID=3501823	41	90	http://www.mirdb.org/cgi-bin/mature_mir.cgi?name=hsa-miR-326	FSHR	2492	follicle stimulating hormone receptor
hsa-miR-326	MIMAT0000756	3502395	http://www.mirdb.org/cgi-bin/target_detail.cgi?targetID=3502395	42	90	http://www.mirdb.org/cgi-bin/mature_mir.cgi?name=hsa-miR-326	EPHX2	2053	epoxide hydrolase 2
hsa-miR-326	MIMAT0000756	3501953	http://www.mirdb.org/cgi-bin/target_detail.cgi?targetID=3501953	43	90	http://www.mirdb.org/cgi-bin/mature_mir.cgi?name=hsa-miR-326	WDFY1	57590	WD repeat and FYVE domain containing 1
hsa-miR-326	MIMAT0000756	3501809	http://www.mirdb.org/cgi-bin/target_detail.cgi?targetID=3501809	44	90	http://www.mirdb.org/cgi-bin/mature_mir.cgi?name=hsa-miR-326	PRKCB	5579	protein kinase C beta
hsa-miR-326	MIMAT0000756	3502407	http://www.mirdb.org/cgi-bin/target_detail.cgi?targetID=3502407	45	90	http://www.mirdb.org/cgi-bin/mature_mir.cgi?name=hsa-miR-326	RFT1	91869	RFT1 homolog
hsa-miR-326	MIMAT0000756	3502088	http://www.mirdb.org/cgi-bin/target_detail.cgi?targetID=3502088	46	89	http://www.mirdb.org/cgi-bin/mature_mir.cgi?name=hsa-miR-326	LRRTM1	347730	leucine rich repeat transmembrane neuronal 1
hsa-miR-326	MIMAT0000756	3502109	http://www.mirdb.org/cgi-bin/target_detail.cgi?targetID=3502109	47	89	http://www.mirdb.org/cgi-bin/mature_mir.cgi?name=hsa-miR-326	PPIL1	51645	peptidylprolyl isomerase like 1
hsa-miR-326	MIMAT0000756	3502254	http://www.mirdb.org/cgi-bin/target_detail.cgi?targetID=3502254	48	89	http://www.mirdb.org/cgi-bin/mature_mir.cgi?name=hsa-miR-326	MMP24	10893	matrix metallopeptidase 24
hsa-miR-326	MIMAT0000756	3502079	http://www.mirdb.org/cgi-bin/target_detail.cgi?targetID=3502079	49	89	http://www.mirdb.org/cgi-bin/mature_mir.cgi?name=hsa-miR-326	ZNF423	23090	zinc finger protein 423
hsa-miR-326	MIMAT0000756	3502405	http://www.mirdb.org/cgi-bin/target_detail.cgi?targetID=3502405	50	89	http://www.mirdb.org/cgi-bin/mature_mir.cgi?name=hsa-miR-326	RNASE13	440163	ribonuclease A family member 13 (inactive)
hsa-miR-326	MIMAT0000756	3501922	http://www.mirdb.org/cgi-bin/target_detail.cgi?targetID=3501922	51	88	http://www.mirdb.org/cgi-bin/mature_mir.cgi?name=hsa-miR-326	XIRP1	165904	xin actin binding repeat containing 1
hsa-miR-326	MIMAT0000756	3501698	http://www.mirdb.org/cgi-bin/target_detail.cgi?targetID=3501698	52	88	http://www.mirdb.org/cgi-bin/mature_mir.cgi?name=hsa-miR-326	KLK5	25818	kallikrein related peptidase 5
hsa-miR-326	MIMAT0000756	3502247	http://www.mirdb.org/cgi-bin/target_detail.cgi?targetID=3502247	53	88	http://www.mirdb.org/cgi-bin/mature_mir.cgi?name=hsa-miR-326	SDK2	54549	sidekick cell adhesion molecule 2
hsa-miR-326	MIMAT0000756	3502202	http://www.mirdb.org/cgi-bin/target_detail.cgi?targetID=3502202	54	88	http://www.mirdb.org/cgi-bin/mature_mir.cgi?name=hsa-miR-326	AMOTL1	154810	angiomotin like 1
hsa-miR-326	MIMAT0000756	3501875	http://www.mirdb.org/cgi-bin/target_detail.cgi?targetID=3501875	55	88	http://www.mirdb.org/cgi-bin/mature_mir.cgi?name=hsa-miR-326	ANKFY1	51479	ankyrin repeat and FYVE domain containing 1
hsa-miR-326	MIMAT0000756	3501663	http://www.mirdb.org/cgi-bin/target_detail.cgi?targetID=3501663	56	88	http://www.mirdb.org/cgi-bin/mature_mir.cgi?name=hsa-miR-326	ELK1	2002	ELK1, ETS transcription factor
hsa-miR-326	MIMAT0000756	3501872	http://www.mirdb.org/cgi-bin/target_detail.cgi?targetID=3501872	57	87	http://www.mirdb.org/cgi-bin/mature_mir.cgi?name=hsa-miR-326	TOMM40L	84134	translocase of outer mitochondrial membrane 40 like
hsa-miR-326	MIMAT0000756	3502276	http://www.mirdb.org/cgi-bin/target_detail.cgi?targetID=3502276	58	87	http://www.mirdb.org/cgi-bin/mature_mir.cgi?name=hsa-miR-326	MTMR8	55613	myotubularin related protein 8
hsa-miR-326	MIMAT0000756	3502385	http://www.mirdb.org/cgi-bin/target_detail.cgi?targetID=3502385	59	87	http://www.mirdb.org/cgi-bin/mature_mir.cgi?name=hsa-miR-326	ADAM29	11086	ADAM metallopeptidase domain 29
hsa-miR-326	MIMAT0000756	3501906	http://www.mirdb.org/cgi-bin/target_detail.cgi?targetID=3501906	60	87	http://www.mirdb.org/cgi-bin/mature_mir.cgi?name=hsa-miR-326	RTL8B	441518	retrotransposon Gag like 8B
hsa-miR-326	MIMAT0000756	3501797	http://www.mirdb.org/cgi-bin/target_detail.cgi?targetID=3501797	61	87	http://www.mirdb.org/cgi-bin/mature_mir.cgi?name=hsa-miR-326	IGF2BP1	10642	insulin like growth factor 2 mRNA binding protein 1
hsa-miR-326	MIMAT0000756	3502294	http://www.mirdb.org/cgi-bin/target_detail.cgi?targetID=3502294	62	87	http://www.mirdb.org/cgi-bin/mature_mir.cgi?name=hsa-miR-326	KLF14	136259	Kruppel like factor 14
hsa-miR-326	MIMAT0000756	3502326	http://www.mirdb.org/cgi-bin/target_detail.cgi?targetID=3502326	63	87	http://www.mirdb.org/cgi-bin/mature_mir.cgi?name=hsa-miR-326	NPAS3	64067	neuronal PAS domain protein 3
hsa-miR-326	MIMAT0000756	3501725	http://www.mirdb.org/cgi-bin/target_detail.cgi?targetID=3501725	64	86	http://www.mirdb.org/cgi-bin/mature_mir.cgi?name=hsa-miR-326	ATXN1	6310	ataxin 1
hsa-miR-326	MIMAT0000756	3501723	http://www.mirdb.org/cgi-bin/target_detail.cgi?targetID=3501723	65	86	http://www.mirdb.org/cgi-bin/mature_mir.cgi?name=hsa-miR-326	MRAS	22808	muscle RAS oncogene homolog
hsa-miR-326	MIMAT0000756	3501807	http://www.mirdb.org/cgi-bin/target_detail.cgi?targetID=3501807	66	86	http://www.mirdb.org/cgi-bin/mature_mir.cgi?name=hsa-miR-326	EPB41L1	2036	erythrocyte membrane protein band 4.1 like 1
hsa-miR-326	MIMAT0000756	3502097	http://www.mirdb.org/cgi-bin/target_detail.cgi?targetID=3502097	67	86	http://www.mirdb.org/cgi-bin/mature_mir.cgi?name=hsa-miR-326	MTR	4548	5-methyltetrahydrofolate-homocysteine methyltransferase
hsa-miR-326	MIMAT0000756	3502383	http://www.mirdb.org/cgi-bin/target_detail.cgi?targetID=3502383	68	86	http://www.mirdb.org/cgi-bin/mature_mir.cgi?name=hsa-miR-326	SYS1	90196	SYS1, golgi trafficking protein
hsa-miR-326	MIMAT0000756	3502063	http://www.mirdb.org/cgi-bin/target_detail.cgi?targetID=3502063	69	86	http://www.mirdb.org/cgi-bin/mature_mir.cgi?name=hsa-miR-326	TMEM178B	100507421	transmembrane protein 178B
hsa-miR-326	MIMAT0000756	3501733	http://www.mirdb.org/cgi-bin/target_detail.cgi?targetID=3501733	70	85	http://www.mirdb.org/cgi-bin/mature_mir.cgi?name=hsa-miR-326	KLF3	51274	Kruppel like factor 3
hsa-miR-326	MIMAT0000756	3501777	http://www.mirdb.org/cgi-bin/target_detail.cgi?targetID=3501777	71	85	http://www.mirdb.org/cgi-bin/mature_mir.cgi?name=hsa-miR-326	MOB3C	148932	MOB kinase activator 3C
hsa-miR-326	MIMAT0000756	3501984	http://www.mirdb.org/cgi-bin/target_detail.cgi?targetID=3501984	72	85	http://www.mirdb.org/cgi-bin/mature_mir.cgi?name=hsa-miR-326	BTBD11	121551	BTB domain containing 11
hsa-miR-326	MIMAT0000756	3502131	http://www.mirdb.org/cgi-bin/target_detail.cgi?targetID=3502131	73	85	http://www.mirdb.org/cgi-bin/mature_mir.cgi?name=hsa-miR-326	ALAD	210	aminolevulinate dehydratase
hsa-miR-326	MIMAT0000756	3502299	http://www.mirdb.org/cgi-bin/target_detail.cgi?targetID=3502299	74	85	http://www.mirdb.org/cgi-bin/mature_mir.cgi?name=hsa-miR-326	RIMS4	140730	regulating synaptic membrane exocytosis 4
hsa-miR-326	MIMAT0000756	3501890	http://www.mirdb.org/cgi-bin/target_detail.cgi?targetID=3501890	75	85	http://www.mirdb.org/cgi-bin/mature_mir.cgi?name=hsa-miR-326	KCNH1	3756	potassium voltage-gated channel subfamily H member 1
hsa-miR-326	MIMAT0000756	3501853	http://www.mirdb.org/cgi-bin/target_detail.cgi?targetID=3501853	76	85	http://www.mirdb.org/cgi-bin/mature_mir.cgi?name=hsa-miR-326	CTXN2	399697	cortexin 2
hsa-miR-326	MIMAT0000756	3502050	http://www.mirdb.org/cgi-bin/target_detail.cgi?targetID=3502050	77	85	http://www.mirdb.org/cgi-bin/mature_mir.cgi?name=hsa-miR-326	RAB3IP	117177	RAB3A interacting protein
hsa-miR-326	MIMAT0000756	3501976	http://www.mirdb.org/cgi-bin/target_detail.cgi?targetID=3501976	78	85	http://www.mirdb.org/cgi-bin/mature_mir.cgi?name=hsa-miR-326	ABCC1	4363	ATP binding cassette subfamily C member 1
hsa-miR-326	MIMAT0000756	3502228	http://www.mirdb.org/cgi-bin/target_detail.cgi?targetID=3502228	79	85	http://www.mirdb.org/cgi-bin/mature_mir.cgi?name=hsa-miR-326	UBE2W	55284	ubiquitin conjugating enzyme E2 W
hsa-miR-326	MIMAT0000756	3501895	http://www.mirdb.org/cgi-bin/target_detail.cgi?targetID=3501895	80	85	http://www.mirdb.org/cgi-bin/mature_mir.cgi?name=hsa-miR-326	GPI	2821	glucose-6-phosphate isomerase
hsa-miR-326	MIMAT0000756	3502239	http://www.mirdb.org/cgi-bin/target_detail.cgi?targetID=3502239	81	84	http://www.mirdb.org/cgi-bin/mature_mir.cgi?name=hsa-miR-326	EMC8	10328	ER membrane protein complex subunit 8
hsa-miR-326	MIMAT0000756	3501914	http://www.mirdb.org/cgi-bin/target_detail.cgi?targetID=3501914	82	84	http://www.mirdb.org/cgi-bin/mature_mir.cgi?name=hsa-miR-326	LARP1	23367	La ribonucleoprotein domain family member 1
hsa-miR-326	MIMAT0000756	3502062	http://www.mirdb.org/cgi-bin/target_detail.cgi?targetID=3502062	83	84	http://www.mirdb.org/cgi-bin/mature_mir.cgi?name=hsa-miR-326	HDHD2	84064	haloacid dehalogenase like hydrolase domain containing 2
hsa-miR-326	MIMAT0000756	3501768	http://www.mirdb.org/cgi-bin/target_detail.cgi?targetID=3501768	84	84	http://www.mirdb.org/cgi-bin/mature_mir.cgi?name=hsa-miR-326	SLC27A4	10999	solute carrier family 27 member 4
hsa-miR-326	MIMAT0000756	3501671	http://www.mirdb.org/cgi-bin/target_detail.cgi?targetID=3501671	85	84	http://www.mirdb.org/cgi-bin/mature_mir.cgi?name=hsa-miR-326	MAGI3	260425	membrane associated guanylate kinase, WW and PDZ domain containing 3
hsa-miR-326	MIMAT0000756	3501855	http://www.mirdb.org/cgi-bin/target_detail.cgi?targetID=3501855	86	84	http://www.mirdb.org/cgi-bin/mature_mir.cgi?name=hsa-miR-326	POLR2J3	548644	RNA polymerase II subunit J3
hsa-miR-326	MIMAT0000756	3502130	http://www.mirdb.org/cgi-bin/target_detail.cgi?targetID=3502130	87	84	http://www.mirdb.org/cgi-bin/mature_mir.cgi?name=hsa-miR-326	SAMD12	401474	sterile alpha motif domain containing 12
hsa-miR-326	MIMAT0000756	3502325	http://www.mirdb.org/cgi-bin/target_detail.cgi?targetID=3502325	88	84	http://www.mirdb.org/cgi-bin/mature_mir.cgi?name=hsa-miR-326	CMTM8	152189	CKLF like MARVEL transmembrane domain containing 8
hsa-miR-326	MIMAT0000756	3502160	http://www.mirdb.org/cgi-bin/target_detail.cgi?targetID=3502160	89	84	http://www.mirdb.org/cgi-bin/mature_mir.cgi?name=hsa-miR-326	OTP	23440	orthopedia homeobox
hsa-miR-326	MIMAT0000756	3501708	http://www.mirdb.org/cgi-bin/target_detail.cgi?targetID=3501708	90	84	http://www.mirdb.org/cgi-bin/mature_mir.cgi?name=hsa-miR-326	TNR	7143	tenascin R
hsa-miR-326	MIMAT0000756	3501941	http://www.mirdb.org/cgi-bin/target_detail.cgi?targetID=3501941	91	84	http://www.mirdb.org/cgi-bin/mature_mir.cgi?name=hsa-miR-326	TPBGL	100507050	trophoblast glycoprotein like
hsa-miR-326	MIMAT0000756	3502205	http://www.mirdb.org/cgi-bin/target_detail.cgi?targetID=3502205	92	83	http://www.mirdb.org/cgi-bin/mature_mir.cgi?name=hsa-miR-326	MEGF6	1953	multiple EGF like domains 6
hsa-miR-326	MIMAT0000756	3502144	http://www.mirdb.org/cgi-bin/target_detail.cgi?targetID=3502144	93	83	http://www.mirdb.org/cgi-bin/mature_mir.cgi?name=hsa-miR-326	NHS	4810	NHS actin remodeling regulator
hsa-miR-326	MIMAT0000756	3502104	http://www.mirdb.org/cgi-bin/target_detail.cgi?targetID=3502104	94	83	http://www.mirdb.org/cgi-bin/mature_mir.cgi?name=hsa-miR-326	CERS6	253782	ceramide synthase 6
hsa-miR-326	MIMAT0000756	3501932	http://www.mirdb.org/cgi-bin/target_detail.cgi?targetID=3501932	95	83	http://www.mirdb.org/cgi-bin/mature_mir.cgi?name=hsa-miR-326	ARC	23237	activity regulated cytoskeleton associated protein
hsa-miR-326	MIMAT0000756	3501877	http://www.mirdb.org/cgi-bin/target_detail.cgi?targetID=3501877	96	83	http://www.mirdb.org/cgi-bin/mature_mir.cgi?name=hsa-miR-326	LDOC1	23641	LDOC1, regulator of NFKB signaling
hsa-miR-326	MIMAT0000756	3502313	http://www.mirdb.org/cgi-bin/target_detail.cgi?targetID=3502313	97	83	http://www.mirdb.org/cgi-bin/mature_mir.cgi?name=hsa-miR-326	GDAP2	54834	ganglioside induced differentiation associated protein 2
hsa-miR-326	MIMAT0000756	3502288	http://www.mirdb.org/cgi-bin/target_detail.cgi?targetID=3502288	98	83	http://www.mirdb.org/cgi-bin/mature_mir.cgi?name=hsa-miR-326	RALGPS2	55103	Ral GEF with PH domain and SH3 binding motif 2
hsa-miR-326	MIMAT0000756	3501975	http://www.mirdb.org/cgi-bin/target_detail.cgi?targetID=3501975	99	82	http://www.mirdb.org/cgi-bin/mature_mir.cgi?name=hsa-miR-326	SSBP4	170463	single stranded DNA binding protein 4
hsa-miR-326	MIMAT0000756	3502152	http://www.mirdb.org/cgi-bin/target_detail.cgi?targetID=3502152	100	82	http://www.mirdb.org/cgi-bin/mature_mir.cgi?name=hsa-miR-326	ODR4	54953	odr-4 GPCR localization factor homolog
hsa-miR-326	MIMAT0000756	3502086	http://www.mirdb.org/cgi-bin/target_detail.cgi?targetID=3502086	101	82	http://www.mirdb.org/cgi-bin/mature_mir.cgi?name=hsa-miR-326	PARVA	55742	parvin alpha
hsa-miR-326	MIMAT0000756	3501812	http://www.mirdb.org/cgi-bin/target_detail.cgi?targetID=3501812	102	82	http://www.mirdb.org/cgi-bin/mature_mir.cgi?name=hsa-miR-326	CACNA1E	777	calcium voltage-gated channel subunit alpha1 E
hsa-miR-326	MIMAT0000756	3501803	http://www.mirdb.org/cgi-bin/target_detail.cgi?targetID=3501803	103	82	http://www.mirdb.org/cgi-bin/mature_mir.cgi?name=hsa-miR-326	NDUFAF4	29078	NADH:ubiquinone oxidoreductase complex assembly factor 4
hsa-miR-326	MIMAT0000756	3502090	http://www.mirdb.org/cgi-bin/target_detail.cgi?targetID=3502090	104	82	http://www.mirdb.org/cgi-bin/mature_mir.cgi?name=hsa-miR-326	B4GALT1	2683	beta-1,4-galactosyltransferase 1
hsa-miR-326	MIMAT0000756	3501681	http://www.mirdb.org/cgi-bin/target_detail.cgi?targetID=3501681	105	82	http://www.mirdb.org/cgi-bin/mature_mir.cgi?name=hsa-miR-326	EFNA3	1944	ephrin A3
hsa-miR-326	MIMAT0000756	3502092	http://www.mirdb.org/cgi-bin/target_detail.cgi?targetID=3502092	106	82	http://www.mirdb.org/cgi-bin/mature_mir.cgi?name=hsa-miR-326	PPP4R1	9989	protein phosphatase 4 regulatory subunit 1
hsa-miR-326	MIMAT0000756	3502332	http://www.mirdb.org/cgi-bin/target_detail.cgi?targetID=3502332	107	82	http://www.mirdb.org/cgi-bin/mature_mir.cgi?name=hsa-miR-326	GAB1	2549	GRB2 associated binding protein 1
hsa-miR-326	MIMAT0000756	3501806	http://www.mirdb.org/cgi-bin/target_detail.cgi?targetID=3501806	108	82	http://www.mirdb.org/cgi-bin/mature_mir.cgi?name=hsa-miR-326	PLEKHG3	26030	pleckstrin homology and RhoGEF domain containing G3
hsa-miR-326	MIMAT0000756	3502157	http://www.mirdb.org/cgi-bin/target_detail.cgi?targetID=3502157	109	82	http://www.mirdb.org/cgi-bin/mature_mir.cgi?name=hsa-miR-326	BTNL8	79908	butyrophilin like 8
hsa-miR-326	MIMAT0000756	3501996	http://www.mirdb.org/cgi-bin/target_detail.cgi?targetID=3501996	110	82	http://www.mirdb.org/cgi-bin/mature_mir.cgi?name=hsa-miR-326	KCNQ4	9132	potassium voltage-gated channel subfamily Q member 4
hsa-miR-326	MIMAT0000756	3501861	http://www.mirdb.org/cgi-bin/target_detail.cgi?targetID=3501861	111	82	http://www.mirdb.org/cgi-bin/mature_mir.cgi?name=hsa-miR-326	OXSR1	9943	oxidative stress responsive kinase 1
hsa-miR-326	MIMAT0000756	3501741	http://www.mirdb.org/cgi-bin/target_detail.cgi?targetID=3501741	112	82	http://www.mirdb.org/cgi-bin/mature_mir.cgi?name=hsa-miR-326	PIK3CG	5294	phosphatidylinositol-4,5-bisphosphate 3-kinase catalytic subunit gamma
hsa-miR-326	MIMAT0000756	3502268	http://www.mirdb.org/cgi-bin/target_detail.cgi?targetID=3502268	113	82	http://www.mirdb.org/cgi-bin/mature_mir.cgi?name=hsa-miR-326	BAHD1	22893	bromo adjacent homology domain containing 1
hsa-miR-326	MIMAT0000756	3502277	http://www.mirdb.org/cgi-bin/target_detail.cgi?targetID=3502277	114	82	http://www.mirdb.org/cgi-bin/mature_mir.cgi?name=hsa-miR-326	CHRM1	1128	cholinergic receptor muscarinic 1
hsa-miR-326	MIMAT0000756	3502082	http://www.mirdb.org/cgi-bin/target_detail.cgi?targetID=3502082	115	82	http://www.mirdb.org/cgi-bin/mature_mir.cgi?name=hsa-miR-326	PCNX1	22990	pecanex 1
hsa-miR-326	MIMAT0000756	3502065	http://www.mirdb.org/cgi-bin/target_detail.cgi?targetID=3502065	116	82	http://www.mirdb.org/cgi-bin/mature_mir.cgi?name=hsa-miR-326	PRX	57716	periaxin
hsa-miR-326	MIMAT0000756	3502126	http://www.mirdb.org/cgi-bin/target_detail.cgi?targetID=3502126	117	82	http://www.mirdb.org/cgi-bin/mature_mir.cgi?name=hsa-miR-326	ZNF544	27300	zinc finger protein 544
hsa-miR-326	MIMAT0000756	3502402	http://www.mirdb.org/cgi-bin/target_detail.cgi?targetID=3502402	118	81	http://www.mirdb.org/cgi-bin/mature_mir.cgi?name=hsa-miR-326	SLC38A2	54407	solute carrier family 38 member 2
hsa-miR-326	MIMAT0000756	3502389	http://www.mirdb.org/cgi-bin/target_detail.cgi?targetID=3502389	119	81	http://www.mirdb.org/cgi-bin/mature_mir.cgi?name=hsa-miR-326	VPS39	23339	VPS39, HOPS complex subunit
hsa-miR-326	MIMAT0000756	3502323	http://www.mirdb.org/cgi-bin/target_detail.cgi?targetID=3502323	120	81	http://www.mirdb.org/cgi-bin/mature_mir.cgi?name=hsa-miR-326	TMTC2	160335	transmembrane and tetratricopeptide repeat containing 2
hsa-miR-326	MIMAT0000756	3502314	http://www.mirdb.org/cgi-bin/target_detail.cgi?targetID=3502314	121	81	http://www.mirdb.org/cgi-bin/mature_mir.cgi?name=hsa-miR-326	STK35	140901	serine/threonine kinase 35
hsa-miR-326	MIMAT0000756	3502217	http://www.mirdb.org/cgi-bin/target_detail.cgi?targetID=3502217	122	81	http://www.mirdb.org/cgi-bin/mature_mir.cgi?name=hsa-miR-326	TRABD2B	388630	TraB domain containing 2B
hsa-miR-326	MIMAT0000756	3501814	http://www.mirdb.org/cgi-bin/target_detail.cgi?targetID=3501814	123	81	http://www.mirdb.org/cgi-bin/mature_mir.cgi?name=hsa-miR-326	FBXO21	23014	F-box protein 21
hsa-miR-326	MIMAT0000756	3502387	http://www.mirdb.org/cgi-bin/target_detail.cgi?targetID=3502387	124	81	http://www.mirdb.org/cgi-bin/mature_mir.cgi?name=hsa-miR-326	PIP5K1C	23396	phosphatidylinositol-4-phosphate 5-kinase type 1 gamma
hsa-miR-326	MIMAT0000756	3502179	http://www.mirdb.org/cgi-bin/target_detail.cgi?targetID=3502179	125	81	http://www.mirdb.org/cgi-bin/mature_mir.cgi?name=hsa-miR-326	FRAT2	23401	FRAT2, WNT signaling pathway regulator
hsa-miR-326	MIMAT0000756	3501764	http://www.mirdb.org/cgi-bin/target_detail.cgi?targetID=3501764	126	81	http://www.mirdb.org/cgi-bin/mature_mir.cgi?name=hsa-miR-326	NLK	51701	nemo like kinase
hsa-miR-326	MIMAT0000756	3501912	http://www.mirdb.org/cgi-bin/target_detail.cgi?targetID=3501912	127	81	http://www.mirdb.org/cgi-bin/mature_mir.cgi?name=hsa-miR-326	SLC23A2	9962	solute carrier family 23 member 2
hsa-miR-326	MIMAT0000756	3501950	http://www.mirdb.org/cgi-bin/target_detail.cgi?targetID=3501950	128	80	http://www.mirdb.org/cgi-bin/mature_mir.cgi?name=hsa-miR-326	ARPP21	10777	cAMP regulated phosphoprotein 21
hsa-miR-326	MIMAT0000756	3501831	http://www.mirdb.org/cgi-bin/target_detail.cgi?targetID=3501831	129	80	http://www.mirdb.org/cgi-bin/mature_mir.cgi?name=hsa-miR-326	MIEF1	54471	mitochondrial elongation factor 1
hsa-miR-326	MIMAT0000756	3501796	http://www.mirdb.org/cgi-bin/target_detail.cgi?targetID=3501796	130	80	http://www.mirdb.org/cgi-bin/mature_mir.cgi?name=hsa-miR-326	NINJ1	4814	ninjurin 1
hsa-miR-326	MIMAT0000756	3502009	http://www.mirdb.org/cgi-bin/target_detail.cgi?targetID=3502009	131	80	http://www.mirdb.org/cgi-bin/mature_mir.cgi?name=hsa-miR-326	HAVCR2	84868	hepatitis A virus cellular receptor 2
hsa-miR-326	MIMAT0000756	3501844	http://www.mirdb.org/cgi-bin/target_detail.cgi?targetID=3501844	132	80	http://www.mirdb.org/cgi-bin/mature_mir.cgi?name=hsa-miR-326	ZNF197	10168	zinc finger protein 197
hsa-miR-326	MIMAT0000756	3502369	http://www.mirdb.org/cgi-bin/target_detail.cgi?targetID=3502369	133	80	http://www.mirdb.org/cgi-bin/mature_mir.cgi?name=hsa-miR-326	MGA	23269	MGA, MAX dimerization protein
hsa-miR-326	MIMAT0000756	3502058	http://www.mirdb.org/cgi-bin/target_detail.cgi?targetID=3502058	134	80	http://www.mirdb.org/cgi-bin/mature_mir.cgi?name=hsa-miR-326	TK2	7084	thymidine kinase 2, mitochondrial
hsa-miR-326	MIMAT0000756	3501876	http://www.mirdb.org/cgi-bin/target_detail.cgi?targetID=3501876	135	80	http://www.mirdb.org/cgi-bin/mature_mir.cgi?name=hsa-miR-326	DYRK3	8444	dual specificity tyrosine phosphorylation regulated kinase 3
hsa-miR-326	MIMAT0000756	3501724	http://www.mirdb.org/cgi-bin/target_detail.cgi?targetID=3501724	136	80	http://www.mirdb.org/cgi-bin/mature_mir.cgi?name=hsa-miR-326	MAML3	55534	mastermind like transcriptional coactivator 3
hsa-miR-326	MIMAT0000756	3501908	http://www.mirdb.org/cgi-bin/target_detail.cgi?targetID=3501908	137	80	http://www.mirdb.org/cgi-bin/mature_mir.cgi?name=hsa-miR-326	CFAP70	118491	cilia and flagella associated protein 70
hsa-miR-326	MIMAT0000756	3502142	http://www.mirdb.org/cgi-bin/target_detail.cgi?targetID=3502142	138	80	http://www.mirdb.org/cgi-bin/mature_mir.cgi?name=hsa-miR-326	DNM1L	10059	dynamin 1 like
hsa-miR-326	MIMAT0000756	3501965	http://www.mirdb.org/cgi-bin/target_detail.cgi?targetID=3501965	139	79	http://www.mirdb.org/cgi-bin/mature_mir.cgi?name=hsa-miR-326	PML	5371	promyelocytic leukemia
hsa-miR-326	MIMAT0000756	3502380	http://www.mirdb.org/cgi-bin/target_detail.cgi?targetID=3502380	140	79	http://www.mirdb.org/cgi-bin/mature_mir.cgi?name=hsa-miR-326	SPATA5	166378	spermatogenesis associated 5
hsa-miR-326	MIMAT0000756	3501686	http://www.mirdb.org/cgi-bin/target_detail.cgi?targetID=3501686	141	79	http://www.mirdb.org/cgi-bin/mature_mir.cgi?name=hsa-miR-326	SKP2	6502	S-phase kinase associated protein 2
hsa-miR-326	MIMAT0000756	3502149	http://www.mirdb.org/cgi-bin/target_detail.cgi?targetID=3502149	142	79	http://www.mirdb.org/cgi-bin/mature_mir.cgi?name=hsa-miR-326	SSTR3	6753	somatostatin receptor 3
hsa-miR-326	MIMAT0000756	3502129	http://www.mirdb.org/cgi-bin/target_detail.cgi?targetID=3502129	143	79	http://www.mirdb.org/cgi-bin/mature_mir.cgi?name=hsa-miR-326	JADE1	79960	jade family PHD finger 1
hsa-miR-326	MIMAT0000756	3502194	http://www.mirdb.org/cgi-bin/target_detail.cgi?targetID=3502194	144	79	http://www.mirdb.org/cgi-bin/mature_mir.cgi?name=hsa-miR-326	IQSEC3	440073	IQ motif and Sec7 domain 3
hsa-miR-326	MIMAT0000756	3502352	http://www.mirdb.org/cgi-bin/target_detail.cgi?targetID=3502352	145	79	http://www.mirdb.org/cgi-bin/mature_mir.cgi?name=hsa-miR-326	FOXRED2	80020	FAD dependent oxidoreductase domain containing 2
hsa-miR-326	MIMAT0000756	3502224	http://www.mirdb.org/cgi-bin/target_detail.cgi?targetID=3502224	146	79	http://www.mirdb.org/cgi-bin/mature_mir.cgi?name=hsa-miR-326	WNT7B	7477	Wnt family member 7B
hsa-miR-326	MIMAT0000756	3502310	http://www.mirdb.org/cgi-bin/target_detail.cgi?targetID=3502310	147	79	http://www.mirdb.org/cgi-bin/mature_mir.cgi?name=hsa-miR-326	WDR91	29062	WD repeat domain 91
hsa-miR-326	MIMAT0000756	3502055	http://www.mirdb.org/cgi-bin/target_detail.cgi?targetID=3502055	148	79	http://www.mirdb.org/cgi-bin/mature_mir.cgi?name=hsa-miR-326	TCF7L1	83439	transcription factor 7 like 1
hsa-miR-326	MIMAT0000756	3502208	http://www.mirdb.org/cgi-bin/target_detail.cgi?targetID=3502208	149	79	http://www.mirdb.org/cgi-bin/mature_mir.cgi?name=hsa-miR-326	VDR	7421	vitamin D receptor
hsa-miR-326	MIMAT0000756	3501878	http://www.mirdb.org/cgi-bin/target_detail.cgi?targetID=3501878	150	79	http://www.mirdb.org/cgi-bin/mature_mir.cgi?name=hsa-miR-326	PAX5	5079	paired box 5
hsa-miR-326	MIMAT0000756	3502330	http://www.mirdb.org/cgi-bin/target_detail.cgi?targetID=3502330	151	79	http://www.mirdb.org/cgi-bin/mature_mir.cgi?name=hsa-miR-326	LRRC15	131578	leucine rich repeat containing 15
hsa-miR-326	MIMAT0000756	3502192	http://www.mirdb.org/cgi-bin/target_detail.cgi?targetID=3502192	152	79	http://www.mirdb.org/cgi-bin/mature_mir.cgi?name=hsa-miR-326	SPRYD3	84926	SPRY domain containing 3
hsa-miR-326	MIMAT0000756	3501896	http://www.mirdb.org/cgi-bin/target_detail.cgi?targetID=3501896	153	78	http://www.mirdb.org/cgi-bin/mature_mir.cgi?name=hsa-miR-326	CNDP2	55748	carnosine dipeptidase 2
hsa-miR-326	MIMAT0000756	3501801	http://www.mirdb.org/cgi-bin/target_detail.cgi?targetID=3501801	154	78	http://www.mirdb.org/cgi-bin/mature_mir.cgi?name=hsa-miR-326	RIT1	6016	Ras like without CAAX 1
hsa-miR-326	MIMAT0000756	3502021	http://www.mirdb.org/cgi-bin/target_detail.cgi?targetID=3502021	155	78	http://www.mirdb.org/cgi-bin/mature_mir.cgi?name=hsa-miR-326	CBFA2T3	863	CBFA2/RUNX1 translocation partner 3
hsa-miR-326	MIMAT0000756	3501888	http://www.mirdb.org/cgi-bin/target_detail.cgi?targetID=3501888	156	78	http://www.mirdb.org/cgi-bin/mature_mir.cgi?name=hsa-miR-326	SLC24A3	57419	solute carrier family 24 member 3
hsa-miR-326	MIMAT0000756	3501963	http://www.mirdb.org/cgi-bin/target_detail.cgi?targetID=3501963	157	78	http://www.mirdb.org/cgi-bin/mature_mir.cgi?name=hsa-miR-326	SVOP	55530	SV2 related protein
hsa-miR-326	MIMAT0000756	3502073	http://www.mirdb.org/cgi-bin/target_detail.cgi?targetID=3502073	158	78	http://www.mirdb.org/cgi-bin/mature_mir.cgi?name=hsa-miR-326	SOBP	55084	sine oculis binding protein homolog
hsa-miR-326	MIMAT0000756	3501960	http://www.mirdb.org/cgi-bin/target_detail.cgi?targetID=3501960	159	78	http://www.mirdb.org/cgi-bin/mature_mir.cgi?name=hsa-miR-326	RNF150	57484	ring finger protein 150
hsa-miR-326	MIMAT0000756	3502219	http://www.mirdb.org/cgi-bin/target_detail.cgi?targetID=3502219	160	78	http://www.mirdb.org/cgi-bin/mature_mir.cgi?name=hsa-miR-326	CKM	1158	creatine kinase, M-type
hsa-miR-326	MIMAT0000756	3502151	http://www.mirdb.org/cgi-bin/target_detail.cgi?targetID=3502151	161	78	http://www.mirdb.org/cgi-bin/mature_mir.cgi?name=hsa-miR-326	INO80D	54891	INO80 complex subunit D
hsa-miR-326	MIMAT0000756	3502084	http://www.mirdb.org/cgi-bin/target_detail.cgi?targetID=3502084	162	78	http://www.mirdb.org/cgi-bin/mature_mir.cgi?name=hsa-miR-326	PNISR	25957	PNN interacting serine and arginine rich protein
hsa-miR-326	MIMAT0000756	3501712	http://www.mirdb.org/cgi-bin/target_detail.cgi?targetID=3501712	163	78	http://www.mirdb.org/cgi-bin/mature_mir.cgi?name=hsa-miR-326	BTBD3	22903	BTB domain containing 3
hsa-miR-326	MIMAT0000756	3502001	http://www.mirdb.org/cgi-bin/target_detail.cgi?targetID=3502001	164	78	http://www.mirdb.org/cgi-bin/mature_mir.cgi?name=hsa-miR-326	RUNDC3B	154661	RUN domain containing 3B
hsa-miR-326	MIMAT0000756	3502320	http://www.mirdb.org/cgi-bin/target_detail.cgi?targetID=3502320	165	78	http://www.mirdb.org/cgi-bin/mature_mir.cgi?name=hsa-miR-326	RALGAPA1	253959	Ral GTPase activating protein catalytic alpha subunit 1
hsa-miR-326	MIMAT0000756	3502115	http://www.mirdb.org/cgi-bin/target_detail.cgi?targetID=3502115	166	78	http://www.mirdb.org/cgi-bin/mature_mir.cgi?name=hsa-miR-326	TLN1	7094	talin 1
hsa-miR-326	MIMAT0000756	3501828	http://www.mirdb.org/cgi-bin/target_detail.cgi?targetID=3501828	167	77	http://www.mirdb.org/cgi-bin/mature_mir.cgi?name=hsa-miR-326	NGFR	4804	nerve growth factor receptor
hsa-miR-326	MIMAT0000756	3502258	http://www.mirdb.org/cgi-bin/target_detail.cgi?targetID=3502258	168	77	http://www.mirdb.org/cgi-bin/mature_mir.cgi?name=hsa-miR-326	CDK15	65061	cyclin dependent kinase 15
hsa-miR-326	MIMAT0000756	3501747	http://www.mirdb.org/cgi-bin/target_detail.cgi?targetID=3501747	169	77	http://www.mirdb.org/cgi-bin/mature_mir.cgi?name=hsa-miR-326	CHCHD3	54927	coiled-coil-helix-coiled-coil-helix domain containing 3
hsa-miR-326	MIMAT0000756	3501821	http://www.mirdb.org/cgi-bin/target_detail.cgi?targetID=3501821	170	77	http://www.mirdb.org/cgi-bin/mature_mir.cgi?name=hsa-miR-326	EPN2	22905	epsin 2
hsa-miR-326	MIMAT0000756	3502334	http://www.mirdb.org/cgi-bin/target_detail.cgi?targetID=3502334	171	77	http://www.mirdb.org/cgi-bin/mature_mir.cgi?name=hsa-miR-326	INPP5K	51763	inositol polyphosphate-5-phosphatase K
hsa-miR-326	MIMAT0000756	3501790	http://www.mirdb.org/cgi-bin/target_detail.cgi?targetID=3501790	172	77	http://www.mirdb.org/cgi-bin/mature_mir.cgi?name=hsa-miR-326	IQCD	115811	IQ motif containing D
hsa-miR-326	MIMAT0000756	3502201	http://www.mirdb.org/cgi-bin/target_detail.cgi?targetID=3502201	173	77	http://www.mirdb.org/cgi-bin/mature_mir.cgi?name=hsa-miR-326	ELK4	2005	ELK4, ETS transcription factor
hsa-miR-326	MIMAT0000756	3501707	http://www.mirdb.org/cgi-bin/target_detail.cgi?targetID=3501707	174	77	http://www.mirdb.org/cgi-bin/mature_mir.cgi?name=hsa-miR-326	GRM1	2911	glutamate metabotropic receptor 1
hsa-miR-326	MIMAT0000756	3501933	http://www.mirdb.org/cgi-bin/target_detail.cgi?targetID=3501933	175	77	http://www.mirdb.org/cgi-bin/mature_mir.cgi?name=hsa-miR-326	MAPK1	5594	mitogen-activated protein kinase 1
hsa-miR-326	MIMAT0000756	3501911	http://www.mirdb.org/cgi-bin/target_detail.cgi?targetID=3501911	176	77	http://www.mirdb.org/cgi-bin/mature_mir.cgi?name=hsa-miR-326	ZNF609	23060	zinc finger protein 609
hsa-miR-326	MIMAT0000756	3502319	http://www.mirdb.org/cgi-bin/target_detail.cgi?targetID=3502319	177	77	http://www.mirdb.org/cgi-bin/mature_mir.cgi?name=hsa-miR-326	SH3BP4	23677	SH3 domain binding protein 4
hsa-miR-326	MIMAT0000756	3502033	http://www.mirdb.org/cgi-bin/target_detail.cgi?targetID=3502033	178	77	http://www.mirdb.org/cgi-bin/mature_mir.cgi?name=hsa-miR-326	ADAM17	6868	ADAM metallopeptidase domain 17
hsa-miR-326	MIMAT0000756	3502390	http://www.mirdb.org/cgi-bin/target_detail.cgi?targetID=3502390	179	77	http://www.mirdb.org/cgi-bin/mature_mir.cgi?name=hsa-miR-326	CTNS	1497	cystinosin, lysosomal cystine transporter
hsa-miR-326	MIMAT0000756	3502200	http://www.mirdb.org/cgi-bin/target_detail.cgi?targetID=3502200	180	76	http://www.mirdb.org/cgi-bin/mature_mir.cgi?name=hsa-miR-326	PLEC	5339	plectin
hsa-miR-326	MIMAT0000756	3502355	http://www.mirdb.org/cgi-bin/target_detail.cgi?targetID=3502355	181	76	http://www.mirdb.org/cgi-bin/mature_mir.cgi?name=hsa-miR-326	EMILIN3	90187	elastin microfibril interfacer 3
hsa-miR-326	MIMAT0000756	3501775	http://www.mirdb.org/cgi-bin/target_detail.cgi?targetID=3501775	182	76	http://www.mirdb.org/cgi-bin/mature_mir.cgi?name=hsa-miR-326	DYNLL1	8655	dynein light chain LC8-type 1
hsa-miR-326	MIMAT0000756	3502283	http://www.mirdb.org/cgi-bin/target_detail.cgi?targetID=3502283	183	76	http://www.mirdb.org/cgi-bin/mature_mir.cgi?name=hsa-miR-326	EBF1	1879	EBF transcription factor 1
hsa-miR-326	MIMAT0000756	3502342	http://www.mirdb.org/cgi-bin/target_detail.cgi?targetID=3502342	184	76	http://www.mirdb.org/cgi-bin/mature_mir.cgi?name=hsa-miR-326	ERBB4	2066	erb-b2 receptor tyrosine kinase 4
hsa-miR-326	MIMAT0000756	3501752	http://www.mirdb.org/cgi-bin/target_detail.cgi?targetID=3501752	185	76	http://www.mirdb.org/cgi-bin/mature_mir.cgi?name=hsa-miR-326	UBE4A	9354	ubiquitination factor E4A
hsa-miR-326	MIMAT0000756	3502360	http://www.mirdb.org/cgi-bin/target_detail.cgi?targetID=3502360	186	76	http://www.mirdb.org/cgi-bin/mature_mir.cgi?name=hsa-miR-326	FGD3	89846	FYVE, RhoGEF and PH domain containing 3
hsa-miR-326	MIMAT0000756	3501760	http://www.mirdb.org/cgi-bin/target_detail.cgi?targetID=3501760	187	76	http://www.mirdb.org/cgi-bin/mature_mir.cgi?name=hsa-miR-326	FNDC1	84624	fibronectin type III domain containing 1
hsa-miR-326	MIMAT0000756	3502271	http://www.mirdb.org/cgi-bin/target_detail.cgi?targetID=3502271	188	76	http://www.mirdb.org/cgi-bin/mature_mir.cgi?name=hsa-miR-326	CABLES2	81928	Cdk5 and Abl enzyme substrate 2
hsa-miR-326	MIMAT0000756	3502245	http://www.mirdb.org/cgi-bin/target_detail.cgi?targetID=3502245	189	76	http://www.mirdb.org/cgi-bin/mature_mir.cgi?name=hsa-miR-326	SLC19A2	10560	solute carrier family 19 member 2
hsa-miR-326	MIMAT0000756	3502263	http://www.mirdb.org/cgi-bin/target_detail.cgi?targetID=3502263	190	76	http://www.mirdb.org/cgi-bin/mature_mir.cgi?name=hsa-miR-326	CYP8B1	1582	cytochrome P450 family 8 subfamily B member 1
hsa-miR-326	MIMAT0000756	3501746	http://www.mirdb.org/cgi-bin/target_detail.cgi?targetID=3501746	191	75	http://www.mirdb.org/cgi-bin/mature_mir.cgi?name=hsa-miR-326	EGFLAM	133584	EGF like, fibronectin type III and laminin G domains
hsa-miR-326	MIMAT0000756	3502211	http://www.mirdb.org/cgi-bin/target_detail.cgi?targetID=3502211	192	75	http://www.mirdb.org/cgi-bin/mature_mir.cgi?name=hsa-miR-326	SRGAP3	9901	SLIT-ROBO Rho GTPase activating protein 3
hsa-miR-326	MIMAT0000756	3502231	http://www.mirdb.org/cgi-bin/target_detail.cgi?targetID=3502231	193	75	http://www.mirdb.org/cgi-bin/mature_mir.cgi?name=hsa-miR-326	TPM3	7170	tropomyosin 3
hsa-miR-326	MIMAT0000756	3501766	http://www.mirdb.org/cgi-bin/target_detail.cgi?targetID=3501766	194	75	http://www.mirdb.org/cgi-bin/mature_mir.cgi?name=hsa-miR-326	TOM1L2	146691	target of myb1 like 2 membrane trafficking protein
hsa-miR-326	MIMAT0000756	3501759	http://www.mirdb.org/cgi-bin/target_detail.cgi?targetID=3501759	195	75	http://www.mirdb.org/cgi-bin/mature_mir.cgi?name=hsa-miR-326	GNAO1	2775	G protein subunit alpha o1
hsa-miR-326	MIMAT0000756	3502012	http://www.mirdb.org/cgi-bin/target_detail.cgi?targetID=3502012	196	75	http://www.mirdb.org/cgi-bin/mature_mir.cgi?name=hsa-miR-326	KCNK10	54207	potassium two pore domain channel subfamily K member 10
hsa-miR-326	MIMAT0000756	3502044	http://www.mirdb.org/cgi-bin/target_detail.cgi?targetID=3502044	197	75	http://www.mirdb.org/cgi-bin/mature_mir.cgi?name=hsa-miR-326	MAPK4	5596	mitogen-activated protein kinase 4
hsa-miR-326	MIMAT0000756	3502098	http://www.mirdb.org/cgi-bin/target_detail.cgi?targetID=3502098	198	75	http://www.mirdb.org/cgi-bin/mature_mir.cgi?name=hsa-miR-326	GTF3C4	9329	general transcription factor IIIC subunit 4
hsa-miR-326	MIMAT0000756	3502197	http://www.mirdb.org/cgi-bin/target_detail.cgi?targetID=3502197	199	75	http://www.mirdb.org/cgi-bin/mature_mir.cgi?name=hsa-miR-326	ZNF84	7637	zinc finger protein 84
hsa-miR-326	MIMAT0000756	3501835	http://www.mirdb.org/cgi-bin/target_detail.cgi?targetID=3501835	200	75	http://www.mirdb.org/cgi-bin/mature_mir.cgi?name=hsa-miR-326	ERBIN	55914	erbb2 interacting protein
hsa-miR-326	MIMAT0000756	3501838	http://www.mirdb.org/cgi-bin/target_detail.cgi?targetID=3501838	201	75	http://www.mirdb.org/cgi-bin/mature_mir.cgi?name=hsa-miR-326	ALPI	248	alkaline phosphatase, intestinal
hsa-miR-326	MIMAT0000756	3502113	http://www.mirdb.org/cgi-bin/target_detail.cgi?targetID=3502113	202	75	http://www.mirdb.org/cgi-bin/mature_mir.cgi?name=hsa-miR-326	ZNF268	10795	zinc finger protein 268
hsa-miR-326	MIMAT0000756	3502403	http://www.mirdb.org/cgi-bin/target_detail.cgi?targetID=3502403	203	75	http://www.mirdb.org/cgi-bin/mature_mir.cgi?name=hsa-miR-326	TSPAN14	81619	tetraspanin 14
hsa-miR-326	MIMAT0000756	3502008	http://www.mirdb.org/cgi-bin/target_detail.cgi?targetID=3502008	204	75	http://www.mirdb.org/cgi-bin/mature_mir.cgi?name=hsa-miR-326	TAGLN2	8407	transgelin 2
hsa-miR-326	MIMAT0000756	3501695	http://www.mirdb.org/cgi-bin/target_detail.cgi?targetID=3501695	205	75	http://www.mirdb.org/cgi-bin/mature_mir.cgi?name=hsa-miR-326	LAIR1	3903	leukocyte associated immunoglobulin like receptor 1
hsa-miR-326	MIMAT0000756	3502054	http://www.mirdb.org/cgi-bin/target_detail.cgi?targetID=3502054	206	75	http://www.mirdb.org/cgi-bin/mature_mir.cgi?name=hsa-miR-326	ADAMTS18	170692	ADAM metallopeptidase with thrombospondin type 1 motif 18
hsa-miR-326	MIMAT0000756	3502269	http://www.mirdb.org/cgi-bin/target_detail.cgi?targetID=3502269	207	75	http://www.mirdb.org/cgi-bin/mature_mir.cgi?name=hsa-miR-326	ZPBP2	124626	zona pellucida binding protein 2
hsa-miR-326	MIMAT0000756	3501808	http://www.mirdb.org/cgi-bin/target_detail.cgi?targetID=3501808	208	75	http://www.mirdb.org/cgi-bin/mature_mir.cgi?name=hsa-miR-326	TBC1D16	125058	TBC1 domain family member 16
hsa-miR-326	MIMAT0000756	3502103	http://www.mirdb.org/cgi-bin/target_detail.cgi?targetID=3502103	209	75	http://www.mirdb.org/cgi-bin/mature_mir.cgi?name=hsa-miR-326	CCDC149	91050	coiled-coil domain containing 149
hsa-miR-326	MIMAT0000756	3501986	http://www.mirdb.org/cgi-bin/target_detail.cgi?targetID=3501986	210	75	http://www.mirdb.org/cgi-bin/mature_mir.cgi?name=hsa-miR-326	SH3PXD2B	285590	SH3 and PX domains 2B
hsa-miR-326	MIMAT0000756	3502067	http://www.mirdb.org/cgi-bin/target_detail.cgi?targetID=3502067	211	74	http://www.mirdb.org/cgi-bin/mature_mir.cgi?name=hsa-miR-326	CD47	961	CD47 molecule
hsa-miR-326	MIMAT0000756	3501883	http://www.mirdb.org/cgi-bin/target_detail.cgi?targetID=3501883	212	74	http://www.mirdb.org/cgi-bin/mature_mir.cgi?name=hsa-miR-326	IGSF5	150084	immunoglobulin superfamily member 5
hsa-miR-326	MIMAT0000756	3502302	http://www.mirdb.org/cgi-bin/target_detail.cgi?targetID=3502302	213	74	http://www.mirdb.org/cgi-bin/mature_mir.cgi?name=hsa-miR-326	H2BFM	286436	H2B histone family member M
hsa-miR-326	MIMAT0000756	3501736	http://www.mirdb.org/cgi-bin/target_detail.cgi?targetID=3501736	214	74	http://www.mirdb.org/cgi-bin/mature_mir.cgi?name=hsa-miR-326	ANKRD6	22881	ankyrin repeat domain 6
hsa-miR-326	MIMAT0000756	3502345	http://www.mirdb.org/cgi-bin/target_detail.cgi?targetID=3502345	215	74	http://www.mirdb.org/cgi-bin/mature_mir.cgi?name=hsa-miR-326	CNKSR3	154043	CNKSR family member 3
hsa-miR-326	MIMAT0000756	3502076	http://www.mirdb.org/cgi-bin/target_detail.cgi?targetID=3502076	216	74	http://www.mirdb.org/cgi-bin/mature_mir.cgi?name=hsa-miR-326	ZNF343	79175	zinc finger protein 343
hsa-miR-326	MIMAT0000756	3501817	http://www.mirdb.org/cgi-bin/target_detail.cgi?targetID=3501817	217	74	http://www.mirdb.org/cgi-bin/mature_mir.cgi?name=hsa-miR-326	SEC14L1	6397	SEC14 like lipid binding 1
hsa-miR-326	MIMAT0000756	3501940	http://www.mirdb.org/cgi-bin/target_detail.cgi?targetID=3501940	218	74	http://www.mirdb.org/cgi-bin/mature_mir.cgi?name=hsa-miR-326	TAF1B	9014	TATA-box binding protein associated factor, RNA polymerase I subunit B
hsa-miR-326	MIMAT0000756	3502391	http://www.mirdb.org/cgi-bin/target_detail.cgi?targetID=3502391	219	74	http://www.mirdb.org/cgi-bin/mature_mir.cgi?name=hsa-miR-326	TNFSF14	8740	TNF superfamily member 14
hsa-miR-326	MIMAT0000756	3501683	http://www.mirdb.org/cgi-bin/target_detail.cgi?targetID=3501683	220	74	http://www.mirdb.org/cgi-bin/mature_mir.cgi?name=hsa-miR-326	CDH22	64405	cadherin 22
hsa-miR-326	MIMAT0000756	3501998	http://www.mirdb.org/cgi-bin/target_detail.cgi?targetID=3501998	221	74	http://www.mirdb.org/cgi-bin/mature_mir.cgi?name=hsa-miR-326	ZHX2	22882	zinc fingers and homeoboxes 2
hsa-miR-326	MIMAT0000756	3502232	http://www.mirdb.org/cgi-bin/target_detail.cgi?targetID=3502232	222	74	http://www.mirdb.org/cgi-bin/mature_mir.cgi?name=hsa-miR-326	FAM167A	83648	family with sequence similarity 167 member A
hsa-miR-326	MIMAT0000756	3501694	http://www.mirdb.org/cgi-bin/target_detail.cgi?targetID=3501694	223	74	http://www.mirdb.org/cgi-bin/mature_mir.cgi?name=hsa-miR-326	GATA5	140628	GATA binding protein 5
hsa-miR-326	MIMAT0000756	3501918	http://www.mirdb.org/cgi-bin/target_detail.cgi?targetID=3501918	224	74	http://www.mirdb.org/cgi-bin/mature_mir.cgi?name=hsa-miR-326	ARIH1	25820	ariadne RBR E3 ubiquitin protein ligase 1
hsa-miR-326	MIMAT0000756	3502399	http://www.mirdb.org/cgi-bin/target_detail.cgi?targetID=3502399	225	74	http://www.mirdb.org/cgi-bin/mature_mir.cgi?name=hsa-miR-326	POLR2J2	246721	RNA polymerase II subunit J2
hsa-miR-326	MIMAT0000756	3502406	http://www.mirdb.org/cgi-bin/target_detail.cgi?targetID=3502406	226	73	http://www.mirdb.org/cgi-bin/mature_mir.cgi?name=hsa-miR-326	FCGR3B	2215	Fc fragment of IgG receptor IIIb
hsa-miR-326	MIMAT0000756	3501715	http://www.mirdb.org/cgi-bin/target_detail.cgi?targetID=3501715	227	73	http://www.mirdb.org/cgi-bin/mature_mir.cgi?name=hsa-miR-326	GOLGA7B	401647	golgin A7 family member B
hsa-miR-326	MIMAT0000756	3501947	http://www.mirdb.org/cgi-bin/target_detail.cgi?targetID=3501947	228	73	http://www.mirdb.org/cgi-bin/mature_mir.cgi?name=hsa-miR-326	PPP1R14C	81706	protein phosphatase 1 regulatory inhibitor subunit 14C
hsa-miR-326	MIMAT0000756	3502316	http://www.mirdb.org/cgi-bin/target_detail.cgi?targetID=3502316	229	73	http://www.mirdb.org/cgi-bin/mature_mir.cgi?name=hsa-miR-326	GPRC5B	51704	G protein-coupled receptor class C group 5 member B
hsa-miR-326	MIMAT0000756	3501675	http://www.mirdb.org/cgi-bin/target_detail.cgi?targetID=3501675	230	73	http://www.mirdb.org/cgi-bin/mature_mir.cgi?name=hsa-miR-326	MTRR	4552	5-methyltetrahydrofolate-homocysteine methyltransferase reductase
hsa-miR-326	MIMAT0000756	3502015	http://www.mirdb.org/cgi-bin/target_detail.cgi?targetID=3502015	231	73	http://www.mirdb.org/cgi-bin/mature_mir.cgi?name=hsa-miR-326	VWA2	340706	von Willebrand factor A domain containing 2
hsa-miR-326	MIMAT0000756	3502031	http://www.mirdb.org/cgi-bin/target_detail.cgi?targetID=3502031	232	73	http://www.mirdb.org/cgi-bin/mature_mir.cgi?name=hsa-miR-326	FAIM2	23017	Fas apoptotic inhibitory molecule 2
hsa-miR-326	MIMAT0000756	3502361	http://www.mirdb.org/cgi-bin/target_detail.cgi?targetID=3502361	233	73	http://www.mirdb.org/cgi-bin/mature_mir.cgi?name=hsa-miR-326	DNAJB12	54788	DnaJ heat shock protein family (Hsp40) member B12
hsa-miR-326	MIMAT0000756	3502027	http://www.mirdb.org/cgi-bin/target_detail.cgi?targetID=3502027	234	73	http://www.mirdb.org/cgi-bin/mature_mir.cgi?name=hsa-miR-326	C16orf54	283897	chromosome 16 open reading frame 54
hsa-miR-326	MIMAT0000756	3502324	http://www.mirdb.org/cgi-bin/target_detail.cgi?targetID=3502324	235	73	http://www.mirdb.org/cgi-bin/mature_mir.cgi?name=hsa-miR-326	RCAN2	10231	regulator of calcineurin 2
hsa-miR-326	MIMAT0000756	3501889	http://www.mirdb.org/cgi-bin/target_detail.cgi?targetID=3501889	236	73	http://www.mirdb.org/cgi-bin/mature_mir.cgi?name=hsa-miR-326	BPIFB4	149954	BPI fold containing family B member 4
hsa-miR-326	MIMAT0000756	3501784	http://www.mirdb.org/cgi-bin/target_detail.cgi?targetID=3501784	237	73	http://www.mirdb.org/cgi-bin/mature_mir.cgi?name=hsa-miR-326	DDX11	1663	DEAD/H-box helicase 11
hsa-miR-326	MIMAT0000756	3502250	http://www.mirdb.org/cgi-bin/target_detail.cgi?targetID=3502250	238	73	http://www.mirdb.org/cgi-bin/mature_mir.cgi?name=hsa-miR-326	KIF2A	3796	kinesin family member 2A
hsa-miR-326	MIMAT0000756	3502080	http://www.mirdb.org/cgi-bin/target_detail.cgi?targetID=3502080	239	73	http://www.mirdb.org/cgi-bin/mature_mir.cgi?name=hsa-miR-326	C2CD2	25966	C2 calcium dependent domain containing 2
hsa-miR-326	MIMAT0000756	3502064	http://www.mirdb.org/cgi-bin/target_detail.cgi?targetID=3502064	240	73	http://www.mirdb.org/cgi-bin/mature_mir.cgi?name=hsa-miR-326	PRR14L	253143	proline rich 14 like
hsa-miR-326	MIMAT0000756	3502260	http://www.mirdb.org/cgi-bin/target_detail.cgi?targetID=3502260	241	73	http://www.mirdb.org/cgi-bin/mature_mir.cgi?name=hsa-miR-326	BSN	8927	bassoon presynaptic cytomatrix protein
hsa-miR-326	MIMAT0000756	3502262	http://www.mirdb.org/cgi-bin/target_detail.cgi?targetID=3502262	242	73	http://www.mirdb.org/cgi-bin/mature_mir.cgi?name=hsa-miR-326	FBXL18	80028	F-box and leucine rich repeat protein 18
hsa-miR-326	MIMAT0000756	3502215	http://www.mirdb.org/cgi-bin/target_detail.cgi?targetID=3502215	243	73	http://www.mirdb.org/cgi-bin/mature_mir.cgi?name=hsa-miR-326	CD6	923	CD6 molecule
hsa-miR-326	MIMAT0000756	3501880	http://www.mirdb.org/cgi-bin/target_detail.cgi?targetID=3501880	244	73	http://www.mirdb.org/cgi-bin/mature_mir.cgi?name=hsa-miR-326	TANGO6	79613	transport and golgi organization 6 homolog
[truncated: 2,880 more rows]

## Sheet: mirdbV6filtered
miRNAname	targetGene	targetScore
hsa-miR-1257	SCN2A	99
hsa-miR-1257	SLC1A6	99
hsa-miR-1257	NDST3	99
hsa-miR-1257	ZNF468	97
hsa-miR-1257	NLGN1	97
[truncated: 2,022 more rows]

## Sheet: TaregetScan7.1
mirbase21	matuAcc	targetGene	representativeTranscript	geneName	LinkToSitesInUTRs	cumulativeWeightedContext++Score	totalContext++Score	aggregatePCT
[truncated: 19,992 more rows]

[truncated: 3 more sheets: TaregetScan7.1filtered, TargetSummary, Intersection]
