# Supplementary material for: Altered microRNA Transcriptome in Cultured Human Liver Cells upon Infection with Ebola Virus
Source: Int J Mol Sci. 2021 Apr 6;22(7):3792. doi: 10.3390/ijms22073792 (PMC8038836; doi:10.3390/ijms22073792)
Supplement: Supplementary file 1 [file ijms-22-03792-s001.zip › Supplementary_File/B_ miRNA_Targets_Prediction/Mayinga-96h-Huh7_vs_Control-96h-Huh7_up.mature_mirna/TargetSummary.xlsx]

## Sheet: mirdbV6
miRNAname	matuAcc	targetID	targetDetails	targetRank	targetScore	miRNAdetails	geneSymbol	geneID	Gene_Description
hsa-miR-132-5p	MIMAT0004594	3187672	http://www.mirdb.org/cgi-bin/target_detail.cgi?targetID=3187672	1	97	http://www.mirdb.org/cgi-bin/mature_mir.cgi?name=hsa-miR-132-5p	WIZ	58525	WIZ zinc finger
hsa-miR-132-5p	MIMAT0004594	3187664	http://www.mirdb.org/cgi-bin/target_detail.cgi?targetID=3187664	2	94	http://www.mirdb.org/cgi-bin/mature_mir.cgi?name=hsa-miR-132-5p	IRX2	153572	iroquois homeobox 2
hsa-miR-132-5p	MIMAT0004594	3187678	http://www.mirdb.org/cgi-bin/target_detail.cgi?targetID=3187678	3	91	http://www.mirdb.org/cgi-bin/mature_mir.cgi?name=hsa-miR-132-5p	BTN3A2	11118	butyrophilin subfamily 3 member A2
hsa-miR-132-5p	MIMAT0004594	3187674	http://www.mirdb.org/cgi-bin/target_detail.cgi?targetID=3187674	4	90	http://www.mirdb.org/cgi-bin/mature_mir.cgi?name=hsa-miR-132-5p	FSTL3	10272	follistatin like 3
hsa-miR-132-5p	MIMAT0004594	3187710	http://www.mirdb.org/cgi-bin/target_detail.cgi?targetID=3187710	5	89	http://www.mirdb.org/cgi-bin/mature_mir.cgi?name=hsa-miR-132-5p	PCDH9	5101	protocadherin 9
hsa-miR-132-5p	MIMAT0004594	3187673	http://www.mirdb.org/cgi-bin/target_detail.cgi?targetID=3187673	6	89	http://www.mirdb.org/cgi-bin/mature_mir.cgi?name=hsa-miR-132-5p	SENP3	26168	SUMO specific peptidase 3
hsa-miR-132-5p	MIMAT0004594	3187699	http://www.mirdb.org/cgi-bin/target_detail.cgi?targetID=3187699	7	83	http://www.mirdb.org/cgi-bin/mature_mir.cgi?name=hsa-miR-132-5p	DYNC1LI2	1783	dynein cytoplasmic 1 light intermediate chain 2
hsa-miR-132-5p	MIMAT0004594	3187662	http://www.mirdb.org/cgi-bin/target_detail.cgi?targetID=3187662	8	81	http://www.mirdb.org/cgi-bin/mature_mir.cgi?name=hsa-miR-132-5p	CRTC1	23373	CREB regulated transcription coactivator 1
hsa-miR-132-5p	MIMAT0004594	3187654	http://www.mirdb.org/cgi-bin/target_detail.cgi?targetID=3187654	9	79	http://www.mirdb.org/cgi-bin/mature_mir.cgi?name=hsa-miR-132-5p	PGBD5	79605	piggyBac transposable element derived 5
hsa-miR-132-5p	MIMAT0004594	3187683	http://www.mirdb.org/cgi-bin/target_detail.cgi?targetID=3187683	10	79	http://www.mirdb.org/cgi-bin/mature_mir.cgi?name=hsa-miR-132-5p	TRPS1	7227	transcriptional repressor GATA binding 1
hsa-miR-132-5p	MIMAT0004594	3187698	http://www.mirdb.org/cgi-bin/target_detail.cgi?targetID=3187698	11	79	http://www.mirdb.org/cgi-bin/mature_mir.cgi?name=hsa-miR-132-5p	TDRD10	126668	tudor domain containing 10
hsa-miR-132-5p	MIMAT0004594	3187691	http://www.mirdb.org/cgi-bin/target_detail.cgi?targetID=3187691	12	78	http://www.mirdb.org/cgi-bin/mature_mir.cgi?name=hsa-miR-132-5p	TCTEX1D1	200132	Tctex1 domain containing 1
hsa-miR-132-5p	MIMAT0004594	3187689	http://www.mirdb.org/cgi-bin/target_detail.cgi?targetID=3187689	13	78	http://www.mirdb.org/cgi-bin/mature_mir.cgi?name=hsa-miR-132-5p	SLC9A2	6549	solute carrier family 9 member A2
hsa-miR-132-5p	MIMAT0004594	3187675	http://www.mirdb.org/cgi-bin/target_detail.cgi?targetID=3187675	14	76	http://www.mirdb.org/cgi-bin/mature_mir.cgi?name=hsa-miR-132-5p	TP53INP1	94241	tumor protein p53 inducible nuclear protein 1
hsa-miR-132-5p	MIMAT0004594	3187670	http://www.mirdb.org/cgi-bin/target_detail.cgi?targetID=3187670	15	76	http://www.mirdb.org/cgi-bin/mature_mir.cgi?name=hsa-miR-132-5p	VWA1	64856	von Willebrand factor A domain containing 1
hsa-miR-132-5p	MIMAT0004594	3187657	http://www.mirdb.org/cgi-bin/target_detail.cgi?targetID=3187657	16	75	http://www.mirdb.org/cgi-bin/mature_mir.cgi?name=hsa-miR-132-5p	SCD	6319	stearoyl-CoA desaturase
hsa-miR-132-5p	MIMAT0004594	3187663	http://www.mirdb.org/cgi-bin/target_detail.cgi?targetID=3187663	17	75	http://www.mirdb.org/cgi-bin/mature_mir.cgi?name=hsa-miR-132-5p	RAB36	9609	RAB36, member RAS oncogene family
hsa-miR-132-5p	MIMAT0004594	3187669	http://www.mirdb.org/cgi-bin/target_detail.cgi?targetID=3187669	18	75	http://www.mirdb.org/cgi-bin/mature_mir.cgi?name=hsa-miR-132-5p	SPEG	10290	striated muscle enriched protein kinase
hsa-miR-132-5p	MIMAT0004594	3187701	http://www.mirdb.org/cgi-bin/target_detail.cgi?targetID=3187701	19	75	http://www.mirdb.org/cgi-bin/mature_mir.cgi?name=hsa-miR-132-5p	PRR29	92340	proline rich 29
hsa-miR-132-5p	MIMAT0004594	3187692	http://www.mirdb.org/cgi-bin/target_detail.cgi?targetID=3187692	20	72	http://www.mirdb.org/cgi-bin/mature_mir.cgi?name=hsa-miR-132-5p	CRAT	1384	carnitine O-acetyltransferase
hsa-miR-132-5p	MIMAT0004594	3187693	http://www.mirdb.org/cgi-bin/target_detail.cgi?targetID=3187693	21	70	http://www.mirdb.org/cgi-bin/mature_mir.cgi?name=hsa-miR-132-5p	PLEKHG5	57449	pleckstrin homology and RhoGEF domain containing G5
hsa-miR-132-5p	MIMAT0004594	3187708	http://www.mirdb.org/cgi-bin/target_detail.cgi?targetID=3187708	22	69	http://www.mirdb.org/cgi-bin/mature_mir.cgi?name=hsa-miR-132-5p	CYP26B1	56603	cytochrome P450 family 26 subfamily B member 1
hsa-miR-132-5p	MIMAT0004594	3187671	http://www.mirdb.org/cgi-bin/target_detail.cgi?targetID=3187671	23	67	http://www.mirdb.org/cgi-bin/mature_mir.cgi?name=hsa-miR-132-5p	DHX8	1659	DEAH-box helicase 8
hsa-miR-132-5p	MIMAT0004594	3187660	http://www.mirdb.org/cgi-bin/target_detail.cgi?targetID=3187660	24	66	http://www.mirdb.org/cgi-bin/mature_mir.cgi?name=hsa-miR-132-5p	PRKAR2A	5576	protein kinase cAMP-dependent type II regulatory subunit alpha
hsa-miR-132-5p	MIMAT0004594	3187700	http://www.mirdb.org/cgi-bin/target_detail.cgi?targetID=3187700	25	66	http://www.mirdb.org/cgi-bin/mature_mir.cgi?name=hsa-miR-132-5p	POMT2	29954	protein O-mannosyltransferase 2
hsa-miR-132-5p	MIMAT0004594	3187682	http://www.mirdb.org/cgi-bin/target_detail.cgi?targetID=3187682	26	65	http://www.mirdb.org/cgi-bin/mature_mir.cgi?name=hsa-miR-132-5p	AIPL1	23746	aryl hydrocarbon receptor interacting protein like 1
hsa-miR-132-5p	MIMAT0004594	3187653	http://www.mirdb.org/cgi-bin/target_detail.cgi?targetID=3187653	27	64	http://www.mirdb.org/cgi-bin/mature_mir.cgi?name=hsa-miR-132-5p	STAU1	6780	staufen double-stranded RNA binding protein 1
hsa-miR-132-5p	MIMAT0004594	3187686	http://www.mirdb.org/cgi-bin/target_detail.cgi?targetID=3187686	28	63	http://www.mirdb.org/cgi-bin/mature_mir.cgi?name=hsa-miR-132-5p	PRKCZ	5590	protein kinase C zeta
hsa-miR-132-5p	MIMAT0004594	3187665	http://www.mirdb.org/cgi-bin/target_detail.cgi?targetID=3187665	29	63	http://www.mirdb.org/cgi-bin/mature_mir.cgi?name=hsa-miR-132-5p	C2CD3	26005	C2 calcium dependent domain containing 3
hsa-miR-132-5p	MIMAT0004594	3187661	http://www.mirdb.org/cgi-bin/target_detail.cgi?targetID=3187661	30	63	http://www.mirdb.org/cgi-bin/mature_mir.cgi?name=hsa-miR-132-5p	FAM53A	152877	family with sequence similarity 53 member A
hsa-miR-132-5p	MIMAT0004594	3187709	http://www.mirdb.org/cgi-bin/target_detail.cgi?targetID=3187709	31	61	http://www.mirdb.org/cgi-bin/mature_mir.cgi?name=hsa-miR-132-5p	DUSP7	1849	dual specificity phosphatase 7
hsa-miR-132-5p	MIMAT0004594	3187652	http://www.mirdb.org/cgi-bin/target_detail.cgi?targetID=3187652	32	61	http://www.mirdb.org/cgi-bin/mature_mir.cgi?name=hsa-miR-132-5p	DPH1	1801	diphthamide biosynthesis 1
hsa-miR-132-5p	MIMAT0004594	3187702	http://www.mirdb.org/cgi-bin/target_detail.cgi?targetID=3187702	33	61	http://www.mirdb.org/cgi-bin/mature_mir.cgi?name=hsa-miR-132-5p	MCPH1	79648	microcephalin 1
hsa-miR-132-5p	MIMAT0004594	3187656	http://www.mirdb.org/cgi-bin/target_detail.cgi?targetID=3187656	34	60	http://www.mirdb.org/cgi-bin/mature_mir.cgi?name=hsa-miR-132-5p	TMEM239	100288797	transmembrane protein 239
hsa-miR-132-5p	MIMAT0004594	3187687	http://www.mirdb.org/cgi-bin/target_detail.cgi?targetID=3187687	35	59	http://www.mirdb.org/cgi-bin/mature_mir.cgi?name=hsa-miR-132-5p	S100A9	6280	S100 calcium binding protein A9
hsa-miR-132-5p	MIMAT0004594	3187668	http://www.mirdb.org/cgi-bin/target_detail.cgi?targetID=3187668	36	59	http://www.mirdb.org/cgi-bin/mature_mir.cgi?name=hsa-miR-132-5p	ULK1	8408	unc-51 like autophagy activating kinase 1
hsa-miR-132-5p	MIMAT0004594	3187696	http://www.mirdb.org/cgi-bin/target_detail.cgi?targetID=3187696	37	58	http://www.mirdb.org/cgi-bin/mature_mir.cgi?name=hsa-miR-132-5p	FBXL18	80028	F-box and leucine rich repeat protein 18
hsa-miR-132-5p	MIMAT0004594	3187685	http://www.mirdb.org/cgi-bin/target_detail.cgi?targetID=3187685	38	58	http://www.mirdb.org/cgi-bin/mature_mir.cgi?name=hsa-miR-132-5p	LETM1	3954	leucine zipper and EF-hand containing transmembrane protein 1
hsa-miR-132-5p	MIMAT0004594	3187655	http://www.mirdb.org/cgi-bin/target_detail.cgi?targetID=3187655	39	58	http://www.mirdb.org/cgi-bin/mature_mir.cgi?name=hsa-miR-132-5p	ZNF831	128611	zinc finger protein 831
hsa-miR-132-5p	MIMAT0004594	3187676	http://www.mirdb.org/cgi-bin/target_detail.cgi?targetID=3187676	40	58	http://www.mirdb.org/cgi-bin/mature_mir.cgi?name=hsa-miR-132-5p	BAP1	8314	BRCA1 associated protein 1
hsa-miR-132-5p	MIMAT0004594	3187658	http://www.mirdb.org/cgi-bin/target_detail.cgi?targetID=3187658	41	56	http://www.mirdb.org/cgi-bin/mature_mir.cgi?name=hsa-miR-132-5p	SPP2	6694	secreted phosphoprotein 2
hsa-miR-132-5p	MIMAT0004594	3187666	http://www.mirdb.org/cgi-bin/target_detail.cgi?targetID=3187666	42	56	http://www.mirdb.org/cgi-bin/mature_mir.cgi?name=hsa-miR-132-5p	UBE2L6	9246	ubiquitin conjugating enzyme E2 L6
hsa-miR-132-5p	MIMAT0004594	3187677	http://www.mirdb.org/cgi-bin/target_detail.cgi?targetID=3187677	43	55	http://www.mirdb.org/cgi-bin/mature_mir.cgi?name=hsa-miR-132-5p	HARS2	23438	histidyl-tRNA synthetase 2, mitochondrial
hsa-miR-132-5p	MIMAT0004594	3187707	http://www.mirdb.org/cgi-bin/target_detail.cgi?targetID=3187707	44	55	http://www.mirdb.org/cgi-bin/mature_mir.cgi?name=hsa-miR-132-5p	SOX11	6664	SRY-box 11
hsa-miR-132-5p	MIMAT0004594	3187705	http://www.mirdb.org/cgi-bin/target_detail.cgi?targetID=3187705	45	55	http://www.mirdb.org/cgi-bin/mature_mir.cgi?name=hsa-miR-132-5p	MCM5	4174	minichromosome maintenance complex component 5
hsa-miR-132-5p	MIMAT0004594	3187703	http://www.mirdb.org/cgi-bin/target_detail.cgi?targetID=3187703	46	55	http://www.mirdb.org/cgi-bin/mature_mir.cgi?name=hsa-miR-132-5p	PCDH12	51294	protocadherin 12
hsa-miR-132-5p	MIMAT0004594	3187667	http://www.mirdb.org/cgi-bin/target_detail.cgi?targetID=3187667	47	54	http://www.mirdb.org/cgi-bin/mature_mir.cgi?name=hsa-miR-132-5p	P4HA3	283208	prolyl 4-hydroxylase subunit alpha 3
hsa-miR-132-5p	MIMAT0004594	3187690	http://www.mirdb.org/cgi-bin/target_detail.cgi?targetID=3187690	48	54	http://www.mirdb.org/cgi-bin/mature_mir.cgi?name=hsa-miR-132-5p	SCAMP3	10067	secretory carrier membrane protein 3
hsa-miR-132-5p	MIMAT0004594	3187681	http://www.mirdb.org/cgi-bin/target_detail.cgi?targetID=3187681	49	54	http://www.mirdb.org/cgi-bin/mature_mir.cgi?name=hsa-miR-132-5p	NLGN2	57555	neuroligin 2
hsa-miR-132-5p	MIMAT0004594	3187697	http://www.mirdb.org/cgi-bin/target_detail.cgi?targetID=3187697	50	53	http://www.mirdb.org/cgi-bin/mature_mir.cgi?name=hsa-miR-132-5p	SH3BGRL2	83699	SH3 domain binding glutamate rich protein like 2
hsa-miR-132-5p	MIMAT0004594	3187704	http://www.mirdb.org/cgi-bin/target_detail.cgi?targetID=3187704	51	53	http://www.mirdb.org/cgi-bin/mature_mir.cgi?name=hsa-miR-132-5p	RAB26	25837	RAB26, member RAS oncogene family
hsa-miR-132-5p	MIMAT0004594	3187679	http://www.mirdb.org/cgi-bin/target_detail.cgi?targetID=3187679	52	52	http://www.mirdb.org/cgi-bin/mature_mir.cgi?name=hsa-miR-132-5p	YWHAB	7529	tyrosine 3-monooxygenase/tryptophan 5-monooxygenase activation protein beta
hsa-miR-132-5p	MIMAT0004594	3187695	http://www.mirdb.org/cgi-bin/target_detail.cgi?targetID=3187695	53	52	http://www.mirdb.org/cgi-bin/mature_mir.cgi?name=hsa-miR-132-5p	SMTN	6525	smoothelin
hsa-miR-132-5p	MIMAT0004594	3187680	http://www.mirdb.org/cgi-bin/target_detail.cgi?targetID=3187680	54	51	http://www.mirdb.org/cgi-bin/mature_mir.cgi?name=hsa-miR-132-5p	MYADML2	255275	myeloid associated differentiation marker like 2
hsa-miR-132-5p	MIMAT0004594	3187688	http://www.mirdb.org/cgi-bin/target_detail.cgi?targetID=3187688	55	51	http://www.mirdb.org/cgi-bin/mature_mir.cgi?name=hsa-miR-132-5p	ZNF7	7553	zinc finger protein 7
hsa-miR-132-5p	MIMAT0004594	3187694	http://www.mirdb.org/cgi-bin/target_detail.cgi?targetID=3187694	56	51	http://www.mirdb.org/cgi-bin/mature_mir.cgi?name=hsa-miR-132-5p	PHF21B	112885	PHD finger protein 21B
hsa-miR-132-5p	MIMAT0004594	3187706	http://www.mirdb.org/cgi-bin/target_detail.cgi?targetID=3187706	57	51	http://www.mirdb.org/cgi-bin/mature_mir.cgi?name=hsa-miR-132-5p	TSFM	10102	Ts translation elongation factor, mitochondrial
hsa-miR-132-5p	MIMAT0004594	3187659	http://www.mirdb.org/cgi-bin/target_detail.cgi?targetID=3187659	58	50	http://www.mirdb.org/cgi-bin/mature_mir.cgi?name=hsa-miR-132-5p	LDHD	197257	lactate dehydrogenase D
hsa-miR-132-5p	MIMAT0004594	3187684	http://www.mirdb.org/cgi-bin/target_detail.cgi?targetID=3187684	59	50	http://www.mirdb.org/cgi-bin/mature_mir.cgi?name=hsa-miR-132-5p	ZDHHC14	79683	zinc finger DHHC-type containing 14
hsa-miR-132-5p	MIMAT0004594	3187711	http://www.mirdb.org/cgi-bin/target_detail.cgi?targetID=3187711	60	50	http://www.mirdb.org/cgi-bin/mature_mir.cgi?name=hsa-miR-132-5p	ANO10	55129	anoctamin 10
hsa-miR-132-5p	MIMAT0004594	3187712	http://www.mirdb.org/cgi-bin/target_detail.cgi?targetID=3187712	61	50	http://www.mirdb.org/cgi-bin/mature_mir.cgi?name=hsa-miR-132-5p	SRC	6714	SRC proto-oncogene, non-receptor tyrosine kinase
hsa-miR-145-3p	MIMAT0004601	2986071	http://www.mirdb.org/cgi-bin/target_detail.cgi?targetID=2986071	1	99	http://www.mirdb.org/cgi-bin/mature_mir.cgi?name=hsa-miR-145-3p	UBN1	29855	ubinuclein 1
hsa-miR-145-3p	MIMAT0004601	2986035	http://www.mirdb.org/cgi-bin/target_detail.cgi?targetID=2986035	2	98	http://www.mirdb.org/cgi-bin/mature_mir.cgi?name=hsa-miR-145-3p	RAP2C	57826	RAP2C, member of RAS oncogene family
hsa-miR-145-3p	MIMAT0004601	2985831	http://www.mirdb.org/cgi-bin/target_detail.cgi?targetID=2985831	3	96	http://www.mirdb.org/cgi-bin/mature_mir.cgi?name=hsa-miR-145-3p	ZDHHC2	51201	zinc finger DHHC-type containing 2
hsa-miR-145-3p	MIMAT0004601	2985821	http://www.mirdb.org/cgi-bin/target_detail.cgi?targetID=2985821	4	96	http://www.mirdb.org/cgi-bin/mature_mir.cgi?name=hsa-miR-145-3p	DDX6	1656	DEAD-box helicase 6
hsa-miR-145-3p	MIMAT0004601	2985904	http://www.mirdb.org/cgi-bin/target_detail.cgi?targetID=2985904	5	95	http://www.mirdb.org/cgi-bin/mature_mir.cgi?name=hsa-miR-145-3p	TTBK2	146057	tau tubulin kinase 2
hsa-miR-145-3p	MIMAT0004601	2985936	http://www.mirdb.org/cgi-bin/target_detail.cgi?targetID=2985936	6	94	http://www.mirdb.org/cgi-bin/mature_mir.cgi?name=hsa-miR-145-3p	GRID2	2895	glutamate ionotropic receptor delta type subunit 2
hsa-miR-145-3p	MIMAT0004601	2986002	http://www.mirdb.org/cgi-bin/target_detail.cgi?targetID=2986002	7	94	http://www.mirdb.org/cgi-bin/mature_mir.cgi?name=hsa-miR-145-3p	FRAS1	80144	Fraser extracellular matrix complex subunit 1
hsa-miR-145-3p	MIMAT0004601	2985925	http://www.mirdb.org/cgi-bin/target_detail.cgi?targetID=2985925	8	94	http://www.mirdb.org/cgi-bin/mature_mir.cgi?name=hsa-miR-145-3p	CCDC88A	55704	coiled-coil domain containing 88A
hsa-miR-145-3p	MIMAT0004601	2986151	http://www.mirdb.org/cgi-bin/target_detail.cgi?targetID=2986151	9	94	http://www.mirdb.org/cgi-bin/mature_mir.cgi?name=hsa-miR-145-3p	NUFIP2	57532	nuclear FMR1 interacting protein 2
hsa-miR-145-3p	MIMAT0004601	2986057	http://www.mirdb.org/cgi-bin/target_detail.cgi?targetID=2986057	10	94	http://www.mirdb.org/cgi-bin/mature_mir.cgi?name=hsa-miR-145-3p	ARL5B	221079	ADP ribosylation factor like GTPase 5B
hsa-miR-145-3p	MIMAT0004601	2985976	http://www.mirdb.org/cgi-bin/target_detail.cgi?targetID=2985976	11	93	http://www.mirdb.org/cgi-bin/mature_mir.cgi?name=hsa-miR-145-3p	NFYC	4802	nuclear transcription factor Y subunit gamma
hsa-miR-145-3p	MIMAT0004601	2986122	http://www.mirdb.org/cgi-bin/target_detail.cgi?targetID=2986122	12	93	http://www.mirdb.org/cgi-bin/mature_mir.cgi?name=hsa-miR-145-3p	PBX3	5090	PBX homeobox 3
hsa-miR-145-3p	MIMAT0004601	2986064	http://www.mirdb.org/cgi-bin/target_detail.cgi?targetID=2986064	13	93	http://www.mirdb.org/cgi-bin/mature_mir.cgi?name=hsa-miR-145-3p	KDM3A	55818	lysine demethylase 3A
hsa-miR-145-3p	MIMAT0004601	2985903	http://www.mirdb.org/cgi-bin/target_detail.cgi?targetID=2985903	14	92	http://www.mirdb.org/cgi-bin/mature_mir.cgi?name=hsa-miR-145-3p	CDC37L1	55664	cell division cycle 37 like 1
hsa-miR-145-3p	MIMAT0004601	2986018	http://www.mirdb.org/cgi-bin/target_detail.cgi?targetID=2986018	15	92	http://www.mirdb.org/cgi-bin/mature_mir.cgi?name=hsa-miR-145-3p	HTR1F	3355	5-hydroxytryptamine receptor 1F
hsa-miR-145-3p	MIMAT0004601	2986037	http://www.mirdb.org/cgi-bin/target_detail.cgi?targetID=2986037	16	92	http://www.mirdb.org/cgi-bin/mature_mir.cgi?name=hsa-miR-145-3p	DDX3X	1654	DEAD-box helicase 3 X-linked
hsa-miR-145-3p	MIMAT0004601	2986027	http://www.mirdb.org/cgi-bin/target_detail.cgi?targetID=2986027	17	92	http://www.mirdb.org/cgi-bin/mature_mir.cgi?name=hsa-miR-145-3p	ZNF268	10795	zinc finger protein 268
hsa-miR-145-3p	MIMAT0004601	2986023	http://www.mirdb.org/cgi-bin/target_detail.cgi?targetID=2986023	18	92	http://www.mirdb.org/cgi-bin/mature_mir.cgi?name=hsa-miR-145-3p	ATRX	546	ATRX, chromatin remodeler
hsa-miR-145-3p	MIMAT0004601	2986074	http://www.mirdb.org/cgi-bin/target_detail.cgi?targetID=2986074	19	91	http://www.mirdb.org/cgi-bin/mature_mir.cgi?name=hsa-miR-145-3p	AHCYL2	23382	adenosylhomocysteinase like 2
hsa-miR-145-3p	MIMAT0004601	2985851	http://www.mirdb.org/cgi-bin/target_detail.cgi?targetID=2985851	20	91	http://www.mirdb.org/cgi-bin/mature_mir.cgi?name=hsa-miR-145-3p	LRP10	26020	LDL receptor related protein 10
hsa-miR-145-3p	MIMAT0004601	2986097	http://www.mirdb.org/cgi-bin/target_detail.cgi?targetID=2986097	21	91	http://www.mirdb.org/cgi-bin/mature_mir.cgi?name=hsa-miR-145-3p	GRIK2	2898	glutamate ionotropic receptor kainate type subunit 2
hsa-miR-145-3p	MIMAT0004601	2986003	http://www.mirdb.org/cgi-bin/target_detail.cgi?targetID=2986003	22	91	http://www.mirdb.org/cgi-bin/mature_mir.cgi?name=hsa-miR-145-3p	TPH1	7166	tryptophan hydroxylase 1
hsa-miR-145-3p	MIMAT0004601	2986022	http://www.mirdb.org/cgi-bin/target_detail.cgi?targetID=2986022	23	91	http://www.mirdb.org/cgi-bin/mature_mir.cgi?name=hsa-miR-145-3p	CCNC	892	cyclin C
hsa-miR-145-3p	MIMAT0004601	2986081	http://www.mirdb.org/cgi-bin/target_detail.cgi?targetID=2986081	24	90	http://www.mirdb.org/cgi-bin/mature_mir.cgi?name=hsa-miR-145-3p	EDEM3	80267	ER degradation enhancing alpha-mannosidase like protein 3
hsa-miR-145-3p	MIMAT0004601	2986134	http://www.mirdb.org/cgi-bin/target_detail.cgi?targetID=2986134	25	90	http://www.mirdb.org/cgi-bin/mature_mir.cgi?name=hsa-miR-145-3p	CDKL1	8814	cyclin dependent kinase like 1
hsa-miR-145-3p	MIMAT0004601	2986153	http://www.mirdb.org/cgi-bin/target_detail.cgi?targetID=2986153	26	89	http://www.mirdb.org/cgi-bin/mature_mir.cgi?name=hsa-miR-145-3p	SLC5A9	200010	solute carrier family 5 member 9
hsa-miR-145-3p	MIMAT0004601	2986015	http://www.mirdb.org/cgi-bin/target_detail.cgi?targetID=2986015	27	89	http://www.mirdb.org/cgi-bin/mature_mir.cgi?name=hsa-miR-145-3p	SLC30A5	64924	solute carrier family 30 member 5
hsa-miR-145-3p	MIMAT0004601	2986046	http://www.mirdb.org/cgi-bin/target_detail.cgi?targetID=2986046	28	88	http://www.mirdb.org/cgi-bin/mature_mir.cgi?name=hsa-miR-145-3p	MIS18BP1	55320	MIS18 binding protein 1
hsa-miR-145-3p	MIMAT0004601	2985830	http://www.mirdb.org/cgi-bin/target_detail.cgi?targetID=2985830	29	88	http://www.mirdb.org/cgi-bin/mature_mir.cgi?name=hsa-miR-145-3p	GZMK	3003	granzyme K
hsa-miR-145-3p	MIMAT0004601	2985985	http://www.mirdb.org/cgi-bin/target_detail.cgi?targetID=2985985	30	88	http://www.mirdb.org/cgi-bin/mature_mir.cgi?name=hsa-miR-145-3p	ACAD8	27034	acyl-CoA dehydrogenase family member 8
hsa-miR-145-3p	MIMAT0004601	2985889	http://www.mirdb.org/cgi-bin/target_detail.cgi?targetID=2985889	31	88	http://www.mirdb.org/cgi-bin/mature_mir.cgi?name=hsa-miR-145-3p	SOX12	6666	SRY-box 12
hsa-miR-145-3p	MIMAT0004601	2986008	http://www.mirdb.org/cgi-bin/target_detail.cgi?targetID=2986008	32	87	http://www.mirdb.org/cgi-bin/mature_mir.cgi?name=hsa-miR-145-3p	PCDHA9	9752	protocadherin alpha 9
hsa-miR-145-3p	MIMAT0004601	2985876	http://www.mirdb.org/cgi-bin/target_detail.cgi?targetID=2985876	33	87	http://www.mirdb.org/cgi-bin/mature_mir.cgi?name=hsa-miR-145-3p	CDK17	5128	cyclin dependent kinase 17
hsa-miR-145-3p	MIMAT0004601	2985844	http://www.mirdb.org/cgi-bin/target_detail.cgi?targetID=2985844	34	87	http://www.mirdb.org/cgi-bin/mature_mir.cgi?name=hsa-miR-145-3p	SLC1A2	6506	solute carrier family 1 member 2
hsa-miR-145-3p	MIMAT0004601	2986090	http://www.mirdb.org/cgi-bin/target_detail.cgi?targetID=2986090	35	86	http://www.mirdb.org/cgi-bin/mature_mir.cgi?name=hsa-miR-145-3p	DPP10	57628	dipeptidyl peptidase like 10
hsa-miR-145-3p	MIMAT0004601	2986113	http://www.mirdb.org/cgi-bin/target_detail.cgi?targetID=2986113	36	86	http://www.mirdb.org/cgi-bin/mature_mir.cgi?name=hsa-miR-145-3p	TM9SF3	56889	transmembrane 9 superfamily member 3
hsa-miR-145-3p	MIMAT0004601	2985882	http://www.mirdb.org/cgi-bin/target_detail.cgi?targetID=2985882	37	86	http://www.mirdb.org/cgi-bin/mature_mir.cgi?name=hsa-miR-145-3p	PCDH19	57526	protocadherin 19
hsa-miR-145-3p	MIMAT0004601	2985975	http://www.mirdb.org/cgi-bin/target_detail.cgi?targetID=2985975	38	85	http://www.mirdb.org/cgi-bin/mature_mir.cgi?name=hsa-miR-145-3p	GFI1	2672	growth factor independent 1 transcriptional repressor
hsa-miR-145-3p	MIMAT0004601	2986055	http://www.mirdb.org/cgi-bin/target_detail.cgi?targetID=2986055	39	85	http://www.mirdb.org/cgi-bin/mature_mir.cgi?name=hsa-miR-145-3p	PDE1C	5137	phosphodiesterase 1C
hsa-miR-145-3p	MIMAT0004601	2985991	http://www.mirdb.org/cgi-bin/target_detail.cgi?targetID=2985991	40	85	http://www.mirdb.org/cgi-bin/mature_mir.cgi?name=hsa-miR-145-3p	VWC2	375567	von Willebrand factor C domain containing 2
hsa-miR-145-3p	MIMAT0004601	2986114	http://www.mirdb.org/cgi-bin/target_detail.cgi?targetID=2986114	41	85	http://www.mirdb.org/cgi-bin/mature_mir.cgi?name=hsa-miR-145-3p	EBF1	1879	EBF transcription factor 1
hsa-miR-145-3p	MIMAT0004601	2986043	http://www.mirdb.org/cgi-bin/target_detail.cgi?targetID=2986043	42	85	http://www.mirdb.org/cgi-bin/mature_mir.cgi?name=hsa-miR-145-3p	PTAR1	375743	protein prenyltransferase alpha subunit repeat containing 1
hsa-miR-145-3p	MIMAT0004601	2985887	http://www.mirdb.org/cgi-bin/target_detail.cgi?targetID=2985887	43	85	http://www.mirdb.org/cgi-bin/mature_mir.cgi?name=hsa-miR-145-3p	PUM1	9698	pumilio RNA binding family member 1
hsa-miR-145-3p	MIMAT0004601	2986060	http://www.mirdb.org/cgi-bin/target_detail.cgi?targetID=2986060	44	85	http://www.mirdb.org/cgi-bin/mature_mir.cgi?name=hsa-miR-145-3p	C5orf63	401207	chromosome 5 open reading frame 63
hsa-miR-145-3p	MIMAT0004601	2985944	http://www.mirdb.org/cgi-bin/target_detail.cgi?targetID=2985944	45	85	http://www.mirdb.org/cgi-bin/mature_mir.cgi?name=hsa-miR-145-3p	SHOC2	8036	SHOC2, leucine rich repeat scaffold protein
hsa-miR-145-3p	MIMAT0004601	2986086	http://www.mirdb.org/cgi-bin/target_detail.cgi?targetID=2986086	46	84	http://www.mirdb.org/cgi-bin/mature_mir.cgi?name=hsa-miR-145-3p	MYO7A	4647	myosin VIIA
hsa-miR-145-3p	MIMAT0004601	2986066	http://www.mirdb.org/cgi-bin/target_detail.cgi?targetID=2986066	47	84	http://www.mirdb.org/cgi-bin/mature_mir.cgi?name=hsa-miR-145-3p	SLC25A31	83447	solute carrier family 25 member 31
hsa-miR-145-3p	MIMAT0004601	2986019	http://www.mirdb.org/cgi-bin/target_detail.cgi?targetID=2986019	48	84	http://www.mirdb.org/cgi-bin/mature_mir.cgi?name=hsa-miR-145-3p	NDUFS1	4719	NADH:ubiquinone oxidoreductase core subunit S1
hsa-miR-145-3p	MIMAT0004601	2985971	http://www.mirdb.org/cgi-bin/target_detail.cgi?targetID=2985971	49	83	http://www.mirdb.org/cgi-bin/mature_mir.cgi?name=hsa-miR-145-3p	ZNF75D	7626	zinc finger protein 75D
hsa-miR-145-3p	MIMAT0004601	2986166	http://www.mirdb.org/cgi-bin/target_detail.cgi?targetID=2986166	50	83	http://www.mirdb.org/cgi-bin/mature_mir.cgi?name=hsa-miR-145-3p	SHB	6461	SH2 domain containing adaptor protein B
hsa-miR-145-3p	MIMAT0004601	2986010	http://www.mirdb.org/cgi-bin/target_detail.cgi?targetID=2986010	51	83	http://www.mirdb.org/cgi-bin/mature_mir.cgi?name=hsa-miR-145-3p	PARVA	55742	parvin alpha
hsa-miR-145-3p	MIMAT0004601	2985965	http://www.mirdb.org/cgi-bin/target_detail.cgi?targetID=2985965	52	83	http://www.mirdb.org/cgi-bin/mature_mir.cgi?name=hsa-miR-145-3p	STK24	8428	serine/threonine kinase 24
hsa-miR-145-3p	MIMAT0004601	2986031	http://www.mirdb.org/cgi-bin/target_detail.cgi?targetID=2986031	53	83	http://www.mirdb.org/cgi-bin/mature_mir.cgi?name=hsa-miR-145-3p	CS	1431	citrate synthase
hsa-miR-145-3p	MIMAT0004601	2985994	http://www.mirdb.org/cgi-bin/target_detail.cgi?targetID=2985994	54	83	http://www.mirdb.org/cgi-bin/mature_mir.cgi?name=hsa-miR-145-3p	OGT	8473	O-linked N-acetylglucosamine (GlcNAc) transferase
hsa-miR-145-3p	MIMAT0004601	2985891	http://www.mirdb.org/cgi-bin/target_detail.cgi?targetID=2985891	55	82	http://www.mirdb.org/cgi-bin/mature_mir.cgi?name=hsa-miR-145-3p	CSRNP3	80034	cysteine and serine rich nuclear protein 3
hsa-miR-145-3p	MIMAT0004601	2986132	http://www.mirdb.org/cgi-bin/target_detail.cgi?targetID=2986132	56	82	http://www.mirdb.org/cgi-bin/mature_mir.cgi?name=hsa-miR-145-3p	PPP6C	5537	protein phosphatase 6 catalytic subunit
hsa-miR-145-3p	MIMAT0004601	2985872	http://www.mirdb.org/cgi-bin/target_detail.cgi?targetID=2985872	57	82	http://www.mirdb.org/cgi-bin/mature_mir.cgi?name=hsa-miR-145-3p	COPG1	22820	coatomer protein complex subunit gamma 1
hsa-miR-145-3p	MIMAT0004601	2986051	http://www.mirdb.org/cgi-bin/target_detail.cgi?targetID=2986051	58	82	http://www.mirdb.org/cgi-bin/mature_mir.cgi?name=hsa-miR-145-3p	PCGF5	84333	polycomb group ring finger 5
hsa-miR-145-3p	MIMAT0004601	2986050	http://www.mirdb.org/cgi-bin/target_detail.cgi?targetID=2986050	59	82	http://www.mirdb.org/cgi-bin/mature_mir.cgi?name=hsa-miR-145-3p	AFG1L	246269	AFG1 like ATPase
hsa-miR-145-3p	MIMAT0004601	2985860	http://www.mirdb.org/cgi-bin/target_detail.cgi?targetID=2985860	60	82	http://www.mirdb.org/cgi-bin/mature_mir.cgi?name=hsa-miR-145-3p	POP4	10775	POP4 homolog, ribonuclease P/MRP subunit
hsa-miR-145-3p	MIMAT0004601	2986059	http://www.mirdb.org/cgi-bin/target_detail.cgi?targetID=2986059	61	81	http://www.mirdb.org/cgi-bin/mature_mir.cgi?name=hsa-miR-145-3p	ARMC3	219681	armadillo repeat containing 3
hsa-miR-145-3p	MIMAT0004601	2985840	http://www.mirdb.org/cgi-bin/target_detail.cgi?targetID=2985840	62	81	http://www.mirdb.org/cgi-bin/mature_mir.cgi?name=hsa-miR-145-3p	ADAM23	8745	ADAM metallopeptidase domain 23
hsa-miR-145-3p	MIMAT0004601	2986157	http://www.mirdb.org/cgi-bin/target_detail.cgi?targetID=2986157	63	81	http://www.mirdb.org/cgi-bin/mature_mir.cgi?name=hsa-miR-145-3p	FSD1L	83856	fibronectin type III and SPRY domain containing 1 like
hsa-miR-145-3p	MIMAT0004601	2986093	http://www.mirdb.org/cgi-bin/target_detail.cgi?targetID=2986093	64	81	http://www.mirdb.org/cgi-bin/mature_mir.cgi?name=hsa-miR-145-3p	MACROD2	140733	MACRO domain containing 2
hsa-miR-145-3p	MIMAT0004601	2986077	http://www.mirdb.org/cgi-bin/target_detail.cgi?targetID=2986077	65	81	http://www.mirdb.org/cgi-bin/mature_mir.cgi?name=hsa-miR-145-3p	ITGBL1	9358	integrin subunit beta like 1
hsa-miR-145-3p	MIMAT0004601	2985911	http://www.mirdb.org/cgi-bin/target_detail.cgi?targetID=2985911	66	81	http://www.mirdb.org/cgi-bin/mature_mir.cgi?name=hsa-miR-145-3p	HTRA1	5654	HtrA serine peptidase 1
hsa-miR-145-3p	MIMAT0004601	2985896	http://www.mirdb.org/cgi-bin/target_detail.cgi?targetID=2985896	67	81	http://www.mirdb.org/cgi-bin/mature_mir.cgi?name=hsa-miR-145-3p	ESRRG	2104	estrogen related receptor gamma
hsa-miR-145-3p	MIMAT0004601	2985959	http://www.mirdb.org/cgi-bin/target_detail.cgi?targetID=2985959	68	81	http://www.mirdb.org/cgi-bin/mature_mir.cgi?name=hsa-miR-145-3p	SERPINA1	5265	serpin family A member 1
hsa-miR-145-3p	MIMAT0004601	2985954	http://www.mirdb.org/cgi-bin/target_detail.cgi?targetID=2985954	69	81	http://www.mirdb.org/cgi-bin/mature_mir.cgi?name=hsa-miR-145-3p	MINPP1	9562	multiple inositol-polyphosphate phosphatase 1
hsa-miR-145-3p	MIMAT0004601	2986042	http://www.mirdb.org/cgi-bin/target_detail.cgi?targetID=2986042	70	80	http://www.mirdb.org/cgi-bin/mature_mir.cgi?name=hsa-miR-145-3p	GGCX	2677	gamma-glutamyl carboxylase
hsa-miR-145-3p	MIMAT0004601	2985898	http://www.mirdb.org/cgi-bin/target_detail.cgi?targetID=2985898	71	80	http://www.mirdb.org/cgi-bin/mature_mir.cgi?name=hsa-miR-145-3p	MSANTD2	79684	Myb/SANT DNA binding domain containing 2
hsa-miR-145-3p	MIMAT0004601	2986040	http://www.mirdb.org/cgi-bin/target_detail.cgi?targetID=2986040	72	80	http://www.mirdb.org/cgi-bin/mature_mir.cgi?name=hsa-miR-145-3p	GRPEL2	134266	GrpE like 2, mitochondrial
hsa-miR-145-3p	MIMAT0004601	2985861	http://www.mirdb.org/cgi-bin/target_detail.cgi?targetID=2985861	73	80	http://www.mirdb.org/cgi-bin/mature_mir.cgi?name=hsa-miR-145-3p	ZMYND11	10771	zinc finger MYND-type containing 11
hsa-miR-145-3p	MIMAT0004601	2986125	http://www.mirdb.org/cgi-bin/target_detail.cgi?targetID=2986125	74	79	http://www.mirdb.org/cgi-bin/mature_mir.cgi?name=hsa-miR-145-3p	PYROXD1	79912	pyridine nucleotide-disulphide oxidoreductase domain 1
hsa-miR-145-3p	MIMAT0004601	2986109	http://www.mirdb.org/cgi-bin/target_detail.cgi?targetID=2986109	75	79	http://www.mirdb.org/cgi-bin/mature_mir.cgi?name=hsa-miR-145-3p	LCORL	254251	ligand dependent nuclear receptor corepressor like
hsa-miR-145-3p	MIMAT0004601	2986149	http://www.mirdb.org/cgi-bin/target_detail.cgi?targetID=2986149	76	79	http://www.mirdb.org/cgi-bin/mature_mir.cgi?name=hsa-miR-145-3p	EXD1	161829	exonuclease 3'-5' domain containing 1
hsa-miR-145-3p	MIMAT0004601	2986095	http://www.mirdb.org/cgi-bin/target_detail.cgi?targetID=2986095	77	79	http://www.mirdb.org/cgi-bin/mature_mir.cgi?name=hsa-miR-145-3p	CDC14A	8556	cell division cycle 14A
hsa-miR-145-3p	MIMAT0004601	2985852	http://www.mirdb.org/cgi-bin/target_detail.cgi?targetID=2985852	78	79	http://www.mirdb.org/cgi-bin/mature_mir.cgi?name=hsa-miR-145-3p	LIX1	167410	limb and CNS expressed 1
hsa-miR-145-3p	MIMAT0004601	2985968	http://www.mirdb.org/cgi-bin/target_detail.cgi?targetID=2985968	79	79	http://www.mirdb.org/cgi-bin/mature_mir.cgi?name=hsa-miR-145-3p	TSPAN12	23554	tetraspanin 12
hsa-miR-145-3p	MIMAT0004601	2986070	http://www.mirdb.org/cgi-bin/target_detail.cgi?targetID=2986070	80	79	http://www.mirdb.org/cgi-bin/mature_mir.cgi?name=hsa-miR-145-3p	TUFT1	7286	tuftelin 1
hsa-miR-145-3p	MIMAT0004601	2986135	http://www.mirdb.org/cgi-bin/target_detail.cgi?targetID=2986135	81	79	http://www.mirdb.org/cgi-bin/mature_mir.cgi?name=hsa-miR-145-3p	PPM1L	151742	protein phosphatase, Mg2+/Mn2+ dependent 1L
hsa-miR-145-3p	MIMAT0004601	2985986	http://www.mirdb.org/cgi-bin/target_detail.cgi?targetID=2985986	82	79	http://www.mirdb.org/cgi-bin/mature_mir.cgi?name=hsa-miR-145-3p	PSMA1	5682	proteasome subunit alpha 1
hsa-miR-145-3p	MIMAT0004601	2986036	http://www.mirdb.org/cgi-bin/target_detail.cgi?targetID=2986036	83	79	http://www.mirdb.org/cgi-bin/mature_mir.cgi?name=hsa-miR-145-3p	COA1	55744	cytochrome c oxidase assembly factor 1 homolog
hsa-miR-145-3p	MIMAT0004601	2985922	http://www.mirdb.org/cgi-bin/target_detail.cgi?targetID=2985922	84	79	http://www.mirdb.org/cgi-bin/mature_mir.cgi?name=hsa-miR-145-3p	HBP1	26959	HMG-box transcription factor 1
hsa-miR-145-3p	MIMAT0004601	2985935	http://www.mirdb.org/cgi-bin/target_detail.cgi?targetID=2985935	85	78	http://www.mirdb.org/cgi-bin/mature_mir.cgi?name=hsa-miR-145-3p	TBL1XR1	79718	transducin beta like 1 X-linked receptor 1
hsa-miR-145-3p	MIMAT0004601	2985974	http://www.mirdb.org/cgi-bin/target_detail.cgi?targetID=2985974	86	78	http://www.mirdb.org/cgi-bin/mature_mir.cgi?name=hsa-miR-145-3p	CREB1	1385	cAMP responsive element binding protein 1
hsa-miR-145-3p	MIMAT0004601	2985933	http://www.mirdb.org/cgi-bin/target_detail.cgi?targetID=2985933	87	78	http://www.mirdb.org/cgi-bin/mature_mir.cgi?name=hsa-miR-145-3p	RBM22	55696	RNA binding motif protein 22
hsa-miR-145-3p	MIMAT0004601	2986011	http://www.mirdb.org/cgi-bin/target_detail.cgi?targetID=2986011	88	78	http://www.mirdb.org/cgi-bin/mature_mir.cgi?name=hsa-miR-145-3p	ENPP6	133121	ectonucleotide pyrophosphatase/phosphodiesterase 6
hsa-miR-145-3p	MIMAT0004601	2986168	http://www.mirdb.org/cgi-bin/target_detail.cgi?targetID=2986168	89	78	http://www.mirdb.org/cgi-bin/mature_mir.cgi?name=hsa-miR-145-3p	RAD52	5893	RAD52 homolog, DNA repair protein
hsa-miR-145-3p	MIMAT0004601	2985999	http://www.mirdb.org/cgi-bin/target_detail.cgi?targetID=2985999	90	78	http://www.mirdb.org/cgi-bin/mature_mir.cgi?name=hsa-miR-145-3p	LRRN1	57633	leucine rich repeat neuronal 1
hsa-miR-145-3p	MIMAT0004601	2986009	http://www.mirdb.org/cgi-bin/target_detail.cgi?targetID=2986009	91	78	http://www.mirdb.org/cgi-bin/mature_mir.cgi?name=hsa-miR-145-3p	AGA	175	aspartylglucosaminidase
hsa-miR-145-3p	MIMAT0004601	2985883	http://www.mirdb.org/cgi-bin/target_detail.cgi?targetID=2985883	92	78	http://www.mirdb.org/cgi-bin/mature_mir.cgi?name=hsa-miR-145-3p	RILPL2	196383	Rab interacting lysosomal protein like 2
hsa-miR-145-3p	MIMAT0004601	2986110	http://www.mirdb.org/cgi-bin/target_detail.cgi?targetID=2986110	93	77	http://www.mirdb.org/cgi-bin/mature_mir.cgi?name=hsa-miR-145-3p	STXBP5L	9515	syntaxin binding protein 5 like
hsa-miR-145-3p	MIMAT0004601	2985867	http://www.mirdb.org/cgi-bin/target_detail.cgi?targetID=2985867	94	77	http://www.mirdb.org/cgi-bin/mature_mir.cgi?name=hsa-miR-145-3p	CRLF3	51379	cytokine receptor like factor 3
hsa-miR-145-3p	MIMAT0004601	2985874	http://www.mirdb.org/cgi-bin/target_detail.cgi?targetID=2985874	95	77	http://www.mirdb.org/cgi-bin/mature_mir.cgi?name=hsa-miR-145-3p	MOB1B	92597	MOB kinase activator 1B
hsa-miR-145-3p	MIMAT0004601	2986085	http://www.mirdb.org/cgi-bin/target_detail.cgi?targetID=2986085	96	77	http://www.mirdb.org/cgi-bin/mature_mir.cgi?name=hsa-miR-145-3p	UBE2W	55284	ubiquitin conjugating enzyme E2 W
hsa-miR-145-3p	MIMAT0004601	2985995	http://www.mirdb.org/cgi-bin/target_detail.cgi?targetID=2985995	97	77	http://www.mirdb.org/cgi-bin/mature_mir.cgi?name=hsa-miR-145-3p	YAE1	57002	YAE1, ABCE1 maturation factor
hsa-miR-145-3p	MIMAT0004601	2985963	http://www.mirdb.org/cgi-bin/target_detail.cgi?targetID=2985963	98	76	http://www.mirdb.org/cgi-bin/mature_mir.cgi?name=hsa-miR-145-3p	THAP10	56906	THAP domain containing 10
hsa-miR-145-3p	MIMAT0004601	2986164	http://www.mirdb.org/cgi-bin/target_detail.cgi?targetID=2986164	99	76	http://www.mirdb.org/cgi-bin/mature_mir.cgi?name=hsa-miR-145-3p	TTC37	9652	tetratricopeptide repeat domain 37
hsa-miR-145-3p	MIMAT0004601	2986056	http://www.mirdb.org/cgi-bin/target_detail.cgi?targetID=2986056	100	76	http://www.mirdb.org/cgi-bin/mature_mir.cgi?name=hsa-miR-145-3p	CLPTM1	1209	CLPTM1, transmembrane protein
hsa-miR-145-3p	MIMAT0004601	2985871	http://www.mirdb.org/cgi-bin/target_detail.cgi?targetID=2985871	101	76	http://www.mirdb.org/cgi-bin/mature_mir.cgi?name=hsa-miR-145-3p	YWHAQ	10971	tyrosine 3-monooxygenase/tryptophan 5-monooxygenase activation protein theta
hsa-miR-145-3p	MIMAT0004601	2985853	http://www.mirdb.org/cgi-bin/target_detail.cgi?targetID=2985853	102	76	http://www.mirdb.org/cgi-bin/mature_mir.cgi?name=hsa-miR-145-3p	HERPUD2	64224	HERPUD family member 2
hsa-miR-145-3p	MIMAT0004601	2985939	http://www.mirdb.org/cgi-bin/target_detail.cgi?targetID=2985939	103	76	http://www.mirdb.org/cgi-bin/mature_mir.cgi?name=hsa-miR-145-3p	STRN4	29888	striatin 4
hsa-miR-145-3p	MIMAT0004601	2985992	http://www.mirdb.org/cgi-bin/target_detail.cgi?targetID=2985992	104	76	http://www.mirdb.org/cgi-bin/mature_mir.cgi?name=hsa-miR-145-3p	TDRD6	221400	tudor domain containing 6
hsa-miR-145-3p	MIMAT0004601	2986076	http://www.mirdb.org/cgi-bin/target_detail.cgi?targetID=2986076	105	76	http://www.mirdb.org/cgi-bin/mature_mir.cgi?name=hsa-miR-145-3p	SLC24A2	25769	solute carrier family 24 member 2
hsa-miR-145-3p	MIMAT0004601	2985914	http://www.mirdb.org/cgi-bin/target_detail.cgi?targetID=2985914	106	75	http://www.mirdb.org/cgi-bin/mature_mir.cgi?name=hsa-miR-145-3p	TFAP2A	7020	transcription factor AP-2 alpha
hsa-miR-145-3p	MIMAT0004601	2986000	http://www.mirdb.org/cgi-bin/target_detail.cgi?targetID=2986000	107	75	http://www.mirdb.org/cgi-bin/mature_mir.cgi?name=hsa-miR-145-3p	BTBD7	55727	BTB domain containing 7
hsa-miR-145-3p	MIMAT0004601	2986120	http://www.mirdb.org/cgi-bin/target_detail.cgi?targetID=2986120	108	75	http://www.mirdb.org/cgi-bin/mature_mir.cgi?name=hsa-miR-145-3p	CPQ	10404	carboxypeptidase Q
hsa-miR-145-3p	MIMAT0004601	2985958	http://www.mirdb.org/cgi-bin/target_detail.cgi?targetID=2985958	109	74	http://www.mirdb.org/cgi-bin/mature_mir.cgi?name=hsa-miR-145-3p	KPNA4	3840	karyopherin subunit alpha 4
hsa-miR-145-3p	MIMAT0004601	2985945	http://www.mirdb.org/cgi-bin/target_detail.cgi?targetID=2985945	110	74	http://www.mirdb.org/cgi-bin/mature_mir.cgi?name=hsa-miR-145-3p	CTNNA3	29119	catenin alpha 3
hsa-miR-145-3p	MIMAT0004601	2985940	http://www.mirdb.org/cgi-bin/target_detail.cgi?targetID=2985940	111	74	http://www.mirdb.org/cgi-bin/mature_mir.cgi?name=hsa-miR-145-3p	CAMTA1	23261	calmodulin binding transcription activator 1
hsa-miR-145-3p	MIMAT0004601	2986160	http://www.mirdb.org/cgi-bin/target_detail.cgi?targetID=2986160	112	74	http://www.mirdb.org/cgi-bin/mature_mir.cgi?name=hsa-miR-145-3p	RUNDC1	146923	RUN domain containing 1
hsa-miR-145-3p	MIMAT0004601	2985829	http://www.mirdb.org/cgi-bin/target_detail.cgi?targetID=2985829	113	74	http://www.mirdb.org/cgi-bin/mature_mir.cgi?name=hsa-miR-145-3p	KLF8	11279	Kruppel like factor 8
hsa-miR-145-3p	MIMAT0004601	2985885	http://www.mirdb.org/cgi-bin/target_detail.cgi?targetID=2985885	114	74	http://www.mirdb.org/cgi-bin/mature_mir.cgi?name=hsa-miR-145-3p	BPTF	2186	bromodomain PHD finger transcription factor
hsa-miR-145-3p	MIMAT0004601	2985970	http://www.mirdb.org/cgi-bin/target_detail.cgi?targetID=2985970	115	74	http://www.mirdb.org/cgi-bin/mature_mir.cgi?name=hsa-miR-145-3p	ANO6	196527	anoctamin 6
hsa-miR-145-3p	MIMAT0004601	2985924	http://www.mirdb.org/cgi-bin/target_detail.cgi?targetID=2985924	116	73	http://www.mirdb.org/cgi-bin/mature_mir.cgi?name=hsa-miR-145-3p	YES1	7525	YES proto-oncogene 1, Src family tyrosine kinase
hsa-miR-145-3p	MIMAT0004601	2985822	http://www.mirdb.org/cgi-bin/target_detail.cgi?targetID=2985822	117	73	http://www.mirdb.org/cgi-bin/mature_mir.cgi?name=hsa-miR-145-3p	CCSER1	401145	coiled-coil serine rich protein 1
hsa-miR-145-3p	MIMAT0004601	2985977	http://www.mirdb.org/cgi-bin/target_detail.cgi?targetID=2985977	118	73	http://www.mirdb.org/cgi-bin/mature_mir.cgi?name=hsa-miR-145-3p	SERPINB5	5268	serpin family B member 5
hsa-miR-145-3p	MIMAT0004601	2986054	http://www.mirdb.org/cgi-bin/target_detail.cgi?targetID=2986054	119	73	http://www.mirdb.org/cgi-bin/mature_mir.cgi?name=hsa-miR-145-3p	B3GAT1	27087	beta-1,3-glucuronyltransferase 1
hsa-miR-145-3p	MIMAT0004601	2986069	http://www.mirdb.org/cgi-bin/target_detail.cgi?targetID=2986069	120	73	http://www.mirdb.org/cgi-bin/mature_mir.cgi?name=hsa-miR-145-3p	PIRT	644139	phosphoinositide interacting regulator of transient receptor potential channels
hsa-miR-145-3p	MIMAT0004601	2986145	http://www.mirdb.org/cgi-bin/target_detail.cgi?targetID=2986145	121	73	http://www.mirdb.org/cgi-bin/mature_mir.cgi?name=hsa-miR-145-3p	COL25A1	84570	collagen type XXV alpha 1 chain
hsa-miR-145-3p	MIMAT0004601	2985946	http://www.mirdb.org/cgi-bin/target_detail.cgi?targetID=2985946	122	73	http://www.mirdb.org/cgi-bin/mature_mir.cgi?name=hsa-miR-145-3p	CREB5	9586	cAMP responsive element binding protein 5
hsa-miR-145-3p	MIMAT0004601	2985902	http://www.mirdb.org/cgi-bin/target_detail.cgi?targetID=2985902	123	72	http://www.mirdb.org/cgi-bin/mature_mir.cgi?name=hsa-miR-145-3p	ENTPD1	953	ectonucleoside triphosphate diphosphohydrolase 1
hsa-miR-145-3p	MIMAT0004601	2985881	http://www.mirdb.org/cgi-bin/target_detail.cgi?targetID=2985881	124	72	http://www.mirdb.org/cgi-bin/mature_mir.cgi?name=hsa-miR-145-3p	KANSL3	55683	KAT8 regulatory NSL complex subunit 3
hsa-miR-145-3p	MIMAT0004601	2985899	http://www.mirdb.org/cgi-bin/target_detail.cgi?targetID=2985899	125	72	http://www.mirdb.org/cgi-bin/mature_mir.cgi?name=hsa-miR-145-3p	GLIPR1L2	144321	GLIPR1 like 2
hsa-miR-145-3p	MIMAT0004601	2986089	http://www.mirdb.org/cgi-bin/target_detail.cgi?targetID=2986089	126	72	http://www.mirdb.org/cgi-bin/mature_mir.cgi?name=hsa-miR-145-3p	RLIM	51132	ring finger protein, LIM domain interacting
hsa-miR-145-3p	MIMAT0004601	2986112	http://www.mirdb.org/cgi-bin/target_detail.cgi?targetID=2986112	127	72	http://www.mirdb.org/cgi-bin/mature_mir.cgi?name=hsa-miR-145-3p	CYP8B1	1582	cytochrome P450 family 8 subfamily B member 1
hsa-miR-145-3p	MIMAT0004601	2985916	http://www.mirdb.org/cgi-bin/target_detail.cgi?targetID=2985916	128	72	http://www.mirdb.org/cgi-bin/mature_mir.cgi?name=hsa-miR-145-3p	SEPT4	5414	septin 4
hsa-miR-145-3p	MIMAT0004601	2985833	http://www.mirdb.org/cgi-bin/target_detail.cgi?targetID=2985833	129	72	http://www.mirdb.org/cgi-bin/mature_mir.cgi?name=hsa-miR-145-3p	FBXL7	23194	F-box and leucine rich repeat protein 7
hsa-miR-145-3p	MIMAT0004601	2985967	http://www.mirdb.org/cgi-bin/target_detail.cgi?targetID=2985967	130	72	http://www.mirdb.org/cgi-bin/mature_mir.cgi?name=hsa-miR-145-3p	PRAMEF19	645414	PRAME family member 19
hsa-miR-145-3p	MIMAT0004601	2985943	http://www.mirdb.org/cgi-bin/target_detail.cgi?targetID=2985943	131	72	http://www.mirdb.org/cgi-bin/mature_mir.cgi?name=hsa-miR-145-3p	CEP63	80254	centrosomal protein 63
hsa-miR-145-3p	MIMAT0004601	2986006	http://www.mirdb.org/cgi-bin/target_detail.cgi?targetID=2986006	132	71	http://www.mirdb.org/cgi-bin/mature_mir.cgi?name=hsa-miR-145-3p	INO80	54617	INO80 complex subunit
hsa-miR-145-3p	MIMAT0004601	2985929	http://www.mirdb.org/cgi-bin/target_detail.cgi?targetID=2985929	133	71	http://www.mirdb.org/cgi-bin/mature_mir.cgi?name=hsa-miR-145-3p	SPATS2	65244	spermatogenesis associated serine rich 2
hsa-miR-145-3p	MIMAT0004601	2985913	http://www.mirdb.org/cgi-bin/target_detail.cgi?targetID=2985913	134	71	http://www.mirdb.org/cgi-bin/mature_mir.cgi?name=hsa-miR-145-3p	SPARC	6678	secreted protein acidic and cysteine rich
hsa-miR-145-3p	MIMAT0004601	2985897	http://www.mirdb.org/cgi-bin/target_detail.cgi?targetID=2985897	135	71	http://www.mirdb.org/cgi-bin/mature_mir.cgi?name=hsa-miR-145-3p	THSD7B	80731	thrombospondin type 1 domain containing 7B
hsa-miR-145-3p	MIMAT0004601	2985846	http://www.mirdb.org/cgi-bin/target_detail.cgi?targetID=2985846	136	71	http://www.mirdb.org/cgi-bin/mature_mir.cgi?name=hsa-miR-145-3p	PRAMEF18	391003	PRAME family member 18
hsa-miR-145-3p	MIMAT0004601	2986123	http://www.mirdb.org/cgi-bin/target_detail.cgi?targetID=2986123	137	71	http://www.mirdb.org/cgi-bin/mature_mir.cgi?name=hsa-miR-145-3p	TENT4A	11044	terminal nucleotidyltransferase 4A
hsa-miR-145-3p	MIMAT0004601	2985877	http://www.mirdb.org/cgi-bin/target_detail.cgi?targetID=2985877	138	70	http://www.mirdb.org/cgi-bin/mature_mir.cgi?name=hsa-miR-145-3p	PTPRD	5789	protein tyrosine phosphatase, receptor type D
hsa-miR-145-3p	MIMAT0004601	2986143	http://www.mirdb.org/cgi-bin/target_detail.cgi?targetID=2986143	139	70	http://www.mirdb.org/cgi-bin/mature_mir.cgi?name=hsa-miR-145-3p	STAM	8027	signal transducing adaptor molecule
hsa-miR-145-3p	MIMAT0004601	2986161	http://www.mirdb.org/cgi-bin/target_detail.cgi?targetID=2986161	140	70	http://www.mirdb.org/cgi-bin/mature_mir.cgi?name=hsa-miR-145-3p	ASAP1	50807	ArfGAP with SH3 domain, ankyrin repeat and PH domain 1
hsa-miR-145-3p	MIMAT0004601	2986140	http://www.mirdb.org/cgi-bin/target_detail.cgi?targetID=2986140	141	70	http://www.mirdb.org/cgi-bin/mature_mir.cgi?name=hsa-miR-145-3p	RWDD2A	112611	RWD domain containing 2A
hsa-miR-145-3p	MIMAT0004601	2986128	http://www.mirdb.org/cgi-bin/target_detail.cgi?targetID=2986128	142	70	http://www.mirdb.org/cgi-bin/mature_mir.cgi?name=hsa-miR-145-3p	OXTR	5021	oxytocin receptor
hsa-miR-145-3p	MIMAT0004601	2985921	http://www.mirdb.org/cgi-bin/target_detail.cgi?targetID=2985921	143	70	http://www.mirdb.org/cgi-bin/mature_mir.cgi?name=hsa-miR-145-3p	MID1	4281	midline 1
hsa-miR-145-3p	MIMAT0004601	2986052	http://www.mirdb.org/cgi-bin/target_detail.cgi?targetID=2986052	144	70	http://www.mirdb.org/cgi-bin/mature_mir.cgi?name=hsa-miR-145-3p	NUS1	116150	NUS1, dehydrodolichyl diphosphate synthase subunit
hsa-miR-145-3p	MIMAT0004601	2985951	http://www.mirdb.org/cgi-bin/target_detail.cgi?targetID=2985951	145	70	http://www.mirdb.org/cgi-bin/mature_mir.cgi?name=hsa-miR-145-3p	TCEAL6	158931	transcription elongation factor A like 6
hsa-miR-145-3p	MIMAT0004601	2986005	http://www.mirdb.org/cgi-bin/target_detail.cgi?targetID=2986005	146	70	http://www.mirdb.org/cgi-bin/mature_mir.cgi?name=hsa-miR-145-3p	EEF1AKNMT	51603	eEF1A lysine and N-terminal methyltransferase
hsa-miR-145-3p	MIMAT0004601	2986138	http://www.mirdb.org/cgi-bin/target_detail.cgi?targetID=2986138	147	69	http://www.mirdb.org/cgi-bin/mature_mir.cgi?name=hsa-miR-145-3p	MOCS2	4338	molybdenum cofactor synthesis 2
hsa-miR-145-3p	MIMAT0004601	2985969	http://www.mirdb.org/cgi-bin/target_detail.cgi?targetID=2985969	148	69	http://www.mirdb.org/cgi-bin/mature_mir.cgi?name=hsa-miR-145-3p	CXorf58	254158	chromosome X open reading frame 58
hsa-miR-145-3p	MIMAT0004601	2986146	http://www.mirdb.org/cgi-bin/target_detail.cgi?targetID=2986146	149	69	http://www.mirdb.org/cgi-bin/mature_mir.cgi?name=hsa-miR-145-3p	TNRC6B	23112	trinucleotide repeat containing 6B
hsa-miR-145-3p	MIMAT0004601	2985973	http://www.mirdb.org/cgi-bin/target_detail.cgi?targetID=2985973	150	69	http://www.mirdb.org/cgi-bin/mature_mir.cgi?name=hsa-miR-145-3p	PRDM2	7799	PR/SET domain 2
hsa-miR-145-3p	MIMAT0004601	2986152	http://www.mirdb.org/cgi-bin/target_detail.cgi?targetID=2986152	151	69	http://www.mirdb.org/cgi-bin/mature_mir.cgi?name=hsa-miR-145-3p	HS6ST2	90161	heparan sulfate 6-O-sulfotransferase 2
hsa-miR-145-3p	MIMAT0004601	2985978	http://www.mirdb.org/cgi-bin/target_detail.cgi?targetID=2985978	152	69	http://www.mirdb.org/cgi-bin/mature_mir.cgi?name=hsa-miR-145-3p	CYP51A1	1595	cytochrome P450 family 51 subfamily A member 1
hsa-miR-145-3p	MIMAT0004601	2986082	http://www.mirdb.org/cgi-bin/target_detail.cgi?targetID=2986082	153	69	http://www.mirdb.org/cgi-bin/mature_mir.cgi?name=hsa-miR-145-3p	FECH	2235	ferrochelatase
hsa-miR-145-3p	MIMAT0004601	2985909	http://www.mirdb.org/cgi-bin/target_detail.cgi?targetID=2985909	154	68	http://www.mirdb.org/cgi-bin/mature_mir.cgi?name=hsa-miR-145-3p	ARL8B	55207	ADP ribosylation factor like GTPase 8B
hsa-miR-145-3p	MIMAT0004601	2985919	http://www.mirdb.org/cgi-bin/target_detail.cgi?targetID=2985919	155	68	http://www.mirdb.org/cgi-bin/mature_mir.cgi?name=hsa-miR-145-3p	CCDC177	56936	coiled-coil domain containing 177
hsa-miR-145-3p	MIMAT0004601	2985983	http://www.mirdb.org/cgi-bin/target_detail.cgi?targetID=2985983	156	68	http://www.mirdb.org/cgi-bin/mature_mir.cgi?name=hsa-miR-145-3p	XIRP2	129446	xin actin binding repeat containing 2
hsa-miR-145-3p	MIMAT0004601	2986087	http://www.mirdb.org/cgi-bin/target_detail.cgi?targetID=2986087	157	68	http://www.mirdb.org/cgi-bin/mature_mir.cgi?name=hsa-miR-145-3p	NSD3	54904	nuclear receptor binding SET domain protein 3
hsa-miR-145-3p	MIMAT0004601	2986062	http://www.mirdb.org/cgi-bin/target_detail.cgi?targetID=2986062	158	68	http://www.mirdb.org/cgi-bin/mature_mir.cgi?name=hsa-miR-145-3p	SLC31A1	1317	solute carrier family 31 member 1
hsa-miR-145-3p	MIMAT0004601	2985931	http://www.mirdb.org/cgi-bin/target_detail.cgi?targetID=2985931	159	68	http://www.mirdb.org/cgi-bin/mature_mir.cgi?name=hsa-miR-145-3p	MAPK1	5594	mitogen-activated protein kinase 1
hsa-miR-145-3p	MIMAT0004601	2985930	http://www.mirdb.org/cgi-bin/target_detail.cgi?targetID=2985930	160	68	http://www.mirdb.org/cgi-bin/mature_mir.cgi?name=hsa-miR-145-3p	ANKRD20A3	441425	ankyrin repeat domain 20 family member A3
hsa-miR-145-3p	MIMAT0004601	2985961	http://www.mirdb.org/cgi-bin/target_detail.cgi?targetID=2985961	161	68	http://www.mirdb.org/cgi-bin/mature_mir.cgi?name=hsa-miR-145-3p	TFE3	7030	transcription factor binding to IGHM enhancer 3
hsa-miR-145-3p	MIMAT0004601	2985952	http://www.mirdb.org/cgi-bin/target_detail.cgi?targetID=2985952	162	68	http://www.mirdb.org/cgi-bin/mature_mir.cgi?name=hsa-miR-145-3p	CCDC141	285025	coiled-coil domain containing 141
hsa-miR-145-3p	MIMAT0004601	2986147	http://www.mirdb.org/cgi-bin/target_detail.cgi?targetID=2986147	163	68	http://www.mirdb.org/cgi-bin/mature_mir.cgi?name=hsa-miR-145-3p	UBN2	254048	ubinuclein 2
hsa-miR-145-3p	MIMAT0004601	2986104	http://www.mirdb.org/cgi-bin/target_detail.cgi?targetID=2986104	164	67	http://www.mirdb.org/cgi-bin/mature_mir.cgi?name=hsa-miR-145-3p	TRIM44	54765	tripartite motif containing 44
hsa-miR-145-3p	MIMAT0004601	2985955	http://www.mirdb.org/cgi-bin/target_detail.cgi?targetID=2985955	165	67	http://www.mirdb.org/cgi-bin/mature_mir.cgi?name=hsa-miR-145-3p	LAMA1	284217	laminin subunit alpha 1
hsa-miR-145-3p	MIMAT0004601	2985837	http://www.mirdb.org/cgi-bin/target_detail.cgi?targetID=2985837	166	67	http://www.mirdb.org/cgi-bin/mature_mir.cgi?name=hsa-miR-145-3p	VPS50	55610	VPS50, EARP/GARPII complex subunit
hsa-miR-145-3p	MIMAT0004601	2985864	http://www.mirdb.org/cgi-bin/target_detail.cgi?targetID=2985864	167	67	http://www.mirdb.org/cgi-bin/mature_mir.cgi?name=hsa-miR-145-3p	ARNT	405	aryl hydrocarbon receptor nuclear translocator
hsa-miR-145-3p	MIMAT0004601	2985980	http://www.mirdb.org/cgi-bin/target_detail.cgi?targetID=2985980	168	67	http://www.mirdb.org/cgi-bin/mature_mir.cgi?name=hsa-miR-145-3p	KCNK10	54207	potassium two pore domain channel subfamily K member 10
hsa-miR-145-3p	MIMAT0004601	2985880	http://www.mirdb.org/cgi-bin/target_detail.cgi?targetID=2985880	169	67	http://www.mirdb.org/cgi-bin/mature_mir.cgi?name=hsa-miR-145-3p	TP63	8626	tumor protein p63
hsa-miR-145-3p	MIMAT0004601	2985824	http://www.mirdb.org/cgi-bin/target_detail.cgi?targetID=2985824	170	67	http://www.mirdb.org/cgi-bin/mature_mir.cgi?name=hsa-miR-145-3p	CCDC40	55036	coiled-coil domain containing 40
hsa-miR-145-3p	MIMAT0004601	2986033	http://www.mirdb.org/cgi-bin/target_detail.cgi?targetID=2986033	171	67	http://www.mirdb.org/cgi-bin/mature_mir.cgi?name=hsa-miR-145-3p	ANPEP	290	alanyl aminopeptidase, membrane
hsa-miR-145-3p	MIMAT0004601	2986159	http://www.mirdb.org/cgi-bin/target_detail.cgi?targetID=2986159	172	66	http://www.mirdb.org/cgi-bin/mature_mir.cgi?name=hsa-miR-145-3p	NDUFA10	4705	NADH:ubiquinone oxidoreductase subunit A10
hsa-miR-145-3p	MIMAT0004601	2986156	http://www.mirdb.org/cgi-bin/target_detail.cgi?targetID=2986156	173	66	http://www.mirdb.org/cgi-bin/mature_mir.cgi?name=hsa-miR-145-3p	CCN4	8840	cellular communication network factor 4
hsa-miR-145-3p	MIMAT0004601	2985906	http://www.mirdb.org/cgi-bin/target_detail.cgi?targetID=2985906	174	66	http://www.mirdb.org/cgi-bin/mature_mir.cgi?name=hsa-miR-145-3p	PASK	23178	PAS domain containing serine/threonine kinase
hsa-miR-145-3p	MIMAT0004601	2986150	http://www.mirdb.org/cgi-bin/target_detail.cgi?targetID=2986150	175	66	http://www.mirdb.org/cgi-bin/mature_mir.cgi?name=hsa-miR-145-3p	ZFP30	22835	ZFP30 zinc finger protein
hsa-miR-145-3p	MIMAT0004601	2986099	http://www.mirdb.org/cgi-bin/target_detail.cgi?targetID=2986099	176	66	http://www.mirdb.org/cgi-bin/mature_mir.cgi?name=hsa-miR-145-3p	NFIA	4774	nuclear factor I A
hsa-miR-145-3p	MIMAT0004601	2986117	http://www.mirdb.org/cgi-bin/target_detail.cgi?targetID=2986117	177	66	http://www.mirdb.org/cgi-bin/mature_mir.cgi?name=hsa-miR-145-3p	KLHL3	26249	kelch like family member 3
hsa-miR-145-3p	MIMAT0004601	2985917	http://www.mirdb.org/cgi-bin/target_detail.cgi?targetID=2985917	178	66	http://www.mirdb.org/cgi-bin/mature_mir.cgi?name=hsa-miR-145-3p	CCDC59	29080	coiled-coil domain containing 59
hsa-miR-145-3p	MIMAT0004601	2985957	http://www.mirdb.org/cgi-bin/target_detail.cgi?targetID=2985957	179	66	http://www.mirdb.org/cgi-bin/mature_mir.cgi?name=hsa-miR-145-3p	SNX2	6643	sorting nexin 2
hsa-miR-145-3p	MIMAT0004601	2985988	http://www.mirdb.org/cgi-bin/target_detail.cgi?targetID=2985988	180	65	http://www.mirdb.org/cgi-bin/mature_mir.cgi?name=hsa-miR-145-3p	TRIM6-TRIM34	445372	TRIM6-TRIM34 readthrough
hsa-miR-145-3p	MIMAT0004601	2986162	http://www.mirdb.org/cgi-bin/target_detail.cgi?targetID=2986162	181	65	http://www.mirdb.org/cgi-bin/mature_mir.cgi?name=hsa-miR-145-3p	DGKH	160851	diacylglycerol kinase eta
hsa-miR-145-3p	MIMAT0004601	2986121	http://www.mirdb.org/cgi-bin/target_detail.cgi?targetID=2986121	182	65	http://www.mirdb.org/cgi-bin/mature_mir.cgi?name=hsa-miR-145-3p	SSH2	85464	slingshot protein phosphatase 2
hsa-miR-145-3p	MIMAT0004601	2985993	http://www.mirdb.org/cgi-bin/target_detail.cgi?targetID=2985993	183	65	http://www.mirdb.org/cgi-bin/mature_mir.cgi?name=hsa-miR-145-3p	PLPPR1	54886	phospholipid phosphatase related 1
hsa-miR-145-3p	MIMAT0004601	2985886	http://www.mirdb.org/cgi-bin/target_detail.cgi?targetID=2985886	184	65	http://www.mirdb.org/cgi-bin/mature_mir.cgi?name=hsa-miR-145-3p	ENOSF1	55556	enolase superfamily member 1
hsa-miR-145-3p	MIMAT0004601	2985893	http://www.mirdb.org/cgi-bin/target_detail.cgi?targetID=2985893	185	65	http://www.mirdb.org/cgi-bin/mature_mir.cgi?name=hsa-miR-145-3p	USP33	23032	ubiquitin specific peptidase 33
hsa-miR-145-3p	MIMAT0004601	2985850	http://www.mirdb.org/cgi-bin/target_detail.cgi?targetID=2985850	186	65	http://www.mirdb.org/cgi-bin/mature_mir.cgi?name=hsa-miR-145-3p	CCDC71L	168455	coiled-coil domain containing 71 like
hsa-miR-145-3p	MIMAT0004601	2986148	http://www.mirdb.org/cgi-bin/target_detail.cgi?targetID=2986148	187	65	http://www.mirdb.org/cgi-bin/mature_mir.cgi?name=hsa-miR-145-3p	SOX6	55553	SRY-box 6
hsa-miR-145-3p	MIMAT0004601	2986034	http://www.mirdb.org/cgi-bin/target_detail.cgi?targetID=2986034	188	65	http://www.mirdb.org/cgi-bin/mature_mir.cgi?name=hsa-miR-145-3p	TRIM34	53840	tripartite motif containing 34
hsa-miR-145-3p	MIMAT0004601	2985948	http://www.mirdb.org/cgi-bin/target_detail.cgi?targetID=2985948	189	64	http://www.mirdb.org/cgi-bin/mature_mir.cgi?name=hsa-miR-145-3p	SURF6	6838	surfeit 6
hsa-miR-145-3p	MIMAT0004601	2985854	http://www.mirdb.org/cgi-bin/target_detail.cgi?targetID=2985854	190	64	http://www.mirdb.org/cgi-bin/mature_mir.cgi?name=hsa-miR-145-3p	TIAL1	7073	TIA1 cytotoxic granule associated RNA binding protein like 1
hsa-miR-145-3p	MIMAT0004601	2985907	http://www.mirdb.org/cgi-bin/target_detail.cgi?targetID=2985907	191	64	http://www.mirdb.org/cgi-bin/mature_mir.cgi?name=hsa-miR-145-3p	JAKMIP2	9832	janus kinase and microtubule interacting protein 2
hsa-miR-145-3p	MIMAT0004601	2985950	http://www.mirdb.org/cgi-bin/target_detail.cgi?targetID=2985950	192	64	http://www.mirdb.org/cgi-bin/mature_mir.cgi?name=hsa-miR-145-3p	TXNDC12	51060	thioredoxin domain containing 12
hsa-miR-145-3p	MIMAT0004601	2986058	http://www.mirdb.org/cgi-bin/target_detail.cgi?targetID=2986058	193	64	http://www.mirdb.org/cgi-bin/mature_mir.cgi?name=hsa-miR-145-3p	GVQW3	100506127	GVQW motif containing 3
hsa-miR-145-3p	MIMAT0004601	2986100	http://www.mirdb.org/cgi-bin/target_detail.cgi?targetID=2986100	194	63	http://www.mirdb.org/cgi-bin/mature_mir.cgi?name=hsa-miR-145-3p	HAUS2	55142	HAUS augmin like complex subunit 2
hsa-miR-145-3p	MIMAT0004601	2986111	http://www.mirdb.org/cgi-bin/target_detail.cgi?targetID=2986111	195	63	http://www.mirdb.org/cgi-bin/mature_mir.cgi?name=hsa-miR-145-3p	WDR20	91833	WD repeat domain 20
hsa-miR-145-3p	MIMAT0004601	2986016	http://www.mirdb.org/cgi-bin/target_detail.cgi?targetID=2986016	196	63	http://www.mirdb.org/cgi-bin/mature_mir.cgi?name=hsa-miR-145-3p	COL14A1	7373	collagen type XIV alpha 1 chain
hsa-miR-145-3p	MIMAT0004601	2986021	http://www.mirdb.org/cgi-bin/target_detail.cgi?targetID=2986021	197	63	http://www.mirdb.org/cgi-bin/mature_mir.cgi?name=hsa-miR-145-3p	FADD	8772	Fas associated via death domain
hsa-miR-145-3p	MIMAT0004601	2985825	http://www.mirdb.org/cgi-bin/target_detail.cgi?targetID=2985825	198	63	http://www.mirdb.org/cgi-bin/mature_mir.cgi?name=hsa-miR-145-3p	CTDSP2	10106	CTD small phosphatase 2
hsa-miR-145-3p	MIMAT0004601	2986155	http://www.mirdb.org/cgi-bin/target_detail.cgi?targetID=2986155	199	63	http://www.mirdb.org/cgi-bin/mature_mir.cgi?name=hsa-miR-145-3p	SOCS4	122809	suppressor of cytokine signaling 4
hsa-miR-145-3p	MIMAT0004601	2985981	http://www.mirdb.org/cgi-bin/target_detail.cgi?targetID=2985981	200	63	http://www.mirdb.org/cgi-bin/mature_mir.cgi?name=hsa-miR-145-3p	PTGFRN	5738	prostaglandin F2 receptor inhibitor
hsa-miR-145-3p	MIMAT0004601	2986063	http://www.mirdb.org/cgi-bin/target_detail.cgi?targetID=2986063	201	63	http://www.mirdb.org/cgi-bin/mature_mir.cgi?name=hsa-miR-145-3p	KIAA0586	9786	KIAA0586
hsa-miR-145-3p	MIMAT0004601	2985878	http://www.mirdb.org/cgi-bin/target_detail.cgi?targetID=2985878	202	63	http://www.mirdb.org/cgi-bin/mature_mir.cgi?name=hsa-miR-145-3p	BAG2	9532	BCL2 associated athanogene 2
hsa-miR-145-3p	MIMAT0004601	2985817	http://www.mirdb.org/cgi-bin/target_detail.cgi?targetID=2985817	203	63	http://www.mirdb.org/cgi-bin/mature_mir.cgi?name=hsa-miR-145-3p	ZFP36L2	678	ZFP36 ring finger protein like 2
hsa-miR-145-3p	MIMAT0004601	2985915	http://www.mirdb.org/cgi-bin/target_detail.cgi?targetID=2985915	204	62	http://www.mirdb.org/cgi-bin/mature_mir.cgi?name=hsa-miR-145-3p	SLC22A16	85413	solute carrier family 22 member 16
hsa-miR-145-3p	MIMAT0004601	2986045	http://www.mirdb.org/cgi-bin/target_detail.cgi?targetID=2986045	205	62	http://www.mirdb.org/cgi-bin/mature_mir.cgi?name=hsa-miR-145-3p	GMCL1	64395	germ cell-less, spermatogenesis associated 1
hsa-miR-145-3p	MIMAT0004601	2986096	http://www.mirdb.org/cgi-bin/target_detail.cgi?targetID=2986096	206	62	http://www.mirdb.org/cgi-bin/mature_mir.cgi?name=hsa-miR-145-3p	STOM	2040	stomatin
hsa-miR-145-3p	MIMAT0004601	2985926	http://www.mirdb.org/cgi-bin/target_detail.cgi?targetID=2985926	207	62	http://www.mirdb.org/cgi-bin/mature_mir.cgi?name=hsa-miR-145-3p	GRIN2B	2904	glutamate ionotropic receptor NMDA type subunit 2B
hsa-miR-145-3p	MIMAT0004601	2986032	http://www.mirdb.org/cgi-bin/target_detail.cgi?targetID=2986032	208	62	http://www.mirdb.org/cgi-bin/mature_mir.cgi?name=hsa-miR-145-3p	NTNG1	22854	netrin G1
hsa-miR-145-3p	MIMAT0004601	2985927	http://www.mirdb.org/cgi-bin/target_detail.cgi?targetID=2985927	209	62	http://www.mirdb.org/cgi-bin/mature_mir.cgi?name=hsa-miR-145-3p	FCF1	51077	FCF1, rRNA-processing protein
hsa-miR-145-3p	MIMAT0004601	2986068	http://www.mirdb.org/cgi-bin/target_detail.cgi?targetID=2986068	210	62	http://www.mirdb.org/cgi-bin/mature_mir.cgi?name=hsa-miR-145-3p	FAM86B2	653333	family with sequence similarity 86 member B2
hsa-miR-145-3p	MIMAT0004601	2985814	http://www.mirdb.org/cgi-bin/target_detail.cgi?targetID=2985814	211	62	http://www.mirdb.org/cgi-bin/mature_mir.cgi?name=hsa-miR-145-3p	RCOR3	55758	REST corepressor 3
hsa-miR-145-3p	MIMAT0004601	2986025	http://www.mirdb.org/cgi-bin/target_detail.cgi?targetID=2986025	212	62	http://www.mirdb.org/cgi-bin/mature_mir.cgi?name=hsa-miR-145-3p	C5orf51	285636	chromosome 5 open reading frame 51
hsa-miR-145-3p	MIMAT0004601	2985895	http://www.mirdb.org/cgi-bin/target_detail.cgi?targetID=2985895	213	62	http://www.mirdb.org/cgi-bin/mature_mir.cgi?name=hsa-miR-145-3p	RAB3B	5865	RAB3B, member RAS oncogene family
hsa-miR-145-3p	MIMAT0004601	2985888	http://www.mirdb.org/cgi-bin/target_detail.cgi?targetID=2985888	214	62	http://www.mirdb.org/cgi-bin/mature_mir.cgi?name=hsa-miR-145-3p	DLX3	1747	distal-less homeobox 3
hsa-miR-145-3p	MIMAT0004601	2986017	http://www.mirdb.org/cgi-bin/target_detail.cgi?targetID=2986017	215	62	http://www.mirdb.org/cgi-bin/mature_mir.cgi?name=hsa-miR-145-3p	DOCK4	9732	dedicator of cytokinesis 4
hsa-miR-145-3p	MIMAT0004601	2985836	http://www.mirdb.org/cgi-bin/target_detail.cgi?targetID=2985836	216	62	http://www.mirdb.org/cgi-bin/mature_mir.cgi?name=hsa-miR-145-3p	PIAS2	9063	protein inhibitor of activated STAT 2
hsa-miR-145-3p	MIMAT0004601	2986048	http://www.mirdb.org/cgi-bin/target_detail.cgi?targetID=2986048	217	62	http://www.mirdb.org/cgi-bin/mature_mir.cgi?name=hsa-miR-145-3p	MCF2L	23263	MCF.2 cell line derived transforming sequence like
hsa-miR-145-3p	MIMAT0004601	2986167	http://www.mirdb.org/cgi-bin/target_detail.cgi?targetID=2986167	218	62	http://www.mirdb.org/cgi-bin/mature_mir.cgi?name=hsa-miR-145-3p	EAF1	85403	ELL associated factor 1
hsa-miR-145-3p	MIMAT0004601	2985998	http://www.mirdb.org/cgi-bin/target_detail.cgi?targetID=2985998	219	62	http://www.mirdb.org/cgi-bin/mature_mir.cgi?name=hsa-miR-145-3p	NEXMIF	340533	neurite extension and migration factor
hsa-miR-145-3p	MIMAT0004601	2985863	http://www.mirdb.org/cgi-bin/target_detail.cgi?targetID=2985863	220	62	http://www.mirdb.org/cgi-bin/mature_mir.cgi?name=hsa-miR-145-3p	EGLN1	54583	egl-9 family hypoxia inducible factor 1
hsa-miR-145-3p	MIMAT0004601	2985953	http://www.mirdb.org/cgi-bin/target_detail.cgi?targetID=2985953	221	62	http://www.mirdb.org/cgi-bin/mature_mir.cgi?name=hsa-miR-145-3p	METTL9	51108	methyltransferase like 9
hsa-miR-145-3p	MIMAT0004601	2986080	http://www.mirdb.org/cgi-bin/target_detail.cgi?targetID=2986080	222	61	http://www.mirdb.org/cgi-bin/mature_mir.cgi?name=hsa-miR-145-3p	AMER2	219287	APC membrane recruitment protein 2
hsa-miR-145-3p	MIMAT0004601	2986072	http://www.mirdb.org/cgi-bin/target_detail.cgi?targetID=2986072	223	61	http://www.mirdb.org/cgi-bin/mature_mir.cgi?name=hsa-miR-145-3p	CD1D	912	CD1d molecule
hsa-miR-145-3p	MIMAT0004601	2986053	http://www.mirdb.org/cgi-bin/target_detail.cgi?targetID=2986053	224	61	http://www.mirdb.org/cgi-bin/mature_mir.cgi?name=hsa-miR-145-3p	CDC27	996	cell division cycle 27
hsa-miR-145-3p	MIMAT0004601	2985894	http://www.mirdb.org/cgi-bin/target_detail.cgi?targetID=2985894	225	61	http://www.mirdb.org/cgi-bin/mature_mir.cgi?name=hsa-miR-145-3p	FER	2241	FER tyrosine kinase
hsa-miR-145-3p	MIMAT0004601	2986092	http://www.mirdb.org/cgi-bin/target_detail.cgi?targetID=2986092	226	61	http://www.mirdb.org/cgi-bin/mature_mir.cgi?name=hsa-miR-145-3p	SRFBP1	153443	serum response factor binding protein 1
hsa-miR-145-3p	MIMAT0004601	2986088	http://www.mirdb.org/cgi-bin/target_detail.cgi?targetID=2986088	227	61	http://www.mirdb.org/cgi-bin/mature_mir.cgi?name=hsa-miR-145-3p	TMLHE	55217	trimethyllysine hydroxylase, epsilon
hsa-miR-145-3p	MIMAT0004601	2985979	http://www.mirdb.org/cgi-bin/target_detail.cgi?targetID=2985979	228	61	http://www.mirdb.org/cgi-bin/mature_mir.cgi?name=hsa-miR-145-3p	SLC10A7	84068	solute carrier family 10 member 7
hsa-miR-145-3p	MIMAT0004601	2985873	http://www.mirdb.org/cgi-bin/target_detail.cgi?targetID=2985873	229	61	http://www.mirdb.org/cgi-bin/mature_mir.cgi?name=hsa-miR-145-3p	SGO2	151246	shugoshin 2
hsa-miR-145-3p	MIMAT0004601	2986020	http://www.mirdb.org/cgi-bin/target_detail.cgi?targetID=2986020	230	61	http://www.mirdb.org/cgi-bin/mature_mir.cgi?name=hsa-miR-145-3p	ZC3H11A	9877	zinc finger CCCH-type containing 11A
hsa-miR-145-3p	MIMAT0004601	2986136	http://www.mirdb.org/cgi-bin/target_detail.cgi?targetID=2986136	231	61	http://www.mirdb.org/cgi-bin/mature_mir.cgi?name=hsa-miR-145-3p	CDH18	1016	cadherin 18
hsa-miR-145-3p	MIMAT0004601	2986126	http://www.mirdb.org/cgi-bin/target_detail.cgi?targetID=2986126	232	61	http://www.mirdb.org/cgi-bin/mature_mir.cgi?name=hsa-miR-145-3p	MRAP2	112609	melanocortin 2 receptor accessory protein 2
hsa-miR-145-3p	MIMAT0004601	2985987	http://www.mirdb.org/cgi-bin/target_detail.cgi?targetID=2985987	233	61	http://www.mirdb.org/cgi-bin/mature_mir.cgi?name=hsa-miR-145-3p	SEPT7	989	septin 7
hsa-miR-145-3p	MIMAT0004601	2985820	http://www.mirdb.org/cgi-bin/target_detail.cgi?targetID=2985820	234	60	http://www.mirdb.org/cgi-bin/mature_mir.cgi?name=hsa-miR-145-3p	B4GALNT1	2583	beta-1,4-N-acetyl-galactosaminyltransferase 1
hsa-miR-145-3p	MIMAT0004601	2985819	http://www.mirdb.org/cgi-bin/target_detail.cgi?targetID=2985819	235	60	http://www.mirdb.org/cgi-bin/mature_mir.cgi?name=hsa-miR-145-3p	ZNF564	163050	zinc finger protein 564
hsa-miR-145-3p	MIMAT0004601	2985828	http://www.mirdb.org/cgi-bin/target_detail.cgi?targetID=2985828	236	60	http://www.mirdb.org/cgi-bin/mature_mir.cgi?name=hsa-miR-145-3p	ARHGEF12	23365	Rho guanine nucleotide exchange factor 12
hsa-miR-145-3p	MIMAT0004601	2986107	http://www.mirdb.org/cgi-bin/target_detail.cgi?targetID=2986107	237	60	http://www.mirdb.org/cgi-bin/mature_mir.cgi?name=hsa-miR-145-3p	C4orf17	84103	chromosome 4 open reading frame 17
hsa-miR-145-3p	MIMAT0004601	2985937	http://www.mirdb.org/cgi-bin/target_detail.cgi?targetID=2985937	238	60	http://www.mirdb.org/cgi-bin/mature_mir.cgi?name=hsa-miR-145-3p	ITGA8	8516	integrin subunit alpha 8
hsa-miR-145-3p	MIMAT0004601	2985834	http://www.mirdb.org/cgi-bin/target_detail.cgi?targetID=2985834	239	60	http://www.mirdb.org/cgi-bin/mature_mir.cgi?name=hsa-miR-145-3p	GPATCH2L	55668	G-patch domain containing 2 like
hsa-miR-145-3p	MIMAT0004601	2986118	http://www.mirdb.org/cgi-bin/target_detail.cgi?targetID=2986118	240	60	http://www.mirdb.org/cgi-bin/mature_mir.cgi?name=hsa-miR-145-3p	USP47	55031	ubiquitin specific peptidase 47
hsa-miR-145-3p	MIMAT0004601	2986144	http://www.mirdb.org/cgi-bin/target_detail.cgi?targetID=2986144	241	60	http://www.mirdb.org/cgi-bin/mature_mir.cgi?name=hsa-miR-145-3p	ZNF385B	151126	zinc finger protein 385B
hsa-miR-145-3p	MIMAT0004601	2986102	http://www.mirdb.org/cgi-bin/target_detail.cgi?targetID=2986102	242	60	http://www.mirdb.org/cgi-bin/mature_mir.cgi?name=hsa-miR-145-3p	RAB30	27314	RAB30, member RAS oncogene family
hsa-miR-145-3p	MIMAT0004601	2986119	http://www.mirdb.org/cgi-bin/target_detail.cgi?targetID=2986119	243	60	http://www.mirdb.org/cgi-bin/mature_mir.cgi?name=hsa-miR-145-3p	PCDH15	65217	protocadherin related 15
hsa-miR-145-3p	MIMAT0004601	2986084	http://www.mirdb.org/cgi-bin/target_detail.cgi?targetID=2986084	244	60	http://www.mirdb.org/cgi-bin/mature_mir.cgi?name=hsa-miR-145-3p	SSTR1	6751	somatostatin receptor 1
hsa-miR-145-3p	MIMAT0004601	2985962	http://www.mirdb.org/cgi-bin/target_detail.cgi?targetID=2985962	245	59	http://www.mirdb.org/cgi-bin/mature_mir.cgi?name=hsa-miR-145-3p	SLC22A15	55356	solute carrier family 22 member 15
hsa-miR-145-3p	MIMAT0004601	2985928	http://www.mirdb.org/cgi-bin/target_detail.cgi?targetID=2985928	246	59	http://www.mirdb.org/cgi-bin/mature_mir.cgi?name=hsa-miR-145-3p	DONSON	29980	downstream neighbor of SON
hsa-miR-145-3p	MIMAT0004601	2986131	http://www.mirdb.org/cgi-bin/target_detail.cgi?targetID=2986131	247	59	http://www.mirdb.org/cgi-bin/mature_mir.cgi?name=hsa-miR-145-3p	C3orf14	57415	chromosome 3 open reading frame 14
hsa-miR-145-3p	MIMAT0004601	2985938	http://www.mirdb.org/cgi-bin/target_detail.cgi?targetID=2985938	248	59	http://www.mirdb.org/cgi-bin/mature_mir.cgi?name=hsa-miR-145-3p	KHDRBS1	10657	KH RNA binding domain containing, signal transduction associated 1
hsa-miR-145-3p	MIMAT0004601	2986013	http://www.mirdb.org/cgi-bin/target_detail.cgi?targetID=2986013	249	59	http://www.mirdb.org/cgi-bin/mature_mir.cgi?name=hsa-miR-145-3p	IVL	3713	involucrin
hsa-miR-145-3p	MIMAT0004601	2985857	http://www.mirdb.org/cgi-bin/target_detail.cgi?targetID=2985857	250	59	http://www.mirdb.org/cgi-bin/mature_mir.cgi?name=hsa-miR-145-3p	STAT5B	6777	signal transducer and activator of transcription 5B
hsa-miR-145-3p	MIMAT0004601	2986101	http://www.mirdb.org/cgi-bin/target_detail.cgi?targetID=2986101	251	59	http://www.mirdb.org/cgi-bin/mature_mir.cgi?name=hsa-miR-145-3p	SEC61B	10952	Sec61 translocon beta subunit
hsa-miR-145-3p	MIMAT0004601	2985918	http://www.mirdb.org/cgi-bin/target_detail.cgi?targetID=2985918	252	59	http://www.mirdb.org/cgi-bin/mature_mir.cgi?name=hsa-miR-145-3p	UBR3	130507	ubiquitin protein ligase E3 component n-recognin 3
hsa-miR-145-3p	MIMAT0004601	2986158	http://www.mirdb.org/cgi-bin/target_detail.cgi?targetID=2986158	253	58	http://www.mirdb.org/cgi-bin/mature_mir.cgi?name=hsa-miR-145-3p	CHRNA3	1136	cholinergic receptor nicotinic alpha 3 subunit
hsa-miR-145-3p	MIMAT0004601	2986094	http://www.mirdb.org/cgi-bin/target_detail.cgi?targetID=2986094	254	58	http://www.mirdb.org/cgi-bin/mature_mir.cgi?name=hsa-miR-145-3p	NAA30	122830	N(alpha)-acetyltransferase 30, NatC catalytic subunit
hsa-miR-145-3p	MIMAT0004601	2986165	http://www.mirdb.org/cgi-bin/target_detail.cgi?targetID=2986165	255	58	http://www.mirdb.org/cgi-bin/mature_mir.cgi?name=hsa-miR-145-3p	TMC8	147138	transmembrane channel like 8
hsa-miR-145-3p	MIMAT0004601	2986169	http://www.mirdb.org/cgi-bin/target_detail.cgi?targetID=2986169	256	58	http://www.mirdb.org/cgi-bin/mature_mir.cgi?name=hsa-miR-145-3p	CLIC5	53405	chloride intracellular channel 5
hsa-miR-145-3p	MIMAT0004601	2986098	http://www.mirdb.org/cgi-bin/target_detail.cgi?targetID=2986098	257	58	http://www.mirdb.org/cgi-bin/mature_mir.cgi?name=hsa-miR-145-3p	ZNF37A	7587	zinc finger protein 37A
hsa-miR-145-3p	MIMAT0004601	2986154	http://www.mirdb.org/cgi-bin/target_detail.cgi?targetID=2986154	258	58	http://www.mirdb.org/cgi-bin/mature_mir.cgi?name=hsa-miR-145-3p	SPATA6L	55064	spermatogenesis associated 6 like
hsa-miR-145-3p	MIMAT0004601	2985859	http://www.mirdb.org/cgi-bin/target_detail.cgi?targetID=2985859	259	58	http://www.mirdb.org/cgi-bin/mature_mir.cgi?name=hsa-miR-145-3p	GNG12	55970	G protein subunit gamma 12
hsa-miR-145-3p	MIMAT0004601	2985813	http://www.mirdb.org/cgi-bin/target_detail.cgi?targetID=2985813	260	58	http://www.mirdb.org/cgi-bin/mature_mir.cgi?name=hsa-miR-145-3p	PDZK1	5174	PDZ domain containing 1
hsa-miR-145-3p	MIMAT0004601	2986029	http://www.mirdb.org/cgi-bin/target_detail.cgi?targetID=2986029	261	58	http://www.mirdb.org/cgi-bin/mature_mir.cgi?name=hsa-miR-145-3p	TAL1	6886	TAL bHLH transcription factor 1, erythroid differentiation factor
hsa-miR-145-3p	MIMAT0004601	2985841	http://www.mirdb.org/cgi-bin/target_detail.cgi?targetID=2985841	262	58	http://www.mirdb.org/cgi-bin/mature_mir.cgi?name=hsa-miR-145-3p	PRPF4B	8899	pre-mRNA processing factor 4B
hsa-miR-145-3p	MIMAT0004601	2986028	http://www.mirdb.org/cgi-bin/target_detail.cgi?targetID=2986028	263	57	http://www.mirdb.org/cgi-bin/mature_mir.cgi?name=hsa-miR-145-3p	ABCG2	9429	ATP binding cassette subfamily G member 2 (Junior blood group)
hsa-miR-145-3p	MIMAT0004601	2986124	http://www.mirdb.org/cgi-bin/target_detail.cgi?targetID=2986124	264	57	http://www.mirdb.org/cgi-bin/mature_mir.cgi?name=hsa-miR-145-3p	ACER3	55331	alkaline ceramidase 3
hsa-miR-145-3p	MIMAT0004601	2986038	http://www.mirdb.org/cgi-bin/target_detail.cgi?targetID=2986038	265	57	http://www.mirdb.org/cgi-bin/mature_mir.cgi?name=hsa-miR-145-3p	ZBTB1	22890	zinc finger and BTB domain containing 1
hsa-miR-145-3p	MIMAT0004601	2985823	http://www.mirdb.org/cgi-bin/target_detail.cgi?targetID=2985823	266	57	http://www.mirdb.org/cgi-bin/mature_mir.cgi?name=hsa-miR-145-3p	ZNF302	55900	zinc finger protein 302
hsa-miR-145-3p	MIMAT0004601	2985934	http://www.mirdb.org/cgi-bin/target_detail.cgi?targetID=2985934	267	57	http://www.mirdb.org/cgi-bin/mature_mir.cgi?name=hsa-miR-145-3p	MICAL3	57553	microtubule associated monooxygenase, calponin and LIM domain containing 3
hsa-miR-145-3p	MIMAT0004601	2985990	http://www.mirdb.org/cgi-bin/target_detail.cgi?targetID=2985990	268	57	http://www.mirdb.org/cgi-bin/mature_mir.cgi?name=hsa-miR-145-3p	SYNJ2BP	55333	synaptojanin 2 binding protein
hsa-miR-145-3p	MIMAT0004601	2985842	http://www.mirdb.org/cgi-bin/target_detail.cgi?targetID=2985842	269	57	http://www.mirdb.org/cgi-bin/mature_mir.cgi?name=hsa-miR-145-3p	HAPLN3	145864	hyaluronan and proteoglycan link protein 3
hsa-miR-145-3p	MIMAT0004601	2985827	http://www.mirdb.org/cgi-bin/target_detail.cgi?targetID=2985827	270	57	http://www.mirdb.org/cgi-bin/mature_mir.cgi?name=hsa-miR-145-3p	CELF2	10659	CUGBP Elav-like family member 2
hsa-miR-145-3p	MIMAT0004601	2985892	http://www.mirdb.org/cgi-bin/target_detail.cgi?targetID=2985892	271	57	http://www.mirdb.org/cgi-bin/mature_mir.cgi?name=hsa-miR-145-3p	TSC1	7248	TSC complex subunit 1
hsa-miR-145-3p	MIMAT0004601	2986078	http://www.mirdb.org/cgi-bin/target_detail.cgi?targetID=2986078	272	57	http://www.mirdb.org/cgi-bin/mature_mir.cgi?name=hsa-miR-145-3p	GALNT10	55568	polypeptide N-acetylgalactosaminyltransferase 10
hsa-miR-145-3p	MIMAT0004601	2986130	http://www.mirdb.org/cgi-bin/target_detail.cgi?targetID=2986130	273	57	http://www.mirdb.org/cgi-bin/mature_mir.cgi?name=hsa-miR-145-3p	ELOVL6	79071	ELOVL fatty acid elongase 6
hsa-miR-145-3p	MIMAT0004601	2986049	http://www.mirdb.org/cgi-bin/target_detail.cgi?targetID=2986049	274	57	http://www.mirdb.org/cgi-bin/mature_mir.cgi?name=hsa-miR-145-3p	SGIP1	84251	SH3 domain GRB2 like endophilin interacting protein 1
hsa-miR-145-3p	MIMAT0004601	2986075	http://www.mirdb.org/cgi-bin/target_detail.cgi?targetID=2986075	275	57	http://www.mirdb.org/cgi-bin/mature_mir.cgi?name=hsa-miR-145-3p	MYH14	79784	myosin heavy chain 14
hsa-miR-145-3p	MIMAT0004601	2985942	http://www.mirdb.org/cgi-bin/target_detail.cgi?targetID=2985942	276	56	http://www.mirdb.org/cgi-bin/mature_mir.cgi?name=hsa-miR-145-3p	MYO1B	4430	myosin IB
hsa-miR-145-3p	MIMAT0004601	2985879	http://www.mirdb.org/cgi-bin/target_detail.cgi?targetID=2985879	277	56	http://www.mirdb.org/cgi-bin/mature_mir.cgi?name=hsa-miR-145-3p	HSPA14	51182	heat shock protein family A (Hsp70) member 14
hsa-miR-145-3p	MIMAT0004601	2986065	http://www.mirdb.org/cgi-bin/target_detail.cgi?targetID=2986065	278	56	http://www.mirdb.org/cgi-bin/mature_mir.cgi?name=hsa-miR-145-3p	EGR3	1960	early growth response 3
hsa-miR-145-3p	MIMAT0004601	2985964	http://www.mirdb.org/cgi-bin/target_detail.cgi?targetID=2985964	279	56	http://www.mirdb.org/cgi-bin/mature_mir.cgi?name=hsa-miR-145-3p	NSUN7	79730	NOP2/Sun RNA methyltransferase family member 7
hsa-miR-145-3p	MIMAT0004601	2985947	http://www.mirdb.org/cgi-bin/target_detail.cgi?targetID=2985947	280	56	http://www.mirdb.org/cgi-bin/mature_mir.cgi?name=hsa-miR-145-3p	FAM86B1	85002	family with sequence similarity 86 member B1
hsa-miR-145-3p	MIMAT0004601	2985832	http://www.mirdb.org/cgi-bin/target_detail.cgi?targetID=2985832	281	56	http://www.mirdb.org/cgi-bin/mature_mir.cgi?name=hsa-miR-145-3p	PIGG	54872	phosphatidylinositol glycan anchor biosynthesis class G
hsa-miR-145-3p	MIMAT0004601	2986001	http://www.mirdb.org/cgi-bin/target_detail.cgi?targetID=2986001	282	56	http://www.mirdb.org/cgi-bin/mature_mir.cgi?name=hsa-miR-145-3p	FAM184A	79632	family with sequence similarity 184 member A
hsa-miR-145-3p	MIMAT0004601	2986004	http://www.mirdb.org/cgi-bin/target_detail.cgi?targetID=2986004	283	56	http://www.mirdb.org/cgi-bin/mature_mir.cgi?name=hsa-miR-145-3p	ATP11B	23200	ATPase phospholipid transporting 11B (putative)
hsa-miR-145-3p	MIMAT0004601	2985932	http://www.mirdb.org/cgi-bin/target_detail.cgi?targetID=2985932	284	56	http://www.mirdb.org/cgi-bin/mature_mir.cgi?name=hsa-miR-145-3p	MCU	90550	mitochondrial calcium uniporter
hsa-miR-145-3p	MIMAT0004601	2985997	http://www.mirdb.org/cgi-bin/target_detail.cgi?targetID=2985997	285	56	http://www.mirdb.org/cgi-bin/mature_mir.cgi?name=hsa-miR-145-3p	TRAM1L1	133022	translocation associated membrane protein 1 like 1
hsa-miR-145-3p	MIMAT0004601	2985920	http://www.mirdb.org/cgi-bin/target_detail.cgi?targetID=2985920	286	56	http://www.mirdb.org/cgi-bin/mature_mir.cgi?name=hsa-miR-145-3p	GNL1	2794	G protein nucleolar 1 (putative)
hsa-miR-145-3p	MIMAT0004601	2985818	http://www.mirdb.org/cgi-bin/target_detail.cgi?targetID=2985818	287	56	http://www.mirdb.org/cgi-bin/mature_mir.cgi?name=hsa-miR-145-3p	PRKAG1	5571	protein kinase AMP-activated non-catalytic subunit gamma 1
hsa-miR-145-3p	MIMAT0004601	2986129	http://www.mirdb.org/cgi-bin/target_detail.cgi?targetID=2986129	288	56	http://www.mirdb.org/cgi-bin/mature_mir.cgi?name=hsa-miR-145-3p	PIGA	5277	phosphatidylinositol glycan anchor biosynthesis class A
hsa-miR-145-3p	MIMAT0004601	2985869	http://www.mirdb.org/cgi-bin/target_detail.cgi?targetID=2985869	289	55	http://www.mirdb.org/cgi-bin/mature_mir.cgi?name=hsa-miR-145-3p	MOB3C	148932	MOB kinase activator 3C
hsa-miR-145-3p	MIMAT0004601	2986083	http://www.mirdb.org/cgi-bin/target_detail.cgi?targetID=2986083	290	55	http://www.mirdb.org/cgi-bin/mature_mir.cgi?name=hsa-miR-145-3p	HK2	3099	hexokinase 2
hsa-miR-145-3p	MIMAT0004601	2986139	http://www.mirdb.org/cgi-bin/target_detail.cgi?targetID=2986139	291	55	http://www.mirdb.org/cgi-bin/mature_mir.cgi?name=hsa-miR-145-3p	RASSF3	283349	Ras association domain family member 3
hsa-miR-145-3p	MIMAT0004601	2985901	http://www.mirdb.org/cgi-bin/target_detail.cgi?targetID=2985901	292	55	http://www.mirdb.org/cgi-bin/mature_mir.cgi?name=hsa-miR-145-3p	KCNQ3	3786	potassium voltage-gated channel subfamily Q member 3
hsa-miR-145-3p	MIMAT0004601	2985905	http://www.mirdb.org/cgi-bin/target_detail.cgi?targetID=2985905	293	55	http://www.mirdb.org/cgi-bin/mature_mir.cgi?name=hsa-miR-145-3p	NEIL2	252969	nei like DNA glycosylase 2
hsa-miR-145-3p	MIMAT0004601	2986007	http://www.mirdb.org/cgi-bin/target_detail.cgi?targetID=2986007	294	55	http://www.mirdb.org/cgi-bin/mature_mir.cgi?name=hsa-miR-145-3p	SNX32	254122	sorting nexin 32
hsa-miR-145-3p	MIMAT0004601	2986061	http://www.mirdb.org/cgi-bin/target_detail.cgi?targetID=2986061	295	55	http://www.mirdb.org/cgi-bin/mature_mir.cgi?name=hsa-miR-145-3p	NR6A1	2649	nuclear receptor subfamily 6 group A member 1
hsa-miR-145-3p	MIMAT0004601	2986047	http://www.mirdb.org/cgi-bin/target_detail.cgi?targetID=2986047	296	55	http://www.mirdb.org/cgi-bin/mature_mir.cgi?name=hsa-miR-145-3p	PRTG	283659	protogenin
hsa-miR-145-3p	MIMAT0004601	2985982	http://www.mirdb.org/cgi-bin/target_detail.cgi?targetID=2985982	297	55	http://www.mirdb.org/cgi-bin/mature_mir.cgi?name=hsa-miR-145-3p	STK17B	9262	serine/threonine kinase 17b
hsa-miR-145-3p	MIMAT0004601	2986012	http://www.mirdb.org/cgi-bin/target_detail.cgi?targetID=2986012	298	55	http://www.mirdb.org/cgi-bin/mature_mir.cgi?name=hsa-miR-145-3p	LRRTM1	347730	leucine rich repeat transmembrane neuronal 1
hsa-miR-145-3p	MIMAT0004601	2986030	http://www.mirdb.org/cgi-bin/target_detail.cgi?targetID=2986030	299	55	http://www.mirdb.org/cgi-bin/mature_mir.cgi?name=hsa-miR-145-3p	ZNF687	57592	zinc finger protein 687
hsa-miR-145-3p	MIMAT0004601	2985815	http://www.mirdb.org/cgi-bin/target_detail.cgi?targetID=2985815	300	55	http://www.mirdb.org/cgi-bin/mature_mir.cgi?name=hsa-miR-145-3p	ABHD14B	84836	abhydrolase domain containing 14B
hsa-miR-145-3p	MIMAT0004601	2985816	http://www.mirdb.org/cgi-bin/target_detail.cgi?targetID=2985816	301	55	http://www.mirdb.org/cgi-bin/mature_mir.cgi?name=hsa-miR-145-3p	TMEM119	338773	transmembrane protein 119
hsa-miR-145-3p	MIMAT0004601	2986041	http://www.mirdb.org/cgi-bin/target_detail.cgi?targetID=2986041	302	55	http://www.mirdb.org/cgi-bin/mature_mir.cgi?name=hsa-miR-145-3p	ZNF33B	7582	zinc finger protein 33B
hsa-miR-145-3p	MIMAT0004601	2985966	http://www.mirdb.org/cgi-bin/target_detail.cgi?targetID=2985966	303	55	http://www.mirdb.org/cgi-bin/mature_mir.cgi?name=hsa-miR-145-3p	INPP4A	3631	inositol polyphosphate-4-phosphatase type I A
hsa-miR-145-3p	MIMAT0004601	2986024	http://www.mirdb.org/cgi-bin/target_detail.cgi?targetID=2986024	304	54	http://www.mirdb.org/cgi-bin/mature_mir.cgi?name=hsa-miR-145-3p	MTDH	92140	metadherin
hsa-miR-145-3p	MIMAT0004601	2985900	http://www.mirdb.org/cgi-bin/target_detail.cgi?targetID=2985900	305	54	http://www.mirdb.org/cgi-bin/mature_mir.cgi?name=hsa-miR-145-3p	USP38	84640	ubiquitin specific peptidase 38
hsa-miR-145-3p	MIMAT0004601	2986079	http://www.mirdb.org/cgi-bin/target_detail.cgi?targetID=2986079	306	54	http://www.mirdb.org/cgi-bin/mature_mir.cgi?name=hsa-miR-145-3p	ZNF879	345462	zinc finger protein 879
hsa-miR-145-3p	MIMAT0004601	2985856	http://www.mirdb.org/cgi-bin/target_detail.cgi?targetID=2985856	307	54	http://www.mirdb.org/cgi-bin/mature_mir.cgi?name=hsa-miR-145-3p	CADM2	253559	cell adhesion molecule 2
hsa-miR-145-3p	MIMAT0004601	2985912	http://www.mirdb.org/cgi-bin/target_detail.cgi?targetID=2985912	308	54	http://www.mirdb.org/cgi-bin/mature_mir.cgi?name=hsa-miR-145-3p	ANGPTL3	27329	angiopoietin like 3
hsa-miR-145-3p	MIMAT0004601	2985890	http://www.mirdb.org/cgi-bin/target_detail.cgi?targetID=2985890	309	54	http://www.mirdb.org/cgi-bin/mature_mir.cgi?name=hsa-miR-145-3p	MPHOSPH6	10200	M-phase phosphoprotein 6
hsa-miR-145-3p	MIMAT0004601	2986172	http://www.mirdb.org/cgi-bin/target_detail.cgi?targetID=2986172	310	54	http://www.mirdb.org/cgi-bin/mature_mir.cgi?name=hsa-miR-145-3p	GRB2	2885	growth factor receptor bound protein 2
hsa-miR-145-3p	MIMAT0004601	2985972	http://www.mirdb.org/cgi-bin/target_detail.cgi?targetID=2985972	311	54	http://www.mirdb.org/cgi-bin/mature_mir.cgi?name=hsa-miR-145-3p	NBEA	26960	neurobeachin
hsa-miR-145-3p	MIMAT0004601	2985949	http://www.mirdb.org/cgi-bin/target_detail.cgi?targetID=2985949	312	54	http://www.mirdb.org/cgi-bin/mature_mir.cgi?name=hsa-miR-145-3p	HSD17B4	3295	hydroxysteroid 17-beta dehydrogenase 4
hsa-miR-145-3p	MIMAT0004601	2985996	http://www.mirdb.org/cgi-bin/target_detail.cgi?targetID=2985996	313	54	http://www.mirdb.org/cgi-bin/mature_mir.cgi?name=hsa-miR-145-3p	MGLL	11343	monoglyceride lipase
hsa-miR-145-3p	MIMAT0004601	2985989	http://www.mirdb.org/cgi-bin/target_detail.cgi?targetID=2985989	314	54	http://www.mirdb.org/cgi-bin/mature_mir.cgi?name=hsa-miR-145-3p	R3HDM1	23518	R3H domain containing 1
hsa-miR-145-3p	MIMAT0004601	2986115	http://www.mirdb.org/cgi-bin/target_detail.cgi?targetID=2986115	315	54	http://www.mirdb.org/cgi-bin/mature_mir.cgi?name=hsa-miR-145-3p	RBPJ	3516	recombination signal binding protein for immunoglobulin kappa J region
hsa-miR-145-3p	MIMAT0004601	2985826	http://www.mirdb.org/cgi-bin/target_detail.cgi?targetID=2985826	316	54	http://www.mirdb.org/cgi-bin/mature_mir.cgi?name=hsa-miR-145-3p	MPP3	4356	membrane palmitoylated protein 3
hsa-miR-145-3p	MIMAT0004601	2986171	http://www.mirdb.org/cgi-bin/target_detail.cgi?targetID=2986171	317	54	http://www.mirdb.org/cgi-bin/mature_mir.cgi?name=hsa-miR-145-3p	PLPBP	11212	pyridoxal phosphate binding protein
hsa-miR-145-3p	MIMAT0004601	2986141	http://www.mirdb.org/cgi-bin/target_detail.cgi?targetID=2986141	318	53	http://www.mirdb.org/cgi-bin/mature_mir.cgi?name=hsa-miR-145-3p	PNLIPRP3	119548	pancreatic lipase related protein 3
hsa-miR-145-3p	MIMAT0004601	2985865	http://www.mirdb.org/cgi-bin/target_detail.cgi?targetID=2985865	319	53	http://www.mirdb.org/cgi-bin/mature_mir.cgi?name=hsa-miR-145-3p	FAM227A	646851	family with sequence similarity 227 member A
hsa-miR-145-3p	MIMAT0004601	2985838	http://www.mirdb.org/cgi-bin/target_detail.cgi?targetID=2985838	320	53	http://www.mirdb.org/cgi-bin/mature_mir.cgi?name=hsa-miR-145-3p	PSMB11	122706	proteasome subunit beta 11
hsa-miR-145-3p	MIMAT0004601	2985855	http://www.mirdb.org/cgi-bin/target_detail.cgi?targetID=2985855	321	53	http://www.mirdb.org/cgi-bin/mature_mir.cgi?name=hsa-miR-145-3p	ZFHX4	79776	zinc finger homeobox 4
hsa-miR-145-3p	MIMAT0004601	2986163	http://www.mirdb.org/cgi-bin/target_detail.cgi?targetID=2986163	322	53	http://www.mirdb.org/cgi-bin/mature_mir.cgi?name=hsa-miR-145-3p	VEZF1	7716	vascular endothelial zinc finger 1
hsa-miR-145-3p	MIMAT0004601	2985839	http://www.mirdb.org/cgi-bin/target_detail.cgi?targetID=2985839	323	53	http://www.mirdb.org/cgi-bin/mature_mir.cgi?name=hsa-miR-145-3p	VWA8	23078	von Willebrand factor A domain containing 8
hsa-miR-145-3p	MIMAT0004601	2986137	http://www.mirdb.org/cgi-bin/target_detail.cgi?targetID=2986137	324	53	http://www.mirdb.org/cgi-bin/mature_mir.cgi?name=hsa-miR-145-3p	FAM228B	375190	family with sequence similarity 228 member B
hsa-miR-145-3p	MIMAT0004601	2985910	http://www.mirdb.org/cgi-bin/target_detail.cgi?targetID=2985910	325	53	http://www.mirdb.org/cgi-bin/mature_mir.cgi?name=hsa-miR-145-3p	THOC2	57187	THO complex 2
hsa-miR-145-3p	MIMAT0004601	2985941	http://www.mirdb.org/cgi-bin/target_detail.cgi?targetID=2985941	326	53	http://www.mirdb.org/cgi-bin/mature_mir.cgi?name=hsa-miR-145-3p	C11orf71	54494	chromosome 11 open reading frame 71
hsa-miR-145-3p	MIMAT0004601	2985858	http://www.mirdb.org/cgi-bin/target_detail.cgi?targetID=2985858	327	53	http://www.mirdb.org/cgi-bin/mature_mir.cgi?name=hsa-miR-145-3p	PLEKHF2	79666	pleckstrin homology and FYVE domain containing 2
hsa-miR-145-3p	MIMAT0004601	2985923	http://www.mirdb.org/cgi-bin/target_detail.cgi?targetID=2985923	328	52	http://www.mirdb.org/cgi-bin/mature_mir.cgi?name=hsa-miR-145-3p	ZFYVE1	53349	zinc finger FYVE-type containing 1
hsa-miR-145-3p	MIMAT0004601	2985849	http://www.mirdb.org/cgi-bin/target_detail.cgi?targetID=2985849	329	52	http://www.mirdb.org/cgi-bin/mature_mir.cgi?name=hsa-miR-145-3p	SMG7	9887	SMG7, nonsense mediated mRNA decay factor
hsa-miR-145-3p	MIMAT0004601	2986173	http://www.mirdb.org/cgi-bin/target_detail.cgi?targetID=2986173	330	52	http://www.mirdb.org/cgi-bin/mature_mir.cgi?name=hsa-miR-145-3p	ZNF181	339318	zinc finger protein 181
hsa-miR-145-3p	MIMAT0004601	2986108	http://www.mirdb.org/cgi-bin/target_detail.cgi?targetID=2986108	331	52	http://www.mirdb.org/cgi-bin/mature_mir.cgi?name=hsa-miR-145-3p	BEND6	221336	BEN domain containing 6
hsa-miR-145-3p	MIMAT0004601	2985835	http://www.mirdb.org/cgi-bin/target_detail.cgi?targetID=2985835	332	52	http://www.mirdb.org/cgi-bin/mature_mir.cgi?name=hsa-miR-145-3p	LRRIQ3	127255	leucine rich repeats and IQ motif containing 3
hsa-miR-145-3p	MIMAT0004601	2986105	http://www.mirdb.org/cgi-bin/target_detail.cgi?targetID=2986105	333	52	http://www.mirdb.org/cgi-bin/mature_mir.cgi?name=hsa-miR-145-3p	TRIM23	373	tripartite motif containing 23
hsa-miR-145-3p	MIMAT0004601	2985984	http://www.mirdb.org/cgi-bin/target_detail.cgi?targetID=2985984	334	52	http://www.mirdb.org/cgi-bin/mature_mir.cgi?name=hsa-miR-145-3p	C11orf54	28970	chromosome 11 open reading frame 54
hsa-miR-145-3p	MIMAT0004601	2986039	http://www.mirdb.org/cgi-bin/target_detail.cgi?targetID=2986039	335	52	http://www.mirdb.org/cgi-bin/mature_mir.cgi?name=hsa-miR-145-3p	TRADD	8717	TNFRSF1A associated via death domain
hsa-miR-145-3p	MIMAT0004601	2986073	http://www.mirdb.org/cgi-bin/target_detail.cgi?targetID=2986073	336	52	http://www.mirdb.org/cgi-bin/mature_mir.cgi?name=hsa-miR-145-3p	MAPK14	1432	mitogen-activated protein kinase 14
hsa-miR-145-3p	MIMAT0004601	2985884	http://www.mirdb.org/cgi-bin/target_detail.cgi?targetID=2985884	337	52	http://www.mirdb.org/cgi-bin/mature_mir.cgi?name=hsa-miR-145-3p	HBEGF	1839	heparin binding EGF like growth factor
hsa-miR-145-3p	MIMAT0004601	2985862	http://www.mirdb.org/cgi-bin/target_detail.cgi?targetID=2985862	338	52	http://www.mirdb.org/cgi-bin/mature_mir.cgi?name=hsa-miR-145-3p	NCOA3	8202	nuclear receptor coactivator 3
hsa-miR-145-3p	MIMAT0004601	2985956	http://www.mirdb.org/cgi-bin/target_detail.cgi?targetID=2985956	339	52	http://www.mirdb.org/cgi-bin/mature_mir.cgi?name=hsa-miR-145-3p	CNTN5	53942	contactin 5
hsa-miR-145-3p	MIMAT0004601	2985908	http://www.mirdb.org/cgi-bin/target_detail.cgi?targetID=2985908	340	52	http://www.mirdb.org/cgi-bin/mature_mir.cgi?name=hsa-miR-145-3p	CDK13	8621	cyclin dependent kinase 13
hsa-miR-145-3p	MIMAT0004601	2985875	http://www.mirdb.org/cgi-bin/target_detail.cgi?targetID=2985875	341	51	http://www.mirdb.org/cgi-bin/mature_mir.cgi?name=hsa-miR-145-3p	CLRN1	7401	clarin 1
hsa-miR-145-3p	MIMAT0004601	2986106	http://www.mirdb.org/cgi-bin/target_detail.cgi?targetID=2986106	342	51	http://www.mirdb.org/cgi-bin/mature_mir.cgi?name=hsa-miR-145-3p	ATP6V1G2	534	ATPase H+ transporting V1 subunit G2
hsa-miR-145-3p	MIMAT0004601	2986133	http://www.mirdb.org/cgi-bin/target_detail.cgi?targetID=2986133	343	51	http://www.mirdb.org/cgi-bin/mature_mir.cgi?name=hsa-miR-145-3p	KCND2	3751	potassium voltage-gated channel subfamily D member 2
hsa-miR-145-3p	MIMAT0004601	2986091	http://www.mirdb.org/cgi-bin/target_detail.cgi?targetID=2986091	344	51	http://www.mirdb.org/cgi-bin/mature_mir.cgi?name=hsa-miR-145-3p	HAND1	9421	heart and neural crest derivatives expressed 1
hsa-miR-145-3p	MIMAT0004601	2986067	http://www.mirdb.org/cgi-bin/target_detail.cgi?targetID=2986067	345	50	http://www.mirdb.org/cgi-bin/mature_mir.cgi?name=hsa-miR-145-3p	ARL6	84100	ADP ribosylation factor like GTPase 6
hsa-miR-145-3p	MIMAT0004601	2986014	http://www.mirdb.org/cgi-bin/target_detail.cgi?targetID=2986014	346	50	http://www.mirdb.org/cgi-bin/mature_mir.cgi?name=hsa-miR-145-3p	KLHL5	51088	kelch like family member 5
hsa-miR-145-3p	MIMAT0004601	2986026	http://www.mirdb.org/cgi-bin/target_detail.cgi?targetID=2986026	347	50	http://www.mirdb.org/cgi-bin/mature_mir.cgi?name=hsa-miR-145-3p	NNT	23530	nicotinamide nucleotide transhydrogenase
hsa-miR-145-3p	MIMAT0004601	2986170	http://www.mirdb.org/cgi-bin/target_detail.cgi?targetID=2986170	348	50	http://www.mirdb.org/cgi-bin/mature_mir.cgi?name=hsa-miR-145-3p	ARL3	403	ADP ribosylation factor like GTPase 3
hsa-miR-145-3p	MIMAT0004601	2986044	http://www.mirdb.org/cgi-bin/target_detail.cgi?targetID=2986044	349	50	http://www.mirdb.org/cgi-bin/mature_mir.cgi?name=hsa-miR-145-3p	PLPP6	403313	phospholipid phosphatase 6
hsa-miR-145-3p	MIMAT0004601	2986103	http://www.mirdb.org/cgi-bin/target_detail.cgi?targetID=2986103	350	50	http://www.mirdb.org/cgi-bin/mature_mir.cgi?name=hsa-miR-145-3p	MZT1	440145	mitotic spindle organizing protein 1
hsa-miR-145-3p	MIMAT0004601	2986127	http://www.mirdb.org/cgi-bin/target_detail.cgi?targetID=2986127	351	50	http://www.mirdb.org/cgi-bin/mature_mir.cgi?name=hsa-miR-145-3p	TNK2	10188	tyrosine kinase non receptor 2
hsa-miR-145-3p	MIMAT0004601	2986116	http://www.mirdb.org/cgi-bin/target_detail.cgi?targetID=2986116	352	50	http://www.mirdb.org/cgi-bin/mature_mir.cgi?name=hsa-miR-145-3p	FRS2	10818	fibroblast growth factor receptor substrate 2
hsa-miR-145-3p	MIMAT0004601	2985848	http://www.mirdb.org/cgi-bin/target_detail.cgi?targetID=2985848	353	50	http://www.mirdb.org/cgi-bin/mature_mir.cgi?name=hsa-miR-145-3p	VIRMA	25962	vir like m6A methyltransferase associated
hsa-miR-145-3p	MIMAT0004601	2985847	http://www.mirdb.org/cgi-bin/target_detail.cgi?targetID=2985847	354	50	http://www.mirdb.org/cgi-bin/mature_mir.cgi?name=hsa-miR-145-3p	PDGFRB	5159	platelet derived growth factor receptor beta
hsa-miR-145-3p	MIMAT0004601	2985866	http://www.mirdb.org/cgi-bin/target_detail.cgi?targetID=2985866	355	50	http://www.mirdb.org/cgi-bin/mature_mir.cgi?name=hsa-miR-145-3p	TMEM121	80757	transmembrane protein 121
hsa-miR-145-3p	MIMAT0004601	2985843	http://www.mirdb.org/cgi-bin/target_detail.cgi?targetID=2985843	356	50	http://www.mirdb.org/cgi-bin/mature_mir.cgi?name=hsa-miR-145-3p	DDC	1644	dopa decarboxylase
hsa-miR-145-3p	MIMAT0004601	2985868	http://www.mirdb.org/cgi-bin/target_detail.cgi?targetID=2985868	357	50	http://www.mirdb.org/cgi-bin/mature_mir.cgi?name=hsa-miR-145-3p	KBTBD8	84541	kelch repeat and BTB domain containing 8
hsa-miR-145-3p	MIMAT0004601	2985960	http://www.mirdb.org/cgi-bin/target_detail.cgi?targetID=2985960	358	50	http://www.mirdb.org/cgi-bin/mature_mir.cgi?name=hsa-miR-145-3p	PAX8	7849	paired box 8
hsa-miR-145-3p	MIMAT0004601	2985870	http://www.mirdb.org/cgi-bin/target_detail.cgi?targetID=2985870	359	50	http://www.mirdb.org/cgi-bin/mature_mir.cgi?name=hsa-miR-145-3p	MYO1E	4643	myosin IE
hsa-miR-145-3p	MIMAT0004601	2986142	http://www.mirdb.org/cgi-bin/target_detail.cgi?targetID=2986142	360	50	http://www.mirdb.org/cgi-bin/mature_mir.cgi?name=hsa-miR-145-3p	DCAF4L2	138009	DDB1 and CUL4 associated factor 4 like 2
hsa-miR-145-3p	MIMAT0004601	2985845	http://www.mirdb.org/cgi-bin/target_detail.cgi?targetID=2985845	361	50	http://www.mirdb.org/cgi-bin/mature_mir.cgi?name=hsa-miR-145-3p	PAX3	5077	paired box 3
hsa-miR-181b-3p	MIMAT0022692	301273	http://www.mirdb.org/cgi-bin/target_detail.cgi?targetID=301273	1	100	http://www.mirdb.org/cgi-bin/mature_mir.cgi?name=hsa-miR-181b-3p	PLCXD3	345557	phosphatidylinositol specific phospholipase C X domain containing 3
hsa-miR-181b-3p	MIMAT0022692	301437	http://www.mirdb.org/cgi-bin/target_detail.cgi?targetID=301437	2	99	http://www.mirdb.org/cgi-bin/mature_mir.cgi?name=hsa-miR-181b-3p	FBXW11	23291	F-box and WD repeat domain containing 11
hsa-miR-181b-3p	MIMAT0022692	301258	http://www.mirdb.org/cgi-bin/target_detail.cgi?targetID=301258	3	99	http://www.mirdb.org/cgi-bin/mature_mir.cgi?name=hsa-miR-181b-3p	YWHAG	7532	tyrosine 3-monooxygenase/tryptophan 5-monooxygenase activation protein gamma
hsa-miR-181b-3p	MIMAT0022692	301424	http://www.mirdb.org/cgi-bin/target_detail.cgi?targetID=301424	4	99	http://www.mirdb.org/cgi-bin/mature_mir.cgi?name=hsa-miR-181b-3p	RO60	6738	Ro60, Y RNA binding protein
hsa-miR-181b-3p	MIMAT0022692	300962	http://www.mirdb.org/cgi-bin/target_detail.cgi?targetID=300962	5	98	http://www.mirdb.org/cgi-bin/mature_mir.cgi?name=hsa-miR-181b-3p	MATR3	9782	matrin 3
hsa-miR-181b-3p	MIMAT0022692	301407	http://www.mirdb.org/cgi-bin/target_detail.cgi?targetID=301407	6	98	http://www.mirdb.org/cgi-bin/mature_mir.cgi?name=hsa-miR-181b-3p	CCN1	3491	cellular communication network factor 1
hsa-miR-181b-3p	MIMAT0022692	301015	http://www.mirdb.org/cgi-bin/target_detail.cgi?targetID=301015	7	98	http://www.mirdb.org/cgi-bin/mature_mir.cgi?name=hsa-miR-181b-3p	MEX3B	84206	mex-3 RNA binding family member B
hsa-miR-181b-3p	MIMAT0022692	300922	http://www.mirdb.org/cgi-bin/target_detail.cgi?targetID=300922	8	98	http://www.mirdb.org/cgi-bin/mature_mir.cgi?name=hsa-miR-181b-3p	HECW2	57520	HECT, C2 and WW domain containing E3 ubiquitin protein ligase 2
hsa-miR-181b-3p	MIMAT0022692	301420	http://www.mirdb.org/cgi-bin/target_detail.cgi?targetID=301420	9	98	http://www.mirdb.org/cgi-bin/mature_mir.cgi?name=hsa-miR-181b-3p	SP4	6671	Sp4 transcription factor
hsa-miR-181b-3p	MIMAT0022692	301227	http://www.mirdb.org/cgi-bin/target_detail.cgi?targetID=301227	10	98	http://www.mirdb.org/cgi-bin/mature_mir.cgi?name=hsa-miR-181b-3p	ZDHHC17	23390	zinc finger DHHC-type containing 17
hsa-miR-181b-3p	MIMAT0022692	301395	http://www.mirdb.org/cgi-bin/target_detail.cgi?targetID=301395	11	98	http://www.mirdb.org/cgi-bin/mature_mir.cgi?name=hsa-miR-181b-3p	CEP135	9662	centrosomal protein 135
hsa-miR-181b-3p	MIMAT0022692	301120	http://www.mirdb.org/cgi-bin/target_detail.cgi?targetID=301120	12	98	http://www.mirdb.org/cgi-bin/mature_mir.cgi?name=hsa-miR-181b-3p	DUSP16	80824	dual specificity phosphatase 16
hsa-miR-181b-3p	MIMAT0022692	300891	http://www.mirdb.org/cgi-bin/target_detail.cgi?targetID=300891	13	97	http://www.mirdb.org/cgi-bin/mature_mir.cgi?name=hsa-miR-181b-3p	HMCN1	83872	hemicentin 1
hsa-miR-181b-3p	MIMAT0022692	301036	http://www.mirdb.org/cgi-bin/target_detail.cgi?targetID=301036	14	97	http://www.mirdb.org/cgi-bin/mature_mir.cgi?name=hsa-miR-181b-3p	NR3C1	2908	nuclear receptor subfamily 3 group C member 1
hsa-miR-181b-3p	MIMAT0022692	300924	http://www.mirdb.org/cgi-bin/target_detail.cgi?targetID=300924	15	97	http://www.mirdb.org/cgi-bin/mature_mir.cgi?name=hsa-miR-181b-3p	SPTBN1	6711	spectrin beta, non-erythrocytic 1
hsa-miR-181b-3p	MIMAT0022692	301087	http://www.mirdb.org/cgi-bin/target_detail.cgi?targetID=301087	16	97	http://www.mirdb.org/cgi-bin/mature_mir.cgi?name=hsa-miR-181b-3p	GUCY1A2	2977	guanylate cyclase 1 soluble subunit alpha 2
hsa-miR-181b-3p	MIMAT0022692	301269	http://www.mirdb.org/cgi-bin/target_detail.cgi?targetID=301269	17	96	http://www.mirdb.org/cgi-bin/mature_mir.cgi?name=hsa-miR-181b-3p	ZHX1	11244	zinc fingers and homeoboxes 1
hsa-miR-181b-3p	MIMAT0022692	300950	http://www.mirdb.org/cgi-bin/target_detail.cgi?targetID=300950	18	96	http://www.mirdb.org/cgi-bin/mature_mir.cgi?name=hsa-miR-181b-3p	DDX3X	1654	DEAD-box helicase 3 X-linked
hsa-miR-181b-3p	MIMAT0022692	301401	http://www.mirdb.org/cgi-bin/target_detail.cgi?targetID=301401	19	96	http://www.mirdb.org/cgi-bin/mature_mir.cgi?name=hsa-miR-181b-3p	SEMA3C	10512	semaphorin 3C
hsa-miR-181b-3p	MIMAT0022692	300766	http://www.mirdb.org/cgi-bin/target_detail.cgi?targetID=300766	20	96	http://www.mirdb.org/cgi-bin/mature_mir.cgi?name=hsa-miR-181b-3p	KPNA1	3836	karyopherin subunit alpha 1
hsa-miR-181b-3p	MIMAT0022692	300943	http://www.mirdb.org/cgi-bin/target_detail.cgi?targetID=300943	21	95	http://www.mirdb.org/cgi-bin/mature_mir.cgi?name=hsa-miR-181b-3p	RAP2C	57826	RAP2C, member of RAS oncogene family
hsa-miR-181b-3p	MIMAT0022692	301014	http://www.mirdb.org/cgi-bin/target_detail.cgi?targetID=301014	22	94	http://www.mirdb.org/cgi-bin/mature_mir.cgi?name=hsa-miR-181b-3p	RAB28	9364	RAB28, member RAS oncogene family
hsa-miR-181b-3p	MIMAT0022692	300981	http://www.mirdb.org/cgi-bin/target_detail.cgi?targetID=300981	23	94	http://www.mirdb.org/cgi-bin/mature_mir.cgi?name=hsa-miR-181b-3p	NKAIN2	154215	sodium/potassium transporting ATPase interacting 2
hsa-miR-181b-3p	MIMAT0022692	301264	http://www.mirdb.org/cgi-bin/target_detail.cgi?targetID=301264	24	94	http://www.mirdb.org/cgi-bin/mature_mir.cgi?name=hsa-miR-181b-3p	TBC1D9	23158	TBC1 domain family member 9
hsa-miR-181b-3p	MIMAT0022692	301276	http://www.mirdb.org/cgi-bin/target_detail.cgi?targetID=301276	25	94	http://www.mirdb.org/cgi-bin/mature_mir.cgi?name=hsa-miR-181b-3p	ARIH1	25820	ariadne RBR E3 ubiquitin protein ligase 1
hsa-miR-181b-3p	MIMAT0022692	300875	http://www.mirdb.org/cgi-bin/target_detail.cgi?targetID=300875	26	94	http://www.mirdb.org/cgi-bin/mature_mir.cgi?name=hsa-miR-181b-3p	NAV3	89795	neuron navigator 3
hsa-miR-181b-3p	MIMAT0022692	301192	http://www.mirdb.org/cgi-bin/target_detail.cgi?targetID=301192	27	94	http://www.mirdb.org/cgi-bin/mature_mir.cgi?name=hsa-miR-181b-3p	KLF12	11278	Kruppel like factor 12
hsa-miR-181b-3p	MIMAT0022692	300942	http://www.mirdb.org/cgi-bin/target_detail.cgi?targetID=300942	28	94	http://www.mirdb.org/cgi-bin/mature_mir.cgi?name=hsa-miR-181b-3p	WDSUB1	151525	WD repeat, sterile alpha motif and U-box domain containing 1
hsa-miR-181b-3p	MIMAT0022692	301457	http://www.mirdb.org/cgi-bin/target_detail.cgi?targetID=301457	29	94	http://www.mirdb.org/cgi-bin/mature_mir.cgi?name=hsa-miR-181b-3p	LACC1	144811	laccase domain containing 1
hsa-miR-181b-3p	MIMAT0022692	300876	http://www.mirdb.org/cgi-bin/target_detail.cgi?targetID=300876	30	93	http://www.mirdb.org/cgi-bin/mature_mir.cgi?name=hsa-miR-181b-3p	SLC1A2	6506	solute carrier family 1 member 2
hsa-miR-181b-3p	MIMAT0022692	301377	http://www.mirdb.org/cgi-bin/target_detail.cgi?targetID=301377	31	93	http://www.mirdb.org/cgi-bin/mature_mir.cgi?name=hsa-miR-181b-3p	CSDE1	7812	cold shock domain containing E1
hsa-miR-181b-3p	MIMAT0022692	300991	http://www.mirdb.org/cgi-bin/target_detail.cgi?targetID=300991	32	93	http://www.mirdb.org/cgi-bin/mature_mir.cgi?name=hsa-miR-181b-3p	XBP1	7494	X-box binding protein 1
hsa-miR-181b-3p	MIMAT0022692	300802	http://www.mirdb.org/cgi-bin/target_detail.cgi?targetID=300802	33	93	http://www.mirdb.org/cgi-bin/mature_mir.cgi?name=hsa-miR-181b-3p	ZNF280D	54816	zinc finger protein 280D
hsa-miR-181b-3p	MIMAT0022692	301095	http://www.mirdb.org/cgi-bin/target_detail.cgi?targetID=301095	34	93	http://www.mirdb.org/cgi-bin/mature_mir.cgi?name=hsa-miR-181b-3p	ROR1	4919	receptor tyrosine kinase like orphan receptor 1
hsa-miR-181b-3p	MIMAT0022692	301379	http://www.mirdb.org/cgi-bin/target_detail.cgi?targetID=301379	35	93	http://www.mirdb.org/cgi-bin/mature_mir.cgi?name=hsa-miR-181b-3p	CPOX	1371	coproporphyrinogen oxidase
hsa-miR-181b-3p	MIMAT0022692	300887	http://www.mirdb.org/cgi-bin/target_detail.cgi?targetID=300887	36	93	http://www.mirdb.org/cgi-bin/mature_mir.cgi?name=hsa-miR-181b-3p	ATRX	546	ATRX, chromatin remodeler
hsa-miR-181b-3p	MIMAT0022692	301238	http://www.mirdb.org/cgi-bin/target_detail.cgi?targetID=301238	37	93	http://www.mirdb.org/cgi-bin/mature_mir.cgi?name=hsa-miR-181b-3p	XPNPEP1	7511	X-prolyl aminopeptidase 1
hsa-miR-181b-3p	MIMAT0022692	301244	http://www.mirdb.org/cgi-bin/target_detail.cgi?targetID=301244	38	93	http://www.mirdb.org/cgi-bin/mature_mir.cgi?name=hsa-miR-181b-3p	ARPC5	10092	actin related protein 2/3 complex subunit 5
hsa-miR-181b-3p	MIMAT0022692	301298	http://www.mirdb.org/cgi-bin/target_detail.cgi?targetID=301298	39	93	http://www.mirdb.org/cgi-bin/mature_mir.cgi?name=hsa-miR-181b-3p	E2F5	1875	E2F transcription factor 5
hsa-miR-181b-3p	MIMAT0022692	300928	http://www.mirdb.org/cgi-bin/target_detail.cgi?targetID=300928	40	93	http://www.mirdb.org/cgi-bin/mature_mir.cgi?name=hsa-miR-181b-3p	CKS2	1164	CDC28 protein kinase regulatory subunit 2
hsa-miR-181b-3p	MIMAT0022692	300920	http://www.mirdb.org/cgi-bin/target_detail.cgi?targetID=300920	41	93	http://www.mirdb.org/cgi-bin/mature_mir.cgi?name=hsa-miR-181b-3p	SNX30	401548	sorting nexin family member 30
hsa-miR-181b-3p	MIMAT0022692	301344	http://www.mirdb.org/cgi-bin/target_detail.cgi?targetID=301344	42	93	http://www.mirdb.org/cgi-bin/mature_mir.cgi?name=hsa-miR-181b-3p	CHIC1	53344	cysteine rich hydrophobic domain 1
hsa-miR-181b-3p	MIMAT0022692	300968	http://www.mirdb.org/cgi-bin/target_detail.cgi?targetID=300968	43	93	http://www.mirdb.org/cgi-bin/mature_mir.cgi?name=hsa-miR-181b-3p	PRXL2C	195827	peroxiredoxin like 2C
hsa-miR-181b-3p	MIMAT0022692	301147	http://www.mirdb.org/cgi-bin/target_detail.cgi?targetID=301147	44	93	http://www.mirdb.org/cgi-bin/mature_mir.cgi?name=hsa-miR-181b-3p	TIPARP	25976	TCDD inducible poly(ADP-ribose) polymerase
hsa-miR-181b-3p	MIMAT0022692	300754	http://www.mirdb.org/cgi-bin/target_detail.cgi?targetID=300754	45	93	http://www.mirdb.org/cgi-bin/mature_mir.cgi?name=hsa-miR-181b-3p	APH1B	83464	aph-1 homolog B, gamma-secretase subunit
hsa-miR-181b-3p	MIMAT0022692	301427	http://www.mirdb.org/cgi-bin/target_detail.cgi?targetID=301427	46	93	http://www.mirdb.org/cgi-bin/mature_mir.cgi?name=hsa-miR-181b-3p	DDX3Y	8653	DEAD-box helicase 3 Y-linked
hsa-miR-181b-3p	MIMAT0022692	301141	http://www.mirdb.org/cgi-bin/target_detail.cgi?targetID=301141	47	93	http://www.mirdb.org/cgi-bin/mature_mir.cgi?name=hsa-miR-181b-3p	OTULINL	54491	OTU deubiquitinase with linear linkage specificity like
hsa-miR-181b-3p	MIMAT0022692	300869	http://www.mirdb.org/cgi-bin/target_detail.cgi?targetID=300869	48	92	http://www.mirdb.org/cgi-bin/mature_mir.cgi?name=hsa-miR-181b-3p	MAMDC2	256691	MAM domain containing 2
hsa-miR-181b-3p	MIMAT0022692	301144	http://www.mirdb.org/cgi-bin/target_detail.cgi?targetID=301144	49	92	http://www.mirdb.org/cgi-bin/mature_mir.cgi?name=hsa-miR-181b-3p	ZNF37A	7587	zinc finger protein 37A
hsa-miR-181b-3p	MIMAT0022692	301386	http://www.mirdb.org/cgi-bin/target_detail.cgi?targetID=301386	50	92	http://www.mirdb.org/cgi-bin/mature_mir.cgi?name=hsa-miR-181b-3p	SOWAHB	345079	sosondowah ankyrin repeat domain family member B
hsa-miR-181b-3p	MIMAT0022692	301056	http://www.mirdb.org/cgi-bin/target_detail.cgi?targetID=301056	51	92	http://www.mirdb.org/cgi-bin/mature_mir.cgi?name=hsa-miR-181b-3p	ATAD1	84896	ATPase family, AAA domain containing 1
hsa-miR-181b-3p	MIMAT0022692	301302	http://www.mirdb.org/cgi-bin/target_detail.cgi?targetID=301302	52	92	http://www.mirdb.org/cgi-bin/mature_mir.cgi?name=hsa-miR-181b-3p	DKC1	1736	dyskerin pseudouridine synthase 1
hsa-miR-181b-3p	MIMAT0022692	301283	http://www.mirdb.org/cgi-bin/target_detail.cgi?targetID=301283	53	92	http://www.mirdb.org/cgi-bin/mature_mir.cgi?name=hsa-miR-181b-3p	FAM20C	56975	FAM20C, golgi associated secretory pathway kinase
hsa-miR-181b-3p	MIMAT0022692	301068	http://www.mirdb.org/cgi-bin/target_detail.cgi?targetID=301068	54	92	http://www.mirdb.org/cgi-bin/mature_mir.cgi?name=hsa-miR-181b-3p	PCDH19	57526	protocadherin 19
hsa-miR-181b-3p	MIMAT0022692	300748	http://www.mirdb.org/cgi-bin/target_detail.cgi?targetID=300748	55	92	http://www.mirdb.org/cgi-bin/mature_mir.cgi?name=hsa-miR-181b-3p	DR1	1810	down-regulator of transcription 1
hsa-miR-181b-3p	MIMAT0022692	301441	http://www.mirdb.org/cgi-bin/target_detail.cgi?targetID=301441	56	92	http://www.mirdb.org/cgi-bin/mature_mir.cgi?name=hsa-miR-181b-3p	ZNF804A	91752	zinc finger protein 804A
hsa-miR-181b-3p	MIMAT0022692	300768	http://www.mirdb.org/cgi-bin/target_detail.cgi?targetID=300768	57	92	http://www.mirdb.org/cgi-bin/mature_mir.cgi?name=hsa-miR-181b-3p	OSCP1	127700	organic solute carrier partner 1
hsa-miR-181b-3p	MIMAT0022692	301301	http://www.mirdb.org/cgi-bin/target_detail.cgi?targetID=301301	58	91	http://www.mirdb.org/cgi-bin/mature_mir.cgi?name=hsa-miR-181b-3p	POU2F1	5451	POU class 2 homeobox 1
hsa-miR-181b-3p	MIMAT0022692	300801	http://www.mirdb.org/cgi-bin/target_detail.cgi?targetID=300801	59	91	http://www.mirdb.org/cgi-bin/mature_mir.cgi?name=hsa-miR-181b-3p	CCSER1	401145	coiled-coil serine rich protein 1
hsa-miR-181b-3p	MIMAT0022692	300881	http://www.mirdb.org/cgi-bin/target_detail.cgi?targetID=300881	60	91	http://www.mirdb.org/cgi-bin/mature_mir.cgi?name=hsa-miR-181b-3p	FGFR2	2263	fibroblast growth factor receptor 2
hsa-miR-181b-3p	MIMAT0022692	301130	http://www.mirdb.org/cgi-bin/target_detail.cgi?targetID=301130	61	91	http://www.mirdb.org/cgi-bin/mature_mir.cgi?name=hsa-miR-181b-3p	MBNL3	55796	muscleblind like splicing regulator 3
hsa-miR-181b-3p	MIMAT0022692	301142	http://www.mirdb.org/cgi-bin/target_detail.cgi?targetID=301142	62	91	http://www.mirdb.org/cgi-bin/mature_mir.cgi?name=hsa-miR-181b-3p	ZNF275	10838	zinc finger protein 275
hsa-miR-181b-3p	MIMAT0022692	301314	http://www.mirdb.org/cgi-bin/target_detail.cgi?targetID=301314	63	91	http://www.mirdb.org/cgi-bin/mature_mir.cgi?name=hsa-miR-181b-3p	MTMR3	8897	myotubularin related protein 3
hsa-miR-181b-3p	MIMAT0022692	301349	http://www.mirdb.org/cgi-bin/target_detail.cgi?targetID=301349	64	91	http://www.mirdb.org/cgi-bin/mature_mir.cgi?name=hsa-miR-181b-3p	TNRC6B	23112	trinucleotide repeat containing 6B
hsa-miR-181b-3p	MIMAT0022692	301409	http://www.mirdb.org/cgi-bin/target_detail.cgi?targetID=301409	65	91	http://www.mirdb.org/cgi-bin/mature_mir.cgi?name=hsa-miR-181b-3p	EXOC5	10640	exocyst complex component 5
hsa-miR-181b-3p	MIMAT0022692	301259	http://www.mirdb.org/cgi-bin/target_detail.cgi?targetID=301259	66	91	http://www.mirdb.org/cgi-bin/mature_mir.cgi?name=hsa-miR-181b-3p	SMARCC1	6599	SWI/SNF related, matrix associated, actin dependent regulator of chromatin subfamily c member 1
hsa-miR-181b-3p	MIMAT0022692	300851	http://www.mirdb.org/cgi-bin/target_detail.cgi?targetID=300851	67	91	http://www.mirdb.org/cgi-bin/mature_mir.cgi?name=hsa-miR-181b-3p	AUNIP	79000	aurora kinase A and ninein interacting protein
hsa-miR-181b-3p	MIMAT0022692	301190	http://www.mirdb.org/cgi-bin/target_detail.cgi?targetID=301190	68	91	http://www.mirdb.org/cgi-bin/mature_mir.cgi?name=hsa-miR-181b-3p	THRB	7068	thyroid hormone receptor beta
hsa-miR-181b-3p	MIMAT0022692	301160	http://www.mirdb.org/cgi-bin/target_detail.cgi?targetID=301160	69	90	http://www.mirdb.org/cgi-bin/mature_mir.cgi?name=hsa-miR-181b-3p	EBPL	84650	EBP like
hsa-miR-181b-3p	MIMAT0022692	301017	http://www.mirdb.org/cgi-bin/target_detail.cgi?targetID=301017	70	90	http://www.mirdb.org/cgi-bin/mature_mir.cgi?name=hsa-miR-181b-3p	ANKRD44	91526	ankyrin repeat domain 44
hsa-miR-181b-3p	MIMAT0022692	301081	http://www.mirdb.org/cgi-bin/target_detail.cgi?targetID=301081	71	90	http://www.mirdb.org/cgi-bin/mature_mir.cgi?name=hsa-miR-181b-3p	SEL1L	6400	SEL1L, ERAD E3 ligase adaptor subunit
hsa-miR-181b-3p	MIMAT0022692	301018	http://www.mirdb.org/cgi-bin/target_detail.cgi?targetID=301018	72	90	http://www.mirdb.org/cgi-bin/mature_mir.cgi?name=hsa-miR-181b-3p	FAM135A	57579	family with sequence similarity 135 member A
hsa-miR-181b-3p	MIMAT0022692	301026	http://www.mirdb.org/cgi-bin/target_detail.cgi?targetID=301026	73	90	http://www.mirdb.org/cgi-bin/mature_mir.cgi?name=hsa-miR-181b-3p	ARL5B	221079	ADP ribosylation factor like GTPase 5B
hsa-miR-181b-3p	MIMAT0022692	301187	http://www.mirdb.org/cgi-bin/target_detail.cgi?targetID=301187	74	90	http://www.mirdb.org/cgi-bin/mature_mir.cgi?name=hsa-miR-181b-3p	BOD1L1	259282	biorientation of chromosomes in cell division 1 like 1
hsa-miR-181b-3p	MIMAT0022692	300847	http://www.mirdb.org/cgi-bin/target_detail.cgi?targetID=300847	75	90	http://www.mirdb.org/cgi-bin/mature_mir.cgi?name=hsa-miR-181b-3p	FAM217A	222826	family with sequence similarity 217 member A
hsa-miR-181b-3p	MIMAT0022692	301085	http://www.mirdb.org/cgi-bin/target_detail.cgi?targetID=301085	76	90	http://www.mirdb.org/cgi-bin/mature_mir.cgi?name=hsa-miR-181b-3p	DENND1B	163486	DENN domain containing 1B
hsa-miR-181b-3p	MIMAT0022692	301177	http://www.mirdb.org/cgi-bin/target_detail.cgi?targetID=301177	77	90	http://www.mirdb.org/cgi-bin/mature_mir.cgi?name=hsa-miR-181b-3p	TRIM23	373	tripartite motif containing 23
hsa-miR-181b-3p	MIMAT0022692	300940	http://www.mirdb.org/cgi-bin/target_detail.cgi?targetID=300940	78	90	http://www.mirdb.org/cgi-bin/mature_mir.cgi?name=hsa-miR-181b-3p	ARNTL2	56938	aryl hydrocarbon receptor nuclear translocator like 2
hsa-miR-181b-3p	MIMAT0022692	300736	http://www.mirdb.org/cgi-bin/target_detail.cgi?targetID=300736	79	90	http://www.mirdb.org/cgi-bin/mature_mir.cgi?name=hsa-miR-181b-3p	MYH10	4628	myosin heavy chain 10
hsa-miR-181b-3p	MIMAT0022692	300815	http://www.mirdb.org/cgi-bin/target_detail.cgi?targetID=300815	80	90	http://www.mirdb.org/cgi-bin/mature_mir.cgi?name=hsa-miR-181b-3p	PLXNA4	91584	plexin A4
hsa-miR-181b-3p	MIMAT0022692	301393	http://www.mirdb.org/cgi-bin/target_detail.cgi?targetID=301393	81	90	http://www.mirdb.org/cgi-bin/mature_mir.cgi?name=hsa-miR-181b-3p	ELMOD2	255520	ELMO domain containing 2
hsa-miR-181b-3p	MIMAT0022692	301431	http://www.mirdb.org/cgi-bin/target_detail.cgi?targetID=301431	82	89	http://www.mirdb.org/cgi-bin/mature_mir.cgi?name=hsa-miR-181b-3p	DTNA	1837	dystrobrevin alpha
hsa-miR-181b-3p	MIMAT0022692	300844	http://www.mirdb.org/cgi-bin/target_detail.cgi?targetID=300844	83	89	http://www.mirdb.org/cgi-bin/mature_mir.cgi?name=hsa-miR-181b-3p	ANXA4	307	annexin A4
hsa-miR-181b-3p	MIMAT0022692	301163	http://www.mirdb.org/cgi-bin/target_detail.cgi?targetID=301163	84	89	http://www.mirdb.org/cgi-bin/mature_mir.cgi?name=hsa-miR-181b-3p	CTXN2	399697	cortexin 2
hsa-miR-181b-3p	MIMAT0022692	301194	http://www.mirdb.org/cgi-bin/target_detail.cgi?targetID=301194	85	89	http://www.mirdb.org/cgi-bin/mature_mir.cgi?name=hsa-miR-181b-3p	TTC39C	125488	tetratricopeptide repeat domain 39C
hsa-miR-181b-3p	MIMAT0022692	300836	http://www.mirdb.org/cgi-bin/target_detail.cgi?targetID=300836	86	89	http://www.mirdb.org/cgi-bin/mature_mir.cgi?name=hsa-miR-181b-3p	TAF5L	27097	TATA-box binding protein associated factor 5 like
hsa-miR-181b-3p	MIMAT0022692	301387	http://www.mirdb.org/cgi-bin/target_detail.cgi?targetID=301387	87	89	http://www.mirdb.org/cgi-bin/mature_mir.cgi?name=hsa-miR-181b-3p	SKIDA1	387640	SKI/DACH domain containing 1
hsa-miR-181b-3p	MIMAT0022692	300783	http://www.mirdb.org/cgi-bin/target_detail.cgi?targetID=300783	88	89	http://www.mirdb.org/cgi-bin/mature_mir.cgi?name=hsa-miR-181b-3p	PTGS1	5742	prostaglandin-endoperoxide synthase 1
hsa-miR-181b-3p	MIMAT0022692	301445	http://www.mirdb.org/cgi-bin/target_detail.cgi?targetID=301445	89	89	http://www.mirdb.org/cgi-bin/mature_mir.cgi?name=hsa-miR-181b-3p	RIMKLA	284716	ribosomal modification protein rimK like family member A
hsa-miR-181b-3p	MIMAT0022692	301435	http://www.mirdb.org/cgi-bin/target_detail.cgi?targetID=301435	90	89	http://www.mirdb.org/cgi-bin/mature_mir.cgi?name=hsa-miR-181b-3p	CLTA	1211	clathrin light chain A
hsa-miR-181b-3p	MIMAT0022692	301348	http://www.mirdb.org/cgi-bin/target_detail.cgi?targetID=301348	91	89	http://www.mirdb.org/cgi-bin/mature_mir.cgi?name=hsa-miR-181b-3p	GNA13	10672	G protein subunit alpha 13
hsa-miR-181b-3p	MIMAT0022692	301268	http://www.mirdb.org/cgi-bin/target_detail.cgi?targetID=301268	92	89	http://www.mirdb.org/cgi-bin/mature_mir.cgi?name=hsa-miR-181b-3p	GUF1	60558	GUF1 homolog, GTPase
hsa-miR-181b-3p	MIMAT0022692	300770	http://www.mirdb.org/cgi-bin/target_detail.cgi?targetID=300770	93	89	http://www.mirdb.org/cgi-bin/mature_mir.cgi?name=hsa-miR-181b-3p	SPTSSB	165679	serine palmitoyltransferase small subunit B
hsa-miR-181b-3p	MIMAT0022692	301135	http://www.mirdb.org/cgi-bin/target_detail.cgi?targetID=301135	94	89	http://www.mirdb.org/cgi-bin/mature_mir.cgi?name=hsa-miR-181b-3p	SCN3B	55800	sodium voltage-gated channel beta subunit 3
hsa-miR-181b-3p	MIMAT0022692	301221	http://www.mirdb.org/cgi-bin/target_detail.cgi?targetID=301221	95	89	http://www.mirdb.org/cgi-bin/mature_mir.cgi?name=hsa-miR-181b-3p	PCMTD1	115294	protein-L-isoaspartate (D-aspartate) O-methyltransferase domain containing 1
hsa-miR-181b-3p	MIMAT0022692	300778	http://www.mirdb.org/cgi-bin/target_detail.cgi?targetID=300778	96	89	http://www.mirdb.org/cgi-bin/mature_mir.cgi?name=hsa-miR-181b-3p	METTL4	64863	methyltransferase like 4
hsa-miR-181b-3p	MIMAT0022692	301039	http://www.mirdb.org/cgi-bin/target_detail.cgi?targetID=301039	97	89	http://www.mirdb.org/cgi-bin/mature_mir.cgi?name=hsa-miR-181b-3p	ZIC3	7547	Zic family member 3
hsa-miR-181b-3p	MIMAT0022692	300753	http://www.mirdb.org/cgi-bin/target_detail.cgi?targetID=300753	98	88	http://www.mirdb.org/cgi-bin/mature_mir.cgi?name=hsa-miR-181b-3p	CD3G	917	CD3g molecule
hsa-miR-181b-3p	MIMAT0022692	300895	http://www.mirdb.org/cgi-bin/target_detail.cgi?targetID=300895	99	88	http://www.mirdb.org/cgi-bin/mature_mir.cgi?name=hsa-miR-181b-3p	KMT2C	58508	lysine methyltransferase 2C
hsa-miR-181b-3p	MIMAT0022692	300750	http://www.mirdb.org/cgi-bin/target_detail.cgi?targetID=300750	100	88	http://www.mirdb.org/cgi-bin/mature_mir.cgi?name=hsa-miR-181b-3p	MAP9	79884	microtubule associated protein 9
hsa-miR-181b-3p	MIMAT0022692	300961	http://www.mirdb.org/cgi-bin/target_detail.cgi?targetID=300961	101	88	http://www.mirdb.org/cgi-bin/mature_mir.cgi?name=hsa-miR-181b-3p	ONECUT2	9480	one cut homeobox 2
hsa-miR-181b-3p	MIMAT0022692	301438	http://www.mirdb.org/cgi-bin/target_detail.cgi?targetID=301438	102	88	http://www.mirdb.org/cgi-bin/mature_mir.cgi?name=hsa-miR-181b-3p	UBQLN2	29978	ubiquilin 2
hsa-miR-181b-3p	MIMAT0022692	300793	http://www.mirdb.org/cgi-bin/target_detail.cgi?targetID=300793	103	88	http://www.mirdb.org/cgi-bin/mature_mir.cgi?name=hsa-miR-181b-3p	AEBP2	121536	AE binding protein 2
hsa-miR-181b-3p	MIMAT0022692	300799	http://www.mirdb.org/cgi-bin/target_detail.cgi?targetID=300799	104	88	http://www.mirdb.org/cgi-bin/mature_mir.cgi?name=hsa-miR-181b-3p	ADCY6	112	adenylate cyclase 6
hsa-miR-181b-3p	MIMAT0022692	301311	http://www.mirdb.org/cgi-bin/target_detail.cgi?targetID=301311	105	88	http://www.mirdb.org/cgi-bin/mature_mir.cgi?name=hsa-miR-181b-3p	ITGB1BP1	9270	integrin subunit beta 1 binding protein 1
hsa-miR-181b-3p	MIMAT0022692	300872	http://www.mirdb.org/cgi-bin/target_detail.cgi?targetID=300872	106	88	http://www.mirdb.org/cgi-bin/mature_mir.cgi?name=hsa-miR-181b-3p	ATXN7L1	222255	ataxin 7 like 1
hsa-miR-181b-3p	MIMAT0022692	301086	http://www.mirdb.org/cgi-bin/target_detail.cgi?targetID=301086	107	88	http://www.mirdb.org/cgi-bin/mature_mir.cgi?name=hsa-miR-181b-3p	ILF3	3609	interleukin enhancer binding factor 3
hsa-miR-181b-3p	MIMAT0022692	301254	http://www.mirdb.org/cgi-bin/target_detail.cgi?targetID=301254	108	88	http://www.mirdb.org/cgi-bin/mature_mir.cgi?name=hsa-miR-181b-3p	PTPRG	5793	protein tyrosine phosphatase, receptor type G
hsa-miR-181b-3p	MIMAT0022692	301371	http://www.mirdb.org/cgi-bin/target_detail.cgi?targetID=301371	109	87	http://www.mirdb.org/cgi-bin/mature_mir.cgi?name=hsa-miR-181b-3p	PPP4R3B	57223	protein phosphatase 4 regulatory subunit 3B
hsa-miR-181b-3p	MIMAT0022692	301303	http://www.mirdb.org/cgi-bin/target_detail.cgi?targetID=301303	110	87	http://www.mirdb.org/cgi-bin/mature_mir.cgi?name=hsa-miR-181b-3p	NETO1	81832	neuropilin and tolloid like 1
hsa-miR-181b-3p	MIMAT0022692	300997	http://www.mirdb.org/cgi-bin/target_detail.cgi?targetID=300997	111	87	http://www.mirdb.org/cgi-bin/mature_mir.cgi?name=hsa-miR-181b-3p	KCNAB1	7881	potassium voltage-gated channel subfamily A member regulatory beta subunit 1
hsa-miR-181b-3p	MIMAT0022692	301412	http://www.mirdb.org/cgi-bin/target_detail.cgi?targetID=301412	112	87	http://www.mirdb.org/cgi-bin/mature_mir.cgi?name=hsa-miR-181b-3p	FAM104A	84923	family with sequence similarity 104 member A
hsa-miR-181b-3p	MIMAT0022692	300828	http://www.mirdb.org/cgi-bin/target_detail.cgi?targetID=300828	113	87	http://www.mirdb.org/cgi-bin/mature_mir.cgi?name=hsa-miR-181b-3p	NR2F2	7026	nuclear receptor subfamily 2 group F member 2
hsa-miR-181b-3p	MIMAT0022692	301090	http://www.mirdb.org/cgi-bin/target_detail.cgi?targetID=301090	114	87	http://www.mirdb.org/cgi-bin/mature_mir.cgi?name=hsa-miR-181b-3p	IKZF2	22807	IKAROS family zinc finger 2
hsa-miR-181b-3p	MIMAT0022692	300980	http://www.mirdb.org/cgi-bin/target_detail.cgi?targetID=300980	115	87	http://www.mirdb.org/cgi-bin/mature_mir.cgi?name=hsa-miR-181b-3p	DNAJC18	202052	DnaJ heat shock protein family (Hsp40) member C18
hsa-miR-181b-3p	MIMAT0022692	301327	http://www.mirdb.org/cgi-bin/target_detail.cgi?targetID=301327	116	87	http://www.mirdb.org/cgi-bin/mature_mir.cgi?name=hsa-miR-181b-3p	ZBTB20	26137	zinc finger and BTB domain containing 20
hsa-miR-181b-3p	MIMAT0022692	301140	http://www.mirdb.org/cgi-bin/target_detail.cgi?targetID=301140	117	87	http://www.mirdb.org/cgi-bin/mature_mir.cgi?name=hsa-miR-181b-3p	RPL7L1	285855	ribosomal protein L7 like 1
hsa-miR-181b-3p	MIMAT0022692	301166	http://www.mirdb.org/cgi-bin/target_detail.cgi?targetID=301166	118	87	http://www.mirdb.org/cgi-bin/mature_mir.cgi?name=hsa-miR-181b-3p	TRPC6	7225	transient receptor potential cation channel subfamily C member 6
hsa-miR-181b-3p	MIMAT0022692	301150	http://www.mirdb.org/cgi-bin/target_detail.cgi?targetID=301150	119	87	http://www.mirdb.org/cgi-bin/mature_mir.cgi?name=hsa-miR-181b-3p	TBCA	6902	tubulin folding cofactor A
hsa-miR-181b-3p	MIMAT0022692	301041	http://www.mirdb.org/cgi-bin/target_detail.cgi?targetID=301041	120	86	http://www.mirdb.org/cgi-bin/mature_mir.cgi?name=hsa-miR-181b-3p	EIF1AX	1964	eukaryotic translation initiation factor 1A X-linked
hsa-miR-181b-3p	MIMAT0022692	301070	http://www.mirdb.org/cgi-bin/target_detail.cgi?targetID=301070	121	86	http://www.mirdb.org/cgi-bin/mature_mir.cgi?name=hsa-miR-181b-3p	CNKSR2	22866	connector enhancer of kinase suppressor of Ras 2
hsa-miR-181b-3p	MIMAT0022692	301235	http://www.mirdb.org/cgi-bin/target_detail.cgi?targetID=301235	122	86	http://www.mirdb.org/cgi-bin/mature_mir.cgi?name=hsa-miR-181b-3p	VSNL1	7447	visinin like 1
hsa-miR-181b-3p	MIMAT0022692	300927	http://www.mirdb.org/cgi-bin/target_detail.cgi?targetID=300927	123	86	http://www.mirdb.org/cgi-bin/mature_mir.cgi?name=hsa-miR-181b-3p	ZNF544	27300	zinc finger protein 544
hsa-miR-181b-3p	MIMAT0022692	301074	http://www.mirdb.org/cgi-bin/target_detail.cgi?targetID=301074	124	86	http://www.mirdb.org/cgi-bin/mature_mir.cgi?name=hsa-miR-181b-3p	ZMYM6	9204	zinc finger MYM-type containing 6
hsa-miR-181b-3p	MIMAT0022692	301138	http://www.mirdb.org/cgi-bin/target_detail.cgi?targetID=301138	125	86	http://www.mirdb.org/cgi-bin/mature_mir.cgi?name=hsa-miR-181b-3p	TMEM26	219623	transmembrane protein 26
hsa-miR-181b-3p	MIMAT0022692	300777	http://www.mirdb.org/cgi-bin/target_detail.cgi?targetID=300777	126	86	http://www.mirdb.org/cgi-bin/mature_mir.cgi?name=hsa-miR-181b-3p	ASPH	444	aspartate beta-hydroxylase
hsa-miR-181b-3p	MIMAT0022692	300767	http://www.mirdb.org/cgi-bin/target_detail.cgi?targetID=300767	127	86	http://www.mirdb.org/cgi-bin/mature_mir.cgi?name=hsa-miR-181b-3p	G3BP2	9908	G3BP stress granule assembly factor 2
hsa-miR-181b-3p	MIMAT0022692	301338	http://www.mirdb.org/cgi-bin/target_detail.cgi?targetID=301338	128	86	http://www.mirdb.org/cgi-bin/mature_mir.cgi?name=hsa-miR-181b-3p	TASP1	55617	taspase 1
hsa-miR-181b-3p	MIMAT0022692	300808	http://www.mirdb.org/cgi-bin/target_detail.cgi?targetID=300808	129	86	http://www.mirdb.org/cgi-bin/mature_mir.cgi?name=hsa-miR-181b-3p	ACO1	48	aconitase 1
hsa-miR-181b-3p	MIMAT0022692	300785	http://www.mirdb.org/cgi-bin/target_detail.cgi?targetID=300785	130	86	http://www.mirdb.org/cgi-bin/mature_mir.cgi?name=hsa-miR-181b-3p	MED12L	116931	mediator complex subunit 12 like
hsa-miR-181b-3p	MIMAT0022692	301113	http://www.mirdb.org/cgi-bin/target_detail.cgi?targetID=301113	131	86	http://www.mirdb.org/cgi-bin/mature_mir.cgi?name=hsa-miR-181b-3p	F2R	2149	coagulation factor II thrombin receptor
hsa-miR-181b-3p	MIMAT0022692	301132	http://www.mirdb.org/cgi-bin/target_detail.cgi?targetID=301132	132	86	http://www.mirdb.org/cgi-bin/mature_mir.cgi?name=hsa-miR-181b-3p	NCBP2	22916	nuclear cap binding protein subunit 2
hsa-miR-181b-3p	MIMAT0022692	300853	http://www.mirdb.org/cgi-bin/target_detail.cgi?targetID=300853	133	86	http://www.mirdb.org/cgi-bin/mature_mir.cgi?name=hsa-miR-181b-3p	RNPC3	55599	RNA binding region (RNP1, RRM) containing 3
hsa-miR-181b-3p	MIMAT0022692	300762	http://www.mirdb.org/cgi-bin/target_detail.cgi?targetID=300762	134	86	http://www.mirdb.org/cgi-bin/mature_mir.cgi?name=hsa-miR-181b-3p	USP46	64854	ubiquitin specific peptidase 46
hsa-miR-181b-3p	MIMAT0022692	301004	http://www.mirdb.org/cgi-bin/target_detail.cgi?targetID=301004	135	85	http://www.mirdb.org/cgi-bin/mature_mir.cgi?name=hsa-miR-181b-3p	CYSTM1	84418	cysteine rich transmembrane module containing 1
hsa-miR-181b-3p	MIMAT0022692	300882	http://www.mirdb.org/cgi-bin/target_detail.cgi?targetID=300882	136	85	http://www.mirdb.org/cgi-bin/mature_mir.cgi?name=hsa-miR-181b-3p	RYK	6259	receptor-like tyrosine kinase
hsa-miR-181b-3p	MIMAT0022692	301472	http://www.mirdb.org/cgi-bin/target_detail.cgi?targetID=301472	137	85	http://www.mirdb.org/cgi-bin/mature_mir.cgi?name=hsa-miR-181b-3p	MAP1B	4131	microtubule associated protein 1B
hsa-miR-181b-3p	MIMAT0022692	301046	http://www.mirdb.org/cgi-bin/target_detail.cgi?targetID=301046	138	85	http://www.mirdb.org/cgi-bin/mature_mir.cgi?name=hsa-miR-181b-3p	RER1	11079	retention in endoplasmic reticulum sorting receptor 1
hsa-miR-181b-3p	MIMAT0022692	300737	http://www.mirdb.org/cgi-bin/target_detail.cgi?targetID=300737	139	85	http://www.mirdb.org/cgi-bin/mature_mir.cgi?name=hsa-miR-181b-3p	GRM5	2915	glutamate metabotropic receptor 5
hsa-miR-181b-3p	MIMAT0022692	301389	http://www.mirdb.org/cgi-bin/target_detail.cgi?targetID=301389	140	85	http://www.mirdb.org/cgi-bin/mature_mir.cgi?name=hsa-miR-181b-3p	PEAR1	375033	platelet endothelial aggregation receptor 1
hsa-miR-181b-3p	MIMAT0022692	301114	http://www.mirdb.org/cgi-bin/target_detail.cgi?targetID=301114	141	85	http://www.mirdb.org/cgi-bin/mature_mir.cgi?name=hsa-miR-181b-3p	ABI1	10006	abl interactor 1
hsa-miR-181b-3p	MIMAT0022692	300910	http://www.mirdb.org/cgi-bin/target_detail.cgi?targetID=300910	142	85	http://www.mirdb.org/cgi-bin/mature_mir.cgi?name=hsa-miR-181b-3p	TRA2A	29896	transformer 2 alpha homolog
hsa-miR-181b-3p	MIMAT0022692	301061	http://www.mirdb.org/cgi-bin/target_detail.cgi?targetID=301061	143	85	http://www.mirdb.org/cgi-bin/mature_mir.cgi?name=hsa-miR-181b-3p	RNF152	220441	ring finger protein 152
hsa-miR-181b-3p	MIMAT0022692	301368	http://www.mirdb.org/cgi-bin/target_detail.cgi?targetID=301368	144	85	http://www.mirdb.org/cgi-bin/mature_mir.cgi?name=hsa-miR-181b-3p	MED13	9969	mediator complex subunit 13
hsa-miR-181b-3p	MIMAT0022692	301296	http://www.mirdb.org/cgi-bin/target_detail.cgi?targetID=301296	145	85	http://www.mirdb.org/cgi-bin/mature_mir.cgi?name=hsa-miR-181b-3p	WBP11	51729	WW domain binding protein 11
hsa-miR-181b-3p	MIMAT0022692	301203	http://www.mirdb.org/cgi-bin/target_detail.cgi?targetID=301203	146	85	http://www.mirdb.org/cgi-bin/mature_mir.cgi?name=hsa-miR-181b-3p	TM9SF3	56889	transmembrane 9 superfamily member 3
hsa-miR-181b-3p	MIMAT0022692	300937	http://www.mirdb.org/cgi-bin/target_detail.cgi?targetID=300937	147	85	http://www.mirdb.org/cgi-bin/mature_mir.cgi?name=hsa-miR-181b-3p	KIF5B	3799	kinesin family member 5B
hsa-miR-181b-3p	MIMAT0022692	300749	http://www.mirdb.org/cgi-bin/target_detail.cgi?targetID=300749	148	85	http://www.mirdb.org/cgi-bin/mature_mir.cgi?name=hsa-miR-181b-3p	MTCL1	23255	microtubule crosslinking factor 1
hsa-miR-181b-3p	MIMAT0022692	300837	http://www.mirdb.org/cgi-bin/target_detail.cgi?targetID=300837	149	85	http://www.mirdb.org/cgi-bin/mature_mir.cgi?name=hsa-miR-181b-3p	EIF3A	8661	eukaryotic translation initiation factor 3 subunit A
hsa-miR-181b-3p	MIMAT0022692	301188	http://www.mirdb.org/cgi-bin/target_detail.cgi?targetID=301188	150	85	http://www.mirdb.org/cgi-bin/mature_mir.cgi?name=hsa-miR-181b-3p	EIF4E	1977	eukaryotic translation initiation factor 4E
hsa-miR-181b-3p	MIMAT0022692	301265	http://www.mirdb.org/cgi-bin/target_detail.cgi?targetID=301265	151	84	http://www.mirdb.org/cgi-bin/mature_mir.cgi?name=hsa-miR-181b-3p	ASB15	142685	ankyrin repeat and SOCS box containing 15
hsa-miR-181b-3p	MIMAT0022692	300843	http://www.mirdb.org/cgi-bin/target_detail.cgi?targetID=300843	152	84	http://www.mirdb.org/cgi-bin/mature_mir.cgi?name=hsa-miR-181b-3p	ASZ1	136991	ankyrin repeat, SAM and basic leucine zipper domain containing 1
hsa-miR-181b-3p	MIMAT0022692	301246	http://www.mirdb.org/cgi-bin/target_detail.cgi?targetID=301246	153	84	http://www.mirdb.org/cgi-bin/mature_mir.cgi?name=hsa-miR-181b-3p	ARID1A	8289	AT-rich interaction domain 1A
hsa-miR-181b-3p	MIMAT0022692	300757	http://www.mirdb.org/cgi-bin/target_detail.cgi?targetID=300757	154	84	http://www.mirdb.org/cgi-bin/mature_mir.cgi?name=hsa-miR-181b-3p	MCCC2	64087	methylcrotonoyl-CoA carboxylase 2
hsa-miR-181b-3p	MIMAT0022692	301103	http://www.mirdb.org/cgi-bin/target_detail.cgi?targetID=301103	155	84	http://www.mirdb.org/cgi-bin/mature_mir.cgi?name=hsa-miR-181b-3p	THNSL1	79896	threonine synthase like 1
hsa-miR-181b-3p	MIMAT0022692	300885	http://www.mirdb.org/cgi-bin/target_detail.cgi?targetID=300885	156	84	http://www.mirdb.org/cgi-bin/mature_mir.cgi?name=hsa-miR-181b-3p	PURA	5813	purine rich element binding protein A
hsa-miR-181b-3p	MIMAT0022692	300888	http://www.mirdb.org/cgi-bin/target_detail.cgi?targetID=300888	157	84	http://www.mirdb.org/cgi-bin/mature_mir.cgi?name=hsa-miR-181b-3p	C20orf194	25943	chromosome 20 open reading frame 194
hsa-miR-181b-3p	MIMAT0022692	301362	http://www.mirdb.org/cgi-bin/target_detail.cgi?targetID=301362	158	84	http://www.mirdb.org/cgi-bin/mature_mir.cgi?name=hsa-miR-181b-3p	ANKRD42	338699	ankyrin repeat domain 42
hsa-miR-181b-3p	MIMAT0022692	301122	http://www.mirdb.org/cgi-bin/target_detail.cgi?targetID=301122	159	84	http://www.mirdb.org/cgi-bin/mature_mir.cgi?name=hsa-miR-181b-3p	SMURF1	57154	SMAD specific E3 ubiquitin protein ligase 1
hsa-miR-181b-3p	MIMAT0022692	301162	http://www.mirdb.org/cgi-bin/target_detail.cgi?targetID=301162	160	83	http://www.mirdb.org/cgi-bin/mature_mir.cgi?name=hsa-miR-181b-3p	GORAB	92344	golgin, RAB6 interacting
hsa-miR-181b-3p	MIMAT0022692	300992	http://www.mirdb.org/cgi-bin/target_detail.cgi?targetID=300992	161	83	http://www.mirdb.org/cgi-bin/mature_mir.cgi?name=hsa-miR-181b-3p	CCDC96	257236	coiled-coil domain containing 96
hsa-miR-181b-3p	MIMAT0022692	300946	http://www.mirdb.org/cgi-bin/target_detail.cgi?targetID=300946	162	83	http://www.mirdb.org/cgi-bin/mature_mir.cgi?name=hsa-miR-181b-3p	CYP19A1	1588	cytochrome P450 family 19 subfamily A member 1
hsa-miR-181b-3p	MIMAT0022692	301066	http://www.mirdb.org/cgi-bin/target_detail.cgi?targetID=301066	163	83	http://www.mirdb.org/cgi-bin/mature_mir.cgi?name=hsa-miR-181b-3p	TUSC3	7991	tumor suppressor candidate 3
hsa-miR-181b-3p	MIMAT0022692	300916	http://www.mirdb.org/cgi-bin/target_detail.cgi?targetID=300916	164	83	http://www.mirdb.org/cgi-bin/mature_mir.cgi?name=hsa-miR-181b-3p	UFM1	51569	ubiquitin fold modifier 1
hsa-miR-181b-3p	MIMAT0022692	300959	http://www.mirdb.org/cgi-bin/target_detail.cgi?targetID=300959	165	83	http://www.mirdb.org/cgi-bin/mature_mir.cgi?name=hsa-miR-181b-3p	E2F6	1876	E2F transcription factor 6
hsa-miR-181b-3p	MIMAT0022692	301237	http://www.mirdb.org/cgi-bin/target_detail.cgi?targetID=301237	166	83	http://www.mirdb.org/cgi-bin/mature_mir.cgi?name=hsa-miR-181b-3p	CEP350	9857	centrosomal protein 350
hsa-miR-181b-3p	MIMAT0022692	300945	http://www.mirdb.org/cgi-bin/target_detail.cgi?targetID=300945	167	83	http://www.mirdb.org/cgi-bin/mature_mir.cgi?name=hsa-miR-181b-3p	GRAMD1C	54762	GRAM domain containing 1C
hsa-miR-181b-3p	MIMAT0022692	301134	http://www.mirdb.org/cgi-bin/target_detail.cgi?targetID=301134	168	83	http://www.mirdb.org/cgi-bin/mature_mir.cgi?name=hsa-miR-181b-3p	CDH20	28316	cadherin 20
hsa-miR-181b-3p	MIMAT0022692	300848	http://www.mirdb.org/cgi-bin/target_detail.cgi?targetID=300848	169	83	http://www.mirdb.org/cgi-bin/mature_mir.cgi?name=hsa-miR-181b-3p	CDC42BPA	8476	CDC42 binding protein kinase alpha
hsa-miR-181b-3p	MIMAT0022692	301456	http://www.mirdb.org/cgi-bin/target_detail.cgi?targetID=301456	170	83	http://www.mirdb.org/cgi-bin/mature_mir.cgi?name=hsa-miR-181b-3p	PTGER2	5732	prostaglandin E receptor 2
hsa-miR-181b-3p	MIMAT0022692	301365	http://www.mirdb.org/cgi-bin/target_detail.cgi?targetID=301365	171	83	http://www.mirdb.org/cgi-bin/mature_mir.cgi?name=hsa-miR-181b-3p	MED27	9442	mediator complex subunit 27
hsa-miR-181b-3p	MIMAT0022692	301378	http://www.mirdb.org/cgi-bin/target_detail.cgi?targetID=301378	172	83	http://www.mirdb.org/cgi-bin/mature_mir.cgi?name=hsa-miR-181b-3p	ARHGAP5	394	Rho GTPase activating protein 5
hsa-miR-181b-3p	MIMAT0022692	300934	http://www.mirdb.org/cgi-bin/target_detail.cgi?targetID=300934	173	83	http://www.mirdb.org/cgi-bin/mature_mir.cgi?name=hsa-miR-181b-3p	ZNRF1	84937	zinc and ring finger 1
hsa-miR-181b-3p	MIMAT0022692	300804	http://www.mirdb.org/cgi-bin/target_detail.cgi?targetID=300804	174	83	http://www.mirdb.org/cgi-bin/mature_mir.cgi?name=hsa-miR-181b-3p	PTP4A2	8073	protein tyrosine phosphatase type IVA, member 2
hsa-miR-181b-3p	MIMAT0022692	300874	http://www.mirdb.org/cgi-bin/target_detail.cgi?targetID=300874	175	83	http://www.mirdb.org/cgi-bin/mature_mir.cgi?name=hsa-miR-181b-3p	IGSF22	283284	immunoglobulin superfamily member 22
hsa-miR-181b-3p	MIMAT0022692	301193	http://www.mirdb.org/cgi-bin/target_detail.cgi?targetID=301193	176	82	http://www.mirdb.org/cgi-bin/mature_mir.cgi?name=hsa-miR-181b-3p	DNAJC21	134218	DnaJ heat shock protein family (Hsp40) member C21
hsa-miR-181b-3p	MIMAT0022692	300765	http://www.mirdb.org/cgi-bin/target_detail.cgi?targetID=300765	177	82	http://www.mirdb.org/cgi-bin/mature_mir.cgi?name=hsa-miR-181b-3p	RIMKLB	57494	ribosomal modification protein rimK like family member B
hsa-miR-181b-3p	MIMAT0022692	301198	http://www.mirdb.org/cgi-bin/target_detail.cgi?targetID=301198	178	82	http://www.mirdb.org/cgi-bin/mature_mir.cgi?name=hsa-miR-181b-3p	ARID1B	57492	AT-rich interaction domain 1B
hsa-miR-181b-3p	MIMAT0022692	301035	http://www.mirdb.org/cgi-bin/target_detail.cgi?targetID=301035	179	82	http://www.mirdb.org/cgi-bin/mature_mir.cgi?name=hsa-miR-181b-3p	MOB1B	92597	MOB kinase activator 1B
hsa-miR-181b-3p	MIMAT0022692	301416	http://www.mirdb.org/cgi-bin/target_detail.cgi?targetID=301416	180	82	http://www.mirdb.org/cgi-bin/mature_mir.cgi?name=hsa-miR-181b-3p	UNC5D	137970	unc-5 netrin receptor D
hsa-miR-181b-3p	MIMAT0022692	301414	http://www.mirdb.org/cgi-bin/target_detail.cgi?targetID=301414	181	82	http://www.mirdb.org/cgi-bin/mature_mir.cgi?name=hsa-miR-181b-3p	ZNF827	152485	zinc finger protein 827
hsa-miR-181b-3p	MIMAT0022692	301201	http://www.mirdb.org/cgi-bin/target_detail.cgi?targetID=301201	182	82	http://www.mirdb.org/cgi-bin/mature_mir.cgi?name=hsa-miR-181b-3p	NEGR1	257194	neuronal growth regulator 1
hsa-miR-181b-3p	MIMAT0022692	300899	http://www.mirdb.org/cgi-bin/target_detail.cgi?targetID=300899	183	82	http://www.mirdb.org/cgi-bin/mature_mir.cgi?name=hsa-miR-181b-3p	GPT2	84706	glutamic--pyruvic transaminase 2
hsa-miR-181b-3p	MIMAT0022692	301313	http://www.mirdb.org/cgi-bin/target_detail.cgi?targetID=301313	184	82	http://www.mirdb.org/cgi-bin/mature_mir.cgi?name=hsa-miR-181b-3p	CALCR	799	calcitonin receptor
hsa-miR-181b-3p	MIMAT0022692	301157	http://www.mirdb.org/cgi-bin/target_detail.cgi?targetID=301157	185	82	http://www.mirdb.org/cgi-bin/mature_mir.cgi?name=hsa-miR-181b-3p	SMIM10L1	100129361	small integral membrane protein 10 like 1
hsa-miR-181b-3p	MIMAT0022692	300984	http://www.mirdb.org/cgi-bin/target_detail.cgi?targetID=300984	186	82	http://www.mirdb.org/cgi-bin/mature_mir.cgi?name=hsa-miR-181b-3p	TAOK3	51347	TAO kinase 3
hsa-miR-181b-3p	MIMAT0022692	300903	http://www.mirdb.org/cgi-bin/target_detail.cgi?targetID=300903	187	82	http://www.mirdb.org/cgi-bin/mature_mir.cgi?name=hsa-miR-181b-3p	KRT85	3891	keratin 85
hsa-miR-181b-3p	MIMAT0022692	301253	http://www.mirdb.org/cgi-bin/target_detail.cgi?targetID=301253	188	82	http://www.mirdb.org/cgi-bin/mature_mir.cgi?name=hsa-miR-181b-3p	TMEM170B	100113407	transmembrane protein 170B
hsa-miR-181b-3p	MIMAT0022692	300823	http://www.mirdb.org/cgi-bin/target_detail.cgi?targetID=300823	189	82	http://www.mirdb.org/cgi-bin/mature_mir.cgi?name=hsa-miR-181b-3p	COL7A1	1294	collagen type VII alpha 1 chain
hsa-miR-181b-3p	MIMAT0022692	301161	http://www.mirdb.org/cgi-bin/target_detail.cgi?targetID=301161	190	81	http://www.mirdb.org/cgi-bin/mature_mir.cgi?name=hsa-miR-181b-3p	NECAB1	64168	N-terminal EF-hand calcium binding protein 1
hsa-miR-181b-3p	MIMAT0022692	301224	http://www.mirdb.org/cgi-bin/target_detail.cgi?targetID=301224	191	81	http://www.mirdb.org/cgi-bin/mature_mir.cgi?name=hsa-miR-181b-3p	SNTG1	54212	syntrophin gamma 1
hsa-miR-181b-3p	MIMAT0022692	300834	http://www.mirdb.org/cgi-bin/target_detail.cgi?targetID=300834	192	81	http://www.mirdb.org/cgi-bin/mature_mir.cgi?name=hsa-miR-181b-3p	AGPAT5	55326	1-acylglycerol-3-phosphate O-acyltransferase 5
hsa-miR-181b-3p	MIMAT0022692	300824	http://www.mirdb.org/cgi-bin/target_detail.cgi?targetID=300824	193	81	http://www.mirdb.org/cgi-bin/mature_mir.cgi?name=hsa-miR-181b-3p	MRPS7	51081	mitochondrial ribosomal protein S7
hsa-miR-181b-3p	MIMAT0022692	301321	http://www.mirdb.org/cgi-bin/target_detail.cgi?targetID=301321	194	81	http://www.mirdb.org/cgi-bin/mature_mir.cgi?name=hsa-miR-181b-3p	ARHGAP42	143872	Rho GTPase activating protein 42
hsa-miR-181b-3p	MIMAT0022692	301280	http://www.mirdb.org/cgi-bin/target_detail.cgi?targetID=301280	195	81	http://www.mirdb.org/cgi-bin/mature_mir.cgi?name=hsa-miR-181b-3p	SLC30A8	169026	solute carrier family 30 member 8
hsa-miR-181b-3p	MIMAT0022692	300820	http://www.mirdb.org/cgi-bin/target_detail.cgi?targetID=300820	196	81	http://www.mirdb.org/cgi-bin/mature_mir.cgi?name=hsa-miR-181b-3p	SCML2	10389	Scm polycomb group protein like 2
hsa-miR-181b-3p	MIMAT0022692	300803	http://www.mirdb.org/cgi-bin/target_detail.cgi?targetID=300803	197	81	http://www.mirdb.org/cgi-bin/mature_mir.cgi?name=hsa-miR-181b-3p	TCF7L2	6934	transcription factor 7 like 2
hsa-miR-181b-3p	MIMAT0022692	301139	http://www.mirdb.org/cgi-bin/target_detail.cgi?targetID=301139	198	81	http://www.mirdb.org/cgi-bin/mature_mir.cgi?name=hsa-miR-181b-3p	NPM1	4869	nucleophosmin 1
hsa-miR-181b-3p	MIMAT0022692	300805	http://www.mirdb.org/cgi-bin/target_detail.cgi?targetID=300805	199	81	http://www.mirdb.org/cgi-bin/mature_mir.cgi?name=hsa-miR-181b-3p	SMCO4	56935	single-pass membrane protein with coiled-coil domains 4
hsa-miR-181b-3p	MIMAT0022692	301179	http://www.mirdb.org/cgi-bin/target_detail.cgi?targetID=301179	200	81	http://www.mirdb.org/cgi-bin/mature_mir.cgi?name=hsa-miR-181b-3p	C15orf53	400359	chromosome 15 open reading frame 53
hsa-miR-181b-3p	MIMAT0022692	301104	http://www.mirdb.org/cgi-bin/target_detail.cgi?targetID=301104	201	81	http://www.mirdb.org/cgi-bin/mature_mir.cgi?name=hsa-miR-181b-3p	TSC1	7248	TSC complex subunit 1
hsa-miR-181b-3p	MIMAT0022692	301304	http://www.mirdb.org/cgi-bin/target_detail.cgi?targetID=301304	202	81	http://www.mirdb.org/cgi-bin/mature_mir.cgi?name=hsa-miR-181b-3p	ARMC4	55130	armadillo repeat containing 4
hsa-miR-181b-3p	MIMAT0022692	301473	http://www.mirdb.org/cgi-bin/target_detail.cgi?targetID=301473	203	81	http://www.mirdb.org/cgi-bin/mature_mir.cgi?name=hsa-miR-181b-3p	OSBPL8	114882	oxysterol binding protein like 8
hsa-miR-181b-3p	MIMAT0022692	301054	http://www.mirdb.org/cgi-bin/target_detail.cgi?targetID=301054	204	81	http://www.mirdb.org/cgi-bin/mature_mir.cgi?name=hsa-miR-181b-3p	MAPRE1	22919	microtubule associated protein RP/EB family member 1
hsa-miR-181b-3p	MIMAT0022692	301274	http://www.mirdb.org/cgi-bin/target_detail.cgi?targetID=301274	205	81	http://www.mirdb.org/cgi-bin/mature_mir.cgi?name=hsa-miR-181b-3p	PPM1E	22843	protein phosphatase, Mg2+/Mn2+ dependent 1E
hsa-miR-181b-3p	MIMAT0022692	301079	http://www.mirdb.org/cgi-bin/target_detail.cgi?targetID=301079	206	81	http://www.mirdb.org/cgi-bin/mature_mir.cgi?name=hsa-miR-181b-3p	CPED1	79974	cadherin like and PC-esterase domain containing 1
hsa-miR-181b-3p	MIMAT0022692	301058	http://www.mirdb.org/cgi-bin/target_detail.cgi?targetID=301058	207	81	http://www.mirdb.org/cgi-bin/mature_mir.cgi?name=hsa-miR-181b-3p	MECOM	2122	MDS1 and EVI1 complex locus
hsa-miR-181b-3p	MIMAT0022692	301082	http://www.mirdb.org/cgi-bin/target_detail.cgi?targetID=301082	208	81	http://www.mirdb.org/cgi-bin/mature_mir.cgi?name=hsa-miR-181b-3p	TMCC3	57458	transmembrane and coiled-coil domain family 3
hsa-miR-181b-3p	MIMAT0022692	301073	http://www.mirdb.org/cgi-bin/target_detail.cgi?targetID=301073	209	81	http://www.mirdb.org/cgi-bin/mature_mir.cgi?name=hsa-miR-181b-3p	PPM1B	5495	protein phosphatase, Mg2+/Mn2+ dependent 1B
hsa-miR-181b-3p	MIMAT0022692	300860	http://www.mirdb.org/cgi-bin/target_detail.cgi?targetID=300860	210	80	http://www.mirdb.org/cgi-bin/mature_mir.cgi?name=hsa-miR-181b-3p	CMPK1	51727	cytidine/uridine monophosphate kinase 1
hsa-miR-181b-3p	MIMAT0022692	300964	http://www.mirdb.org/cgi-bin/target_detail.cgi?targetID=300964	211	80	http://www.mirdb.org/cgi-bin/mature_mir.cgi?name=hsa-miR-181b-3p	STK17A	9263	serine/threonine kinase 17a
hsa-miR-181b-3p	MIMAT0022692	301062	http://www.mirdb.org/cgi-bin/target_detail.cgi?targetID=301062	212	80	http://www.mirdb.org/cgi-bin/mature_mir.cgi?name=hsa-miR-181b-3p	DYNLT1	6993	dynein light chain Tctex-type 1
hsa-miR-181b-3p	MIMAT0022692	301063	http://www.mirdb.org/cgi-bin/target_detail.cgi?targetID=301063	213	80	http://www.mirdb.org/cgi-bin/mature_mir.cgi?name=hsa-miR-181b-3p	POLR2M	81488	RNA polymerase II subunit M
hsa-miR-181b-3p	MIMAT0022692	301250	http://www.mirdb.org/cgi-bin/target_detail.cgi?targetID=301250	214	80	http://www.mirdb.org/cgi-bin/mature_mir.cgi?name=hsa-miR-181b-3p	TUT7	79670	terminal uridylyl transferase 7
hsa-miR-181b-3p	MIMAT0022692	301151	http://www.mirdb.org/cgi-bin/target_detail.cgi?targetID=301151	215	80	http://www.mirdb.org/cgi-bin/mature_mir.cgi?name=hsa-miR-181b-3p	SRSF11	9295	serine and arginine rich splicing factor 11
hsa-miR-181b-3p	MIMAT0022692	300747	http://www.mirdb.org/cgi-bin/target_detail.cgi?targetID=300747	216	80	http://www.mirdb.org/cgi-bin/mature_mir.cgi?name=hsa-miR-181b-3p	GCOM1	145781	GRINL1A complex locus 1
hsa-miR-181b-3p	MIMAT0022692	301248	http://www.mirdb.org/cgi-bin/target_detail.cgi?targetID=301248	217	80	http://www.mirdb.org/cgi-bin/mature_mir.cgi?name=hsa-miR-181b-3p	XRCC5	7520	X-ray repair cross complementing 5
hsa-miR-181b-3p	MIMAT0022692	300807	http://www.mirdb.org/cgi-bin/target_detail.cgi?targetID=300807	218	80	http://www.mirdb.org/cgi-bin/mature_mir.cgi?name=hsa-miR-181b-3p	TIMM9	26520	translocase of inner mitochondrial membrane 9
hsa-miR-181b-3p	MIMAT0022692	301083	http://www.mirdb.org/cgi-bin/target_detail.cgi?targetID=301083	219	80	http://www.mirdb.org/cgi-bin/mature_mir.cgi?name=hsa-miR-181b-3p	TRIAP1	51499	TP53 regulated inhibitor of apoptosis 1
hsa-miR-181b-3p	MIMAT0022692	301299	http://www.mirdb.org/cgi-bin/target_detail.cgi?targetID=301299	220	80	http://www.mirdb.org/cgi-bin/mature_mir.cgi?name=hsa-miR-181b-3p	UPF3A	65110	UPF3A, regulator of nonsense mediated mRNA decay
hsa-miR-181b-3p	MIMAT0022692	301312	http://www.mirdb.org/cgi-bin/target_detail.cgi?targetID=301312	221	79	http://www.mirdb.org/cgi-bin/mature_mir.cgi?name=hsa-miR-181b-3p	ALDH1B1	219	aldehyde dehydrogenase 1 family member B1
hsa-miR-181b-3p	MIMAT0022692	300931	http://www.mirdb.org/cgi-bin/target_detail.cgi?targetID=300931	222	79	http://www.mirdb.org/cgi-bin/mature_mir.cgi?name=hsa-miR-181b-3p	STAG2	10735	stromal antigen 2
hsa-miR-181b-3p	MIMAT0022692	300972	http://www.mirdb.org/cgi-bin/target_detail.cgi?targetID=300972	223	79	http://www.mirdb.org/cgi-bin/mature_mir.cgi?name=hsa-miR-181b-3p	CPSF6	11052	cleavage and polyadenylation specific factor 6
hsa-miR-181b-3p	MIMAT0022692	300786	http://www.mirdb.org/cgi-bin/target_detail.cgi?targetID=300786	224	79	http://www.mirdb.org/cgi-bin/mature_mir.cgi?name=hsa-miR-181b-3p	HECW1	23072	HECT, C2 and WW domain containing E3 ubiquitin protein ligase 1
hsa-miR-181b-3p	MIMAT0022692	300918	http://www.mirdb.org/cgi-bin/target_detail.cgi?targetID=300918	225	79	http://www.mirdb.org/cgi-bin/mature_mir.cgi?name=hsa-miR-181b-3p	MGAT2	4247	mannosyl (alpha-1,6-)-glycoprotein beta-1,2-N-acetylglucosaminyltransferase
hsa-miR-181b-3p	MIMAT0022692	300791	http://www.mirdb.org/cgi-bin/target_detail.cgi?targetID=300791	226	79	http://www.mirdb.org/cgi-bin/mature_mir.cgi?name=hsa-miR-181b-3p	SLC25A23	79085	solute carrier family 25 member 23
hsa-miR-181b-3p	MIMAT0022692	301021	http://www.mirdb.org/cgi-bin/target_detail.cgi?targetID=301021	227	79	http://www.mirdb.org/cgi-bin/mature_mir.cgi?name=hsa-miR-181b-3p	SEC11A	23478	SEC11 homolog A, signal peptidase complex subunit
hsa-miR-181b-3p	MIMAT0022692	301077	http://www.mirdb.org/cgi-bin/target_detail.cgi?targetID=301077	228	79	http://www.mirdb.org/cgi-bin/mature_mir.cgi?name=hsa-miR-181b-3p	SOX21	11166	SRY-box 21
hsa-miR-181b-3p	MIMAT0022692	301469	http://www.mirdb.org/cgi-bin/target_detail.cgi?targetID=301469	229	79	http://www.mirdb.org/cgi-bin/mature_mir.cgi?name=hsa-miR-181b-3p	PHACTR2	9749	phosphatase and actin regulator 2
hsa-miR-181b-3p	MIMAT0022692	301446	http://www.mirdb.org/cgi-bin/target_detail.cgi?targetID=301446	230	79	http://www.mirdb.org/cgi-bin/mature_mir.cgi?name=hsa-miR-181b-3p	ZNF432	9668	zinc finger protein 432
hsa-miR-181b-3p	MIMAT0022692	301183	http://www.mirdb.org/cgi-bin/target_detail.cgi?targetID=301183	231	79	http://www.mirdb.org/cgi-bin/mature_mir.cgi?name=hsa-miR-181b-3p	GPATCH11	253635	G-patch domain containing 11
hsa-miR-181b-3p	MIMAT0022692	300999	http://www.mirdb.org/cgi-bin/target_detail.cgi?targetID=300999	232	78	http://www.mirdb.org/cgi-bin/mature_mir.cgi?name=hsa-miR-181b-3p	ETV1	2115	ETS variant 1
hsa-miR-181b-3p	MIMAT0022692	301285	http://www.mirdb.org/cgi-bin/target_detail.cgi?targetID=301285	233	78	http://www.mirdb.org/cgi-bin/mature_mir.cgi?name=hsa-miR-181b-3p	MCPH1	79648	microcephalin 1
hsa-miR-181b-3p	MIMAT0022692	300825	http://www.mirdb.org/cgi-bin/target_detail.cgi?targetID=300825	234	78	http://www.mirdb.org/cgi-bin/mature_mir.cgi?name=hsa-miR-181b-3p	NEK1	4750	NIMA related kinase 1
hsa-miR-181b-3p	MIMAT0022692	300982	http://www.mirdb.org/cgi-bin/target_detail.cgi?targetID=300982	235	78	http://www.mirdb.org/cgi-bin/mature_mir.cgi?name=hsa-miR-181b-3p	SRPX2	27286	sushi repeat containing protein X-linked 2
hsa-miR-181b-3p	MIMAT0022692	301069	http://www.mirdb.org/cgi-bin/target_detail.cgi?targetID=301069	236	78	http://www.mirdb.org/cgi-bin/mature_mir.cgi?name=hsa-miR-181b-3p	GSPT1	2935	G1 to S phase transition 1
hsa-miR-181b-3p	MIMAT0022692	300911	http://www.mirdb.org/cgi-bin/target_detail.cgi?targetID=300911	237	78	http://www.mirdb.org/cgi-bin/mature_mir.cgi?name=hsa-miR-181b-3p	ZBED4	9889	zinc finger BED-type containing 4
hsa-miR-181b-3p	MIMAT0022692	300880	http://www.mirdb.org/cgi-bin/target_detail.cgi?targetID=300880	238	78	http://www.mirdb.org/cgi-bin/mature_mir.cgi?name=hsa-miR-181b-3p	PKHD1	5314	PKHD1, fibrocystin/polyductin
hsa-miR-181b-3p	MIMAT0022692	300850	http://www.mirdb.org/cgi-bin/target_detail.cgi?targetID=300850	239	78	http://www.mirdb.org/cgi-bin/mature_mir.cgi?name=hsa-miR-181b-3p	PIAS2	9063	protein inhibitor of activated STAT 2
hsa-miR-181b-3p	MIMAT0022692	300949	http://www.mirdb.org/cgi-bin/target_detail.cgi?targetID=300949	240	78	http://www.mirdb.org/cgi-bin/mature_mir.cgi?name=hsa-miR-181b-3p	ZNF773	374928	zinc finger protein 773
hsa-miR-181b-3p	MIMAT0022692	301324	http://www.mirdb.org/cgi-bin/target_detail.cgi?targetID=301324	241	78	http://www.mirdb.org/cgi-bin/mature_mir.cgi?name=hsa-miR-181b-3p	MEIS2	4212	Meis homeobox 2
hsa-miR-181b-3p	MIMAT0022692	301199	http://www.mirdb.org/cgi-bin/target_detail.cgi?targetID=301199	242	78	http://www.mirdb.org/cgi-bin/mature_mir.cgi?name=hsa-miR-181b-3p	SOGA3	387104	SOGA family member 3
hsa-miR-181b-3p	MIMAT0022692	300760	http://www.mirdb.org/cgi-bin/target_detail.cgi?targetID=300760	243	77	http://www.mirdb.org/cgi-bin/mature_mir.cgi?name=hsa-miR-181b-3p	VPS41	27072	VPS41, HOPS complex subunit
hsa-miR-181b-3p	MIMAT0022692	301207	http://www.mirdb.org/cgi-bin/target_detail.cgi?targetID=301207	244	77	http://www.mirdb.org/cgi-bin/mature_mir.cgi?name=hsa-miR-181b-3p	LMAN1	3998	lectin, mannose binding 1
hsa-miR-181b-3p	MIMAT0022692	301071	http://www.mirdb.org/cgi-bin/target_detail.cgi?targetID=301071	245	77	http://www.mirdb.org/cgi-bin/mature_mir.cgi?name=hsa-miR-181b-3p	BPTF	2186	bromodomain PHD finger transcription factor
hsa-miR-181b-3p	MIMAT0022692	301206	http://www.mirdb.org/cgi-bin/target_detail.cgi?targetID=301206	246	77	http://www.mirdb.org/cgi-bin/mature_mir.cgi?name=hsa-miR-181b-3p	CXorf51A	100129239	chromosome X open reading frame 51A
hsa-miR-181b-3p	MIMAT0022692	301443	http://www.mirdb.org/cgi-bin/target_detail.cgi?targetID=301443	247	77	http://www.mirdb.org/cgi-bin/mature_mir.cgi?name=hsa-miR-181b-3p	LARP4	113251	La ribonucleoprotein domain family member 4
hsa-miR-181b-3p	MIMAT0022692	301123	http://www.mirdb.org/cgi-bin/target_detail.cgi?targetID=301123	248	77	http://www.mirdb.org/cgi-bin/mature_mir.cgi?name=hsa-miR-181b-3p	TSPAN5	10098	tetraspanin 5
hsa-miR-181b-3p	MIMAT0022692	301121	http://www.mirdb.org/cgi-bin/target_detail.cgi?targetID=301121	249	77	http://www.mirdb.org/cgi-bin/mature_mir.cgi?name=hsa-miR-181b-3p	CANT1	124583	calcium activated nucleotidase 1
hsa-miR-181b-3p	MIMAT0022692	300877	http://www.mirdb.org/cgi-bin/target_detail.cgi?targetID=300877	250	77	http://www.mirdb.org/cgi-bin/mature_mir.cgi?name=hsa-miR-181b-3p	JMJD4	65094	jumonji domain containing 4
hsa-miR-181b-3p	MIMAT0022692	301000	http://www.mirdb.org/cgi-bin/target_detail.cgi?targetID=301000	251	77	http://www.mirdb.org/cgi-bin/mature_mir.cgi?name=hsa-miR-181b-3p	TRAM1	23471	translocation associated membrane protein 1
hsa-miR-181b-3p	MIMAT0022692	300794	http://www.mirdb.org/cgi-bin/target_detail.cgi?targetID=300794	252	77	http://www.mirdb.org/cgi-bin/mature_mir.cgi?name=hsa-miR-181b-3p	TSN	7247	translin
hsa-miR-181b-3p	MIMAT0022692	301049	http://www.mirdb.org/cgi-bin/target_detail.cgi?targetID=301049	253	77	http://www.mirdb.org/cgi-bin/mature_mir.cgi?name=hsa-miR-181b-3p	SFXN1	94081	sideroflexin 1
hsa-miR-181b-3p	MIMAT0022692	301230	http://www.mirdb.org/cgi-bin/target_detail.cgi?targetID=301230	254	77	http://www.mirdb.org/cgi-bin/mature_mir.cgi?name=hsa-miR-181b-3p	ZFYVE28	57732	zinc finger FYVE-type containing 28
hsa-miR-181b-3p	MIMAT0022692	300906	http://www.mirdb.org/cgi-bin/target_detail.cgi?targetID=300906	255	77	http://www.mirdb.org/cgi-bin/mature_mir.cgi?name=hsa-miR-181b-3p	RPTN	126638	repetin
hsa-miR-181b-3p	MIMAT0022692	301463	http://www.mirdb.org/cgi-bin/target_detail.cgi?targetID=301463	256	77	http://www.mirdb.org/cgi-bin/mature_mir.cgi?name=hsa-miR-181b-3p	ZNF10	7556	zinc finger protein 10
hsa-miR-181b-3p	MIMAT0022692	301051	http://www.mirdb.org/cgi-bin/target_detail.cgi?targetID=301051	257	77	http://www.mirdb.org/cgi-bin/mature_mir.cgi?name=hsa-miR-181b-3p	CXorf51B	100133053	chromosome X open reading frame 51B
hsa-miR-181b-3p	MIMAT0022692	301323	http://www.mirdb.org/cgi-bin/target_detail.cgi?targetID=301323	258	77	http://www.mirdb.org/cgi-bin/mature_mir.cgi?name=hsa-miR-181b-3p	MXRA7	439921	matrix remodeling associated 7
hsa-miR-181b-3p	MIMAT0022692	300832	http://www.mirdb.org/cgi-bin/target_detail.cgi?targetID=300832	259	77	http://www.mirdb.org/cgi-bin/mature_mir.cgi?name=hsa-miR-181b-3p	C1orf198	84886	chromosome 1 open reading frame 198
hsa-miR-181b-3p	MIMAT0022692	301012	http://www.mirdb.org/cgi-bin/target_detail.cgi?targetID=301012	260	76	http://www.mirdb.org/cgi-bin/mature_mir.cgi?name=hsa-miR-181b-3p	PTGER3	5733	prostaglandin E receptor 3
hsa-miR-181b-3p	MIMAT0022692	301279	http://www.mirdb.org/cgi-bin/target_detail.cgi?targetID=301279	261	76	http://www.mirdb.org/cgi-bin/mature_mir.cgi?name=hsa-miR-181b-3p	BAZ1B	9031	bromodomain adjacent to zinc finger domain 1B
hsa-miR-181b-3p	MIMAT0022692	301111	http://www.mirdb.org/cgi-bin/target_detail.cgi?targetID=301111	262	76	http://www.mirdb.org/cgi-bin/mature_mir.cgi?name=hsa-miR-181b-3p	SOWAHA	134548	sosondowah ankyrin repeat domain family member A
hsa-miR-181b-3p	MIMAT0022692	301020	http://www.mirdb.org/cgi-bin/target_detail.cgi?targetID=301020	263	76	http://www.mirdb.org/cgi-bin/mature_mir.cgi?name=hsa-miR-181b-3p	CCDC68	80323	coiled-coil domain containing 68
hsa-miR-181b-3p	MIMAT0022692	301100	http://www.mirdb.org/cgi-bin/target_detail.cgi?targetID=301100	264	76	http://www.mirdb.org/cgi-bin/mature_mir.cgi?name=hsa-miR-181b-3p	UBXN10	127733	UBX domain protein 10
hsa-miR-181b-3p	MIMAT0022692	301019	http://www.mirdb.org/cgi-bin/target_detail.cgi?targetID=301019	265	76	http://www.mirdb.org/cgi-bin/mature_mir.cgi?name=hsa-miR-181b-3p	EREG	2069	epiregulin
hsa-miR-181b-3p	MIMAT0022692	301433	http://www.mirdb.org/cgi-bin/target_detail.cgi?targetID=301433	266	76	http://www.mirdb.org/cgi-bin/mature_mir.cgi?name=hsa-miR-181b-3p	SLC38A7	55238	solute carrier family 38 member 7
hsa-miR-181b-3p	MIMAT0022692	300774	http://www.mirdb.org/cgi-bin/target_detail.cgi?targetID=300774	267	76	http://www.mirdb.org/cgi-bin/mature_mir.cgi?name=hsa-miR-181b-3p	ABCD3	5825	ATP binding cassette subfamily D member 3
hsa-miR-181b-3p	MIMAT0022692	300941	http://www.mirdb.org/cgi-bin/target_detail.cgi?targetID=300941	268	76	http://www.mirdb.org/cgi-bin/mature_mir.cgi?name=hsa-miR-181b-3p	CDK8	1024	cyclin dependent kinase 8
hsa-miR-181b-3p	MIMAT0022692	301394	http://www.mirdb.org/cgi-bin/target_detail.cgi?targetID=301394	269	76	http://www.mirdb.org/cgi-bin/mature_mir.cgi?name=hsa-miR-181b-3p	ADGRF5	221395	adhesion G protein-coupled receptor F5
hsa-miR-181b-3p	MIMAT0022692	301384	http://www.mirdb.org/cgi-bin/target_detail.cgi?targetID=301384	270	76	http://www.mirdb.org/cgi-bin/mature_mir.cgi?name=hsa-miR-181b-3p	FUT9	10690	fucosyltransferase 9
hsa-miR-181b-3p	MIMAT0022692	301037	http://www.mirdb.org/cgi-bin/target_detail.cgi?targetID=301037	271	76	http://www.mirdb.org/cgi-bin/mature_mir.cgi?name=hsa-miR-181b-3p	ADAM12	8038	ADAM metallopeptidase domain 12
hsa-miR-181b-3p	MIMAT0022692	301239	http://www.mirdb.org/cgi-bin/target_detail.cgi?targetID=301239	272	76	http://www.mirdb.org/cgi-bin/mature_mir.cgi?name=hsa-miR-181b-3p	MFSD4B	91749	major facilitator superfamily domain containing 4B
hsa-miR-181b-3p	MIMAT0022692	301310	http://www.mirdb.org/cgi-bin/target_detail.cgi?targetID=301310	273	76	http://www.mirdb.org/cgi-bin/mature_mir.cgi?name=hsa-miR-181b-3p	ADTRP	84830	androgen dependent TFPI regulating protein
hsa-miR-181b-3p	MIMAT0022692	300990	http://www.mirdb.org/cgi-bin/target_detail.cgi?targetID=300990	274	76	http://www.mirdb.org/cgi-bin/mature_mir.cgi?name=hsa-miR-181b-3p	AKT3	10000	AKT serine/threonine kinase 3
hsa-miR-181b-3p	MIMAT0022692	301266	http://www.mirdb.org/cgi-bin/target_detail.cgi?targetID=301266	275	75	http://www.mirdb.org/cgi-bin/mature_mir.cgi?name=hsa-miR-181b-3p	CALCOCO2	10241	calcium binding and coiled-coil domain 2
hsa-miR-181b-3p	MIMAT0022692	301064	http://www.mirdb.org/cgi-bin/target_detail.cgi?targetID=301064	276	75	http://www.mirdb.org/cgi-bin/mature_mir.cgi?name=hsa-miR-181b-3p	ZNF558	148156	zinc finger protein 558
hsa-miR-181b-3p	MIMAT0022692	300919	http://www.mirdb.org/cgi-bin/target_detail.cgi?targetID=300919	277	75	http://www.mirdb.org/cgi-bin/mature_mir.cgi?name=hsa-miR-181b-3p	CREG2	200407	cellular repressor of E1A stimulated genes 2
hsa-miR-181b-3p	MIMAT0022692	301275	http://www.mirdb.org/cgi-bin/target_detail.cgi?targetID=301275	278	75	http://www.mirdb.org/cgi-bin/mature_mir.cgi?name=hsa-miR-181b-3p	GDAP2	54834	ganglioside induced differentiation associated protein 2
hsa-miR-181b-3p	MIMAT0022692	301429	http://www.mirdb.org/cgi-bin/target_detail.cgi?targetID=301429	279	75	http://www.mirdb.org/cgi-bin/mature_mir.cgi?name=hsa-miR-181b-3p	CYYR1	116159	cysteine and tyrosine rich 1
hsa-miR-181b-3p	MIMAT0022692	301241	http://www.mirdb.org/cgi-bin/target_detail.cgi?targetID=301241	280	75	http://www.mirdb.org/cgi-bin/mature_mir.cgi?name=hsa-miR-181b-3p	SLC1A6	6511	solute carrier family 1 member 6
hsa-miR-181b-3p	MIMAT0022692	300889	http://www.mirdb.org/cgi-bin/target_detail.cgi?targetID=300889	281	75	http://www.mirdb.org/cgi-bin/mature_mir.cgi?name=hsa-miR-181b-3p	MPP5	64398	membrane palmitoylated protein 5
hsa-miR-181b-3p	MIMAT0022692	301223	http://www.mirdb.org/cgi-bin/target_detail.cgi?targetID=301223	282	75	http://www.mirdb.org/cgi-bin/mature_mir.cgi?name=hsa-miR-181b-3p	IGSF5	150084	immunoglobulin superfamily member 5
hsa-miR-181b-3p	MIMAT0022692	300998	http://www.mirdb.org/cgi-bin/target_detail.cgi?targetID=300998	283	75	http://www.mirdb.org/cgi-bin/mature_mir.cgi?name=hsa-miR-181b-3p	LIN7A	8825	lin-7 homolog A, crumbs cell polarity complex component
hsa-miR-181b-3p	MIMAT0022692	301316	http://www.mirdb.org/cgi-bin/target_detail.cgi?targetID=301316	284	75	http://www.mirdb.org/cgi-bin/mature_mir.cgi?name=hsa-miR-181b-3p	CD40LG	959	CD40 ligand
hsa-miR-181b-3p	MIMAT0022692	301152	http://www.mirdb.org/cgi-bin/target_detail.cgi?targetID=301152	285	75	http://www.mirdb.org/cgi-bin/mature_mir.cgi?name=hsa-miR-181b-3p	KCNQ3	3786	potassium voltage-gated channel subfamily Q member 3
hsa-miR-181b-3p	MIMAT0022692	301002	http://www.mirdb.org/cgi-bin/target_detail.cgi?targetID=301002	286	75	http://www.mirdb.org/cgi-bin/mature_mir.cgi?name=hsa-miR-181b-3p	CHD9	80205	chromodomain helicase DNA binding protein 9
hsa-miR-181b-3p	MIMAT0022692	301289	http://www.mirdb.org/cgi-bin/target_detail.cgi?targetID=301289	287	75	http://www.mirdb.org/cgi-bin/mature_mir.cgi?name=hsa-miR-181b-3p	SYT1	6857	synaptotagmin 1
hsa-miR-181b-3p	MIMAT0022692	300948	http://www.mirdb.org/cgi-bin/target_detail.cgi?targetID=300948	288	75	http://www.mirdb.org/cgi-bin/mature_mir.cgi?name=hsa-miR-181b-3p	PDS5B	23047	PDS5 cohesin associated factor B
hsa-miR-181b-3p	MIMAT0022692	301016	http://www.mirdb.org/cgi-bin/target_detail.cgi?targetID=301016	289	74	http://www.mirdb.org/cgi-bin/mature_mir.cgi?name=hsa-miR-181b-3p	TRAPPC6B	122553	trafficking protein particle complex 6B
hsa-miR-181b-3p	MIMAT0022692	301356	http://www.mirdb.org/cgi-bin/target_detail.cgi?targetID=301356	290	74	http://www.mirdb.org/cgi-bin/mature_mir.cgi?name=hsa-miR-181b-3p	UBE2K	3093	ubiquitin conjugating enzyme E2 K
hsa-miR-181b-3p	MIMAT0022692	300814	http://www.mirdb.org/cgi-bin/target_detail.cgi?targetID=300814	291	74	http://www.mirdb.org/cgi-bin/mature_mir.cgi?name=hsa-miR-181b-3p	DNAJB9	4189	DnaJ heat shock protein family (Hsp40) member B9
hsa-miR-181b-3p	MIMAT0022692	300893	http://www.mirdb.org/cgi-bin/target_detail.cgi?targetID=300893	292	74	http://www.mirdb.org/cgi-bin/mature_mir.cgi?name=hsa-miR-181b-3p	DTNB	1838	dystrobrevin beta
hsa-miR-181b-3p	MIMAT0022692	301347	http://www.mirdb.org/cgi-bin/target_detail.cgi?targetID=301347	293	74	http://www.mirdb.org/cgi-bin/mature_mir.cgi?name=hsa-miR-181b-3p	P4HA1	5033	prolyl 4-hydroxylase subunit alpha 1
hsa-miR-181b-3p	MIMAT0022692	301422	http://www.mirdb.org/cgi-bin/target_detail.cgi?targetID=301422	294	74	http://www.mirdb.org/cgi-bin/mature_mir.cgi?name=hsa-miR-181b-3p	ADGRL4	64123	adhesion G protein-coupled receptor L4
hsa-miR-181b-3p	MIMAT0022692	301405	http://www.mirdb.org/cgi-bin/target_detail.cgi?targetID=301405	295	74	http://www.mirdb.org/cgi-bin/mature_mir.cgi?name=hsa-miR-181b-3p	ZNF536	9745	zinc finger protein 536
hsa-miR-181b-3p	MIMAT0022692	300868	http://www.mirdb.org/cgi-bin/target_detail.cgi?targetID=300868	296	74	http://www.mirdb.org/cgi-bin/mature_mir.cgi?name=hsa-miR-181b-3p	CERS6	253782	ceramide synthase 6
hsa-miR-181b-3p	MIMAT0022692	300771	http://www.mirdb.org/cgi-bin/target_detail.cgi?targetID=300771	297	74	http://www.mirdb.org/cgi-bin/mature_mir.cgi?name=hsa-miR-181b-3p	PPM1D	8493	protein phosphatase, Mg2+/Mn2+ dependent 1D
hsa-miR-181b-3p	MIMAT0022692	301355	http://www.mirdb.org/cgi-bin/target_detail.cgi?targetID=301355	298	73	http://www.mirdb.org/cgi-bin/mature_mir.cgi?name=hsa-miR-181b-3p	OGFOD1	55239	2-oxoglutarate and iron dependent oxygenase domain containing 1
hsa-miR-181b-3p	MIMAT0022692	301277	http://www.mirdb.org/cgi-bin/target_detail.cgi?targetID=301277	299	73	http://www.mirdb.org/cgi-bin/mature_mir.cgi?name=hsa-miR-181b-3p	FAM221B	392307	family with sequence similarity 221 member B
hsa-miR-181b-3p	MIMAT0022692	300816	http://www.mirdb.org/cgi-bin/target_detail.cgi?targetID=300816	300	73	http://www.mirdb.org/cgi-bin/mature_mir.cgi?name=hsa-miR-181b-3p	UBE2J1	51465	ubiquitin conjugating enzyme E2 J1
hsa-miR-181b-3p	MIMAT0022692	301174	http://www.mirdb.org/cgi-bin/target_detail.cgi?targetID=301174	301	73	http://www.mirdb.org/cgi-bin/mature_mir.cgi?name=hsa-miR-181b-3p	ENOPH1	58478	enolase-phosphatase 1
hsa-miR-181b-3p	MIMAT0022692	301353	http://www.mirdb.org/cgi-bin/target_detail.cgi?targetID=301353	302	73	http://www.mirdb.org/cgi-bin/mature_mir.cgi?name=hsa-miR-181b-3p	SVOP	55530	SV2 related protein
hsa-miR-181b-3p	MIMAT0022692	300735	http://www.mirdb.org/cgi-bin/target_detail.cgi?targetID=300735	303	73	http://www.mirdb.org/cgi-bin/mature_mir.cgi?name=hsa-miR-181b-3p	SLC9C2	284525	solute carrier family 9 member C2 (putative)
hsa-miR-181b-3p	MIMAT0022692	301328	http://www.mirdb.org/cgi-bin/target_detail.cgi?targetID=301328	304	73	http://www.mirdb.org/cgi-bin/mature_mir.cgi?name=hsa-miR-181b-3p	TFDP2	7029	transcription factor Dp-2
hsa-miR-181b-3p	MIMAT0022692	300954	http://www.mirdb.org/cgi-bin/target_detail.cgi?targetID=300954	305	73	http://www.mirdb.org/cgi-bin/mature_mir.cgi?name=hsa-miR-181b-3p	NHS	4810	NHS actin remodeling regulator
hsa-miR-181b-3p	MIMAT0022692	301432	http://www.mirdb.org/cgi-bin/target_detail.cgi?targetID=301432	306	73	http://www.mirdb.org/cgi-bin/mature_mir.cgi?name=hsa-miR-181b-3p	RPL27A	6157	ribosomal protein L27a
hsa-miR-181b-3p	MIMAT0022692	300926	http://www.mirdb.org/cgi-bin/target_detail.cgi?targetID=300926	307	73	http://www.mirdb.org/cgi-bin/mature_mir.cgi?name=hsa-miR-181b-3p	GNG5	2787	G protein subunit gamma 5
hsa-miR-181b-3p	MIMAT0022692	300756	http://www.mirdb.org/cgi-bin/target_detail.cgi?targetID=300756	308	73	http://www.mirdb.org/cgi-bin/mature_mir.cgi?name=hsa-miR-181b-3p	VTCN1	79679	V-set domain containing T cell activation inhibitor 1
hsa-miR-181b-3p	MIMAT0022692	301476	http://www.mirdb.org/cgi-bin/target_detail.cgi?targetID=301476	309	72	http://www.mirdb.org/cgi-bin/mature_mir.cgi?name=hsa-miR-181b-3p	PCDHB4	56131	protocadherin beta 4
hsa-miR-181b-3p	MIMAT0022692	301421	http://www.mirdb.org/cgi-bin/target_detail.cgi?targetID=301421	310	72	http://www.mirdb.org/cgi-bin/mature_mir.cgi?name=hsa-miR-181b-3p	MOB3B	79817	MOB kinase activator 3B
hsa-miR-181b-3p	MIMAT0022692	301243	http://www.mirdb.org/cgi-bin/target_detail.cgi?targetID=301243	311	72	http://www.mirdb.org/cgi-bin/mature_mir.cgi?name=hsa-miR-181b-3p	ZNRF2	223082	zinc and ring finger 2
hsa-miR-181b-3p	MIMAT0022692	301080	http://www.mirdb.org/cgi-bin/target_detail.cgi?targetID=301080	312	72	http://www.mirdb.org/cgi-bin/mature_mir.cgi?name=hsa-miR-181b-3p	NT5C1B-RDH14	100526794	NT5C1B-RDH14 readthrough
hsa-miR-181b-3p	MIMAT0022692	301078	http://www.mirdb.org/cgi-bin/target_detail.cgi?targetID=301078	313	72	http://www.mirdb.org/cgi-bin/mature_mir.cgi?name=hsa-miR-181b-3p	TAOK1	57551	TAO kinase 1
hsa-miR-181b-3p	MIMAT0022692	301318	http://www.mirdb.org/cgi-bin/target_detail.cgi?targetID=301318	314	72	http://www.mirdb.org/cgi-bin/mature_mir.cgi?name=hsa-miR-181b-3p	BEST3	144453	bestrophin 3
hsa-miR-181b-3p	MIMAT0022692	301426	http://www.mirdb.org/cgi-bin/target_detail.cgi?targetID=301426	315	72	http://www.mirdb.org/cgi-bin/mature_mir.cgi?name=hsa-miR-181b-3p	JPH2	57158	junctophilin 2
hsa-miR-181b-3p	MIMAT0022692	301270	http://www.mirdb.org/cgi-bin/target_detail.cgi?targetID=301270	316	72	http://www.mirdb.org/cgi-bin/mature_mir.cgi?name=hsa-miR-181b-3p	PLXDC2	84898	plexin domain containing 2
hsa-miR-181b-3p	MIMAT0022692	301181	http://www.mirdb.org/cgi-bin/target_detail.cgi?targetID=301181	317	72	http://www.mirdb.org/cgi-bin/mature_mir.cgi?name=hsa-miR-181b-3p	HERC1	8925	HECT and RLD domain containing E3 ubiquitin protein ligase family member 1
hsa-miR-181b-3p	MIMAT0022692	301112	http://www.mirdb.org/cgi-bin/target_detail.cgi?targetID=301112	318	72	http://www.mirdb.org/cgi-bin/mature_mir.cgi?name=hsa-miR-181b-3p	SENP6	26054	SUMO specific peptidase 6
hsa-miR-181b-3p	MIMAT0022692	301131	http://www.mirdb.org/cgi-bin/target_detail.cgi?targetID=301131	319	72	http://www.mirdb.org/cgi-bin/mature_mir.cgi?name=hsa-miR-181b-3p	ARHGAP32	9743	Rho GTPase activating protein 32
hsa-miR-181b-3p	MIMAT0022692	301370	http://www.mirdb.org/cgi-bin/target_detail.cgi?targetID=301370	320	72	http://www.mirdb.org/cgi-bin/mature_mir.cgi?name=hsa-miR-181b-3p	SEMA4F	10505	ssemaphorin 4F
hsa-miR-181b-3p	MIMAT0022692	301215	http://www.mirdb.org/cgi-bin/target_detail.cgi?targetID=301215	321	72	http://www.mirdb.org/cgi-bin/mature_mir.cgi?name=hsa-miR-181b-3p	SMAD4	4089	SMAD family member 4
hsa-miR-181b-3p	MIMAT0022692	300956	http://www.mirdb.org/cgi-bin/target_detail.cgi?targetID=300956	322	72	http://www.mirdb.org/cgi-bin/mature_mir.cgi?name=hsa-miR-181b-3p	CCDC90B	60492	coiled-coil domain containing 90B
hsa-miR-181b-3p	MIMAT0022692	300955	http://www.mirdb.org/cgi-bin/target_detail.cgi?targetID=300955	323	72	http://www.mirdb.org/cgi-bin/mature_mir.cgi?name=hsa-miR-181b-3p	POP4	10775	POP4 homolog, ribonuclease P/MRP subunit
hsa-miR-181b-3p	MIMAT0022692	300734	http://www.mirdb.org/cgi-bin/target_detail.cgi?targetID=300734	324	72	http://www.mirdb.org/cgi-bin/mature_mir.cgi?name=hsa-miR-181b-3p	TMEM215	401498	transmembrane protein 215
hsa-miR-181b-3p	MIMAT0022692	300894	http://www.mirdb.org/cgi-bin/target_detail.cgi?targetID=300894	325	72	http://www.mirdb.org/cgi-bin/mature_mir.cgi?name=hsa-miR-181b-3p	KSR2	283455	kinase suppressor of ras 2
hsa-miR-181b-3p	MIMAT0022692	300966	http://www.mirdb.org/cgi-bin/target_detail.cgi?targetID=300966	326	72	http://www.mirdb.org/cgi-bin/mature_mir.cgi?name=hsa-miR-181b-3p	MB21D2	151963	Mab-21 domain containing 2
hsa-miR-181b-3p	MIMAT0022692	301008	http://www.mirdb.org/cgi-bin/target_detail.cgi?targetID=301008	327	71	http://www.mirdb.org/cgi-bin/mature_mir.cgi?name=hsa-miR-181b-3p	GNB4	59345	G protein subunit beta 4
hsa-miR-181b-3p	MIMAT0022692	300994	http://www.mirdb.org/cgi-bin/target_detail.cgi?targetID=300994	328	71	http://www.mirdb.org/cgi-bin/mature_mir.cgi?name=hsa-miR-181b-3p	RNF43	54894	ring finger protein 43
hsa-miR-181b-3p	MIMAT0022692	301430	http://www.mirdb.org/cgi-bin/target_detail.cgi?targetID=301430	329	71	http://www.mirdb.org/cgi-bin/mature_mir.cgi?name=hsa-miR-181b-3p	SRGAP2	23380	SLIT-ROBO Rho GTPase activating protein 2
hsa-miR-181b-3p	MIMAT0022692	301165	http://www.mirdb.org/cgi-bin/target_detail.cgi?targetID=301165	330	71	http://www.mirdb.org/cgi-bin/mature_mir.cgi?name=hsa-miR-181b-3p	RFX3	5991	regulatory factor X3
hsa-miR-181b-3p	MIMAT0022692	301231	http://www.mirdb.org/cgi-bin/target_detail.cgi?targetID=301231	331	71	http://www.mirdb.org/cgi-bin/mature_mir.cgi?name=hsa-miR-181b-3p	PIK3CA	5290	phosphatidylinositol-4,5-bisphosphate 3-kinase catalytic subunit alpha
hsa-miR-181b-3p	MIMAT0022692	301202	http://www.mirdb.org/cgi-bin/target_detail.cgi?targetID=301202	332	71	http://www.mirdb.org/cgi-bin/mature_mir.cgi?name=hsa-miR-181b-3p	ZUP1	221302	zinc finger containing ubiquitin peptidase 1
hsa-miR-181b-3p	MIMAT0022692	301444	http://www.mirdb.org/cgi-bin/target_detail.cgi?targetID=301444	333	71	http://www.mirdb.org/cgi-bin/mature_mir.cgi?name=hsa-miR-181b-3p	LDAH	60526	lipid droplet associated hydrolase
hsa-miR-181b-3p	MIMAT0022692	300758	http://www.mirdb.org/cgi-bin/target_detail.cgi?targetID=300758	334	71	http://www.mirdb.org/cgi-bin/mature_mir.cgi?name=hsa-miR-181b-3p	LNPK	80856	lunapark, ER junction formation factor
hsa-miR-181b-3p	MIMAT0022692	300854	http://www.mirdb.org/cgi-bin/target_detail.cgi?targetID=300854	335	70	http://www.mirdb.org/cgi-bin/mature_mir.cgi?name=hsa-miR-181b-3p	TRDN	10345	triadin
hsa-miR-181b-3p	MIMAT0022692	301117	http://www.mirdb.org/cgi-bin/target_detail.cgi?targetID=301117	336	70	http://www.mirdb.org/cgi-bin/mature_mir.cgi?name=hsa-miR-181b-3p	RBM7	10179	RNA binding motif protein 7
hsa-miR-181b-3p	MIMAT0022692	301217	http://www.mirdb.org/cgi-bin/target_detail.cgi?targetID=301217	337	70	http://www.mirdb.org/cgi-bin/mature_mir.cgi?name=hsa-miR-181b-3p	PKN2	5586	protein kinase N2
hsa-miR-181b-3p	MIMAT0022692	300744	http://www.mirdb.org/cgi-bin/target_detail.cgi?targetID=300744	338	70	http://www.mirdb.org/cgi-bin/mature_mir.cgi?name=hsa-miR-181b-3p	AP4B1	10717	adaptor related protein complex 4 subunit beta 1
hsa-miR-181b-3p	MIMAT0022692	301220	http://www.mirdb.org/cgi-bin/target_detail.cgi?targetID=301220	339	70	http://www.mirdb.org/cgi-bin/mature_mir.cgi?name=hsa-miR-181b-3p	TLE4	7091	TLE family member 4, transcriptional corepressor
hsa-miR-181b-3p	MIMAT0022692	301222	http://www.mirdb.org/cgi-bin/target_detail.cgi?targetID=301222	340	70	http://www.mirdb.org/cgi-bin/mature_mir.cgi?name=hsa-miR-181b-3p	HEPACAM2	253012	HEPACAM family member 2
hsa-miR-181b-3p	MIMAT0022692	301094	http://www.mirdb.org/cgi-bin/target_detail.cgi?targetID=301094	341	70	http://www.mirdb.org/cgi-bin/mature_mir.cgi?name=hsa-miR-181b-3p	SLC24A2	25769	solute carrier family 24 member 2
hsa-miR-181b-3p	MIMAT0022692	300781	http://www.mirdb.org/cgi-bin/target_detail.cgi?targetID=300781	342	70	http://www.mirdb.org/cgi-bin/mature_mir.cgi?name=hsa-miR-181b-3p	LTN1	26046	listerin E3 ubiquitin protein ligase 1
hsa-miR-181b-3p	MIMAT0022692	301391	http://www.mirdb.org/cgi-bin/target_detail.cgi?targetID=301391	343	70	http://www.mirdb.org/cgi-bin/mature_mir.cgi?name=hsa-miR-181b-3p	SMAD5	4090	SMAD family member 5
hsa-miR-181b-3p	MIMAT0022692	301043	http://www.mirdb.org/cgi-bin/target_detail.cgi?targetID=301043	344	70	http://www.mirdb.org/cgi-bin/mature_mir.cgi?name=hsa-miR-181b-3p	STEAP2	261729	STEAP2 metalloreductase
hsa-miR-181b-3p	MIMAT0022692	301176	http://www.mirdb.org/cgi-bin/target_detail.cgi?targetID=301176	345	70	http://www.mirdb.org/cgi-bin/mature_mir.cgi?name=hsa-miR-181b-3p	PDE4DIP	9659	phosphodiesterase 4D interacting protein
hsa-miR-181b-3p	MIMAT0022692	300797	http://www.mirdb.org/cgi-bin/target_detail.cgi?targetID=300797	346	70	http://www.mirdb.org/cgi-bin/mature_mir.cgi?name=hsa-miR-181b-3p	NUDT9	53343	nudix hydrolase 9
hsa-miR-181b-3p	MIMAT0022692	300863	http://www.mirdb.org/cgi-bin/target_detail.cgi?targetID=300863	347	70	http://www.mirdb.org/cgi-bin/mature_mir.cgi?name=hsa-miR-181b-3p	RBM12B	389677	RNA binding motif protein 12B
hsa-miR-181b-3p	MIMAT0022692	301415	http://www.mirdb.org/cgi-bin/target_detail.cgi?targetID=301415	348	70	http://www.mirdb.org/cgi-bin/mature_mir.cgi?name=hsa-miR-181b-3p	UCHL5	51377	ubiquitin C-terminal hydrolase L5
hsa-miR-181b-3p	MIMAT0022692	301357	http://www.mirdb.org/cgi-bin/target_detail.cgi?targetID=301357	349	70	http://www.mirdb.org/cgi-bin/mature_mir.cgi?name=hsa-miR-181b-3p	ZFP30	22835	ZFP30 zinc finger protein
hsa-miR-181b-3p	MIMAT0022692	301173	http://www.mirdb.org/cgi-bin/target_detail.cgi?targetID=301173	350	70	http://www.mirdb.org/cgi-bin/mature_mir.cgi?name=hsa-miR-181b-3p	PLPPR4	9890	phospholipid phosphatase related 4
hsa-miR-181b-3p	MIMAT0022692	301474	http://www.mirdb.org/cgi-bin/target_detail.cgi?targetID=301474	351	70	http://www.mirdb.org/cgi-bin/mature_mir.cgi?name=hsa-miR-181b-3p	DHFR	1719	dihydrofolate reductase
hsa-miR-181b-3p	MIMAT0022692	300967	http://www.mirdb.org/cgi-bin/target_detail.cgi?targetID=300967	352	70	http://www.mirdb.org/cgi-bin/mature_mir.cgi?name=hsa-miR-181b-3p	CD28	940	CD28 molecule
hsa-miR-181b-3p	MIMAT0022692	300813	http://www.mirdb.org/cgi-bin/target_detail.cgi?targetID=300813	353	69	http://www.mirdb.org/cgi-bin/mature_mir.cgi?name=hsa-miR-181b-3p	PTPN3	5774	protein tyrosine phosphatase, non-receptor type 3
hsa-miR-181b-3p	MIMAT0022692	301098	http://www.mirdb.org/cgi-bin/target_detail.cgi?targetID=301098	354	69	http://www.mirdb.org/cgi-bin/mature_mir.cgi?name=hsa-miR-181b-3p	DMRT2	10655	doublesex and mab-3 related transcription factor 2
hsa-miR-181b-3p	MIMAT0022692	300988	http://www.mirdb.org/cgi-bin/target_detail.cgi?targetID=300988	355	69	http://www.mirdb.org/cgi-bin/mature_mir.cgi?name=hsa-miR-181b-3p	TXK	7294	TXK tyrosine kinase
hsa-miR-181b-3p	MIMAT0022692	300787	http://www.mirdb.org/cgi-bin/target_detail.cgi?targetID=300787	356	69	http://www.mirdb.org/cgi-bin/mature_mir.cgi?name=hsa-miR-181b-3p	ITGA4	3676	integrin subunit alpha 4
hsa-miR-181b-3p	MIMAT0022692	301001	http://www.mirdb.org/cgi-bin/target_detail.cgi?targetID=301001	357	69	http://www.mirdb.org/cgi-bin/mature_mir.cgi?name=hsa-miR-181b-3p	AFG1L	246269	AFG1 like ATPase
hsa-miR-181b-3p	MIMAT0022692	300775	http://www.mirdb.org/cgi-bin/target_detail.cgi?targetID=300775	358	69	http://www.mirdb.org/cgi-bin/mature_mir.cgi?name=hsa-miR-181b-3p	ARL5A	26225	ADP ribosylation factor like GTPase 5A
hsa-miR-181b-3p	MIMAT0022692	300952	http://www.mirdb.org/cgi-bin/target_detail.cgi?targetID=300952	359	69	http://www.mirdb.org/cgi-bin/mature_mir.cgi?name=hsa-miR-181b-3p	GNG12	55970	G protein subunit gamma 12
hsa-miR-181b-3p	MIMAT0022692	301339	http://www.mirdb.org/cgi-bin/target_detail.cgi?targetID=301339	360	69	http://www.mirdb.org/cgi-bin/mature_mir.cgi?name=hsa-miR-181b-3p	GTF2A1	2957	general transcription factor IIA subunit 1
hsa-miR-181b-3p	MIMAT0022692	301346	http://www.mirdb.org/cgi-bin/target_detail.cgi?targetID=301346	361	69	http://www.mirdb.org/cgi-bin/mature_mir.cgi?name=hsa-miR-181b-3p	CMA1	1215	chymase 1
hsa-miR-181b-3p	MIMAT0022692	301109	http://www.mirdb.org/cgi-bin/target_detail.cgi?targetID=301109	362	69	http://www.mirdb.org/cgi-bin/mature_mir.cgi?name=hsa-miR-181b-3p	CCDC50	152137	coiled-coil domain containing 50
hsa-miR-181b-3p	MIMAT0022692	301307	http://www.mirdb.org/cgi-bin/target_detail.cgi?targetID=301307	363	69	http://www.mirdb.org/cgi-bin/mature_mir.cgi?name=hsa-miR-181b-3p	SMG1	23049	SMG1, nonsense mediated mRNA decay associated PI3K related kinase
hsa-miR-181b-3p	MIMAT0022692	301455	http://www.mirdb.org/cgi-bin/target_detail.cgi?targetID=301455	364	69	http://www.mirdb.org/cgi-bin/mature_mir.cgi?name=hsa-miR-181b-3p	PLAGL2	5326	PLAG1 like zinc finger 2
hsa-miR-181b-3p	MIMAT0022692	301306	http://www.mirdb.org/cgi-bin/target_detail.cgi?targetID=301306	365	69	http://www.mirdb.org/cgi-bin/mature_mir.cgi?name=hsa-miR-181b-3p	TGS1	96764	trimethylguanosine synthase 1
hsa-miR-181b-3p	MIMAT0022692	301025	http://www.mirdb.org/cgi-bin/target_detail.cgi?targetID=301025	366	69	http://www.mirdb.org/cgi-bin/mature_mir.cgi?name=hsa-miR-181b-3p	BTG2	7832	BTG anti-proliferation factor 2
hsa-miR-181b-3p	MIMAT0022692	301034	http://www.mirdb.org/cgi-bin/target_detail.cgi?targetID=301034	367	69	http://www.mirdb.org/cgi-bin/mature_mir.cgi?name=hsa-miR-181b-3p	KIAA0825	285600	KIAA0825
hsa-miR-181b-3p	MIMAT0022692	300913	http://www.mirdb.org/cgi-bin/target_detail.cgi?targetID=300913	368	69	http://www.mirdb.org/cgi-bin/mature_mir.cgi?name=hsa-miR-181b-3p	PDE5A	8654	phosphodiesterase 5A
hsa-miR-181b-3p	MIMAT0022692	300963	http://www.mirdb.org/cgi-bin/target_detail.cgi?targetID=300963	369	69	http://www.mirdb.org/cgi-bin/mature_mir.cgi?name=hsa-miR-181b-3p	ZNF33B	7582	zinc finger protein 33B
hsa-miR-181b-3p	MIMAT0022692	300763	http://www.mirdb.org/cgi-bin/target_detail.cgi?targetID=300763	370	68	http://www.mirdb.org/cgi-bin/mature_mir.cgi?name=hsa-miR-181b-3p	RAB27A	5873	RAB27A, member RAS oncogene family
hsa-miR-181b-3p	MIMAT0022692	301210	http://www.mirdb.org/cgi-bin/target_detail.cgi?targetID=301210	371	68	http://www.mirdb.org/cgi-bin/mature_mir.cgi?name=hsa-miR-181b-3p	NHLRC2	374354	NHL repeat containing 2
hsa-miR-181b-3p	MIMAT0022692	301402	http://www.mirdb.org/cgi-bin/target_detail.cgi?targetID=301402	372	68	http://www.mirdb.org/cgi-bin/mature_mir.cgi?name=hsa-miR-181b-3p	IPO9	55705	importin 9
hsa-miR-181b-3p	MIMAT0022692	301200	http://www.mirdb.org/cgi-bin/target_detail.cgi?targetID=301200	373	68	http://www.mirdb.org/cgi-bin/mature_mir.cgi?name=hsa-miR-181b-3p	C1QTNF2	114898	C1q and TNF related 2
hsa-miR-181b-3p	MIMAT0022692	301155	http://www.mirdb.org/cgi-bin/target_detail.cgi?targetID=301155	374	68	http://www.mirdb.org/cgi-bin/mature_mir.cgi?name=hsa-miR-181b-3p	SCAMP1	9522	secretory carrier membrane protein 1
hsa-miR-181b-3p	MIMAT0022692	301149	http://www.mirdb.org/cgi-bin/target_detail.cgi?targetID=301149	375	68	http://www.mirdb.org/cgi-bin/mature_mir.cgi?name=hsa-miR-181b-3p	NXT2	55916	nuclear transport factor 2 like export factor 2
hsa-miR-181b-3p	MIMAT0022692	300846	http://www.mirdb.org/cgi-bin/target_detail.cgi?targetID=300846	376	68	http://www.mirdb.org/cgi-bin/mature_mir.cgi?name=hsa-miR-181b-3p	GPATCH2L	55668	G-patch domain containing 2 like
hsa-miR-181b-3p	MIMAT0022692	301439	http://www.mirdb.org/cgi-bin/target_detail.cgi?targetID=301439	377	68	http://www.mirdb.org/cgi-bin/mature_mir.cgi?name=hsa-miR-181b-3p	SLCO3A1	28232	solute carrier organic anion transporter family member 3A1
hsa-miR-181b-3p	MIMAT0022692	300907	http://www.mirdb.org/cgi-bin/target_detail.cgi?targetID=300907	378	68	http://www.mirdb.org/cgi-bin/mature_mir.cgi?name=hsa-miR-181b-3p	CSMD1	64478	CUB and Sushi multiple domains 1
hsa-miR-181b-3p	MIMAT0022692	301171	http://www.mirdb.org/cgi-bin/target_detail.cgi?targetID=301171	379	68	http://www.mirdb.org/cgi-bin/mature_mir.cgi?name=hsa-miR-181b-3p	RAP2B	5912	RAP2B, member of RAS oncogene family
hsa-miR-181b-3p	MIMAT0022692	301341	http://www.mirdb.org/cgi-bin/target_detail.cgi?targetID=301341	380	68	http://www.mirdb.org/cgi-bin/mature_mir.cgi?name=hsa-miR-181b-3p	ACTR3	10096	ARP3 actin related protein 3 homolog
hsa-miR-181b-3p	MIMAT0022692	301291	http://www.mirdb.org/cgi-bin/target_detail.cgi?targetID=301291	381	68	http://www.mirdb.org/cgi-bin/mature_mir.cgi?name=hsa-miR-181b-3p	TRAPPC3	27095	trafficking protein particle complex 3
hsa-miR-181b-3p	MIMAT0022692	300835	http://www.mirdb.org/cgi-bin/target_detail.cgi?targetID=300835	382	68	http://www.mirdb.org/cgi-bin/mature_mir.cgi?name=hsa-miR-181b-3p	PCDHA9	9752	protocadherin alpha 9
hsa-miR-181b-3p	MIMAT0022692	301351	http://www.mirdb.org/cgi-bin/target_detail.cgi?targetID=301351	383	68	http://www.mirdb.org/cgi-bin/mature_mir.cgi?name=hsa-miR-181b-3p	NECTIN3	25945	nectin cell adhesion molecule 3
hsa-miR-181b-3p	MIMAT0022692	301007	http://www.mirdb.org/cgi-bin/target_detail.cgi?targetID=301007	384	68	http://www.mirdb.org/cgi-bin/mature_mir.cgi?name=hsa-miR-181b-3p	P4HA2	8974	prolyl 4-hydroxylase subunit alpha 2
hsa-miR-181b-3p	MIMAT0022692	301448	http://www.mirdb.org/cgi-bin/target_detail.cgi?targetID=301448	385	68	http://www.mirdb.org/cgi-bin/mature_mir.cgi?name=hsa-miR-181b-3p	LRIF1	55791	ligand dependent nuclear receptor interacting factor 1
hsa-miR-181b-3p	MIMAT0022692	301182	http://www.mirdb.org/cgi-bin/target_detail.cgi?targetID=301182	386	68	http://www.mirdb.org/cgi-bin/mature_mir.cgi?name=hsa-miR-181b-3p	CMPK2	129607	cytidine/uridine monophosphate kinase 2
hsa-miR-181b-3p	MIMAT0022692	300740	http://www.mirdb.org/cgi-bin/target_detail.cgi?targetID=300740	387	67	http://www.mirdb.org/cgi-bin/mature_mir.cgi?name=hsa-miR-181b-3p	ATP13A3	79572	ATPase 13A3
hsa-miR-181b-3p	MIMAT0022692	300789	http://www.mirdb.org/cgi-bin/target_detail.cgi?targetID=300789	388	67	http://www.mirdb.org/cgi-bin/mature_mir.cgi?name=hsa-miR-181b-3p	PHC3	80012	polyhomeotic homolog 3
hsa-miR-181b-3p	MIMAT0022692	301236	http://www.mirdb.org/cgi-bin/target_detail.cgi?targetID=301236	389	67	http://www.mirdb.org/cgi-bin/mature_mir.cgi?name=hsa-miR-181b-3p	SON	6651	SON DNA binding protein
hsa-miR-181b-3p	MIMAT0022692	300971	http://www.mirdb.org/cgi-bin/target_detail.cgi?targetID=300971	390	67	http://www.mirdb.org/cgi-bin/mature_mir.cgi?name=hsa-miR-181b-3p	RAB27B	5874	RAB27B, member RAS oncogene family
hsa-miR-181b-3p	MIMAT0022692	300879	http://www.mirdb.org/cgi-bin/target_detail.cgi?targetID=300879	391	67	http://www.mirdb.org/cgi-bin/mature_mir.cgi?name=hsa-miR-181b-3p	ZDHHC15	158866	zinc finger DHHC-type containing 15
hsa-miR-181b-3p	MIMAT0022692	301154	http://www.mirdb.org/cgi-bin/target_detail.cgi?targetID=301154	392	67	http://www.mirdb.org/cgi-bin/mature_mir.cgi?name=hsa-miR-181b-3p	KCNN3	3782	potassium calcium-activated channel subfamily N member 3
hsa-miR-181b-3p	MIMAT0022692	301278	http://www.mirdb.org/cgi-bin/target_detail.cgi?targetID=301278	393	67	http://www.mirdb.org/cgi-bin/mature_mir.cgi?name=hsa-miR-181b-3p	SREK1	140890	splicing regulatory glutamic acid and lysine rich protein 1
hsa-miR-181b-3p	MIMAT0022692	301053	http://www.mirdb.org/cgi-bin/target_detail.cgi?targetID=301053	394	67	http://www.mirdb.org/cgi-bin/mature_mir.cgi?name=hsa-miR-181b-3p	HDAC2	3066	histone deacetylase 2
hsa-miR-181b-3p	MIMAT0022692	301442	http://www.mirdb.org/cgi-bin/target_detail.cgi?targetID=301442	395	67	http://www.mirdb.org/cgi-bin/mature_mir.cgi?name=hsa-miR-181b-3p	PTGFRN	5738	prostaglandin F2 receptor inhibitor
hsa-miR-181b-3p	MIMAT0022692	301228	http://www.mirdb.org/cgi-bin/target_detail.cgi?targetID=301228	396	67	http://www.mirdb.org/cgi-bin/mature_mir.cgi?name=hsa-miR-181b-3p	PDCD6IP	10015	programmed cell death 6 interacting protein
hsa-miR-181b-3p	MIMAT0022692	300930	http://www.mirdb.org/cgi-bin/target_detail.cgi?targetID=300930	397	67	http://www.mirdb.org/cgi-bin/mature_mir.cgi?name=hsa-miR-181b-3p	RBM27	54439	RNA binding motif protein 27
hsa-miR-181b-3p	MIMAT0022692	301340	http://www.mirdb.org/cgi-bin/target_detail.cgi?targetID=301340	398	67	http://www.mirdb.org/cgi-bin/mature_mir.cgi?name=hsa-miR-181b-3p	TIMM8A	1678	translocase of inner mitochondrial membrane 8A
hsa-miR-181b-3p	MIMAT0022692	301325	http://www.mirdb.org/cgi-bin/target_detail.cgi?targetID=301325	399	67	http://www.mirdb.org/cgi-bin/mature_mir.cgi?name=hsa-miR-181b-3p	SH3BGRL	6451	SH3 domain binding glutamate rich protein like
hsa-miR-181b-3p	MIMAT0022692	300759	http://www.mirdb.org/cgi-bin/target_detail.cgi?targetID=300759	400	67	http://www.mirdb.org/cgi-bin/mature_mir.cgi?name=hsa-miR-181b-3p	ZNF587	84914	zinc finger protein 587
hsa-miR-181b-3p	MIMAT0022692	300743	http://www.mirdb.org/cgi-bin/target_detail.cgi?targetID=300743	401	67	http://www.mirdb.org/cgi-bin/mature_mir.cgi?name=hsa-miR-181b-3p	VGLL3	389136	vestigial like family member 3
hsa-miR-181b-3p	MIMAT0022692	300923	http://www.mirdb.org/cgi-bin/target_detail.cgi?targetID=300923	402	67	http://www.mirdb.org/cgi-bin/mature_mir.cgi?name=hsa-miR-181b-3p	TNKS	8658	tankyrase
hsa-miR-181b-3p	MIMAT0022692	301214	http://www.mirdb.org/cgi-bin/target_detail.cgi?targetID=301214	403	66	http://www.mirdb.org/cgi-bin/mature_mir.cgi?name=hsa-miR-181b-3p	FAHD1	81889	fumarylacetoacetate hydrolase domain containing 1
hsa-miR-181b-3p	MIMAT0022692	301024	http://www.mirdb.org/cgi-bin/target_detail.cgi?targetID=301024	404	66	http://www.mirdb.org/cgi-bin/mature_mir.cgi?name=hsa-miR-181b-3p	SIRT1	23411	sirtuin 1
hsa-miR-181b-3p	MIMAT0022692	301309	http://www.mirdb.org/cgi-bin/target_detail.cgi?targetID=301309	405	66	http://www.mirdb.org/cgi-bin/mature_mir.cgi?name=hsa-miR-181b-3p	SSC4D	136853	scavenger receptor cysteine rich family member with 4 domains
hsa-miR-181b-3p	MIMAT0022692	300884	http://www.mirdb.org/cgi-bin/target_detail.cgi?targetID=300884	406	66	http://www.mirdb.org/cgi-bin/mature_mir.cgi?name=hsa-miR-181b-3p	APAF1	317	apoptotic peptidase activating factor 1
hsa-miR-181b-3p	MIMAT0022692	300822	http://www.mirdb.org/cgi-bin/target_detail.cgi?targetID=300822	407	66	http://www.mirdb.org/cgi-bin/mature_mir.cgi?name=hsa-miR-181b-3p	ARHGEF12	23365	Rho guanine nucleotide exchange factor 12
hsa-miR-181b-3p	MIMAT0022692	301382	http://www.mirdb.org/cgi-bin/target_detail.cgi?targetID=301382	408	66	http://www.mirdb.org/cgi-bin/mature_mir.cgi?name=hsa-miR-181b-3p	AP3S1	1176	adaptor related protein complex 3 subunit sigma 1
hsa-miR-181b-3p	MIMAT0022692	300969	http://www.mirdb.org/cgi-bin/target_detail.cgi?targetID=300969	409	66	http://www.mirdb.org/cgi-bin/mature_mir.cgi?name=hsa-miR-181b-3p	CLUAP1	23059	clusterin associated protein 1
hsa-miR-181b-3p	MIMAT0022692	301099	http://www.mirdb.org/cgi-bin/target_detail.cgi?targetID=301099	410	66	http://www.mirdb.org/cgi-bin/mature_mir.cgi?name=hsa-miR-181b-3p	XPO4	64328	exportin 4
hsa-miR-181b-3p	MIMAT0022692	300892	http://www.mirdb.org/cgi-bin/target_detail.cgi?targetID=300892	411	66	http://www.mirdb.org/cgi-bin/mature_mir.cgi?name=hsa-miR-181b-3p	SLC30A7	148867	solute carrier family 30 member 7
hsa-miR-181b-3p	MIMAT0022692	301262	http://www.mirdb.org/cgi-bin/target_detail.cgi?targetID=301262	412	66	http://www.mirdb.org/cgi-bin/mature_mir.cgi?name=hsa-miR-181b-3p	ZFP28	140612	ZFP28 zinc finger protein
hsa-miR-181b-3p	MIMAT0022692	301148	http://www.mirdb.org/cgi-bin/target_detail.cgi?targetID=301148	413	66	http://www.mirdb.org/cgi-bin/mature_mir.cgi?name=hsa-miR-181b-3p	KRBOX4	55634	KRAB box domain containing 4
hsa-miR-181b-3p	MIMAT0022692	301137	http://www.mirdb.org/cgi-bin/target_detail.cgi?targetID=301137	414	66	http://www.mirdb.org/cgi-bin/mature_mir.cgi?name=hsa-miR-181b-3p	ZNF329	79673	zinc finger protein 329
hsa-miR-181b-3p	MIMAT0022692	301297	http://www.mirdb.org/cgi-bin/target_detail.cgi?targetID=301297	415	66	http://www.mirdb.org/cgi-bin/mature_mir.cgi?name=hsa-miR-181b-3p	FEZ2	9637	fasciculation and elongation protein zeta 2
hsa-miR-181b-3p	MIMAT0022692	301245	http://www.mirdb.org/cgi-bin/target_detail.cgi?targetID=301245	416	66	http://www.mirdb.org/cgi-bin/mature_mir.cgi?name=hsa-miR-181b-3p	DISC1	27185	DISC1 scaffold protein
hsa-miR-181b-3p	MIMAT0022692	300856	http://www.mirdb.org/cgi-bin/target_detail.cgi?targetID=300856	417	66	http://www.mirdb.org/cgi-bin/mature_mir.cgi?name=hsa-miR-181b-3p	TWF1	5756	twinfilin actin binding protein 1
hsa-miR-181b-3p	MIMAT0022692	300983	http://www.mirdb.org/cgi-bin/target_detail.cgi?targetID=300983	418	66	http://www.mirdb.org/cgi-bin/mature_mir.cgi?name=hsa-miR-181b-3p	ADD3	120	adducin 3
hsa-miR-181b-3p	MIMAT0022692	300784	http://www.mirdb.org/cgi-bin/target_detail.cgi?targetID=300784	419	66	http://www.mirdb.org/cgi-bin/mature_mir.cgi?name=hsa-miR-181b-3p	RPL22L1	200916	ribosomal protein L22 like 1
hsa-miR-181b-3p	MIMAT0022692	301055	http://www.mirdb.org/cgi-bin/target_detail.cgi?targetID=301055	420	66	http://www.mirdb.org/cgi-bin/mature_mir.cgi?name=hsa-miR-181b-3p	ANKRD17	26057	ankyrin repeat domain 17
hsa-miR-181b-3p	MIMAT0022692	301284	http://www.mirdb.org/cgi-bin/target_detail.cgi?targetID=301284	421	66	http://www.mirdb.org/cgi-bin/mature_mir.cgi?name=hsa-miR-181b-3p	PRB4	5545	proline rich protein BstNI subfamily 4
hsa-miR-181b-3p	MIMAT0022692	300865	http://www.mirdb.org/cgi-bin/target_detail.cgi?targetID=300865	422	66	http://www.mirdb.org/cgi-bin/mature_mir.cgi?name=hsa-miR-181b-3p	CBL	867	Cbl proto-oncogene
hsa-miR-181b-3p	MIMAT0022692	300761	http://www.mirdb.org/cgi-bin/target_detail.cgi?targetID=300761	423	66	http://www.mirdb.org/cgi-bin/mature_mir.cgi?name=hsa-miR-181b-3p	NPHP3	27031	nephrocystin 3
hsa-miR-181b-3p	MIMAT0022692	301143	http://www.mirdb.org/cgi-bin/target_detail.cgi?targetID=301143	424	66	http://www.mirdb.org/cgi-bin/mature_mir.cgi?name=hsa-miR-181b-3p	AUTS2	26053	AUTS2, activator of transcription and developmental regulator
hsa-miR-181b-3p	MIMAT0022692	301361	http://www.mirdb.org/cgi-bin/target_detail.cgi?targetID=301361	425	66	http://www.mirdb.org/cgi-bin/mature_mir.cgi?name=hsa-miR-181b-3p	ZFP1	162239	ZFP1 zinc finger protein
hsa-miR-181b-3p	MIMAT0022692	301293	http://www.mirdb.org/cgi-bin/target_detail.cgi?targetID=301293	426	65	http://www.mirdb.org/cgi-bin/mature_mir.cgi?name=hsa-miR-181b-3p	PLAGL1	5325	PLAG1 like zinc finger 1
hsa-miR-181b-3p	MIMAT0022692	300886	http://www.mirdb.org/cgi-bin/target_detail.cgi?targetID=300886	427	65	http://www.mirdb.org/cgi-bin/mature_mir.cgi?name=hsa-miR-181b-3p	FAF2	23197	Fas associated factor family member 2
hsa-miR-181b-3p	MIMAT0022692	300905	http://www.mirdb.org/cgi-bin/target_detail.cgi?targetID=300905	428	65	http://www.mirdb.org/cgi-bin/mature_mir.cgi?name=hsa-miR-181b-3p	RNF141	50862	ring finger protein 141
hsa-miR-181b-3p	MIMAT0022692	300852	http://www.mirdb.org/cgi-bin/target_detail.cgi?targetID=300852	429	65	http://www.mirdb.org/cgi-bin/mature_mir.cgi?name=hsa-miR-181b-3p	TIGD6	81789	tigger transposable element derived 6
hsa-miR-181b-3p	MIMAT0022692	300833	http://www.mirdb.org/cgi-bin/target_detail.cgi?targetID=300833	430	65	http://www.mirdb.org/cgi-bin/mature_mir.cgi?name=hsa-miR-181b-3p	SLC25A37	51312	solute carrier family 25 member 37
hsa-miR-181b-3p	MIMAT0022692	301451	http://www.mirdb.org/cgi-bin/target_detail.cgi?targetID=301451	431	65	http://www.mirdb.org/cgi-bin/mature_mir.cgi?name=hsa-miR-181b-3p	SLITRK3	22865	SLIT and NTRK like family member 3
hsa-miR-181b-3p	MIMAT0022692	300996	http://www.mirdb.org/cgi-bin/target_detail.cgi?targetID=300996	432	65	http://www.mirdb.org/cgi-bin/mature_mir.cgi?name=hsa-miR-181b-3p	COX10	1352	cytochrome c oxidase assembly factor heme A:farnesyltransferase COX10
hsa-miR-181b-3p	MIMAT0022692	300995	http://www.mirdb.org/cgi-bin/target_detail.cgi?targetID=300995	433	65	http://www.mirdb.org/cgi-bin/mature_mir.cgi?name=hsa-miR-181b-3p	SYT14	255928	synaptotagmin 14
hsa-miR-181b-3p	MIMAT0022692	301105	http://www.mirdb.org/cgi-bin/target_detail.cgi?targetID=301105	434	65	http://www.mirdb.org/cgi-bin/mature_mir.cgi?name=hsa-miR-181b-3p	TOMM20	9804	translocase of outer mitochondrial membrane 20
hsa-miR-181b-3p	MIMAT0022692	301032	http://www.mirdb.org/cgi-bin/target_detail.cgi?targetID=301032	435	65	http://www.mirdb.org/cgi-bin/mature_mir.cgi?name=hsa-miR-181b-3p	NGRN	51335	neugrin, neurite outgrowth associated
hsa-miR-181b-3p	MIMAT0022692	301116	http://www.mirdb.org/cgi-bin/target_detail.cgi?targetID=301116	436	65	http://www.mirdb.org/cgi-bin/mature_mir.cgi?name=hsa-miR-181b-3p	ZBTB43	23099	zinc finger and BTB domain containing 43
hsa-miR-181b-3p	MIMAT0022692	301423	http://www.mirdb.org/cgi-bin/target_detail.cgi?targetID=301423	437	65	http://www.mirdb.org/cgi-bin/mature_mir.cgi?name=hsa-miR-181b-3p	PRDM2	7799	PR/SET domain 2
hsa-miR-181b-3p	MIMAT0022692	301126	http://www.mirdb.org/cgi-bin/target_detail.cgi?targetID=301126	438	65	http://www.mirdb.org/cgi-bin/mature_mir.cgi?name=hsa-miR-181b-3p	CXCL12	6387	C-X-C motif chemokine ligand 12
hsa-miR-181b-3p	MIMAT0022692	301088	http://www.mirdb.org/cgi-bin/target_detail.cgi?targetID=301088	439	65	http://www.mirdb.org/cgi-bin/mature_mir.cgi?name=hsa-miR-181b-3p	NAXE	128240	NAD(P)HX epimerase
hsa-miR-181b-3p	MIMAT0022692	300977	http://www.mirdb.org/cgi-bin/target_detail.cgi?targetID=300977	440	65	http://www.mirdb.org/cgi-bin/mature_mir.cgi?name=hsa-miR-181b-3p	KCNIP4	80333	potassium voltage-gated channel interacting protein 4
hsa-miR-181b-3p	MIMAT0022692	301436	http://www.mirdb.org/cgi-bin/target_detail.cgi?targetID=301436	441	65	http://www.mirdb.org/cgi-bin/mature_mir.cgi?name=hsa-miR-181b-3p	RABEP1	9135	rabaptin, RAB GTPase binding effector protein 1
hsa-miR-181b-3p	MIMAT0022692	301052	http://www.mirdb.org/cgi-bin/target_detail.cgi?targetID=301052	442	65	http://www.mirdb.org/cgi-bin/mature_mir.cgi?name=hsa-miR-181b-3p	NEK9	91754	NIMA related kinase 9
hsa-miR-181b-3p	MIMAT0022692	300751	http://www.mirdb.org/cgi-bin/target_detail.cgi?targetID=300751	443	65	http://www.mirdb.org/cgi-bin/mature_mir.cgi?name=hsa-miR-181b-3p	HIF3A	64344	hypoxia inducible factor 3 subunit alpha
hsa-miR-181b-3p	MIMAT0022692	301013	http://www.mirdb.org/cgi-bin/target_detail.cgi?targetID=301013	444	64	http://www.mirdb.org/cgi-bin/mature_mir.cgi?name=hsa-miR-181b-3p	MAML1	9794	mastermind like transcriptional coactivator 1
hsa-miR-181b-3p	MIMAT0022692	300861	http://www.mirdb.org/cgi-bin/target_detail.cgi?targetID=300861	445	64	http://www.mirdb.org/cgi-bin/mature_mir.cgi?name=hsa-miR-181b-3p	TP53BP2	7159	tumor protein p53 binding protein 2
hsa-miR-181b-3p	MIMAT0022692	300738	http://www.mirdb.org/cgi-bin/target_detail.cgi?targetID=300738	446	64	http://www.mirdb.org/cgi-bin/mature_mir.cgi?name=hsa-miR-181b-3p	IKZF5	64376	IKAROS family zinc finger 5
hsa-miR-181b-3p	MIMAT0022692	301059	http://www.mirdb.org/cgi-bin/target_detail.cgi?targetID=301059	447	64	http://www.mirdb.org/cgi-bin/mature_mir.cgi?name=hsa-miR-181b-3p	SLC31A1	1317	solute carrier family 31 member 1
hsa-miR-181b-3p	MIMAT0022692	301308	http://www.mirdb.org/cgi-bin/target_detail.cgi?targetID=301308	448	64	http://www.mirdb.org/cgi-bin/mature_mir.cgi?name=hsa-miR-181b-3p	WDR26	80232	WD repeat domain 26
hsa-miR-181b-3p	MIMAT0022692	301343	http://www.mirdb.org/cgi-bin/target_detail.cgi?targetID=301343	449	64	http://www.mirdb.org/cgi-bin/mature_mir.cgi?name=hsa-miR-181b-3p	ANKRD13C	81573	ankyrin repeat domain 13C
hsa-miR-181b-3p	MIMAT0022692	301454	http://www.mirdb.org/cgi-bin/target_detail.cgi?targetID=301454	450	64	http://www.mirdb.org/cgi-bin/mature_mir.cgi?name=hsa-miR-181b-3p	IMMT	10989	inner membrane mitochondrial protein
hsa-miR-181b-3p	MIMAT0022692	301010	http://www.mirdb.org/cgi-bin/target_detail.cgi?targetID=301010	451	64	http://www.mirdb.org/cgi-bin/mature_mir.cgi?name=hsa-miR-181b-3p	DPY19L4	286148	dpy-19 like 4
hsa-miR-181b-3p	MIMAT0022692	301331	http://www.mirdb.org/cgi-bin/target_detail.cgi?targetID=301331	452	64	http://www.mirdb.org/cgi-bin/mature_mir.cgi?name=hsa-miR-181b-3p	GK5	256356	glycerol kinase 5
hsa-miR-181b-3p	MIMAT0022692	301369	http://www.mirdb.org/cgi-bin/target_detail.cgi?targetID=301369	453	64	http://www.mirdb.org/cgi-bin/mature_mir.cgi?name=hsa-miR-181b-3p	LRRC28	123355	leucine rich repeat containing 28
hsa-miR-181b-3p	MIMAT0022692	300908	http://www.mirdb.org/cgi-bin/target_detail.cgi?targetID=300908	454	64	http://www.mirdb.org/cgi-bin/mature_mir.cgi?name=hsa-miR-181b-3p	CTLA4	1493	cytotoxic T-lymphocyte associated protein 4
hsa-miR-181b-3p	MIMAT0022692	301397	http://www.mirdb.org/cgi-bin/target_detail.cgi?targetID=301397	455	64	http://www.mirdb.org/cgi-bin/mature_mir.cgi?name=hsa-miR-181b-3p	DAZ2	57055	deleted in azoospermia 2
hsa-miR-181b-3p	MIMAT0022692	301360	http://www.mirdb.org/cgi-bin/target_detail.cgi?targetID=301360	456	64	http://www.mirdb.org/cgi-bin/mature_mir.cgi?name=hsa-miR-181b-3p	SUDS3	64426	SDS3 homolog, SIN3A corepressor complex component
hsa-miR-181b-3p	MIMAT0022692	300806	http://www.mirdb.org/cgi-bin/target_detail.cgi?targetID=300806	457	64	http://www.mirdb.org/cgi-bin/mature_mir.cgi?name=hsa-miR-181b-3p	FGF5	2250	fibroblast growth factor 5
hsa-miR-181b-3p	MIMAT0022692	301076	http://www.mirdb.org/cgi-bin/target_detail.cgi?targetID=301076	458	64	http://www.mirdb.org/cgi-bin/mature_mir.cgi?name=hsa-miR-181b-3p	STARD4	134429	StAR related lipid transfer domain containing 4
hsa-miR-181b-3p	MIMAT0022692	301326	http://www.mirdb.org/cgi-bin/target_detail.cgi?targetID=301326	459	63	http://www.mirdb.org/cgi-bin/mature_mir.cgi?name=hsa-miR-181b-3p	KCNJ5	3762	potassium voltage-gated channel subfamily J member 5
hsa-miR-181b-3p	MIMAT0022692	301453	http://www.mirdb.org/cgi-bin/target_detail.cgi?targetID=301453	460	63	http://www.mirdb.org/cgi-bin/mature_mir.cgi?name=hsa-miR-181b-3p	TENT4B	64282	terminal nucleotidyltransferase 4B
hsa-miR-181b-3p	MIMAT0022692	301106	http://www.mirdb.org/cgi-bin/target_detail.cgi?targetID=301106	461	63	http://www.mirdb.org/cgi-bin/mature_mir.cgi?name=hsa-miR-181b-3p	NSD3	54904	nuclear receptor binding SET domain protein 3
hsa-miR-181b-3p	MIMAT0022692	301450	http://www.mirdb.org/cgi-bin/target_detail.cgi?targetID=301450	462	63	http://www.mirdb.org/cgi-bin/mature_mir.cgi?name=hsa-miR-181b-3p	LHPP	64077	phospholysine phosphohistidine inorganic pyrophosphate phosphatase
hsa-miR-181b-3p	MIMAT0022692	301216	http://www.mirdb.org/cgi-bin/target_detail.cgi?targetID=301216	463	63	http://www.mirdb.org/cgi-bin/mature_mir.cgi?name=hsa-miR-181b-3p	PRDM8	56978	PR/SET domain 8
hsa-miR-181b-3p	MIMAT0022692	300849	http://www.mirdb.org/cgi-bin/target_detail.cgi?targetID=300849	464	63	http://www.mirdb.org/cgi-bin/mature_mir.cgi?name=hsa-miR-181b-3p	IL18BP	10068	interleukin 18 binding protein
hsa-miR-181b-3p	MIMAT0022692	301101	http://www.mirdb.org/cgi-bin/target_detail.cgi?targetID=301101	465	63	http://www.mirdb.org/cgi-bin/mature_mir.cgi?name=hsa-miR-181b-3p	BUB3	9184	BUB3, mitotic checkpoint protein
hsa-miR-181b-3p	MIMAT0022692	301329	http://www.mirdb.org/cgi-bin/target_detail.cgi?targetID=301329	466	63	http://www.mirdb.org/cgi-bin/mature_mir.cgi?name=hsa-miR-181b-3p	FBXL3	26224	F-box and leucine rich repeat protein 3
hsa-miR-181b-3p	MIMAT0022692	300745	http://www.mirdb.org/cgi-bin/target_detail.cgi?targetID=300745	467	63	http://www.mirdb.org/cgi-bin/mature_mir.cgi?name=hsa-miR-181b-3p	RAB22A	57403	RAB22A, member RAS oncogene family
hsa-miR-181b-3p	MIMAT0022692	301108	http://www.mirdb.org/cgi-bin/target_detail.cgi?targetID=301108	468	63	http://www.mirdb.org/cgi-bin/mature_mir.cgi?name=hsa-miR-181b-3p	CHD1	1105	chromodomain helicase DNA binding protein 1
hsa-miR-181b-3p	MIMAT0022692	301336	http://www.mirdb.org/cgi-bin/target_detail.cgi?targetID=301336	469	63	http://www.mirdb.org/cgi-bin/mature_mir.cgi?name=hsa-miR-181b-3p	TSPYL4	23270	TSPY like 4
hsa-miR-181b-3p	MIMAT0022692	301065	http://www.mirdb.org/cgi-bin/target_detail.cgi?targetID=301065	470	63	http://www.mirdb.org/cgi-bin/mature_mir.cgi?name=hsa-miR-181b-3p	XKR9	389668	XK related 9
hsa-miR-181b-3p	MIMAT0022692	301044	http://www.mirdb.org/cgi-bin/target_detail.cgi?targetID=301044	471	63	http://www.mirdb.org/cgi-bin/mature_mir.cgi?name=hsa-miR-181b-3p	DMRTB1	63948	DMRT like family B with proline rich C-terminal 1
hsa-miR-181b-3p	MIMAT0022692	301225	http://www.mirdb.org/cgi-bin/target_detail.cgi?targetID=301225	472	63	http://www.mirdb.org/cgi-bin/mature_mir.cgi?name=hsa-miR-181b-3p	RBPJ	3516	recombination signal binding protein for immunoglobulin kappa J region
hsa-miR-181b-3p	MIMAT0022692	301363	http://www.mirdb.org/cgi-bin/target_detail.cgi?targetID=301363	473	63	http://www.mirdb.org/cgi-bin/mature_mir.cgi?name=hsa-miR-181b-3p	ABCC5	10057	ATP binding cassette subfamily C member 5
hsa-miR-181b-3p	MIMAT0022692	301287	http://www.mirdb.org/cgi-bin/target_detail.cgi?targetID=301287	474	63	http://www.mirdb.org/cgi-bin/mature_mir.cgi?name=hsa-miR-181b-3p	ATP5IF1	93974	ATP synthase inhibitory factor subunit 1
hsa-miR-181b-3p	MIMAT0022692	301249	http://www.mirdb.org/cgi-bin/target_detail.cgi?targetID=301249	475	63	http://www.mirdb.org/cgi-bin/mature_mir.cgi?name=hsa-miR-181b-3p	SPEN	23013	spen family transcriptional repressor
hsa-miR-181b-3p	MIMAT0022692	301247	http://www.mirdb.org/cgi-bin/target_detail.cgi?targetID=301247	476	63	http://www.mirdb.org/cgi-bin/mature_mir.cgi?name=hsa-miR-181b-3p	TWISTNB	221830	TWIST neighbor
hsa-miR-181b-3p	MIMAT0022692	301460	http://www.mirdb.org/cgi-bin/target_detail.cgi?targetID=301460	477	63	http://www.mirdb.org/cgi-bin/mature_mir.cgi?name=hsa-miR-181b-3p	PDIA6	10130	protein disulfide isomerase family A member 6
hsa-miR-181b-3p	MIMAT0022692	301418	http://www.mirdb.org/cgi-bin/target_detail.cgi?targetID=301418	478	63	http://www.mirdb.org/cgi-bin/mature_mir.cgi?name=hsa-miR-181b-3p	AP4E1	23431	adaptor related protein complex 4 subunit epsilon 1
hsa-miR-181b-3p	MIMAT0022692	300935	http://www.mirdb.org/cgi-bin/target_detail.cgi?targetID=300935	479	63	http://www.mirdb.org/cgi-bin/mature_mir.cgi?name=hsa-miR-181b-3p	ZNF557	79230	zinc finger protein 557
hsa-miR-181b-3p	MIMAT0022692	300798	http://www.mirdb.org/cgi-bin/target_detail.cgi?targetID=300798	480	63	http://www.mirdb.org/cgi-bin/mature_mir.cgi?name=hsa-miR-181b-3p	SUB1	10923	SUB1 homolog, transcriptional regulator
hsa-miR-181b-3p	MIMAT0022692	300772	http://www.mirdb.org/cgi-bin/target_detail.cgi?targetID=300772	481	63	http://www.mirdb.org/cgi-bin/mature_mir.cgi?name=hsa-miR-181b-3p	N4BP1	9683	NEDD4 binding protein 1
hsa-miR-181b-3p	MIMAT0022692	300993	http://www.mirdb.org/cgi-bin/target_detail.cgi?targetID=300993	482	63	http://www.mirdb.org/cgi-bin/mature_mir.cgi?name=hsa-miR-181b-3p	UNKL	64718	unk like zinc finger
hsa-miR-181b-3p	MIMAT0022692	301345	http://www.mirdb.org/cgi-bin/target_detail.cgi?targetID=301345	483	63	http://www.mirdb.org/cgi-bin/mature_mir.cgi?name=hsa-miR-181b-3p	KCNH5	27133	potassium voltage-gated channel subfamily H member 5
hsa-miR-181b-3p	MIMAT0022692	301047	http://www.mirdb.org/cgi-bin/target_detail.cgi?targetID=301047	484	62	http://www.mirdb.org/cgi-bin/mature_mir.cgi?name=hsa-miR-181b-3p	LAMP2	3920	lysosomal associated membrane protein 2
hsa-miR-181b-3p	MIMAT0022692	301213	http://www.mirdb.org/cgi-bin/target_detail.cgi?targetID=301213	485	62	http://www.mirdb.org/cgi-bin/mature_mir.cgi?name=hsa-miR-181b-3p	H3F3A	3020	H3 histone family member 3A
hsa-miR-181b-3p	MIMAT0022692	301027	http://www.mirdb.org/cgi-bin/target_detail.cgi?targetID=301027	486	62	http://www.mirdb.org/cgi-bin/mature_mir.cgi?name=hsa-miR-181b-3p	NFASC	23114	neurofascin
hsa-miR-181b-3p	MIMAT0022692	301466	http://www.mirdb.org/cgi-bin/target_detail.cgi?targetID=301466	487	62	http://www.mirdb.org/cgi-bin/mature_mir.cgi?name=hsa-miR-181b-3p	MIER3	166968	MIER family member 3
hsa-miR-181b-3p	MIMAT0022692	301376	http://www.mirdb.org/cgi-bin/target_detail.cgi?targetID=301376	488	62	http://www.mirdb.org/cgi-bin/mature_mir.cgi?name=hsa-miR-181b-3p	SLC7A2	6542	solute carrier family 7 member 2
hsa-miR-181b-3p	MIMAT0022692	301048	http://www.mirdb.org/cgi-bin/target_detail.cgi?targetID=301048	489	62	http://www.mirdb.org/cgi-bin/mature_mir.cgi?name=hsa-miR-181b-3p	CLVS1	157807	clavesin 1
hsa-miR-181b-3p	MIMAT0022692	301417	http://www.mirdb.org/cgi-bin/target_detail.cgi?targetID=301417	490	62	http://www.mirdb.org/cgi-bin/mature_mir.cgi?name=hsa-miR-181b-3p	SLC11A2	4891	solute carrier family 11 member 2
hsa-miR-181b-3p	MIMAT0022692	300818	http://www.mirdb.org/cgi-bin/target_detail.cgi?targetID=300818	491	62	http://www.mirdb.org/cgi-bin/mature_mir.cgi?name=hsa-miR-181b-3p	SLC35E1	79939	solute carrier family 35 member E1
hsa-miR-181b-3p	MIMAT0022692	301136	http://www.mirdb.org/cgi-bin/target_detail.cgi?targetID=301136	492	62	http://www.mirdb.org/cgi-bin/mature_mir.cgi?name=hsa-miR-181b-3p	NXPE3	91775	neurexophilin and PC-esterase domain family member 3
hsa-miR-181b-3p	MIMAT0022692	300776	http://www.mirdb.org/cgi-bin/target_detail.cgi?targetID=300776	493	62	http://www.mirdb.org/cgi-bin/mature_mir.cgi?name=hsa-miR-181b-3p	SLC35D1	23169	solute carrier family 35 member D1
hsa-miR-181b-3p	MIMAT0022692	300830	http://www.mirdb.org/cgi-bin/target_detail.cgi?targetID=300830	494	62	http://www.mirdb.org/cgi-bin/mature_mir.cgi?name=hsa-miR-181b-3p	SLC43A2	124935	solute carrier family 43 member 2
hsa-miR-181b-3p	MIMAT0022692	300764	http://www.mirdb.org/cgi-bin/target_detail.cgi?targetID=300764	495	62	http://www.mirdb.org/cgi-bin/mature_mir.cgi?name=hsa-miR-181b-3p	SRP9	6726	signal recognition particle 9
hsa-miR-181b-3p	MIMAT0022692	301367	http://www.mirdb.org/cgi-bin/target_detail.cgi?targetID=301367	496	62	http://www.mirdb.org/cgi-bin/mature_mir.cgi?name=hsa-miR-181b-3p	TMEM229A	730130	transmembrane protein 229A
hsa-miR-181b-3p	MIMAT0022692	301209	http://www.mirdb.org/cgi-bin/target_detail.cgi?targetID=301209	497	62	http://www.mirdb.org/cgi-bin/mature_mir.cgi?name=hsa-miR-181b-3p	ARHGAP17	55114	Rho GTPase activating protein 17
hsa-miR-181b-3p	MIMAT0022692	301292	http://www.mirdb.org/cgi-bin/target_detail.cgi?targetID=301292	498	62	http://www.mirdb.org/cgi-bin/mature_mir.cgi?name=hsa-miR-181b-3p	RIPOR2	9750	RHO family interacting cell polarization regulator 2
hsa-miR-181b-3p	MIMAT0022692	300951	http://www.mirdb.org/cgi-bin/target_detail.cgi?targetID=300951	499	62	http://www.mirdb.org/cgi-bin/mature_mir.cgi?name=hsa-miR-181b-3p	PDPR	55066	pyruvate dehydrogenase phosphatase regulatory subunit
hsa-miR-181b-3p	MIMAT0022692	300755	http://www.mirdb.org/cgi-bin/target_detail.cgi?targetID=300755	500	62	http://www.mirdb.org/cgi-bin/mature_mir.cgi?name=hsa-miR-181b-3p	MAP3K9	4293	mitogen-activated protein kinase kinase kinase 9
hsa-miR-181b-3p	MIMAT0022692	301167	http://www.mirdb.org/cgi-bin/target_detail.cgi?targetID=301167	501	62	http://www.mirdb.org/cgi-bin/mature_mir.cgi?name=hsa-miR-181b-3p	HBS1L	10767	HBS1 like translational GTPase
hsa-miR-181b-3p	MIMAT0022692	301219	http://www.mirdb.org/cgi-bin/target_detail.cgi?targetID=301219	502	62	http://www.mirdb.org/cgi-bin/mature_mir.cgi?name=hsa-miR-181b-3p	NRK	203447	Nik related kinase
hsa-miR-181b-3p	MIMAT0022692	300810	http://www.mirdb.org/cgi-bin/target_detail.cgi?targetID=300810	503	61	http://www.mirdb.org/cgi-bin/mature_mir.cgi?name=hsa-miR-181b-3p	ARFGEF3	57221	ARFGEF family member 3
hsa-miR-181b-3p	MIMAT0022692	301295	http://www.mirdb.org/cgi-bin/target_detail.cgi?targetID=301295	504	61	http://www.mirdb.org/cgi-bin/mature_mir.cgi?name=hsa-miR-181b-3p	VSIG1	340547	V-set and immunoglobulin domain containing 1
hsa-miR-181b-3p	MIMAT0022692	300960	http://www.mirdb.org/cgi-bin/target_detail.cgi?targetID=300960	505	61	http://www.mirdb.org/cgi-bin/mature_mir.cgi?name=hsa-miR-181b-3p	PTPN20	26095	protein tyrosine phosphatase, non-receptor type 20
hsa-miR-181b-3p	MIMAT0022692	301404	http://www.mirdb.org/cgi-bin/target_detail.cgi?targetID=301404	506	61	http://www.mirdb.org/cgi-bin/mature_mir.cgi?name=hsa-miR-181b-3p	EHHADH	1962	enoyl-CoA hydratase and 3-hydroxyacyl CoA dehydrogenase
hsa-miR-181b-3p	MIMAT0022692	301300	http://www.mirdb.org/cgi-bin/target_detail.cgi?targetID=301300	507	61	http://www.mirdb.org/cgi-bin/mature_mir.cgi?name=hsa-miR-181b-3p	GRHL3	57822	grainyhead like transcription factor 3
hsa-miR-181b-3p	MIMAT0022692	301042	http://www.mirdb.org/cgi-bin/target_detail.cgi?targetID=301042	508	61	http://www.mirdb.org/cgi-bin/mature_mir.cgi?name=hsa-miR-181b-3p	SETD9	133383	SET domain containing 9
hsa-miR-181b-3p	MIMAT0022692	301057	http://www.mirdb.org/cgi-bin/target_detail.cgi?targetID=301057	509	61	http://www.mirdb.org/cgi-bin/mature_mir.cgi?name=hsa-miR-181b-3p	JMY	133746	junction mediating and regulatory protein, p53 cofactor
hsa-miR-181b-3p	MIMAT0022692	301242	http://www.mirdb.org/cgi-bin/target_detail.cgi?targetID=301242	510	61	http://www.mirdb.org/cgi-bin/mature_mir.cgi?name=hsa-miR-181b-3p	RALGPS2	55103	Ral GEF with PH domain and SH3 binding motif 2
hsa-miR-181b-3p	MIMAT0022692	300773	http://www.mirdb.org/cgi-bin/target_detail.cgi?targetID=300773	511	61	http://www.mirdb.org/cgi-bin/mature_mir.cgi?name=hsa-miR-181b-3p	CPNE3	8895	copine 3
hsa-miR-181b-3p	MIMAT0022692	301093	http://www.mirdb.org/cgi-bin/target_detail.cgi?targetID=301093	512	61	http://www.mirdb.org/cgi-bin/mature_mir.cgi?name=hsa-miR-181b-3p	PTPRE	5791	protein tyrosine phosphatase, receptor type E
hsa-miR-181b-3p	MIMAT0022692	301330	http://www.mirdb.org/cgi-bin/target_detail.cgi?targetID=301330	513	61	http://www.mirdb.org/cgi-bin/mature_mir.cgi?name=hsa-miR-181b-3p	TUB	7275	tubby bipartite transcription factor
hsa-miR-181b-3p	MIMAT0022692	301447	http://www.mirdb.org/cgi-bin/target_detail.cgi?targetID=301447	514	61	http://www.mirdb.org/cgi-bin/mature_mir.cgi?name=hsa-miR-181b-3p	UBE3C	9690	ubiquitin protein ligase E3C
hsa-miR-181b-3p	MIMAT0022692	301204	http://www.mirdb.org/cgi-bin/target_detail.cgi?targetID=301204	515	61	http://www.mirdb.org/cgi-bin/mature_mir.cgi?name=hsa-miR-181b-3p	ZPBP2	124626	zona pellucida binding protein 2
hsa-miR-181b-3p	MIMAT0022692	301425	http://www.mirdb.org/cgi-bin/target_detail.cgi?targetID=301425	516	61	http://www.mirdb.org/cgi-bin/mature_mir.cgi?name=hsa-miR-181b-3p	NR3C2	4306	nuclear receptor subfamily 3 group C member 2
hsa-miR-181b-3p	MIMAT0022692	301373	http://www.mirdb.org/cgi-bin/target_detail.cgi?targetID=301373	517	61	http://www.mirdb.org/cgi-bin/mature_mir.cgi?name=hsa-miR-181b-3p	MID2	11043	midline 2
hsa-miR-181b-3p	MIMAT0022692	300779	http://www.mirdb.org/cgi-bin/target_detail.cgi?targetID=300779	518	61	http://www.mirdb.org/cgi-bin/mature_mir.cgi?name=hsa-miR-181b-3p	MAPT	4137	microtubule associated protein tau
hsa-miR-181b-3p	MIMAT0022692	301375	http://www.mirdb.org/cgi-bin/target_detail.cgi?targetID=301375	519	60	http://www.mirdb.org/cgi-bin/mature_mir.cgi?name=hsa-miR-181b-3p	PPP2R2A	5520	protein phosphatase 2 regulatory subunit Balpha
hsa-miR-181b-3p	MIMAT0022692	301359	http://www.mirdb.org/cgi-bin/target_detail.cgi?targetID=301359	520	60	http://www.mirdb.org/cgi-bin/mature_mir.cgi?name=hsa-miR-181b-3p	KCNS2	3788	potassium voltage-gated channel modifier subfamily S member 2
hsa-miR-181b-3p	MIMAT0022692	301107	http://www.mirdb.org/cgi-bin/target_detail.cgi?targetID=301107	521	60	http://www.mirdb.org/cgi-bin/mature_mir.cgi?name=hsa-miR-181b-3p	ZNF208	7757	zinc finger protein 208
hsa-miR-181b-3p	MIMAT0022692	301461	http://www.mirdb.org/cgi-bin/target_detail.cgi?targetID=301461	522	60	http://www.mirdb.org/cgi-bin/mature_mir.cgi?name=hsa-miR-181b-3p	RELCH	57614	RAB11 binding and LisH domain, coiled-coil and HEAT repeat containing
hsa-miR-181b-3p	MIMAT0022692	301434	http://www.mirdb.org/cgi-bin/target_detail.cgi?targetID=301434	523	60	http://www.mirdb.org/cgi-bin/mature_mir.cgi?name=hsa-miR-181b-3p	CCDC69	26112	coiled-coil domain containing 69
hsa-miR-181b-3p	MIMAT0022692	301334	http://www.mirdb.org/cgi-bin/target_detail.cgi?targetID=301334	524	60	http://www.mirdb.org/cgi-bin/mature_mir.cgi?name=hsa-miR-181b-3p	STXBP1	6812	syntaxin binding protein 1
hsa-miR-181b-3p	MIMAT0022692	300739	http://www.mirdb.org/cgi-bin/target_detail.cgi?targetID=300739	525	60	http://www.mirdb.org/cgi-bin/mature_mir.cgi?name=hsa-miR-181b-3p	VWC2	375567	von Willebrand factor C domain containing 2
hsa-miR-181b-3p	MIMAT0022692	300812	http://www.mirdb.org/cgi-bin/target_detail.cgi?targetID=300812	526	60	http://www.mirdb.org/cgi-bin/mature_mir.cgi?name=hsa-miR-181b-3p	GNAL	2774	G protein subunit alpha L
hsa-miR-181b-3p	MIMAT0022692	300817	http://www.mirdb.org/cgi-bin/target_detail.cgi?targetID=300817	527	60	http://www.mirdb.org/cgi-bin/mature_mir.cgi?name=hsa-miR-181b-3p	RMDN1	51115	regulator of microtubule dynamics 1
hsa-miR-181b-3p	MIMAT0022692	301464	http://www.mirdb.org/cgi-bin/target_detail.cgi?targetID=301464	528	60	http://www.mirdb.org/cgi-bin/mature_mir.cgi?name=hsa-miR-181b-3p	DOK6	220164	docking protein 6
hsa-miR-181b-3p	MIMAT0022692	301317	http://www.mirdb.org/cgi-bin/target_detail.cgi?targetID=301317	529	60	http://www.mirdb.org/cgi-bin/mature_mir.cgi?name=hsa-miR-181b-3p	GLUD1	2746	glutamate dehydrogenase 1
hsa-miR-181b-3p	MIMAT0022692	301003	http://www.mirdb.org/cgi-bin/target_detail.cgi?targetID=301003	530	60	http://www.mirdb.org/cgi-bin/mature_mir.cgi?name=hsa-miR-181b-3p	PRDM10	56980	PR/SET domain 10
hsa-miR-181b-3p	MIMAT0022692	301159	http://www.mirdb.org/cgi-bin/target_detail.cgi?targetID=301159	531	60	http://www.mirdb.org/cgi-bin/mature_mir.cgi?name=hsa-miR-181b-3p	PHIP	55023	pleckstrin homology domain interacting protein
hsa-miR-181b-3p	MIMAT0022692	301125	http://www.mirdb.org/cgi-bin/target_detail.cgi?targetID=301125	532	60	http://www.mirdb.org/cgi-bin/mature_mir.cgi?name=hsa-miR-181b-3p	PRLR	5618	prolactin receptor
hsa-miR-181b-3p	MIMAT0022692	301164	http://www.mirdb.org/cgi-bin/target_detail.cgi?targetID=301164	533	60	http://www.mirdb.org/cgi-bin/mature_mir.cgi?name=hsa-miR-181b-3p	ENTPD1	953	ectonucleoside triphosphate diphosphohydrolase 1
hsa-miR-181b-3p	MIMAT0022692	300953	http://www.mirdb.org/cgi-bin/target_detail.cgi?targetID=300953	534	60	http://www.mirdb.org/cgi-bin/mature_mir.cgi?name=hsa-miR-181b-3p	SLK	9748	STE20 like kinase
hsa-miR-181b-3p	MIMAT0022692	301186	http://www.mirdb.org/cgi-bin/target_detail.cgi?targetID=301186	535	60	http://www.mirdb.org/cgi-bin/mature_mir.cgi?name=hsa-miR-181b-3p	CD247	919	CD247 molecule
hsa-miR-181b-3p	MIMAT0022692	301191	http://www.mirdb.org/cgi-bin/target_detail.cgi?targetID=301191	536	60	http://www.mirdb.org/cgi-bin/mature_mir.cgi?name=hsa-miR-181b-3p	MS4A3	932	membrane spanning 4-domains A3
hsa-miR-181b-3p	MIMAT0022692	301260	http://www.mirdb.org/cgi-bin/target_detail.cgi?targetID=301260	537	60	http://www.mirdb.org/cgi-bin/mature_mir.cgi?name=hsa-miR-181b-3p	BEND3	57673	BEN domain containing 3
hsa-miR-181b-3p	MIMAT0022692	300790	http://www.mirdb.org/cgi-bin/target_detail.cgi?targetID=300790	538	59	http://www.mirdb.org/cgi-bin/mature_mir.cgi?name=hsa-miR-181b-3p	GLRX	2745	glutaredoxin
hsa-miR-181b-3p	MIMAT0022692	301335	http://www.mirdb.org/cgi-bin/target_detail.cgi?targetID=301335	539	59	http://www.mirdb.org/cgi-bin/mature_mir.cgi?name=hsa-miR-181b-3p	ETV3	2117	ETS variant 3
hsa-miR-181b-3p	MIMAT0022692	301153	http://www.mirdb.org/cgi-bin/target_detail.cgi?targetID=301153	540	59	http://www.mirdb.org/cgi-bin/mature_mir.cgi?name=hsa-miR-181b-3p	SOSTDC1	25928	sclerostin domain containing 1
hsa-miR-181b-3p	MIMAT0022692	301411	http://www.mirdb.org/cgi-bin/target_detail.cgi?targetID=301411	541	59	http://www.mirdb.org/cgi-bin/mature_mir.cgi?name=hsa-miR-181b-3p	DGKH	160851	diacylglycerol kinase eta
hsa-miR-181b-3p	MIMAT0022692	301286	http://www.mirdb.org/cgi-bin/target_detail.cgi?targetID=301286	542	59	http://www.mirdb.org/cgi-bin/mature_mir.cgi?name=hsa-miR-181b-3p	PHF21A	51317	PHD finger protein 21A
hsa-miR-181b-3p	MIMAT0022692	301333	http://www.mirdb.org/cgi-bin/target_detail.cgi?targetID=301333	543	59	http://www.mirdb.org/cgi-bin/mature_mir.cgi?name=hsa-miR-181b-3p	VXN	254778	vexin
hsa-miR-181b-3p	MIMAT0022692	301383	http://www.mirdb.org/cgi-bin/target_detail.cgi?targetID=301383	544	59	http://www.mirdb.org/cgi-bin/mature_mir.cgi?name=hsa-miR-181b-3p	TFRC	7037	transferrin receptor
hsa-miR-181b-3p	MIMAT0022692	300826	http://www.mirdb.org/cgi-bin/target_detail.cgi?targetID=300826	545	59	http://www.mirdb.org/cgi-bin/mature_mir.cgi?name=hsa-miR-181b-3p	TMEM38B	55151	transmembrane protein 38B
hsa-miR-181b-3p	MIMAT0022692	300921	http://www.mirdb.org/cgi-bin/target_detail.cgi?targetID=300921	546	59	http://www.mirdb.org/cgi-bin/mature_mir.cgi?name=hsa-miR-181b-3p	PAX6	5080	paired box 6
hsa-miR-181b-3p	MIMAT0022692	301364	http://www.mirdb.org/cgi-bin/target_detail.cgi?targetID=301364	547	59	http://www.mirdb.org/cgi-bin/mature_mir.cgi?name=hsa-miR-181b-3p	USP12	219333	ubiquitin specific peptidase 12
hsa-miR-181b-3p	MIMAT0022692	301208	http://www.mirdb.org/cgi-bin/target_detail.cgi?targetID=301208	548	59	http://www.mirdb.org/cgi-bin/mature_mir.cgi?name=hsa-miR-181b-3p	AHCYL1	10768	adenosylhomocysteinase like 1
hsa-miR-181b-3p	MIMAT0022692	301342	http://www.mirdb.org/cgi-bin/target_detail.cgi?targetID=301342	549	59	http://www.mirdb.org/cgi-bin/mature_mir.cgi?name=hsa-miR-181b-3p	CREBL2	1389	cAMP responsive element binding protein like 2
hsa-miR-181b-3p	MIMAT0022692	301196	http://www.mirdb.org/cgi-bin/target_detail.cgi?targetID=301196	550	59	http://www.mirdb.org/cgi-bin/mature_mir.cgi?name=hsa-miR-181b-3p	RRAGD	58528	Ras related GTP binding D
hsa-miR-181b-3p	MIMAT0022692	300864	http://www.mirdb.org/cgi-bin/target_detail.cgi?targetID=300864	551	59	http://www.mirdb.org/cgi-bin/mature_mir.cgi?name=hsa-miR-181b-3p	KIF1C	10749	kinesin family member 1C
hsa-miR-181b-3p	MIMAT0022692	301372	http://www.mirdb.org/cgi-bin/target_detail.cgi?targetID=301372	552	59	http://www.mirdb.org/cgi-bin/mature_mir.cgi?name=hsa-miR-181b-3p	SECISBP2L	9728	SECIS binding protein 2 like
hsa-miR-181b-3p	MIMAT0022692	301127	http://www.mirdb.org/cgi-bin/target_detail.cgi?targetID=301127	553	59	http://www.mirdb.org/cgi-bin/mature_mir.cgi?name=hsa-miR-181b-3p	UGT3A1	133688	UDP glycosyltransferase family 3 member A1
hsa-miR-181b-3p	MIMAT0022692	301475	http://www.mirdb.org/cgi-bin/target_detail.cgi?targetID=301475	554	59	http://www.mirdb.org/cgi-bin/mature_mir.cgi?name=hsa-miR-181b-3p	RUBCNL	80183	rubicon like autophagy enhancer
hsa-miR-181b-3p	MIMAT0022692	301256	http://www.mirdb.org/cgi-bin/target_detail.cgi?targetID=301256	555	59	http://www.mirdb.org/cgi-bin/mature_mir.cgi?name=hsa-miR-181b-3p	LPIN2	9663	lipin 2
hsa-miR-181b-3p	MIMAT0022692	301452	http://www.mirdb.org/cgi-bin/target_detail.cgi?targetID=301452	556	59	http://www.mirdb.org/cgi-bin/mature_mir.cgi?name=hsa-miR-181b-3p	UTP14C	9724	UTP14C, small subunit processome component
hsa-miR-181b-3p	MIMAT0022692	300989	http://www.mirdb.org/cgi-bin/target_detail.cgi?targetID=300989	557	59	http://www.mirdb.org/cgi-bin/mature_mir.cgi?name=hsa-miR-181b-3p	PXDN	7837	peroxidasin
hsa-miR-181b-3p	MIMAT0022692	301096	http://www.mirdb.org/cgi-bin/target_detail.cgi?targetID=301096	558	59	http://www.mirdb.org/cgi-bin/mature_mir.cgi?name=hsa-miR-181b-3p	ABHD5	51099	abhydrolase domain containing 5
hsa-miR-181b-3p	MIMAT0022692	301419	http://www.mirdb.org/cgi-bin/target_detail.cgi?targetID=301419	559	59	http://www.mirdb.org/cgi-bin/mature_mir.cgi?name=hsa-miR-181b-3p	GRIA3	2892	glutamate ionotropic receptor AMPA type subunit 3
hsa-miR-181b-3p	MIMAT0022692	300970	http://www.mirdb.org/cgi-bin/target_detail.cgi?targetID=300970	560	58	http://www.mirdb.org/cgi-bin/mature_mir.cgi?name=hsa-miR-181b-3p	CCDC42	146849	coiled-coil domain containing 42
hsa-miR-181b-3p	MIMAT0022692	300800	http://www.mirdb.org/cgi-bin/target_detail.cgi?targetID=300800	561	58	http://www.mirdb.org/cgi-bin/mature_mir.cgi?name=hsa-miR-181b-3p	TMEM178B	100507421	transmembrane protein 178B
hsa-miR-181b-3p	MIMAT0022692	300780	http://www.mirdb.org/cgi-bin/target_detail.cgi?targetID=300780	562	58	http://www.mirdb.org/cgi-bin/mature_mir.cgi?name=hsa-miR-181b-3p	ZWILCH	55055	zwilch kinetochore protein
hsa-miR-181b-3p	MIMAT0022692	301118	http://www.mirdb.org/cgi-bin/target_detail.cgi?targetID=301118	563	58	http://www.mirdb.org/cgi-bin/mature_mir.cgi?name=hsa-miR-181b-3p	TPD52	7163	tumor protein D52
hsa-miR-181b-3p	MIMAT0022692	300827	http://www.mirdb.org/cgi-bin/target_detail.cgi?targetID=300827	564	58	http://www.mirdb.org/cgi-bin/mature_mir.cgi?name=hsa-miR-181b-3p	BCAS3	54828	BCAS3, microtubule associated cell migration factor
hsa-miR-181b-3p	MIMAT0022692	300821	http://www.mirdb.org/cgi-bin/target_detail.cgi?targetID=300821	565	58	http://www.mirdb.org/cgi-bin/mature_mir.cgi?name=hsa-miR-181b-3p	FOXN3	1112	forkhead box N3
hsa-miR-181b-3p	MIMAT0022692	300878	http://www.mirdb.org/cgi-bin/target_detail.cgi?targetID=300878	566	58	http://www.mirdb.org/cgi-bin/mature_mir.cgi?name=hsa-miR-181b-3p	CAPRIN1	4076	cell cycle associated protein 1
hsa-miR-181b-3p	MIMAT0022692	301350	http://www.mirdb.org/cgi-bin/target_detail.cgi?targetID=301350	567	58	http://www.mirdb.org/cgi-bin/mature_mir.cgi?name=hsa-miR-181b-3p	CREB5	9586	cAMP responsive element binding protein 5
hsa-miR-181b-3p	MIMAT0022692	300914	http://www.mirdb.org/cgi-bin/target_detail.cgi?targetID=300914	568	58	http://www.mirdb.org/cgi-bin/mature_mir.cgi?name=hsa-miR-181b-3p	MYCT1	80177	MYC target 1
hsa-miR-181b-3p	MIMAT0022692	300857	http://www.mirdb.org/cgi-bin/target_detail.cgi?targetID=300857	569	58	http://www.mirdb.org/cgi-bin/mature_mir.cgi?name=hsa-miR-181b-3p	ZNF438	220929	zinc finger protein 438
hsa-miR-181b-3p	MIMAT0022692	300979	http://www.mirdb.org/cgi-bin/target_detail.cgi?targetID=300979	570	58	http://www.mirdb.org/cgi-bin/mature_mir.cgi?name=hsa-miR-181b-3p	MAN1A2	10905	mannosidase alpha class 1A member 2
hsa-miR-181b-3p	MIMAT0022692	300909	http://www.mirdb.org/cgi-bin/target_detail.cgi?targetID=300909	571	58	http://www.mirdb.org/cgi-bin/mature_mir.cgi?name=hsa-miR-181b-3p	VNN1	8876	vanin 1
hsa-miR-181b-3p	MIMAT0022692	301332	http://www.mirdb.org/cgi-bin/target_detail.cgi?targetID=301332	572	58	http://www.mirdb.org/cgi-bin/mature_mir.cgi?name=hsa-miR-181b-3p	PLA2G12A	81579	phospholipase A2 group XIIA
hsa-miR-181b-3p	MIMAT0022692	301281	http://www.mirdb.org/cgi-bin/target_detail.cgi?targetID=301281	573	58	http://www.mirdb.org/cgi-bin/mature_mir.cgi?name=hsa-miR-181b-3p	CTDSPL2	51496	CTD small phosphatase like 2
hsa-miR-181b-3p	MIMAT0022692	300904	http://www.mirdb.org/cgi-bin/target_detail.cgi?targetID=300904	574	58	http://www.mirdb.org/cgi-bin/mature_mir.cgi?name=hsa-miR-181b-3p	NAMPT	10135	nicotinamide phosphoribosyltransferase
hsa-miR-181b-3p	MIMAT0022692	301172	http://www.mirdb.org/cgi-bin/target_detail.cgi?targetID=301172	575	58	http://www.mirdb.org/cgi-bin/mature_mir.cgi?name=hsa-miR-181b-3p	EPHB1	2047	EPH receptor B1
hsa-miR-181b-3p	MIMAT0022692	301392	http://www.mirdb.org/cgi-bin/target_detail.cgi?targetID=301392	576	58	http://www.mirdb.org/cgi-bin/mature_mir.cgi?name=hsa-miR-181b-3p	NHLRC3	387921	NHL repeat containing 3
hsa-miR-181b-3p	MIMAT0022692	301465	http://www.mirdb.org/cgi-bin/target_detail.cgi?targetID=301465	577	58	http://www.mirdb.org/cgi-bin/mature_mir.cgi?name=hsa-miR-181b-3p	CLIC5	53405	chloride intracellular channel 5
hsa-miR-181b-3p	MIMAT0022692	300792	http://www.mirdb.org/cgi-bin/target_detail.cgi?targetID=300792	578	58	http://www.mirdb.org/cgi-bin/mature_mir.cgi?name=hsa-miR-181b-3p	KCNS1	3787	potassium voltage-gated channel modifier subfamily S member 1
hsa-miR-181b-3p	MIMAT0022692	301218	http://www.mirdb.org/cgi-bin/target_detail.cgi?targetID=301218	579	57	http://www.mirdb.org/cgi-bin/mature_mir.cgi?name=hsa-miR-181b-3p	TBC1D31	93594	TBC1 domain family member 31
hsa-miR-181b-3p	MIMAT0022692	300915	http://www.mirdb.org/cgi-bin/target_detail.cgi?targetID=300915	580	57	http://www.mirdb.org/cgi-bin/mature_mir.cgi?name=hsa-miR-181b-3p	PRRC1	133619	proline rich coiled-coil 1
hsa-miR-181b-3p	MIMAT0022692	301267	http://www.mirdb.org/cgi-bin/target_detail.cgi?targetID=301267	581	57	http://www.mirdb.org/cgi-bin/mature_mir.cgi?name=hsa-miR-181b-3p	HS1BP3	64342	HCLS1 binding protein 3
hsa-miR-181b-3p	MIMAT0022692	301031	http://www.mirdb.org/cgi-bin/target_detail.cgi?targetID=301031	582	57	http://www.mirdb.org/cgi-bin/mature_mir.cgi?name=hsa-miR-181b-3p	SHISA3	152573	shisa family member 3
hsa-miR-181b-3p	MIMAT0022692	301337	http://www.mirdb.org/cgi-bin/target_detail.cgi?targetID=301337	583	57	http://www.mirdb.org/cgi-bin/mature_mir.cgi?name=hsa-miR-181b-3p	ZNF674	641339	zinc finger protein 674
hsa-miR-181b-3p	MIMAT0022692	301033	http://www.mirdb.org/cgi-bin/target_detail.cgi?targetID=301033	584	57	http://www.mirdb.org/cgi-bin/mature_mir.cgi?name=hsa-miR-181b-3p	QKI	9444	QKI, KH domain containing RNA binding
hsa-miR-181b-3p	MIMAT0022692	301038	http://www.mirdb.org/cgi-bin/target_detail.cgi?targetID=301038	585	57	http://www.mirdb.org/cgi-bin/mature_mir.cgi?name=hsa-miR-181b-3p	PIK3CB	5291	phosphatidylinositol-4,5-bisphosphate 3-kinase catalytic subunit beta
hsa-miR-181b-3p	MIMAT0022692	300796	http://www.mirdb.org/cgi-bin/target_detail.cgi?targetID=300796	586	57	http://www.mirdb.org/cgi-bin/mature_mir.cgi?name=hsa-miR-181b-3p	USP45	85015	ubiquitin specific peptidase 45
hsa-miR-181b-3p	MIMAT0022692	301146	http://www.mirdb.org/cgi-bin/target_detail.cgi?targetID=301146	587	57	http://www.mirdb.org/cgi-bin/mature_mir.cgi?name=hsa-miR-181b-3p	KDM5C	8242	lysine demethylase 5C
hsa-miR-181b-3p	MIMAT0022692	301381	http://www.mirdb.org/cgi-bin/target_detail.cgi?targetID=301381	588	57	http://www.mirdb.org/cgi-bin/mature_mir.cgi?name=hsa-miR-181b-3p	SMAD3	4088	SMAD family member 3
hsa-miR-181b-3p	MIMAT0022692	301385	http://www.mirdb.org/cgi-bin/target_detail.cgi?targetID=301385	589	57	http://www.mirdb.org/cgi-bin/mature_mir.cgi?name=hsa-miR-181b-3p	CA10	56934	carbonic anhydrase 10
hsa-miR-181b-3p	MIMAT0022692	301440	http://www.mirdb.org/cgi-bin/target_detail.cgi?targetID=301440	590	57	http://www.mirdb.org/cgi-bin/mature_mir.cgi?name=hsa-miR-181b-3p	UBLCP1	134510	ubiquitin like domain containing CTD phosphatase 1
hsa-miR-181b-3p	MIMAT0022692	300965	http://www.mirdb.org/cgi-bin/target_detail.cgi?targetID=300965	591	57	http://www.mirdb.org/cgi-bin/mature_mir.cgi?name=hsa-miR-181b-3p	CNOT6	57472	CCR4-NOT transcription complex subunit 6
hsa-miR-181b-3p	MIMAT0022692	300862	http://www.mirdb.org/cgi-bin/target_detail.cgi?targetID=300862	592	57	http://www.mirdb.org/cgi-bin/mature_mir.cgi?name=hsa-miR-181b-3p	GPR68	8111	G protein-coupled receptor 68
hsa-miR-181b-3p	MIMAT0022692	301169	http://www.mirdb.org/cgi-bin/target_detail.cgi?targetID=301169	593	57	http://www.mirdb.org/cgi-bin/mature_mir.cgi?name=hsa-miR-181b-3p	ZFP91	80829	ZFP91 zinc finger protein
hsa-miR-181b-3p	MIMAT0022692	300840	http://www.mirdb.org/cgi-bin/target_detail.cgi?targetID=300840	594	57	http://www.mirdb.org/cgi-bin/mature_mir.cgi?name=hsa-miR-181b-3p	F2RL1	2150	F2R like trypsin receptor 1
hsa-miR-181b-3p	MIMAT0022692	301040	http://www.mirdb.org/cgi-bin/target_detail.cgi?targetID=301040	595	56	http://www.mirdb.org/cgi-bin/mature_mir.cgi?name=hsa-miR-181b-3p	DGKK	139189	diacylglycerol kinase kappa
hsa-miR-181b-3p	MIMAT0022692	301251	http://www.mirdb.org/cgi-bin/target_detail.cgi?targetID=301251	596	56	http://www.mirdb.org/cgi-bin/mature_mir.cgi?name=hsa-miR-181b-3p	GABRA4	2557	gamma-aminobutyric acid type A receptor alpha4 subunit
hsa-miR-181b-3p	MIMAT0022692	301400	http://www.mirdb.org/cgi-bin/target_detail.cgi?targetID=301400	597	56	http://www.mirdb.org/cgi-bin/mature_mir.cgi?name=hsa-miR-181b-3p	PSMD8	5714	proteasome 26S subunit, non-ATPase 8
hsa-miR-181b-3p	MIMAT0022692	301156	http://www.mirdb.org/cgi-bin/target_detail.cgi?targetID=301156	598	56	http://www.mirdb.org/cgi-bin/mature_mir.cgi?name=hsa-miR-181b-3p	KCNQ5	56479	potassium voltage-gated channel subfamily Q member 5
hsa-miR-181b-3p	MIMAT0022692	301390	http://www.mirdb.org/cgi-bin/target_detail.cgi?targetID=301390	599	56	http://www.mirdb.org/cgi-bin/mature_mir.cgi?name=hsa-miR-181b-3p	MED6	10001	mediator complex subunit 6
hsa-miR-181b-3p	MIMAT0022692	301168	http://www.mirdb.org/cgi-bin/target_detail.cgi?targetID=301168	600	56	http://www.mirdb.org/cgi-bin/mature_mir.cgi?name=hsa-miR-181b-3p	USP13	8975	ubiquitin specific peptidase 13
hsa-miR-181b-3p	MIMAT0022692	301175	http://www.mirdb.org/cgi-bin/target_detail.cgi?targetID=301175	601	56	http://www.mirdb.org/cgi-bin/mature_mir.cgi?name=hsa-miR-181b-3p	FCGR2B	2213	Fc fragment of IgG receptor IIb
hsa-miR-181b-3p	MIMAT0022692	301413	http://www.mirdb.org/cgi-bin/target_detail.cgi?targetID=301413	602	56	http://www.mirdb.org/cgi-bin/mature_mir.cgi?name=hsa-miR-181b-3p	CRKL	1399	CRK like proto-oncogene, adaptor protein
hsa-miR-181b-3p	MIMAT0022692	300933	http://www.mirdb.org/cgi-bin/target_detail.cgi?targetID=300933	603	56	http://www.mirdb.org/cgi-bin/mature_mir.cgi?name=hsa-miR-181b-3p	CADM1	23705	cell adhesion molecule 1
hsa-miR-181b-3p	MIMAT0022692	301319	http://www.mirdb.org/cgi-bin/target_detail.cgi?targetID=301319	604	56	http://www.mirdb.org/cgi-bin/mature_mir.cgi?name=hsa-miR-181b-3p	EYA4	2070	EYA transcriptional coactivator and phosphatase 4
hsa-miR-181b-3p	MIMAT0022692	300839	http://www.mirdb.org/cgi-bin/target_detail.cgi?targetID=300839	605	56	http://www.mirdb.org/cgi-bin/mature_mir.cgi?name=hsa-miR-181b-3p	DSEL	92126	dermatan sulfate epimerase like
hsa-miR-181b-3p	MIMAT0022692	301272	http://www.mirdb.org/cgi-bin/target_detail.cgi?targetID=301272	606	56	http://www.mirdb.org/cgi-bin/mature_mir.cgi?name=hsa-miR-181b-3p	UGT8	7368	UDP glycosyltransferase 8
hsa-miR-181b-3p	MIMAT0022692	300901	http://www.mirdb.org/cgi-bin/target_detail.cgi?targetID=300901	607	56	http://www.mirdb.org/cgi-bin/mature_mir.cgi?name=hsa-miR-181b-3p	FBXO45	200933	F-box protein 45
hsa-miR-181b-3p	MIMAT0022692	300858	http://www.mirdb.org/cgi-bin/target_detail.cgi?targetID=300858	608	56	http://www.mirdb.org/cgi-bin/mature_mir.cgi?name=hsa-miR-181b-3p	MTMR4	9110	myotubularin related protein 4
hsa-miR-181b-3p	MIMAT0022692	300890	http://www.mirdb.org/cgi-bin/target_detail.cgi?targetID=300890	609	56	http://www.mirdb.org/cgi-bin/mature_mir.cgi?name=hsa-miR-181b-3p	BRIX1	55299	BRX1, biogenesis of ribosomes
hsa-miR-181b-3p	MIMAT0022692	301315	http://www.mirdb.org/cgi-bin/target_detail.cgi?targetID=301315	610	56	http://www.mirdb.org/cgi-bin/mature_mir.cgi?name=hsa-miR-181b-3p	ZBTB7C	201501	zinc finger and BTB domain containing 7C
hsa-miR-181b-3p	MIMAT0022692	300838	http://www.mirdb.org/cgi-bin/target_detail.cgi?targetID=300838	611	56	http://www.mirdb.org/cgi-bin/mature_mir.cgi?name=hsa-miR-181b-3p	SASH1	23328	SAM and SH3 domain containing 1
hsa-miR-181b-3p	MIMAT0022692	301374	http://www.mirdb.org/cgi-bin/target_detail.cgi?targetID=301374	612	55	http://www.mirdb.org/cgi-bin/mature_mir.cgi?name=hsa-miR-181b-3p	SCAI	286205	suppressor of cancer cell invasion
hsa-miR-181b-3p	MIMAT0022692	300973	http://www.mirdb.org/cgi-bin/target_detail.cgi?targetID=300973	613	55	http://www.mirdb.org/cgi-bin/mature_mir.cgi?name=hsa-miR-181b-3p	ENPP4	22875	ectonucleotide pyrophosphatase/phosphodiesterase 4
hsa-miR-181b-3p	MIMAT0022692	301229	http://www.mirdb.org/cgi-bin/target_detail.cgi?targetID=301229	614	55	http://www.mirdb.org/cgi-bin/mature_mir.cgi?name=hsa-miR-181b-3p	HPS4	89781	HPS4, biogenesis of lysosomal organelles complex 3 subunit 2
hsa-miR-181b-3p	MIMAT0022692	301263	http://www.mirdb.org/cgi-bin/target_detail.cgi?targetID=301263	615	55	http://www.mirdb.org/cgi-bin/mature_mir.cgi?name=hsa-miR-181b-3p	MINDY2	54629	MINDY lysine 48 deubiquitinase 2
hsa-miR-181b-3p	MIMAT0022692	301458	http://www.mirdb.org/cgi-bin/target_detail.cgi?targetID=301458	616	55	http://www.mirdb.org/cgi-bin/mature_mir.cgi?name=hsa-miR-181b-3p	UBTD2	92181	ubiquitin domain containing 2
hsa-miR-181b-3p	MIMAT0022692	300976	http://www.mirdb.org/cgi-bin/target_detail.cgi?targetID=300976	617	55	http://www.mirdb.org/cgi-bin/mature_mir.cgi?name=hsa-miR-181b-3p	ARNT	405	aryl hydrocarbon receptor nuclear translocator
hsa-miR-181b-3p	MIMAT0022692	301102	http://www.mirdb.org/cgi-bin/target_detail.cgi?targetID=301102	618	55	http://www.mirdb.org/cgi-bin/mature_mir.cgi?name=hsa-miR-181b-3p	TMEM181	57583	transmembrane protein 181
hsa-miR-181b-3p	MIMAT0022692	301145	http://www.mirdb.org/cgi-bin/target_detail.cgi?targetID=301145	619	55	http://www.mirdb.org/cgi-bin/mature_mir.cgi?name=hsa-miR-181b-3p	FOXJ3	22887	forkhead box J3
hsa-miR-181b-3p	MIMAT0022692	301028	http://www.mirdb.org/cgi-bin/target_detail.cgi?targetID=301028	620	55	http://www.mirdb.org/cgi-bin/mature_mir.cgi?name=hsa-miR-181b-3p	DYNC1I2	1781	dynein cytoplasmic 1 intermediate chain 2
hsa-miR-181b-3p	MIMAT0022692	301022	http://www.mirdb.org/cgi-bin/target_detail.cgi?targetID=301022	621	55	http://www.mirdb.org/cgi-bin/mature_mir.cgi?name=hsa-miR-181b-3p	HIGD1A	25994	HIG1 hypoxia inducible domain family member 1A
hsa-miR-181b-3p	MIMAT0022692	301029	http://www.mirdb.org/cgi-bin/target_detail.cgi?targetID=301029	622	55	http://www.mirdb.org/cgi-bin/mature_mir.cgi?name=hsa-miR-181b-3p	RRP15	51018	ribosomal RNA processing 15 homolog
hsa-miR-181b-3p	MIMAT0022692	301234	http://www.mirdb.org/cgi-bin/target_detail.cgi?targetID=301234	623	55	http://www.mirdb.org/cgi-bin/mature_mir.cgi?name=hsa-miR-181b-3p	SRP72	6731	signal recognition particle 72
hsa-miR-181b-3p	MIMAT0022692	300912	http://www.mirdb.org/cgi-bin/target_detail.cgi?targetID=300912	624	55	http://www.mirdb.org/cgi-bin/mature_mir.cgi?name=hsa-miR-181b-3p	DEK	7913	DEK proto-oncogene
hsa-miR-181b-3p	MIMAT0022692	301045	http://www.mirdb.org/cgi-bin/target_detail.cgi?targetID=301045	625	55	http://www.mirdb.org/cgi-bin/mature_mir.cgi?name=hsa-miR-181b-3p	BEND4	389206	BEN domain containing 4
hsa-miR-181b-3p	MIMAT0022692	300870	http://www.mirdb.org/cgi-bin/target_detail.cgi?targetID=300870	626	55	http://www.mirdb.org/cgi-bin/mature_mir.cgi?name=hsa-miR-181b-3p	MECP2	4204	methyl-CpG binding protein 2
hsa-miR-181b-3p	MIMAT0022692	301388	http://www.mirdb.org/cgi-bin/target_detail.cgi?targetID=301388	627	55	http://www.mirdb.org/cgi-bin/mature_mir.cgi?name=hsa-miR-181b-3p	SNX2	6643	sorting nexin 2
hsa-miR-181b-3p	MIMAT0022692	301399	http://www.mirdb.org/cgi-bin/target_detail.cgi?targetID=301399	628	55	http://www.mirdb.org/cgi-bin/mature_mir.cgi?name=hsa-miR-181b-3p	ATP8A2	51761	ATPase phospholipid transporting 8A2
hsa-miR-181b-3p	MIMAT0022692	300845	http://www.mirdb.org/cgi-bin/target_detail.cgi?targetID=300845	629	54	http://www.mirdb.org/cgi-bin/mature_mir.cgi?name=hsa-miR-181b-3p	USF3	205717	upstream transcription factor family member 3
hsa-miR-181b-3p	MIMAT0022692	300917	http://www.mirdb.org/cgi-bin/target_detail.cgi?targetID=300917	630	54	http://www.mirdb.org/cgi-bin/mature_mir.cgi?name=hsa-miR-181b-3p	CCDC71L	168455	coiled-coil domain containing 71 like
hsa-miR-181b-3p	MIMAT0022692	301133	http://www.mirdb.org/cgi-bin/target_detail.cgi?targetID=301133	631	54	http://www.mirdb.org/cgi-bin/mature_mir.cgi?name=hsa-miR-181b-3p	MBD6	114785	methyl-CpG binding domain protein 6
hsa-miR-181b-3p	MIMAT0022692	301072	http://www.mirdb.org/cgi-bin/target_detail.cgi?targetID=301072	632	54	http://www.mirdb.org/cgi-bin/mature_mir.cgi?name=hsa-miR-181b-3p	GPR65	8477	G protein-coupled receptor 65
hsa-miR-181b-3p	MIMAT0022692	301233	http://www.mirdb.org/cgi-bin/target_detail.cgi?targetID=301233	633	54	http://www.mirdb.org/cgi-bin/mature_mir.cgi?name=hsa-miR-181b-3p	GAPVD1	26130	GTPase activating protein and VPS9 domains 1
hsa-miR-181b-3p	MIMAT0022692	301428	http://www.mirdb.org/cgi-bin/target_detail.cgi?targetID=301428	634	54	http://www.mirdb.org/cgi-bin/mature_mir.cgi?name=hsa-miR-181b-3p	CYB561	1534	cytochrome b561
hsa-miR-181b-3p	MIMAT0022692	301396	http://www.mirdb.org/cgi-bin/target_detail.cgi?targetID=301396	635	54	http://www.mirdb.org/cgi-bin/mature_mir.cgi?name=hsa-miR-181b-3p	THSD7A	221981	thrombospondin type 1 domain containing 7A
hsa-miR-181b-3p	MIMAT0022692	300855	http://www.mirdb.org/cgi-bin/target_detail.cgi?targetID=300855	636	54	http://www.mirdb.org/cgi-bin/mature_mir.cgi?name=hsa-miR-181b-3p	TMEM104	54868	transmembrane protein 104
hsa-miR-181b-3p	MIMAT0022692	301240	http://www.mirdb.org/cgi-bin/target_detail.cgi?targetID=301240	637	54	http://www.mirdb.org/cgi-bin/mature_mir.cgi?name=hsa-miR-181b-3p	GPR12	2835	G protein-coupled receptor 12
hsa-miR-181b-3p	MIMAT0022692	300842	http://www.mirdb.org/cgi-bin/target_detail.cgi?targetID=300842	638	54	http://www.mirdb.org/cgi-bin/mature_mir.cgi?name=hsa-miR-181b-3p	IVL	3713	involucrin
hsa-miR-181b-3p	MIMAT0022692	300769	http://www.mirdb.org/cgi-bin/target_detail.cgi?targetID=300769	639	54	http://www.mirdb.org/cgi-bin/mature_mir.cgi?name=hsa-miR-181b-3p	SHTN1	57698	shootin 1
hsa-miR-181b-3p	MIMAT0022692	300752	http://www.mirdb.org/cgi-bin/target_detail.cgi?targetID=300752	640	54	http://www.mirdb.org/cgi-bin/mature_mir.cgi?name=hsa-miR-181b-3p	KLB	152831	klotho beta
hsa-miR-181b-3p	MIMAT0022692	300939	http://www.mirdb.org/cgi-bin/target_detail.cgi?targetID=300939	641	54	http://www.mirdb.org/cgi-bin/mature_mir.cgi?name=hsa-miR-181b-3p	AFAP1L2	84632	actin filament associated protein 1 like 2
hsa-miR-181b-3p	MIMAT0022692	301282	http://www.mirdb.org/cgi-bin/target_detail.cgi?targetID=301282	642	54	http://www.mirdb.org/cgi-bin/mature_mir.cgi?name=hsa-miR-181b-3p	QSOX2	169714	quiescin sulfhydryl oxidase 2
hsa-miR-181b-3p	MIMAT0022692	301470	http://www.mirdb.org/cgi-bin/target_detail.cgi?targetID=301470	643	54	http://www.mirdb.org/cgi-bin/mature_mir.cgi?name=hsa-miR-181b-3p	IFNAR1	3454	interferon alpha and beta receptor subunit 1
hsa-miR-181b-3p	MIMAT0022692	300978	http://www.mirdb.org/cgi-bin/target_detail.cgi?targetID=300978	644	54	http://www.mirdb.org/cgi-bin/mature_mir.cgi?name=hsa-miR-181b-3p	TAOK2	9344	TAO kinase 2
hsa-miR-181b-3p	MIMAT0022692	301290	http://www.mirdb.org/cgi-bin/target_detail.cgi?targetID=301290	645	54	http://www.mirdb.org/cgi-bin/mature_mir.cgi?name=hsa-miR-181b-3p	TMEM154	201799	transmembrane protein 154
hsa-miR-181b-3p	MIMAT0022692	301092	http://www.mirdb.org/cgi-bin/target_detail.cgi?targetID=301092	646	54	http://www.mirdb.org/cgi-bin/mature_mir.cgi?name=hsa-miR-181b-3p	SNX31	169166	sorting nexin 31
hsa-miR-181b-3p	MIMAT0022692	300896	http://www.mirdb.org/cgi-bin/target_detail.cgi?targetID=300896	647	54	http://www.mirdb.org/cgi-bin/mature_mir.cgi?name=hsa-miR-181b-3p	RPL37	6167	ribosomal protein L37
hsa-miR-181b-3p	MIMAT0022692	300742	http://www.mirdb.org/cgi-bin/target_detail.cgi?targetID=300742	648	54	http://www.mirdb.org/cgi-bin/mature_mir.cgi?name=hsa-miR-181b-3p	HMBOX1	79618	homeobox containing 1
hsa-miR-181b-3p	MIMAT0022692	301366	http://www.mirdb.org/cgi-bin/target_detail.cgi?targetID=301366	649	54	http://www.mirdb.org/cgi-bin/mature_mir.cgi?name=hsa-miR-181b-3p	TLK1	9874	tousled like kinase 1
hsa-miR-181b-3p	MIMAT0022692	300898	http://www.mirdb.org/cgi-bin/target_detail.cgi?targetID=300898	650	53	http://www.mirdb.org/cgi-bin/mature_mir.cgi?name=hsa-miR-181b-3p	LRWD1	222229	leucine rich repeats and WD repeat domain containing 1
hsa-miR-181b-3p	MIMAT0022692	301226	http://www.mirdb.org/cgi-bin/target_detail.cgi?targetID=301226	651	53	http://www.mirdb.org/cgi-bin/mature_mir.cgi?name=hsa-miR-181b-3p	EXTL2	2135	exostosin like glycosyltransferase 2
hsa-miR-181b-3p	MIMAT0022692	301294	http://www.mirdb.org/cgi-bin/target_detail.cgi?targetID=301294	652	53	http://www.mirdb.org/cgi-bin/mature_mir.cgi?name=hsa-miR-181b-3p	TBL1X	6907	transducin beta like 1 X-linked
hsa-miR-181b-3p	MIMAT0022692	300829	http://www.mirdb.org/cgi-bin/target_detail.cgi?targetID=300829	653	53	http://www.mirdb.org/cgi-bin/mature_mir.cgi?name=hsa-miR-181b-3p	PGAM1	5223	phosphoglycerate mutase 1
hsa-miR-181b-3p	MIMAT0022692	300811	http://www.mirdb.org/cgi-bin/target_detail.cgi?targetID=300811	654	53	http://www.mirdb.org/cgi-bin/mature_mir.cgi?name=hsa-miR-181b-3p	NIFK	84365	nucleolar protein interacting with the FHA domain of MKI67
hsa-miR-181b-3p	MIMAT0022692	301288	http://www.mirdb.org/cgi-bin/target_detail.cgi?targetID=301288	655	53	http://www.mirdb.org/cgi-bin/mature_mir.cgi?name=hsa-miR-181b-3p	SYT15	83849	synaptotagmin 15
hsa-miR-181b-3p	MIMAT0022692	300975	http://www.mirdb.org/cgi-bin/target_detail.cgi?targetID=300975	656	53	http://www.mirdb.org/cgi-bin/mature_mir.cgi?name=hsa-miR-181b-3p	RNF6	6049	ring finger protein 6
hsa-miR-181b-3p	MIMAT0022692	300883	http://www.mirdb.org/cgi-bin/target_detail.cgi?targetID=300883	657	53	http://www.mirdb.org/cgi-bin/mature_mir.cgi?name=hsa-miR-181b-3p	PDE7A	5150	phosphodiesterase 7A
hsa-miR-181b-3p	MIMAT0022692	301403	http://www.mirdb.org/cgi-bin/target_detail.cgi?targetID=301403	658	53	http://www.mirdb.org/cgi-bin/mature_mir.cgi?name=hsa-miR-181b-3p	PTPN14	5784	protein tyrosine phosphatase, non-receptor type 14
hsa-miR-181b-3p	MIMAT0022692	300902	http://www.mirdb.org/cgi-bin/target_detail.cgi?targetID=300902	659	53	http://www.mirdb.org/cgi-bin/mature_mir.cgi?name=hsa-miR-181b-3p	CFAP65	255101	cilia and flagella associated protein 65
hsa-miR-181b-3p	MIMAT0022692	301195	http://www.mirdb.org/cgi-bin/target_detail.cgi?targetID=301195	660	53	http://www.mirdb.org/cgi-bin/mature_mir.cgi?name=hsa-miR-181b-3p	NGLY1	55768	N-glycanase 1
hsa-miR-181b-3p	MIMAT0022692	301322	http://www.mirdb.org/cgi-bin/target_detail.cgi?targetID=301322	661	53	http://www.mirdb.org/cgi-bin/mature_mir.cgi?name=hsa-miR-181b-3p	FXN	2395	frataxin
hsa-miR-181b-3p	MIMAT0022692	301467	http://www.mirdb.org/cgi-bin/target_detail.cgi?targetID=301467	662	53	http://www.mirdb.org/cgi-bin/mature_mir.cgi?name=hsa-miR-181b-3p	MRPL15	29088	mitochondrial ribosomal protein L15
hsa-miR-181b-3p	MIMAT0022692	301468	http://www.mirdb.org/cgi-bin/target_detail.cgi?targetID=301468	663	53	http://www.mirdb.org/cgi-bin/mature_mir.cgi?name=hsa-miR-181b-3p	DAZ4	57135	deleted in azoospermia 4
hsa-miR-181b-3p	MIMAT0022692	300819	http://www.mirdb.org/cgi-bin/target_detail.cgi?targetID=300819	664	53	http://www.mirdb.org/cgi-bin/mature_mir.cgi?name=hsa-miR-181b-3p	DAZ1	1617	deleted in azoospermia 1
hsa-miR-181b-3p	MIMAT0022692	301084	http://www.mirdb.org/cgi-bin/target_detail.cgi?targetID=301084	665	53	http://www.mirdb.org/cgi-bin/mature_mir.cgi?name=hsa-miR-181b-3p	CNOT6L	246175	CCR4-NOT transcription complex subunit 6 like
hsa-miR-181b-3p	MIMAT0022692	301189	http://www.mirdb.org/cgi-bin/target_detail.cgi?targetID=301189	666	53	http://www.mirdb.org/cgi-bin/mature_mir.cgi?name=hsa-miR-181b-3p	DSC3	1825	desmocollin 3
hsa-miR-181b-3p	MIMAT0022692	301212	http://www.mirdb.org/cgi-bin/target_detail.cgi?targetID=301212	667	53	http://www.mirdb.org/cgi-bin/mature_mir.cgi?name=hsa-miR-181b-3p	MRPS14	63931	mitochondrial ribosomal protein S14
hsa-miR-181b-3p	MIMAT0022692	300938	http://www.mirdb.org/cgi-bin/target_detail.cgi?targetID=300938	668	53	http://www.mirdb.org/cgi-bin/mature_mir.cgi?name=hsa-miR-181b-3p	PHF24	23349	PHD finger protein 24
hsa-miR-181b-3p	MIMAT0022692	301005	http://www.mirdb.org/cgi-bin/target_detail.cgi?targetID=301005	669	53	http://www.mirdb.org/cgi-bin/mature_mir.cgi?name=hsa-miR-181b-3p	IRX3	79191	iroquois homeobox 3
hsa-miR-181b-3p	MIMAT0022692	300871	http://www.mirdb.org/cgi-bin/target_detail.cgi?targetID=300871	670	53	http://www.mirdb.org/cgi-bin/mature_mir.cgi?name=hsa-miR-181b-3p	RBL2	5934	RB transcriptional corepressor like 2
hsa-miR-181b-3p	MIMAT0022692	300957	http://www.mirdb.org/cgi-bin/target_detail.cgi?targetID=300957	671	53	http://www.mirdb.org/cgi-bin/mature_mir.cgi?name=hsa-miR-181b-3p	RBAK	57786	RB associated KRAB zinc finger
hsa-miR-181b-3p	MIMAT0022692	300974	http://www.mirdb.org/cgi-bin/target_detail.cgi?targetID=300974	672	53	http://www.mirdb.org/cgi-bin/mature_mir.cgi?name=hsa-miR-181b-3p	INO80D	54891	INO80 complex subunit D
hsa-miR-181b-3p	MIMAT0022692	301197	http://www.mirdb.org/cgi-bin/target_detail.cgi?targetID=301197	673	53	http://www.mirdb.org/cgi-bin/mature_mir.cgi?name=hsa-miR-181b-3p	LARP6	55323	La ribonucleoprotein domain family member 6
hsa-miR-181b-3p	MIMAT0022692	301115	http://www.mirdb.org/cgi-bin/target_detail.cgi?targetID=301115	674	53	http://www.mirdb.org/cgi-bin/mature_mir.cgi?name=hsa-miR-181b-3p	DPP10	57628	dipeptidyl peptidase like 10
hsa-miR-181b-3p	MIMAT0022692	301380	http://www.mirdb.org/cgi-bin/target_detail.cgi?targetID=301380	675	53	http://www.mirdb.org/cgi-bin/mature_mir.cgi?name=hsa-miR-181b-3p	FCRL6	343413	Fc receptor like 6
hsa-miR-181b-3p	MIMAT0022692	301119	http://www.mirdb.org/cgi-bin/target_detail.cgi?targetID=301119	676	53	http://www.mirdb.org/cgi-bin/mature_mir.cgi?name=hsa-miR-181b-3p	TAB2	23118	TGF-beta activated kinase 1 (MAP3K7) binding protein 2
hsa-miR-181b-3p	MIMAT0022692	301471	http://www.mirdb.org/cgi-bin/target_detail.cgi?targetID=301471	677	53	http://www.mirdb.org/cgi-bin/mature_mir.cgi?name=hsa-miR-181b-3p	LZIC	84328	leucine zipper and CTNNBIP1 domain containing
hsa-miR-181b-3p	MIMAT0022692	300741	http://www.mirdb.org/cgi-bin/target_detail.cgi?targetID=300741	678	53	http://www.mirdb.org/cgi-bin/mature_mir.cgi?name=hsa-miR-181b-3p	COG3	83548	component of oligomeric golgi complex 3
hsa-miR-181b-3p	MIMAT0022692	301170	http://www.mirdb.org/cgi-bin/target_detail.cgi?targetID=301170	679	53	http://www.mirdb.org/cgi-bin/mature_mir.cgi?name=hsa-miR-181b-3p	AHSA2P	130872	activator of HSP90 ATPase homolog 2, pseudogene
hsa-miR-181b-3p	MIMAT0022692	301097	http://www.mirdb.org/cgi-bin/target_detail.cgi?targetID=301097	680	52	http://www.mirdb.org/cgi-bin/mature_mir.cgi?name=hsa-miR-181b-3p	CXCL8	3576	C-X-C motif chemokine ligand 8
hsa-miR-181b-3p	MIMAT0022692	301449	http://www.mirdb.org/cgi-bin/target_detail.cgi?targetID=301449	681	52	http://www.mirdb.org/cgi-bin/mature_mir.cgi?name=hsa-miR-181b-3p	IL17RD	54756	interleukin 17 receptor D
hsa-miR-181b-3p	MIMAT0022692	300866	http://www.mirdb.org/cgi-bin/target_detail.cgi?targetID=300866	682	52	http://www.mirdb.org/cgi-bin/mature_mir.cgi?name=hsa-miR-181b-3p	POPDC3	64208	popeye domain containing 3
hsa-miR-181b-3p	MIMAT0022692	300986	http://www.mirdb.org/cgi-bin/target_detail.cgi?targetID=300986	683	52	http://www.mirdb.org/cgi-bin/mature_mir.cgi?name=hsa-miR-181b-3p	EIF5A2	56648	eukaryotic translation initiation factor 5A2
hsa-miR-181b-3p	MIMAT0022692	301128	http://www.mirdb.org/cgi-bin/target_detail.cgi?targetID=301128	684	52	http://www.mirdb.org/cgi-bin/mature_mir.cgi?name=hsa-miR-181b-3p	RAB3B	5865	RAB3B, member RAS oncogene family
hsa-miR-181b-3p	MIMAT0022692	300900	http://www.mirdb.org/cgi-bin/target_detail.cgi?targetID=300900	685	52	http://www.mirdb.org/cgi-bin/mature_mir.cgi?name=hsa-miR-181b-3p	DCTN3	11258	dynactin subunit 3
hsa-miR-181b-3p	MIMAT0022692	300831	http://www.mirdb.org/cgi-bin/target_detail.cgi?targetID=300831	686	52	http://www.mirdb.org/cgi-bin/mature_mir.cgi?name=hsa-miR-181b-3p	HIPK3	10114	homeodomain interacting protein kinase 3
hsa-miR-181b-3p	MIMAT0022692	301211	http://www.mirdb.org/cgi-bin/target_detail.cgi?targetID=301211	687	52	http://www.mirdb.org/cgi-bin/mature_mir.cgi?name=hsa-miR-181b-3p	CCSAP	126731	centriole, cilia and spindle associated protein
hsa-miR-181b-3p	MIMAT0022692	301261	http://www.mirdb.org/cgi-bin/target_detail.cgi?targetID=301261	688	52	http://www.mirdb.org/cgi-bin/mature_mir.cgi?name=hsa-miR-181b-3p	UBXN7	26043	UBX domain protein 7
hsa-miR-181b-3p	MIMAT0022692	301180	http://www.mirdb.org/cgi-bin/target_detail.cgi?targetID=301180	689	52	http://www.mirdb.org/cgi-bin/mature_mir.cgi?name=hsa-miR-181b-3p	LDLRAP1	26119	low density lipoprotein receptor adaptor protein 1
hsa-miR-181b-3p	MIMAT0022692	301178	http://www.mirdb.org/cgi-bin/target_detail.cgi?targetID=301178	690	52	http://www.mirdb.org/cgi-bin/mature_mir.cgi?name=hsa-miR-181b-3p	AK4	205	adenylate kinase 4
hsa-miR-181b-3p	MIMAT0022692	300958	http://www.mirdb.org/cgi-bin/target_detail.cgi?targetID=300958	691	52	http://www.mirdb.org/cgi-bin/mature_mir.cgi?name=hsa-miR-181b-3p	GFRA1	2674	GDNF family receptor alpha 1
hsa-miR-181b-3p	MIMAT0022692	301462	http://www.mirdb.org/cgi-bin/target_detail.cgi?targetID=301462	692	52	http://www.mirdb.org/cgi-bin/mature_mir.cgi?name=hsa-miR-181b-3p	CLCN4	1183	chloride voltage-gated channel 4
hsa-miR-181b-3p	MIMAT0022692	301158	http://www.mirdb.org/cgi-bin/target_detail.cgi?targetID=301158	693	52	http://www.mirdb.org/cgi-bin/mature_mir.cgi?name=hsa-miR-181b-3p	C8orf59	401466	chromosome 8 open reading frame 59
hsa-miR-181b-3p	MIMAT0022692	300841	http://www.mirdb.org/cgi-bin/target_detail.cgi?targetID=300841	694	52	http://www.mirdb.org/cgi-bin/mature_mir.cgi?name=hsa-miR-181b-3p	DNAAF5	54919	dynein axonemal assembly factor 5
hsa-miR-181b-3p	MIMAT0022692	301408	http://www.mirdb.org/cgi-bin/target_detail.cgi?targetID=301408	695	52	http://www.mirdb.org/cgi-bin/mature_mir.cgi?name=hsa-miR-181b-3p	GPR158	57512	G protein-coupled receptor 158
hsa-miR-181b-3p	MIMAT0022692	300859	http://www.mirdb.org/cgi-bin/target_detail.cgi?targetID=300859	696	52	http://www.mirdb.org/cgi-bin/mature_mir.cgi?name=hsa-miR-181b-3p	PDE4D	5144	phosphodiesterase 4D
hsa-miR-181b-3p	MIMAT0022692	300788	http://www.mirdb.org/cgi-bin/target_detail.cgi?targetID=300788	697	52	http://www.mirdb.org/cgi-bin/mature_mir.cgi?name=hsa-miR-181b-3p	TTC33	23548	tetratricopeptide repeat domain 33
hsa-miR-181b-3p	MIMAT0022692	301050	http://www.mirdb.org/cgi-bin/target_detail.cgi?targetID=301050	698	51	http://www.mirdb.org/cgi-bin/mature_mir.cgi?name=hsa-miR-181b-3p	CCDC181	57821	coiled-coil domain containing 181
hsa-miR-181b-3p	MIMAT0022692	301271	http://www.mirdb.org/cgi-bin/target_detail.cgi?targetID=301271	699	51	http://www.mirdb.org/cgi-bin/mature_mir.cgi?name=hsa-miR-181b-3p	FZD5	7855	frizzled class receptor 5
hsa-miR-181b-3p	MIMAT0022692	301030	http://www.mirdb.org/cgi-bin/target_detail.cgi?targetID=301030	700	51	http://www.mirdb.org/cgi-bin/mature_mir.cgi?name=hsa-miR-181b-3p	MAP3K13	9175	mitogen-activated protein kinase kinase kinase 13
hsa-miR-181b-3p	MIMAT0022692	301067	http://www.mirdb.org/cgi-bin/target_detail.cgi?targetID=301067	701	51	http://www.mirdb.org/cgi-bin/mature_mir.cgi?name=hsa-miR-181b-3p	CSNK1G1	53944	casein kinase 1 gamma 1
hsa-miR-181b-3p	MIMAT0022692	301257	http://www.mirdb.org/cgi-bin/target_detail.cgi?targetID=301257	702	51	http://www.mirdb.org/cgi-bin/mature_mir.cgi?name=hsa-miR-181b-3p	EML4	27436	EMAP like 4
hsa-miR-181b-3p	MIMAT0022692	301075	http://www.mirdb.org/cgi-bin/target_detail.cgi?targetID=301075	703	51	http://www.mirdb.org/cgi-bin/mature_mir.cgi?name=hsa-miR-181b-3p	OR51E1	143503	olfactory receptor family 51 subfamily E member 1
hsa-miR-181b-3p	MIMAT0022692	301459	http://www.mirdb.org/cgi-bin/target_detail.cgi?targetID=301459	704	51	http://www.mirdb.org/cgi-bin/mature_mir.cgi?name=hsa-miR-181b-3p	SAR1A	56681	secretion associated Ras related GTPase 1A
hsa-miR-181b-3p	MIMAT0022692	301091	http://www.mirdb.org/cgi-bin/target_detail.cgi?targetID=301091	705	51	http://www.mirdb.org/cgi-bin/mature_mir.cgi?name=hsa-miR-181b-3p	IMPAD1	54928	inositol monophosphatase domain containing 1
hsa-miR-181b-3p	MIMAT0022692	301060	http://www.mirdb.org/cgi-bin/target_detail.cgi?targetID=301060	706	51	http://www.mirdb.org/cgi-bin/mature_mir.cgi?name=hsa-miR-181b-3p	ROCK2	9475	Rho associated coiled-coil containing protein kinase 2
hsa-miR-181b-3p	MIMAT0022692	300987	http://www.mirdb.org/cgi-bin/target_detail.cgi?targetID=300987	707	51	http://www.mirdb.org/cgi-bin/mature_mir.cgi?name=hsa-miR-181b-3p	FANCM	57697	FA complementation group M
hsa-miR-181b-3p	MIMAT0022692	301252	http://www.mirdb.org/cgi-bin/target_detail.cgi?targetID=301252	708	51	http://www.mirdb.org/cgi-bin/mature_mir.cgi?name=hsa-miR-181b-3p	TCTN2	79867	tectonic family member 2
hsa-miR-181b-3p	MIMAT0022692	301410	http://www.mirdb.org/cgi-bin/target_detail.cgi?targetID=301410	709	51	http://www.mirdb.org/cgi-bin/mature_mir.cgi?name=hsa-miR-181b-3p	FRMD4B	23150	FERM domain containing 4B
hsa-miR-181b-3p	MIMAT0022692	301354	http://www.mirdb.org/cgi-bin/target_detail.cgi?targetID=301354	710	51	http://www.mirdb.org/cgi-bin/mature_mir.cgi?name=hsa-miR-181b-3p	GALC	2581	galactosylceramidase
hsa-miR-181b-3p	MIMAT0022692	301406	http://www.mirdb.org/cgi-bin/target_detail.cgi?targetID=301406	711	51	http://www.mirdb.org/cgi-bin/mature_mir.cgi?name=hsa-miR-181b-3p	CFLAR	8837	CASP8 and FADD like apoptosis regulator
hsa-miR-181b-3p	MIMAT0022692	300867	http://www.mirdb.org/cgi-bin/target_detail.cgi?targetID=300867	712	51	http://www.mirdb.org/cgi-bin/mature_mir.cgi?name=hsa-miR-181b-3p	WDR5B	54554	WD repeat domain 5B
hsa-miR-181b-3p	MIMAT0022692	300925	http://www.mirdb.org/cgi-bin/target_detail.cgi?targetID=300925	713	51	http://www.mirdb.org/cgi-bin/mature_mir.cgi?name=hsa-miR-181b-3p	ITGAX	3687	integrin subunit alpha X
hsa-miR-181b-3p	MIMAT0022692	301352	http://www.mirdb.org/cgi-bin/target_detail.cgi?targetID=301352	714	51	http://www.mirdb.org/cgi-bin/mature_mir.cgi?name=hsa-miR-181b-3p	WWP1	11059	WW domain containing E3 ubiquitin protein ligase 1
hsa-miR-181b-3p	MIMAT0022692	300795	http://www.mirdb.org/cgi-bin/target_detail.cgi?targetID=300795	715	51	http://www.mirdb.org/cgi-bin/mature_mir.cgi?name=hsa-miR-181b-3p	TMEM260	54916	transmembrane protein 260
hsa-miR-181b-3p	MIMAT0022692	300932	http://www.mirdb.org/cgi-bin/target_detail.cgi?targetID=300932	716	51	http://www.mirdb.org/cgi-bin/mature_mir.cgi?name=hsa-miR-181b-3p	GLO1	2739	glyoxalase I
hsa-miR-181b-3p	MIMAT0022692	300929	http://www.mirdb.org/cgi-bin/target_detail.cgi?targetID=300929	717	51	http://www.mirdb.org/cgi-bin/mature_mir.cgi?name=hsa-miR-181b-3p	CHP1	11261	calcineurin like EF-hand protein 1
hsa-miR-181b-3p	MIMAT0022692	301205	http://www.mirdb.org/cgi-bin/target_detail.cgi?targetID=301205	718	51	http://www.mirdb.org/cgi-bin/mature_mir.cgi?name=hsa-miR-181b-3p	XG	7499	Xg glycoprotein (Xg blood group)
hsa-miR-181b-3p	MIMAT0022692	300936	http://www.mirdb.org/cgi-bin/target_detail.cgi?targetID=300936	719	51	http://www.mirdb.org/cgi-bin/mature_mir.cgi?name=hsa-miR-181b-3p	FAM216B	144809	family with sequence similarity 216 member B
hsa-miR-181b-3p	MIMAT0022692	301320	http://www.mirdb.org/cgi-bin/target_detail.cgi?targetID=301320	720	51	http://www.mirdb.org/cgi-bin/mature_mir.cgi?name=hsa-miR-181b-3p	FABP7	2173	fatty acid binding protein 7
hsa-miR-181b-3p	MIMAT0022692	300897	http://www.mirdb.org/cgi-bin/target_detail.cgi?targetID=300897	721	50	http://www.mirdb.org/cgi-bin/mature_mir.cgi?name=hsa-miR-181b-3p	ZNF268	10795	zinc finger protein 268
hsa-miR-181b-3p	MIMAT0022692	301184	http://www.mirdb.org/cgi-bin/target_detail.cgi?targetID=301184	722	50	http://www.mirdb.org/cgi-bin/mature_mir.cgi?name=hsa-miR-181b-3p	C9orf64	84267	chromosome 9 open reading frame 64
hsa-miR-181b-3p	MIMAT0022692	300873	http://www.mirdb.org/cgi-bin/target_detail.cgi?targetID=300873	723	50	http://www.mirdb.org/cgi-bin/mature_mir.cgi?name=hsa-miR-181b-3p	GRM1	2911	glutamate metabotropic receptor 1
hsa-miR-181b-3p	MIMAT0022692	301358	http://www.mirdb.org/cgi-bin/target_detail.cgi?targetID=301358	724	50	http://www.mirdb.org/cgi-bin/mature_mir.cgi?name=hsa-miR-181b-3p	HMGB2	3148	high mobility group box 2
hsa-miR-181b-3p	MIMAT0022692	301185	http://www.mirdb.org/cgi-bin/target_detail.cgi?targetID=301185	725	50	http://www.mirdb.org/cgi-bin/mature_mir.cgi?name=hsa-miR-181b-3p	GALM	130589	galactose mutarotase
hsa-miR-181b-3p	MIMAT0022692	300947	http://www.mirdb.org/cgi-bin/target_detail.cgi?targetID=300947	726	50	http://www.mirdb.org/cgi-bin/mature_mir.cgi?name=hsa-miR-181b-3p	MAP3K7CL	56911	MAP3K7 C-terminal like
hsa-miR-181b-3p	MIMAT0022692	300944	http://www.mirdb.org/cgi-bin/target_detail.cgi?targetID=300944	727	50	http://www.mirdb.org/cgi-bin/mature_mir.cgi?name=hsa-miR-181b-3p	ARRB1	408	arrestin beta 1
hsa-miR-181b-3p	MIMAT0022692	300809	http://www.mirdb.org/cgi-bin/target_detail.cgi?targetID=300809	728	50	http://www.mirdb.org/cgi-bin/mature_mir.cgi?name=hsa-miR-181b-3p	PRR27	401137	proline rich 27
hsa-miR-181b-3p	MIMAT0022692	301232	http://www.mirdb.org/cgi-bin/target_detail.cgi?targetID=301232	729	50	http://www.mirdb.org/cgi-bin/mature_mir.cgi?name=hsa-miR-181b-3p	MYCBP	26292	MYC binding protein
hsa-miR-181b-3p	MIMAT0022692	301009	http://www.mirdb.org/cgi-bin/target_detail.cgi?targetID=301009	730	50	http://www.mirdb.org/cgi-bin/mature_mir.cgi?name=hsa-miR-181b-3p	PAFAH1B2	5049	platelet activating factor acetylhydrolase 1b catalytic subunit 2
hsa-miR-181b-3p	MIMAT0022692	301110	http://www.mirdb.org/cgi-bin/target_detail.cgi?targetID=301110	731	50	http://www.mirdb.org/cgi-bin/mature_mir.cgi?name=hsa-miR-181b-3p	DCAF12L2	340578	DDB1 and CUL4 associated factor 12 like 2
hsa-miR-181b-3p	MIMAT0022692	300746	http://www.mirdb.org/cgi-bin/target_detail.cgi?targetID=300746	732	50	http://www.mirdb.org/cgi-bin/mature_mir.cgi?name=hsa-miR-181b-3p	ABR	29	ABR, RhoGEF and GTPase activating protein
hsa-miR-181b-3p	MIMAT0022692	301006	http://www.mirdb.org/cgi-bin/target_detail.cgi?targetID=301006	733	50	http://www.mirdb.org/cgi-bin/mature_mir.cgi?name=hsa-miR-181b-3p	CDCA4	55038	cell division cycle associated 4
hsa-miR-181b-3p	MIMAT0022692	301124	http://www.mirdb.org/cgi-bin/target_detail.cgi?targetID=301124	734	50	http://www.mirdb.org/cgi-bin/mature_mir.cgi?name=hsa-miR-181b-3p	PRKCH	5583	protein kinase C eta
hsa-miR-181b-3p	MIMAT0022692	301089	http://www.mirdb.org/cgi-bin/target_detail.cgi?targetID=301089	735	50	http://www.mirdb.org/cgi-bin/mature_mir.cgi?name=hsa-miR-181b-3p	NF1	4763	neurofibromin 1
hsa-miR-181b-3p	MIMAT0022692	301255	http://www.mirdb.org/cgi-bin/target_detail.cgi?targetID=301255	736	50	http://www.mirdb.org/cgi-bin/mature_mir.cgi?name=hsa-miR-181b-3p	STRN	6801	striatin
hsa-miR-181b-3p	MIMAT0022692	301023	http://www.mirdb.org/cgi-bin/target_detail.cgi?targetID=301023	737	50	http://www.mirdb.org/cgi-bin/mature_mir.cgi?name=hsa-miR-181b-3p	C1QL3	389941	complement C1q like 3
hsa-miR-181b-3p	MIMAT0022692	301129	http://www.mirdb.org/cgi-bin/target_detail.cgi?targetID=301129	738	50	http://www.mirdb.org/cgi-bin/mature_mir.cgi?name=hsa-miR-181b-3p	CENPC	1060	centromere protein C
hsa-miR-181b-3p	MIMAT0022692	300985	http://www.mirdb.org/cgi-bin/target_detail.cgi?targetID=300985	739	50	http://www.mirdb.org/cgi-bin/mature_mir.cgi?name=hsa-miR-181b-3p	FGF9	2254	fibroblast growth factor 9
hsa-miR-181b-3p	MIMAT0022692	300782	http://www.mirdb.org/cgi-bin/target_detail.cgi?targetID=300782	740	50	http://www.mirdb.org/cgi-bin/mature_mir.cgi?name=hsa-miR-181b-3p	FAM102A	399665	family with sequence similarity 102 member A
hsa-miR-181b-3p	MIMAT0022692	301398	http://www.mirdb.org/cgi-bin/target_detail.cgi?targetID=301398	741	50	http://www.mirdb.org/cgi-bin/mature_mir.cgi?name=hsa-miR-181b-3p	MAK16	84549	MAK16 homolog
hsa-miR-181b-3p	MIMAT0022692	301305	http://www.mirdb.org/cgi-bin/target_detail.cgi?targetID=301305	742	50	http://www.mirdb.org/cgi-bin/mature_mir.cgi?name=hsa-miR-181b-3p	MAPK1	5594	mitogen-activated protein kinase 1
hsa-miR-181b-3p	MIMAT0022692	301011	http://www.mirdb.org/cgi-bin/target_detail.cgi?targetID=301011	743	50	http://www.mirdb.org/cgi-bin/mature_mir.cgi?name=hsa-miR-181b-3p	C2CD5	9847	C2 calcium dependent domain containing 5
hsa-miR-195-3p	MIMAT0004615	1445415	http://www.mirdb.org/cgi-bin/target_detail.cgi?targetID=1445415	1	99	http://www.mirdb.org/cgi-bin/mature_mir.cgi?name=hsa-miR-195-3p	CADM2	253559	cell adhesion molecule 2
hsa-miR-195-3p	MIMAT0004615	1445821	http://www.mirdb.org/cgi-bin/target_detail.cgi?targetID=1445821	2	99	http://www.mirdb.org/cgi-bin/mature_mir.cgi?name=hsa-miR-195-3p	PURA	5813	purine rich element binding protein A
hsa-miR-195-3p	MIMAT0004615	1446148	http://www.mirdb.org/cgi-bin/target_detail.cgi?targetID=1446148	3	99	http://www.mirdb.org/cgi-bin/mature_mir.cgi?name=hsa-miR-195-3p	KDM7A	80853	lysine demethylase 7A
hsa-miR-195-3p	MIMAT0004615	1445367	http://www.mirdb.org/cgi-bin/target_detail.cgi?targetID=1445367	4	99	http://www.mirdb.org/cgi-bin/mature_mir.cgi?name=hsa-miR-195-3p	PRKG1	5592	protein kinase cGMP-dependent 1
hsa-miR-195-3p	MIMAT0004615	1445782	http://www.mirdb.org/cgi-bin/target_detail.cgi?targetID=1445782	5	99	http://www.mirdb.org/cgi-bin/mature_mir.cgi?name=hsa-miR-195-3p	INTU	27152	inturned planar cell polarity protein
hsa-miR-195-3p	MIMAT0004615	1445972	http://www.mirdb.org/cgi-bin/target_detail.cgi?targetID=1445972	6	99	http://www.mirdb.org/cgi-bin/mature_mir.cgi?name=hsa-miR-195-3p	CUL2	8453	cullin 2
hsa-miR-195-3p	MIMAT0004615	1445607	http://www.mirdb.org/cgi-bin/target_detail.cgi?targetID=1445607	7	99	http://www.mirdb.org/cgi-bin/mature_mir.cgi?name=hsa-miR-195-3p	PLCXD3	345557	phosphatidylinositol specific phospholipase C X domain containing 3
hsa-miR-195-3p	MIMAT0004615	1445958	http://www.mirdb.org/cgi-bin/target_detail.cgi?targetID=1445958	8	98	http://www.mirdb.org/cgi-bin/mature_mir.cgi?name=hsa-miR-195-3p	FGL2	10875	fibrinogen like 2
hsa-miR-195-3p	MIMAT0004615	1445514	http://www.mirdb.org/cgi-bin/target_detail.cgi?targetID=1445514	9	98	http://www.mirdb.org/cgi-bin/mature_mir.cgi?name=hsa-miR-195-3p	ABCE1	6059	ATP binding cassette subfamily E member 1
hsa-miR-195-3p	MIMAT0004615	1445949	http://www.mirdb.org/cgi-bin/target_detail.cgi?targetID=1445949	10	98	http://www.mirdb.org/cgi-bin/mature_mir.cgi?name=hsa-miR-195-3p	DENND1B	163486	DENN domain containing 1B
hsa-miR-195-3p	MIMAT0004615	1445498	http://www.mirdb.org/cgi-bin/target_detail.cgi?targetID=1445498	11	97	http://www.mirdb.org/cgi-bin/mature_mir.cgi?name=hsa-miR-195-3p	TSHZ1	10194	teashirt zinc finger homeobox 1
hsa-miR-195-3p	MIMAT0004615	1445458	http://www.mirdb.org/cgi-bin/target_detail.cgi?targetID=1445458	12	97	http://www.mirdb.org/cgi-bin/mature_mir.cgi?name=hsa-miR-195-3p	CHML	1122	CHM like, Rab escort protein 2
hsa-miR-195-3p	MIMAT0004615	1445585	http://www.mirdb.org/cgi-bin/target_detail.cgi?targetID=1445585	13	97	http://www.mirdb.org/cgi-bin/mature_mir.cgi?name=hsa-miR-195-3p	PRKAA1	5562	protein kinase AMP-activated catalytic subunit alpha 1
hsa-miR-195-3p	MIMAT0004615	1445422	http://www.mirdb.org/cgi-bin/target_detail.cgi?targetID=1445422	14	97	http://www.mirdb.org/cgi-bin/mature_mir.cgi?name=hsa-miR-195-3p	AGL	178	amylo-alpha-1, 6-glucosidase, 4-alpha-glucanotransferase
hsa-miR-195-3p	MIMAT0004615	1445860	http://www.mirdb.org/cgi-bin/target_detail.cgi?targetID=1445860	15	97	http://www.mirdb.org/cgi-bin/mature_mir.cgi?name=hsa-miR-195-3p	DCUN1D5	84259	defective in cullin neddylation 1 domain containing 5
hsa-miR-195-3p	MIMAT0004615	1445494	http://www.mirdb.org/cgi-bin/target_detail.cgi?targetID=1445494	16	97	http://www.mirdb.org/cgi-bin/mature_mir.cgi?name=hsa-miR-195-3p	CTTNBP2	83992	cortactin binding protein 2
hsa-miR-195-3p	MIMAT0004615	1446149	http://www.mirdb.org/cgi-bin/target_detail.cgi?targetID=1446149	17	96	http://www.mirdb.org/cgi-bin/mature_mir.cgi?name=hsa-miR-195-3p	COG6	57511	component of oligomeric golgi complex 6
hsa-miR-195-3p	MIMAT0004615	1445687	http://www.mirdb.org/cgi-bin/target_detail.cgi?targetID=1445687	18	96	http://www.mirdb.org/cgi-bin/mature_mir.cgi?name=hsa-miR-195-3p	CDC42BPB	9578	CDC42 binding protein kinase beta
hsa-miR-195-3p	MIMAT0004615	1445924	http://www.mirdb.org/cgi-bin/target_detail.cgi?targetID=1445924	19	96	http://www.mirdb.org/cgi-bin/mature_mir.cgi?name=hsa-miR-195-3p	KLF2	10365	Kruppel like factor 2
hsa-miR-195-3p	MIMAT0004615	1445893	http://www.mirdb.org/cgi-bin/target_detail.cgi?targetID=1445893	20	96	http://www.mirdb.org/cgi-bin/mature_mir.cgi?name=hsa-miR-195-3p	DPY19L4	286148	dpy-19 like 4
hsa-miR-195-3p	MIMAT0004615	1445631	http://www.mirdb.org/cgi-bin/target_detail.cgi?targetID=1445631	21	96	http://www.mirdb.org/cgi-bin/mature_mir.cgi?name=hsa-miR-195-3p	RCN2	5955	reticulocalbin 2
hsa-miR-195-3p	MIMAT0004615	1445883	http://www.mirdb.org/cgi-bin/target_detail.cgi?targetID=1445883	22	96	http://www.mirdb.org/cgi-bin/mature_mir.cgi?name=hsa-miR-195-3p	SGIP1	84251	SH3 domain GRB2 like endophilin interacting protein 1
hsa-miR-195-3p	MIMAT0004615	1445372	http://www.mirdb.org/cgi-bin/target_detail.cgi?targetID=1445372	23	96	http://www.mirdb.org/cgi-bin/mature_mir.cgi?name=hsa-miR-195-3p	NAB1	4664	NGFI-A binding protein 1
hsa-miR-195-3p	MIMAT0004615	1445818	http://www.mirdb.org/cgi-bin/target_detail.cgi?targetID=1445818	24	95	http://www.mirdb.org/cgi-bin/mature_mir.cgi?name=hsa-miR-195-3p	GPATCH2	55105	G-patch domain containing 2
hsa-miR-195-3p	MIMAT0004615	1445709	http://www.mirdb.org/cgi-bin/target_detail.cgi?targetID=1445709	25	95	http://www.mirdb.org/cgi-bin/mature_mir.cgi?name=hsa-miR-195-3p	ZNF107	51427	zinc finger protein 107
hsa-miR-195-3p	MIMAT0004615	1445552	http://www.mirdb.org/cgi-bin/target_detail.cgi?targetID=1445552	26	95	http://www.mirdb.org/cgi-bin/mature_mir.cgi?name=hsa-miR-195-3p	CNR1	1268	cannabinoid receptor 1
hsa-miR-195-3p	MIMAT0004615	1445559	http://www.mirdb.org/cgi-bin/target_detail.cgi?targetID=1445559	27	95	http://www.mirdb.org/cgi-bin/mature_mir.cgi?name=hsa-miR-195-3p	RAB6A	5870	RAB6A, member RAS oncogene family
hsa-miR-195-3p	MIMAT0004615	1446048	http://www.mirdb.org/cgi-bin/target_detail.cgi?targetID=1446048	28	94	http://www.mirdb.org/cgi-bin/mature_mir.cgi?name=hsa-miR-195-3p	TENT4A	11044	terminal nucleotidyltransferase 4A
hsa-miR-195-3p	MIMAT0004615	1446084	http://www.mirdb.org/cgi-bin/target_detail.cgi?targetID=1446084	29	94	http://www.mirdb.org/cgi-bin/mature_mir.cgi?name=hsa-miR-195-3p	RPP30	10556	ribonuclease P/MRP subunit p30
hsa-miR-195-3p	MIMAT0004615	1445784	http://www.mirdb.org/cgi-bin/target_detail.cgi?targetID=1445784	30	94	http://www.mirdb.org/cgi-bin/mature_mir.cgi?name=hsa-miR-195-3p	VDAC1	7416	voltage dependent anion channel 1
hsa-miR-195-3p	MIMAT0004615	1446089	http://www.mirdb.org/cgi-bin/target_detail.cgi?targetID=1446089	31	94	http://www.mirdb.org/cgi-bin/mature_mir.cgi?name=hsa-miR-195-3p	RPE	6120	ribulose-5-phosphate-3-epimerase
hsa-miR-195-3p	MIMAT0004615	1445776	http://www.mirdb.org/cgi-bin/target_detail.cgi?targetID=1445776	32	94	http://www.mirdb.org/cgi-bin/mature_mir.cgi?name=hsa-miR-195-3p	ZNF280D	54816	zinc finger protein 280D
hsa-miR-195-3p	MIMAT0004615	1445480	http://www.mirdb.org/cgi-bin/target_detail.cgi?targetID=1445480	33	94	http://www.mirdb.org/cgi-bin/mature_mir.cgi?name=hsa-miR-195-3p	PTER	9317	phosphotriesterase related
hsa-miR-195-3p	MIMAT0004615	1445437	http://www.mirdb.org/cgi-bin/target_detail.cgi?targetID=1445437	34	94	http://www.mirdb.org/cgi-bin/mature_mir.cgi?name=hsa-miR-195-3p	IRF6	3664	interferon regulatory factor 6
hsa-miR-195-3p	MIMAT0004615	1445747	http://www.mirdb.org/cgi-bin/target_detail.cgi?targetID=1445747	35	94	http://www.mirdb.org/cgi-bin/mature_mir.cgi?name=hsa-miR-195-3p	PAFAH1B1	5048	platelet activating factor acetylhydrolase 1b regulatory subunit 1
hsa-miR-195-3p	MIMAT0004615	1445797	http://www.mirdb.org/cgi-bin/target_detail.cgi?targetID=1445797	36	94	http://www.mirdb.org/cgi-bin/mature_mir.cgi?name=hsa-miR-195-3p	UBE2I	7329	ubiquitin conjugating enzyme E2 I
hsa-miR-195-3p	MIMAT0004615	1445380	http://www.mirdb.org/cgi-bin/target_detail.cgi?targetID=1445380	37	94	http://www.mirdb.org/cgi-bin/mature_mir.cgi?name=hsa-miR-195-3p	INPP1	3628	inositol polyphosphate-1-phosphatase
hsa-miR-195-3p	MIMAT0004615	1445417	http://www.mirdb.org/cgi-bin/target_detail.cgi?targetID=1445417	38	94	http://www.mirdb.org/cgi-bin/mature_mir.cgi?name=hsa-miR-195-3p	KIAA1107	23285	KIAA1107
hsa-miR-195-3p	MIMAT0004615	1445835	http://www.mirdb.org/cgi-bin/target_detail.cgi?targetID=1445835	39	94	http://www.mirdb.org/cgi-bin/mature_mir.cgi?name=hsa-miR-195-3p	RGS2	5997	regulator of G protein signaling 2
hsa-miR-195-3p	MIMAT0004615	1445586	http://www.mirdb.org/cgi-bin/target_detail.cgi?targetID=1445586	40	94	http://www.mirdb.org/cgi-bin/mature_mir.cgi?name=hsa-miR-195-3p	C16orf87	388272	chromosome 16 open reading frame 87
hsa-miR-195-3p	MIMAT0004615	1445667	http://www.mirdb.org/cgi-bin/target_detail.cgi?targetID=1445667	41	93	http://www.mirdb.org/cgi-bin/mature_mir.cgi?name=hsa-miR-195-3p	CCDC141	285025	coiled-coil domain containing 141
hsa-miR-195-3p	MIMAT0004615	1445313	http://www.mirdb.org/cgi-bin/target_detail.cgi?targetID=1445313	42	93	http://www.mirdb.org/cgi-bin/mature_mir.cgi?name=hsa-miR-195-3p	TUBB	203068	tubulin beta class I
hsa-miR-195-3p	MIMAT0004615	1445873	http://www.mirdb.org/cgi-bin/target_detail.cgi?targetID=1445873	43	93	http://www.mirdb.org/cgi-bin/mature_mir.cgi?name=hsa-miR-195-3p	TMEM161B	153396	transmembrane protein 161B
hsa-miR-195-3p	MIMAT0004615	1445321	http://www.mirdb.org/cgi-bin/target_detail.cgi?targetID=1445321	44	93	http://www.mirdb.org/cgi-bin/mature_mir.cgi?name=hsa-miR-195-3p	MEI4	101928601	meiotic double-stranded break formation protein 4
hsa-miR-195-3p	MIMAT0004615	1445507	http://www.mirdb.org/cgi-bin/target_detail.cgi?targetID=1445507	45	93	http://www.mirdb.org/cgi-bin/mature_mir.cgi?name=hsa-miR-195-3p	CLTC	1213	clathrin heavy chain
hsa-miR-195-3p	MIMAT0004615	1445518	http://www.mirdb.org/cgi-bin/target_detail.cgi?targetID=1445518	46	93	http://www.mirdb.org/cgi-bin/mature_mir.cgi?name=hsa-miR-195-3p	RAB6D	150786	RAB6D, member RAS oncogene family
hsa-miR-195-3p	MIMAT0004615	1445807	http://www.mirdb.org/cgi-bin/target_detail.cgi?targetID=1445807	47	93	http://www.mirdb.org/cgi-bin/mature_mir.cgi?name=hsa-miR-195-3p	NFYB	4801	nuclear transcription factor Y subunit beta
hsa-miR-195-3p	MIMAT0004615	1445856	http://www.mirdb.org/cgi-bin/target_detail.cgi?targetID=1445856	48	93	http://www.mirdb.org/cgi-bin/mature_mir.cgi?name=hsa-miR-195-3p	TMED7	51014	transmembrane p24 trafficking protein 7
hsa-miR-195-3p	MIMAT0004615	1445370	http://www.mirdb.org/cgi-bin/target_detail.cgi?targetID=1445370	49	93	http://www.mirdb.org/cgi-bin/mature_mir.cgi?name=hsa-miR-195-3p	PIAS2	9063	protein inhibitor of activated STAT 2
hsa-miR-195-3p	MIMAT0004615	1445430	http://www.mirdb.org/cgi-bin/target_detail.cgi?targetID=1445430	50	93	http://www.mirdb.org/cgi-bin/mature_mir.cgi?name=hsa-miR-195-3p	TDG	6996	thymine DNA glycosylase
hsa-miR-195-3p	MIMAT0004615	1446013	http://www.mirdb.org/cgi-bin/target_detail.cgi?targetID=1446013	51	93	http://www.mirdb.org/cgi-bin/mature_mir.cgi?name=hsa-miR-195-3p	ZNF746	155061	zinc finger protein 746
hsa-miR-195-3p	MIMAT0004615	1445763	http://www.mirdb.org/cgi-bin/target_detail.cgi?targetID=1445763	52	93	http://www.mirdb.org/cgi-bin/mature_mir.cgi?name=hsa-miR-195-3p	ACOX1	51	acyl-CoA oxidase 1
hsa-miR-195-3p	MIMAT0004615	1445594	http://www.mirdb.org/cgi-bin/target_detail.cgi?targetID=1445594	53	92	http://www.mirdb.org/cgi-bin/mature_mir.cgi?name=hsa-miR-195-3p	ZNF254	9534	zinc finger protein 254
hsa-miR-195-3p	MIMAT0004615	1445421	http://www.mirdb.org/cgi-bin/target_detail.cgi?targetID=1445421	54	92	http://www.mirdb.org/cgi-bin/mature_mir.cgi?name=hsa-miR-195-3p	AZIN1	51582	antizyme inhibitor 1
hsa-miR-195-3p	MIMAT0004615	1445669	http://www.mirdb.org/cgi-bin/target_detail.cgi?targetID=1445669	55	92	http://www.mirdb.org/cgi-bin/mature_mir.cgi?name=hsa-miR-195-3p	ETF1	2107	eukaryotic translation termination factor 1
hsa-miR-195-3p	MIMAT0004615	1445300	http://www.mirdb.org/cgi-bin/target_detail.cgi?targetID=1445300	56	92	http://www.mirdb.org/cgi-bin/mature_mir.cgi?name=hsa-miR-195-3p	CNTN3	5067	contactin 3
hsa-miR-195-3p	MIMAT0004615	1445898	http://www.mirdb.org/cgi-bin/target_detail.cgi?targetID=1445898	57	92	http://www.mirdb.org/cgi-bin/mature_mir.cgi?name=hsa-miR-195-3p	ZNF699	374879	zinc finger protein 699
hsa-miR-195-3p	MIMAT0004615	1445909	http://www.mirdb.org/cgi-bin/target_detail.cgi?targetID=1445909	58	92	http://www.mirdb.org/cgi-bin/mature_mir.cgi?name=hsa-miR-195-3p	MTMR6	9107	myotubularin related protein 6
hsa-miR-195-3p	MIMAT0004615	1445769	http://www.mirdb.org/cgi-bin/target_detail.cgi?targetID=1445769	59	92	http://www.mirdb.org/cgi-bin/mature_mir.cgi?name=hsa-miR-195-3p	FBXO28	23219	F-box protein 28
hsa-miR-195-3p	MIMAT0004615	1445326	http://www.mirdb.org/cgi-bin/target_detail.cgi?targetID=1445326	60	92	http://www.mirdb.org/cgi-bin/mature_mir.cgi?name=hsa-miR-195-3p	PI4K2B	55300	phosphatidylinositol 4-kinase type 2 beta
hsa-miR-195-3p	MIMAT0004615	1446169	http://www.mirdb.org/cgi-bin/target_detail.cgi?targetID=1446169	61	92	http://www.mirdb.org/cgi-bin/mature_mir.cgi?name=hsa-miR-195-3p	HAND2	9464	heart and neural crest derivatives expressed 2
hsa-miR-195-3p	MIMAT0004615	1446181	http://www.mirdb.org/cgi-bin/target_detail.cgi?targetID=1446181	62	91	http://www.mirdb.org/cgi-bin/mature_mir.cgi?name=hsa-miR-195-3p	MIER3	166968	MIER family member 3
hsa-miR-195-3p	MIMAT0004615	1446132	http://www.mirdb.org/cgi-bin/target_detail.cgi?targetID=1446132	63	91	http://www.mirdb.org/cgi-bin/mature_mir.cgi?name=hsa-miR-195-3p	CNTN4	152330	contactin 4
hsa-miR-195-3p	MIMAT0004615	1446010	http://www.mirdb.org/cgi-bin/target_detail.cgi?targetID=1446010	64	91	http://www.mirdb.org/cgi-bin/mature_mir.cgi?name=hsa-miR-195-3p	NGLY1	55768	N-glycanase 1
hsa-miR-195-3p	MIMAT0004615	1445524	http://www.mirdb.org/cgi-bin/target_detail.cgi?targetID=1445524	65	91	http://www.mirdb.org/cgi-bin/mature_mir.cgi?name=hsa-miR-195-3p	ICK	22858	intestinal cell kinase
hsa-miR-195-3p	MIMAT0004615	1445653	http://www.mirdb.org/cgi-bin/target_detail.cgi?targetID=1445653	66	91	http://www.mirdb.org/cgi-bin/mature_mir.cgi?name=hsa-miR-195-3p	CDK1	983	cyclin dependent kinase 1
hsa-miR-195-3p	MIMAT0004615	1445800	http://www.mirdb.org/cgi-bin/target_detail.cgi?targetID=1445800	67	91	http://www.mirdb.org/cgi-bin/mature_mir.cgi?name=hsa-miR-195-3p	ZNF681	148213	zinc finger protein 681
hsa-miR-195-3p	MIMAT0004615	1446066	http://www.mirdb.org/cgi-bin/target_detail.cgi?targetID=1446066	68	91	http://www.mirdb.org/cgi-bin/mature_mir.cgi?name=hsa-miR-195-3p	NETO1	81832	neuropilin and tolloid like 1
hsa-miR-195-3p	MIMAT0004615	1445808	http://www.mirdb.org/cgi-bin/target_detail.cgi?targetID=1445808	69	91	http://www.mirdb.org/cgi-bin/mature_mir.cgi?name=hsa-miR-195-3p	PEX5L	51555	peroxisomal biogenesis factor 5 like
hsa-miR-195-3p	MIMAT0004615	1445423	http://www.mirdb.org/cgi-bin/target_detail.cgi?targetID=1445423	70	91	http://www.mirdb.org/cgi-bin/mature_mir.cgi?name=hsa-miR-195-3p	RB1CC1	9821	RB1 inducible coiled-coil 1
hsa-miR-195-3p	MIMAT0004615	1445443	http://www.mirdb.org/cgi-bin/target_detail.cgi?targetID=1445443	71	91	http://www.mirdb.org/cgi-bin/mature_mir.cgi?name=hsa-miR-195-3p	FAM126B	285172	family with sequence similarity 126 member B
hsa-miR-195-3p	MIMAT0004615	1445816	http://www.mirdb.org/cgi-bin/target_detail.cgi?targetID=1445816	72	91	http://www.mirdb.org/cgi-bin/mature_mir.cgi?name=hsa-miR-195-3p	SNRK	54861	SNF related kinase
hsa-miR-195-3p	MIMAT0004615	1446050	http://www.mirdb.org/cgi-bin/target_detail.cgi?targetID=1446050	73	91	http://www.mirdb.org/cgi-bin/mature_mir.cgi?name=hsa-miR-195-3p	ACER3	55331	alkaline ceramidase 3
hsa-miR-195-3p	MIMAT0004615	1446142	http://www.mirdb.org/cgi-bin/target_detail.cgi?targetID=1446142	74	91	http://www.mirdb.org/cgi-bin/mature_mir.cgi?name=hsa-miR-195-3p	AP4E1	23431	adaptor related protein complex 4 subunit epsilon 1
hsa-miR-195-3p	MIMAT0004615	1445383	http://www.mirdb.org/cgi-bin/target_detail.cgi?targetID=1445383	75	91	http://www.mirdb.org/cgi-bin/mature_mir.cgi?name=hsa-miR-195-3p	CCDC82	79780	coiled-coil domain containing 82
hsa-miR-195-3p	MIMAT0004615	1445790	http://www.mirdb.org/cgi-bin/target_detail.cgi?targetID=1445790	76	91	http://www.mirdb.org/cgi-bin/mature_mir.cgi?name=hsa-miR-195-3p	KIAA0408	9729	KIAA0408
hsa-miR-195-3p	MIMAT0004615	1445834	http://www.mirdb.org/cgi-bin/target_detail.cgi?targetID=1445834	77	91	http://www.mirdb.org/cgi-bin/mature_mir.cgi?name=hsa-miR-195-3p	ZNF41	7592	zinc finger protein 41
hsa-miR-195-3p	MIMAT0004615	1445994	http://www.mirdb.org/cgi-bin/target_detail.cgi?targetID=1445994	78	90	http://www.mirdb.org/cgi-bin/mature_mir.cgi?name=hsa-miR-195-3p	SHQ1	55164	SHQ1, H/ACA ribonucleoprotein assembly factor
hsa-miR-195-3p	MIMAT0004615	1445660	http://www.mirdb.org/cgi-bin/target_detail.cgi?targetID=1445660	79	90	http://www.mirdb.org/cgi-bin/mature_mir.cgi?name=hsa-miR-195-3p	BCHE	590	butyrylcholinesterase
hsa-miR-195-3p	MIMAT0004615	1445314	http://www.mirdb.org/cgi-bin/target_detail.cgi?targetID=1445314	80	90	http://www.mirdb.org/cgi-bin/mature_mir.cgi?name=hsa-miR-195-3p	PLAG1	5324	PLAG1 zinc finger
hsa-miR-195-3p	MIMAT0004615	1445595	http://www.mirdb.org/cgi-bin/target_detail.cgi?targetID=1445595	81	90	http://www.mirdb.org/cgi-bin/mature_mir.cgi?name=hsa-miR-195-3p	SPRED1	161742	sprouty related EVH1 domain containing 1
hsa-miR-195-3p	MIMAT0004615	1445996	http://www.mirdb.org/cgi-bin/target_detail.cgi?targetID=1445996	82	90	http://www.mirdb.org/cgi-bin/mature_mir.cgi?name=hsa-miR-195-3p	ZFX	7543	zinc finger protein X-linked
hsa-miR-195-3p	MIMAT0004615	1446062	http://www.mirdb.org/cgi-bin/target_detail.cgi?targetID=1446062	83	90	http://www.mirdb.org/cgi-bin/mature_mir.cgi?name=hsa-miR-195-3p	TUBB2B	347733	tubulin beta 2B class IIb
hsa-miR-195-3p	MIMAT0004615	1446060	http://www.mirdb.org/cgi-bin/target_detail.cgi?targetID=1446060	84	90	http://www.mirdb.org/cgi-bin/mature_mir.cgi?name=hsa-miR-195-3p	BAHCC1	57597	BAH domain and coiled-coil containing 1
hsa-miR-195-3p	MIMAT0004615	1445539	http://www.mirdb.org/cgi-bin/target_detail.cgi?targetID=1445539	85	90	http://www.mirdb.org/cgi-bin/mature_mir.cgi?name=hsa-miR-195-3p	RAB1A	5861	RAB1A, member RAS oncogene family
hsa-miR-195-3p	MIMAT0004615	1445399	http://www.mirdb.org/cgi-bin/target_detail.cgi?targetID=1445399	86	90	http://www.mirdb.org/cgi-bin/mature_mir.cgi?name=hsa-miR-195-3p	COL11A1	1301	collagen type XI alpha 1 chain
hsa-miR-195-3p	MIMAT0004615	1446087	http://www.mirdb.org/cgi-bin/target_detail.cgi?targetID=1446087	87	90	http://www.mirdb.org/cgi-bin/mature_mir.cgi?name=hsa-miR-195-3p	CBLN2	147381	cerebellin 2 precursor
hsa-miR-195-3p	MIMAT0004615	1445930	http://www.mirdb.org/cgi-bin/target_detail.cgi?targetID=1445930	88	90	http://www.mirdb.org/cgi-bin/mature_mir.cgi?name=hsa-miR-195-3p	LLGL1	3996	LLGL scribble cell polarity complex component 1
hsa-miR-195-3p	MIMAT0004615	1445487	http://www.mirdb.org/cgi-bin/target_detail.cgi?targetID=1445487	89	90	http://www.mirdb.org/cgi-bin/mature_mir.cgi?name=hsa-miR-195-3p	CDK17	5128	cyclin dependent kinase 17
hsa-miR-195-3p	MIMAT0004615	1445778	http://www.mirdb.org/cgi-bin/target_detail.cgi?targetID=1445778	90	90	http://www.mirdb.org/cgi-bin/mature_mir.cgi?name=hsa-miR-195-3p	MARC2	54996	mitochondrial amidoxime reducing component 2
hsa-miR-195-3p	MIMAT0004615	1445495	http://www.mirdb.org/cgi-bin/target_detail.cgi?targetID=1445495	91	89	http://www.mirdb.org/cgi-bin/mature_mir.cgi?name=hsa-miR-195-3p	OR2L13	284521	olfactory receptor family 2 subfamily L member 13
hsa-miR-195-3p	MIMAT0004615	1445887	http://www.mirdb.org/cgi-bin/target_detail.cgi?targetID=1445887	92	89	http://www.mirdb.org/cgi-bin/mature_mir.cgi?name=hsa-miR-195-3p	RGS5	8490	regulator of G protein signaling 5
hsa-miR-195-3p	MIMAT0004615	1445643	http://www.mirdb.org/cgi-bin/target_detail.cgi?targetID=1445643	93	89	http://www.mirdb.org/cgi-bin/mature_mir.cgi?name=hsa-miR-195-3p	RDM1	201299	RAD52 motif containing 1
hsa-miR-195-3p	MIMAT0004615	1445772	http://www.mirdb.org/cgi-bin/target_detail.cgi?targetID=1445772	94	89	http://www.mirdb.org/cgi-bin/mature_mir.cgi?name=hsa-miR-195-3p	GABRG1	2565	gamma-aminobutyric acid type A receptor gamma1 subunit
hsa-miR-195-3p	MIMAT0004615	1445560	http://www.mirdb.org/cgi-bin/target_detail.cgi?targetID=1445560	95	89	http://www.mirdb.org/cgi-bin/mature_mir.cgi?name=hsa-miR-195-3p	SOGA3	387104	SOGA family member 3
hsa-miR-195-3p	MIMAT0004615	1446170	http://www.mirdb.org/cgi-bin/target_detail.cgi?targetID=1446170	96	89	http://www.mirdb.org/cgi-bin/mature_mir.cgi?name=hsa-miR-195-3p	SP8	221833	Sp8 transcription factor
hsa-miR-195-3p	MIMAT0004615	1445964	http://www.mirdb.org/cgi-bin/target_detail.cgi?targetID=1445964	97	89	http://www.mirdb.org/cgi-bin/mature_mir.cgi?name=hsa-miR-195-3p	TMLHE	55217	trimethyllysine hydroxylase, epsilon
hsa-miR-195-3p	MIMAT0004615	1445588	http://www.mirdb.org/cgi-bin/target_detail.cgi?targetID=1445588	98	89	http://www.mirdb.org/cgi-bin/mature_mir.cgi?name=hsa-miR-195-3p	ZNF117	51351	zinc finger protein 117
hsa-miR-195-3p	MIMAT0004615	1446138	http://www.mirdb.org/cgi-bin/target_detail.cgi?targetID=1446138	99	89	http://www.mirdb.org/cgi-bin/mature_mir.cgi?name=hsa-miR-195-3p	ATP7A	538	ATPase copper transporting alpha
hsa-miR-195-3p	MIMAT0004615	1445325	http://www.mirdb.org/cgi-bin/target_detail.cgi?targetID=1445325	100	89	http://www.mirdb.org/cgi-bin/mature_mir.cgi?name=hsa-miR-195-3p	PBRM1	55193	polybromo 1
hsa-miR-195-3p	MIMAT0004615	1445951	http://www.mirdb.org/cgi-bin/target_detail.cgi?targetID=1445951	101	89	http://www.mirdb.org/cgi-bin/mature_mir.cgi?name=hsa-miR-195-3p	CPEB2	132864	cytoplasmic polyadenylation element binding protein 2
hsa-miR-195-3p	MIMAT0004615	1445331	http://www.mirdb.org/cgi-bin/target_detail.cgi?targetID=1445331	102	89	http://www.mirdb.org/cgi-bin/mature_mir.cgi?name=hsa-miR-195-3p	GALNT1	2589	polypeptide N-acetylgalactosaminyltransferase 1
hsa-miR-195-3p	MIMAT0004615	1445292	http://www.mirdb.org/cgi-bin/target_detail.cgi?targetID=1445292	103	89	http://www.mirdb.org/cgi-bin/mature_mir.cgi?name=hsa-miR-195-3p	ZNF99	7652	zinc finger protein 99
hsa-miR-195-3p	MIMAT0004615	1445544	http://www.mirdb.org/cgi-bin/target_detail.cgi?targetID=1445544	104	89	http://www.mirdb.org/cgi-bin/mature_mir.cgi?name=hsa-miR-195-3p	ITGB8	3696	integrin subunit beta 8
hsa-miR-195-3p	MIMAT0004615	1445908	http://www.mirdb.org/cgi-bin/target_detail.cgi?targetID=1445908	105	89	http://www.mirdb.org/cgi-bin/mature_mir.cgi?name=hsa-miR-195-3p	OMA1	115209	OMA1 zinc metallopeptidase
hsa-miR-195-3p	MIMAT0004615	1445426	http://www.mirdb.org/cgi-bin/target_detail.cgi?targetID=1445426	106	89	http://www.mirdb.org/cgi-bin/mature_mir.cgi?name=hsa-miR-195-3p	FGF14	2259	fibroblast growth factor 14
hsa-miR-195-3p	MIMAT0004615	1446153	http://www.mirdb.org/cgi-bin/target_detail.cgi?targetID=1446153	107	89	http://www.mirdb.org/cgi-bin/mature_mir.cgi?name=hsa-miR-195-3p	ZNF714	148206	zinc finger protein 714
hsa-miR-195-3p	MIMAT0004615	1446156	http://www.mirdb.org/cgi-bin/target_detail.cgi?targetID=1446156	108	89	http://www.mirdb.org/cgi-bin/mature_mir.cgi?name=hsa-miR-195-3p	USP16	10600	ubiquitin specific peptidase 16
hsa-miR-195-3p	MIMAT0004615	1445641	http://www.mirdb.org/cgi-bin/target_detail.cgi?targetID=1445641	109	89	http://www.mirdb.org/cgi-bin/mature_mir.cgi?name=hsa-miR-195-3p	CHIC1	53344	cysteine rich hydrophobic domain 1
hsa-miR-195-3p	MIMAT0004615	1445406	http://www.mirdb.org/cgi-bin/target_detail.cgi?targetID=1445406	110	89	http://www.mirdb.org/cgi-bin/mature_mir.cgi?name=hsa-miR-195-3p	THAP9	79725	THAP domain containing 9
hsa-miR-195-3p	MIMAT0004615	1445824	http://www.mirdb.org/cgi-bin/target_detail.cgi?targetID=1445824	111	88	http://www.mirdb.org/cgi-bin/mature_mir.cgi?name=hsa-miR-195-3p	MPP5	64398	membrane palmitoylated protein 5
hsa-miR-195-3p	MIMAT0004615	1445852	http://www.mirdb.org/cgi-bin/target_detail.cgi?targetID=1445852	112	88	http://www.mirdb.org/cgi-bin/mature_mir.cgi?name=hsa-miR-195-3p	ATP2C1	27032	ATPase secretory pathway Ca2+ transporting 1
hsa-miR-195-3p	MIMAT0004615	1446113	http://www.mirdb.org/cgi-bin/target_detail.cgi?targetID=1446113	113	88	http://www.mirdb.org/cgi-bin/mature_mir.cgi?name=hsa-miR-195-3p	PRMT3	10196	protein arginine methyltransferase 3
hsa-miR-195-3p	MIMAT0004615	1445457	http://www.mirdb.org/cgi-bin/target_detail.cgi?targetID=1445457	114	88	http://www.mirdb.org/cgi-bin/mature_mir.cgi?name=hsa-miR-195-3p	MME	4311	membrane metalloendopeptidase
hsa-miR-195-3p	MIMAT0004615	1445878	http://www.mirdb.org/cgi-bin/target_detail.cgi?targetID=1445878	115	88	http://www.mirdb.org/cgi-bin/mature_mir.cgi?name=hsa-miR-195-3p	TSPAN19	144448	tetraspanin 19
hsa-miR-195-3p	MIMAT0004615	1446065	http://www.mirdb.org/cgi-bin/target_detail.cgi?targetID=1446065	116	88	http://www.mirdb.org/cgi-bin/mature_mir.cgi?name=hsa-miR-195-3p	NAT2	10	N-acetyltransferase 2
hsa-miR-195-3p	MIMAT0004615	1446011	http://www.mirdb.org/cgi-bin/target_detail.cgi?targetID=1446011	117	88	http://www.mirdb.org/cgi-bin/mature_mir.cgi?name=hsa-miR-195-3p	RC3H1	149041	ring finger and CCCH-type domains 1
hsa-miR-195-3p	MIMAT0004615	1445704	http://www.mirdb.org/cgi-bin/target_detail.cgi?targetID=1445704	118	88	http://www.mirdb.org/cgi-bin/mature_mir.cgi?name=hsa-miR-195-3p	ARAP2	116984	ArfGAP with RhoGAP domain, ankyrin repeat and PH domain 2
hsa-miR-195-3p	MIMAT0004615	1445675	http://www.mirdb.org/cgi-bin/target_detail.cgi?targetID=1445675	119	88	http://www.mirdb.org/cgi-bin/mature_mir.cgi?name=hsa-miR-195-3p	MFSD14B	84641	major facilitator superfamily domain containing 14B
hsa-miR-195-3p	MIMAT0004615	1445679	http://www.mirdb.org/cgi-bin/target_detail.cgi?targetID=1445679	120	88	http://www.mirdb.org/cgi-bin/mature_mir.cgi?name=hsa-miR-195-3p	MIPOL1	145282	mirror-image polydactyly 1
hsa-miR-195-3p	MIMAT0004615	1445995	http://www.mirdb.org/cgi-bin/target_detail.cgi?targetID=1445995	121	88	http://www.mirdb.org/cgi-bin/mature_mir.cgi?name=hsa-miR-195-3p	PLPPR4	9890	phospholipid phosphatase related 4
hsa-miR-195-3p	MIMAT0004615	1445697	http://www.mirdb.org/cgi-bin/target_detail.cgi?targetID=1445697	122	88	http://www.mirdb.org/cgi-bin/mature_mir.cgi?name=hsa-miR-195-3p	CMTM7	112616	CKLF like MARVEL transmembrane domain containing 7
hsa-miR-195-3p	MIMAT0004615	1445616	http://www.mirdb.org/cgi-bin/target_detail.cgi?targetID=1445616	123	88	http://www.mirdb.org/cgi-bin/mature_mir.cgi?name=hsa-miR-195-3p	PLAGL1	5325	PLAG1 like zinc finger 1
hsa-miR-195-3p	MIMAT0004615	1445970	http://www.mirdb.org/cgi-bin/target_detail.cgi?targetID=1445970	124	88	http://www.mirdb.org/cgi-bin/mature_mir.cgi?name=hsa-miR-195-3p	PRLR	5618	prolactin receptor
hsa-miR-195-3p	MIMAT0004615	1445952	http://www.mirdb.org/cgi-bin/target_detail.cgi?targetID=1445952	125	88	http://www.mirdb.org/cgi-bin/mature_mir.cgi?name=hsa-miR-195-3p	BCOR	54880	BCL6 corepressor
hsa-miR-195-3p	MIMAT0004615	1445596	http://www.mirdb.org/cgi-bin/target_detail.cgi?targetID=1445596	126	88	http://www.mirdb.org/cgi-bin/mature_mir.cgi?name=hsa-miR-195-3p	STRN	6801	striatin
hsa-miR-195-3p	MIMAT0004615	1445864	http://www.mirdb.org/cgi-bin/target_detail.cgi?targetID=1445864	127	87	http://www.mirdb.org/cgi-bin/mature_mir.cgi?name=hsa-miR-195-3p	FMNL2	114793	formin like 2
hsa-miR-195-3p	MIMAT0004615	1445460	http://www.mirdb.org/cgi-bin/target_detail.cgi?targetID=1445460	128	87	http://www.mirdb.org/cgi-bin/mature_mir.cgi?name=hsa-miR-195-3p	PCGF3	10336	polycomb group ring finger 3
hsa-miR-195-3p	MIMAT0004615	1445342	http://www.mirdb.org/cgi-bin/target_detail.cgi?targetID=1445342	129	87	http://www.mirdb.org/cgi-bin/mature_mir.cgi?name=hsa-miR-195-3p	KRTAP4-5	85289	keratin associated protein 4-5
hsa-miR-195-3p	MIMAT0004615	1445505	http://www.mirdb.org/cgi-bin/target_detail.cgi?targetID=1445505	130	87	http://www.mirdb.org/cgi-bin/mature_mir.cgi?name=hsa-miR-195-3p	KHDC4	22889	KH domain containing 4, pre-mRNA splicing factor
hsa-miR-195-3p	MIMAT0004615	1445434	http://www.mirdb.org/cgi-bin/target_detail.cgi?targetID=1445434	131	87	http://www.mirdb.org/cgi-bin/mature_mir.cgi?name=hsa-miR-195-3p	MTHFD2L	441024	methylenetetrahydrofolate dehydrogenase (NADP+ dependent) 2 like
hsa-miR-195-3p	MIMAT0004615	1445718	http://www.mirdb.org/cgi-bin/target_detail.cgi?targetID=1445718	132	87	http://www.mirdb.org/cgi-bin/mature_mir.cgi?name=hsa-miR-195-3p	TBC1D12	23232	TBC1 domain family member 12
hsa-miR-195-3p	MIMAT0004615	1446183	http://www.mirdb.org/cgi-bin/target_detail.cgi?targetID=1446183	133	87	http://www.mirdb.org/cgi-bin/mature_mir.cgi?name=hsa-miR-195-3p	GINS1	9837	GINS complex subunit 1
hsa-miR-195-3p	MIMAT0004615	1446095	http://www.mirdb.org/cgi-bin/target_detail.cgi?targetID=1446095	134	87	http://www.mirdb.org/cgi-bin/mature_mir.cgi?name=hsa-miR-195-3p	CFL2	1073	cofilin 2
hsa-miR-195-3p	MIMAT0004615	1445766	http://www.mirdb.org/cgi-bin/target_detail.cgi?targetID=1445766	135	87	http://www.mirdb.org/cgi-bin/mature_mir.cgi?name=hsa-miR-195-3p	BTG3	10950	BTG anti-proliferation factor 3
hsa-miR-195-3p	MIMAT0004615	1446020	http://www.mirdb.org/cgi-bin/target_detail.cgi?targetID=1446020	136	87	http://www.mirdb.org/cgi-bin/mature_mir.cgi?name=hsa-miR-195-3p	IDI1	3422	isopentenyl-diphosphate delta isomerase 1
hsa-miR-195-3p	MIMAT0004615	1446133	http://www.mirdb.org/cgi-bin/target_detail.cgi?targetID=1446133	137	87	http://www.mirdb.org/cgi-bin/mature_mir.cgi?name=hsa-miR-195-3p	PTPN12	5782	protein tyrosine phosphatase, non-receptor type 12
hsa-miR-195-3p	MIMAT0004615	1445644	http://www.mirdb.org/cgi-bin/target_detail.cgi?targetID=1445644	138	87	http://www.mirdb.org/cgi-bin/mature_mir.cgi?name=hsa-miR-195-3p	CLOCK	9575	clock circadian regulator
hsa-miR-195-3p	MIMAT0004615	1445621	http://www.mirdb.org/cgi-bin/target_detail.cgi?targetID=1445621	139	87	http://www.mirdb.org/cgi-bin/mature_mir.cgi?name=hsa-miR-195-3p	ZNF569	148266	zinc finger protein 569
hsa-miR-195-3p	MIMAT0004615	1446055	http://www.mirdb.org/cgi-bin/target_detail.cgi?targetID=1446055	140	87	http://www.mirdb.org/cgi-bin/mature_mir.cgi?name=hsa-miR-195-3p	IFIT2	3433	interferon induced protein with tetratricopeptide repeats 2
hsa-miR-195-3p	MIMAT0004615	1445392	http://www.mirdb.org/cgi-bin/target_detail.cgi?targetID=1445392	141	87	http://www.mirdb.org/cgi-bin/mature_mir.cgi?name=hsa-miR-195-3p	ZCCHC10	54819	zinc finger CCHC-type containing 10
hsa-miR-195-3p	MIMAT0004615	1446125	http://www.mirdb.org/cgi-bin/target_detail.cgi?targetID=1446125	142	86	http://www.mirdb.org/cgi-bin/mature_mir.cgi?name=hsa-miR-195-3p	RNF219	79596	ring finger protein 219
hsa-miR-195-3p	MIMAT0004615	1445720	http://www.mirdb.org/cgi-bin/target_detail.cgi?targetID=1445720	143	86	http://www.mirdb.org/cgi-bin/mature_mir.cgi?name=hsa-miR-195-3p	RBFOX1	54715	RNA binding fox-1 homolog 1
hsa-miR-195-3p	MIMAT0004615	1445570	http://www.mirdb.org/cgi-bin/target_detail.cgi?targetID=1445570	144	86	http://www.mirdb.org/cgi-bin/mature_mir.cgi?name=hsa-miR-195-3p	DSTYK	25778	dual serine/threonine and tyrosine protein kinase
hsa-miR-195-3p	MIMAT0004615	1445892	http://www.mirdb.org/cgi-bin/target_detail.cgi?targetID=1445892	145	86	http://www.mirdb.org/cgi-bin/mature_mir.cgi?name=hsa-miR-195-3p	UBE2B	7320	ubiquitin conjugating enzyme E2 B
hsa-miR-195-3p	MIMAT0004615	1445376	http://www.mirdb.org/cgi-bin/target_detail.cgi?targetID=1445376	146	86	http://www.mirdb.org/cgi-bin/mature_mir.cgi?name=hsa-miR-195-3p	VPS50	55610	VPS50, EARP/GARPII complex subunit
hsa-miR-195-3p	MIMAT0004615	1445385	http://www.mirdb.org/cgi-bin/target_detail.cgi?targetID=1445385	147	86	http://www.mirdb.org/cgi-bin/mature_mir.cgi?name=hsa-miR-195-3p	UFL1	23376	UFM1 specific ligase 1
hsa-miR-195-3p	MIMAT0004615	1445470	http://www.mirdb.org/cgi-bin/target_detail.cgi?targetID=1445470	148	86	http://www.mirdb.org/cgi-bin/mature_mir.cgi?name=hsa-miR-195-3p	MOB1B	92597	MOB kinase activator 1B
hsa-miR-195-3p	MIMAT0004615	1445469	http://www.mirdb.org/cgi-bin/target_detail.cgi?targetID=1445469	149	86	http://www.mirdb.org/cgi-bin/mature_mir.cgi?name=hsa-miR-195-3p	ANXA7	310	annexin A7
hsa-miR-195-3p	MIMAT0004615	1445316	http://www.mirdb.org/cgi-bin/target_detail.cgi?targetID=1445316	150	86	http://www.mirdb.org/cgi-bin/mature_mir.cgi?name=hsa-miR-195-3p	TCTEX1D2	255758	Tctex1 domain containing 2
hsa-miR-195-3p	MIMAT0004615	1445716	http://www.mirdb.org/cgi-bin/target_detail.cgi?targetID=1445716	151	86	http://www.mirdb.org/cgi-bin/mature_mir.cgi?name=hsa-miR-195-3p	NCAM2	4685	neural cell adhesion molecule 2
hsa-miR-195-3p	MIMAT0004615	1445599	http://www.mirdb.org/cgi-bin/target_detail.cgi?targetID=1445599	152	86	http://www.mirdb.org/cgi-bin/mature_mir.cgi?name=hsa-miR-195-3p	KERA	11081	keratocan
hsa-miR-195-3p	MIMAT0004615	1445475	http://www.mirdb.org/cgi-bin/target_detail.cgi?targetID=1445475	153	86	http://www.mirdb.org/cgi-bin/mature_mir.cgi?name=hsa-miR-195-3p	PPP4R4	57718	protein phosphatase 4 regulatory subunit 4
hsa-miR-195-3p	MIMAT0004615	1445944	http://www.mirdb.org/cgi-bin/target_detail.cgi?targetID=1445944	154	86	http://www.mirdb.org/cgi-bin/mature_mir.cgi?name=hsa-miR-195-3p	ACP1	52	acid phosphatase 1
hsa-miR-195-3p	MIMAT0004615	1445334	http://www.mirdb.org/cgi-bin/target_detail.cgi?targetID=1445334	155	86	http://www.mirdb.org/cgi-bin/mature_mir.cgi?name=hsa-miR-195-3p	COMMD3-BMI1	100532731	COMMD3-BMI1 readthrough
hsa-miR-195-3p	MIMAT0004615	1445418	http://www.mirdb.org/cgi-bin/target_detail.cgi?targetID=1445418	156	86	http://www.mirdb.org/cgi-bin/mature_mir.cgi?name=hsa-miR-195-3p	CNTNAP3B	728577	contactin associated protein like 3B
hsa-miR-195-3p	MIMAT0004615	1445826	http://www.mirdb.org/cgi-bin/target_detail.cgi?targetID=1445826	157	86	http://www.mirdb.org/cgi-bin/mature_mir.cgi?name=hsa-miR-195-3p	CDH9	1007	cadherin 9
hsa-miR-195-3p	MIMAT0004615	1446088	http://www.mirdb.org/cgi-bin/target_detail.cgi?targetID=1446088	158	86	http://www.mirdb.org/cgi-bin/mature_mir.cgi?name=hsa-miR-195-3p	B2M	567	beta-2-microglobulin
hsa-miR-195-3p	MIMAT0004615	1445777	http://www.mirdb.org/cgi-bin/target_detail.cgi?targetID=1445777	159	86	http://www.mirdb.org/cgi-bin/mature_mir.cgi?name=hsa-miR-195-3p	ID1	3397	inhibitor of DNA binding 1, HLH protein
hsa-miR-195-3p	MIMAT0004615	1445916	http://www.mirdb.org/cgi-bin/target_detail.cgi?targetID=1445916	160	86	http://www.mirdb.org/cgi-bin/mature_mir.cgi?name=hsa-miR-195-3p	ZFP36	7538	ZFP36 ring finger protein
hsa-miR-195-3p	MIMAT0004615	1445885	http://www.mirdb.org/cgi-bin/target_detail.cgi?targetID=1445885	161	85	http://www.mirdb.org/cgi-bin/mature_mir.cgi?name=hsa-miR-195-3p	IPO7	10527	importin 7
hsa-miR-195-3p	MIMAT0004615	1445833	http://www.mirdb.org/cgi-bin/target_detail.cgi?targetID=1445833	162	85	http://www.mirdb.org/cgi-bin/mature_mir.cgi?name=hsa-miR-195-3p	CFAP65	255101	cilia and flagella associated protein 65
hsa-miR-195-3p	MIMAT0004615	1445754	http://www.mirdb.org/cgi-bin/target_detail.cgi?targetID=1445754	163	85	http://www.mirdb.org/cgi-bin/mature_mir.cgi?name=hsa-miR-195-3p	NEXMIF	340533	neurite extension and migration factor
hsa-miR-195-3p	MIMAT0004615	1445813	http://www.mirdb.org/cgi-bin/target_detail.cgi?targetID=1445813	164	85	http://www.mirdb.org/cgi-bin/mature_mir.cgi?name=hsa-miR-195-3p	ALDOB	229	aldolase, fructose-bisphosphate B
hsa-miR-195-3p	MIMAT0004615	1445990	http://www.mirdb.org/cgi-bin/target_detail.cgi?targetID=1445990	165	85	http://www.mirdb.org/cgi-bin/mature_mir.cgi?name=hsa-miR-195-3p	FAM91A1	157769	family with sequence similarity 91 member A1
hsa-miR-195-3p	MIMAT0004615	1445956	http://www.mirdb.org/cgi-bin/target_detail.cgi?targetID=1445956	166	85	http://www.mirdb.org/cgi-bin/mature_mir.cgi?name=hsa-miR-195-3p	MTF2	22823	metal response element binding transcription factor 2
hsa-miR-195-3p	MIMAT0004615	1446049	http://www.mirdb.org/cgi-bin/target_detail.cgi?targetID=1446049	167	85	http://www.mirdb.org/cgi-bin/mature_mir.cgi?name=hsa-miR-195-3p	PTPN13	5783	protein tyrosine phosphatase, non-receptor type 13
hsa-miR-195-3p	MIMAT0004615	1445711	http://www.mirdb.org/cgi-bin/target_detail.cgi?targetID=1445711	168	85	http://www.mirdb.org/cgi-bin/mature_mir.cgi?name=hsa-miR-195-3p	RAP1A	5906	RAP1A, member of RAS oncogene family
hsa-miR-195-3p	MIMAT0004615	1445317	http://www.mirdb.org/cgi-bin/target_detail.cgi?targetID=1445317	169	85	http://www.mirdb.org/cgi-bin/mature_mir.cgi?name=hsa-miR-195-3p	RAB6B	51560	RAB6B, member RAS oncogene family
hsa-miR-195-3p	MIMAT0004615	1446131	http://www.mirdb.org/cgi-bin/target_detail.cgi?targetID=1446131	170	85	http://www.mirdb.org/cgi-bin/mature_mir.cgi?name=hsa-miR-195-3p	ZNF678	339500	zinc finger protein 678
hsa-miR-195-3p	MIMAT0004615	1446145	http://www.mirdb.org/cgi-bin/target_detail.cgi?targetID=1446145	171	85	http://www.mirdb.org/cgi-bin/mature_mir.cgi?name=hsa-miR-195-3p	ZNF236	7776	zinc finger protein 236
hsa-miR-195-3p	MIMAT0004615	1445386	http://www.mirdb.org/cgi-bin/target_detail.cgi?targetID=1445386	172	85	http://www.mirdb.org/cgi-bin/mature_mir.cgi?name=hsa-miR-195-3p	BBS10	79738	Bardet-Biedl syndrome 10
hsa-miR-195-3p	MIMAT0004615	1446165	http://www.mirdb.org/cgi-bin/target_detail.cgi?targetID=1446165	173	84	http://www.mirdb.org/cgi-bin/mature_mir.cgi?name=hsa-miR-195-3p	RNF44	22838	ring finger protein 44
hsa-miR-195-3p	MIMAT0004615	1445748	http://www.mirdb.org/cgi-bin/target_detail.cgi?targetID=1445748	174	84	http://www.mirdb.org/cgi-bin/mature_mir.cgi?name=hsa-miR-195-3p	C5orf30	90355	chromosome 5 open reading frame 30
hsa-miR-195-3p	MIMAT0004615	1445477	http://www.mirdb.org/cgi-bin/target_detail.cgi?targetID=1445477	175	84	http://www.mirdb.org/cgi-bin/mature_mir.cgi?name=hsa-miR-195-3p	CCN2	1490	cellular communication network factor 2
hsa-miR-195-3p	MIMAT0004615	1446140	http://www.mirdb.org/cgi-bin/target_detail.cgi?targetID=1446140	176	84	http://www.mirdb.org/cgi-bin/mature_mir.cgi?name=hsa-miR-195-3p	RORA	6095	RAR related orphan receptor A
hsa-miR-195-3p	MIMAT0004615	1445991	http://www.mirdb.org/cgi-bin/target_detail.cgi?targetID=1445991	177	84	http://www.mirdb.org/cgi-bin/mature_mir.cgi?name=hsa-miR-195-3p	SDK2	54549	sidekick cell adhesion molecule 2
hsa-miR-195-3p	MIMAT0004615	1445446	http://www.mirdb.org/cgi-bin/target_detail.cgi?targetID=1445446	178	84	http://www.mirdb.org/cgi-bin/mature_mir.cgi?name=hsa-miR-195-3p	NOVA1	4857	NOVA alternative splicing regulator 1
hsa-miR-195-3p	MIMAT0004615	1446099	http://www.mirdb.org/cgi-bin/target_detail.cgi?targetID=1446099	179	84	http://www.mirdb.org/cgi-bin/mature_mir.cgi?name=hsa-miR-195-3p	MBD5	55777	methyl-CpG binding domain protein 5
hsa-miR-195-3p	MIMAT0004615	1445650	http://www.mirdb.org/cgi-bin/target_detail.cgi?targetID=1445650	180	84	http://www.mirdb.org/cgi-bin/mature_mir.cgi?name=hsa-miR-195-3p	TLK1	9874	tousled like kinase 1
hsa-miR-195-3p	MIMAT0004615	1445661	http://www.mirdb.org/cgi-bin/target_detail.cgi?targetID=1445661	181	84	http://www.mirdb.org/cgi-bin/mature_mir.cgi?name=hsa-miR-195-3p	SIN3B	23309	SIN3 transcription regulator family member B
hsa-miR-195-3p	MIMAT0004615	1445820	http://www.mirdb.org/cgi-bin/target_detail.cgi?targetID=1445820	182	84	http://www.mirdb.org/cgi-bin/mature_mir.cgi?name=hsa-miR-195-3p	ERAP1	51752	endoplasmic reticulum aminopeptidase 1
hsa-miR-195-3p	MIMAT0004615	1446114	http://www.mirdb.org/cgi-bin/target_detail.cgi?targetID=1446114	183	84	http://www.mirdb.org/cgi-bin/mature_mir.cgi?name=hsa-miR-195-3p	FSD1L	83856	fibronectin type III and SPRY domain containing 1 like
hsa-miR-195-3p	MIMAT0004615	1445547	http://www.mirdb.org/cgi-bin/target_detail.cgi?targetID=1445547	184	84	http://www.mirdb.org/cgi-bin/mature_mir.cgi?name=hsa-miR-195-3p	CD200	4345	CD200 molecule
hsa-miR-195-3p	MIMAT0004615	1445329	http://www.mirdb.org/cgi-bin/target_detail.cgi?targetID=1445329	185	84	http://www.mirdb.org/cgi-bin/mature_mir.cgi?name=hsa-miR-195-3p	HNRNPA0	10949	heterogeneous nuclear ribonucleoprotein A0
hsa-miR-195-3p	MIMAT0004615	1445673	http://www.mirdb.org/cgi-bin/target_detail.cgi?targetID=1445673	186	84	http://www.mirdb.org/cgi-bin/mature_mir.cgi?name=hsa-miR-195-3p	PSMA8	143471	proteasome subunit alpha 8
hsa-miR-195-3p	MIMAT0004615	1445928	http://www.mirdb.org/cgi-bin/target_detail.cgi?targetID=1445928	187	84	http://www.mirdb.org/cgi-bin/mature_mir.cgi?name=hsa-miR-195-3p	IYD	389434	iodotyrosine deiodinase
hsa-miR-195-3p	MIMAT0004615	1446139	http://www.mirdb.org/cgi-bin/target_detail.cgi?targetID=1446139	188	84	http://www.mirdb.org/cgi-bin/mature_mir.cgi?name=hsa-miR-195-3p	BROX	148362	BRO1 domain and CAAX motif containing
hsa-miR-195-3p	MIMAT0004615	1445701	http://www.mirdb.org/cgi-bin/target_detail.cgi?targetID=1445701	189	83	http://www.mirdb.org/cgi-bin/mature_mir.cgi?name=hsa-miR-195-3p	FAM111A	63901	family with sequence similarity 111 member A
hsa-miR-195-3p	MIMAT0004615	1445973	http://www.mirdb.org/cgi-bin/target_detail.cgi?targetID=1445973	190	83	http://www.mirdb.org/cgi-bin/mature_mir.cgi?name=hsa-miR-195-3p	CNTNAP3	79937	contactin associated protein like 3
hsa-miR-195-3p	MIMAT0004615	1445724	http://www.mirdb.org/cgi-bin/target_detail.cgi?targetID=1445724	191	83	http://www.mirdb.org/cgi-bin/mature_mir.cgi?name=hsa-miR-195-3p	DCAF8L1	139425	DDB1 and CUL4 associated factor 8 like 1
hsa-miR-195-3p	MIMAT0004615	1446022	http://www.mirdb.org/cgi-bin/target_detail.cgi?targetID=1446022	192	83	http://www.mirdb.org/cgi-bin/mature_mir.cgi?name=hsa-miR-195-3p	RBL1	5933	RB transcriptional corepressor like 1
hsa-miR-195-3p	MIMAT0004615	1446171	http://www.mirdb.org/cgi-bin/target_detail.cgi?targetID=1446171	193	83	http://www.mirdb.org/cgi-bin/mature_mir.cgi?name=hsa-miR-195-3p	SLC38A2	54407	solute carrier family 38 member 2
hsa-miR-195-3p	MIMAT0004615	1446027	http://www.mirdb.org/cgi-bin/target_detail.cgi?targetID=1446027	194	83	http://www.mirdb.org/cgi-bin/mature_mir.cgi?name=hsa-miR-195-3p	PLAUR	5329	plasminogen activator, urokinase receptor
hsa-miR-195-3p	MIMAT0004615	1446144	http://www.mirdb.org/cgi-bin/target_detail.cgi?targetID=1446144	195	83	http://www.mirdb.org/cgi-bin/mature_mir.cgi?name=hsa-miR-195-3p	TCP1	6950	t-complex 1
hsa-miR-195-3p	MIMAT0004615	1445637	http://www.mirdb.org/cgi-bin/target_detail.cgi?targetID=1445637	196	83	http://www.mirdb.org/cgi-bin/mature_mir.cgi?name=hsa-miR-195-3p	DIP2B	57609	disco interacting protein 2 homolog B
hsa-miR-195-3p	MIMAT0004615	1445602	http://www.mirdb.org/cgi-bin/target_detail.cgi?targetID=1445602	197	83	http://www.mirdb.org/cgi-bin/mature_mir.cgi?name=hsa-miR-195-3p	LARGE1	9215	LARGE xylosyl- and glucuronyltransferase 1
hsa-miR-195-3p	MIMAT0004615	1445845	http://www.mirdb.org/cgi-bin/target_detail.cgi?targetID=1445845	198	83	http://www.mirdb.org/cgi-bin/mature_mir.cgi?name=hsa-miR-195-3p	PSMC6	5706	proteasome 26S subunit, ATPase 6
hsa-miR-195-3p	MIMAT0004615	1446111	http://www.mirdb.org/cgi-bin/target_detail.cgi?targetID=1446111	199	83	http://www.mirdb.org/cgi-bin/mature_mir.cgi?name=hsa-miR-195-3p	COMMD8	54951	COMM domain containing 8
hsa-miR-195-3p	MIMAT0004615	1445565	http://www.mirdb.org/cgi-bin/target_detail.cgi?targetID=1445565	200	83	http://www.mirdb.org/cgi-bin/mature_mir.cgi?name=hsa-miR-195-3p	NEGR1	257194	neuronal growth regulator 1
hsa-miR-195-3p	MIMAT0004615	1446045	http://www.mirdb.org/cgi-bin/target_detail.cgi?targetID=1446045	201	83	http://www.mirdb.org/cgi-bin/mature_mir.cgi?name=hsa-miR-195-3p	PREX2	80243	phosphatidylinositol-3,4,5-trisphosphate dependent Rac exchange factor 2
hsa-miR-195-3p	MIMAT0004615	1445540	http://www.mirdb.org/cgi-bin/target_detail.cgi?targetID=1445540	202	82	http://www.mirdb.org/cgi-bin/mature_mir.cgi?name=hsa-miR-195-3p	C18orf54	162681	chromosome 18 open reading frame 54
hsa-miR-195-3p	MIMAT0004615	1445638	http://www.mirdb.org/cgi-bin/target_detail.cgi?targetID=1445638	203	82	http://www.mirdb.org/cgi-bin/mature_mir.cgi?name=hsa-miR-195-3p	ANKRD13C	81573	ankyrin repeat domain 13C
hsa-miR-195-3p	MIMAT0004615	1445858	http://www.mirdb.org/cgi-bin/target_detail.cgi?targetID=1445858	204	82	http://www.mirdb.org/cgi-bin/mature_mir.cgi?name=hsa-miR-195-3p	MLLT11	10962	MLLT11, transcription factor 7 cofactor
hsa-miR-195-3p	MIMAT0004615	1446115	http://www.mirdb.org/cgi-bin/target_detail.cgi?targetID=1446115	205	82	http://www.mirdb.org/cgi-bin/mature_mir.cgi?name=hsa-miR-195-3p	FRK	2444	fyn related Src family tyrosine kinase
hsa-miR-195-3p	MIMAT0004615	1445355	http://www.mirdb.org/cgi-bin/target_detail.cgi?targetID=1445355	206	82	http://www.mirdb.org/cgi-bin/mature_mir.cgi?name=hsa-miR-195-3p	NBEAL1	65065	neurobeachin like 1
hsa-miR-195-3p	MIMAT0004615	1445726	http://www.mirdb.org/cgi-bin/target_detail.cgi?targetID=1445726	207	82	http://www.mirdb.org/cgi-bin/mature_mir.cgi?name=hsa-miR-195-3p	WNT5A	7474	Wnt family member 5A
hsa-miR-195-3p	MIMAT0004615	1445967	http://www.mirdb.org/cgi-bin/target_detail.cgi?targetID=1445967	208	82	http://www.mirdb.org/cgi-bin/mature_mir.cgi?name=hsa-miR-195-3p	CLASP2	23122	cytoplasmic linker associated protein 2
hsa-miR-195-3p	MIMAT0004615	1446096	http://www.mirdb.org/cgi-bin/target_detail.cgi?targetID=1446096	209	82	http://www.mirdb.org/cgi-bin/mature_mir.cgi?name=hsa-miR-195-3p	ZFP30	22835	ZFP30 zinc finger protein
hsa-miR-195-3p	MIMAT0004615	1445753	http://www.mirdb.org/cgi-bin/target_detail.cgi?targetID=1445753	210	82	http://www.mirdb.org/cgi-bin/mature_mir.cgi?name=hsa-miR-195-3p	ADCYAP1	116	adenylate cyclase activating polypeptide 1
hsa-miR-195-3p	MIMAT0004615	1446168	http://www.mirdb.org/cgi-bin/target_detail.cgi?targetID=1446168	211	82	http://www.mirdb.org/cgi-bin/mature_mir.cgi?name=hsa-miR-195-3p	KCNMB2	10242	potassium calcium-activated channel subfamily M regulatory beta subunit 2
hsa-miR-195-3p	MIMAT0004615	1445515	http://www.mirdb.org/cgi-bin/target_detail.cgi?targetID=1445515	212	82	http://www.mirdb.org/cgi-bin/mature_mir.cgi?name=hsa-miR-195-3p	RAI14	26064	retinoic acid induced 14
hsa-miR-195-3p	MIMAT0004615	1445843	http://www.mirdb.org/cgi-bin/target_detail.cgi?targetID=1445843	213	82	http://www.mirdb.org/cgi-bin/mature_mir.cgi?name=hsa-miR-195-3p	SOAT1	6646	sterol O-acyltransferase 1
hsa-miR-195-3p	MIMAT0004615	1446037	http://www.mirdb.org/cgi-bin/target_detail.cgi?targetID=1446037	214	81	http://www.mirdb.org/cgi-bin/mature_mir.cgi?name=hsa-miR-195-3p	ZNF273	10793	zinc finger protein 273
hsa-miR-195-3p	MIMAT0004615	1446120	http://www.mirdb.org/cgi-bin/target_detail.cgi?targetID=1446120	215	81	http://www.mirdb.org/cgi-bin/mature_mir.cgi?name=hsa-miR-195-3p	MAP10	54627	microtubule associated protein 10
hsa-miR-195-3p	MIMAT0004615	1445974	http://www.mirdb.org/cgi-bin/target_detail.cgi?targetID=1445974	216	81	http://www.mirdb.org/cgi-bin/mature_mir.cgi?name=hsa-miR-195-3p	HIRA	7290	histone cell cycle regulator
hsa-miR-195-3p	MIMAT0004615	1445600	http://www.mirdb.org/cgi-bin/target_detail.cgi?targetID=1445600	217	81	http://www.mirdb.org/cgi-bin/mature_mir.cgi?name=hsa-miR-195-3p	MARCH6	10299	membrane associated ring-CH-type finger 6
hsa-miR-195-3p	MIMAT0004615	1445613	http://www.mirdb.org/cgi-bin/target_detail.cgi?targetID=1445613	218	81	http://www.mirdb.org/cgi-bin/mature_mir.cgi?name=hsa-miR-195-3p	SPOPL	339745	speckle type BTB/POZ protein like
hsa-miR-195-3p	MIMAT0004615	1445945	http://www.mirdb.org/cgi-bin/target_detail.cgi?targetID=1445945	219	81	http://www.mirdb.org/cgi-bin/mature_mir.cgi?name=hsa-miR-195-3p	TNPO1	3842	transportin 1
hsa-miR-195-3p	MIMAT0004615	1445764	http://www.mirdb.org/cgi-bin/target_detail.cgi?targetID=1445764	220	81	http://www.mirdb.org/cgi-bin/mature_mir.cgi?name=hsa-miR-195-3p	ARFGEF1	10565	ADP ribosylation factor guanine nucleotide exchange factor 1
hsa-miR-195-3p	MIMAT0004615	1445875	http://www.mirdb.org/cgi-bin/target_detail.cgi?targetID=1445875	221	81	http://www.mirdb.org/cgi-bin/mature_mir.cgi?name=hsa-miR-195-3p	TMBIM4	51643	transmembrane BAX inhibitor motif containing 4
hsa-miR-195-3p	MIMAT0004615	1445876	http://www.mirdb.org/cgi-bin/target_detail.cgi?targetID=1445876	222	81	http://www.mirdb.org/cgi-bin/mature_mir.cgi?name=hsa-miR-195-3p	ATP6V1C2	245973	ATPase H+ transporting V1 subunit C2
hsa-miR-195-3p	MIMAT0004615	1445526	http://www.mirdb.org/cgi-bin/target_detail.cgi?targetID=1445526	223	81	http://www.mirdb.org/cgi-bin/mature_mir.cgi?name=hsa-miR-195-3p	THSD7B	80731	thrombospondin type 1 domain containing 7B
hsa-miR-195-3p	MIMAT0004615	1446124	http://www.mirdb.org/cgi-bin/target_detail.cgi?targetID=1446124	224	81	http://www.mirdb.org/cgi-bin/mature_mir.cgi?name=hsa-miR-195-3p	SLC44A5	204962	solute carrier family 44 member 5
hsa-miR-195-3p	MIMAT0004615	1445925	http://www.mirdb.org/cgi-bin/target_detail.cgi?targetID=1445925	225	81	http://www.mirdb.org/cgi-bin/mature_mir.cgi?name=hsa-miR-195-3p	ATAD1	84896	ATPase family, AAA domain containing 1
hsa-miR-195-3p	MIMAT0004615	1445572	http://www.mirdb.org/cgi-bin/target_detail.cgi?targetID=1445572	226	81	http://www.mirdb.org/cgi-bin/mature_mir.cgi?name=hsa-miR-195-3p	CTNND2	1501	catenin delta 2
hsa-miR-195-3p	MIMAT0004615	1445665	http://www.mirdb.org/cgi-bin/target_detail.cgi?targetID=1445665	227	81	http://www.mirdb.org/cgi-bin/mature_mir.cgi?name=hsa-miR-195-3p	SEPSECS	51091	Sep (O-phosphoserine) tRNA:Sec (selenocysteine) tRNA synthase
hsa-miR-195-3p	MIMAT0004615	1445670	http://www.mirdb.org/cgi-bin/target_detail.cgi?targetID=1445670	228	81	http://www.mirdb.org/cgi-bin/mature_mir.cgi?name=hsa-miR-195-3p	SCN2A	6326	sodium voltage-gated channel alpha subunit 2
hsa-miR-195-3p	MIMAT0004615	1445491	http://www.mirdb.org/cgi-bin/target_detail.cgi?targetID=1445491	229	81	http://www.mirdb.org/cgi-bin/mature_mir.cgi?name=hsa-miR-195-3p	OLA1	29789	Obg like ATPase 1
hsa-miR-195-3p	MIMAT0004615	1445387	http://www.mirdb.org/cgi-bin/target_detail.cgi?targetID=1445387	230	81	http://www.mirdb.org/cgi-bin/mature_mir.cgi?name=hsa-miR-195-3p	SLC2A13	114134	solute carrier family 2 member 13
hsa-miR-195-3p	MIMAT0004615	1445389	http://www.mirdb.org/cgi-bin/target_detail.cgi?targetID=1445389	231	81	http://www.mirdb.org/cgi-bin/mature_mir.cgi?name=hsa-miR-195-3p	FAM181A	90050	family with sequence similarity 181 member A
hsa-miR-195-3p	MIMAT0004615	1445831	http://www.mirdb.org/cgi-bin/target_detail.cgi?targetID=1445831	232	81	http://www.mirdb.org/cgi-bin/mature_mir.cgi?name=hsa-miR-195-3p	CCT6A	908	chaperonin containing TCP1 subunit 6A
hsa-miR-195-3p	MIMAT0004615	1445330	http://www.mirdb.org/cgi-bin/target_detail.cgi?targetID=1445330	233	80	http://www.mirdb.org/cgi-bin/mature_mir.cgi?name=hsa-miR-195-3p	SUB1	10923	SUB1 homolog, transcriptional regulator
hsa-miR-195-3p	MIMAT0004615	1445606	http://www.mirdb.org/cgi-bin/target_detail.cgi?targetID=1445606	234	80	http://www.mirdb.org/cgi-bin/mature_mir.cgi?name=hsa-miR-195-3p	KAT6A	7994	lysine acetyltransferase 6A
hsa-miR-195-3p	MIMAT0004615	1446024	http://www.mirdb.org/cgi-bin/target_detail.cgi?targetID=1446024	235	80	http://www.mirdb.org/cgi-bin/mature_mir.cgi?name=hsa-miR-195-3p	GRIA2	2891	glutamate ionotropic receptor AMPA type subunit 2
hsa-miR-195-3p	MIMAT0004615	1446136	http://www.mirdb.org/cgi-bin/target_detail.cgi?targetID=1446136	236	80	http://www.mirdb.org/cgi-bin/mature_mir.cgi?name=hsa-miR-195-3p	MAP3K5	4217	mitogen-activated protein kinase kinase kinase 5
hsa-miR-195-3p	MIMAT0004615	1445993	http://www.mirdb.org/cgi-bin/target_detail.cgi?targetID=1445993	237	80	http://www.mirdb.org/cgi-bin/mature_mir.cgi?name=hsa-miR-195-3p	SLC39A14	23516	solute carrier family 39 member 14
hsa-miR-195-3p	MIMAT0004615	1445395	http://www.mirdb.org/cgi-bin/target_detail.cgi?targetID=1445395	238	80	http://www.mirdb.org/cgi-bin/mature_mir.cgi?name=hsa-miR-195-3p	GABPB1	2553	GA binding protein transcription factor subunit beta 1
hsa-miR-195-3p	MIMAT0004615	1445305	http://www.mirdb.org/cgi-bin/target_detail.cgi?targetID=1445305	239	80	http://www.mirdb.org/cgi-bin/mature_mir.cgi?name=hsa-miR-195-3p	PDLIM5	10611	PDZ and LIM domain 5
hsa-miR-195-3p	MIMAT0004615	1445710	http://www.mirdb.org/cgi-bin/target_detail.cgi?targetID=1445710	240	80	http://www.mirdb.org/cgi-bin/mature_mir.cgi?name=hsa-miR-195-3p	USP48	84196	ubiquitin specific peptidase 48
hsa-miR-195-3p	MIMAT0004615	1446014	http://www.mirdb.org/cgi-bin/target_detail.cgi?targetID=1446014	241	80	http://www.mirdb.org/cgi-bin/mature_mir.cgi?name=hsa-miR-195-3p	RGMB	285704	repulsive guidance molecule BMP co-receptor b
hsa-miR-195-3p	MIMAT0004615	1446040	http://www.mirdb.org/cgi-bin/target_detail.cgi?targetID=1446040	242	80	http://www.mirdb.org/cgi-bin/mature_mir.cgi?name=hsa-miR-195-3p	RANBP3	8498	RAN binding protein 3
hsa-miR-195-3p	MIMAT0004615	1445999	http://www.mirdb.org/cgi-bin/target_detail.cgi?targetID=1445999	243	80	http://www.mirdb.org/cgi-bin/mature_mir.cgi?name=hsa-miR-195-3p	PLG	5340	plasminogen
hsa-miR-195-3p	MIMAT0004615	1445668	http://www.mirdb.org/cgi-bin/target_detail.cgi?targetID=1445668	244	80	http://www.mirdb.org/cgi-bin/mature_mir.cgi?name=hsa-miR-195-3p	CREBZF	58487	CREB/ATF bZIP transcription factor
hsa-miR-195-3p	MIMAT0004615	1445569	http://www.mirdb.org/cgi-bin/target_detail.cgi?targetID=1445569	245	80	http://www.mirdb.org/cgi-bin/mature_mir.cgi?name=hsa-miR-195-3p	CCSAP	126731	centriole, cilia and spindle associated protein
hsa-miR-195-3p	MIMAT0004615	1446029	http://www.mirdb.org/cgi-bin/target_detail.cgi?targetID=1446029	246	79	http://www.mirdb.org/cgi-bin/mature_mir.cgi?name=hsa-miR-195-3p	ZDHHC17	23390	zinc finger DHHC-type containing 17
hsa-miR-195-3p	MIMAT0004615	1445768	http://www.mirdb.org/cgi-bin/target_detail.cgi?targetID=1445768	247	79	http://www.mirdb.org/cgi-bin/mature_mir.cgi?name=hsa-miR-195-3p	USP45	85015	ubiquitin specific peptidase 45
hsa-miR-195-3p	MIMAT0004615	1446043	http://www.mirdb.org/cgi-bin/target_detail.cgi?targetID=1446043	248	79	http://www.mirdb.org/cgi-bin/mature_mir.cgi?name=hsa-miR-195-3p	PHF20	51230	PHD finger protein 20
hsa-miR-195-3p	MIMAT0004615	1445735	http://www.mirdb.org/cgi-bin/target_detail.cgi?targetID=1445735	249	79	http://www.mirdb.org/cgi-bin/mature_mir.cgi?name=hsa-miR-195-3p	SYT16	83851	synaptotagmin 16
hsa-miR-195-3p	MIMAT0004615	1445971	http://www.mirdb.org/cgi-bin/target_detail.cgi?targetID=1445971	250	79	http://www.mirdb.org/cgi-bin/mature_mir.cgi?name=hsa-miR-195-3p	NAA30	122830	N(alpha)-acetyltransferase 30, NatC catalytic subunit
hsa-miR-195-3p	MIMAT0004615	1446056	http://www.mirdb.org/cgi-bin/target_detail.cgi?targetID=1446056	251	79	http://www.mirdb.org/cgi-bin/mature_mir.cgi?name=hsa-miR-195-3p	DCLK1	9201	doublecortin like kinase 1
hsa-miR-195-3p	MIMAT0004615	1445979	http://www.mirdb.org/cgi-bin/target_detail.cgi?targetID=1445979	252	79	http://www.mirdb.org/cgi-bin/mature_mir.cgi?name=hsa-miR-195-3p	HEMGN	55363	hemogen
hsa-miR-195-3p	MIMAT0004615	1445636	http://www.mirdb.org/cgi-bin/target_detail.cgi?targetID=1445636	253	79	http://www.mirdb.org/cgi-bin/mature_mir.cgi?name=hsa-miR-195-3p	SCARB2	950	scavenger receptor class B member 2
hsa-miR-195-3p	MIMAT0004615	1445914	http://www.mirdb.org/cgi-bin/target_detail.cgi?targetID=1445914	254	79	http://www.mirdb.org/cgi-bin/mature_mir.cgi?name=hsa-miR-195-3p	EIF1AX	1964	eukaryotic translation initiation factor 1A X-linked
hsa-miR-195-3p	MIMAT0004615	1445388	http://www.mirdb.org/cgi-bin/target_detail.cgi?targetID=1445388	255	79	http://www.mirdb.org/cgi-bin/mature_mir.cgi?name=hsa-miR-195-3p	LEAP2	116842	liver enriched antimicrobial peptide 2
hsa-miR-195-3p	MIMAT0004615	1446107	http://www.mirdb.org/cgi-bin/target_detail.cgi?targetID=1446107	256	79	http://www.mirdb.org/cgi-bin/mature_mir.cgi?name=hsa-miR-195-3p	CYP26B1	56603	cytochrome P450 family 26 subfamily B member 1
hsa-miR-195-3p	MIMAT0004615	1445304	http://www.mirdb.org/cgi-bin/target_detail.cgi?targetID=1445304	257	79	http://www.mirdb.org/cgi-bin/mature_mir.cgi?name=hsa-miR-195-3p	SNAP47	116841	synaptosome associated protein 47
hsa-miR-195-3p	MIMAT0004615	1445902	http://www.mirdb.org/cgi-bin/target_detail.cgi?targetID=1445902	258	79	http://www.mirdb.org/cgi-bin/mature_mir.cgi?name=hsa-miR-195-3p	YME1L1	10730	YME1 like 1 ATPase
hsa-miR-195-3p	MIMAT0004615	1445867	http://www.mirdb.org/cgi-bin/target_detail.cgi?targetID=1445867	259	79	http://www.mirdb.org/cgi-bin/mature_mir.cgi?name=hsa-miR-195-3p	PTAR1	375743	protein prenyltransferase alpha subunit repeat containing 1
hsa-miR-195-3p	MIMAT0004615	1445455	http://www.mirdb.org/cgi-bin/target_detail.cgi?targetID=1445455	260	79	http://www.mirdb.org/cgi-bin/mature_mir.cgi?name=hsa-miR-195-3p	MEX3B	84206	mex-3 RNA binding family member B
hsa-miR-195-3p	MIMAT0004615	1445632	http://www.mirdb.org/cgi-bin/target_detail.cgi?targetID=1445632	261	79	http://www.mirdb.org/cgi-bin/mature_mir.cgi?name=hsa-miR-195-3p	GTF2H3	2967	general transcription factor IIH subunit 3
hsa-miR-195-3p	MIMAT0004615	1446122	http://www.mirdb.org/cgi-bin/target_detail.cgi?targetID=1446122	262	79	http://www.mirdb.org/cgi-bin/mature_mir.cgi?name=hsa-miR-195-3p	PKD2	5311	polycystin 2, transient receptor potential cation channel
hsa-miR-195-3p	MIMAT0004615	1445940	http://www.mirdb.org/cgi-bin/target_detail.cgi?targetID=1445940	263	79	http://www.mirdb.org/cgi-bin/mature_mir.cgi?name=hsa-miR-195-3p	PPP1R3C	5507	protein phosphatase 1 regulatory subunit 3C
hsa-miR-195-3p	MIMAT0004615	1445533	http://www.mirdb.org/cgi-bin/target_detail.cgi?targetID=1445533	264	79	http://www.mirdb.org/cgi-bin/mature_mir.cgi?name=hsa-miR-195-3p	CHN1	1123	chimerin 1
hsa-miR-195-3p	MIMAT0004615	1445802	http://www.mirdb.org/cgi-bin/target_detail.cgi?targetID=1445802	265	79	http://www.mirdb.org/cgi-bin/mature_mir.cgi?name=hsa-miR-195-3p	LRIG1	26018	leucine rich repeats and immunoglobulin like domains 1
hsa-miR-195-3p	MIMAT0004615	1445429	http://www.mirdb.org/cgi-bin/target_detail.cgi?targetID=1445429	266	79	http://www.mirdb.org/cgi-bin/mature_mir.cgi?name=hsa-miR-195-3p	MFSD8	256471	major facilitator superfamily domain containing 8
hsa-miR-195-3p	MIMAT0004615	1446137	http://www.mirdb.org/cgi-bin/target_detail.cgi?targetID=1446137	267	78	http://www.mirdb.org/cgi-bin/mature_mir.cgi?name=hsa-miR-195-3p	GPRIN3	285513	GPRIN family member 3
hsa-miR-195-3p	MIMAT0004615	1446164	http://www.mirdb.org/cgi-bin/target_detail.cgi?targetID=1446164	268	78	http://www.mirdb.org/cgi-bin/mature_mir.cgi?name=hsa-miR-195-3p	SLC16A7	9194	solute carrier family 16 member 7
hsa-miR-195-3p	MIMAT0004615	1445791	http://www.mirdb.org/cgi-bin/target_detail.cgi?targetID=1445791	269	78	http://www.mirdb.org/cgi-bin/mature_mir.cgi?name=hsa-miR-195-3p	ZNF423	23090	zinc finger protein 423
hsa-miR-195-3p	MIMAT0004615	1445652	http://www.mirdb.org/cgi-bin/target_detail.cgi?targetID=1445652	270	78	http://www.mirdb.org/cgi-bin/mature_mir.cgi?name=hsa-miR-195-3p	C1orf61	10485	chromosome 1 open reading frame 61
hsa-miR-195-3p	MIMAT0004615	1446076	http://www.mirdb.org/cgi-bin/target_detail.cgi?targetID=1446076	271	78	http://www.mirdb.org/cgi-bin/mature_mir.cgi?name=hsa-miR-195-3p	XKRY	9082	XK related, Y-linked
hsa-miR-195-3p	MIMAT0004615	1445583	http://www.mirdb.org/cgi-bin/target_detail.cgi?targetID=1445583	272	78	http://www.mirdb.org/cgi-bin/mature_mir.cgi?name=hsa-miR-195-3p	VSNL1	7447	visinin like 1
hsa-miR-195-3p	MIMAT0004615	1445713	http://www.mirdb.org/cgi-bin/target_detail.cgi?targetID=1445713	273	78	http://www.mirdb.org/cgi-bin/mature_mir.cgi?name=hsa-miR-195-3p	XKRY2	353515	XK related, Y-linked 2
hsa-miR-195-3p	MIMAT0004615	1445489	http://www.mirdb.org/cgi-bin/target_detail.cgi?targetID=1445489	274	78	http://www.mirdb.org/cgi-bin/mature_mir.cgi?name=hsa-miR-195-3p	PMPCB	9512	peptidase, mitochondrial processing beta subunit
hsa-miR-195-3p	MIMAT0004615	1445590	http://www.mirdb.org/cgi-bin/target_detail.cgi?targetID=1445590	275	78	http://www.mirdb.org/cgi-bin/mature_mir.cgi?name=hsa-miR-195-3p	EMB	133418	embigin
hsa-miR-195-3p	MIMAT0004615	1445427	http://www.mirdb.org/cgi-bin/target_detail.cgi?targetID=1445427	276	78	http://www.mirdb.org/cgi-bin/mature_mir.cgi?name=hsa-miR-195-3p	TEX30	93081	testis expressed 30
hsa-miR-195-3p	MIMAT0004615	1445319	http://www.mirdb.org/cgi-bin/target_detail.cgi?targetID=1445319	277	78	http://www.mirdb.org/cgi-bin/mature_mir.cgi?name=hsa-miR-195-3p	FAM3C	10447	family with sequence similarity 3 member C
hsa-miR-195-3p	MIMAT0004615	1445819	http://www.mirdb.org/cgi-bin/target_detail.cgi?targetID=1445819	278	78	http://www.mirdb.org/cgi-bin/mature_mir.cgi?name=hsa-miR-195-3p	TBX18	9096	T-box 18
hsa-miR-195-3p	MIMAT0004615	1446154	http://www.mirdb.org/cgi-bin/target_detail.cgi?targetID=1446154	279	78	http://www.mirdb.org/cgi-bin/mature_mir.cgi?name=hsa-miR-195-3p	KAT6B	23522	lysine acetyltransferase 6B
hsa-miR-195-3p	MIMAT0004615	1445699	http://www.mirdb.org/cgi-bin/target_detail.cgi?targetID=1445699	280	78	http://www.mirdb.org/cgi-bin/mature_mir.cgi?name=hsa-miR-195-3p	ZBTB44	29068	zinc finger and BTB domain containing 44
hsa-miR-195-3p	MIMAT0004615	1446035	http://www.mirdb.org/cgi-bin/target_detail.cgi?targetID=1446035	281	78	http://www.mirdb.org/cgi-bin/mature_mir.cgi?name=hsa-miR-195-3p	PABPC4L	132430	poly(A) binding protein cytoplasmic 4 like
hsa-miR-195-3p	MIMAT0004615	1445435	http://www.mirdb.org/cgi-bin/target_detail.cgi?targetID=1445435	282	78	http://www.mirdb.org/cgi-bin/mature_mir.cgi?name=hsa-miR-195-3p	CCNG2	901	cyclin G2
hsa-miR-195-3p	MIMAT0004615	1445705	http://www.mirdb.org/cgi-bin/target_detail.cgi?targetID=1445705	283	78	http://www.mirdb.org/cgi-bin/mature_mir.cgi?name=hsa-miR-195-3p	NEK7	140609	NIMA related kinase 7
hsa-miR-195-3p	MIMAT0004615	1445870	http://www.mirdb.org/cgi-bin/target_detail.cgi?targetID=1445870	284	78	http://www.mirdb.org/cgi-bin/mature_mir.cgi?name=hsa-miR-195-3p	UBP1	7342	upstream binding protein 1
hsa-miR-195-3p	MIMAT0004615	1445374	http://www.mirdb.org/cgi-bin/target_detail.cgi?targetID=1445374	285	78	http://www.mirdb.org/cgi-bin/mature_mir.cgi?name=hsa-miR-195-3p	SULT6B1	391365	sulfotransferase family 6B member 1
hsa-miR-195-3p	MIMAT0004615	1445695	http://www.mirdb.org/cgi-bin/target_detail.cgi?targetID=1445695	286	77	http://www.mirdb.org/cgi-bin/mature_mir.cgi?name=hsa-miR-195-3p	PAIP2	51247	poly(A) binding protein interacting protein 2
hsa-miR-195-3p	MIMAT0004615	1445655	http://www.mirdb.org/cgi-bin/target_detail.cgi?targetID=1445655	287	77	http://www.mirdb.org/cgi-bin/mature_mir.cgi?name=hsa-miR-195-3p	CCDC30	728621	coiled-coil domain containing 30
hsa-miR-195-3p	MIMAT0004615	1445620	http://www.mirdb.org/cgi-bin/target_detail.cgi?targetID=1445620	288	77	http://www.mirdb.org/cgi-bin/mature_mir.cgi?name=hsa-miR-195-3p	ZNF770	54989	zinc finger protein 770
hsa-miR-195-3p	MIMAT0004615	1445554	http://www.mirdb.org/cgi-bin/target_detail.cgi?targetID=1445554	289	77	http://www.mirdb.org/cgi-bin/mature_mir.cgi?name=hsa-miR-195-3p	DSC3	1825	desmocollin 3
hsa-miR-195-3p	MIMAT0004615	1445451	http://www.mirdb.org/cgi-bin/target_detail.cgi?targetID=1445451	290	77	http://www.mirdb.org/cgi-bin/mature_mir.cgi?name=hsa-miR-195-3p	GDPD1	284161	glycerophosphodiester phosphodiesterase domain containing 1
hsa-miR-195-3p	MIMAT0004615	1445343	http://www.mirdb.org/cgi-bin/target_detail.cgi?targetID=1445343	291	77	http://www.mirdb.org/cgi-bin/mature_mir.cgi?name=hsa-miR-195-3p	RSPH4A	345895	radial spoke head component 4A
hsa-miR-195-3p	MIMAT0004615	1445756	http://www.mirdb.org/cgi-bin/target_detail.cgi?targetID=1445756	292	77	http://www.mirdb.org/cgi-bin/mature_mir.cgi?name=hsa-miR-195-3p	RFX4	5992	regulatory factor X4
hsa-miR-195-3p	MIMAT0004615	1445359	http://www.mirdb.org/cgi-bin/target_detail.cgi?targetID=1445359	293	77	http://www.mirdb.org/cgi-bin/mature_mir.cgi?name=hsa-miR-195-3p	PIGK	10026	phosphatidylinositol glycan anchor biosynthesis class K
hsa-miR-195-3p	MIMAT0004615	1445913	http://www.mirdb.org/cgi-bin/target_detail.cgi?targetID=1445913	294	77	http://www.mirdb.org/cgi-bin/mature_mir.cgi?name=hsa-miR-195-3p	FAM126A	84668	family with sequence similarity 126 member A
hsa-miR-195-3p	MIMAT0004615	1445528	http://www.mirdb.org/cgi-bin/target_detail.cgi?targetID=1445528	295	77	http://www.mirdb.org/cgi-bin/mature_mir.cgi?name=hsa-miR-195-3p	DSTN	11034	destrin, actin depolymerizing factor
hsa-miR-195-3p	MIMAT0004615	1445938	http://www.mirdb.org/cgi-bin/target_detail.cgi?targetID=1445938	296	77	http://www.mirdb.org/cgi-bin/mature_mir.cgi?name=hsa-miR-195-3p	SGCZ	137868	sarcoglycan zeta
hsa-miR-195-3p	MIMAT0004615	1445567	http://www.mirdb.org/cgi-bin/target_detail.cgi?targetID=1445567	297	77	http://www.mirdb.org/cgi-bin/mature_mir.cgi?name=hsa-miR-195-3p	RAD21	5885	RAD21 cohesin complex component
hsa-miR-195-3p	MIMAT0004615	1445307	http://www.mirdb.org/cgi-bin/target_detail.cgi?targetID=1445307	298	77	http://www.mirdb.org/cgi-bin/mature_mir.cgi?name=hsa-miR-195-3p	N4BP1	9683	NEDD4 binding protein 1
hsa-miR-195-3p	MIMAT0004615	1446044	http://www.mirdb.org/cgi-bin/target_detail.cgi?targetID=1446044	299	77	http://www.mirdb.org/cgi-bin/mature_mir.cgi?name=hsa-miR-195-3p	PLSCR4	57088	phospholipid scramblase 4
hsa-miR-195-3p	MIMAT0004615	1445912	http://www.mirdb.org/cgi-bin/target_detail.cgi?targetID=1445912	300	77	http://www.mirdb.org/cgi-bin/mature_mir.cgi?name=hsa-miR-195-3p	QKI	9444	QKI, KH domain containing RNA binding
hsa-miR-195-3p	MIMAT0004615	1445440	http://www.mirdb.org/cgi-bin/target_detail.cgi?targetID=1445440	301	77	http://www.mirdb.org/cgi-bin/mature_mir.cgi?name=hsa-miR-195-3p	FGF9	2254	fibroblast growth factor 9
hsa-miR-195-3p	MIMAT0004615	1446127	http://www.mirdb.org/cgi-bin/target_detail.cgi?targetID=1446127	302	77	http://www.mirdb.org/cgi-bin/mature_mir.cgi?name=hsa-miR-195-3p	GIMAP6	474344	GTPase, IMAP family member 6
hsa-miR-195-3p	MIMAT0004615	1446152	http://www.mirdb.org/cgi-bin/target_detail.cgi?targetID=1446152	303	77	http://www.mirdb.org/cgi-bin/mature_mir.cgi?name=hsa-miR-195-3p	DDIAS	220042	DNA damage induced apoptosis suppressor
hsa-miR-195-3p	MIMAT0004615	1445931	http://www.mirdb.org/cgi-bin/target_detail.cgi?targetID=1445931	304	76	http://www.mirdb.org/cgi-bin/mature_mir.cgi?name=hsa-miR-195-3p	PRG4	10216	proteoglycan 4
hsa-miR-195-3p	MIMAT0004615	1446023	http://www.mirdb.org/cgi-bin/target_detail.cgi?targetID=1446023	305	76	http://www.mirdb.org/cgi-bin/mature_mir.cgi?name=hsa-miR-195-3p	ZNF507	22847	zinc finger protein 507
hsa-miR-195-3p	MIMAT0004615	1445774	http://www.mirdb.org/cgi-bin/target_detail.cgi?targetID=1445774	306	76	http://www.mirdb.org/cgi-bin/mature_mir.cgi?name=hsa-miR-195-3p	APBB2	323	amyloid beta precursor protein binding family B member 2
hsa-miR-195-3p	MIMAT0004615	1445315	http://www.mirdb.org/cgi-bin/target_detail.cgi?targetID=1445315	307	76	http://www.mirdb.org/cgi-bin/mature_mir.cgi?name=hsa-miR-195-3p	ZNF260	339324	zinc finger protein 260
hsa-miR-195-3p	MIMAT0004615	1445449	http://www.mirdb.org/cgi-bin/target_detail.cgi?targetID=1445449	308	76	http://www.mirdb.org/cgi-bin/mature_mir.cgi?name=hsa-miR-195-3p	SP3	6670	Sp3 transcription factor
hsa-miR-195-3p	MIMAT0004615	1445689	http://www.mirdb.org/cgi-bin/target_detail.cgi?targetID=1445689	309	76	http://www.mirdb.org/cgi-bin/mature_mir.cgi?name=hsa-miR-195-3p	PRRG4	79056	proline rich and Gla domain 4
hsa-miR-195-3p	MIMAT0004615	1445915	http://www.mirdb.org/cgi-bin/target_detail.cgi?targetID=1445915	310	76	http://www.mirdb.org/cgi-bin/mature_mir.cgi?name=hsa-miR-195-3p	SCGB2B2	284402	secretoglobin family 2B member 2
hsa-miR-195-3p	MIMAT0004615	1445601	http://www.mirdb.org/cgi-bin/target_detail.cgi?targetID=1445601	311	76	http://www.mirdb.org/cgi-bin/mature_mir.cgi?name=hsa-miR-195-3p	KL	9365	klotho
hsa-miR-195-3p	MIMAT0004615	1445580	http://www.mirdb.org/cgi-bin/target_detail.cgi?targetID=1445580	312	76	http://www.mirdb.org/cgi-bin/mature_mir.cgi?name=hsa-miR-195-3p	ANKRD26	22852	ankyrin repeat domain 26
hsa-miR-195-3p	MIMAT0004615	1445378	http://www.mirdb.org/cgi-bin/target_detail.cgi?targetID=1445378	313	76	http://www.mirdb.org/cgi-bin/mature_mir.cgi?name=hsa-miR-195-3p	MBTD1	54799	mbt domain containing 1
hsa-miR-195-3p	MIMAT0004615	1445564	http://www.mirdb.org/cgi-bin/target_detail.cgi?targetID=1445564	314	76	http://www.mirdb.org/cgi-bin/mature_mir.cgi?name=hsa-miR-195-3p	BET1	10282	Bet1 golgi vesicular membrane trafficking protein
hsa-miR-195-3p	MIMAT0004615	1445657	http://www.mirdb.org/cgi-bin/target_detail.cgi?targetID=1445657	315	76	http://www.mirdb.org/cgi-bin/mature_mir.cgi?name=hsa-miR-195-3p	RUFY2	55680	RUN and FYVE domain containing 2
hsa-miR-195-3p	MIMAT0004615	1446117	http://www.mirdb.org/cgi-bin/target_detail.cgi?targetID=1446117	316	76	http://www.mirdb.org/cgi-bin/mature_mir.cgi?name=hsa-miR-195-3p	CPEB3	22849	cytoplasmic polyadenylation element binding protein 3
hsa-miR-195-3p	MIMAT0004615	1446185	http://www.mirdb.org/cgi-bin/target_detail.cgi?targetID=1446185	317	76	http://www.mirdb.org/cgi-bin/mature_mir.cgi?name=hsa-miR-195-3p	KIF21A	55605	kinesin family member 21A
hsa-miR-195-3p	MIMAT0004615	1446166	http://www.mirdb.org/cgi-bin/target_detail.cgi?targetID=1446166	318	76	http://www.mirdb.org/cgi-bin/mature_mir.cgi?name=hsa-miR-195-3p	ACSL6	23305	acyl-CoA synthetase long chain family member 6
hsa-miR-195-3p	MIMAT0004615	1445730	http://www.mirdb.org/cgi-bin/target_detail.cgi?targetID=1445730	319	75	http://www.mirdb.org/cgi-bin/mature_mir.cgi?name=hsa-miR-195-3p	TPR	7175	translocated promoter region, nuclear basket protein
hsa-miR-195-3p	MIMAT0004615	1445408	http://www.mirdb.org/cgi-bin/target_detail.cgi?targetID=1445408	320	75	http://www.mirdb.org/cgi-bin/mature_mir.cgi?name=hsa-miR-195-3p	GRIP2	80852	glutamate receptor interacting protein 2
hsa-miR-195-3p	MIMAT0004615	1445680	http://www.mirdb.org/cgi-bin/target_detail.cgi?targetID=1445680	321	75	http://www.mirdb.org/cgi-bin/mature_mir.cgi?name=hsa-miR-195-3p	GCSH	2653	glycine cleavage system protein H
hsa-miR-195-3p	MIMAT0004615	1446179	http://www.mirdb.org/cgi-bin/target_detail.cgi?targetID=1446179	322	75	http://www.mirdb.org/cgi-bin/mature_mir.cgi?name=hsa-miR-195-3p	CLIC5	53405	chloride intracellular channel 5
hsa-miR-195-3p	MIMAT0004615	1445725	http://www.mirdb.org/cgi-bin/target_detail.cgi?targetID=1445725	323	75	http://www.mirdb.org/cgi-bin/mature_mir.cgi?name=hsa-miR-195-3p	TENT4B	64282	terminal nucleotidyltransferase 4B
hsa-miR-195-3p	MIMAT0004615	1445767	http://www.mirdb.org/cgi-bin/target_detail.cgi?targetID=1445767	324	75	http://www.mirdb.org/cgi-bin/mature_mir.cgi?name=hsa-miR-195-3p	AEBP2	121536	AE binding protein 2
hsa-miR-195-3p	MIMAT0004615	1445943	http://www.mirdb.org/cgi-bin/target_detail.cgi?targetID=1445943	325	75	http://www.mirdb.org/cgi-bin/mature_mir.cgi?name=hsa-miR-195-3p	ZZZ3	26009	zinc finger ZZ-type containing 3
hsa-miR-195-3p	MIMAT0004615	1445614	http://www.mirdb.org/cgi-bin/target_detail.cgi?targetID=1445614	326	75	http://www.mirdb.org/cgi-bin/mature_mir.cgi?name=hsa-miR-195-3p	EXOC6	54536	exocyst complex component 6
hsa-miR-195-3p	MIMAT0004615	1445428	http://www.mirdb.org/cgi-bin/target_detail.cgi?targetID=1445428	327	75	http://www.mirdb.org/cgi-bin/mature_mir.cgi?name=hsa-miR-195-3p	C14orf39	317761	chromosome 14 open reading frame 39
hsa-miR-195-3p	MIMAT0004615	1445604	http://www.mirdb.org/cgi-bin/target_detail.cgi?targetID=1445604	328	75	http://www.mirdb.org/cgi-bin/mature_mir.cgi?name=hsa-miR-195-3p	RPS6KA5	9252	ribosomal protein S6 kinase A5
hsa-miR-195-3p	MIMAT0004615	1446123	http://www.mirdb.org/cgi-bin/target_detail.cgi?targetID=1446123	329	75	http://www.mirdb.org/cgi-bin/mature_mir.cgi?name=hsa-miR-195-3p	MEGF10	84466	multiple EGF like domains 10
hsa-miR-195-3p	MIMAT0004615	1445401	http://www.mirdb.org/cgi-bin/target_detail.cgi?targetID=1445401	330	75	http://www.mirdb.org/cgi-bin/mature_mir.cgi?name=hsa-miR-195-3p	PDZD8	118987	PDZ domain containing 8
hsa-miR-195-3p	MIMAT0004615	1445450	http://www.mirdb.org/cgi-bin/target_detail.cgi?targetID=1445450	331	75	http://www.mirdb.org/cgi-bin/mature_mir.cgi?name=hsa-miR-195-3p	PRDM10	56980	PR/SET domain 10
hsa-miR-195-3p	MIMAT0004615	1445447	http://www.mirdb.org/cgi-bin/target_detail.cgi?targetID=1445447	332	75	http://www.mirdb.org/cgi-bin/mature_mir.cgi?name=hsa-miR-195-3p	LPAR1	1902	lysophosphatidic acid receptor 1
hsa-miR-195-3p	MIMAT0004615	1445842	http://www.mirdb.org/cgi-bin/target_detail.cgi?targetID=1445842	333	74	http://www.mirdb.org/cgi-bin/mature_mir.cgi?name=hsa-miR-195-3p	NTNG1	22854	netrin G1
hsa-miR-195-3p	MIMAT0004615	1445634	http://www.mirdb.org/cgi-bin/target_detail.cgi?targetID=1445634	334	74	http://www.mirdb.org/cgi-bin/mature_mir.cgi?name=hsa-miR-195-3p	COL23A1	91522	collagen type XXIII alpha 1 chain
hsa-miR-195-3p	MIMAT0004615	1445691	http://www.mirdb.org/cgi-bin/target_detail.cgi?targetID=1445691	335	74	http://www.mirdb.org/cgi-bin/mature_mir.cgi?name=hsa-miR-195-3p	CCDC85A	114800	coiled-coil domain containing 85A
hsa-miR-195-3p	MIMAT0004615	1445497	http://www.mirdb.org/cgi-bin/target_detail.cgi?targetID=1445497	336	74	http://www.mirdb.org/cgi-bin/mature_mir.cgi?name=hsa-miR-195-3p	OXCT1	5019	3-oxoacid CoA-transferase 1
hsa-miR-195-3p	MIMAT0004615	1445506	http://www.mirdb.org/cgi-bin/target_detail.cgi?targetID=1445506	337	74	http://www.mirdb.org/cgi-bin/mature_mir.cgi?name=hsa-miR-195-3p	MRTFB	57496	myocardin related transcription factor B
hsa-miR-195-3p	MIMAT0004615	1446177	http://www.mirdb.org/cgi-bin/target_detail.cgi?targetID=1446177	338	74	http://www.mirdb.org/cgi-bin/mature_mir.cgi?name=hsa-miR-195-3p	RTL10	79680	retrotransposon Gag like 10
hsa-miR-195-3p	MIMAT0004615	1445297	http://www.mirdb.org/cgi-bin/target_detail.cgi?targetID=1445297	339	74	http://www.mirdb.org/cgi-bin/mature_mir.cgi?name=hsa-miR-195-3p	C5AR1	728	complement C5a receptor 1
hsa-miR-195-3p	MIMAT0004615	1445501	http://www.mirdb.org/cgi-bin/target_detail.cgi?targetID=1445501	340	74	http://www.mirdb.org/cgi-bin/mature_mir.cgi?name=hsa-miR-195-3p	PFDN4	5203	prefoldin subunit 4
hsa-miR-195-3p	MIMAT0004615	1445825	http://www.mirdb.org/cgi-bin/target_detail.cgi?targetID=1445825	341	74	http://www.mirdb.org/cgi-bin/mature_mir.cgi?name=hsa-miR-195-3p	LRRC8C	84230	leucine rich repeat containing 8 VRAC subunit C
hsa-miR-195-3p	MIMAT0004615	1445609	http://www.mirdb.org/cgi-bin/target_detail.cgi?targetID=1445609	342	74	http://www.mirdb.org/cgi-bin/mature_mir.cgi?name=hsa-miR-195-3p	OSM	5008	oncostatin M
hsa-miR-195-3p	MIMAT0004615	1446069	http://www.mirdb.org/cgi-bin/target_detail.cgi?targetID=1446069	343	74	http://www.mirdb.org/cgi-bin/mature_mir.cgi?name=hsa-miR-195-3p	PPM1L	151742	protein phosphatase, Mg2+/Mn2+ dependent 1L
hsa-miR-195-3p	MIMAT0004615	1445977	http://www.mirdb.org/cgi-bin/target_detail.cgi?targetID=1445977	344	74	http://www.mirdb.org/cgi-bin/mature_mir.cgi?name=hsa-miR-195-3p	GABPA	2551	GA binding protein transcription factor subunit alpha
hsa-miR-195-3p	MIMAT0004615	1445561	http://www.mirdb.org/cgi-bin/target_detail.cgi?targetID=1445561	345	74	http://www.mirdb.org/cgi-bin/mature_mir.cgi?name=hsa-miR-195-3p	OR2C3	81472	olfactory receptor family 2 subfamily C member 3
hsa-miR-195-3p	MIMAT0004615	1445785	http://www.mirdb.org/cgi-bin/target_detail.cgi?targetID=1445785	346	74	http://www.mirdb.org/cgi-bin/mature_mir.cgi?name=hsa-miR-195-3p	TENM1	10178	teneurin transmembrane protein 1
hsa-miR-195-3p	MIMAT0004615	1445792	http://www.mirdb.org/cgi-bin/target_detail.cgi?targetID=1445792	347	74	http://www.mirdb.org/cgi-bin/mature_mir.cgi?name=hsa-miR-195-3p	RBM46	166863	RNA binding motif protein 46
hsa-miR-195-3p	MIMAT0004615	1445566	http://www.mirdb.org/cgi-bin/target_detail.cgi?targetID=1445566	348	74	http://www.mirdb.org/cgi-bin/mature_mir.cgi?name=hsa-miR-195-3p	THOC2	57187	THO complex 2
hsa-miR-195-3p	MIMAT0004615	1445393	http://www.mirdb.org/cgi-bin/target_detail.cgi?targetID=1445393	349	74	http://www.mirdb.org/cgi-bin/mature_mir.cgi?name=hsa-miR-195-3p	CIAO2A	84191	cytosolic iron-sulfur assembly component 2A
hsa-miR-195-3p	MIMAT0004615	1445703	http://www.mirdb.org/cgi-bin/target_detail.cgi?targetID=1445703	350	74	http://www.mirdb.org/cgi-bin/mature_mir.cgi?name=hsa-miR-195-3p	CREB1	1385	cAMP responsive element binding protein 1
hsa-miR-195-3p	MIMAT0004615	1445553	http://www.mirdb.org/cgi-bin/target_detail.cgi?targetID=1445553	351	74	http://www.mirdb.org/cgi-bin/mature_mir.cgi?name=hsa-miR-195-3p	MTSS1	9788	MTSS1, I-BAR domain containing
hsa-miR-195-3p	MIMAT0004615	1445627	http://www.mirdb.org/cgi-bin/target_detail.cgi?targetID=1445627	352	74	http://www.mirdb.org/cgi-bin/mature_mir.cgi?name=hsa-miR-195-3p	CA8	767	carbonic anhydrase 8
hsa-miR-195-3p	MIMAT0004615	1446017	http://www.mirdb.org/cgi-bin/target_detail.cgi?targetID=1446017	353	74	http://www.mirdb.org/cgi-bin/mature_mir.cgi?name=hsa-miR-195-3p	TRPM3	80036	transient receptor potential cation channel subfamily M member 3
hsa-miR-195-3p	MIMAT0004615	1445410	http://www.mirdb.org/cgi-bin/target_detail.cgi?targetID=1445410	354	74	http://www.mirdb.org/cgi-bin/mature_mir.cgi?name=hsa-miR-195-3p	ARL15	54622	ADP ribosylation factor like GTPase 15
hsa-miR-195-3p	MIMAT0004615	1445511	http://www.mirdb.org/cgi-bin/target_detail.cgi?targetID=1445511	355	74	http://www.mirdb.org/cgi-bin/mature_mir.cgi?name=hsa-miR-195-3p	ZNF140	7699	zinc finger protein 140
hsa-miR-195-3p	MIMAT0004615	1445751	http://www.mirdb.org/cgi-bin/target_detail.cgi?targetID=1445751	356	73	http://www.mirdb.org/cgi-bin/mature_mir.cgi?name=hsa-miR-195-3p	AGPS	8540	alkylglycerone phosphate synthase
hsa-miR-195-3p	MIMAT0004615	1445869	http://www.mirdb.org/cgi-bin/target_detail.cgi?targetID=1445869	357	73	http://www.mirdb.org/cgi-bin/mature_mir.cgi?name=hsa-miR-195-3p	WDR33	55339	WD repeat domain 33
hsa-miR-195-3p	MIMAT0004615	1445749	http://www.mirdb.org/cgi-bin/target_detail.cgi?targetID=1445749	358	73	http://www.mirdb.org/cgi-bin/mature_mir.cgi?name=hsa-miR-195-3p	CPNE3	8895	copine 3
hsa-miR-195-3p	MIMAT0004615	1445959	http://www.mirdb.org/cgi-bin/target_detail.cgi?targetID=1445959	359	73	http://www.mirdb.org/cgi-bin/mature_mir.cgi?name=hsa-miR-195-3p	PHLPP1	23239	PH domain and leucine rich repeat protein phosphatase 1
hsa-miR-195-3p	MIMAT0004615	1445740	http://www.mirdb.org/cgi-bin/target_detail.cgi?targetID=1445740	360	73	http://www.mirdb.org/cgi-bin/mature_mir.cgi?name=hsa-miR-195-3p	MED14	9282	mediator complex subunit 14
hsa-miR-195-3p	MIMAT0004615	1445759	http://www.mirdb.org/cgi-bin/target_detail.cgi?targetID=1445759	361	73	http://www.mirdb.org/cgi-bin/mature_mir.cgi?name=hsa-miR-195-3p	TTC33	23548	tetratricopeptide repeat domain 33
hsa-miR-195-3p	MIMAT0004615	1445340	http://www.mirdb.org/cgi-bin/target_detail.cgi?targetID=1445340	362	73	http://www.mirdb.org/cgi-bin/mature_mir.cgi?name=hsa-miR-195-3p	LRRC8B	23507	leucine rich repeat containing 8 VRAC subunit B
hsa-miR-195-3p	MIMAT0004615	1445459	http://www.mirdb.org/cgi-bin/target_detail.cgi?targetID=1445459	363	73	http://www.mirdb.org/cgi-bin/mature_mir.cgi?name=hsa-miR-195-3p	TMTC1	83857	transmembrane and tetratricopeptide repeat containing 1
hsa-miR-195-3p	MIMAT0004615	1445920	http://www.mirdb.org/cgi-bin/target_detail.cgi?targetID=1445920	364	73	http://www.mirdb.org/cgi-bin/mature_mir.cgi?name=hsa-miR-195-3p	PRDM15	63977	PR/SET domain 15
hsa-miR-195-3p	MIMAT0004615	1445337	http://www.mirdb.org/cgi-bin/target_detail.cgi?targetID=1445337	365	73	http://www.mirdb.org/cgi-bin/mature_mir.cgi?name=hsa-miR-195-3p	ZDHHC23	254887	zinc finger DHHC-type containing 23
hsa-miR-195-3p	MIMAT0004615	1445309	http://www.mirdb.org/cgi-bin/target_detail.cgi?targetID=1445309	366	73	http://www.mirdb.org/cgi-bin/mature_mir.cgi?name=hsa-miR-195-3p	AHCTF1	25909	AT-hook containing transcription factor 1
hsa-miR-195-3p	MIMAT0004615	1445917	http://www.mirdb.org/cgi-bin/target_detail.cgi?targetID=1445917	367	73	http://www.mirdb.org/cgi-bin/mature_mir.cgi?name=hsa-miR-195-3p	STEAP2	261729	STEAP2 metalloreductase
hsa-miR-195-3p	MIMAT0004615	1445698	http://www.mirdb.org/cgi-bin/target_detail.cgi?targetID=1445698	368	73	http://www.mirdb.org/cgi-bin/mature_mir.cgi?name=hsa-miR-195-3p	ZNF106	64397	zinc finger protein 106
hsa-miR-195-3p	MIMAT0004615	1445364	http://www.mirdb.org/cgi-bin/target_detail.cgi?targetID=1445364	369	73	http://www.mirdb.org/cgi-bin/mature_mir.cgi?name=hsa-miR-195-3p	SSPN	8082	sarcospan
hsa-miR-195-3p	MIMAT0004615	1446186	http://www.mirdb.org/cgi-bin/target_detail.cgi?targetID=1446186	370	73	http://www.mirdb.org/cgi-bin/mature_mir.cgi?name=hsa-miR-195-3p	ZNF181	339318	zinc finger protein 181
hsa-miR-195-3p	MIMAT0004615	1445493	http://www.mirdb.org/cgi-bin/target_detail.cgi?targetID=1445493	371	73	http://www.mirdb.org/cgi-bin/mature_mir.cgi?name=hsa-miR-195-3p	NRG1	3084	neuregulin 1
hsa-miR-195-3p	MIMAT0004615	1445474	http://www.mirdb.org/cgi-bin/target_detail.cgi?targetID=1445474	372	73	http://www.mirdb.org/cgi-bin/mature_mir.cgi?name=hsa-miR-195-3p	SPCS3	60559	signal peptidase complex subunit 3
hsa-miR-195-3p	MIMAT0004615	1445516	http://www.mirdb.org/cgi-bin/target_detail.cgi?targetID=1445516	373	73	http://www.mirdb.org/cgi-bin/mature_mir.cgi?name=hsa-miR-195-3p	SS18	6760	SS18, nBAF chromatin remodeling complex subunit
hsa-miR-195-3p	MIMAT0004615	1445510	http://www.mirdb.org/cgi-bin/target_detail.cgi?targetID=1445510	374	73	http://www.mirdb.org/cgi-bin/mature_mir.cgi?name=hsa-miR-195-3p	TOX3	27324	TOX high mobility group box family member 3
hsa-miR-195-3p	MIMAT0004615	1445488	http://www.mirdb.org/cgi-bin/target_detail.cgi?targetID=1445488	375	73	http://www.mirdb.org/cgi-bin/mature_mir.cgi?name=hsa-miR-195-3p	TP63	8626	tumor protein p63
hsa-miR-195-3p	MIMAT0004615	1445628	http://www.mirdb.org/cgi-bin/target_detail.cgi?targetID=1445628	376	73	http://www.mirdb.org/cgi-bin/mature_mir.cgi?name=hsa-miR-195-3p	FBXO32	114907	F-box protein 32
hsa-miR-195-3p	MIMAT0004615	1445624	http://www.mirdb.org/cgi-bin/target_detail.cgi?targetID=1445624	377	73	http://www.mirdb.org/cgi-bin/mature_mir.cgi?name=hsa-miR-195-3p	SH3D19	152503	SH3 domain containing 19
hsa-miR-195-3p	MIMAT0004615	1445658	http://www.mirdb.org/cgi-bin/target_detail.cgi?targetID=1445658	378	73	http://www.mirdb.org/cgi-bin/mature_mir.cgi?name=hsa-miR-195-3p	FNDC3B	64778	fibronectin type III domain containing 3B
hsa-miR-195-3p	MIMAT0004615	1445781	http://www.mirdb.org/cgi-bin/target_detail.cgi?targetID=1445781	379	72	http://www.mirdb.org/cgi-bin/mature_mir.cgi?name=hsa-miR-195-3p	KLHDC1	122773	kelch domain containing 1
hsa-miR-195-3p	MIMAT0004615	1445978	http://www.mirdb.org/cgi-bin/target_detail.cgi?targetID=1445978	380	72	http://www.mirdb.org/cgi-bin/mature_mir.cgi?name=hsa-miR-195-3p	RPE65	6121	RPE65, retinoid isomerohydrolase
hsa-miR-195-3p	MIMAT0004615	1445682	http://www.mirdb.org/cgi-bin/target_detail.cgi?targetID=1445682	381	72	http://www.mirdb.org/cgi-bin/mature_mir.cgi?name=hsa-miR-195-3p	YTHDF3	253943	YTH N6-methyladenosine RNA binding protein 3
hsa-miR-195-3p	MIMAT0004615	1445743	http://www.mirdb.org/cgi-bin/target_detail.cgi?targetID=1445743	382	72	http://www.mirdb.org/cgi-bin/mature_mir.cgi?name=hsa-miR-195-3p	CDC73	79577	cell division cycle 73
hsa-miR-195-3p	MIMAT0004615	1445865	http://www.mirdb.org/cgi-bin/target_detail.cgi?targetID=1445865	383	72	http://www.mirdb.org/cgi-bin/mature_mir.cgi?name=hsa-miR-195-3p	CCDC36	339834	coiled-coil domain containing 36
hsa-miR-195-3p	MIMAT0004615	1446161	http://www.mirdb.org/cgi-bin/target_detail.cgi?targetID=1446161	384	72	http://www.mirdb.org/cgi-bin/mature_mir.cgi?name=hsa-miR-195-3p	RP2	6102	RP2, ARL3 GTPase activating protein
hsa-miR-195-3p	MIMAT0004615	1445587	http://www.mirdb.org/cgi-bin/target_detail.cgi?targetID=1445587	385	72	http://www.mirdb.org/cgi-bin/mature_mir.cgi?name=hsa-miR-195-3p	CAV2	858	caveolin 2
hsa-miR-195-3p	MIMAT0004615	1445969	http://www.mirdb.org/cgi-bin/target_detail.cgi?targetID=1445969	386	72	http://www.mirdb.org/cgi-bin/mature_mir.cgi?name=hsa-miR-195-3p	PCDHB13	56123	protocadherin beta 13
hsa-miR-195-3p	MIMAT0004615	1445903	http://www.mirdb.org/cgi-bin/target_detail.cgi?targetID=1445903	387	72	http://www.mirdb.org/cgi-bin/mature_mir.cgi?name=hsa-miR-195-3p	AKAP5	9495	A-kinase anchoring protein 5
hsa-miR-195-3p	MIMAT0004615	1445982	http://www.mirdb.org/cgi-bin/target_detail.cgi?targetID=1445982	388	72	http://www.mirdb.org/cgi-bin/mature_mir.cgi?name=hsa-miR-195-3p	OAZ1	4946	ornithine decarboxylase antizyme 1
hsa-miR-195-3p	MIMAT0004615	1445694	http://www.mirdb.org/cgi-bin/target_detail.cgi?targetID=1445694	389	72	http://www.mirdb.org/cgi-bin/mature_mir.cgi?name=hsa-miR-195-3p	GPALPP1	55425	GPALPP motifs containing 1
hsa-miR-195-3p	MIMAT0004615	1446000	http://www.mirdb.org/cgi-bin/target_detail.cgi?targetID=1446000	390	72	http://www.mirdb.org/cgi-bin/mature_mir.cgi?name=hsa-miR-195-3p	ZC3HAV1L	92092	zinc finger CCCH-type containing, antiviral 1 like
hsa-miR-195-3p	MIMAT0004615	1446063	http://www.mirdb.org/cgi-bin/target_detail.cgi?targetID=1446063	391	72	http://www.mirdb.org/cgi-bin/mature_mir.cgi?name=hsa-miR-195-3p	C11orf1	64776	chromosome 11 open reading frame 1
hsa-miR-195-3p	MIMAT0004615	1446003	http://www.mirdb.org/cgi-bin/target_detail.cgi?targetID=1446003	392	72	http://www.mirdb.org/cgi-bin/mature_mir.cgi?name=hsa-miR-195-3p	ITGAV	3685	integrin subunit alpha V
hsa-miR-195-3p	MIMAT0004615	1445293	http://www.mirdb.org/cgi-bin/target_detail.cgi?targetID=1445293	393	72	http://www.mirdb.org/cgi-bin/mature_mir.cgi?name=hsa-miR-195-3p	CCDC117	150275	coiled-coil domain containing 117
hsa-miR-195-3p	MIMAT0004615	1445463	http://www.mirdb.org/cgi-bin/target_detail.cgi?targetID=1445463	394	72	http://www.mirdb.org/cgi-bin/mature_mir.cgi?name=hsa-miR-195-3p	DGKI	9162	diacylglycerol kinase iota
hsa-miR-195-3p	MIMAT0004615	1445384	http://www.mirdb.org/cgi-bin/target_detail.cgi?targetID=1445384	395	72	http://www.mirdb.org/cgi-bin/mature_mir.cgi?name=hsa-miR-195-3p	SMAP2	64744	small ArfGAP2
hsa-miR-195-3p	MIMAT0004615	1445411	http://www.mirdb.org/cgi-bin/target_detail.cgi?targetID=1445411	396	72	http://www.mirdb.org/cgi-bin/mature_mir.cgi?name=hsa-miR-195-3p	MYL1	4632	myosin light chain 1
hsa-miR-195-3p	MIMAT0004615	1445957	http://www.mirdb.org/cgi-bin/target_detail.cgi?targetID=1445957	397	72	http://www.mirdb.org/cgi-bin/mature_mir.cgi?name=hsa-miR-195-3p	LRIG2	9860	leucine rich repeats and immunoglobulin like domains 2
hsa-miR-195-3p	MIMAT0004615	1446072	http://www.mirdb.org/cgi-bin/target_detail.cgi?targetID=1446072	398	72	http://www.mirdb.org/cgi-bin/mature_mir.cgi?name=hsa-miR-195-3p	HLTF	6596	helicase like transcription factor
hsa-miR-195-3p	MIMAT0004615	1445677	http://www.mirdb.org/cgi-bin/target_detail.cgi?targetID=1445677	399	72	http://www.mirdb.org/cgi-bin/mature_mir.cgi?name=hsa-miR-195-3p	SNX2	6643	sorting nexin 2
hsa-miR-195-3p	MIMAT0004615	1446071	http://www.mirdb.org/cgi-bin/target_detail.cgi?targetID=1446071	400	72	http://www.mirdb.org/cgi-bin/mature_mir.cgi?name=hsa-miR-195-3p	ZSWIM6	57688	zinc finger SWIM-type containing 6
hsa-miR-195-3p	MIMAT0004615	1446141	http://www.mirdb.org/cgi-bin/target_detail.cgi?targetID=1446141	401	71	http://www.mirdb.org/cgi-bin/mature_mir.cgi?name=hsa-miR-195-3p	PRRX1	5396	paired related homeobox 1
hsa-miR-195-3p	MIMAT0004615	1445311	http://www.mirdb.org/cgi-bin/target_detail.cgi?targetID=1445311	402	71	http://www.mirdb.org/cgi-bin/mature_mir.cgi?name=hsa-miR-195-3p	SFPQ	6421	splicing factor proline and glutamine rich
hsa-miR-195-3p	MIMAT0004615	1445779	http://www.mirdb.org/cgi-bin/target_detail.cgi?targetID=1445779	403	71	http://www.mirdb.org/cgi-bin/mature_mir.cgi?name=hsa-miR-195-3p	C2orf66	401027	chromosome 2 open reading frame 66
hsa-miR-195-3p	MIMAT0004615	1445953	http://www.mirdb.org/cgi-bin/target_detail.cgi?targetID=1445953	404	71	http://www.mirdb.org/cgi-bin/mature_mir.cgi?name=hsa-miR-195-3p	AKAP7	9465	A-kinase anchoring protein 7
hsa-miR-195-3p	MIMAT0004615	1445770	http://www.mirdb.org/cgi-bin/target_detail.cgi?targetID=1445770	405	71	http://www.mirdb.org/cgi-bin/mature_mir.cgi?name=hsa-miR-195-3p	HOXA9	3205	homeobox A9
hsa-miR-195-3p	MIMAT0004615	1445841	http://www.mirdb.org/cgi-bin/target_detail.cgi?targetID=1445841	406	71	http://www.mirdb.org/cgi-bin/mature_mir.cgi?name=hsa-miR-195-3p	YWHAZ	7534	tyrosine 3-monooxygenase/tryptophan 5-monooxygenase activation protein zeta
hsa-miR-195-3p	MIMAT0004615	1445396	http://www.mirdb.org/cgi-bin/target_detail.cgi?targetID=1445396	407	71	http://www.mirdb.org/cgi-bin/mature_mir.cgi?name=hsa-miR-195-3p	AKAP11	11215	A-kinase anchoring protein 11
hsa-miR-195-3p	MIMAT0004615	1445358	http://www.mirdb.org/cgi-bin/target_detail.cgi?targetID=1445358	408	71	http://www.mirdb.org/cgi-bin/mature_mir.cgi?name=hsa-miR-195-3p	ZNF800	168850	zinc finger protein 800
hsa-miR-195-3p	MIMAT0004615	1445744	http://www.mirdb.org/cgi-bin/target_detail.cgi?targetID=1445744	409	71	http://www.mirdb.org/cgi-bin/mature_mir.cgi?name=hsa-miR-195-3p	MCCC2	64087	methylcrotonoyl-CoA carboxylase 2
hsa-miR-195-3p	MIMAT0004615	1445312	http://www.mirdb.org/cgi-bin/target_detail.cgi?targetID=1445312	410	71	http://www.mirdb.org/cgi-bin/mature_mir.cgi?name=hsa-miR-195-3p	DNAJB14	79982	DnaJ heat shock protein family (Hsp40) member B14
hsa-miR-195-3p	MIMAT0004615	1445517	http://www.mirdb.org/cgi-bin/target_detail.cgi?targetID=1445517	411	71	http://www.mirdb.org/cgi-bin/mature_mir.cgi?name=hsa-miR-195-3p	KCTD15	79047	potassium channel tetramerization domain containing 15
hsa-miR-195-3p	MIMAT0004615	1445318	http://www.mirdb.org/cgi-bin/target_detail.cgi?targetID=1445318	412	71	http://www.mirdb.org/cgi-bin/mature_mir.cgi?name=hsa-miR-195-3p	IGSF11	152404	immunoglobulin superfamily member 11
hsa-miR-195-3p	MIMAT0004615	1445352	http://www.mirdb.org/cgi-bin/target_detail.cgi?targetID=1445352	413	71	http://www.mirdb.org/cgi-bin/mature_mir.cgi?name=hsa-miR-195-3p	DKK1	22943	dickkopf WNT signaling pathway inhibitor 1
hsa-miR-195-3p	MIMAT0004615	1446038	http://www.mirdb.org/cgi-bin/target_detail.cgi?targetID=1446038	414	71	http://www.mirdb.org/cgi-bin/mature_mir.cgi?name=hsa-miR-195-3p	HS2ST1	9653	heparan sulfate 2-O-sulfotransferase 1
hsa-miR-195-3p	MIMAT0004615	1446129	http://www.mirdb.org/cgi-bin/target_detail.cgi?targetID=1446129	415	71	http://www.mirdb.org/cgi-bin/mature_mir.cgi?name=hsa-miR-195-3p	CD226	10666	CD226 molecule
hsa-miR-195-3p	MIMAT0004615	1446174	http://www.mirdb.org/cgi-bin/target_detail.cgi?targetID=1446174	416	71	http://www.mirdb.org/cgi-bin/mature_mir.cgi?name=hsa-miR-195-3p	DOCK5	80005	dedicator of cytokinesis 5
hsa-miR-195-3p	MIMAT0004615	1445739	http://www.mirdb.org/cgi-bin/target_detail.cgi?targetID=1445739	417	71	http://www.mirdb.org/cgi-bin/mature_mir.cgi?name=hsa-miR-195-3p	LRRC40	55631	leucine rich repeat containing 40
hsa-miR-195-3p	MIMAT0004615	1445936	http://www.mirdb.org/cgi-bin/target_detail.cgi?targetID=1445936	418	71	http://www.mirdb.org/cgi-bin/mature_mir.cgi?name=hsa-miR-195-3p	PTPRO	5800	protein tyrosine phosphatase, receptor type O
hsa-miR-195-3p	MIMAT0004615	1446078	http://www.mirdb.org/cgi-bin/target_detail.cgi?targetID=1446078	419	71	http://www.mirdb.org/cgi-bin/mature_mir.cgi?name=hsa-miR-195-3p	PAN3	255967	poly(A) specific ribonuclease subunit PAN3
hsa-miR-195-3p	MIMAT0004615	1445961	http://www.mirdb.org/cgi-bin/target_detail.cgi?targetID=1445961	420	71	http://www.mirdb.org/cgi-bin/mature_mir.cgi?name=hsa-miR-195-3p	GNAS	2778	GNAS complex locus
hsa-miR-195-3p	MIMAT0004615	1445672	http://www.mirdb.org/cgi-bin/target_detail.cgi?targetID=1445672	421	71	http://www.mirdb.org/cgi-bin/mature_mir.cgi?name=hsa-miR-195-3p	EVA1A	84141	eva-1 homolog A, regulator of programmed cell death
hsa-miR-195-3p	MIMAT0004615	1445904	http://www.mirdb.org/cgi-bin/target_detail.cgi?targetID=1445904	422	71	http://www.mirdb.org/cgi-bin/mature_mir.cgi?name=hsa-miR-195-3p	ZBTB21	49854	zinc finger and BTB domain containing 21
hsa-miR-195-3p	MIMAT0004615	1446151	http://www.mirdb.org/cgi-bin/target_detail.cgi?targetID=1446151	423	71	http://www.mirdb.org/cgi-bin/mature_mir.cgi?name=hsa-miR-195-3p	GABRA5	2558	gamma-aminobutyric acid type A receptor alpha5 subunit
hsa-miR-195-3p	MIMAT0004615	1445907	http://www.mirdb.org/cgi-bin/target_detail.cgi?targetID=1445907	424	71	http://www.mirdb.org/cgi-bin/mature_mir.cgi?name=hsa-miR-195-3p	TAT	6898	tyrosine aminotransferase
hsa-miR-195-3p	MIMAT0004615	1445889	http://www.mirdb.org/cgi-bin/target_detail.cgi?targetID=1445889	425	71	http://www.mirdb.org/cgi-bin/mature_mir.cgi?name=hsa-miR-195-3p	GMFB	2764	glia maturation factor beta
hsa-miR-195-3p	MIMAT0004615	1445685	http://www.mirdb.org/cgi-bin/target_detail.cgi?targetID=1445685	426	71	http://www.mirdb.org/cgi-bin/mature_mir.cgi?name=hsa-miR-195-3p	KLHL4	56062	kelch like family member 4
hsa-miR-195-3p	MIMAT0004615	1445980	http://www.mirdb.org/cgi-bin/target_detail.cgi?targetID=1445980	427	71	http://www.mirdb.org/cgi-bin/mature_mir.cgi?name=hsa-miR-195-3p	FAM114A1	92689	family with sequence similarity 114 member A1
hsa-miR-195-3p	MIMAT0004615	1445849	http://www.mirdb.org/cgi-bin/target_detail.cgi?targetID=1445849	428	71	http://www.mirdb.org/cgi-bin/mature_mir.cgi?name=hsa-miR-195-3p	FAM49B	51571	family with sequence similarity 49 member B
hsa-miR-195-3p	MIMAT0004615	1445707	http://www.mirdb.org/cgi-bin/target_detail.cgi?targetID=1445707	429	71	http://www.mirdb.org/cgi-bin/mature_mir.cgi?name=hsa-miR-195-3p	EXPH5	23086	exophilin 5
hsa-miR-195-3p	MIMAT0004615	1445642	http://www.mirdb.org/cgi-bin/target_detail.cgi?targetID=1445642	430	71	http://www.mirdb.org/cgi-bin/mature_mir.cgi?name=hsa-miR-195-3p	GNG2	54331	G protein subunit gamma 2
hsa-miR-195-3p	MIMAT0004615	1445731	http://www.mirdb.org/cgi-bin/target_detail.cgi?targetID=1445731	431	70	http://www.mirdb.org/cgi-bin/mature_mir.cgi?name=hsa-miR-195-3p	OSBPL8	114882	oxysterol binding protein like 8
hsa-miR-195-3p	MIMAT0004615	1445513	http://www.mirdb.org/cgi-bin/target_detail.cgi?targetID=1445513	432	70	http://www.mirdb.org/cgi-bin/mature_mir.cgi?name=hsa-miR-195-3p	N4BP2	55728	NEDD4 binding protein 2
hsa-miR-195-3p	MIMAT0004615	1445441	http://www.mirdb.org/cgi-bin/target_detail.cgi?targetID=1445441	433	70	http://www.mirdb.org/cgi-bin/mature_mir.cgi?name=hsa-miR-195-3p	LCA5	167691	LCA5, lebercilin
hsa-miR-195-3p	MIMAT0004615	1445752	http://www.mirdb.org/cgi-bin/target_detail.cgi?targetID=1445752	434	70	http://www.mirdb.org/cgi-bin/mature_mir.cgi?name=hsa-miR-195-3p	SAMD9L	219285	sterile alpha motif domain containing 9 like
hsa-miR-195-3p	MIMAT0004615	1445929	http://www.mirdb.org/cgi-bin/target_detail.cgi?targetID=1445929	435	70	http://www.mirdb.org/cgi-bin/mature_mir.cgi?name=hsa-miR-195-3p	SNX18	112574	sorting nexin 18
hsa-miR-195-3p	MIMAT0004615	1445922	http://www.mirdb.org/cgi-bin/target_detail.cgi?targetID=1445922	436	70	http://www.mirdb.org/cgi-bin/mature_mir.cgi?name=hsa-miR-195-3p	TRAF5	7188	TNF receptor associated factor 5
hsa-miR-195-3p	MIMAT0004615	1445391	http://www.mirdb.org/cgi-bin/target_detail.cgi?targetID=1445391	437	70	http://www.mirdb.org/cgi-bin/mature_mir.cgi?name=hsa-miR-195-3p	CYP1B1	1545	cytochrome P450 family 1 subfamily B member 1
hsa-miR-195-3p	MIMAT0004615	1445937	http://www.mirdb.org/cgi-bin/target_detail.cgi?targetID=1445937	438	70	http://www.mirdb.org/cgi-bin/mature_mir.cgi?name=hsa-miR-195-3p	AMOTL1	154810	angiomotin like 1
hsa-miR-195-3p	MIMAT0004615	1446108	http://www.mirdb.org/cgi-bin/target_detail.cgi?targetID=1446108	439	70	http://www.mirdb.org/cgi-bin/mature_mir.cgi?name=hsa-miR-195-3p	PCDH11Y	83259	protocadherin 11 Y-linked
hsa-miR-195-3p	MIMAT0004615	1445584	http://www.mirdb.org/cgi-bin/target_detail.cgi?targetID=1445584	440	70	http://www.mirdb.org/cgi-bin/mature_mir.cgi?name=hsa-miR-195-3p	FAM104B	90736	family with sequence similarity 104 member B
hsa-miR-195-3p	MIMAT0004615	1445452	http://www.mirdb.org/cgi-bin/target_detail.cgi?targetID=1445452	441	70	http://www.mirdb.org/cgi-bin/mature_mir.cgi?name=hsa-miR-195-3p	RAB6C	84084	RAB6C, member RAS oncogene family
hsa-miR-195-3p	MIMAT0004615	1445344	http://www.mirdb.org/cgi-bin/target_detail.cgi?targetID=1445344	442	70	http://www.mirdb.org/cgi-bin/mature_mir.cgi?name=hsa-miR-195-3p	TMEM155	132332	transmembrane protein 155
hsa-miR-195-3p	MIMAT0004615	1445923	http://www.mirdb.org/cgi-bin/target_detail.cgi?targetID=1445923	443	70	http://www.mirdb.org/cgi-bin/mature_mir.cgi?name=hsa-miR-195-3p	HDAC2	3066	histone deacetylase 2
hsa-miR-195-3p	MIMAT0004615	1445812	http://www.mirdb.org/cgi-bin/target_detail.cgi?targetID=1445812	444	70	http://www.mirdb.org/cgi-bin/mature_mir.cgi?name=hsa-miR-195-3p	CMKLR1	1240	chemerin chemokine-like receptor 1
hsa-miR-195-3p	MIMAT0004615	1445874	http://www.mirdb.org/cgi-bin/target_detail.cgi?targetID=1445874	445	69	http://www.mirdb.org/cgi-bin/mature_mir.cgi?name=hsa-miR-195-3p	INO80D	54891	INO80 complex subunit D
hsa-miR-195-3p	MIMAT0004615	1445899	http://www.mirdb.org/cgi-bin/target_detail.cgi?targetID=1445899	446	69	http://www.mirdb.org/cgi-bin/mature_mir.cgi?name=hsa-miR-195-3p	CDH8	1006	cadherin 8
hsa-miR-195-3p	MIMAT0004615	1445413	http://www.mirdb.org/cgi-bin/target_detail.cgi?targetID=1445413	447	69	http://www.mirdb.org/cgi-bin/mature_mir.cgi?name=hsa-miR-195-3p	TEK	7010	TEK receptor tyrosine kinase
hsa-miR-195-3p	MIMAT0004615	1445324	http://www.mirdb.org/cgi-bin/target_detail.cgi?targetID=1445324	448	69	http://www.mirdb.org/cgi-bin/mature_mir.cgi?name=hsa-miR-195-3p	SUMO3	6612	small ubiquitin-like modifier 3
hsa-miR-195-3p	MIMAT0004615	1445465	http://www.mirdb.org/cgi-bin/target_detail.cgi?targetID=1445465	449	69	http://www.mirdb.org/cgi-bin/mature_mir.cgi?name=hsa-miR-195-3p	CNTN1	1272	contactin 1
hsa-miR-195-3p	MIMAT0004615	1446057	http://www.mirdb.org/cgi-bin/target_detail.cgi?targetID=1446057	450	69	http://www.mirdb.org/cgi-bin/mature_mir.cgi?name=hsa-miR-195-3p	CAVIN2	8436	caveolae associated protein 2
hsa-miR-195-3p	MIMAT0004615	1445840	http://www.mirdb.org/cgi-bin/target_detail.cgi?targetID=1445840	451	69	http://www.mirdb.org/cgi-bin/mature_mir.cgi?name=hsa-miR-195-3p	PTPRN2	5799	protein tyrosine phosphatase, receptor type N2
hsa-miR-195-3p	MIMAT0004615	1445998	http://www.mirdb.org/cgi-bin/target_detail.cgi?targetID=1445998	452	69	http://www.mirdb.org/cgi-bin/mature_mir.cgi?name=hsa-miR-195-3p	FAM20B	9917	FAM20B, glycosaminoglycan xylosylkinase
hsa-miR-195-3p	MIMAT0004615	1446070	http://www.mirdb.org/cgi-bin/target_detail.cgi?targetID=1446070	453	69	http://www.mirdb.org/cgi-bin/mature_mir.cgi?name=hsa-miR-195-3p	RND3	390	Rho family GTPase 3
hsa-miR-195-3p	MIMAT0004615	1445773	http://www.mirdb.org/cgi-bin/target_detail.cgi?targetID=1445773	454	69	http://www.mirdb.org/cgi-bin/mature_mir.cgi?name=hsa-miR-195-3p	ZBTB38	253461	zinc finger and BTB domain containing 38
hsa-miR-195-3p	MIMAT0004615	1445857	http://www.mirdb.org/cgi-bin/target_detail.cgi?targetID=1445857	455	69	http://www.mirdb.org/cgi-bin/mature_mir.cgi?name=hsa-miR-195-3p	DNAJC3	5611	DnaJ heat shock protein family (Hsp40) member C3
hsa-miR-195-3p	MIMAT0004615	1445445	http://www.mirdb.org/cgi-bin/target_detail.cgi?targetID=1445445	456	69	http://www.mirdb.org/cgi-bin/mature_mir.cgi?name=hsa-miR-195-3p	COX15	1355	cytochrome c oxidase assembly homolog COX15
hsa-miR-195-3p	MIMAT0004615	1445690	http://www.mirdb.org/cgi-bin/target_detail.cgi?targetID=1445690	457	69	http://www.mirdb.org/cgi-bin/mature_mir.cgi?name=hsa-miR-195-3p	BMP2K	55589	BMP2 inducible kinase
hsa-miR-195-3p	MIMAT0004615	1445645	http://www.mirdb.org/cgi-bin/target_detail.cgi?targetID=1445645	458	69	http://www.mirdb.org/cgi-bin/mature_mir.cgi?name=hsa-miR-195-3p	C18orf65	400658	chromosome 18 open reading frame 65
hsa-miR-195-3p	MIMAT0004615	1445618	http://www.mirdb.org/cgi-bin/target_detail.cgi?targetID=1445618	459	69	http://www.mirdb.org/cgi-bin/mature_mir.cgi?name=hsa-miR-195-3p	GUCY1A1	2982	guanylate cyclase 1 soluble subunit alpha 1
hsa-miR-195-3p	MIMAT0004615	1445736	http://www.mirdb.org/cgi-bin/target_detail.cgi?targetID=1445736	460	69	http://www.mirdb.org/cgi-bin/mature_mir.cgi?name=hsa-miR-195-3p	INTS6	26512	integrator complex subunit 6
hsa-miR-195-3p	MIMAT0004615	1445476	http://www.mirdb.org/cgi-bin/target_detail.cgi?targetID=1445476	461	69	http://www.mirdb.org/cgi-bin/mature_mir.cgi?name=hsa-miR-195-3p	C14orf119	55017	chromosome 14 open reading frame 119
hsa-miR-195-3p	MIMAT0004615	1445490	http://www.mirdb.org/cgi-bin/target_detail.cgi?targetID=1445490	462	69	http://www.mirdb.org/cgi-bin/mature_mir.cgi?name=hsa-miR-195-3p	RNF144A	9781	ring finger protein 144A
hsa-miR-195-3p	MIMAT0004615	1446160	http://www.mirdb.org/cgi-bin/target_detail.cgi?targetID=1446160	463	69	http://www.mirdb.org/cgi-bin/mature_mir.cgi?name=hsa-miR-195-3p	MAP3K2	10746	mitogen-activated protein kinase kinase kinase 2
hsa-miR-195-3p	MIMAT0004615	1446121	http://www.mirdb.org/cgi-bin/target_detail.cgi?targetID=1446121	464	68	http://www.mirdb.org/cgi-bin/mature_mir.cgi?name=hsa-miR-195-3p	TMEM248	55069	transmembrane protein 248
hsa-miR-195-3p	MIMAT0004615	1446080	http://www.mirdb.org/cgi-bin/target_detail.cgi?targetID=1446080	465	68	http://www.mirdb.org/cgi-bin/mature_mir.cgi?name=hsa-miR-195-3p	PCDHA2	56146	protocadherin alpha 2
hsa-miR-195-3p	MIMAT0004615	1445882	http://www.mirdb.org/cgi-bin/target_detail.cgi?targetID=1445882	466	68	http://www.mirdb.org/cgi-bin/mature_mir.cgi?name=hsa-miR-195-3p	KIF18A	81930	kinesin family member 18A
hsa-miR-195-3p	MIMAT0004615	1445298	http://www.mirdb.org/cgi-bin/target_detail.cgi?targetID=1445298	467	68	http://www.mirdb.org/cgi-bin/mature_mir.cgi?name=hsa-miR-195-3p	WDHD1	11169	WD repeat and HMG-box DNA binding protein 1
hsa-miR-195-3p	MIMAT0004615	1445549	http://www.mirdb.org/cgi-bin/target_detail.cgi?targetID=1445549	468	68	http://www.mirdb.org/cgi-bin/mature_mir.cgi?name=hsa-miR-195-3p	TEX2	55852	testis expressed 2
hsa-miR-195-3p	MIMAT0004615	1446032	http://www.mirdb.org/cgi-bin/target_detail.cgi?targetID=1446032	469	68	http://www.mirdb.org/cgi-bin/mature_mir.cgi?name=hsa-miR-195-3p	FRS2	10818	fibroblast growth factor receptor substrate 2
hsa-miR-195-3p	MIMAT0004615	1445612	http://www.mirdb.org/cgi-bin/target_detail.cgi?targetID=1445612	470	68	http://www.mirdb.org/cgi-bin/mature_mir.cgi?name=hsa-miR-195-3p	QSOX2	169714	quiescin sulfhydryl oxidase 2
hsa-miR-195-3p	MIMAT0004615	1446102	http://www.mirdb.org/cgi-bin/target_detail.cgi?targetID=1446102	471	68	http://www.mirdb.org/cgi-bin/mature_mir.cgi?name=hsa-miR-195-3p	TRPM7	54822	transient receptor potential cation channel subfamily M member 7
hsa-miR-195-3p	MIMAT0004615	1445662	http://www.mirdb.org/cgi-bin/target_detail.cgi?targetID=1445662	472	68	http://www.mirdb.org/cgi-bin/mature_mir.cgi?name=hsa-miR-195-3p	WDR72	256764	WD repeat domain 72
hsa-miR-195-3p	MIMAT0004615	1445794	http://www.mirdb.org/cgi-bin/target_detail.cgi?targetID=1445794	473	68	http://www.mirdb.org/cgi-bin/mature_mir.cgi?name=hsa-miR-195-3p	DOCK7	85440	dedicator of cytokinesis 7
hsa-miR-195-3p	MIMAT0004615	1445796	http://www.mirdb.org/cgi-bin/target_detail.cgi?targetID=1445796	474	68	http://www.mirdb.org/cgi-bin/mature_mir.cgi?name=hsa-miR-195-3p	ARHGAP23	57636	Rho GTPase activating protein 23
hsa-miR-195-3p	MIMAT0004615	1445678	http://www.mirdb.org/cgi-bin/target_detail.cgi?targetID=1445678	475	68	http://www.mirdb.org/cgi-bin/mature_mir.cgi?name=hsa-miR-195-3p	NR5A2	2494	nuclear receptor subfamily 5 group A member 2
hsa-miR-195-3p	MIMAT0004615	1445987	http://www.mirdb.org/cgi-bin/target_detail.cgi?targetID=1445987	476	68	http://www.mirdb.org/cgi-bin/mature_mir.cgi?name=hsa-miR-195-3p	HMGCS2	3158	3-hydroxy-3-methylglutaryl-CoA synthase 2
hsa-miR-195-3p	MIMAT0004615	1445963	http://www.mirdb.org/cgi-bin/target_detail.cgi?targetID=1445963	477	68	http://www.mirdb.org/cgi-bin/mature_mir.cgi?name=hsa-miR-195-3p	CCDC50	152137	coiled-coil domain containing 50
hsa-miR-195-3p	MIMAT0004615	1445390	http://www.mirdb.org/cgi-bin/target_detail.cgi?targetID=1445390	478	68	http://www.mirdb.org/cgi-bin/mature_mir.cgi?name=hsa-miR-195-3p	CDKL5	6792	cyclin dependent kinase like 5
hsa-miR-195-3p	MIMAT0004615	1445521	http://www.mirdb.org/cgi-bin/target_detail.cgi?targetID=1445521	479	68	http://www.mirdb.org/cgi-bin/mature_mir.cgi?name=hsa-miR-195-3p	ATP8B2	57198	ATPase phospholipid transporting 8B2
hsa-miR-195-3p	MIMAT0004615	1445299	http://www.mirdb.org/cgi-bin/target_detail.cgi?targetID=1445299	480	68	http://www.mirdb.org/cgi-bin/mature_mir.cgi?name=hsa-miR-195-3p	NSL1	25936	NSL1, MIS12 kinetochore complex component
hsa-miR-195-3p	MIMAT0004615	1445758	http://www.mirdb.org/cgi-bin/target_detail.cgi?targetID=1445758	481	68	http://www.mirdb.org/cgi-bin/mature_mir.cgi?name=hsa-miR-195-3p	PICALM	8301	phosphatidylinositol binding clathrin assembly protein
hsa-miR-195-3p	MIMAT0004615	1445523	http://www.mirdb.org/cgi-bin/target_detail.cgi?targetID=1445523	482	68	http://www.mirdb.org/cgi-bin/mature_mir.cgi?name=hsa-miR-195-3p	MTF1	4520	metal regulatory transcription factor 1
hsa-miR-195-3p	MIMAT0004615	1445527	http://www.mirdb.org/cgi-bin/target_detail.cgi?targetID=1445527	483	68	http://www.mirdb.org/cgi-bin/mature_mir.cgi?name=hsa-miR-195-3p	MEP1A	4224	meprin A subunit alpha
hsa-miR-195-3p	MIMAT0004615	1446163	http://www.mirdb.org/cgi-bin/target_detail.cgi?targetID=1446163	484	68	http://www.mirdb.org/cgi-bin/mature_mir.cgi?name=hsa-miR-195-3p	ADGRF1	266977	adhesion G protein-coupled receptor F1
hsa-miR-195-3p	MIMAT0004615	1445541	http://www.mirdb.org/cgi-bin/target_detail.cgi?targetID=1445541	485	67	http://www.mirdb.org/cgi-bin/mature_mir.cgi?name=hsa-miR-195-3p	SLC26A4	5172	solute carrier family 26 member 4
hsa-miR-195-3p	MIMAT0004615	1445733	http://www.mirdb.org/cgi-bin/target_detail.cgi?targetID=1445733	486	67	http://www.mirdb.org/cgi-bin/mature_mir.cgi?name=hsa-miR-195-3p	FPGT	8790	fucose-1-phosphate guanylyltransferase
hsa-miR-195-3p	MIMAT0004615	1446135	http://www.mirdb.org/cgi-bin/target_detail.cgi?targetID=1446135	487	67	http://www.mirdb.org/cgi-bin/mature_mir.cgi?name=hsa-miR-195-3p	DGKH	160851	diacylglycerol kinase eta
hsa-miR-195-3p	MIMAT0004615	1445671	http://www.mirdb.org/cgi-bin/target_detail.cgi?targetID=1445671	488	67	http://www.mirdb.org/cgi-bin/mature_mir.cgi?name=hsa-miR-195-3p	SEC24A	10802	SEC24 homolog A, COPII coat complex component
hsa-miR-195-3p	MIMAT0004615	1445989	http://www.mirdb.org/cgi-bin/target_detail.cgi?targetID=1445989	489	67	http://www.mirdb.org/cgi-bin/mature_mir.cgi?name=hsa-miR-195-3p	HHLA1	10086	HERV-H LTR-associating 1
hsa-miR-195-3p	MIMAT0004615	1445574	http://www.mirdb.org/cgi-bin/target_detail.cgi?targetID=1445574	490	67	http://www.mirdb.org/cgi-bin/mature_mir.cgi?name=hsa-miR-195-3p	AUH	549	AU RNA binding methylglutaconyl-CoA hydratase
hsa-miR-195-3p	MIMAT0004615	1445738	http://www.mirdb.org/cgi-bin/target_detail.cgi?targetID=1445738	491	67	http://www.mirdb.org/cgi-bin/mature_mir.cgi?name=hsa-miR-195-3p	RAB22A	57403	RAB22A, member RAS oncogene family
hsa-miR-195-3p	MIMAT0004615	1445592	http://www.mirdb.org/cgi-bin/target_detail.cgi?targetID=1445592	492	67	http://www.mirdb.org/cgi-bin/mature_mir.cgi?name=hsa-miR-195-3p	HIF1A	3091	hypoxia inducible factor 1 subunit alpha
hsa-miR-195-3p	MIMAT0004615	1445400	http://www.mirdb.org/cgi-bin/target_detail.cgi?targetID=1445400	493	67	http://www.mirdb.org/cgi-bin/mature_mir.cgi?name=hsa-miR-195-3p	NACC1	112939	nucleus accumbens associated 1
hsa-miR-195-3p	MIMAT0004615	1445859	http://www.mirdb.org/cgi-bin/target_detail.cgi?targetID=1445859	494	67	http://www.mirdb.org/cgi-bin/mature_mir.cgi?name=hsa-miR-195-3p	RNF11	26994	ring finger protein 11
hsa-miR-195-3p	MIMAT0004615	1445760	http://www.mirdb.org/cgi-bin/target_detail.cgi?targetID=1445760	495	66	http://www.mirdb.org/cgi-bin/mature_mir.cgi?name=hsa-miR-195-3p	TAF15	8148	TATA-box binding protein associated factor 15
hsa-miR-195-3p	MIMAT0004615	1446046	http://www.mirdb.org/cgi-bin/target_detail.cgi?targetID=1446046	496	66	http://www.mirdb.org/cgi-bin/mature_mir.cgi?name=hsa-miR-195-3p	C8orf37	157657	chromosome 8 open reading frame 37
hsa-miR-195-3p	MIMAT0004615	1445622	http://www.mirdb.org/cgi-bin/target_detail.cgi?targetID=1445622	497	66	http://www.mirdb.org/cgi-bin/mature_mir.cgi?name=hsa-miR-195-3p	C17orf77	146723	chromosome 17 open reading frame 77
hsa-miR-195-3p	MIMAT0004615	1446150	http://www.mirdb.org/cgi-bin/target_detail.cgi?targetID=1446150	498	66	http://www.mirdb.org/cgi-bin/mature_mir.cgi?name=hsa-miR-195-3p	LYPLA1	10434	lysophospholipase 1
hsa-miR-195-3p	MIMAT0004615	1445850	http://www.mirdb.org/cgi-bin/target_detail.cgi?targetID=1445850	499	66	http://www.mirdb.org/cgi-bin/mature_mir.cgi?name=hsa-miR-195-3p	HNF4G	3174	hepatocyte nuclear factor 4 gamma
hsa-miR-195-3p	MIMAT0004615	1445345	http://www.mirdb.org/cgi-bin/target_detail.cgi?targetID=1445345	500	66	http://www.mirdb.org/cgi-bin/mature_mir.cgi?name=hsa-miR-195-3p	THAP2	83591	THAP domain containing 2
hsa-miR-195-3p	MIMAT0004615	1445806	http://www.mirdb.org/cgi-bin/target_detail.cgi?targetID=1445806	501	66	http://www.mirdb.org/cgi-bin/mature_mir.cgi?name=hsa-miR-195-3p	GRIP1	23426	glutamate receptor interacting protein 1
hsa-miR-195-3p	MIMAT0004615	1445382	http://www.mirdb.org/cgi-bin/target_detail.cgi?targetID=1445382	502	66	http://www.mirdb.org/cgi-bin/mature_mir.cgi?name=hsa-miR-195-3p	CD9	928	CD9 molecule
hsa-miR-195-3p	MIMAT0004615	1446036	http://www.mirdb.org/cgi-bin/target_detail.cgi?targetID=1446036	503	66	http://www.mirdb.org/cgi-bin/mature_mir.cgi?name=hsa-miR-195-3p	JADE2	23338	jade family PHD finger 2
hsa-miR-195-3p	MIMAT0004615	1445444	http://www.mirdb.org/cgi-bin/target_detail.cgi?targetID=1445444	504	66	http://www.mirdb.org/cgi-bin/mature_mir.cgi?name=hsa-miR-195-3p	FNDC1	84624	fibronectin type III domain containing 1
hsa-miR-195-3p	MIMAT0004615	1445333	http://www.mirdb.org/cgi-bin/target_detail.cgi?targetID=1445333	505	66	http://www.mirdb.org/cgi-bin/mature_mir.cgi?name=hsa-miR-195-3p	IMPA1	3612	inositol monophosphatase 1
hsa-miR-195-3p	MIMAT0004615	1446093	http://www.mirdb.org/cgi-bin/target_detail.cgi?targetID=1446093	506	66	http://www.mirdb.org/cgi-bin/mature_mir.cgi?name=hsa-miR-195-3p	CTNNAL1	8727	catenin alpha like 1
hsa-miR-195-3p	MIMAT0004615	1445464	http://www.mirdb.org/cgi-bin/target_detail.cgi?targetID=1445464	507	66	http://www.mirdb.org/cgi-bin/mature_mir.cgi?name=hsa-miR-195-3p	ITGA2	3673	integrin subunit alpha 2
hsa-miR-195-3p	MIMAT0004615	1446012	http://www.mirdb.org/cgi-bin/target_detail.cgi?targetID=1446012	508	66	http://www.mirdb.org/cgi-bin/mature_mir.cgi?name=hsa-miR-195-3p	CCP110	9738	centriolar coiled-coil protein 110
hsa-miR-195-3p	MIMAT0004615	1445534	http://www.mirdb.org/cgi-bin/target_detail.cgi?targetID=1445534	509	66	http://www.mirdb.org/cgi-bin/mature_mir.cgi?name=hsa-miR-195-3p	ARID5B	84159	AT-rich interaction domain 5B
hsa-miR-195-3p	MIMAT0004615	1445762	http://www.mirdb.org/cgi-bin/target_detail.cgi?targetID=1445762	510	65	http://www.mirdb.org/cgi-bin/mature_mir.cgi?name=hsa-miR-195-3p	RAB11FIP2	22841	RAB11 family interacting protein 2
hsa-miR-195-3p	MIMAT0004615	1446025	http://www.mirdb.org/cgi-bin/target_detail.cgi?targetID=1446025	511	65	http://www.mirdb.org/cgi-bin/mature_mir.cgi?name=hsa-miR-195-3p	HERC3	8916	HECT and RLD domain containing E3 ubiquitin protein ligase 3
hsa-miR-195-3p	MIMAT0004615	1445919	http://www.mirdb.org/cgi-bin/target_detail.cgi?targetID=1445919	512	65	http://www.mirdb.org/cgi-bin/mature_mir.cgi?name=hsa-miR-195-3p	LAMP2	3920	lysosomal associated membrane protein 2
hsa-miR-195-3p	MIMAT0004615	1445508	http://www.mirdb.org/cgi-bin/target_detail.cgi?targetID=1445508	513	65	http://www.mirdb.org/cgi-bin/mature_mir.cgi?name=hsa-miR-195-3p	ARHGAP29	9411	Rho GTPase activating protein 29
hsa-miR-195-3p	MIMAT0004615	1446155	http://www.mirdb.org/cgi-bin/target_detail.cgi?targetID=1446155	514	65	http://www.mirdb.org/cgi-bin/mature_mir.cgi?name=hsa-miR-195-3p	NCAPG2	54892	non-SMC condensin II complex subunit G2
hsa-miR-195-3p	MIMAT0004615	1445734	http://www.mirdb.org/cgi-bin/target_detail.cgi?targetID=1445734	515	65	http://www.mirdb.org/cgi-bin/mature_mir.cgi?name=hsa-miR-195-3p	PCDHB4	56131	protocadherin beta 4
hsa-miR-195-3p	MIMAT0004615	1445492	http://www.mirdb.org/cgi-bin/target_detail.cgi?targetID=1445492	516	65	http://www.mirdb.org/cgi-bin/mature_mir.cgi?name=hsa-miR-195-3p	TSPYL1	7259	TSPY like 1
hsa-miR-195-3p	MIMAT0004615	1445798	http://www.mirdb.org/cgi-bin/target_detail.cgi?targetID=1445798	517	65	http://www.mirdb.org/cgi-bin/mature_mir.cgi?name=hsa-miR-195-3p	TRPS1	7227	transcriptional repressor GATA binding 1
hsa-miR-195-3p	MIMAT0004615	1445793	http://www.mirdb.org/cgi-bin/target_detail.cgi?targetID=1445793	518	65	http://www.mirdb.org/cgi-bin/mature_mir.cgi?name=hsa-miR-195-3p	NOL10	79954	nucleolar protein 10
hsa-miR-195-3p	MIMAT0004615	1446134	http://www.mirdb.org/cgi-bin/target_detail.cgi?targetID=1446134	519	65	http://www.mirdb.org/cgi-bin/mature_mir.cgi?name=hsa-miR-195-3p	STX3	6809	syntaxin 3
hsa-miR-195-3p	MIMAT0004615	1445901	http://www.mirdb.org/cgi-bin/target_detail.cgi?targetID=1445901	520	65	http://www.mirdb.org/cgi-bin/mature_mir.cgi?name=hsa-miR-195-3p	OGFRL1	79627	opioid growth factor receptor like 1
hsa-miR-195-3p	MIMAT0004615	1445354	http://www.mirdb.org/cgi-bin/target_detail.cgi?targetID=1445354	521	65	http://www.mirdb.org/cgi-bin/mature_mir.cgi?name=hsa-miR-195-3p	CAMK1D	57118	calcium/calmodulin dependent protein kinase ID
hsa-miR-195-3p	MIMAT0004615	1446146	http://www.mirdb.org/cgi-bin/target_detail.cgi?targetID=1446146	522	65	http://www.mirdb.org/cgi-bin/mature_mir.cgi?name=hsa-miR-195-3p	MON2	23041	MON2 homolog, regulator of endosome-to-Golgi trafficking
hsa-miR-195-3p	MIMAT0004615	1445558	http://www.mirdb.org/cgi-bin/target_detail.cgi?targetID=1445558	523	65	http://www.mirdb.org/cgi-bin/mature_mir.cgi?name=hsa-miR-195-3p	CDK13	8621	cyclin dependent kinase 13
hsa-miR-195-3p	MIMAT0004615	1446109	http://www.mirdb.org/cgi-bin/target_detail.cgi?targetID=1446109	524	65	http://www.mirdb.org/cgi-bin/mature_mir.cgi?name=hsa-miR-195-3p	RGS4	5999	regulator of G protein signaling 4
hsa-miR-195-3p	MIMAT0004615	1445771	http://www.mirdb.org/cgi-bin/target_detail.cgi?targetID=1445771	525	65	http://www.mirdb.org/cgi-bin/mature_mir.cgi?name=hsa-miR-195-3p	RUNX2	860	runt related transcription factor 2
hsa-miR-195-3p	MIMAT0004615	1445639	http://www.mirdb.org/cgi-bin/target_detail.cgi?targetID=1445639	526	65	http://www.mirdb.org/cgi-bin/mature_mir.cgi?name=hsa-miR-195-3p	CEP63	80254	centrosomal protein 63
hsa-miR-195-3p	MIMAT0004615	1446081	http://www.mirdb.org/cgi-bin/target_detail.cgi?targetID=1446081	527	65	http://www.mirdb.org/cgi-bin/mature_mir.cgi?name=hsa-miR-195-3p	PLN	5350	phospholamban
hsa-miR-195-3p	MIMAT0004615	1445897	http://www.mirdb.org/cgi-bin/target_detail.cgi?targetID=1445897	528	64	http://www.mirdb.org/cgi-bin/mature_mir.cgi?name=hsa-miR-195-3p	TNFAIP6	7130	TNF alpha induced protein 6
hsa-miR-195-3p	MIMAT0004615	1445377	http://www.mirdb.org/cgi-bin/target_detail.cgi?targetID=1445377	529	64	http://www.mirdb.org/cgi-bin/mature_mir.cgi?name=hsa-miR-195-3p	CCL28	56477	C-C motif chemokine ligand 28
hsa-miR-195-3p	MIMAT0004615	1445608	http://www.mirdb.org/cgi-bin/target_detail.cgi?targetID=1445608	530	64	http://www.mirdb.org/cgi-bin/mature_mir.cgi?name=hsa-miR-195-3p	RAB3C	115827	RAB3C, member RAS oncogene family
hsa-miR-195-3p	MIMAT0004615	1445294	http://www.mirdb.org/cgi-bin/target_detail.cgi?targetID=1445294	531	64	http://www.mirdb.org/cgi-bin/mature_mir.cgi?name=hsa-miR-195-3p	MRE11	4361	MRE11 homolog, double strand break repair nuclease
hsa-miR-195-3p	MIMAT0004615	1445906	http://www.mirdb.org/cgi-bin/target_detail.cgi?targetID=1445906	532	64	http://www.mirdb.org/cgi-bin/mature_mir.cgi?name=hsa-miR-195-3p	SPTLC1	10558	serine palmitoyltransferase long chain base subunit 1
hsa-miR-195-3p	MIMAT0004615	1446019	http://www.mirdb.org/cgi-bin/target_detail.cgi?targetID=1446019	533	64	http://www.mirdb.org/cgi-bin/mature_mir.cgi?name=hsa-miR-195-3p	TM9SF3	56889	transmembrane 9 superfamily member 3
hsa-miR-195-3p	MIMAT0004615	1446105	http://www.mirdb.org/cgi-bin/target_detail.cgi?targetID=1446105	534	64	http://www.mirdb.org/cgi-bin/mature_mir.cgi?name=hsa-miR-195-3p	SECISBP2L	9728	SECIS binding protein 2 like
hsa-miR-195-3p	MIMAT0004615	1446103	http://www.mirdb.org/cgi-bin/target_detail.cgi?targetID=1446103	535	64	http://www.mirdb.org/cgi-bin/mature_mir.cgi?name=hsa-miR-195-3p	HPN	3249	hepsin
hsa-miR-195-3p	MIMAT0004615	1445629	http://www.mirdb.org/cgi-bin/target_detail.cgi?targetID=1445629	536	64	http://www.mirdb.org/cgi-bin/mature_mir.cgi?name=hsa-miR-195-3p	CDK6	1021	cyclin dependent kinase 6
hsa-miR-195-3p	MIMAT0004615	1445848	http://www.mirdb.org/cgi-bin/target_detail.cgi?targetID=1445848	537	64	http://www.mirdb.org/cgi-bin/mature_mir.cgi?name=hsa-miR-195-3p	TBC1D3H	729877	TBC1 domain family member 3H
hsa-miR-195-3p	MIMAT0004615	1446042	http://www.mirdb.org/cgi-bin/target_detail.cgi?targetID=1446042	538	64	http://www.mirdb.org/cgi-bin/mature_mir.cgi?name=hsa-miR-195-3p	SHANK2	22941	SH3 and multiple ankyrin repeat domains 2
hsa-miR-195-3p	MIMAT0004615	1445379	http://www.mirdb.org/cgi-bin/target_detail.cgi?targetID=1445379	539	64	http://www.mirdb.org/cgi-bin/mature_mir.cgi?name=hsa-miR-195-3p	SLC4A7	9497	solute carrier family 4 member 7
hsa-miR-195-3p	MIMAT0004615	1445693	http://www.mirdb.org/cgi-bin/target_detail.cgi?targetID=1445693	540	64	http://www.mirdb.org/cgi-bin/mature_mir.cgi?name=hsa-miR-195-3p	ZC3HAV1	56829	zinc finger CCCH-type containing, antiviral 1
hsa-miR-195-3p	MIMAT0004615	1445341	http://www.mirdb.org/cgi-bin/target_detail.cgi?targetID=1445341	541	64	http://www.mirdb.org/cgi-bin/mature_mir.cgi?name=hsa-miR-195-3p	PDP2	57546	pyruvate dehyrogenase phosphatase catalytic subunit 2
hsa-miR-195-3p	MIMAT0004615	1445591	http://www.mirdb.org/cgi-bin/target_detail.cgi?targetID=1445591	542	64	http://www.mirdb.org/cgi-bin/mature_mir.cgi?name=hsa-miR-195-3p	LPGAT1	9926	lysophosphatidylglycerol acyltransferase 1
hsa-miR-195-3p	MIMAT0004615	1446077	http://www.mirdb.org/cgi-bin/target_detail.cgi?targetID=1446077	543	64	http://www.mirdb.org/cgi-bin/mature_mir.cgi?name=hsa-miR-195-3p	FOXR2	139628	forkhead box R2
hsa-miR-195-3p	MIMAT0004615	1445407	http://www.mirdb.org/cgi-bin/target_detail.cgi?targetID=1445407	544	64	http://www.mirdb.org/cgi-bin/mature_mir.cgi?name=hsa-miR-195-3p	ARHGEF6	9459	Rac/Cdc42 guanine nucleotide exchange factor 6
hsa-miR-195-3p	MIMAT0004615	1445955	http://www.mirdb.org/cgi-bin/target_detail.cgi?targetID=1445955	545	64	http://www.mirdb.org/cgi-bin/mature_mir.cgi?name=hsa-miR-195-3p	WFDC8	90199	WAP four-disulfide core domain 8
hsa-miR-195-3p	MIMAT0004615	1445827	http://www.mirdb.org/cgi-bin/target_detail.cgi?targetID=1445827	546	64	http://www.mirdb.org/cgi-bin/mature_mir.cgi?name=hsa-miR-195-3p	GOLT1B	51026	golgi transport 1B
hsa-miR-195-3p	MIMAT0004615	1445409	http://www.mirdb.org/cgi-bin/target_detail.cgi?targetID=1445409	547	64	http://www.mirdb.org/cgi-bin/mature_mir.cgi?name=hsa-miR-195-3p	ARMH4	145407	armadillo-like helical domain containing 4
hsa-miR-195-3p	MIMAT0004615	1445332	http://www.mirdb.org/cgi-bin/target_detail.cgi?targetID=1445332	548	64	http://www.mirdb.org/cgi-bin/mature_mir.cgi?name=hsa-miR-195-3p	PCK1	5105	phosphoenolpyruvate carboxykinase 1
hsa-miR-195-3p	MIMAT0004615	1445686	http://www.mirdb.org/cgi-bin/target_detail.cgi?targetID=1445686	549	63	http://www.mirdb.org/cgi-bin/mature_mir.cgi?name=hsa-miR-195-3p	TSHZ2	128553	teashirt zinc finger homeobox 2
hsa-miR-195-3p	MIMAT0004615	1446086	http://www.mirdb.org/cgi-bin/target_detail.cgi?targetID=1446086	550	63	http://www.mirdb.org/cgi-bin/mature_mir.cgi?name=hsa-miR-195-3p	IQCH	64799	IQ motif containing H
hsa-miR-195-3p	MIMAT0004615	1445347	http://www.mirdb.org/cgi-bin/target_detail.cgi?targetID=1445347	551	63	http://www.mirdb.org/cgi-bin/mature_mir.cgi?name=hsa-miR-195-3p	EFCAB1	79645	EF-hand calcium binding domain 1
hsa-miR-195-3p	MIMAT0004615	1445369	http://www.mirdb.org/cgi-bin/target_detail.cgi?targetID=1445369	552	63	http://www.mirdb.org/cgi-bin/mature_mir.cgi?name=hsa-miR-195-3p	GPATCH2L	55668	G-patch domain containing 2 like
hsa-miR-195-3p	MIMAT0004615	1445786	http://www.mirdb.org/cgi-bin/target_detail.cgi?targetID=1445786	553	63	http://www.mirdb.org/cgi-bin/mature_mir.cgi?name=hsa-miR-195-3p	TAB3	257397	TGF-beta activated kinase 1 (MAP3K7) binding protein 3
hsa-miR-195-3p	MIMAT0004615	1445536	http://www.mirdb.org/cgi-bin/target_detail.cgi?targetID=1445536	554	63	http://www.mirdb.org/cgi-bin/mature_mir.cgi?name=hsa-miR-195-3p	XK	7504	X-linked Kx blood group
hsa-miR-195-3p	MIMAT0004615	1445894	http://www.mirdb.org/cgi-bin/target_detail.cgi?targetID=1445894	555	63	http://www.mirdb.org/cgi-bin/mature_mir.cgi?name=hsa-miR-195-3p	PGAP1	80055	post-GPI attachment to proteins 1
hsa-miR-195-3p	MIMAT0004615	1445432	http://www.mirdb.org/cgi-bin/target_detail.cgi?targetID=1445432	556	63	http://www.mirdb.org/cgi-bin/mature_mir.cgi?name=hsa-miR-195-3p	RTKN2	219790	rhotekin 2
hsa-miR-195-3p	MIMAT0004615	1445461	http://www.mirdb.org/cgi-bin/target_detail.cgi?targetID=1445461	557	63	http://www.mirdb.org/cgi-bin/mature_mir.cgi?name=hsa-miR-195-3p	KDM1B	221656	lysine demethylase 1B
hsa-miR-195-3p	MIMAT0004615	1445439	http://www.mirdb.org/cgi-bin/target_detail.cgi?targetID=1445439	558	63	http://www.mirdb.org/cgi-bin/mature_mir.cgi?name=hsa-miR-195-3p	RNF6	6049	ring finger protein 6
hsa-miR-195-3p	MIMAT0004615	1446026	http://www.mirdb.org/cgi-bin/target_detail.cgi?targetID=1446026	559	63	http://www.mirdb.org/cgi-bin/mature_mir.cgi?name=hsa-miR-195-3p	CPS1	1373	carbamoyl-phosphate synthase 1
hsa-miR-195-3p	MIMAT0004615	1445742	http://www.mirdb.org/cgi-bin/target_detail.cgi?targetID=1445742	560	63	http://www.mirdb.org/cgi-bin/mature_mir.cgi?name=hsa-miR-195-3p	NAIP	4671	NLR family apoptosis inhibitory protein
hsa-miR-195-3p	MIMAT0004615	1445717	http://www.mirdb.org/cgi-bin/target_detail.cgi?targetID=1445717	561	63	http://www.mirdb.org/cgi-bin/mature_mir.cgi?name=hsa-miR-195-3p	SASS6	163786	SAS-6 centriolar assembly protein
hsa-miR-195-3p	MIMAT0004615	1445723	http://www.mirdb.org/cgi-bin/target_detail.cgi?targetID=1445723	562	63	http://www.mirdb.org/cgi-bin/mature_mir.cgi?name=hsa-miR-195-3p	RAB39A	54734	RAB39A, member RAS oncogene family
hsa-miR-195-3p	MIMAT0004615	1445838	http://www.mirdb.org/cgi-bin/target_detail.cgi?targetID=1445838	563	62	http://www.mirdb.org/cgi-bin/mature_mir.cgi?name=hsa-miR-195-3p	SYVN1	84447	synoviolin 1
hsa-miR-195-3p	MIMAT0004615	1445692	http://www.mirdb.org/cgi-bin/target_detail.cgi?targetID=1445692	564	62	http://www.mirdb.org/cgi-bin/mature_mir.cgi?name=hsa-miR-195-3p	C2orf73	129852	chromosome 2 open reading frame 73
hsa-miR-195-3p	MIMAT0004615	1445986	http://www.mirdb.org/cgi-bin/target_detail.cgi?targetID=1445986	565	62	http://www.mirdb.org/cgi-bin/mature_mir.cgi?name=hsa-miR-195-3p	SF3B6	51639	splicing factor 3b subunit 6
hsa-miR-195-3p	MIMAT0004615	1446180	http://www.mirdb.org/cgi-bin/target_detail.cgi?targetID=1446180	566	62	http://www.mirdb.org/cgi-bin/mature_mir.cgi?name=hsa-miR-195-3p	DBF4	10926	DBF4 zinc finger
hsa-miR-195-3p	MIMAT0004615	1446184	http://www.mirdb.org/cgi-bin/target_detail.cgi?targetID=1446184	567	62	http://www.mirdb.org/cgi-bin/mature_mir.cgi?name=hsa-miR-195-3p	NAPEPLD	222236	N-acyl phosphatidylethanolamine phospholipase D
hsa-miR-195-3p	MIMAT0004615	1445538	http://www.mirdb.org/cgi-bin/target_detail.cgi?targetID=1445538	568	62	http://www.mirdb.org/cgi-bin/mature_mir.cgi?name=hsa-miR-195-3p	PHIP	55023	pleckstrin homology domain interacting protein
hsa-miR-195-3p	MIMAT0004615	1446130	http://www.mirdb.org/cgi-bin/target_detail.cgi?targetID=1446130	569	62	http://www.mirdb.org/cgi-bin/mature_mir.cgi?name=hsa-miR-195-3p	SNRNP48	154007	small nuclear ribonucleoprotein U11/U12 subunit 48
hsa-miR-195-3p	MIMAT0004615	1446008	http://www.mirdb.org/cgi-bin/target_detail.cgi?targetID=1446008	570	62	http://www.mirdb.org/cgi-bin/mature_mir.cgi?name=hsa-miR-195-3p	NYAP2	57624	neuronal tyrosine-phosphorylated phosphoinositide-3-kinase adaptor 2
hsa-miR-195-3p	MIMAT0004615	1445357	http://www.mirdb.org/cgi-bin/target_detail.cgi?targetID=1445357	571	62	http://www.mirdb.org/cgi-bin/mature_mir.cgi?name=hsa-miR-195-3p	TAF5L	27097	TATA-box binding protein associated factor 5 like
hsa-miR-195-3p	MIMAT0004615	1445992	http://www.mirdb.org/cgi-bin/target_detail.cgi?targetID=1445992	572	62	http://www.mirdb.org/cgi-bin/mature_mir.cgi?name=hsa-miR-195-3p	ACTN1	87	actinin alpha 1
hsa-miR-195-3p	MIMAT0004615	1446085	http://www.mirdb.org/cgi-bin/target_detail.cgi?targetID=1446085	573	62	http://www.mirdb.org/cgi-bin/mature_mir.cgi?name=hsa-miR-195-3p	BCAS2	10286	BCAS2, pre-mRNA processing factor
hsa-miR-195-3p	MIMAT0004615	1445862	http://www.mirdb.org/cgi-bin/target_detail.cgi?targetID=1445862	574	62	http://www.mirdb.org/cgi-bin/mature_mir.cgi?name=hsa-miR-195-3p	KCTD14	65987	potassium channel tetramerization domain containing 14
hsa-miR-195-3p	MIMAT0004615	1446162	http://www.mirdb.org/cgi-bin/target_detail.cgi?targetID=1446162	575	62	http://www.mirdb.org/cgi-bin/mature_mir.cgi?name=hsa-miR-195-3p	TRIM13	10206	tripartite motif containing 13
hsa-miR-195-3p	MIMAT0004615	1445436	http://www.mirdb.org/cgi-bin/target_detail.cgi?targetID=1445436	576	62	http://www.mirdb.org/cgi-bin/mature_mir.cgi?name=hsa-miR-195-3p	ZNF615	284370	zinc finger protein 615
hsa-miR-195-3p	MIMAT0004615	1445484	http://www.mirdb.org/cgi-bin/target_detail.cgi?targetID=1445484	577	62	http://www.mirdb.org/cgi-bin/mature_mir.cgi?name=hsa-miR-195-3p	SPART	23111	spartin
hsa-miR-195-3p	MIMAT0004615	1445910	http://www.mirdb.org/cgi-bin/target_detail.cgi?targetID=1445910	578	62	http://www.mirdb.org/cgi-bin/mature_mir.cgi?name=hsa-miR-195-3p	NFATC2	4773	nuclear factor of activated T cells 2
hsa-miR-195-3p	MIMAT0004615	1445339	http://www.mirdb.org/cgi-bin/target_detail.cgi?targetID=1445339	579	62	http://www.mirdb.org/cgi-bin/mature_mir.cgi?name=hsa-miR-195-3p	CLCN3	1182	chloride voltage-gated channel 3
hsa-miR-195-3p	MIMAT0004615	1445310	http://www.mirdb.org/cgi-bin/target_detail.cgi?targetID=1445310	580	62	http://www.mirdb.org/cgi-bin/mature_mir.cgi?name=hsa-miR-195-3p	FAM133A	286499	family with sequence similarity 133 member A
hsa-miR-195-3p	MIMAT0004615	1445981	http://www.mirdb.org/cgi-bin/target_detail.cgi?targetID=1445981	581	62	http://www.mirdb.org/cgi-bin/mature_mir.cgi?name=hsa-miR-195-3p	BDH2	56898	3-hydroxybutyrate dehydrogenase 2
hsa-miR-195-3p	MIMAT0004615	1445416	http://www.mirdb.org/cgi-bin/target_detail.cgi?targetID=1445416	582	62	http://www.mirdb.org/cgi-bin/mature_mir.cgi?name=hsa-miR-195-3p	BARD1	580	BRCA1 associated RING domain 1
hsa-miR-195-3p	MIMAT0004615	1445755	http://www.mirdb.org/cgi-bin/target_detail.cgi?targetID=1445755	583	62	http://www.mirdb.org/cgi-bin/mature_mir.cgi?name=hsa-miR-195-3p	NRG4	145957	neuregulin 4
hsa-miR-195-3p	MIMAT0004615	1445817	http://www.mirdb.org/cgi-bin/target_detail.cgi?targetID=1445817	584	62	http://www.mirdb.org/cgi-bin/mature_mir.cgi?name=hsa-miR-195-3p	PKHD1	5314	PKHD1, fibrocystin/polyductin
hsa-miR-195-3p	MIMAT0004615	1446016	http://www.mirdb.org/cgi-bin/target_detail.cgi?targetID=1446016	585	62	http://www.mirdb.org/cgi-bin/mature_mir.cgi?name=hsa-miR-195-3p	MBIP	51562	MAP3K12 binding inhibitory protein 1
hsa-miR-195-3p	MIMAT0004615	1445837	http://www.mirdb.org/cgi-bin/target_detail.cgi?targetID=1445837	586	62	http://www.mirdb.org/cgi-bin/mature_mir.cgi?name=hsa-miR-195-3p	KIAA1109	84162	KIAA1109
hsa-miR-195-3p	MIMAT0004615	1445946	http://www.mirdb.org/cgi-bin/target_detail.cgi?targetID=1445946	587	61	http://www.mirdb.org/cgi-bin/mature_mir.cgi?name=hsa-miR-195-3p	HTR2C	3358	5-hydroxytryptamine receptor 2C
hsa-miR-195-3p	MIMAT0004615	1446091	http://www.mirdb.org/cgi-bin/target_detail.cgi?targetID=1446091	588	61	http://www.mirdb.org/cgi-bin/mature_mir.cgi?name=hsa-miR-195-3p	NECTIN3	25945	nectin cell adhesion molecule 3
hsa-miR-195-3p	MIMAT0004615	1446167	http://www.mirdb.org/cgi-bin/target_detail.cgi?targetID=1446167	589	61	http://www.mirdb.org/cgi-bin/mature_mir.cgi?name=hsa-miR-195-3p	LARP4	113251	La ribonucleoprotein domain family member 4
hsa-miR-195-3p	MIMAT0004615	1446094	http://www.mirdb.org/cgi-bin/target_detail.cgi?targetID=1446094	590	61	http://www.mirdb.org/cgi-bin/mature_mir.cgi?name=hsa-miR-195-3p	USP8	9101	ubiquitin specific peptidase 8
hsa-miR-195-3p	MIMAT0004615	1445900	http://www.mirdb.org/cgi-bin/target_detail.cgi?targetID=1445900	591	61	http://www.mirdb.org/cgi-bin/mature_mir.cgi?name=hsa-miR-195-3p	ANKRD44	91526	ankyrin repeat domain 44
hsa-miR-195-3p	MIMAT0004615	1445921	http://www.mirdb.org/cgi-bin/target_detail.cgi?targetID=1445921	592	61	http://www.mirdb.org/cgi-bin/mature_mir.cgi?name=hsa-miR-195-3p	TANC2	26115	tetratricopeptide repeat, ankyrin repeat and coiled-coil containing 2
hsa-miR-195-3p	MIMAT0004615	1446176	http://www.mirdb.org/cgi-bin/target_detail.cgi?targetID=1446176	593	61	http://www.mirdb.org/cgi-bin/mature_mir.cgi?name=hsa-miR-195-3p	TPK1	27010	thiamin pyrophosphokinase 1
hsa-miR-195-3p	MIMAT0004615	1446110	http://www.mirdb.org/cgi-bin/target_detail.cgi?targetID=1446110	594	61	http://www.mirdb.org/cgi-bin/mature_mir.cgi?name=hsa-miR-195-3p	PCLO	27445	piccolo presynaptic cytomatrix protein
hsa-miR-195-3p	MIMAT0004615	1446172	http://www.mirdb.org/cgi-bin/target_detail.cgi?targetID=1446172	595	61	http://www.mirdb.org/cgi-bin/mature_mir.cgi?name=hsa-miR-195-3p	ZMYM4	9202	zinc finger MYM-type containing 4
hsa-miR-195-3p	MIMAT0004615	1446090	http://www.mirdb.org/cgi-bin/target_detail.cgi?targetID=1446090	596	61	http://www.mirdb.org/cgi-bin/mature_mir.cgi?name=hsa-miR-195-3p	CALD1	800	caldesmon 1
hsa-miR-195-3p	MIMAT0004615	1446092	http://www.mirdb.org/cgi-bin/target_detail.cgi?targetID=1446092	597	61	http://www.mirdb.org/cgi-bin/mature_mir.cgi?name=hsa-miR-195-3p	CCDC179	100500938	coiled-coil domain containing 179
hsa-miR-195-3p	MIMAT0004615	1445323	http://www.mirdb.org/cgi-bin/target_detail.cgi?targetID=1445323	598	61	http://www.mirdb.org/cgi-bin/mature_mir.cgi?name=hsa-miR-195-3p	ISCU	23479	iron-sulfur cluster assembly enzyme
hsa-miR-195-3p	MIMAT0004615	1445855	http://www.mirdb.org/cgi-bin/target_detail.cgi?targetID=1445855	599	61	http://www.mirdb.org/cgi-bin/mature_mir.cgi?name=hsa-miR-195-3p	FGFR1OP	11116	FGFR1 oncogene partner
hsa-miR-195-3p	MIMAT0004615	1445499	http://www.mirdb.org/cgi-bin/target_detail.cgi?targetID=1445499	600	61	http://www.mirdb.org/cgi-bin/mature_mir.cgi?name=hsa-miR-195-3p	DENND4C	55667	DENN domain containing 4C
hsa-miR-195-3p	MIMAT0004615	1446074	http://www.mirdb.org/cgi-bin/target_detail.cgi?targetID=1446074	601	61	http://www.mirdb.org/cgi-bin/mature_mir.cgi?name=hsa-miR-195-3p	HSDL1	83693	hydroxysteroid dehydrogenase like 1
hsa-miR-195-3p	MIMAT0004615	1445664	http://www.mirdb.org/cgi-bin/target_detail.cgi?targetID=1445664	602	61	http://www.mirdb.org/cgi-bin/mature_mir.cgi?name=hsa-miR-195-3p	ARHGAP12	94134	Rho GTPase activating protein 12
hsa-miR-195-3p	MIMAT0004615	1445496	http://www.mirdb.org/cgi-bin/target_detail.cgi?targetID=1445496	603	61	http://www.mirdb.org/cgi-bin/mature_mir.cgi?name=hsa-miR-195-3p	LHFPL3	375612	LHFPL tetraspan subfamily member 3
hsa-miR-195-3p	MIMAT0004615	1445745	http://www.mirdb.org/cgi-bin/target_detail.cgi?targetID=1445745	604	61	http://www.mirdb.org/cgi-bin/mature_mir.cgi?name=hsa-miR-195-3p	SPATA6	54558	spermatogenesis associated 6
hsa-miR-195-3p	MIMAT0004615	1445815	http://www.mirdb.org/cgi-bin/target_detail.cgi?targetID=1445815	605	61	http://www.mirdb.org/cgi-bin/mature_mir.cgi?name=hsa-miR-195-3p	AGPAT4	56895	1-acylglycerol-3-phosphate O-acyltransferase 4
hsa-miR-195-3p	MIMAT0004615	1445548	http://www.mirdb.org/cgi-bin/target_detail.cgi?targetID=1445548	606	61	http://www.mirdb.org/cgi-bin/mature_mir.cgi?name=hsa-miR-195-3p	PPP1R3A	5506	protein phosphatase 1 regulatory subunit 3A
hsa-miR-195-3p	MIMAT0004615	1445468	http://www.mirdb.org/cgi-bin/target_detail.cgi?targetID=1445468	607	61	http://www.mirdb.org/cgi-bin/mature_mir.cgi?name=hsa-miR-195-3p	IL16	3603	interleukin 16
hsa-miR-195-3p	MIMAT0004615	1445589	http://www.mirdb.org/cgi-bin/target_detail.cgi?targetID=1445589	608	61	http://www.mirdb.org/cgi-bin/mature_mir.cgi?name=hsa-miR-195-3p	SOCS5	9655	suppressor of cytokine signaling 5
hsa-miR-195-3p	MIMAT0004615	1445404	http://www.mirdb.org/cgi-bin/target_detail.cgi?targetID=1445404	609	61	http://www.mirdb.org/cgi-bin/mature_mir.cgi?name=hsa-miR-195-3p	STAG2	10735	stromal antigen 2
hsa-miR-195-3p	MIMAT0004615	1446083	http://www.mirdb.org/cgi-bin/target_detail.cgi?targetID=1446083	610	60	http://www.mirdb.org/cgi-bin/mature_mir.cgi?name=hsa-miR-195-3p	LRRCC1	85444	leucine rich repeat and coiled-coil centrosomal protein 1
hsa-miR-195-3p	MIMAT0004615	1445801	http://www.mirdb.org/cgi-bin/target_detail.cgi?targetID=1445801	611	60	http://www.mirdb.org/cgi-bin/mature_mir.cgi?name=hsa-miR-195-3p	SPATA9	83890	spermatogenesis associated 9
hsa-miR-195-3p	MIMAT0004615	1445525	http://www.mirdb.org/cgi-bin/target_detail.cgi?targetID=1445525	612	60	http://www.mirdb.org/cgi-bin/mature_mir.cgi?name=hsa-miR-195-3p	ZNF662	389114	zinc finger protein 662
hsa-miR-195-3p	MIMAT0004615	1446128	http://www.mirdb.org/cgi-bin/target_detail.cgi?targetID=1446128	613	60	http://www.mirdb.org/cgi-bin/mature_mir.cgi?name=hsa-miR-195-3p	SEMA3C	10512	semaphorin 3C
hsa-miR-195-3p	MIMAT0004615	1445729	http://www.mirdb.org/cgi-bin/target_detail.cgi?targetID=1445729	614	60	http://www.mirdb.org/cgi-bin/mature_mir.cgi?name=hsa-miR-195-3p	GPR37	2861	G protein-coupled receptor 37
hsa-miR-195-3p	MIMAT0004615	1445412	http://www.mirdb.org/cgi-bin/target_detail.cgi?targetID=1445412	615	60	http://www.mirdb.org/cgi-bin/mature_mir.cgi?name=hsa-miR-195-3p	PEAK1	79834	pseudopodium enriched atypical kinase 1
hsa-miR-195-3p	MIMAT0004615	1445832	http://www.mirdb.org/cgi-bin/target_detail.cgi?targetID=1445832	616	60	http://www.mirdb.org/cgi-bin/mature_mir.cgi?name=hsa-miR-195-3p	TNFSF4	7292	TNF superfamily member 4
hsa-miR-195-3p	MIMAT0004615	1445454	http://www.mirdb.org/cgi-bin/target_detail.cgi?targetID=1445454	617	60	http://www.mirdb.org/cgi-bin/mature_mir.cgi?name=hsa-miR-195-3p	CLPX	10845	caseinolytic mitochondrial matrix peptidase chaperone subunit
hsa-miR-195-3p	MIMAT0004615	1445486	http://www.mirdb.org/cgi-bin/target_detail.cgi?targetID=1445486	618	60	http://www.mirdb.org/cgi-bin/mature_mir.cgi?name=hsa-miR-195-3p	TBC1D3	729873	TBC1 domain family member 3
hsa-miR-195-3p	MIMAT0004615	1445335	http://www.mirdb.org/cgi-bin/target_detail.cgi?targetID=1445335	619	60	http://www.mirdb.org/cgi-bin/mature_mir.cgi?name=hsa-miR-195-3p	TMEM168	64418	transmembrane protein 168
hsa-miR-195-3p	MIMAT0004615	1445648	http://www.mirdb.org/cgi-bin/target_detail.cgi?targetID=1445648	620	60	http://www.mirdb.org/cgi-bin/mature_mir.cgi?name=hsa-miR-195-3p	ATP6V0A4	50617	ATPase H+ transporting V0 subunit a4
hsa-miR-195-3p	MIMAT0004615	1446004	http://www.mirdb.org/cgi-bin/target_detail.cgi?targetID=1446004	621	60	http://www.mirdb.org/cgi-bin/mature_mir.cgi?name=hsa-miR-195-3p	CRISPLD1	83690	cysteine rich secretory protein LCCL domain containing 1
hsa-miR-195-3p	MIMAT0004615	1445884	http://www.mirdb.org/cgi-bin/target_detail.cgi?targetID=1445884	622	60	http://www.mirdb.org/cgi-bin/mature_mir.cgi?name=hsa-miR-195-3p	BTRC	8945	beta-transducin repeat containing E3 ubiquitin protein ligase
hsa-miR-195-3p	MIMAT0004615	1445593	http://www.mirdb.org/cgi-bin/target_detail.cgi?targetID=1445593	623	60	http://www.mirdb.org/cgi-bin/mature_mir.cgi?name=hsa-miR-195-3p	C1orf21	81563	chromosome 1 open reading frame 21
hsa-miR-195-3p	MIMAT0004615	1445895	http://www.mirdb.org/cgi-bin/target_detail.cgi?targetID=1445895	624	60	http://www.mirdb.org/cgi-bin/mature_mir.cgi?name=hsa-miR-195-3p	NUS1	116150	NUS1, dehydrodolichyl diphosphate synthase subunit
hsa-miR-195-3p	MIMAT0004615	1445656	http://www.mirdb.org/cgi-bin/target_detail.cgi?targetID=1445656	625	60	http://www.mirdb.org/cgi-bin/mature_mir.cgi?name=hsa-miR-195-3p	MOSMO	730094	modulator of smoothened
hsa-miR-195-3p	MIMAT0004615	1445663	http://www.mirdb.org/cgi-bin/target_detail.cgi?targetID=1445663	626	60	http://www.mirdb.org/cgi-bin/mature_mir.cgi?name=hsa-miR-195-3p	PPP1R12B	4660	protein phosphatase 1 regulatory subunit 12B
hsa-miR-195-3p	MIMAT0004615	1445676	http://www.mirdb.org/cgi-bin/target_detail.cgi?targetID=1445676	627	60	http://www.mirdb.org/cgi-bin/mature_mir.cgi?name=hsa-miR-195-3p	GRAP2	9402	GRB2 related adaptor protein 2
hsa-miR-195-3p	MIMAT0004615	1445562	http://www.mirdb.org/cgi-bin/target_detail.cgi?targetID=1445562	628	60	http://www.mirdb.org/cgi-bin/mature_mir.cgi?name=hsa-miR-195-3p	CDH19	28513	cadherin 19
hsa-miR-195-3p	MIMAT0004615	1446098	http://www.mirdb.org/cgi-bin/target_detail.cgi?targetID=1446098	629	59	http://www.mirdb.org/cgi-bin/mature_mir.cgi?name=hsa-miR-195-3p	AAK1	22848	AP2 associated kinase 1
hsa-miR-195-3p	MIMAT0004615	1446009	http://www.mirdb.org/cgi-bin/target_detail.cgi?targetID=1446009	630	59	http://www.mirdb.org/cgi-bin/mature_mir.cgi?name=hsa-miR-195-3p	SEMA5A	9037	semaphorin 5A
hsa-miR-195-3p	MIMAT0004615	1445799	http://www.mirdb.org/cgi-bin/target_detail.cgi?targetID=1445799	631	59	http://www.mirdb.org/cgi-bin/mature_mir.cgi?name=hsa-miR-195-3p	PCDHA9	9752	protocadherin alpha 9
hsa-miR-195-3p	MIMAT0004615	1445431	http://www.mirdb.org/cgi-bin/target_detail.cgi?targetID=1445431	632	59	http://www.mirdb.org/cgi-bin/mature_mir.cgi?name=hsa-miR-195-3p	GRSF1	2926	G-rich RNA sequence binding factor 1
hsa-miR-195-3p	MIMAT0004615	1446064	http://www.mirdb.org/cgi-bin/target_detail.cgi?targetID=1446064	633	59	http://www.mirdb.org/cgi-bin/mature_mir.cgi?name=hsa-miR-195-3p	SOD2	6648	superoxide dismutase 2
hsa-miR-195-3p	MIMAT0004615	1445503	http://www.mirdb.org/cgi-bin/target_detail.cgi?targetID=1445503	634	59	http://www.mirdb.org/cgi-bin/mature_mir.cgi?name=hsa-miR-195-3p	TFEC	22797	transcription factor EC
hsa-miR-195-3p	MIMAT0004615	1445502	http://www.mirdb.org/cgi-bin/target_detail.cgi?targetID=1445502	635	59	http://www.mirdb.org/cgi-bin/mature_mir.cgi?name=hsa-miR-195-3p	CSTF2	1478	cleavage stimulation factor subunit 2
hsa-miR-195-3p	MIMAT0004615	1445702	http://www.mirdb.org/cgi-bin/target_detail.cgi?targetID=1445702	636	59	http://www.mirdb.org/cgi-bin/mature_mir.cgi?name=hsa-miR-195-3p	CYYR1	116159	cysteine and tyrosine rich 1
hsa-miR-195-3p	MIMAT0004615	1446116	http://www.mirdb.org/cgi-bin/target_detail.cgi?targetID=1446116	637	59	http://www.mirdb.org/cgi-bin/mature_mir.cgi?name=hsa-miR-195-3p	SDHAF4	135154	succinate dehydrogenase complex assembly factor 4
hsa-miR-195-3p	MIMAT0004615	1446112	http://www.mirdb.org/cgi-bin/target_detail.cgi?targetID=1446112	638	59	http://www.mirdb.org/cgi-bin/mature_mir.cgi?name=hsa-miR-195-3p	EFR3A	23167	EFR3 homolog A
hsa-miR-195-3p	MIMAT0004615	1445765	http://www.mirdb.org/cgi-bin/target_detail.cgi?targetID=1445765	639	59	http://www.mirdb.org/cgi-bin/mature_mir.cgi?name=hsa-miR-195-3p	HNRNPLL	92906	heterogeneous nuclear ribonucleoprotein L like
hsa-miR-195-3p	MIMAT0004615	1445500	http://www.mirdb.org/cgi-bin/target_detail.cgi?targetID=1445500	640	59	http://www.mirdb.org/cgi-bin/mature_mir.cgi?name=hsa-miR-195-3p	CLEC12B	387837	C-type lectin domain family 12 member B
hsa-miR-195-3p	MIMAT0004615	1446052	http://www.mirdb.org/cgi-bin/target_detail.cgi?targetID=1446052	641	59	http://www.mirdb.org/cgi-bin/mature_mir.cgi?name=hsa-miR-195-3p	HECTD4	283450	HECT domain E3 ubiquitin protein ligase 4
hsa-miR-195-3p	MIMAT0004615	1445750	http://www.mirdb.org/cgi-bin/target_detail.cgi?targetID=1445750	642	59	http://www.mirdb.org/cgi-bin/mature_mir.cgi?name=hsa-miR-195-3p	ZNF420	147923	zinc finger protein 420
hsa-miR-195-3p	MIMAT0004615	1445997	http://www.mirdb.org/cgi-bin/target_detail.cgi?targetID=1445997	643	59	http://www.mirdb.org/cgi-bin/mature_mir.cgi?name=hsa-miR-195-3p	RAB39B	116442	RAB39B, member RAS oncogene family
hsa-miR-195-3p	MIMAT0004615	1445985	http://www.mirdb.org/cgi-bin/target_detail.cgi?targetID=1445985	644	59	http://www.mirdb.org/cgi-bin/mature_mir.cgi?name=hsa-miR-195-3p	CD59	966	CD59 molecule (CD59 blood group)
hsa-miR-195-3p	MIMAT0004615	1445803	http://www.mirdb.org/cgi-bin/target_detail.cgi?targetID=1445803	645	59	http://www.mirdb.org/cgi-bin/mature_mir.cgi?name=hsa-miR-195-3p	WDR89	112840	WD repeat domain 89
hsa-miR-195-3p	MIMAT0004615	1445935	http://www.mirdb.org/cgi-bin/target_detail.cgi?targetID=1445935	646	59	http://www.mirdb.org/cgi-bin/mature_mir.cgi?name=hsa-miR-195-3p	ELK4	2005	ELK4, ETS transcription factor
hsa-miR-195-3p	MIMAT0004615	1445823	http://www.mirdb.org/cgi-bin/target_detail.cgi?targetID=1445823	647	59	http://www.mirdb.org/cgi-bin/mature_mir.cgi?name=hsa-miR-195-3p	ATRX	546	ATRX, chromatin remodeler
hsa-miR-195-3p	MIMAT0004615	1445877	http://www.mirdb.org/cgi-bin/target_detail.cgi?targetID=1445877	648	59	http://www.mirdb.org/cgi-bin/mature_mir.cgi?name=hsa-miR-195-3p	PCDH11X	27328	protocadherin 11 X-linked
hsa-miR-195-3p	MIMAT0004615	1445879	http://www.mirdb.org/cgi-bin/target_detail.cgi?targetID=1445879	649	59	http://www.mirdb.org/cgi-bin/mature_mir.cgi?name=hsa-miR-195-3p	PRTG	283659	protogenin
hsa-miR-195-3p	MIMAT0004615	1446182	http://www.mirdb.org/cgi-bin/target_detail.cgi?targetID=1446182	650	59	http://www.mirdb.org/cgi-bin/mature_mir.cgi?name=hsa-miR-195-3p	RSRP1	57035	arginine and serine rich protein 1
hsa-miR-195-3p	MIMAT0004615	1445301	http://www.mirdb.org/cgi-bin/target_detail.cgi?targetID=1445301	651	59	http://www.mirdb.org/cgi-bin/mature_mir.cgi?name=hsa-miR-195-3p	MOXD1	26002	monooxygenase DBH like 1
hsa-miR-195-3p	MIMAT0004615	1445810	http://www.mirdb.org/cgi-bin/target_detail.cgi?targetID=1445810	652	59	http://www.mirdb.org/cgi-bin/mature_mir.cgi?name=hsa-miR-195-3p	MSN	4478	moesin
hsa-miR-195-3p	MIMAT0004615	1445888	http://www.mirdb.org/cgi-bin/target_detail.cgi?targetID=1445888	653	59	http://www.mirdb.org/cgi-bin/mature_mir.cgi?name=hsa-miR-195-3p	CHL1	10752	cell adhesion molecule L1 like
hsa-miR-195-3p	MIMAT0004615	1445861	http://www.mirdb.org/cgi-bin/target_detail.cgi?targetID=1445861	654	59	http://www.mirdb.org/cgi-bin/mature_mir.cgi?name=hsa-miR-195-3p	RSPO3	84870	R-spondin 3
hsa-miR-195-3p	MIMAT0004615	1445424	http://www.mirdb.org/cgi-bin/target_detail.cgi?targetID=1445424	655	59	http://www.mirdb.org/cgi-bin/mature_mir.cgi?name=hsa-miR-195-3p	C16orf72	29035	chromosome 16 open reading frame 72
hsa-miR-195-3p	MIMAT0004615	1445520	http://www.mirdb.org/cgi-bin/target_detail.cgi?targetID=1445520	656	58	http://www.mirdb.org/cgi-bin/mature_mir.cgi?name=hsa-miR-195-3p	OLFML2B	25903	olfactomedin like 2B
hsa-miR-195-3p	MIMAT0004615	1446147	http://www.mirdb.org/cgi-bin/target_detail.cgi?targetID=1446147	657	58	http://www.mirdb.org/cgi-bin/mature_mir.cgi?name=hsa-miR-195-3p	SELENOP	6414	selenoprotein P
hsa-miR-195-3p	MIMAT0004615	1445976	http://www.mirdb.org/cgi-bin/target_detail.cgi?targetID=1445976	658	58	http://www.mirdb.org/cgi-bin/mature_mir.cgi?name=hsa-miR-195-3p	EIF4E3	317649	eukaryotic translation initiation factor 4E family member 3
hsa-miR-195-3p	MIMAT0004615	1445688	http://www.mirdb.org/cgi-bin/target_detail.cgi?targetID=1445688	659	58	http://www.mirdb.org/cgi-bin/mature_mir.cgi?name=hsa-miR-195-3p	ZNF536	9745	zinc finger protein 536
hsa-miR-195-3p	MIMAT0004615	1445327	http://www.mirdb.org/cgi-bin/target_detail.cgi?targetID=1445327	660	58	http://www.mirdb.org/cgi-bin/mature_mir.cgi?name=hsa-miR-195-3p	RTN4IP1	84816	reticulon 4 interacting protein 1
hsa-miR-195-3p	MIMAT0004615	1445984	http://www.mirdb.org/cgi-bin/target_detail.cgi?targetID=1445984	661	58	http://www.mirdb.org/cgi-bin/mature_mir.cgi?name=hsa-miR-195-3p	HAUS2	55142	HAUS augmin like complex subunit 2
hsa-miR-195-3p	MIMAT0004615	1445965	http://www.mirdb.org/cgi-bin/target_detail.cgi?targetID=1445965	662	58	http://www.mirdb.org/cgi-bin/mature_mir.cgi?name=hsa-miR-195-3p	VAMP7	6845	vesicle associated membrane protein 7
hsa-miR-195-3p	MIMAT0004615	1446101	http://www.mirdb.org/cgi-bin/target_detail.cgi?targetID=1446101	663	58	http://www.mirdb.org/cgi-bin/mature_mir.cgi?name=hsa-miR-195-3p	TTC9	23508	tetratricopeptide repeat domain 9
hsa-miR-195-3p	MIMAT0004615	1446028	http://www.mirdb.org/cgi-bin/target_detail.cgi?targetID=1446028	664	58	http://www.mirdb.org/cgi-bin/mature_mir.cgi?name=hsa-miR-195-3p	DGKE	8526	diacylglycerol kinase epsilon
hsa-miR-195-3p	MIMAT0004615	1445296	http://www.mirdb.org/cgi-bin/target_detail.cgi?targetID=1445296	665	58	http://www.mirdb.org/cgi-bin/mature_mir.cgi?name=hsa-miR-195-3p	DCC	1630	DCC netrin 1 receptor
hsa-miR-195-3p	MIMAT0004615	1445398	http://www.mirdb.org/cgi-bin/target_detail.cgi?targetID=1445398	666	58	http://www.mirdb.org/cgi-bin/mature_mir.cgi?name=hsa-miR-195-3p	PDE5A	8654	phosphodiesterase 5A
hsa-miR-195-3p	MIMAT0004615	1445420	http://www.mirdb.org/cgi-bin/target_detail.cgi?targetID=1445420	667	58	http://www.mirdb.org/cgi-bin/mature_mir.cgi?name=hsa-miR-195-3p	CCDC89	220388	coiled-coil domain containing 89
hsa-miR-195-3p	MIMAT0004615	1445896	http://www.mirdb.org/cgi-bin/target_detail.cgi?targetID=1445896	668	58	http://www.mirdb.org/cgi-bin/mature_mir.cgi?name=hsa-miR-195-3p	PDE10A	10846	phosphodiesterase 10A
hsa-miR-195-3p	MIMAT0004615	1445886	http://www.mirdb.org/cgi-bin/target_detail.cgi?targetID=1445886	669	58	http://www.mirdb.org/cgi-bin/mature_mir.cgi?name=hsa-miR-195-3p	LRRTM4	80059	leucine rich repeat transmembrane neuronal 4
[truncated: 1,451 more rows]

## Sheet: mirdbV6filtered
miRNAname	targetGene	targetScore
[truncated: 1,431 more rows]

[truncated: 4 more sheets: TaregetScan7.1, TaregetScan7.1filtered, TargetSummary, Intersection]
