# Supplementary material for: Altered microRNA Transcriptome in Cultured Human Liver Cells upon Infection with Ebola Virus
Source: Int J Mol Sci. 2021 Apr 6;22(7):3792. doi: 10.3390/ijms22073792 (PMC8038836; doi:10.3390/ijms22073792)
Supplement: Supplementary file 1 [file ijms-22-03792-s001.zip › Supplementary_File/B_ miRNA_Targets_Prediction/Reston-24h-Huh7_vs_Control-24h-Huh7_down.mature_mirna/TargetSummary.xlsx]

## Sheet: mirdbV6
miRNAname	matuAcc	targetID	targetDetails	targetRank	targetScore	miRNAdetails	geneSymbol	geneID	Gene_Description
hsa-miR-3182	MIMAT0015062	1612289	http://www.mirdb.org/cgi-bin/target_detail.cgi?targetID=1612289	1	99	http://www.mirdb.org/cgi-bin/mature_mir.cgi?name=hsa-miR-3182	FAM206A	54942	family with sequence similarity 206 member A
hsa-miR-3182	MIMAT0015062	1611288	http://www.mirdb.org/cgi-bin/target_detail.cgi?targetID=1611288	2	98	http://www.mirdb.org/cgi-bin/mature_mir.cgi?name=hsa-miR-3182	BMPR2	659	bone morphogenetic protein receptor type 2
hsa-miR-3182	MIMAT0015062	1611501	http://www.mirdb.org/cgi-bin/target_detail.cgi?targetID=1611501	3	98	http://www.mirdb.org/cgi-bin/mature_mir.cgi?name=hsa-miR-3182	MRTFB	57496	myocardin related transcription factor B
hsa-miR-3182	MIMAT0015062	1611299	http://www.mirdb.org/cgi-bin/target_detail.cgi?targetID=1611299	4	97	http://www.mirdb.org/cgi-bin/mature_mir.cgi?name=hsa-miR-3182	RNF41	10193	ring finger protein 41
hsa-miR-3182	MIMAT0015062	1611439	http://www.mirdb.org/cgi-bin/target_detail.cgi?targetID=1611439	5	97	http://www.mirdb.org/cgi-bin/mature_mir.cgi?name=hsa-miR-3182	UTP25	27042	UTP25, small subunit processor component
hsa-miR-3182	MIMAT0015062	1611460	http://www.mirdb.org/cgi-bin/target_detail.cgi?targetID=1611460	6	97	http://www.mirdb.org/cgi-bin/mature_mir.cgi?name=hsa-miR-3182	ZNF418	147686	zinc finger protein 418
hsa-miR-3182	MIMAT0015062	1611701	http://www.mirdb.org/cgi-bin/target_detail.cgi?targetID=1611701	7	97	http://www.mirdb.org/cgi-bin/mature_mir.cgi?name=hsa-miR-3182	RNF222	643904	ring finger protein 222
hsa-miR-3182	MIMAT0015062	1611989	http://www.mirdb.org/cgi-bin/target_detail.cgi?targetID=1611989	8	97	http://www.mirdb.org/cgi-bin/mature_mir.cgi?name=hsa-miR-3182	TECTB	6975	tectorin beta
hsa-miR-3182	MIMAT0015062	1611426	http://www.mirdb.org/cgi-bin/target_detail.cgi?targetID=1611426	9	96	http://www.mirdb.org/cgi-bin/mature_mir.cgi?name=hsa-miR-3182	PLEKHH1	57475	pleckstrin homology, MyTH4 and FERM domain containing H1
hsa-miR-3182	MIMAT0015062	1611820	http://www.mirdb.org/cgi-bin/target_detail.cgi?targetID=1611820	10	96	http://www.mirdb.org/cgi-bin/mature_mir.cgi?name=hsa-miR-3182	KLHL2	11275	kelch like family member 2
hsa-miR-3182	MIMAT0015062	1612166	http://www.mirdb.org/cgi-bin/target_detail.cgi?targetID=1612166	11	96	http://www.mirdb.org/cgi-bin/mature_mir.cgi?name=hsa-miR-3182	AP4S1	11154	adaptor related protein complex 4 subunit sigma 1
hsa-miR-3182	MIMAT0015062	1612190	http://www.mirdb.org/cgi-bin/target_detail.cgi?targetID=1612190	12	96	http://www.mirdb.org/cgi-bin/mature_mir.cgi?name=hsa-miR-3182	ZDHHC20	253832	zinc finger DHHC-type containing 20
hsa-miR-3182	MIMAT0015062	1612279	http://www.mirdb.org/cgi-bin/target_detail.cgi?targetID=1612279	13	96	http://www.mirdb.org/cgi-bin/mature_mir.cgi?name=hsa-miR-3182	CALD1	800	caldesmon 1
hsa-miR-3182	MIMAT0015062	1612303	http://www.mirdb.org/cgi-bin/target_detail.cgi?targetID=1612303	14	96	http://www.mirdb.org/cgi-bin/mature_mir.cgi?name=hsa-miR-3182	GBX2	2637	gastrulation brain homeobox 2
hsa-miR-3182	MIMAT0015062	1611268	http://www.mirdb.org/cgi-bin/target_detail.cgi?targetID=1611268	15	95	http://www.mirdb.org/cgi-bin/mature_mir.cgi?name=hsa-miR-3182	HOOK3	84376	hook microtubule tethering protein 3
hsa-miR-3182	MIMAT0015062	1611319	http://www.mirdb.org/cgi-bin/target_detail.cgi?targetID=1611319	16	95	http://www.mirdb.org/cgi-bin/mature_mir.cgi?name=hsa-miR-3182	VPS50	55610	VPS50, EARP/GARPII complex subunit
hsa-miR-3182	MIMAT0015062	1611462	http://www.mirdb.org/cgi-bin/target_detail.cgi?targetID=1611462	17	95	http://www.mirdb.org/cgi-bin/mature_mir.cgi?name=hsa-miR-3182	CDK2AP1	8099	cyclin dependent kinase 2 associated protein 1
hsa-miR-3182	MIMAT0015062	1611507	http://www.mirdb.org/cgi-bin/target_detail.cgi?targetID=1611507	18	95	http://www.mirdb.org/cgi-bin/mature_mir.cgi?name=hsa-miR-3182	DCHS2	54798	dachsous cadherin-related 2
hsa-miR-3182	MIMAT0015062	1611705	http://www.mirdb.org/cgi-bin/target_detail.cgi?targetID=1611705	19	95	http://www.mirdb.org/cgi-bin/mature_mir.cgi?name=hsa-miR-3182	AKAP10	11216	A-kinase anchoring protein 10
hsa-miR-3182	MIMAT0015062	1611743	http://www.mirdb.org/cgi-bin/target_detail.cgi?targetID=1611743	20	95	http://www.mirdb.org/cgi-bin/mature_mir.cgi?name=hsa-miR-3182	UBR5	51366	ubiquitin protein ligase E3 component n-recognin 5
hsa-miR-3182	MIMAT0015062	1611833	http://www.mirdb.org/cgi-bin/target_detail.cgi?targetID=1611833	21	95	http://www.mirdb.org/cgi-bin/mature_mir.cgi?name=hsa-miR-3182	SLC5A12	159963	solute carrier family 5 member 12
hsa-miR-3182	MIMAT0015062	1612153	http://www.mirdb.org/cgi-bin/target_detail.cgi?targetID=1612153	22	95	http://www.mirdb.org/cgi-bin/mature_mir.cgi?name=hsa-miR-3182	ZC3H14	79882	zinc finger CCCH-type containing 14
hsa-miR-3182	MIMAT0015062	1611302	http://www.mirdb.org/cgi-bin/target_detail.cgi?targetID=1611302	23	94	http://www.mirdb.org/cgi-bin/mature_mir.cgi?name=hsa-miR-3182	SPRY4	81848	sprouty RTK signaling antagonist 4
hsa-miR-3182	MIMAT0015062	1611435	http://www.mirdb.org/cgi-bin/target_detail.cgi?targetID=1611435	24	94	http://www.mirdb.org/cgi-bin/mature_mir.cgi?name=hsa-miR-3182	C11orf58	10944	chromosome 11 open reading frame 58
hsa-miR-3182	MIMAT0015062	1611471	http://www.mirdb.org/cgi-bin/target_detail.cgi?targetID=1611471	25	94	http://www.mirdb.org/cgi-bin/mature_mir.cgi?name=hsa-miR-3182	PUM1	9698	pumilio RNA binding family member 1
hsa-miR-3182	MIMAT0015062	1611805	http://www.mirdb.org/cgi-bin/target_detail.cgi?targetID=1611805	26	94	http://www.mirdb.org/cgi-bin/mature_mir.cgi?name=hsa-miR-3182	EML5	161436	EMAP like 5
hsa-miR-3182	MIMAT0015062	1611818	http://www.mirdb.org/cgi-bin/target_detail.cgi?targetID=1611818	27	94	http://www.mirdb.org/cgi-bin/mature_mir.cgi?name=hsa-miR-3182	MAP1B	4131	microtubule associated protein 1B
hsa-miR-3182	MIMAT0015062	1611825	http://www.mirdb.org/cgi-bin/target_detail.cgi?targetID=1611825	28	94	http://www.mirdb.org/cgi-bin/mature_mir.cgi?name=hsa-miR-3182	FAM160B1	57700	family with sequence similarity 160 member B1
hsa-miR-3182	MIMAT0015062	1611872	http://www.mirdb.org/cgi-bin/target_detail.cgi?targetID=1611872	29	94	http://www.mirdb.org/cgi-bin/mature_mir.cgi?name=hsa-miR-3182	ZNF682	91120	zinc finger protein 682
hsa-miR-3182	MIMAT0015062	1611943	http://www.mirdb.org/cgi-bin/target_detail.cgi?targetID=1611943	30	94	http://www.mirdb.org/cgi-bin/mature_mir.cgi?name=hsa-miR-3182	PSMC6	5706	proteasome 26S subunit, ATPase 6
hsa-miR-3182	MIMAT0015062	1612027	http://www.mirdb.org/cgi-bin/target_detail.cgi?targetID=1612027	31	94	http://www.mirdb.org/cgi-bin/mature_mir.cgi?name=hsa-miR-3182	SGTB	54557	small glutamine rich tetratricopeptide repeat containing beta
hsa-miR-3182	MIMAT0015062	1612058	http://www.mirdb.org/cgi-bin/target_detail.cgi?targetID=1612058	32	94	http://www.mirdb.org/cgi-bin/mature_mir.cgi?name=hsa-miR-3182	DENND1B	163486	DENN domain containing 1B
hsa-miR-3182	MIMAT0015062	1612172	http://www.mirdb.org/cgi-bin/target_detail.cgi?targetID=1612172	33	94	http://www.mirdb.org/cgi-bin/mature_mir.cgi?name=hsa-miR-3182	ZW10	9183	zw10 kinetochore protein
hsa-miR-3182	MIMAT0015062	1612274	http://www.mirdb.org/cgi-bin/target_detail.cgi?targetID=1612274	34	94	http://www.mirdb.org/cgi-bin/mature_mir.cgi?name=hsa-miR-3182	TNRC6B	23112	trinucleotide repeat containing 6B
hsa-miR-3182	MIMAT0015062	1611248	http://www.mirdb.org/cgi-bin/target_detail.cgi?targetID=1611248	35	93	http://www.mirdb.org/cgi-bin/mature_mir.cgi?name=hsa-miR-3182	STARD7	56910	StAR related lipid transfer domain containing 7
hsa-miR-3182	MIMAT0015062	1611250	http://www.mirdb.org/cgi-bin/target_detail.cgi?targetID=1611250	36	93	http://www.mirdb.org/cgi-bin/mature_mir.cgi?name=hsa-miR-3182	JPH3	57338	junctophilin 3
hsa-miR-3182	MIMAT0015062	1611251	http://www.mirdb.org/cgi-bin/target_detail.cgi?targetID=1611251	37	93	http://www.mirdb.org/cgi-bin/mature_mir.cgi?name=hsa-miR-3182	FBP2	8789	fructose-bisphosphatase 2
hsa-miR-3182	MIMAT0015062	1611310	http://www.mirdb.org/cgi-bin/target_detail.cgi?targetID=1611310	38	93	http://www.mirdb.org/cgi-bin/mature_mir.cgi?name=hsa-miR-3182	GPATCH2L	55668	G-patch domain containing 2 like
hsa-miR-3182	MIMAT0015062	1611429	http://www.mirdb.org/cgi-bin/target_detail.cgi?targetID=1611429	39	93	http://www.mirdb.org/cgi-bin/mature_mir.cgi?name=hsa-miR-3182	EEF1E1	9521	eukaryotic translation elongation factor 1 epsilon 1
hsa-miR-3182	MIMAT0015062	1611458	http://www.mirdb.org/cgi-bin/target_detail.cgi?targetID=1611458	40	93	http://www.mirdb.org/cgi-bin/mature_mir.cgi?name=hsa-miR-3182	RBM12	10137	RNA binding motif protein 12
hsa-miR-3182	MIMAT0015062	1611557	http://www.mirdb.org/cgi-bin/target_detail.cgi?targetID=1611557	41	93	http://www.mirdb.org/cgi-bin/mature_mir.cgi?name=hsa-miR-3182	E2F3	1871	E2F transcription factor 3
hsa-miR-3182	MIMAT0015062	1611905	http://www.mirdb.org/cgi-bin/target_detail.cgi?targetID=1611905	42	93	http://www.mirdb.org/cgi-bin/mature_mir.cgi?name=hsa-miR-3182	EOGT	285203	EGF domain specific O-linked N-acetylglucosamine transferase
hsa-miR-3182	MIMAT0015062	1611970	http://www.mirdb.org/cgi-bin/target_detail.cgi?targetID=1611970	43	93	http://www.mirdb.org/cgi-bin/mature_mir.cgi?name=hsa-miR-3182	MTAP	4507	methylthioadenosine phosphorylase
hsa-miR-3182	MIMAT0015062	1612080	http://www.mirdb.org/cgi-bin/target_detail.cgi?targetID=1612080	44	93	http://www.mirdb.org/cgi-bin/mature_mir.cgi?name=hsa-miR-3182	SLC49A4	84925	solute carrier family 49 member 4
hsa-miR-3182	MIMAT0015062	1612104	http://www.mirdb.org/cgi-bin/target_detail.cgi?targetID=1612104	45	93	http://www.mirdb.org/cgi-bin/mature_mir.cgi?name=hsa-miR-3182	IFRD2	7866	interferon related developmental regulator 2
hsa-miR-3182	MIMAT0015062	1612148	http://www.mirdb.org/cgi-bin/target_detail.cgi?targetID=1612148	46	93	http://www.mirdb.org/cgi-bin/mature_mir.cgi?name=hsa-miR-3182	LRP6	4040	LDL receptor related protein 6
hsa-miR-3182	MIMAT0015062	1612168	http://www.mirdb.org/cgi-bin/target_detail.cgi?targetID=1612168	47	93	http://www.mirdb.org/cgi-bin/mature_mir.cgi?name=hsa-miR-3182	PUM2	23369	pumilio RNA binding family member 2
hsa-miR-3182	MIMAT0015062	1612181	http://www.mirdb.org/cgi-bin/target_detail.cgi?targetID=1612181	48	93	http://www.mirdb.org/cgi-bin/mature_mir.cgi?name=hsa-miR-3182	PCDH15	65217	protocadherin related 15
hsa-miR-3182	MIMAT0015062	1612218	http://www.mirdb.org/cgi-bin/target_detail.cgi?targetID=1612218	49	93	http://www.mirdb.org/cgi-bin/mature_mir.cgi?name=hsa-miR-3182	TSLP	85480	thymic stromal lymphopoietin
hsa-miR-3182	MIMAT0015062	1612224	http://www.mirdb.org/cgi-bin/target_detail.cgi?targetID=1612224	50	93	http://www.mirdb.org/cgi-bin/mature_mir.cgi?name=hsa-miR-3182	MTMR10	54893	myotubularin related protein 10
hsa-miR-3182	MIMAT0015062	1612293	http://www.mirdb.org/cgi-bin/target_detail.cgi?targetID=1612293	51	93	http://www.mirdb.org/cgi-bin/mature_mir.cgi?name=hsa-miR-3182	LAMC1	3915	laminin subunit gamma 1
hsa-miR-3182	MIMAT0015062	1611407	http://www.mirdb.org/cgi-bin/target_detail.cgi?targetID=1611407	52	92	http://www.mirdb.org/cgi-bin/mature_mir.cgi?name=hsa-miR-3182	TSHZ3	57616	teashirt zinc finger homeobox 3
hsa-miR-3182	MIMAT0015062	1611464	http://www.mirdb.org/cgi-bin/target_detail.cgi?targetID=1611464	53	92	http://www.mirdb.org/cgi-bin/mature_mir.cgi?name=hsa-miR-3182	MINAR1	23251	membrane integral NOTCH2 associated receptor 1
hsa-miR-3182	MIMAT0015062	1611642	http://www.mirdb.org/cgi-bin/target_detail.cgi?targetID=1611642	54	92	http://www.mirdb.org/cgi-bin/mature_mir.cgi?name=hsa-miR-3182	MTOR	2475	mechanistic target of rapamycin kinase
hsa-miR-3182	MIMAT0015062	1611649	http://www.mirdb.org/cgi-bin/target_detail.cgi?targetID=1611649	55	92	http://www.mirdb.org/cgi-bin/mature_mir.cgi?name=hsa-miR-3182	PTBP3	9991	polypyrimidine tract binding protein 3
hsa-miR-3182	MIMAT0015062	1611654	http://www.mirdb.org/cgi-bin/target_detail.cgi?targetID=1611654	56	92	http://www.mirdb.org/cgi-bin/mature_mir.cgi?name=hsa-miR-3182	INTS8	55656	integrator complex subunit 8
hsa-miR-3182	MIMAT0015062	1611690	http://www.mirdb.org/cgi-bin/target_detail.cgi?targetID=1611690	57	92	http://www.mirdb.org/cgi-bin/mature_mir.cgi?name=hsa-miR-3182	CYBB	1536	cytochrome b-245 beta chain
hsa-miR-3182	MIMAT0015062	1611777	http://www.mirdb.org/cgi-bin/target_detail.cgi?targetID=1611777	58	92	http://www.mirdb.org/cgi-bin/mature_mir.cgi?name=hsa-miR-3182	HAVCR2	84868	hepatitis A virus cellular receptor 2
hsa-miR-3182	MIMAT0015062	1611914	http://www.mirdb.org/cgi-bin/target_detail.cgi?targetID=1611914	59	92	http://www.mirdb.org/cgi-bin/mature_mir.cgi?name=hsa-miR-3182	PROX2	283571	prospero homeobox 2
hsa-miR-3182	MIMAT0015062	1611945	http://www.mirdb.org/cgi-bin/target_detail.cgi?targetID=1611945	60	92	http://www.mirdb.org/cgi-bin/mature_mir.cgi?name=hsa-miR-3182	ANP32E	81611	acidic nuclear phosphoprotein 32 family member E
hsa-miR-3182	MIMAT0015062	1612266	http://www.mirdb.org/cgi-bin/target_detail.cgi?targetID=1612266	61	92	http://www.mirdb.org/cgi-bin/mature_mir.cgi?name=hsa-miR-3182	GPRIN1	114787	G protein regulated inducer of neurite outgrowth 1
hsa-miR-3182	MIMAT0015062	1612283	http://www.mirdb.org/cgi-bin/target_detail.cgi?targetID=1612283	62	92	http://www.mirdb.org/cgi-bin/mature_mir.cgi?name=hsa-miR-3182	NUFIP2	57532	nuclear FMR1 interacting protein 2
hsa-miR-3182	MIMAT0015062	1612292	http://www.mirdb.org/cgi-bin/target_detail.cgi?targetID=1612292	63	92	http://www.mirdb.org/cgi-bin/mature_mir.cgi?name=hsa-miR-3182	MYOCD	93649	myocardin
hsa-miR-3182	MIMAT0015062	1611280	http://www.mirdb.org/cgi-bin/target_detail.cgi?targetID=1611280	64	91	http://www.mirdb.org/cgi-bin/mature_mir.cgi?name=hsa-miR-3182	ZMYND8	23613	zinc finger MYND-type containing 8
hsa-miR-3182	MIMAT0015062	1611492	http://www.mirdb.org/cgi-bin/target_detail.cgi?targetID=1611492	65	91	http://www.mirdb.org/cgi-bin/mature_mir.cgi?name=hsa-miR-3182	PRKACB	5567	protein kinase cAMP-activated catalytic subunit beta
hsa-miR-3182	MIMAT0015062	1611562	http://www.mirdb.org/cgi-bin/target_detail.cgi?targetID=1611562	66	91	http://www.mirdb.org/cgi-bin/mature_mir.cgi?name=hsa-miR-3182	EPHB1	2047	EPH receptor B1
hsa-miR-3182	MIMAT0015062	1611584	http://www.mirdb.org/cgi-bin/target_detail.cgi?targetID=1611584	67	91	http://www.mirdb.org/cgi-bin/mature_mir.cgi?name=hsa-miR-3182	GDA	9615	guanine deaminase
hsa-miR-3182	MIMAT0015062	1611651	http://www.mirdb.org/cgi-bin/target_detail.cgi?targetID=1611651	68	91	http://www.mirdb.org/cgi-bin/mature_mir.cgi?name=hsa-miR-3182	NOL4	8715	nucleolar protein 4
hsa-miR-3182	MIMAT0015062	1611857	http://www.mirdb.org/cgi-bin/target_detail.cgi?targetID=1611857	69	91	http://www.mirdb.org/cgi-bin/mature_mir.cgi?name=hsa-miR-3182	FAN1	22909	FANCD2 and FANCI associated nuclease 1
hsa-miR-3182	MIMAT0015062	1611865	http://www.mirdb.org/cgi-bin/target_detail.cgi?targetID=1611865	70	91	http://www.mirdb.org/cgi-bin/mature_mir.cgi?name=hsa-miR-3182	CALML4	91860	calmodulin like 4
hsa-miR-3182	MIMAT0015062	1611904	http://www.mirdb.org/cgi-bin/target_detail.cgi?targetID=1611904	71	91	http://www.mirdb.org/cgi-bin/mature_mir.cgi?name=hsa-miR-3182	B3GALNT2	148789	beta-1,3-N-acetylgalactosaminyltransferase 2
hsa-miR-3182	MIMAT0015062	1612081	http://www.mirdb.org/cgi-bin/target_detail.cgi?targetID=1612081	72	91	http://www.mirdb.org/cgi-bin/mature_mir.cgi?name=hsa-miR-3182	METTL21A	151194	methyltransferase like 21A
hsa-miR-3182	MIMAT0015062	1612285	http://www.mirdb.org/cgi-bin/target_detail.cgi?targetID=1612285	73	91	http://www.mirdb.org/cgi-bin/mature_mir.cgi?name=hsa-miR-3182	SNX19	399979	sorting nexin 19
hsa-miR-3182	MIMAT0015062	1612352	http://www.mirdb.org/cgi-bin/target_detail.cgi?targetID=1612352	74	91	http://www.mirdb.org/cgi-bin/mature_mir.cgi?name=hsa-miR-3182	KDELR1	10945	KDEL endoplasmic reticulum protein retention receptor 1
hsa-miR-3182	MIMAT0015062	1611544	http://www.mirdb.org/cgi-bin/target_detail.cgi?targetID=1611544	75	90	http://www.mirdb.org/cgi-bin/mature_mir.cgi?name=hsa-miR-3182	ARID5B	84159	AT-rich interaction domain 5B
hsa-miR-3182	MIMAT0015062	1611592	http://www.mirdb.org/cgi-bin/target_detail.cgi?targetID=1611592	76	90	http://www.mirdb.org/cgi-bin/mature_mir.cgi?name=hsa-miR-3182	C12orf4	57102	chromosome 12 open reading frame 4
hsa-miR-3182	MIMAT0015062	1611626	http://www.mirdb.org/cgi-bin/target_detail.cgi?targetID=1611626	77	90	http://www.mirdb.org/cgi-bin/mature_mir.cgi?name=hsa-miR-3182	SIPA1L2	57568	signal induced proliferation associated 1 like 2
hsa-miR-3182	MIMAT0015062	1611659	http://www.mirdb.org/cgi-bin/target_detail.cgi?targetID=1611659	78	90	http://www.mirdb.org/cgi-bin/mature_mir.cgi?name=hsa-miR-3182	TBL1XR1	79718	transducin beta like 1 X-linked receptor 1
hsa-miR-3182	MIMAT0015062	1611771	http://www.mirdb.org/cgi-bin/target_detail.cgi?targetID=1611771	79	90	http://www.mirdb.org/cgi-bin/mature_mir.cgi?name=hsa-miR-3182	PRELID3B	51012	PRELI domain containing 3B
hsa-miR-3182	MIMAT0015062	1611831	http://www.mirdb.org/cgi-bin/target_detail.cgi?targetID=1611831	80	90	http://www.mirdb.org/cgi-bin/mature_mir.cgi?name=hsa-miR-3182	SPATA6	54558	spermatogenesis associated 6
hsa-miR-3182	MIMAT0015062	1611849	http://www.mirdb.org/cgi-bin/target_detail.cgi?targetID=1611849	81	90	http://www.mirdb.org/cgi-bin/mature_mir.cgi?name=hsa-miR-3182	GLI2	2736	GLI family zinc finger 2
hsa-miR-3182	MIMAT0015062	1611912	http://www.mirdb.org/cgi-bin/target_detail.cgi?targetID=1611912	82	90	http://www.mirdb.org/cgi-bin/mature_mir.cgi?name=hsa-miR-3182	NDFIP2	54602	Nedd4 family interacting protein 2
hsa-miR-3182	MIMAT0015062	1611924	http://www.mirdb.org/cgi-bin/target_detail.cgi?targetID=1611924	83	90	http://www.mirdb.org/cgi-bin/mature_mir.cgi?name=hsa-miR-3182	PPP4R2	151987	protein phosphatase 4 regulatory subunit 2
hsa-miR-3182	MIMAT0015062	1611925	http://www.mirdb.org/cgi-bin/target_detail.cgi?targetID=1611925	84	90	http://www.mirdb.org/cgi-bin/mature_mir.cgi?name=hsa-miR-3182	ATRX	546	ATRX, chromatin remodeler
hsa-miR-3182	MIMAT0015062	1611961	http://www.mirdb.org/cgi-bin/target_detail.cgi?targetID=1611961	85	90	http://www.mirdb.org/cgi-bin/mature_mir.cgi?name=hsa-miR-3182	FAM102B	284611	family with sequence similarity 102 member B
hsa-miR-3182	MIMAT0015062	1611994	http://www.mirdb.org/cgi-bin/target_detail.cgi?targetID=1611994	86	90	http://www.mirdb.org/cgi-bin/mature_mir.cgi?name=hsa-miR-3182	CCDC6	8030	coiled-coil domain containing 6
hsa-miR-3182	MIMAT0015062	1611997	http://www.mirdb.org/cgi-bin/target_detail.cgi?targetID=1611997	87	90	http://www.mirdb.org/cgi-bin/mature_mir.cgi?name=hsa-miR-3182	BTRC	8945	beta-transducin repeat containing E3 ubiquitin protein ligase
hsa-miR-3182	MIMAT0015062	1612063	http://www.mirdb.org/cgi-bin/target_detail.cgi?targetID=1612063	88	90	http://www.mirdb.org/cgi-bin/mature_mir.cgi?name=hsa-miR-3182	S100PBP	64766	S100P binding protein
hsa-miR-3182	MIMAT0015062	1612193	http://www.mirdb.org/cgi-bin/target_detail.cgi?targetID=1612193	89	90	http://www.mirdb.org/cgi-bin/mature_mir.cgi?name=hsa-miR-3182	IGFBP7	3490	insulin like growth factor binding protein 7
hsa-miR-3182	MIMAT0015062	1612228	http://www.mirdb.org/cgi-bin/target_detail.cgi?targetID=1612228	90	90	http://www.mirdb.org/cgi-bin/mature_mir.cgi?name=hsa-miR-3182	CREG1	8804	cellular repressor of E1A stimulated genes 1
hsa-miR-3182	MIMAT0015062	1612257	http://www.mirdb.org/cgi-bin/target_detail.cgi?targetID=1612257	91	90	http://www.mirdb.org/cgi-bin/mature_mir.cgi?name=hsa-miR-3182	ZBTB20	26137	zinc finger and BTB domain containing 20
hsa-miR-3182	MIMAT0015062	1612278	http://www.mirdb.org/cgi-bin/target_detail.cgi?targetID=1612278	92	90	http://www.mirdb.org/cgi-bin/mature_mir.cgi?name=hsa-miR-3182	ANKS1B	56899	ankyrin repeat and sterile alpha motif domain containing 1B
hsa-miR-3182	MIMAT0015062	1612318	http://www.mirdb.org/cgi-bin/target_detail.cgi?targetID=1612318	93	90	http://www.mirdb.org/cgi-bin/mature_mir.cgi?name=hsa-miR-3182	PTPN12	5782	protein tyrosine phosphatase, non-receptor type 12
hsa-miR-3182	MIMAT0015062	1611329	http://www.mirdb.org/cgi-bin/target_detail.cgi?targetID=1611329	94	89	http://www.mirdb.org/cgi-bin/mature_mir.cgi?name=hsa-miR-3182	SLC25A36	55186	solute carrier family 25 member 36
hsa-miR-3182	MIMAT0015062	1611536	http://www.mirdb.org/cgi-bin/target_detail.cgi?targetID=1611536	95	89	http://www.mirdb.org/cgi-bin/mature_mir.cgi?name=hsa-miR-3182	TNFSF10	8743	TNF superfamily member 10
hsa-miR-3182	MIMAT0015062	1611727	http://www.mirdb.org/cgi-bin/target_detail.cgi?targetID=1611727	96	89	http://www.mirdb.org/cgi-bin/mature_mir.cgi?name=hsa-miR-3182	NMNAT2	23057	nicotinamide nucleotide adenylyltransferase 2
hsa-miR-3182	MIMAT0015062	1611933	http://www.mirdb.org/cgi-bin/target_detail.cgi?targetID=1611933	97	89	http://www.mirdb.org/cgi-bin/mature_mir.cgi?name=hsa-miR-3182	SUCO	51430	SUN domain containing ossification factor
hsa-miR-3182	MIMAT0015062	1612171	http://www.mirdb.org/cgi-bin/target_detail.cgi?targetID=1612171	98	89	http://www.mirdb.org/cgi-bin/mature_mir.cgi?name=hsa-miR-3182	SH3BGRL2	83699	SH3 domain binding glutamate rich protein like 2
hsa-miR-3182	MIMAT0015062	1612177	http://www.mirdb.org/cgi-bin/target_detail.cgi?targetID=1612177	99	89	http://www.mirdb.org/cgi-bin/mature_mir.cgi?name=hsa-miR-3182	SUPT20H	55578	SPT20 homolog, SAGA complex component
hsa-miR-3182	MIMAT0015062	1612265	http://www.mirdb.org/cgi-bin/target_detail.cgi?targetID=1612265	100	89	http://www.mirdb.org/cgi-bin/mature_mir.cgi?name=hsa-miR-3182	ZNF385B	151126	zinc finger protein 385B
hsa-miR-3182	MIMAT0015062	1612316	http://www.mirdb.org/cgi-bin/target_detail.cgi?targetID=1612316	101	89	http://www.mirdb.org/cgi-bin/mature_mir.cgi?name=hsa-miR-3182	ANKRD50	57182	ankyrin repeat domain 50
hsa-miR-3182	MIMAT0015062	1611286	http://www.mirdb.org/cgi-bin/target_detail.cgi?targetID=1611286	102	88	http://www.mirdb.org/cgi-bin/mature_mir.cgi?name=hsa-miR-3182	RNF217	154214	ring finger protein 217
hsa-miR-3182	MIMAT0015062	1611317	http://www.mirdb.org/cgi-bin/target_detail.cgi?targetID=1611317	103	88	http://www.mirdb.org/cgi-bin/mature_mir.cgi?name=hsa-miR-3182	WDR3	10885	WD repeat domain 3
hsa-miR-3182	MIMAT0015062	1611325	http://www.mirdb.org/cgi-bin/target_detail.cgi?targetID=1611325	104	88	http://www.mirdb.org/cgi-bin/mature_mir.cgi?name=hsa-miR-3182	PSMB11	122706	proteasome subunit beta 11
hsa-miR-3182	MIMAT0015062	1611392	http://www.mirdb.org/cgi-bin/target_detail.cgi?targetID=1611392	105	88	http://www.mirdb.org/cgi-bin/mature_mir.cgi?name=hsa-miR-3182	PIK3CG	5294	phosphatidylinositol-4,5-bisphosphate 3-kinase catalytic subunit gamma
hsa-miR-3182	MIMAT0015062	1611399	http://www.mirdb.org/cgi-bin/target_detail.cgi?targetID=1611399	106	88	http://www.mirdb.org/cgi-bin/mature_mir.cgi?name=hsa-miR-3182	RNF169	254225	ring finger protein 169
hsa-miR-3182	MIMAT0015062	1611515	http://www.mirdb.org/cgi-bin/target_detail.cgi?targetID=1611515	107	88	http://www.mirdb.org/cgi-bin/mature_mir.cgi?name=hsa-miR-3182	C2orf48	348738	chromosome 2 open reading frame 48
hsa-miR-3182	MIMAT0015062	1611586	http://www.mirdb.org/cgi-bin/target_detail.cgi?targetID=1611586	108	88	http://www.mirdb.org/cgi-bin/mature_mir.cgi?name=hsa-miR-3182	THAP12	5612	THAP domain containing 12
hsa-miR-3182	MIMAT0015062	1611655	http://www.mirdb.org/cgi-bin/target_detail.cgi?targetID=1611655	109	88	http://www.mirdb.org/cgi-bin/mature_mir.cgi?name=hsa-miR-3182	CARD8	22900	caspase recruitment domain family member 8
hsa-miR-3182	MIMAT0015062	1611782	http://www.mirdb.org/cgi-bin/target_detail.cgi?targetID=1611782	110	88	http://www.mirdb.org/cgi-bin/mature_mir.cgi?name=hsa-miR-3182	ATG101	60673	autophagy related 101
hsa-miR-3182	MIMAT0015062	1611941	http://www.mirdb.org/cgi-bin/target_detail.cgi?targetID=1611941	111	88	http://www.mirdb.org/cgi-bin/mature_mir.cgi?name=hsa-miR-3182	JADE1	79960	jade family PHD finger 1
hsa-miR-3182	MIMAT0015062	1612082	http://www.mirdb.org/cgi-bin/target_detail.cgi?targetID=1612082	112	88	http://www.mirdb.org/cgi-bin/mature_mir.cgi?name=hsa-miR-3182	UBE2W	55284	ubiquitin conjugating enzyme E2 W
hsa-miR-3182	MIMAT0015062	1612183	http://www.mirdb.org/cgi-bin/target_detail.cgi?targetID=1612183	113	88	http://www.mirdb.org/cgi-bin/mature_mir.cgi?name=hsa-miR-3182	RALGPS2	55103	Ral GEF with PH domain and SH3 binding motif 2
hsa-miR-3182	MIMAT0015062	1612302	http://www.mirdb.org/cgi-bin/target_detail.cgi?targetID=1612302	114	88	http://www.mirdb.org/cgi-bin/mature_mir.cgi?name=hsa-miR-3182	CSNK1A1	1452	casein kinase 1 alpha 1
hsa-miR-3182	MIMAT0015062	1612315	http://www.mirdb.org/cgi-bin/target_detail.cgi?targetID=1612315	115	88	http://www.mirdb.org/cgi-bin/mature_mir.cgi?name=hsa-miR-3182	GPR158	57512	G protein-coupled receptor 158
hsa-miR-3182	MIMAT0015062	1612325	http://www.mirdb.org/cgi-bin/target_detail.cgi?targetID=1612325	116	88	http://www.mirdb.org/cgi-bin/mature_mir.cgi?name=hsa-miR-3182	BROX	148362	BRO1 domain and CAAX motif containing
hsa-miR-3182	MIMAT0015062	1612334	http://www.mirdb.org/cgi-bin/target_detail.cgi?targetID=1612334	117	88	http://www.mirdb.org/cgi-bin/mature_mir.cgi?name=hsa-miR-3182	SUMO1	7341	small ubiquitin-like modifier 1
hsa-miR-3182	MIMAT0015062	1611238	http://www.mirdb.org/cgi-bin/target_detail.cgi?targetID=1611238	118	87	http://www.mirdb.org/cgi-bin/mature_mir.cgi?name=hsa-miR-3182	SBF2	81846	SET binding factor 2
hsa-miR-3182	MIMAT0015062	1611345	http://www.mirdb.org/cgi-bin/target_detail.cgi?targetID=1611345	119	87	http://www.mirdb.org/cgi-bin/mature_mir.cgi?name=hsa-miR-3182	SMG7	9887	SMG7, nonsense mediated mRNA decay factor
hsa-miR-3182	MIMAT0015062	1611354	http://www.mirdb.org/cgi-bin/target_detail.cgi?targetID=1611354	120	87	http://www.mirdb.org/cgi-bin/mature_mir.cgi?name=hsa-miR-3182	NCKAP5	344148	NCK associated protein 5
hsa-miR-3182	MIMAT0015062	1611370	http://www.mirdb.org/cgi-bin/target_detail.cgi?targetID=1611370	121	87	http://www.mirdb.org/cgi-bin/mature_mir.cgi?name=hsa-miR-3182	SLF2	55719	SMC5-SMC6 complex localization factor 2
hsa-miR-3182	MIMAT0015062	1611504	http://www.mirdb.org/cgi-bin/target_detail.cgi?targetID=1611504	122	87	http://www.mirdb.org/cgi-bin/mature_mir.cgi?name=hsa-miR-3182	CHST11	50515	carbohydrate sulfotransferase 11
hsa-miR-3182	MIMAT0015062	1611547	http://www.mirdb.org/cgi-bin/target_detail.cgi?targetID=1611547	123	87	http://www.mirdb.org/cgi-bin/mature_mir.cgi?name=hsa-miR-3182	LRTM2	654429	leucine rich repeats and transmembrane domains 2
hsa-miR-3182	MIMAT0015062	1611639	http://www.mirdb.org/cgi-bin/target_detail.cgi?targetID=1611639	124	87	http://www.mirdb.org/cgi-bin/mature_mir.cgi?name=hsa-miR-3182	DDX55	57696	DEAD-box helicase 55
hsa-miR-3182	MIMAT0015062	1611703	http://www.mirdb.org/cgi-bin/target_detail.cgi?targetID=1611703	125	87	http://www.mirdb.org/cgi-bin/mature_mir.cgi?name=hsa-miR-3182	BTG1	694	BTG anti-proliferation factor 1
hsa-miR-3182	MIMAT0015062	1611710	http://www.mirdb.org/cgi-bin/target_detail.cgi?targetID=1611710	126	87	http://www.mirdb.org/cgi-bin/mature_mir.cgi?name=hsa-miR-3182	KATNAL1	84056	katanin catalytic subunit A1 like 1
hsa-miR-3182	MIMAT0015062	1611758	http://www.mirdb.org/cgi-bin/target_detail.cgi?targetID=1611758	127	87	http://www.mirdb.org/cgi-bin/mature_mir.cgi?name=hsa-miR-3182	GLIPR1	11010	GLI pathogenesis related 1
hsa-miR-3182	MIMAT0015062	1611759	http://www.mirdb.org/cgi-bin/target_detail.cgi?targetID=1611759	128	87	http://www.mirdb.org/cgi-bin/mature_mir.cgi?name=hsa-miR-3182	SORL1	6653	sortilin related receptor 1
hsa-miR-3182	MIMAT0015062	1611796	http://www.mirdb.org/cgi-bin/target_detail.cgi?targetID=1611796	129	87	http://www.mirdb.org/cgi-bin/mature_mir.cgi?name=hsa-miR-3182	SLC9B1	150159	solute carrier family 9 member B1
hsa-miR-3182	MIMAT0015062	1611879	http://www.mirdb.org/cgi-bin/target_detail.cgi?targetID=1611879	130	87	http://www.mirdb.org/cgi-bin/mature_mir.cgi?name=hsa-miR-3182	SH3TC2	79628	SH3 domain and tetratricopeptide repeats 2
hsa-miR-3182	MIMAT0015062	1611990	http://www.mirdb.org/cgi-bin/target_detail.cgi?targetID=1611990	131	87	http://www.mirdb.org/cgi-bin/mature_mir.cgi?name=hsa-miR-3182	GMCL1	64395	germ cell-less, spermatogenesis associated 1
hsa-miR-3182	MIMAT0015062	1612074	http://www.mirdb.org/cgi-bin/target_detail.cgi?targetID=1612074	132	87	http://www.mirdb.org/cgi-bin/mature_mir.cgi?name=hsa-miR-3182	C11orf87	399947	chromosome 11 open reading frame 87
hsa-miR-3182	MIMAT0015062	1612089	http://www.mirdb.org/cgi-bin/target_detail.cgi?targetID=1612089	133	87	http://www.mirdb.org/cgi-bin/mature_mir.cgi?name=hsa-miR-3182	DPP10	57628	dipeptidyl peptidase like 10
hsa-miR-3182	MIMAT0015062	1612099	http://www.mirdb.org/cgi-bin/target_detail.cgi?targetID=1612099	134	87	http://www.mirdb.org/cgi-bin/mature_mir.cgi?name=hsa-miR-3182	PTP4A1	7803	protein tyrosine phosphatase type IVA, member 1
hsa-miR-3182	MIMAT0015062	1612145	http://www.mirdb.org/cgi-bin/target_detail.cgi?targetID=1612145	135	87	http://www.mirdb.org/cgi-bin/mature_mir.cgi?name=hsa-miR-3182	ELAVL3	1995	ELAV like RNA binding protein 3
hsa-miR-3182	MIMAT0015062	1612161	http://www.mirdb.org/cgi-bin/target_detail.cgi?targetID=1612161	136	87	http://www.mirdb.org/cgi-bin/mature_mir.cgi?name=hsa-miR-3182	CTSS	1520	cathepsin S
hsa-miR-3182	MIMAT0015062	1612169	http://www.mirdb.org/cgi-bin/target_detail.cgi?targetID=1612169	137	87	http://www.mirdb.org/cgi-bin/mature_mir.cgi?name=hsa-miR-3182	C8orf33	65265	chromosome 8 open reading frame 33
hsa-miR-3182	MIMAT0015062	1612219	http://www.mirdb.org/cgi-bin/target_detail.cgi?targetID=1612219	138	87	http://www.mirdb.org/cgi-bin/mature_mir.cgi?name=hsa-miR-3182	STK35	140901	serine/threonine kinase 35
hsa-miR-3182	MIMAT0015062	1612222	http://www.mirdb.org/cgi-bin/target_detail.cgi?targetID=1612222	139	87	http://www.mirdb.org/cgi-bin/mature_mir.cgi?name=hsa-miR-3182	BRWD1	54014	bromodomain and WD repeat domain containing 1
hsa-miR-3182	MIMAT0015062	1612280	http://www.mirdb.org/cgi-bin/target_detail.cgi?targetID=1612280	140	87	http://www.mirdb.org/cgi-bin/mature_mir.cgi?name=hsa-miR-3182	AMOTL2	51421	angiomotin like 2
hsa-miR-3182	MIMAT0015062	1612353	http://www.mirdb.org/cgi-bin/target_detail.cgi?targetID=1612353	141	87	http://www.mirdb.org/cgi-bin/mature_mir.cgi?name=hsa-miR-3182	RIT2	6014	Ras like without CAAX 2
hsa-miR-3182	MIMAT0015062	1611257	http://www.mirdb.org/cgi-bin/target_detail.cgi?targetID=1611257	142	86	http://www.mirdb.org/cgi-bin/mature_mir.cgi?name=hsa-miR-3182	BCAS1	8537	breast carcinoma amplified sequence 1
hsa-miR-3182	MIMAT0015062	1611283	http://www.mirdb.org/cgi-bin/target_detail.cgi?targetID=1611283	143	86	http://www.mirdb.org/cgi-bin/mature_mir.cgi?name=hsa-miR-3182	CLCN3	1182	chloride voltage-gated channel 3
hsa-miR-3182	MIMAT0015062	1611350	http://www.mirdb.org/cgi-bin/target_detail.cgi?targetID=1611350	144	86	http://www.mirdb.org/cgi-bin/mature_mir.cgi?name=hsa-miR-3182	UFM1	51569	ubiquitin fold modifier 1
hsa-miR-3182	MIMAT0015062	1611394	http://www.mirdb.org/cgi-bin/target_detail.cgi?targetID=1611394	145	86	http://www.mirdb.org/cgi-bin/mature_mir.cgi?name=hsa-miR-3182	MYSM1	114803	Myb like, SWIRM and MPN domains 1
hsa-miR-3182	MIMAT0015062	1611425	http://www.mirdb.org/cgi-bin/target_detail.cgi?targetID=1611425	146	86	http://www.mirdb.org/cgi-bin/mature_mir.cgi?name=hsa-miR-3182	GHITM	27069	growth hormone inducible transmembrane protein
hsa-miR-3182	MIMAT0015062	1611482	http://www.mirdb.org/cgi-bin/target_detail.cgi?targetID=1611482	147	86	http://www.mirdb.org/cgi-bin/mature_mir.cgi?name=hsa-miR-3182	PRKG2	5593	protein kinase cGMP-dependent 2
hsa-miR-3182	MIMAT0015062	1611535	http://www.mirdb.org/cgi-bin/target_detail.cgi?targetID=1611535	148	86	http://www.mirdb.org/cgi-bin/mature_mir.cgi?name=hsa-miR-3182	RAP2A	5911	RAP2A, member of RAS oncogene family
hsa-miR-3182	MIMAT0015062	1611609	http://www.mirdb.org/cgi-bin/target_detail.cgi?targetID=1611609	149	86	http://www.mirdb.org/cgi-bin/mature_mir.cgi?name=hsa-miR-3182	C1orf21	81563	chromosome 1 open reading frame 21
hsa-miR-3182	MIMAT0015062	1611844	http://www.mirdb.org/cgi-bin/target_detail.cgi?targetID=1611844	150	86	http://www.mirdb.org/cgi-bin/mature_mir.cgi?name=hsa-miR-3182	CHST15	51363	carbohydrate sulfotransferase 15
hsa-miR-3182	MIMAT0015062	1611889	http://www.mirdb.org/cgi-bin/target_detail.cgi?targetID=1611889	151	86	http://www.mirdb.org/cgi-bin/mature_mir.cgi?name=hsa-miR-3182	SNAPC1	6617	small nuclear RNA activating complex polypeptide 1
hsa-miR-3182	MIMAT0015062	1611890	http://www.mirdb.org/cgi-bin/target_detail.cgi?targetID=1611890	152	86	http://www.mirdb.org/cgi-bin/mature_mir.cgi?name=hsa-miR-3182	WDR48	57599	WD repeat domain 48
hsa-miR-3182	MIMAT0015062	1612100	http://www.mirdb.org/cgi-bin/target_detail.cgi?targetID=1612100	153	86	http://www.mirdb.org/cgi-bin/mature_mir.cgi?name=hsa-miR-3182	GRIK2	2898	glutamate ionotropic receptor kainate type subunit 2
hsa-miR-3182	MIMAT0015062	1612111	http://www.mirdb.org/cgi-bin/target_detail.cgi?targetID=1612111	154	86	http://www.mirdb.org/cgi-bin/mature_mir.cgi?name=hsa-miR-3182	MARCH8	220972	membrane associated ring-CH-type finger 8
hsa-miR-3182	MIMAT0015062	1612156	http://www.mirdb.org/cgi-bin/target_detail.cgi?targetID=1612156	155	86	http://www.mirdb.org/cgi-bin/mature_mir.cgi?name=hsa-miR-3182	GALNT15	117248	polypeptide N-acetylgalactosaminyltransferase 15
hsa-miR-3182	MIMAT0015062	1612215	http://www.mirdb.org/cgi-bin/target_detail.cgi?targetID=1612215	156	86	http://www.mirdb.org/cgi-bin/mature_mir.cgi?name=hsa-miR-3182	LYRM9	201229	LYR motif containing 9
hsa-miR-3182	MIMAT0015062	1612236	http://www.mirdb.org/cgi-bin/target_detail.cgi?targetID=1612236	157	86	http://www.mirdb.org/cgi-bin/mature_mir.cgi?name=hsa-miR-3182	MRRF	92399	mitochondrial ribosome recycling factor
hsa-miR-3182	MIMAT0015062	1612252	http://www.mirdb.org/cgi-bin/target_detail.cgi?targetID=1612252	158	86	http://www.mirdb.org/cgi-bin/mature_mir.cgi?name=hsa-miR-3182	ZNF148	7707	zinc finger protein 148
hsa-miR-3182	MIMAT0015062	1612254	http://www.mirdb.org/cgi-bin/target_detail.cgi?targetID=1612254	159	86	http://www.mirdb.org/cgi-bin/mature_mir.cgi?name=hsa-miR-3182	CAP2	10486	cyclase associated actin cytoskeleton regulatory protein 2
hsa-miR-3182	MIMAT0015062	1612272	http://www.mirdb.org/cgi-bin/target_detail.cgi?targetID=1612272	160	86	http://www.mirdb.org/cgi-bin/mature_mir.cgi?name=hsa-miR-3182	LRP8	7804	LDL receptor related protein 8
hsa-miR-3182	MIMAT0015062	1612335	http://www.mirdb.org/cgi-bin/target_detail.cgi?targetID=1612335	161	86	http://www.mirdb.org/cgi-bin/mature_mir.cgi?name=hsa-miR-3182	SRGAP2	23380	SLIT-ROBO Rho GTPase activating protein 2
hsa-miR-3182	MIMAT0015062	1611276	http://www.mirdb.org/cgi-bin/target_detail.cgi?targetID=1611276	162	85	http://www.mirdb.org/cgi-bin/mature_mir.cgi?name=hsa-miR-3182	ZNF761	388561	zinc finger protein 761
hsa-miR-3182	MIMAT0015062	1611427	http://www.mirdb.org/cgi-bin/target_detail.cgi?targetID=1611427	163	85	http://www.mirdb.org/cgi-bin/mature_mir.cgi?name=hsa-miR-3182	CHML	1122	CHM like, Rab escort protein 2
hsa-miR-3182	MIMAT0015062	1611580	http://www.mirdb.org/cgi-bin/target_detail.cgi?targetID=1611580	164	85	http://www.mirdb.org/cgi-bin/mature_mir.cgi?name=hsa-miR-3182	BCL2L13	23786	BCL2 like 13
hsa-miR-3182	MIMAT0015062	1611665	http://www.mirdb.org/cgi-bin/target_detail.cgi?targetID=1611665	165	85	http://www.mirdb.org/cgi-bin/mature_mir.cgi?name=hsa-miR-3182	RAB2A	5862	RAB2A, member RAS oncogene family
hsa-miR-3182	MIMAT0015062	1611713	http://www.mirdb.org/cgi-bin/target_detail.cgi?targetID=1611713	166	85	http://www.mirdb.org/cgi-bin/mature_mir.cgi?name=hsa-miR-3182	PLCH1	23007	phospholipase C eta 1
hsa-miR-3182	MIMAT0015062	1611741	http://www.mirdb.org/cgi-bin/target_detail.cgi?targetID=1611741	167	85	http://www.mirdb.org/cgi-bin/mature_mir.cgi?name=hsa-miR-3182	TTC39B	158219	tetratricopeptide repeat domain 39B
hsa-miR-3182	MIMAT0015062	1611747	http://www.mirdb.org/cgi-bin/target_detail.cgi?targetID=1611747	168	85	http://www.mirdb.org/cgi-bin/mature_mir.cgi?name=hsa-miR-3182	DCDC1	341019	doublecortin domain containing 1
hsa-miR-3182	MIMAT0015062	1611774	http://www.mirdb.org/cgi-bin/target_detail.cgi?targetID=1611774	169	85	http://www.mirdb.org/cgi-bin/mature_mir.cgi?name=hsa-miR-3182	RALGAPA2	57186	Ral GTPase activating protein catalytic alpha subunit 2
hsa-miR-3182	MIMAT0015062	1611880	http://www.mirdb.org/cgi-bin/target_detail.cgi?targetID=1611880	170	85	http://www.mirdb.org/cgi-bin/mature_mir.cgi?name=hsa-miR-3182	PCNX1	22990	pecanex 1
hsa-miR-3182	MIMAT0015062	1612125	http://www.mirdb.org/cgi-bin/target_detail.cgi?targetID=1612125	171	85	http://www.mirdb.org/cgi-bin/mature_mir.cgi?name=hsa-miR-3182	SRXN1	140809	sulfiredoxin 1
hsa-miR-3182	MIMAT0015062	1612154	http://www.mirdb.org/cgi-bin/target_detail.cgi?targetID=1612154	172	85	http://www.mirdb.org/cgi-bin/mature_mir.cgi?name=hsa-miR-3182	IER5	51278	immediate early response 5
hsa-miR-3182	MIMAT0015062	1612206	http://www.mirdb.org/cgi-bin/target_detail.cgi?targetID=1612206	173	85	http://www.mirdb.org/cgi-bin/mature_mir.cgi?name=hsa-miR-3182	NEU3	10825	neuraminidase 3
hsa-miR-3182	MIMAT0015062	1612249	http://www.mirdb.org/cgi-bin/target_detail.cgi?targetID=1612249	174	85	http://www.mirdb.org/cgi-bin/mature_mir.cgi?name=hsa-miR-3182	SMIM13	221710	small integral membrane protein 13
hsa-miR-3182	MIMAT0015062	1612273	http://www.mirdb.org/cgi-bin/target_detail.cgi?targetID=1612273	175	85	http://www.mirdb.org/cgi-bin/mature_mir.cgi?name=hsa-miR-3182	CDH4	1002	cadherin 4
hsa-miR-3182	MIMAT0015062	1612307	http://www.mirdb.org/cgi-bin/target_detail.cgi?targetID=1612307	176	85	http://www.mirdb.org/cgi-bin/mature_mir.cgi?name=hsa-miR-3182	TCP11L2	255394	t-complex 11 like 2
hsa-miR-3182	MIMAT0015062	1611290	http://www.mirdb.org/cgi-bin/target_detail.cgi?targetID=1611290	177	84	http://www.mirdb.org/cgi-bin/mature_mir.cgi?name=hsa-miR-3182	ATP2B1	490	ATPase plasma membrane Ca2+ transporting 1
hsa-miR-3182	MIMAT0015062	1611318	http://www.mirdb.org/cgi-bin/target_detail.cgi?targetID=1611318	178	84	http://www.mirdb.org/cgi-bin/mature_mir.cgi?name=hsa-miR-3182	MTMR4	9110	myotubularin related protein 4
hsa-miR-3182	MIMAT0015062	1611356	http://www.mirdb.org/cgi-bin/target_detail.cgi?targetID=1611356	179	84	http://www.mirdb.org/cgi-bin/mature_mir.cgi?name=hsa-miR-3182	DIXDC1	85458	DIX domain containing 1
hsa-miR-3182	MIMAT0015062	1611402	http://www.mirdb.org/cgi-bin/target_detail.cgi?targetID=1611402	180	84	http://www.mirdb.org/cgi-bin/mature_mir.cgi?name=hsa-miR-3182	DIO2	1734	iodothyronine deiodinase 2
hsa-miR-3182	MIMAT0015062	1611478	http://www.mirdb.org/cgi-bin/target_detail.cgi?targetID=1611478	181	84	http://www.mirdb.org/cgi-bin/mature_mir.cgi?name=hsa-miR-3182	SLC16A14	151473	solute carrier family 16 member 14
hsa-miR-3182	MIMAT0015062	1611629	http://www.mirdb.org/cgi-bin/target_detail.cgi?targetID=1611629	182	84	http://www.mirdb.org/cgi-bin/mature_mir.cgi?name=hsa-miR-3182	PPP1R12A	4659	protein phosphatase 1 regulatory subunit 12A
hsa-miR-3182	MIMAT0015062	1611709	http://www.mirdb.org/cgi-bin/target_detail.cgi?targetID=1611709	183	84	http://www.mirdb.org/cgi-bin/mature_mir.cgi?name=hsa-miR-3182	MIGA1	374986	mitoguardin 1
hsa-miR-3182	MIMAT0015062	1611725	http://www.mirdb.org/cgi-bin/target_detail.cgi?targetID=1611725	184	84	http://www.mirdb.org/cgi-bin/mature_mir.cgi?name=hsa-miR-3182	PRKN	5071	parkin RBR E3 ubiquitin protein ligase
hsa-miR-3182	MIMAT0015062	1611726	http://www.mirdb.org/cgi-bin/target_detail.cgi?targetID=1611726	185	84	http://www.mirdb.org/cgi-bin/mature_mir.cgi?name=hsa-miR-3182	CREBZF	58487	CREB/ATF bZIP transcription factor
hsa-miR-3182	MIMAT0015062	1611862	http://www.mirdb.org/cgi-bin/target_detail.cgi?targetID=1611862	186	84	http://www.mirdb.org/cgi-bin/mature_mir.cgi?name=hsa-miR-3182	USP28	57646	ubiquitin specific peptidase 28
hsa-miR-3182	MIMAT0015062	1611873	http://www.mirdb.org/cgi-bin/target_detail.cgi?targetID=1611873	187	84	http://www.mirdb.org/cgi-bin/mature_mir.cgi?name=hsa-miR-3182	TXNDC8	255220	thioredoxin domain containing 8
hsa-miR-3182	MIMAT0015062	1611891	http://www.mirdb.org/cgi-bin/target_detail.cgi?targetID=1611891	188	84	http://www.mirdb.org/cgi-bin/mature_mir.cgi?name=hsa-miR-3182	DRG2	1819	developmentally regulated GTP binding protein 2
hsa-miR-3182	MIMAT0015062	1611930	http://www.mirdb.org/cgi-bin/target_detail.cgi?targetID=1611930	189	84	http://www.mirdb.org/cgi-bin/mature_mir.cgi?name=hsa-miR-3182	ARPC3	10094	actin related protein 2/3 complex subunit 3
hsa-miR-3182	MIMAT0015062	1611984	http://www.mirdb.org/cgi-bin/target_detail.cgi?targetID=1611984	190	84	http://www.mirdb.org/cgi-bin/mature_mir.cgi?name=hsa-miR-3182	SSTR3	6753	somatostatin receptor 3
hsa-miR-3182	MIMAT0015062	1611991	http://www.mirdb.org/cgi-bin/target_detail.cgi?targetID=1611991	191	84	http://www.mirdb.org/cgi-bin/mature_mir.cgi?name=hsa-miR-3182	TMX1	81542	thioredoxin related transmembrane protein 1
hsa-miR-3182	MIMAT0015062	1612120	http://www.mirdb.org/cgi-bin/target_detail.cgi?targetID=1612120	192	84	http://www.mirdb.org/cgi-bin/mature_mir.cgi?name=hsa-miR-3182	DLG3	1741	discs large MAGUK scaffold protein 3
hsa-miR-3182	MIMAT0015062	1612140	http://www.mirdb.org/cgi-bin/target_detail.cgi?targetID=1612140	193	84	http://www.mirdb.org/cgi-bin/mature_mir.cgi?name=hsa-miR-3182	SEMA5A	9037	semaphorin 5A
hsa-miR-3182	MIMAT0015062	1612187	http://www.mirdb.org/cgi-bin/target_detail.cgi?targetID=1612187	194	84	http://www.mirdb.org/cgi-bin/mature_mir.cgi?name=hsa-miR-3182	RARB	5915	retinoic acid receptor beta
hsa-miR-3182	MIMAT0015062	1612203	http://www.mirdb.org/cgi-bin/target_detail.cgi?targetID=1612203	195	84	http://www.mirdb.org/cgi-bin/mature_mir.cgi?name=hsa-miR-3182	GABRB3	2562	gamma-aminobutyric acid type A receptor beta3 subunit
hsa-miR-3182	MIMAT0015062	1612223	http://www.mirdb.org/cgi-bin/target_detail.cgi?targetID=1612223	196	84	http://www.mirdb.org/cgi-bin/mature_mir.cgi?name=hsa-miR-3182	NCALD	83988	neurocalcin delta
hsa-miR-3182	MIMAT0015062	1612256	http://www.mirdb.org/cgi-bin/target_detail.cgi?targetID=1612256	197	84	http://www.mirdb.org/cgi-bin/mature_mir.cgi?name=hsa-miR-3182	PHF2	5253	PHD finger protein 2
hsa-miR-3182	MIMAT0015062	1612281	http://www.mirdb.org/cgi-bin/target_detail.cgi?targetID=1612281	198	84	http://www.mirdb.org/cgi-bin/mature_mir.cgi?name=hsa-miR-3182	IFI44	10561	interferon induced protein 44
hsa-miR-3182	MIMAT0015062	1612340	http://www.mirdb.org/cgi-bin/target_detail.cgi?targetID=1612340	199	84	http://www.mirdb.org/cgi-bin/mature_mir.cgi?name=hsa-miR-3182	PSTK	118672	phosphoseryl-tRNA kinase
hsa-miR-3182	MIMAT0015062	1612356	http://www.mirdb.org/cgi-bin/target_detail.cgi?targetID=1612356	200	84	http://www.mirdb.org/cgi-bin/mature_mir.cgi?name=hsa-miR-3182	FAM32A	26017	family with sequence similarity 32 member A
hsa-miR-3182	MIMAT0015062	1611274	http://www.mirdb.org/cgi-bin/target_detail.cgi?targetID=1611274	201	83	http://www.mirdb.org/cgi-bin/mature_mir.cgi?name=hsa-miR-3182	DDX6	1656	DEAD-box helicase 6
hsa-miR-3182	MIMAT0015062	1611279	http://www.mirdb.org/cgi-bin/target_detail.cgi?targetID=1611279	202	83	http://www.mirdb.org/cgi-bin/mature_mir.cgi?name=hsa-miR-3182	TMEM168	64418	transmembrane protein 168
hsa-miR-3182	MIMAT0015062	1611342	http://www.mirdb.org/cgi-bin/target_detail.cgi?targetID=1611342	203	83	http://www.mirdb.org/cgi-bin/mature_mir.cgi?name=hsa-miR-3182	PABPN1	8106	poly(A) binding protein nuclear 1
hsa-miR-3182	MIMAT0015062	1611527	http://www.mirdb.org/cgi-bin/target_detail.cgi?targetID=1611527	204	83	http://www.mirdb.org/cgi-bin/mature_mir.cgi?name=hsa-miR-3182	STK32A	202374	serine/threonine kinase 32A
hsa-miR-3182	MIMAT0015062	1611553	http://www.mirdb.org/cgi-bin/target_detail.cgi?targetID=1611553	205	83	http://www.mirdb.org/cgi-bin/mature_mir.cgi?name=hsa-miR-3182	ANK3	288	ankyrin 3
hsa-miR-3182	MIMAT0015062	1611554	http://www.mirdb.org/cgi-bin/target_detail.cgi?targetID=1611554	206	83	http://www.mirdb.org/cgi-bin/mature_mir.cgi?name=hsa-miR-3182	TMEM135	65084	transmembrane protein 135
hsa-miR-3182	MIMAT0015062	1611595	http://www.mirdb.org/cgi-bin/target_detail.cgi?targetID=1611595	207	83	http://www.mirdb.org/cgi-bin/mature_mir.cgi?name=hsa-miR-3182	YTHDC1	91746	YTH domain containing 1
hsa-miR-3182	MIMAT0015062	1611601	http://www.mirdb.org/cgi-bin/target_detail.cgi?targetID=1611601	208	83	http://www.mirdb.org/cgi-bin/mature_mir.cgi?name=hsa-miR-3182	GABPB2	126626	GA binding protein transcription factor subunit beta 2
hsa-miR-3182	MIMAT0015062	1611664	http://www.mirdb.org/cgi-bin/target_detail.cgi?targetID=1611664	209	83	http://www.mirdb.org/cgi-bin/mature_mir.cgi?name=hsa-miR-3182	RAB14	51552	RAB14, member RAS oncogene family
hsa-miR-3182	MIMAT0015062	1611780	http://www.mirdb.org/cgi-bin/target_detail.cgi?targetID=1611780	210	83	http://www.mirdb.org/cgi-bin/mature_mir.cgi?name=hsa-miR-3182	FBXW11	23291	F-box and WD repeat domain containing 11
hsa-miR-3182	MIMAT0015062	1611869	http://www.mirdb.org/cgi-bin/target_detail.cgi?targetID=1611869	211	83	http://www.mirdb.org/cgi-bin/mature_mir.cgi?name=hsa-miR-3182	TEX19	400629	testis expressed 19
hsa-miR-3182	MIMAT0015062	1612135	http://www.mirdb.org/cgi-bin/target_detail.cgi?targetID=1612135	212	83	http://www.mirdb.org/cgi-bin/mature_mir.cgi?name=hsa-miR-3182	IL6ST	3572	interleukin 6 signal transducer
hsa-miR-3182	MIMAT0015062	1612221	http://www.mirdb.org/cgi-bin/target_detail.cgi?targetID=1612221	213	83	http://www.mirdb.org/cgi-bin/mature_mir.cgi?name=hsa-miR-3182	DDX4	54514	DEAD-box helicase 4
hsa-miR-3182	MIMAT0015062	1612351	http://www.mirdb.org/cgi-bin/target_detail.cgi?targetID=1612351	214	83	http://www.mirdb.org/cgi-bin/mature_mir.cgi?name=hsa-miR-3182	NRIP1	8204	nuclear receptor interacting protein 1
hsa-miR-3182	MIMAT0015062	1611338	http://www.mirdb.org/cgi-bin/target_detail.cgi?targetID=1611338	215	82	http://www.mirdb.org/cgi-bin/mature_mir.cgi?name=hsa-miR-3182	WDR41	55255	WD repeat domain 41
hsa-miR-3182	MIMAT0015062	1611339	http://www.mirdb.org/cgi-bin/target_detail.cgi?targetID=1611339	216	82	http://www.mirdb.org/cgi-bin/mature_mir.cgi?name=hsa-miR-3182	OPCML	4978	opioid binding protein/cell adhesion molecule like
hsa-miR-3182	MIMAT0015062	1611374	http://www.mirdb.org/cgi-bin/target_detail.cgi?targetID=1611374	217	82	http://www.mirdb.org/cgi-bin/mature_mir.cgi?name=hsa-miR-3182	CACNA2D2	9254	calcium voltage-gated channel auxiliary subunit alpha2delta 2
hsa-miR-3182	MIMAT0015062	1611386	http://www.mirdb.org/cgi-bin/target_detail.cgi?targetID=1611386	218	82	http://www.mirdb.org/cgi-bin/mature_mir.cgi?name=hsa-miR-3182	KIAA1671	85379	KIAA1671
hsa-miR-3182	MIMAT0015062	1611440	http://www.mirdb.org/cgi-bin/target_detail.cgi?targetID=1611440	219	82	http://www.mirdb.org/cgi-bin/mature_mir.cgi?name=hsa-miR-3182	HEXIM1	10614	HEXIM P-TEFb complex subunit 1
hsa-miR-3182	MIMAT0015062	1611497	http://www.mirdb.org/cgi-bin/target_detail.cgi?targetID=1611497	220	82	http://www.mirdb.org/cgi-bin/mature_mir.cgi?name=hsa-miR-3182	RHOU	58480	ras homolog family member U
hsa-miR-3182	MIMAT0015062	1611502	http://www.mirdb.org/cgi-bin/target_detail.cgi?targetID=1611502	221	82	http://www.mirdb.org/cgi-bin/mature_mir.cgi?name=hsa-miR-3182	CLTC	1213	clathrin heavy chain
hsa-miR-3182	MIMAT0015062	1611517	http://www.mirdb.org/cgi-bin/target_detail.cgi?targetID=1611517	222	82	http://www.mirdb.org/cgi-bin/mature_mir.cgi?name=hsa-miR-3182	CHD1	1105	chromodomain helicase DNA binding protein 1
hsa-miR-3182	MIMAT0015062	1611545	http://www.mirdb.org/cgi-bin/target_detail.cgi?targetID=1611545	223	82	http://www.mirdb.org/cgi-bin/mature_mir.cgi?name=hsa-miR-3182	S1PR3	1903	sphingosine-1-phosphate receptor 3
hsa-miR-3182	MIMAT0015062	1611560	http://www.mirdb.org/cgi-bin/target_detail.cgi?targetID=1611560	224	82	http://www.mirdb.org/cgi-bin/mature_mir.cgi?name=hsa-miR-3182	ARHGAP21	57584	Rho GTPase activating protein 21
hsa-miR-3182	MIMAT0015062	1611575	http://www.mirdb.org/cgi-bin/target_detail.cgi?targetID=1611575	225	82	http://www.mirdb.org/cgi-bin/mature_mir.cgi?name=hsa-miR-3182	FCGR1B	2210	Fc fragment of IgG receptor Ib
hsa-miR-3182	MIMAT0015062	1611731	http://www.mirdb.org/cgi-bin/target_detail.cgi?targetID=1611731	226	82	http://www.mirdb.org/cgi-bin/mature_mir.cgi?name=hsa-miR-3182	MFSD14B	84641	major facilitator superfamily domain containing 14B
hsa-miR-3182	MIMAT0015062	1611897	http://www.mirdb.org/cgi-bin/target_detail.cgi?targetID=1611897	227	82	http://www.mirdb.org/cgi-bin/mature_mir.cgi?name=hsa-miR-3182	CCNA2	890	cyclin A2
hsa-miR-3182	MIMAT0015062	1611929	http://www.mirdb.org/cgi-bin/target_detail.cgi?targetID=1611929	228	82	http://www.mirdb.org/cgi-bin/mature_mir.cgi?name=hsa-miR-3182	EXD2	55218	exonuclease 3'-5' domain containing 2
hsa-miR-3182	MIMAT0015062	1612133	http://www.mirdb.org/cgi-bin/target_detail.cgi?targetID=1612133	229	82	http://www.mirdb.org/cgi-bin/mature_mir.cgi?name=hsa-miR-3182	KLHL14	57565	kelch like family member 14
hsa-miR-3182	MIMAT0015062	1612195	http://www.mirdb.org/cgi-bin/target_detail.cgi?targetID=1612195	230	82	http://www.mirdb.org/cgi-bin/mature_mir.cgi?name=hsa-miR-3182	FCGR1A	2209	Fc fragment of IgG receptor Ia
hsa-miR-3182	MIMAT0015062	1612217	http://www.mirdb.org/cgi-bin/target_detail.cgi?targetID=1612217	231	82	http://www.mirdb.org/cgi-bin/mature_mir.cgi?name=hsa-miR-3182	PYROXD1	79912	pyridine nucleotide-disulphide oxidoreductase domain 1
hsa-miR-3182	MIMAT0015062	1612243	http://www.mirdb.org/cgi-bin/target_detail.cgi?targetID=1612243	232	82	http://www.mirdb.org/cgi-bin/mature_mir.cgi?name=hsa-miR-3182	MIER1	57708	MIER1 transcriptional regulator
hsa-miR-3182	MIMAT0015062	1612294	http://www.mirdb.org/cgi-bin/target_detail.cgi?targetID=1612294	233	82	http://www.mirdb.org/cgi-bin/mature_mir.cgi?name=hsa-miR-3182	MALT1	10892	MALT1 paracaspase
hsa-miR-3182	MIMAT0015062	1612338	http://www.mirdb.org/cgi-bin/target_detail.cgi?targetID=1612338	234	82	http://www.mirdb.org/cgi-bin/mature_mir.cgi?name=hsa-miR-3182	FRMD3	257019	FERM domain containing 3
hsa-miR-3182	MIMAT0015062	1611355	http://www.mirdb.org/cgi-bin/target_detail.cgi?targetID=1611355	235	81	http://www.mirdb.org/cgi-bin/mature_mir.cgi?name=hsa-miR-3182	PTPRT	11122	protein tyrosine phosphatase, receptor type T
hsa-miR-3182	MIMAT0015062	1611371	http://www.mirdb.org/cgi-bin/target_detail.cgi?targetID=1611371	236	81	http://www.mirdb.org/cgi-bin/mature_mir.cgi?name=hsa-miR-3182	PATE1	160065	prostate and testis expressed 1
hsa-miR-3182	MIMAT0015062	1611393	http://www.mirdb.org/cgi-bin/target_detail.cgi?targetID=1611393	237	81	http://www.mirdb.org/cgi-bin/mature_mir.cgi?name=hsa-miR-3182	EGLN1	54583	egl-9 family hypoxia inducible factor 1
hsa-miR-3182	MIMAT0015062	1611613	http://www.mirdb.org/cgi-bin/target_detail.cgi?targetID=1611613	238	81	http://www.mirdb.org/cgi-bin/mature_mir.cgi?name=hsa-miR-3182	TRDMT1	1787	tRNA aspartic acid methyltransferase 1
hsa-miR-3182	MIMAT0015062	1611628	http://www.mirdb.org/cgi-bin/target_detail.cgi?targetID=1611628	239	81	http://www.mirdb.org/cgi-bin/mature_mir.cgi?name=hsa-miR-3182	CCL16	6360	C-C motif chemokine ligand 16
hsa-miR-3182	MIMAT0015062	1611656	http://www.mirdb.org/cgi-bin/target_detail.cgi?targetID=1611656	240	81	http://www.mirdb.org/cgi-bin/mature_mir.cgi?name=hsa-miR-3182	SCN1B	6324	sodium voltage-gated channel beta subunit 1
hsa-miR-3182	MIMAT0015062	1611751	http://www.mirdb.org/cgi-bin/target_detail.cgi?targetID=1611751	241	81	http://www.mirdb.org/cgi-bin/mature_mir.cgi?name=hsa-miR-3182	GNPTAB	79158	N-acetylglucosamine-1-phosphate transferase subunits alpha and beta
hsa-miR-3182	MIMAT0015062	1611752	http://www.mirdb.org/cgi-bin/target_detail.cgi?targetID=1611752	242	81	http://www.mirdb.org/cgi-bin/mature_mir.cgi?name=hsa-miR-3182	ZNF81	347344	zinc finger protein 81
hsa-miR-3182	MIMAT0015062	1611776	http://www.mirdb.org/cgi-bin/target_detail.cgi?targetID=1611776	243	81	http://www.mirdb.org/cgi-bin/mature_mir.cgi?name=hsa-miR-3182	DTNA	1837	dystrobrevin alpha
hsa-miR-3182	MIMAT0015062	1611783	http://www.mirdb.org/cgi-bin/target_detail.cgi?targetID=1611783	244	81	http://www.mirdb.org/cgi-bin/mature_mir.cgi?name=hsa-miR-3182	TNFAIP8L2	79626	TNF alpha induced protein 8 like 2
hsa-miR-3182	MIMAT0015062	1611968	http://www.mirdb.org/cgi-bin/target_detail.cgi?targetID=1611968	245	81	http://www.mirdb.org/cgi-bin/mature_mir.cgi?name=hsa-miR-3182	ITGB5	3693	integrin subunit beta 5
hsa-miR-3182	MIMAT0015062	1612023	http://www.mirdb.org/cgi-bin/target_detail.cgi?targetID=1612023	246	81	http://www.mirdb.org/cgi-bin/mature_mir.cgi?name=hsa-miR-3182	NR3C1	2908	nuclear receptor subfamily 3 group C member 1
hsa-miR-3182	MIMAT0015062	1612226	http://www.mirdb.org/cgi-bin/target_detail.cgi?targetID=1612226	247	81	http://www.mirdb.org/cgi-bin/mature_mir.cgi?name=hsa-miR-3182	DNAH12	201625	dynein axonemal heavy chain 12
hsa-miR-3182	MIMAT0015062	1612288	http://www.mirdb.org/cgi-bin/target_detail.cgi?targetID=1612288	248	81	http://www.mirdb.org/cgi-bin/mature_mir.cgi?name=hsa-miR-3182	GNA14	9630	G protein subunit alpha 14
hsa-miR-3182	MIMAT0015062	1612346	http://www.mirdb.org/cgi-bin/target_detail.cgi?targetID=1612346	249	81	http://www.mirdb.org/cgi-bin/mature_mir.cgi?name=hsa-miR-3182	SNRNP27	11017	small nuclear ribonucleoprotein U4/U6.U5 subunit 27
hsa-miR-3182	MIMAT0015062	1611246	http://www.mirdb.org/cgi-bin/target_detail.cgi?targetID=1611246	250	80	http://www.mirdb.org/cgi-bin/mature_mir.cgi?name=hsa-miR-3182	MARVELD3	91862	MARVEL domain containing 3
hsa-miR-3182	MIMAT0015062	1611252	http://www.mirdb.org/cgi-bin/target_detail.cgi?targetID=1611252	251	80	http://www.mirdb.org/cgi-bin/mature_mir.cgi?name=hsa-miR-3182	MAGI3	260425	membrane associated guanylate kinase, WW and PDZ domain containing 3
hsa-miR-3182	MIMAT0015062	1611267	http://www.mirdb.org/cgi-bin/target_detail.cgi?targetID=1611267	252	80	http://www.mirdb.org/cgi-bin/mature_mir.cgi?name=hsa-miR-3182	METTL8	79828	methyltransferase like 8
hsa-miR-3182	MIMAT0015062	1611320	http://www.mirdb.org/cgi-bin/target_detail.cgi?targetID=1611320	253	80	http://www.mirdb.org/cgi-bin/mature_mir.cgi?name=hsa-miR-3182	CCDC13	152206	coiled-coil domain containing 13
hsa-miR-3182	MIMAT0015062	1611324	http://www.mirdb.org/cgi-bin/target_detail.cgi?targetID=1611324	254	80	http://www.mirdb.org/cgi-bin/mature_mir.cgi?name=hsa-miR-3182	TRIQK	286144	triple QxxK/R motif containing
hsa-miR-3182	MIMAT0015062	1611364	http://www.mirdb.org/cgi-bin/target_detail.cgi?targetID=1611364	255	80	http://www.mirdb.org/cgi-bin/mature_mir.cgi?name=hsa-miR-3182	NPR3	4883	natriuretic peptide receptor 3
hsa-miR-3182	MIMAT0015062	1611408	http://www.mirdb.org/cgi-bin/target_detail.cgi?targetID=1611408	256	80	http://www.mirdb.org/cgi-bin/mature_mir.cgi?name=hsa-miR-3182	NYAP1	222950	neuronal tyrosine phosphorylated phosphoinositide-3-kinase adaptor 1
hsa-miR-3182	MIMAT0015062	1611412	http://www.mirdb.org/cgi-bin/target_detail.cgi?targetID=1611412	257	80	http://www.mirdb.org/cgi-bin/mature_mir.cgi?name=hsa-miR-3182	COL19A1	1310	collagen type XIX alpha 1 chain
hsa-miR-3182	MIMAT0015062	1611436	http://www.mirdb.org/cgi-bin/target_detail.cgi?targetID=1611436	258	80	http://www.mirdb.org/cgi-bin/mature_mir.cgi?name=hsa-miR-3182	DLG2	1740	discs large MAGUK scaffold protein 2
hsa-miR-3182	MIMAT0015062	1611457	http://www.mirdb.org/cgi-bin/target_detail.cgi?targetID=1611457	259	80	http://www.mirdb.org/cgi-bin/mature_mir.cgi?name=hsa-miR-3182	JMY	133746	junction mediating and regulatory protein, p53 cofactor
hsa-miR-3182	MIMAT0015062	1611529	http://www.mirdb.org/cgi-bin/target_detail.cgi?targetID=1611529	260	80	http://www.mirdb.org/cgi-bin/mature_mir.cgi?name=hsa-miR-3182	SNX13	23161	sorting nexin 13
hsa-miR-3182	MIMAT0015062	1611692	http://www.mirdb.org/cgi-bin/target_detail.cgi?targetID=1611692	261	80	http://www.mirdb.org/cgi-bin/mature_mir.cgi?name=hsa-miR-3182	ZNF697	90874	zinc finger protein 697
hsa-miR-3182	MIMAT0015062	1611718	http://www.mirdb.org/cgi-bin/target_detail.cgi?targetID=1611718	262	80	http://www.mirdb.org/cgi-bin/mature_mir.cgi?name=hsa-miR-3182	ZFP36L1	677	ZFP36 ring finger protein like 1
hsa-miR-3182	MIMAT0015062	1611779	http://www.mirdb.org/cgi-bin/target_detail.cgi?targetID=1611779	263	80	http://www.mirdb.org/cgi-bin/mature_mir.cgi?name=hsa-miR-3182	SH2D4B	387694	SH2 domain containing 4B
hsa-miR-3182	MIMAT0015062	1611915	http://www.mirdb.org/cgi-bin/target_detail.cgi?targetID=1611915	264	80	http://www.mirdb.org/cgi-bin/mature_mir.cgi?name=hsa-miR-3182	TMC7	79905	transmembrane channel like 7
hsa-miR-3182	MIMAT0015062	1611939	http://www.mirdb.org/cgi-bin/target_detail.cgi?targetID=1611939	265	80	http://www.mirdb.org/cgi-bin/mature_mir.cgi?name=hsa-miR-3182	IARS	3376	isoleucyl-tRNA synthetase
hsa-miR-3182	MIMAT0015062	1612026	http://www.mirdb.org/cgi-bin/target_detail.cgi?targetID=1612026	266	80	http://www.mirdb.org/cgi-bin/mature_mir.cgi?name=hsa-miR-3182	ZRANB3	84083	zinc finger RANBP2-type containing 3
hsa-miR-3182	MIMAT0015062	1612029	http://www.mirdb.org/cgi-bin/target_detail.cgi?targetID=1612029	267	80	http://www.mirdb.org/cgi-bin/mature_mir.cgi?name=hsa-miR-3182	C5orf63	401207	chromosome 5 open reading frame 63
hsa-miR-3182	MIMAT0015062	1612038	http://www.mirdb.org/cgi-bin/target_detail.cgi?targetID=1612038	268	80	http://www.mirdb.org/cgi-bin/mature_mir.cgi?name=hsa-miR-3182	DPY30	84661	dpy-30, histone methyltransferase complex regulatory subunit
hsa-miR-3182	MIMAT0015062	1612087	http://www.mirdb.org/cgi-bin/target_detail.cgi?targetID=1612087	269	80	http://www.mirdb.org/cgi-bin/mature_mir.cgi?name=hsa-miR-3182	MET	4233	MET proto-oncogene, receptor tyrosine kinase
hsa-miR-3182	MIMAT0015062	1612202	http://www.mirdb.org/cgi-bin/target_detail.cgi?targetID=1612202	270	80	http://www.mirdb.org/cgi-bin/mature_mir.cgi?name=hsa-miR-3182	EML4	27436	EMAP like 4
hsa-miR-3182	MIMAT0015062	1612261	http://www.mirdb.org/cgi-bin/target_detail.cgi?targetID=1612261	271	80	http://www.mirdb.org/cgi-bin/mature_mir.cgi?name=hsa-miR-3182	CD22	933	CD22 molecule
hsa-miR-3182	MIMAT0015062	1611253	http://www.mirdb.org/cgi-bin/target_detail.cgi?targetID=1611253	272	79	http://www.mirdb.org/cgi-bin/mature_mir.cgi?name=hsa-miR-3182	DERL2	51009	derlin 2
hsa-miR-3182	MIMAT0015062	1611349	http://www.mirdb.org/cgi-bin/target_detail.cgi?targetID=1611349	273	79	http://www.mirdb.org/cgi-bin/mature_mir.cgi?name=hsa-miR-3182	CREBRF	153222	CREB3 regulatory factor
hsa-miR-3182	MIMAT0015062	1611359	http://www.mirdb.org/cgi-bin/target_detail.cgi?targetID=1611359	274	79	http://www.mirdb.org/cgi-bin/mature_mir.cgi?name=hsa-miR-3182	TIAL1	7073	TIA1 cytotoxic granule associated RNA binding protein like 1
hsa-miR-3182	MIMAT0015062	1611372	http://www.mirdb.org/cgi-bin/target_detail.cgi?targetID=1611372	275	79	http://www.mirdb.org/cgi-bin/mature_mir.cgi?name=hsa-miR-3182	FLVCR2	55640	feline leukemia virus subgroup C cellular receptor family member 2
hsa-miR-3182	MIMAT0015062	1611463	http://www.mirdb.org/cgi-bin/target_detail.cgi?targetID=1611463	276	79	http://www.mirdb.org/cgi-bin/mature_mir.cgi?name=hsa-miR-3182	ROCK2	9475	Rho associated coiled-coil containing protein kinase 2
hsa-miR-3182	MIMAT0015062	1611475	http://www.mirdb.org/cgi-bin/target_detail.cgi?targetID=1611475	277	79	http://www.mirdb.org/cgi-bin/mature_mir.cgi?name=hsa-miR-3182	NRG1	3084	neuregulin 1
hsa-miR-3182	MIMAT0015062	1611484	http://www.mirdb.org/cgi-bin/target_detail.cgi?targetID=1611484	278	79	http://www.mirdb.org/cgi-bin/mature_mir.cgi?name=hsa-miR-3182	GRIN2A	2903	glutamate ionotropic receptor NMDA type subunit 2A
hsa-miR-3182	MIMAT0015062	1611520	http://www.mirdb.org/cgi-bin/target_detail.cgi?targetID=1611520	279	79	http://www.mirdb.org/cgi-bin/mature_mir.cgi?name=hsa-miR-3182	STEAP3	55240	STEAP3 metalloreductase
hsa-miR-3182	MIMAT0015062	1611531	http://www.mirdb.org/cgi-bin/target_detail.cgi?targetID=1611531	280	79	http://www.mirdb.org/cgi-bin/mature_mir.cgi?name=hsa-miR-3182	MBNL3	55796	muscleblind like splicing regulator 3
hsa-miR-3182	MIMAT0015062	1611541	http://www.mirdb.org/cgi-bin/target_detail.cgi?targetID=1611541	281	79	http://www.mirdb.org/cgi-bin/mature_mir.cgi?name=hsa-miR-3182	SEMA6D	80031	semaphorin 6D
hsa-miR-3182	MIMAT0015062	1611571	http://www.mirdb.org/cgi-bin/target_detail.cgi?targetID=1611571	282	79	http://www.mirdb.org/cgi-bin/mature_mir.cgi?name=hsa-miR-3182	DPP4	1803	dipeptidyl peptidase 4
hsa-miR-3182	MIMAT0015062	1611620	http://www.mirdb.org/cgi-bin/target_detail.cgi?targetID=1611620	283	79	http://www.mirdb.org/cgi-bin/mature_mir.cgi?name=hsa-miR-3182	SMCHD1	23347	structural maintenance of chromosomes flexible hinge domain containing 1
hsa-miR-3182	MIMAT0015062	1611686	http://www.mirdb.org/cgi-bin/target_detail.cgi?targetID=1611686	284	79	http://www.mirdb.org/cgi-bin/mature_mir.cgi?name=hsa-miR-3182	TUBB6	84617	tubulin beta 6 class V
hsa-miR-3182	MIMAT0015062	1611750	http://www.mirdb.org/cgi-bin/target_detail.cgi?targetID=1611750	285	79	http://www.mirdb.org/cgi-bin/mature_mir.cgi?name=hsa-miR-3182	ACVR2B	93	activin A receptor type 2B
hsa-miR-3182	MIMAT0015062	1611766	http://www.mirdb.org/cgi-bin/target_detail.cgi?targetID=1611766	286	79	http://www.mirdb.org/cgi-bin/mature_mir.cgi?name=hsa-miR-3182	SYT2	127833	synaptotagmin 2
hsa-miR-3182	MIMAT0015062	1611801	http://www.mirdb.org/cgi-bin/target_detail.cgi?targetID=1611801	287	79	http://www.mirdb.org/cgi-bin/mature_mir.cgi?name=hsa-miR-3182	ARHGEF18	23370	Rho/Rac guanine nucleotide exchange factor 18
hsa-miR-3182	MIMAT0015062	1611927	http://www.mirdb.org/cgi-bin/target_detail.cgi?targetID=1611927	288	79	http://www.mirdb.org/cgi-bin/mature_mir.cgi?name=hsa-miR-3182	CXXC5	51523	CXXC finger protein 5
hsa-miR-3182	MIMAT0015062	1611952	http://www.mirdb.org/cgi-bin/target_detail.cgi?targetID=1611952	289	79	http://www.mirdb.org/cgi-bin/mature_mir.cgi?name=hsa-miR-3182	BMP7	655	bone morphogenetic protein 7
hsa-miR-3182	MIMAT0015062	1612078	http://www.mirdb.org/cgi-bin/target_detail.cgi?targetID=1612078	290	79	http://www.mirdb.org/cgi-bin/mature_mir.cgi?name=hsa-miR-3182	ATP2A1	487	ATPase sarcoplasmic/endoplasmic reticulum Ca2+ transporting 1
hsa-miR-3182	MIMAT0015062	1612129	http://www.mirdb.org/cgi-bin/target_detail.cgi?targetID=1612129	291	79	http://www.mirdb.org/cgi-bin/mature_mir.cgi?name=hsa-miR-3182	RAB8B	51762	RAB8B, member RAS oncogene family
hsa-miR-3182	MIMAT0015062	1612198	http://www.mirdb.org/cgi-bin/target_detail.cgi?targetID=1612198	292	79	http://www.mirdb.org/cgi-bin/mature_mir.cgi?name=hsa-miR-3182	CASP8AP2	9994	caspase 8 associated protein 2
hsa-miR-3182	MIMAT0015062	1612230	http://www.mirdb.org/cgi-bin/target_detail.cgi?targetID=1612230	293	79	http://www.mirdb.org/cgi-bin/mature_mir.cgi?name=hsa-miR-3182	POTEM	641455	POTE ankyrin domain family member M
hsa-miR-3182	MIMAT0015062	1612269	http://www.mirdb.org/cgi-bin/target_detail.cgi?targetID=1612269	294	79	http://www.mirdb.org/cgi-bin/mature_mir.cgi?name=hsa-miR-3182	LGALS8	3964	galectin 8
hsa-miR-3182	MIMAT0015062	1611297	http://www.mirdb.org/cgi-bin/target_detail.cgi?targetID=1611297	295	78	http://www.mirdb.org/cgi-bin/mature_mir.cgi?name=hsa-miR-3182	ASPHD2	57168	aspartate beta-hydroxylase domain containing 2
hsa-miR-3182	MIMAT0015062	1611574	http://www.mirdb.org/cgi-bin/target_detail.cgi?targetID=1611574	296	78	http://www.mirdb.org/cgi-bin/mature_mir.cgi?name=hsa-miR-3182	SLC9A1	6548	solute carrier family 9 member A1
hsa-miR-3182	MIMAT0015062	1611587	http://www.mirdb.org/cgi-bin/target_detail.cgi?targetID=1611587	297	78	http://www.mirdb.org/cgi-bin/mature_mir.cgi?name=hsa-miR-3182	SHE	126669	Src homology 2 domain containing E
hsa-miR-3182	MIMAT0015062	1611600	http://www.mirdb.org/cgi-bin/target_detail.cgi?targetID=1611600	298	78	http://www.mirdb.org/cgi-bin/mature_mir.cgi?name=hsa-miR-3182	GXYLT1	283464	glucoside xylosyltransferase 1
hsa-miR-3182	MIMAT0015062	1611602	http://www.mirdb.org/cgi-bin/target_detail.cgi?targetID=1611602	299	78	http://www.mirdb.org/cgi-bin/mature_mir.cgi?name=hsa-miR-3182	GRAMD1B	57476	GRAM domain containing 1B
hsa-miR-3182	MIMAT0015062	1611606	http://www.mirdb.org/cgi-bin/target_detail.cgi?targetID=1611606	300	78	http://www.mirdb.org/cgi-bin/mature_mir.cgi?name=hsa-miR-3182	PRKAA1	5562	protein kinase AMP-activated catalytic subunit alpha 1
hsa-miR-3182	MIMAT0015062	1611723	http://www.mirdb.org/cgi-bin/target_detail.cgi?targetID=1611723	301	78	http://www.mirdb.org/cgi-bin/mature_mir.cgi?name=hsa-miR-3182	SCAI	286205	suppressor of cancer cell invasion
hsa-miR-3182	MIMAT0015062	1611808	http://www.mirdb.org/cgi-bin/target_detail.cgi?targetID=1611808	302	78	http://www.mirdb.org/cgi-bin/mature_mir.cgi?name=hsa-miR-3182	WWC2	80014	WW and C2 domain containing 2
hsa-miR-3182	MIMAT0015062	1611823	http://www.mirdb.org/cgi-bin/target_detail.cgi?targetID=1611823	303	78	http://www.mirdb.org/cgi-bin/mature_mir.cgi?name=hsa-miR-3182	UHMK1	127933	U2AF homology motif kinase 1
hsa-miR-3182	MIMAT0015062	1611900	http://www.mirdb.org/cgi-bin/target_detail.cgi?targetID=1611900	304	78	http://www.mirdb.org/cgi-bin/mature_mir.cgi?name=hsa-miR-3182	PDE4D	5144	phosphodiesterase 4D
hsa-miR-3182	MIMAT0015062	1612062	http://www.mirdb.org/cgi-bin/target_detail.cgi?targetID=1612062	305	78	http://www.mirdb.org/cgi-bin/mature_mir.cgi?name=hsa-miR-3182	CPEB2	132864	cytoplasmic polyadenylation element binding protein 2
hsa-miR-3182	MIMAT0015062	1612076	http://www.mirdb.org/cgi-bin/target_detail.cgi?targetID=1612076	306	78	http://www.mirdb.org/cgi-bin/mature_mir.cgi?name=hsa-miR-3182	TMEM181	57583	transmembrane protein 181
hsa-miR-3182	MIMAT0015062	1612084	http://www.mirdb.org/cgi-bin/target_detail.cgi?targetID=1612084	307	78	http://www.mirdb.org/cgi-bin/mature_mir.cgi?name=hsa-miR-3182	ZNF208	7757	zinc finger protein 208
hsa-miR-3182	MIMAT0015062	1612106	http://www.mirdb.org/cgi-bin/target_detail.cgi?targetID=1612106	308	78	http://www.mirdb.org/cgi-bin/mature_mir.cgi?name=hsa-miR-3182	GABPA	2551	GA binding protein transcription factor subunit alpha
hsa-miR-3182	MIMAT0015062	1612205	http://www.mirdb.org/cgi-bin/target_detail.cgi?targetID=1612205	309	78	http://www.mirdb.org/cgi-bin/mature_mir.cgi?name=hsa-miR-3182	ETFBKMT	254013	electron transfer flavoprotein subunit beta lysine methyltransferase
hsa-miR-3182	MIMAT0015062	1612220	http://www.mirdb.org/cgi-bin/target_detail.cgi?targetID=1612220	310	78	http://www.mirdb.org/cgi-bin/mature_mir.cgi?name=hsa-miR-3182	TFPI2	7980	tissue factor pathway inhibitor 2
hsa-miR-3182	MIMAT0015062	1612317	http://www.mirdb.org/cgi-bin/target_detail.cgi?targetID=1612317	311	78	http://www.mirdb.org/cgi-bin/mature_mir.cgi?name=hsa-miR-3182	KIAA1324L	222223	KIAA1324 like
hsa-miR-3182	MIMAT0015062	1612357	http://www.mirdb.org/cgi-bin/target_detail.cgi?targetID=1612357	312	78	http://www.mirdb.org/cgi-bin/mature_mir.cgi?name=hsa-miR-3182	OTOR	56914	otoraplin
hsa-miR-3182	MIMAT0015062	1611242	http://www.mirdb.org/cgi-bin/target_detail.cgi?targetID=1611242	313	77	http://www.mirdb.org/cgi-bin/mature_mir.cgi?name=hsa-miR-3182	GATAD2B	57459	GATA zinc finger domain containing 2B
hsa-miR-3182	MIMAT0015062	1611281	http://www.mirdb.org/cgi-bin/target_detail.cgi?targetID=1611281	314	77	http://www.mirdb.org/cgi-bin/mature_mir.cgi?name=hsa-miR-3182	ZNF302	55900	zinc finger protein 302
hsa-miR-3182	MIMAT0015062	1611287	http://www.mirdb.org/cgi-bin/target_detail.cgi?targetID=1611287	315	77	http://www.mirdb.org/cgi-bin/mature_mir.cgi?name=hsa-miR-3182	ZMAT1	84460	zinc finger matrin-type 1
hsa-miR-3182	MIMAT0015062	1611328	http://www.mirdb.org/cgi-bin/target_detail.cgi?targetID=1611328	316	77	http://www.mirdb.org/cgi-bin/mature_mir.cgi?name=hsa-miR-3182	RBL2	5934	RB transcriptional corepressor like 2
hsa-miR-3182	MIMAT0015062	1611335	http://www.mirdb.org/cgi-bin/target_detail.cgi?targetID=1611335	317	77	http://www.mirdb.org/cgi-bin/mature_mir.cgi?name=hsa-miR-3182	PDE7A	5150	phosphodiesterase 7A
hsa-miR-3182	MIMAT0015062	1611340	http://www.mirdb.org/cgi-bin/target_detail.cgi?targetID=1611340	318	77	http://www.mirdb.org/cgi-bin/mature_mir.cgi?name=hsa-miR-3182	CIAO2A	84191	cytosolic iron-sulfur assembly component 2A
hsa-miR-3182	MIMAT0015062	1611375	http://www.mirdb.org/cgi-bin/target_detail.cgi?targetID=1611375	319	77	http://www.mirdb.org/cgi-bin/mature_mir.cgi?name=hsa-miR-3182	CADM2	253559	cell adhesion molecule 2
hsa-miR-3182	MIMAT0015062	1611410	http://www.mirdb.org/cgi-bin/target_detail.cgi?targetID=1611410	320	77	http://www.mirdb.org/cgi-bin/mature_mir.cgi?name=hsa-miR-3182	FMOD	2331	fibromodulin
hsa-miR-3182	MIMAT0015062	1611443	http://www.mirdb.org/cgi-bin/target_detail.cgi?targetID=1611443	321	77	http://www.mirdb.org/cgi-bin/mature_mir.cgi?name=hsa-miR-3182	SKIL	6498	SKI like proto-oncogene
hsa-miR-3182	MIMAT0015062	1611490	http://www.mirdb.org/cgi-bin/target_detail.cgi?targetID=1611490	322	77	http://www.mirdb.org/cgi-bin/mature_mir.cgi?name=hsa-miR-3182	RNF103	7844	ring finger protein 103
hsa-miR-3182	MIMAT0015062	1611509	http://www.mirdb.org/cgi-bin/target_detail.cgi?targetID=1611509	323	77	http://www.mirdb.org/cgi-bin/mature_mir.cgi?name=hsa-miR-3182	SLC7A14	57709	solute carrier family 7 member 14
hsa-miR-3182	MIMAT0015062	1611525	http://www.mirdb.org/cgi-bin/target_detail.cgi?targetID=1611525	324	77	http://www.mirdb.org/cgi-bin/mature_mir.cgi?name=hsa-miR-3182	JKAMP	51528	JNK1/MAPK8 associated membrane protein
hsa-miR-3182	MIMAT0015062	1611550	http://www.mirdb.org/cgi-bin/target_detail.cgi?targetID=1611550	325	77	http://www.mirdb.org/cgi-bin/mature_mir.cgi?name=hsa-miR-3182	AMMECR1L	83607	AMMECR1 like
hsa-miR-3182	MIMAT0015062	1611616	http://www.mirdb.org/cgi-bin/target_detail.cgi?targetID=1611616	326	77	http://www.mirdb.org/cgi-bin/mature_mir.cgi?name=hsa-miR-3182	STON2	85439	stonin 2
hsa-miR-3182	MIMAT0015062	1611627	http://www.mirdb.org/cgi-bin/target_detail.cgi?targetID=1611627	327	77	http://www.mirdb.org/cgi-bin/mature_mir.cgi?name=hsa-miR-3182	SREK1	140890	splicing regulatory glutamic acid and lysine rich protein 1
hsa-miR-3182	MIMAT0015062	1611660	http://www.mirdb.org/cgi-bin/target_detail.cgi?targetID=1611660	328	77	http://www.mirdb.org/cgi-bin/mature_mir.cgi?name=hsa-miR-3182	FLRT2	23768	fibronectin leucine rich transmembrane protein 2
hsa-miR-3182	MIMAT0015062	1611680	http://www.mirdb.org/cgi-bin/target_detail.cgi?targetID=1611680	329	77	http://www.mirdb.org/cgi-bin/mature_mir.cgi?name=hsa-miR-3182	RYR2	6262	ryanodine receptor 2
hsa-miR-3182	MIMAT0015062	1611704	http://www.mirdb.org/cgi-bin/target_detail.cgi?targetID=1611704	330	77	http://www.mirdb.org/cgi-bin/mature_mir.cgi?name=hsa-miR-3182	ZNF276	92822	zinc finger protein 276
hsa-miR-3182	MIMAT0015062	1611802	http://www.mirdb.org/cgi-bin/target_detail.cgi?targetID=1611802	331	77	http://www.mirdb.org/cgi-bin/mature_mir.cgi?name=hsa-miR-3182	TENT4B	64282	terminal nucleotidyltransferase 4B
hsa-miR-3182	MIMAT0015062	1611842	http://www.mirdb.org/cgi-bin/target_detail.cgi?targetID=1611842	332	77	http://www.mirdb.org/cgi-bin/mature_mir.cgi?name=hsa-miR-3182	ASPH	444	aspartate beta-hydroxylase
hsa-miR-3182	MIMAT0015062	1611845	http://www.mirdb.org/cgi-bin/target_detail.cgi?targetID=1611845	333	77	http://www.mirdb.org/cgi-bin/mature_mir.cgi?name=hsa-miR-3182	BACE1	23621	beta-secretase 1
hsa-miR-3182	MIMAT0015062	1611917	http://www.mirdb.org/cgi-bin/target_detail.cgi?targetID=1611917	334	77	http://www.mirdb.org/cgi-bin/mature_mir.cgi?name=hsa-miR-3182	PDGFC	56034	platelet derived growth factor C
hsa-miR-3182	MIMAT0015062	1611918	http://www.mirdb.org/cgi-bin/target_detail.cgi?targetID=1611918	335	77	http://www.mirdb.org/cgi-bin/mature_mir.cgi?name=hsa-miR-3182	SOS1	6654	SOS Ras/Rac guanine nucleotide exchange factor 1
hsa-miR-3182	MIMAT0015062	1611920	http://www.mirdb.org/cgi-bin/target_detail.cgi?targetID=1611920	336	77	http://www.mirdb.org/cgi-bin/mature_mir.cgi?name=hsa-miR-3182	KLF6	1316	Kruppel like factor 6
hsa-miR-3182	MIMAT0015062	1611922	http://www.mirdb.org/cgi-bin/target_detail.cgi?targetID=1611922	337	77	http://www.mirdb.org/cgi-bin/mature_mir.cgi?name=hsa-miR-3182	TBX18	9096	T-box 18
hsa-miR-3182	MIMAT0015062	1611935	http://www.mirdb.org/cgi-bin/target_detail.cgi?targetID=1611935	338	77	http://www.mirdb.org/cgi-bin/mature_mir.cgi?name=hsa-miR-3182	PHACTR4	65979	phosphatase and actin regulator 4
hsa-miR-3182	MIMAT0015062	1612132	http://www.mirdb.org/cgi-bin/target_detail.cgi?targetID=1612132	339	77	http://www.mirdb.org/cgi-bin/mature_mir.cgi?name=hsa-miR-3182	PAPOLA	10914	poly(A) polymerase alpha
hsa-miR-3182	MIMAT0015062	1612142	http://www.mirdb.org/cgi-bin/target_detail.cgi?targetID=1612142	340	77	http://www.mirdb.org/cgi-bin/mature_mir.cgi?name=hsa-miR-3182	LCORL	254251	ligand dependent nuclear receptor corepressor like
hsa-miR-3182	MIMAT0015062	1611239	http://www.mirdb.org/cgi-bin/target_detail.cgi?targetID=1611239	341	76	http://www.mirdb.org/cgi-bin/mature_mir.cgi?name=hsa-miR-3182	ZNF99	7652	zinc finger protein 99
hsa-miR-3182	MIMAT0015062	1611322	http://www.mirdb.org/cgi-bin/target_detail.cgi?targetID=1611322	342	76	http://www.mirdb.org/cgi-bin/mature_mir.cgi?name=hsa-miR-3182	EVC	2121	EvC ciliary complex subunit 1
hsa-miR-3182	MIMAT0015062	1611396	http://www.mirdb.org/cgi-bin/target_detail.cgi?targetID=1611396	343	76	http://www.mirdb.org/cgi-bin/mature_mir.cgi?name=hsa-miR-3182	ABHD17C	58489	abhydrolase domain containing 17C
hsa-miR-3182	MIMAT0015062	1611486	http://www.mirdb.org/cgi-bin/target_detail.cgi?targetID=1611486	344	76	http://www.mirdb.org/cgi-bin/mature_mir.cgi?name=hsa-miR-3182	MMAA	166785	metabolism of cobalamin associated A
hsa-miR-3182	MIMAT0015062	1611638	http://www.mirdb.org/cgi-bin/target_detail.cgi?targetID=1611638	345	76	http://www.mirdb.org/cgi-bin/mature_mir.cgi?name=hsa-miR-3182	INSR	3643	insulin receptor
hsa-miR-3182	MIMAT0015062	1611674	http://www.mirdb.org/cgi-bin/target_detail.cgi?targetID=1611674	346	76	http://www.mirdb.org/cgi-bin/mature_mir.cgi?name=hsa-miR-3182	ELOVL2	54898	ELOVL fatty acid elongase 2
hsa-miR-3182	MIMAT0015062	1611675	http://www.mirdb.org/cgi-bin/target_detail.cgi?targetID=1611675	347	76	http://www.mirdb.org/cgi-bin/mature_mir.cgi?name=hsa-miR-3182	EP400	57634	E1A binding protein p400
hsa-miR-3182	MIMAT0015062	1611786	http://www.mirdb.org/cgi-bin/target_detail.cgi?targetID=1611786	348	76	http://www.mirdb.org/cgi-bin/mature_mir.cgi?name=hsa-miR-3182	PEX3	8504	peroxisomal biogenesis factor 3
hsa-miR-3182	MIMAT0015062	1611814	http://www.mirdb.org/cgi-bin/target_detail.cgi?targetID=1611814	349	76	http://www.mirdb.org/cgi-bin/mature_mir.cgi?name=hsa-miR-3182	EHD3	30845	EH domain containing 3
hsa-miR-3182	MIMAT0015062	1611864	http://www.mirdb.org/cgi-bin/target_detail.cgi?targetID=1611864	350	76	http://www.mirdb.org/cgi-bin/mature_mir.cgi?name=hsa-miR-3182	DDX10	1662	DEAD-box helicase 10
hsa-miR-3182	MIMAT0015062	1611881	http://www.mirdb.org/cgi-bin/target_detail.cgi?targetID=1611881	351	76	http://www.mirdb.org/cgi-bin/mature_mir.cgi?name=hsa-miR-3182	ZBTB33	10009	zinc finger and BTB domain containing 33
hsa-miR-3182	MIMAT0015062	1611883	http://www.mirdb.org/cgi-bin/target_detail.cgi?targetID=1611883	352	76	http://www.mirdb.org/cgi-bin/mature_mir.cgi?name=hsa-miR-3182	FFAR3	2865	free fatty acid receptor 3
hsa-miR-3182	MIMAT0015062	1611988	http://www.mirdb.org/cgi-bin/target_detail.cgi?targetID=1611988	353	76	http://www.mirdb.org/cgi-bin/mature_mir.cgi?name=hsa-miR-3182	DDX17	10521	DEAD-box helicase 17
hsa-miR-3182	MIMAT0015062	1612008	http://www.mirdb.org/cgi-bin/target_detail.cgi?targetID=1612008	354	76	http://www.mirdb.org/cgi-bin/mature_mir.cgi?name=hsa-miR-3182	GTF2H1	2965	general transcription factor IIH subunit 1
hsa-miR-3182	MIMAT0015062	1612031	http://www.mirdb.org/cgi-bin/target_detail.cgi?targetID=1612031	355	76	http://www.mirdb.org/cgi-bin/mature_mir.cgi?name=hsa-miR-3182	SLC20A1	6574	solute carrier family 20 member 1
hsa-miR-3182	MIMAT0015062	1612050	http://www.mirdb.org/cgi-bin/target_detail.cgi?targetID=1612050	356	76	http://www.mirdb.org/cgi-bin/mature_mir.cgi?name=hsa-miR-3182	AMOTL1	154810	angiomotin like 1
hsa-miR-3182	MIMAT0015062	1612141	http://www.mirdb.org/cgi-bin/target_detail.cgi?targetID=1612141	357	76	http://www.mirdb.org/cgi-bin/mature_mir.cgi?name=hsa-miR-3182	TASOR	23272	transcription activation suppressor
hsa-miR-3182	MIMAT0015062	1612176	http://www.mirdb.org/cgi-bin/target_detail.cgi?targetID=1612176	358	76	http://www.mirdb.org/cgi-bin/mature_mir.cgi?name=hsa-miR-3182	CCAR2	57805	cell cycle and apoptosis regulator 2
hsa-miR-3182	MIMAT0015062	1612189	http://www.mirdb.org/cgi-bin/target_detail.cgi?targetID=1612189	359	76	http://www.mirdb.org/cgi-bin/mature_mir.cgi?name=hsa-miR-3182	ASCC3	10973	activating signal cointegrator 1 complex subunit 3
hsa-miR-3182	MIMAT0015062	1612204	http://www.mirdb.org/cgi-bin/target_detail.cgi?targetID=1612204	360	76	http://www.mirdb.org/cgi-bin/mature_mir.cgi?name=hsa-miR-3182	SLC47A2	146802	solute carrier family 47 member 2
hsa-miR-3182	MIMAT0015062	1612301	http://www.mirdb.org/cgi-bin/target_detail.cgi?targetID=1612301	361	76	http://www.mirdb.org/cgi-bin/mature_mir.cgi?name=hsa-miR-3182	ZNF346	23567	zinc finger protein 346
hsa-miR-3182	MIMAT0015062	1612331	http://www.mirdb.org/cgi-bin/target_detail.cgi?targetID=1612331	362	76	http://www.mirdb.org/cgi-bin/mature_mir.cgi?name=hsa-miR-3182	GRIA3	2892	glutamate ionotropic receptor AMPA type subunit 3
hsa-miR-3182	MIMAT0015062	1612337	http://www.mirdb.org/cgi-bin/target_detail.cgi?targetID=1612337	363	76	http://www.mirdb.org/cgi-bin/mature_mir.cgi?name=hsa-miR-3182	SGSH	6448	N-sulfoglucosamine sulfohydrolase
hsa-miR-3182	MIMAT0015062	1611236	http://www.mirdb.org/cgi-bin/target_detail.cgi?targetID=1611236	364	75	http://www.mirdb.org/cgi-bin/mature_mir.cgi?name=hsa-miR-3182	ZNF471	57573	zinc finger protein 471
hsa-miR-3182	MIMAT0015062	1611284	http://www.mirdb.org/cgi-bin/target_detail.cgi?targetID=1611284	365	75	http://www.mirdb.org/cgi-bin/mature_mir.cgi?name=hsa-miR-3182	ABCD2	225	ATP binding cassette subfamily D member 2
hsa-miR-3182	MIMAT0015062	1611307	http://www.mirdb.org/cgi-bin/target_detail.cgi?targetID=1611307	366	75	http://www.mirdb.org/cgi-bin/mature_mir.cgi?name=hsa-miR-3182	RAPGEF4	11069	Rap guanine nucleotide exchange factor 4
hsa-miR-3182	MIMAT0015062	1611454	http://www.mirdb.org/cgi-bin/target_detail.cgi?targetID=1611454	367	75	http://www.mirdb.org/cgi-bin/mature_mir.cgi?name=hsa-miR-3182	NIPSNAP3B	55335	nipsnap homolog 3B
hsa-miR-3182	MIMAT0015062	1611512	http://www.mirdb.org/cgi-bin/target_detail.cgi?targetID=1611512	368	75	http://www.mirdb.org/cgi-bin/mature_mir.cgi?name=hsa-miR-3182	RAI14	26064	retinoic acid induced 14
hsa-miR-3182	MIMAT0015062	1611552	http://www.mirdb.org/cgi-bin/target_detail.cgi?targetID=1611552	369	75	http://www.mirdb.org/cgi-bin/mature_mir.cgi?name=hsa-miR-3182	PMCH	5367	pro-melanin concentrating hormone
hsa-miR-3182	MIMAT0015062	1611611	http://www.mirdb.org/cgi-bin/target_detail.cgi?targetID=1611611	370	75	http://www.mirdb.org/cgi-bin/mature_mir.cgi?name=hsa-miR-3182	BRD8	10902	bromodomain containing 8
hsa-miR-3182	MIMAT0015062	1611647	http://www.mirdb.org/cgi-bin/target_detail.cgi?targetID=1611647	371	75	http://www.mirdb.org/cgi-bin/mature_mir.cgi?name=hsa-miR-3182	ZNF813	126017	zinc finger protein 813
hsa-miR-3182	MIMAT0015062	1611666	http://www.mirdb.org/cgi-bin/target_detail.cgi?targetID=1611666	372	75	http://www.mirdb.org/cgi-bin/mature_mir.cgi?name=hsa-miR-3182	EPDR1	54749	ependymin related 1
hsa-miR-3182	MIMAT0015062	1611708	http://www.mirdb.org/cgi-bin/target_detail.cgi?targetID=1611708	373	75	http://www.mirdb.org/cgi-bin/mature_mir.cgi?name=hsa-miR-3182	PIGX	54965	phosphatidylinositol glycan anchor biosynthesis class X
hsa-miR-3182	MIMAT0015062	1611734	http://www.mirdb.org/cgi-bin/target_detail.cgi?targetID=1611734	374	75	http://www.mirdb.org/cgi-bin/mature_mir.cgi?name=hsa-miR-3182	FUT9	10690	fucosyltransferase 9
hsa-miR-3182	MIMAT0015062	1611736	http://www.mirdb.org/cgi-bin/target_detail.cgi?targetID=1611736	375	75	http://www.mirdb.org/cgi-bin/mature_mir.cgi?name=hsa-miR-3182	DLGAP1	9229	DLG associated protein 1
hsa-miR-3182	MIMAT0015062	1611764	http://www.mirdb.org/cgi-bin/target_detail.cgi?targetID=1611764	376	75	http://www.mirdb.org/cgi-bin/mature_mir.cgi?name=hsa-miR-3182	SERF2	10169	small EDRK-rich factor 2
hsa-miR-3182	MIMAT0015062	1611885	http://www.mirdb.org/cgi-bin/target_detail.cgi?targetID=1611885	377	75	http://www.mirdb.org/cgi-bin/mature_mir.cgi?name=hsa-miR-3182	AGA	175	aspartylglucosaminidase
hsa-miR-3182	MIMAT0015062	1612043	http://www.mirdb.org/cgi-bin/target_detail.cgi?targetID=1612043	378	75	http://www.mirdb.org/cgi-bin/mature_mir.cgi?name=hsa-miR-3182	NAV1	89796	neuron navigator 1
hsa-miR-3182	MIMAT0015062	1612044	http://www.mirdb.org/cgi-bin/target_detail.cgi?targetID=1612044	379	75	http://www.mirdb.org/cgi-bin/mature_mir.cgi?name=hsa-miR-3182	SLC16A9	220963	solute carrier family 16 member 9
hsa-miR-3182	MIMAT0015062	1612090	http://www.mirdb.org/cgi-bin/target_detail.cgi?targetID=1612090	380	75	http://www.mirdb.org/cgi-bin/mature_mir.cgi?name=hsa-miR-3182	GRM6	2916	glutamate metabotropic receptor 6
hsa-miR-3182	MIMAT0015062	1612101	http://www.mirdb.org/cgi-bin/target_detail.cgi?targetID=1612101	381	75	http://www.mirdb.org/cgi-bin/mature_mir.cgi?name=hsa-miR-3182	OTULINL	54491	OTU deubiquitinase with linear linkage specificity like
hsa-miR-3182	MIMAT0015062	1612131	http://www.mirdb.org/cgi-bin/target_detail.cgi?targetID=1612131	382	75	http://www.mirdb.org/cgi-bin/mature_mir.cgi?name=hsa-miR-3182	ABHD8	79575	abhydrolase domain containing 8
hsa-miR-3182	MIMAT0015062	1612229	http://www.mirdb.org/cgi-bin/target_detail.cgi?targetID=1612229	383	75	http://www.mirdb.org/cgi-bin/mature_mir.cgi?name=hsa-miR-3182	ELOVL6	79071	ELOVL fatty acid elongase 6
hsa-miR-3182	MIMAT0015062	1611401	http://www.mirdb.org/cgi-bin/target_detail.cgi?targetID=1611401	384	74	http://www.mirdb.org/cgi-bin/mature_mir.cgi?name=hsa-miR-3182	CCNG2	901	cyclin G2
hsa-miR-3182	MIMAT0015062	1611450	http://www.mirdb.org/cgi-bin/target_detail.cgi?targetID=1611450	385	74	http://www.mirdb.org/cgi-bin/mature_mir.cgi?name=hsa-miR-3182	CDK17	5128	cyclin dependent kinase 17
hsa-miR-3182	MIMAT0015062	1611467	http://www.mirdb.org/cgi-bin/target_detail.cgi?targetID=1611467	386	74	http://www.mirdb.org/cgi-bin/mature_mir.cgi?name=hsa-miR-3182	RIT1	6016	Ras like without CAAX 1
hsa-miR-3182	MIMAT0015062	1611542	http://www.mirdb.org/cgi-bin/target_detail.cgi?targetID=1611542	387	74	http://www.mirdb.org/cgi-bin/mature_mir.cgi?name=hsa-miR-3182	CHN1	1123	chimerin 1
hsa-miR-3182	MIMAT0015062	1611608	http://www.mirdb.org/cgi-bin/target_detail.cgi?targetID=1611608	388	74	http://www.mirdb.org/cgi-bin/mature_mir.cgi?name=hsa-miR-3182	C6orf141	135398	chromosome 6 open reading frame 141
hsa-miR-3182	MIMAT0015062	1611712	http://www.mirdb.org/cgi-bin/target_detail.cgi?targetID=1611712	389	74	http://www.mirdb.org/cgi-bin/mature_mir.cgi?name=hsa-miR-3182	ZNF91	7644	zinc finger protein 91
hsa-miR-3182	MIMAT0015062	1611715	http://www.mirdb.org/cgi-bin/target_detail.cgi?targetID=1611715	390	74	http://www.mirdb.org/cgi-bin/mature_mir.cgi?name=hsa-miR-3182	DHFR2	200895	dihydrofolate reductase 2
hsa-miR-3182	MIMAT0015062	1611773	http://www.mirdb.org/cgi-bin/target_detail.cgi?targetID=1611773	391	74	http://www.mirdb.org/cgi-bin/mature_mir.cgi?name=hsa-miR-3182	FAM111A	63901	family with sequence similarity 111 member A
hsa-miR-3182	MIMAT0015062	1611859	http://www.mirdb.org/cgi-bin/target_detail.cgi?targetID=1611859	392	74	http://www.mirdb.org/cgi-bin/mature_mir.cgi?name=hsa-miR-3182	RNF180	285671	ring finger protein 180
hsa-miR-3182	MIMAT0015062	1612113	http://www.mirdb.org/cgi-bin/target_detail.cgi?targetID=1612113	393	74	http://www.mirdb.org/cgi-bin/mature_mir.cgi?name=hsa-miR-3182	SLAIN2	57606	SLAIN motif family member 2
hsa-miR-3182	MIMAT0015062	1612126	http://www.mirdb.org/cgi-bin/target_detail.cgi?targetID=1612126	394	74	http://www.mirdb.org/cgi-bin/mature_mir.cgi?name=hsa-miR-3182	RAG1	5896	recombination activating 1
hsa-miR-3182	MIMAT0015062	1612179	http://www.mirdb.org/cgi-bin/target_detail.cgi?targetID=1612179	395	74	http://www.mirdb.org/cgi-bin/mature_mir.cgi?name=hsa-miR-3182	SPOCK2	9806	SPARC (osteonectin), cwcv and kazal like domains proteoglycan 2
hsa-miR-3182	MIMAT0015062	1612182	http://www.mirdb.org/cgi-bin/target_detail.cgi?targetID=1612182	396	74	http://www.mirdb.org/cgi-bin/mature_mir.cgi?name=hsa-miR-3182	YY2	404281	YY2 transcription factor
hsa-miR-3182	MIMAT0015062	1612194	http://www.mirdb.org/cgi-bin/target_detail.cgi?targetID=1612194	397	74	http://www.mirdb.org/cgi-bin/mature_mir.cgi?name=hsa-miR-3182	ARMC6	93436	armadillo repeat containing 6
hsa-miR-3182	MIMAT0015062	1612320	http://www.mirdb.org/cgi-bin/target_detail.cgi?targetID=1612320	398	74	http://www.mirdb.org/cgi-bin/mature_mir.cgi?name=hsa-miR-3182	DAGLA	747	diacylglycerol lipase alpha
hsa-miR-3182	MIMAT0015062	1612326	http://www.mirdb.org/cgi-bin/target_detail.cgi?targetID=1612326	399	74	http://www.mirdb.org/cgi-bin/mature_mir.cgi?name=hsa-miR-3182	KLHL18	23276	kelch like family member 18
hsa-miR-3182	MIMAT0015062	1612329	http://www.mirdb.org/cgi-bin/target_detail.cgi?targetID=1612329	400	74	http://www.mirdb.org/cgi-bin/mature_mir.cgi?name=hsa-miR-3182	CLEC9A	283420	C-type lectin domain containing 9A
hsa-miR-3182	MIMAT0015062	1611247	http://www.mirdb.org/cgi-bin/target_detail.cgi?targetID=1611247	401	73	http://www.mirdb.org/cgi-bin/mature_mir.cgi?name=hsa-miR-3182	TNFRSF8	943	TNF receptor superfamily member 8
hsa-miR-3182	MIMAT0015062	1611305	http://www.mirdb.org/cgi-bin/target_detail.cgi?targetID=1611305	402	73	http://www.mirdb.org/cgi-bin/mature_mir.cgi?name=hsa-miR-3182	LRRC34	151827	leucine rich repeat containing 34
hsa-miR-3182	MIMAT0015062	1611313	http://www.mirdb.org/cgi-bin/target_detail.cgi?targetID=1611313	403	73	http://www.mirdb.org/cgi-bin/mature_mir.cgi?name=hsa-miR-3182	NDC1	55706	NDC1 transmembrane nucleoporin
hsa-miR-3182	MIMAT0015062	1611332	http://www.mirdb.org/cgi-bin/target_detail.cgi?targetID=1611332	404	73	http://www.mirdb.org/cgi-bin/mature_mir.cgi?name=hsa-miR-3182	VAV3	10451	vav guanine nucleotide exchange factor 3
hsa-miR-3182	MIMAT0015062	1611336	http://www.mirdb.org/cgi-bin/target_detail.cgi?targetID=1611336	405	73	http://www.mirdb.org/cgi-bin/mature_mir.cgi?name=hsa-miR-3182	SLC30A7	148867	solute carrier family 30 member 7
hsa-miR-3182	MIMAT0015062	1611476	http://www.mirdb.org/cgi-bin/target_detail.cgi?targetID=1611476	406	73	http://www.mirdb.org/cgi-bin/mature_mir.cgi?name=hsa-miR-3182	ATMIN	23300	ATM interactor
hsa-miR-3182	MIMAT0015062	1611511	http://www.mirdb.org/cgi-bin/target_detail.cgi?targetID=1611511	407	73	http://www.mirdb.org/cgi-bin/mature_mir.cgi?name=hsa-miR-3182	TSC1	7248	TSC complex subunit 1
hsa-miR-3182	MIMAT0015062	1611583	http://www.mirdb.org/cgi-bin/target_detail.cgi?targetID=1611583	408	73	http://www.mirdb.org/cgi-bin/mature_mir.cgi?name=hsa-miR-3182	UNC13C	440279	unc-13 homolog C
hsa-miR-3182	MIMAT0015062	1611588	http://www.mirdb.org/cgi-bin/target_detail.cgi?targetID=1611588	409	73	http://www.mirdb.org/cgi-bin/mature_mir.cgi?name=hsa-miR-3182	BNIP2	663	BCL2 interacting protein 2
hsa-miR-3182	MIMAT0015062	1611597	http://www.mirdb.org/cgi-bin/target_detail.cgi?targetID=1611597	410	73	http://www.mirdb.org/cgi-bin/mature_mir.cgi?name=hsa-miR-3182	CNOT2	4848	CCR4-NOT transcription complex subunit 2
hsa-miR-3182	MIMAT0015062	1611618	http://www.mirdb.org/cgi-bin/target_detail.cgi?targetID=1611618	411	73	http://www.mirdb.org/cgi-bin/mature_mir.cgi?name=hsa-miR-3182	AFF2	2334	AF4/FMR2 family member 2
hsa-miR-3182	MIMAT0015062	1611716	http://www.mirdb.org/cgi-bin/target_detail.cgi?targetID=1611716	412	73	http://www.mirdb.org/cgi-bin/mature_mir.cgi?name=hsa-miR-3182	DPY19L3	147991	dpy-19 like C-mannosyltransferase 3
hsa-miR-3182	MIMAT0015062	1611768	http://www.mirdb.org/cgi-bin/target_detail.cgi?targetID=1611768	413	73	http://www.mirdb.org/cgi-bin/mature_mir.cgi?name=hsa-miR-3182	PNN	5411	pinin, desmosome associated protein
hsa-miR-3182	MIMAT0015062	1611803	http://www.mirdb.org/cgi-bin/target_detail.cgi?targetID=1611803	414	73	http://www.mirdb.org/cgi-bin/mature_mir.cgi?name=hsa-miR-3182	KLF7	8609	Kruppel like factor 7
hsa-miR-3182	MIMAT0015062	1611834	http://www.mirdb.org/cgi-bin/target_detail.cgi?targetID=1611834	415	73	http://www.mirdb.org/cgi-bin/mature_mir.cgi?name=hsa-miR-3182	USP46	64854	ubiquitin specific peptidase 46
hsa-miR-3182	MIMAT0015062	1611840	http://www.mirdb.org/cgi-bin/target_detail.cgi?targetID=1611840	416	73	http://www.mirdb.org/cgi-bin/mature_mir.cgi?name=hsa-miR-3182	SLC52A1	55065	solute carrier family 52 member 1
hsa-miR-3182	MIMAT0015062	1611871	http://www.mirdb.org/cgi-bin/target_detail.cgi?targetID=1611871	417	73	http://www.mirdb.org/cgi-bin/mature_mir.cgi?name=hsa-miR-3182	VDAC1	7416	voltage dependent anion channel 1
hsa-miR-3182	MIMAT0015062	1612009	http://www.mirdb.org/cgi-bin/target_detail.cgi?targetID=1612009	418	73	http://www.mirdb.org/cgi-bin/mature_mir.cgi?name=hsa-miR-3182	IRAK1BP1	134728	interleukin 1 receptor associated kinase 1 binding protein 1
hsa-miR-3182	MIMAT0015062	1612112	http://www.mirdb.org/cgi-bin/target_detail.cgi?targetID=1612112	419	73	http://www.mirdb.org/cgi-bin/mature_mir.cgi?name=hsa-miR-3182	RIMS3	9783	regulating synaptic membrane exocytosis 3
hsa-miR-3182	MIMAT0015062	1612134	http://www.mirdb.org/cgi-bin/target_detail.cgi?targetID=1612134	420	73	http://www.mirdb.org/cgi-bin/mature_mir.cgi?name=hsa-miR-3182	HLA-DPA1	3113	major histocompatibility complex, class II, DP alpha 1
hsa-miR-3182	MIMAT0015062	1612136	http://www.mirdb.org/cgi-bin/target_detail.cgi?targetID=1612136	421	73	http://www.mirdb.org/cgi-bin/mature_mir.cgi?name=hsa-miR-3182	SLC44A1	23446	solute carrier family 44 member 1
hsa-miR-3182	MIMAT0015062	1612180	http://www.mirdb.org/cgi-bin/target_detail.cgi?targetID=1612180	422	73	http://www.mirdb.org/cgi-bin/mature_mir.cgi?name=hsa-miR-3182	NPVF	64111	neuropeptide VF precursor
hsa-miR-3182	MIMAT0015062	1612234	http://www.mirdb.org/cgi-bin/target_detail.cgi?targetID=1612234	423	73	http://www.mirdb.org/cgi-bin/mature_mir.cgi?name=hsa-miR-3182	TENT5D	169966	terminal nucleotidyltransferase 5D
hsa-miR-3182	MIMAT0015062	1612291	http://www.mirdb.org/cgi-bin/target_detail.cgi?targetID=1612291	424	73	http://www.mirdb.org/cgi-bin/mature_mir.cgi?name=hsa-miR-3182	SSX2IP	117178	SSX family member 2 interacting protein
hsa-miR-3182	MIMAT0015062	1611294	http://www.mirdb.org/cgi-bin/target_detail.cgi?targetID=1611294	425	72	http://www.mirdb.org/cgi-bin/mature_mir.cgi?name=hsa-miR-3182	PLAT	5327	plasminogen activator, tissue type
hsa-miR-3182	MIMAT0015062	1611306	http://www.mirdb.org/cgi-bin/target_detail.cgi?targetID=1611306	426	72	http://www.mirdb.org/cgi-bin/mature_mir.cgi?name=hsa-miR-3182	ELL2	22936	elongation factor for RNA polymerase II 2
hsa-miR-3182	MIMAT0015062	1611368	http://www.mirdb.org/cgi-bin/target_detail.cgi?targetID=1611368	427	72	http://www.mirdb.org/cgi-bin/mature_mir.cgi?name=hsa-miR-3182	HLA-DQA1	3117	major histocompatibility complex, class II, DQ alpha 1
hsa-miR-3182	MIMAT0015062	1611459	http://www.mirdb.org/cgi-bin/target_detail.cgi?targetID=1611459	428	72	http://www.mirdb.org/cgi-bin/mature_mir.cgi?name=hsa-miR-3182	MPDZ	8777	multiple PDZ domain crumbs cell polarity complex component
hsa-miR-3182	MIMAT0015062	1611472	http://www.mirdb.org/cgi-bin/target_detail.cgi?targetID=1611472	429	72	http://www.mirdb.org/cgi-bin/mature_mir.cgi?name=hsa-miR-3182	PTCHD1	139411	patched domain containing 1
hsa-miR-3182	MIMAT0015062	1611508	http://www.mirdb.org/cgi-bin/target_detail.cgi?targetID=1611508	430	72	http://www.mirdb.org/cgi-bin/mature_mir.cgi?name=hsa-miR-3182	C17orf78	284099	chromosome 17 open reading frame 78
hsa-miR-3182	MIMAT0015062	1611518	http://www.mirdb.org/cgi-bin/target_detail.cgi?targetID=1611518	431	72	http://www.mirdb.org/cgi-bin/mature_mir.cgi?name=hsa-miR-3182	RAB6D	150786	RAB6D, member RAS oncogene family
hsa-miR-3182	MIMAT0015062	1611521	http://www.mirdb.org/cgi-bin/target_detail.cgi?targetID=1611521	432	72	http://www.mirdb.org/cgi-bin/mature_mir.cgi?name=hsa-miR-3182	KCNK2	3776	potassium two pore domain channel subfamily K member 2
hsa-miR-3182	MIMAT0015062	1611570	http://www.mirdb.org/cgi-bin/target_detail.cgi?targetID=1611570	433	72	http://www.mirdb.org/cgi-bin/mature_mir.cgi?name=hsa-miR-3182	ZNF451	26036	zinc finger protein 451
hsa-miR-3182	MIMAT0015062	1611577	http://www.mirdb.org/cgi-bin/target_detail.cgi?targetID=1611577	434	72	http://www.mirdb.org/cgi-bin/mature_mir.cgi?name=hsa-miR-3182	NDUFA4L2	56901	NDUFA4, mitochondrial complex associated like 2
hsa-miR-3182	MIMAT0015062	1611599	http://www.mirdb.org/cgi-bin/target_detail.cgi?targetID=1611599	435	72	http://www.mirdb.org/cgi-bin/mature_mir.cgi?name=hsa-miR-3182	ADGRL3	23284	adhesion G protein-coupled receptor L3
hsa-miR-3182	MIMAT0015062	1611615	http://www.mirdb.org/cgi-bin/target_detail.cgi?targetID=1611615	436	72	http://www.mirdb.org/cgi-bin/mature_mir.cgi?name=hsa-miR-3182	IKZF3	22806	IKAROS family zinc finger 3
hsa-miR-3182	MIMAT0015062	1611652	http://www.mirdb.org/cgi-bin/target_detail.cgi?targetID=1611652	437	72	http://www.mirdb.org/cgi-bin/mature_mir.cgi?name=hsa-miR-3182	MAS1	4142	MAS1 proto-oncogene, G protein-coupled receptor
hsa-miR-3182	MIMAT0015062	1611697	http://www.mirdb.org/cgi-bin/target_detail.cgi?targetID=1611697	438	72	http://www.mirdb.org/cgi-bin/mature_mir.cgi?name=hsa-miR-3182	PRDM4	11108	PR/SET domain 4
hsa-miR-3182	MIMAT0015062	1611728	http://www.mirdb.org/cgi-bin/target_detail.cgi?targetID=1611728	439	72	http://www.mirdb.org/cgi-bin/mature_mir.cgi?name=hsa-miR-3182	SIRT5	23408	sirtuin 5
hsa-miR-3182	MIMAT0015062	1611794	http://www.mirdb.org/cgi-bin/target_detail.cgi?targetID=1611794	440	72	http://www.mirdb.org/cgi-bin/mature_mir.cgi?name=hsa-miR-3182	ZNF397	84307	zinc finger protein 397
hsa-miR-3182	MIMAT0015062	1611809	http://www.mirdb.org/cgi-bin/target_detail.cgi?targetID=1611809	441	72	http://www.mirdb.org/cgi-bin/mature_mir.cgi?name=hsa-miR-3182	ENTHD1	150350	ENTH domain containing 1
hsa-miR-3182	MIMAT0015062	1611867	http://www.mirdb.org/cgi-bin/target_detail.cgi?targetID=1611867	442	72	http://www.mirdb.org/cgi-bin/mature_mir.cgi?name=hsa-miR-3182	FAM110B	90362	family with sequence similarity 110 member B
hsa-miR-3182	MIMAT0015062	1611940	http://www.mirdb.org/cgi-bin/target_detail.cgi?targetID=1611940	443	72	http://www.mirdb.org/cgi-bin/mature_mir.cgi?name=hsa-miR-3182	ATP10A	57194	ATPase phospholipid transporting 10A (putative)
hsa-miR-3182	MIMAT0015062	1611956	http://www.mirdb.org/cgi-bin/target_detail.cgi?targetID=1611956	444	72	http://www.mirdb.org/cgi-bin/mature_mir.cgi?name=hsa-miR-3182	KCNA6	3742	potassium voltage-gated channel subfamily A member 6
hsa-miR-3182	MIMAT0015062	1611977	http://www.mirdb.org/cgi-bin/target_detail.cgi?targetID=1611977	445	72	http://www.mirdb.org/cgi-bin/mature_mir.cgi?name=hsa-miR-3182	CNOT6	57472	CCR4-NOT transcription complex subunit 6
hsa-miR-3182	MIMAT0015062	1612000	http://www.mirdb.org/cgi-bin/target_detail.cgi?targetID=1612000	446	72	http://www.mirdb.org/cgi-bin/mature_mir.cgi?name=hsa-miR-3182	CHL1	10752	cell adhesion molecule L1 like
hsa-miR-3182	MIMAT0015062	1612025	http://www.mirdb.org/cgi-bin/target_detail.cgi?targetID=1612025	447	72	http://www.mirdb.org/cgi-bin/mature_mir.cgi?name=hsa-miR-3182	TCERG1	10915	transcription elongation regulator 1
hsa-miR-3182	MIMAT0015062	1612039	http://www.mirdb.org/cgi-bin/target_detail.cgi?targetID=1612039	448	72	http://www.mirdb.org/cgi-bin/mature_mir.cgi?name=hsa-miR-3182	C6orf106	64771	chromosome 6 open reading frame 106
hsa-miR-3182	MIMAT0015062	1612143	http://www.mirdb.org/cgi-bin/target_detail.cgi?targetID=1612143	449	72	http://www.mirdb.org/cgi-bin/mature_mir.cgi?name=hsa-miR-3182	TRIL	9865	TLR4 interactor with leucine rich repeats
hsa-miR-3182	MIMAT0015062	1612147	http://www.mirdb.org/cgi-bin/target_detail.cgi?targetID=1612147	450	72	http://www.mirdb.org/cgi-bin/mature_mir.cgi?name=hsa-miR-3182	MAP4K5	11183	mitogen-activated protein kinase kinase kinase kinase 5
hsa-miR-3182	MIMAT0015062	1612343	http://www.mirdb.org/cgi-bin/target_detail.cgi?targetID=1612343	451	72	http://www.mirdb.org/cgi-bin/mature_mir.cgi?name=hsa-miR-3182	DLG1	1739	discs large MAGUK scaffold protein 1
hsa-miR-3182	MIMAT0015062	1612344	http://www.mirdb.org/cgi-bin/target_detail.cgi?targetID=1612344	452	72	http://www.mirdb.org/cgi-bin/mature_mir.cgi?name=hsa-miR-3182	RP2	6102	RP2, ARL3 GTPase activating protein
hsa-miR-3182	MIMAT0015062	1611256	http://www.mirdb.org/cgi-bin/target_detail.cgi?targetID=1611256	453	71	http://www.mirdb.org/cgi-bin/mature_mir.cgi?name=hsa-miR-3182	GHR	2690	growth hormone receptor
hsa-miR-3182	MIMAT0015062	1611321	http://www.mirdb.org/cgi-bin/target_detail.cgi?targetID=1611321	454	71	http://www.mirdb.org/cgi-bin/mature_mir.cgi?name=hsa-miR-3182	UTRN	7402	utrophin
hsa-miR-3182	MIMAT0015062	1611333	http://www.mirdb.org/cgi-bin/target_detail.cgi?targetID=1611333	455	71	http://www.mirdb.org/cgi-bin/mature_mir.cgi?name=hsa-miR-3182	CAPRIN1	4076	cell cycle associated protein 1
hsa-miR-3182	MIMAT0015062	1611360	http://www.mirdb.org/cgi-bin/target_detail.cgi?targetID=1611360	456	71	http://www.mirdb.org/cgi-bin/mature_mir.cgi?name=hsa-miR-3182	ABCA1	19	ATP binding cassette subfamily A member 1
hsa-miR-3182	MIMAT0015062	1611363	http://www.mirdb.org/cgi-bin/target_detail.cgi?targetID=1611363	457	71	http://www.mirdb.org/cgi-bin/mature_mir.cgi?name=hsa-miR-3182	PANX1	24145	pannexin 1
hsa-miR-3182	MIMAT0015062	1611395	http://www.mirdb.org/cgi-bin/target_detail.cgi?targetID=1611395	458	71	http://www.mirdb.org/cgi-bin/mature_mir.cgi?name=hsa-miR-3182	MRC1	4360	mannose receptor C-type 1
hsa-miR-3182	MIMAT0015062	1611556	http://www.mirdb.org/cgi-bin/target_detail.cgi?targetID=1611556	459	71	http://www.mirdb.org/cgi-bin/mature_mir.cgi?name=hsa-miR-3182	XYLT2	64132	xylosyltransferase 2
hsa-miR-3182	MIMAT0015062	1611565	http://www.mirdb.org/cgi-bin/target_detail.cgi?targetID=1611565	460	71	http://www.mirdb.org/cgi-bin/mature_mir.cgi?name=hsa-miR-3182	B9D1	27077	B9 domain containing 1
hsa-miR-3182	MIMAT0015062	1611612	http://www.mirdb.org/cgi-bin/target_detail.cgi?targetID=1611612	461	71	http://www.mirdb.org/cgi-bin/mature_mir.cgi?name=hsa-miR-3182	STRN	6801	striatin
hsa-miR-3182	MIMAT0015062	1611769	http://www.mirdb.org/cgi-bin/target_detail.cgi?targetID=1611769	462	71	http://www.mirdb.org/cgi-bin/mature_mir.cgi?name=hsa-miR-3182	MOB3B	79817	MOB kinase activator 3B
hsa-miR-3182	MIMAT0015062	1611853	http://www.mirdb.org/cgi-bin/target_detail.cgi?targetID=1611853	463	71	http://www.mirdb.org/cgi-bin/mature_mir.cgi?name=hsa-miR-3182	RBMS3	27303	RNA binding motif single stranded interacting protein 3
hsa-miR-3182	MIMAT0015062	1611953	http://www.mirdb.org/cgi-bin/target_detail.cgi?targetID=1611953	464	71	http://www.mirdb.org/cgi-bin/mature_mir.cgi?name=hsa-miR-3182	ARVCF	421	ARVCF, delta catenin family member
hsa-miR-3182	MIMAT0015062	1611980	http://www.mirdb.org/cgi-bin/target_detail.cgi?targetID=1611980	465	71	http://www.mirdb.org/cgi-bin/mature_mir.cgi?name=hsa-miR-3182	TBX5	6910	T-box 5
hsa-miR-3182	MIMAT0015062	1612011	http://www.mirdb.org/cgi-bin/target_detail.cgi?targetID=1612011	466	71	http://www.mirdb.org/cgi-bin/mature_mir.cgi?name=hsa-miR-3182	PDE1C	5137	phosphodiesterase 1C
hsa-miR-3182	MIMAT0015062	1612018	http://www.mirdb.org/cgi-bin/target_detail.cgi?targetID=1612018	467	71	http://www.mirdb.org/cgi-bin/mature_mir.cgi?name=hsa-miR-3182	NCOA1	8648	nuclear receptor coactivator 1
hsa-miR-3182	MIMAT0015062	1612049	http://www.mirdb.org/cgi-bin/target_detail.cgi?targetID=1612049	468	71	http://www.mirdb.org/cgi-bin/mature_mir.cgi?name=hsa-miR-3182	PTPRO	5800	protein tyrosine phosphatase, receptor type O
hsa-miR-3182	MIMAT0015062	1612070	http://www.mirdb.org/cgi-bin/target_detail.cgi?targetID=1612070	469	71	http://www.mirdb.org/cgi-bin/mature_mir.cgi?name=hsa-miR-3182	MTF2	22823	metal response element binding transcription factor 2
hsa-miR-3182	MIMAT0015062	1612073	http://www.mirdb.org/cgi-bin/target_detail.cgi?targetID=1612073	470	71	http://www.mirdb.org/cgi-bin/mature_mir.cgi?name=hsa-miR-3182	SCUBE3	222663	signal peptide, CUB domain and EGF like domain containing 3
hsa-miR-3182	MIMAT0015062	1612086	http://www.mirdb.org/cgi-bin/target_detail.cgi?targetID=1612086	471	71	http://www.mirdb.org/cgi-bin/mature_mir.cgi?name=hsa-miR-3182	POLI	11201	DNA polymerase iota
hsa-miR-3182	MIMAT0015062	1612242	http://www.mirdb.org/cgi-bin/target_detail.cgi?targetID=1612242	472	71	http://www.mirdb.org/cgi-bin/mature_mir.cgi?name=hsa-miR-3182	FGF2	2247	fibroblast growth factor 2
hsa-miR-3182	MIMAT0015062	1611241	http://www.mirdb.org/cgi-bin/target_detail.cgi?targetID=1611241	473	70	http://www.mirdb.org/cgi-bin/mature_mir.cgi?name=hsa-miR-3182	MRGPRF	116535	MAS related GPR family member F
hsa-miR-3182	MIMAT0015062	1611245	http://www.mirdb.org/cgi-bin/target_detail.cgi?targetID=1611245	474	70	http://www.mirdb.org/cgi-bin/mature_mir.cgi?name=hsa-miR-3182	PDLIM5	10611	PDZ and LIM domain 5
hsa-miR-3182	MIMAT0015062	1611259	http://www.mirdb.org/cgi-bin/target_detail.cgi?targetID=1611259	475	70	http://www.mirdb.org/cgi-bin/mature_mir.cgi?name=hsa-miR-3182	USP42	84132	ubiquitin specific peptidase 42
hsa-miR-3182	MIMAT0015062	1611289	http://www.mirdb.org/cgi-bin/target_detail.cgi?targetID=1611289	476	70	http://www.mirdb.org/cgi-bin/mature_mir.cgi?name=hsa-miR-3182	FOXP2	93986	forkhead box P2
hsa-miR-3182	MIMAT0015062	1611357	http://www.mirdb.org/cgi-bin/target_detail.cgi?targetID=1611357	477	70	http://www.mirdb.org/cgi-bin/mature_mir.cgi?name=hsa-miR-3182	C6orf89	221477	chromosome 6 open reading frame 89
hsa-miR-3182	MIMAT0015062	1611405	http://www.mirdb.org/cgi-bin/target_detail.cgi?targetID=1611405	478	70	http://www.mirdb.org/cgi-bin/mature_mir.cgi?name=hsa-miR-3182	CASTOR2	729438	cytosolic arginine sensor for mTORC1 subunit 2
hsa-miR-3182	MIMAT0015062	1611411	http://www.mirdb.org/cgi-bin/target_detail.cgi?targetID=1611411	479	70	http://www.mirdb.org/cgi-bin/mature_mir.cgi?name=hsa-miR-3182	ZNF695	57116	zinc finger protein 695
hsa-miR-3182	MIMAT0015062	1611466	http://www.mirdb.org/cgi-bin/target_detail.cgi?targetID=1611466	480	70	http://www.mirdb.org/cgi-bin/mature_mir.cgi?name=hsa-miR-3182	POLR2M	81488	RNA polymerase II subunit M
hsa-miR-3182	MIMAT0015062	1611513	http://www.mirdb.org/cgi-bin/target_detail.cgi?targetID=1611513	481	70	http://www.mirdb.org/cgi-bin/mature_mir.cgi?name=hsa-miR-3182	PI15	51050	peptidase inhibitor 15
hsa-miR-3182	MIMAT0015062	1611551	http://www.mirdb.org/cgi-bin/target_detail.cgi?targetID=1611551	482	70	http://www.mirdb.org/cgi-bin/mature_mir.cgi?name=hsa-miR-3182	CDH2	1000	cadherin 2
hsa-miR-3182	MIMAT0015062	1611593	http://www.mirdb.org/cgi-bin/target_detail.cgi?targetID=1611593	483	70	http://www.mirdb.org/cgi-bin/mature_mir.cgi?name=hsa-miR-3182	RNLS	55328	renalase, FAD dependent amine oxidase
hsa-miR-3182	MIMAT0015062	1611636	http://www.mirdb.org/cgi-bin/target_detail.cgi?targetID=1611636	484	70	http://www.mirdb.org/cgi-bin/mature_mir.cgi?name=hsa-miR-3182	PDS5A	23244	PDS5 cohesin associated factor A
hsa-miR-3182	MIMAT0015062	1611669	http://www.mirdb.org/cgi-bin/target_detail.cgi?targetID=1611669	485	70	http://www.mirdb.org/cgi-bin/mature_mir.cgi?name=hsa-miR-3182	RAB12	201475	RAB12, member RAS oncogene family
hsa-miR-3182	MIMAT0015062	1611691	http://www.mirdb.org/cgi-bin/target_detail.cgi?targetID=1611691	486	70	http://www.mirdb.org/cgi-bin/mature_mir.cgi?name=hsa-miR-3182	TAF2	6873	TATA-box binding protein associated factor 2
hsa-miR-3182	MIMAT0015062	1611700	http://www.mirdb.org/cgi-bin/target_detail.cgi?targetID=1611700	487	70	http://www.mirdb.org/cgi-bin/mature_mir.cgi?name=hsa-miR-3182	MRVI1	10335	murine retrovirus integration site 1 homolog
hsa-miR-3182	MIMAT0015062	1611721	http://www.mirdb.org/cgi-bin/target_detail.cgi?targetID=1611721	488	70	http://www.mirdb.org/cgi-bin/mature_mir.cgi?name=hsa-miR-3182	TIMELESS	8914	timeless circadian regulator
hsa-miR-3182	MIMAT0015062	1611790	http://www.mirdb.org/cgi-bin/target_detail.cgi?targetID=1611790	489	70	http://www.mirdb.org/cgi-bin/mature_mir.cgi?name=hsa-miR-3182	KCNK10	54207	potassium two pore domain channel subfamily K member 10
hsa-miR-3182	MIMAT0015062	1611817	http://www.mirdb.org/cgi-bin/target_detail.cgi?targetID=1611817	490	70	http://www.mirdb.org/cgi-bin/mature_mir.cgi?name=hsa-miR-3182	VAMP4	8674	vesicle associated membrane protein 4
hsa-miR-3182	MIMAT0015062	1611821	http://www.mirdb.org/cgi-bin/target_detail.cgi?targetID=1611821	491	70	http://www.mirdb.org/cgi-bin/mature_mir.cgi?name=hsa-miR-3182	DHFR	1719	dihydrofolate reductase
hsa-miR-3182	MIMAT0015062	1611847	http://www.mirdb.org/cgi-bin/target_detail.cgi?targetID=1611847	492	70	http://www.mirdb.org/cgi-bin/mature_mir.cgi?name=hsa-miR-3182	TACC1	6867	transforming acidic coiled-coil containing protein 1
hsa-miR-3182	MIMAT0015062	1611874	http://www.mirdb.org/cgi-bin/target_detail.cgi?targetID=1611874	493	70	http://www.mirdb.org/cgi-bin/mature_mir.cgi?name=hsa-miR-3182	TAB3	257397	TGF-beta activated kinase 1 (MAP3K7) binding protein 3
hsa-miR-3182	MIMAT0015062	1611909	http://www.mirdb.org/cgi-bin/target_detail.cgi?targetID=1611909	494	70	http://www.mirdb.org/cgi-bin/mature_mir.cgi?name=hsa-miR-3182	ZNF704	619279	zinc finger protein 704
hsa-miR-3182	MIMAT0015062	1611919	http://www.mirdb.org/cgi-bin/target_detail.cgi?targetID=1611919	495	70	http://www.mirdb.org/cgi-bin/mature_mir.cgi?name=hsa-miR-3182	ZDHHC15	158866	zinc finger DHHC-type containing 15
hsa-miR-3182	MIMAT0015062	1612184	http://www.mirdb.org/cgi-bin/target_detail.cgi?targetID=1612184	496	70	http://www.mirdb.org/cgi-bin/mature_mir.cgi?name=hsa-miR-3182	CCND2	894	cyclin D2
hsa-miR-3182	MIMAT0015062	1612258	http://www.mirdb.org/cgi-bin/target_detail.cgi?targetID=1612258	497	70	http://www.mirdb.org/cgi-bin/mature_mir.cgi?name=hsa-miR-3182	STOX2	56977	storkhead box 2
hsa-miR-3182	MIMAT0015062	1612349	http://www.mirdb.org/cgi-bin/target_detail.cgi?targetID=1612349	498	70	http://www.mirdb.org/cgi-bin/mature_mir.cgi?name=hsa-miR-3182	ELOVL7	79993	ELOVL fatty acid elongase 7
hsa-miR-3182	MIMAT0015062	1611291	http://www.mirdb.org/cgi-bin/target_detail.cgi?targetID=1611291	499	69	http://www.mirdb.org/cgi-bin/mature_mir.cgi?name=hsa-miR-3182	TMOD1	7111	tropomodulin 1
hsa-miR-3182	MIMAT0015062	1611300	http://www.mirdb.org/cgi-bin/target_detail.cgi?targetID=1611300	500	69	http://www.mirdb.org/cgi-bin/mature_mir.cgi?name=hsa-miR-3182	TINF2	26277	TERF1 interacting nuclear factor 2
hsa-miR-3182	MIMAT0015062	1611312	http://www.mirdb.org/cgi-bin/target_detail.cgi?targetID=1611312	501	69	http://www.mirdb.org/cgi-bin/mature_mir.cgi?name=hsa-miR-3182	PIAS2	9063	protein inhibitor of activated STAT 2
hsa-miR-3182	MIMAT0015062	1611366	http://www.mirdb.org/cgi-bin/target_detail.cgi?targetID=1611366	502	69	http://www.mirdb.org/cgi-bin/mature_mir.cgi?name=hsa-miR-3182	SP1	6667	Sp1 transcription factor
hsa-miR-3182	MIMAT0015062	1611491	http://www.mirdb.org/cgi-bin/target_detail.cgi?targetID=1611491	503	69	http://www.mirdb.org/cgi-bin/mature_mir.cgi?name=hsa-miR-3182	PTCHD4	442213	patched domain containing 4
hsa-miR-3182	MIMAT0015062	1611510	http://www.mirdb.org/cgi-bin/target_detail.cgi?targetID=1611510	504	69	http://www.mirdb.org/cgi-bin/mature_mir.cgi?name=hsa-miR-3182	ICA1L	130026	islet cell autoantigen 1 like
hsa-miR-3182	MIMAT0015062	1611559	http://www.mirdb.org/cgi-bin/target_detail.cgi?targetID=1611559	505	69	http://www.mirdb.org/cgi-bin/mature_mir.cgi?name=hsa-miR-3182	ZNF677	342926	zinc finger protein 677
hsa-miR-3182	MIMAT0015062	1611566	http://www.mirdb.org/cgi-bin/target_detail.cgi?targetID=1611566	506	69	http://www.mirdb.org/cgi-bin/mature_mir.cgi?name=hsa-miR-3182	PASK	23178	PAS domain containing serine/threonine kinase
hsa-miR-3182	MIMAT0015062	1611581	http://www.mirdb.org/cgi-bin/target_detail.cgi?targetID=1611581	507	69	http://www.mirdb.org/cgi-bin/mature_mir.cgi?name=hsa-miR-3182	FBXO11	80204	F-box protein 11
hsa-miR-3182	MIMAT0015062	1611590	http://www.mirdb.org/cgi-bin/target_detail.cgi?targetID=1611590	508	69	http://www.mirdb.org/cgi-bin/mature_mir.cgi?name=hsa-miR-3182	LBR	3930	lamin B receptor
hsa-miR-3182	MIMAT0015062	1611682	http://www.mirdb.org/cgi-bin/target_detail.cgi?targetID=1611682	509	69	http://www.mirdb.org/cgi-bin/mature_mir.cgi?name=hsa-miR-3182	DUSP3	1845	dual specificity phosphatase 3
hsa-miR-3182	MIMAT0015062	1611702	http://www.mirdb.org/cgi-bin/target_detail.cgi?targetID=1611702	510	69	http://www.mirdb.org/cgi-bin/mature_mir.cgi?name=hsa-miR-3182	SF3B3	23450	splicing factor 3b subunit 3
hsa-miR-3182	MIMAT0015062	1611816	http://www.mirdb.org/cgi-bin/target_detail.cgi?targetID=1611816	511	69	http://www.mirdb.org/cgi-bin/mature_mir.cgi?name=hsa-miR-3182	DMRT1	1761	doublesex and mab-3 related transcription factor 1
hsa-miR-3182	MIMAT0015062	1611999	http://www.mirdb.org/cgi-bin/target_detail.cgi?targetID=1611999	512	69	http://www.mirdb.org/cgi-bin/mature_mir.cgi?name=hsa-miR-3182	KCNAB1	7881	potassium voltage-gated channel subfamily A member regulatory beta subunit 1
hsa-miR-3182	MIMAT0015062	1612005	http://www.mirdb.org/cgi-bin/target_detail.cgi?targetID=1612005	513	69	http://www.mirdb.org/cgi-bin/mature_mir.cgi?name=hsa-miR-3182	LRCH4	4034	leucine rich repeats and calponin homology domain containing 4
hsa-miR-3182	MIMAT0015062	1612013	http://www.mirdb.org/cgi-bin/target_detail.cgi?targetID=1612013	514	69	http://www.mirdb.org/cgi-bin/mature_mir.cgi?name=hsa-miR-3182	C15orf40	123207	chromosome 15 open reading frame 40
hsa-miR-3182	MIMAT0015062	1612093	http://www.mirdb.org/cgi-bin/target_detail.cgi?targetID=1612093	515	69	http://www.mirdb.org/cgi-bin/mature_mir.cgi?name=hsa-miR-3182	TANK	10010	TRAF family member associated NFKB activator
hsa-miR-3182	MIMAT0015062	1612115	http://www.mirdb.org/cgi-bin/target_detail.cgi?targetID=1612115	516	69	http://www.mirdb.org/cgi-bin/mature_mir.cgi?name=hsa-miR-3182	SRSF11	9295	serine and arginine rich splicing factor 11
hsa-miR-3182	MIMAT0015062	1612144	http://www.mirdb.org/cgi-bin/target_detail.cgi?targetID=1612144	517	69	http://www.mirdb.org/cgi-bin/mature_mir.cgi?name=hsa-miR-3182	WDR20	91833	WD repeat domain 20
hsa-miR-3182	MIMAT0015062	1612241	http://www.mirdb.org/cgi-bin/target_detail.cgi?targetID=1612241	518	69	http://www.mirdb.org/cgi-bin/mature_mir.cgi?name=hsa-miR-3182	PPM1L	151742	protein phosphatase, Mg2+/Mn2+ dependent 1L
hsa-miR-3182	MIMAT0015062	1612287	http://www.mirdb.org/cgi-bin/target_detail.cgi?targetID=1612287	519	69	http://www.mirdb.org/cgi-bin/mature_mir.cgi?name=hsa-miR-3182	ZNF124	7678	zinc finger protein 124
hsa-miR-3182	MIMAT0015062	1612298	http://www.mirdb.org/cgi-bin/target_detail.cgi?targetID=1612298	520	69	http://www.mirdb.org/cgi-bin/mature_mir.cgi?name=hsa-miR-3182	TIMM17A	10440	translocase of inner mitochondrial membrane 17A
hsa-miR-3182	MIMAT0015062	1612299	http://www.mirdb.org/cgi-bin/target_detail.cgi?targetID=1612299	521	69	http://www.mirdb.org/cgi-bin/mature_mir.cgi?name=hsa-miR-3182	CMTM4	146223	CKLF like MARVEL transmembrane domain containing 4
hsa-miR-3182	MIMAT0015062	1612314	http://www.mirdb.org/cgi-bin/target_detail.cgi?targetID=1612314	522	69	http://www.mirdb.org/cgi-bin/mature_mir.cgi?name=hsa-miR-3182	PIK3AP1	118788	phosphoinositide-3-kinase adaptor protein 1
hsa-miR-3182	MIMAT0015062	1612319	http://www.mirdb.org/cgi-bin/target_detail.cgi?targetID=1612319	523	69	http://www.mirdb.org/cgi-bin/mature_mir.cgi?name=hsa-miR-3182	STX3	6809	syntaxin 3
hsa-miR-3182	MIMAT0015062	1612341	http://www.mirdb.org/cgi-bin/target_detail.cgi?targetID=1612341	524	69	http://www.mirdb.org/cgi-bin/mature_mir.cgi?name=hsa-miR-3182	ENTPD6	955	ectonucleoside triphosphate diphosphohydrolase 6 (putative)
hsa-miR-3182	MIMAT0015062	1611422	http://www.mirdb.org/cgi-bin/target_detail.cgi?targetID=1611422	525	68	http://www.mirdb.org/cgi-bin/mature_mir.cgi?name=hsa-miR-3182	SPACA9	11092	sperm acrosome associated 9
hsa-miR-3182	MIMAT0015062	1611465	http://www.mirdb.org/cgi-bin/target_detail.cgi?targetID=1611465	526	68	http://www.mirdb.org/cgi-bin/mature_mir.cgi?name=hsa-miR-3182	PIP4K2C	79837	phosphatidylinositol-5-phosphate 4-kinase type 2 gamma
hsa-miR-3182	MIMAT0015062	1611563	http://www.mirdb.org/cgi-bin/target_detail.cgi?targetID=1611563	527	68	http://www.mirdb.org/cgi-bin/mature_mir.cgi?name=hsa-miR-3182	ZFAND4	93550	zinc finger AN1-type containing 4
hsa-miR-3182	MIMAT0015062	1611672	http://www.mirdb.org/cgi-bin/target_detail.cgi?targetID=1611672	528	68	http://www.mirdb.org/cgi-bin/mature_mir.cgi?name=hsa-miR-3182	SPRTN	83932	SprT-like N-terminal domain
hsa-miR-3182	MIMAT0015062	1611695	http://www.mirdb.org/cgi-bin/target_detail.cgi?targetID=1611695	529	68	http://www.mirdb.org/cgi-bin/mature_mir.cgi?name=hsa-miR-3182	KRTAP4-6	81871	keratin associated protein 4-6
hsa-miR-3182	MIMAT0015062	1611706	http://www.mirdb.org/cgi-bin/target_detail.cgi?targetID=1611706	530	68	http://www.mirdb.org/cgi-bin/mature_mir.cgi?name=hsa-miR-3182	POU1F1	5449	POU class 1 homeobox 1
hsa-miR-3182	MIMAT0015062	1611717	http://www.mirdb.org/cgi-bin/target_detail.cgi?targetID=1611717	531	68	http://www.mirdb.org/cgi-bin/mature_mir.cgi?name=hsa-miR-3182	FNDC3B	64778	fibronectin type III domain containing 3B
hsa-miR-3182	MIMAT0015062	1611763	http://www.mirdb.org/cgi-bin/target_detail.cgi?targetID=1611763	532	68	http://www.mirdb.org/cgi-bin/mature_mir.cgi?name=hsa-miR-3182	ORC4	5000	origin recognition complex subunit 4
hsa-miR-3182	MIMAT0015062	1611775	http://www.mirdb.org/cgi-bin/target_detail.cgi?targetID=1611775	533	68	http://www.mirdb.org/cgi-bin/mature_mir.cgi?name=hsa-miR-3182	MBTPS2	51360	membrane bound transcription factor peptidase, site 2
hsa-miR-3182	MIMAT0015062	1611791	http://www.mirdb.org/cgi-bin/target_detail.cgi?targetID=1611791	534	68	http://www.mirdb.org/cgi-bin/mature_mir.cgi?name=hsa-miR-3182	PTGFRN	5738	prostaglandin F2 receptor inhibitor
hsa-miR-3182	MIMAT0015062	1611807	http://www.mirdb.org/cgi-bin/target_detail.cgi?targetID=1611807	535	68	http://www.mirdb.org/cgi-bin/mature_mir.cgi?name=hsa-miR-3182	ANKRD28	23243	ankyrin repeat domain 28
hsa-miR-3182	MIMAT0015062	1611827	http://www.mirdb.org/cgi-bin/target_detail.cgi?targetID=1611827	536	68	http://www.mirdb.org/cgi-bin/mature_mir.cgi?name=hsa-miR-3182	C10orf25	220979	chromosome 10 open reading frame 25
hsa-miR-3182	MIMAT0015062	1611830	http://www.mirdb.org/cgi-bin/target_detail.cgi?targetID=1611830	537	68	http://www.mirdb.org/cgi-bin/mature_mir.cgi?name=hsa-miR-3182	YAE1	57002	YAE1, ABCE1 maturation factor
hsa-miR-3182	MIMAT0015062	1611875	http://www.mirdb.org/cgi-bin/target_detail.cgi?targetID=1611875	538	68	http://www.mirdb.org/cgi-bin/mature_mir.cgi?name=hsa-miR-3182	MARK4	57787	microtubule affinity regulating kinase 4
hsa-miR-3182	MIMAT0015062	1611901	http://www.mirdb.org/cgi-bin/target_detail.cgi?targetID=1611901	539	68	http://www.mirdb.org/cgi-bin/mature_mir.cgi?name=hsa-miR-3182	ZNF90	7643	zinc finger protein 90
hsa-miR-3182	MIMAT0015062	1611944	http://www.mirdb.org/cgi-bin/target_detail.cgi?targetID=1611944	540	68	http://www.mirdb.org/cgi-bin/mature_mir.cgi?name=hsa-miR-3182	DUSP19	142679	dual specificity phosphatase 19
hsa-miR-3182	MIMAT0015062	1611950	http://www.mirdb.org/cgi-bin/target_detail.cgi?targetID=1611950	541	68	http://www.mirdb.org/cgi-bin/mature_mir.cgi?name=hsa-miR-3182	KIF5B	3799	kinesin family member 5B
hsa-miR-3182	MIMAT0015062	1611982	http://www.mirdb.org/cgi-bin/target_detail.cgi?targetID=1611982	542	68	http://www.mirdb.org/cgi-bin/mature_mir.cgi?name=hsa-miR-3182	TCF19	6941	transcription factor 19
hsa-miR-3182	MIMAT0015062	1612004	http://www.mirdb.org/cgi-bin/target_detail.cgi?targetID=1612004	543	68	http://www.mirdb.org/cgi-bin/mature_mir.cgi?name=hsa-miR-3182	LHFPL2	10184	LHFPL tetraspan subfamily member 2
hsa-miR-3182	MIMAT0015062	1612022	http://www.mirdb.org/cgi-bin/target_detail.cgi?targetID=1612022	544	68	http://www.mirdb.org/cgi-bin/mature_mir.cgi?name=hsa-miR-3182	GVQW3	100506127	GVQW motif containing 3
hsa-miR-3182	MIMAT0015062	1612116	http://www.mirdb.org/cgi-bin/target_detail.cgi?targetID=1612116	545	68	http://www.mirdb.org/cgi-bin/mature_mir.cgi?name=hsa-miR-3182	BCLAF1	9774	BCL2 associated transcription factor 1
hsa-miR-3182	MIMAT0015062	1612123	http://www.mirdb.org/cgi-bin/target_detail.cgi?targetID=1612123	546	68	http://www.mirdb.org/cgi-bin/mature_mir.cgi?name=hsa-miR-3182	SDHD	6392	succinate dehydrogenase complex subunit D
hsa-miR-3182	MIMAT0015062	1612167	http://www.mirdb.org/cgi-bin/target_detail.cgi?targetID=1612167	547	68	http://www.mirdb.org/cgi-bin/mature_mir.cgi?name=hsa-miR-3182	ZNF33A	7581	zinc finger protein 33A
hsa-miR-3182	MIMAT0015062	1611244	http://www.mirdb.org/cgi-bin/target_detail.cgi?targetID=1611244	548	67	http://www.mirdb.org/cgi-bin/mature_mir.cgi?name=hsa-miR-3182	IL22RA2	116379	interleukin 22 receptor subunit alpha 2
hsa-miR-3182	MIMAT0015062	1611358	http://www.mirdb.org/cgi-bin/target_detail.cgi?targetID=1611358	549	67	http://www.mirdb.org/cgi-bin/mature_mir.cgi?name=hsa-miR-3182	BCL11A	53335	BCL11A, BAF complex component
hsa-miR-3182	MIMAT0015062	1611417	http://www.mirdb.org/cgi-bin/target_detail.cgi?targetID=1611417	550	67	http://www.mirdb.org/cgi-bin/mature_mir.cgi?name=hsa-miR-3182	ZNF765	91661	zinc finger protein 765
hsa-miR-3182	MIMAT0015062	1611433	http://www.mirdb.org/cgi-bin/target_detail.cgi?targetID=1611433	551	67	http://www.mirdb.org/cgi-bin/mature_mir.cgi?name=hsa-miR-3182	DYNC1LI1	51143	dynein cytoplasmic 1 light intermediate chain 1
hsa-miR-3182	MIMAT0015062	1611456	http://www.mirdb.org/cgi-bin/target_detail.cgi?targetID=1611456	552	67	http://www.mirdb.org/cgi-bin/mature_mir.cgi?name=hsa-miR-3182	HSPA14	51182	heat shock protein family A (Hsp70) member 14
hsa-miR-3182	MIMAT0015062	1611494	http://www.mirdb.org/cgi-bin/target_detail.cgi?targetID=1611494	553	67	http://www.mirdb.org/cgi-bin/mature_mir.cgi?name=hsa-miR-3182	MEFV	4210	MEFV, pyrin innate immunity regulator
hsa-miR-3182	MIMAT0015062	1611503	http://www.mirdb.org/cgi-bin/target_detail.cgi?targetID=1611503	554	67	http://www.mirdb.org/cgi-bin/mature_mir.cgi?name=hsa-miR-3182	SCN1A	6323	sodium voltage-gated channel alpha subunit 1
hsa-miR-3182	MIMAT0015062	1611532	http://www.mirdb.org/cgi-bin/target_detail.cgi?targetID=1611532	555	67	http://www.mirdb.org/cgi-bin/mature_mir.cgi?name=hsa-miR-3182	AKR1C3	8644	aldo-keto reductase family 1 member C3
hsa-miR-3182	MIMAT0015062	1611537	http://www.mirdb.org/cgi-bin/target_detail.cgi?targetID=1611537	556	67	http://www.mirdb.org/cgi-bin/mature_mir.cgi?name=hsa-miR-3182	PMM1	5372	phosphomannomutase 1
hsa-miR-3182	MIMAT0015062	1611663	http://www.mirdb.org/cgi-bin/target_detail.cgi?targetID=1611663	557	67	http://www.mirdb.org/cgi-bin/mature_mir.cgi?name=hsa-miR-3182	ACAT1	38	acetyl-CoA acetyltransferase 1
hsa-miR-3182	MIMAT0015062	1611744	http://www.mirdb.org/cgi-bin/target_detail.cgi?targetID=1611744	558	67	http://www.mirdb.org/cgi-bin/mature_mir.cgi?name=hsa-miR-3182	ZNF543	125919	zinc finger protein 543
hsa-miR-3182	MIMAT0015062	1611755	http://www.mirdb.org/cgi-bin/target_detail.cgi?targetID=1611755	559	67	http://www.mirdb.org/cgi-bin/mature_mir.cgi?name=hsa-miR-3182	TP53INP1	94241	tumor protein p53 inducible nuclear protein 1
hsa-miR-3182	MIMAT0015062	1611908	http://www.mirdb.org/cgi-bin/target_detail.cgi?targetID=1611908	560	67	http://www.mirdb.org/cgi-bin/mature_mir.cgi?name=hsa-miR-3182	ACAD10	80724	acyl-CoA dehydrogenase family member 10
hsa-miR-3182	MIMAT0015062	1611910	http://www.mirdb.org/cgi-bin/target_detail.cgi?targetID=1611910	561	67	http://www.mirdb.org/cgi-bin/mature_mir.cgi?name=hsa-miR-3182	TRAF3	7187	TNF receptor associated factor 3
hsa-miR-3182	MIMAT0015062	1611938	http://www.mirdb.org/cgi-bin/target_detail.cgi?targetID=1611938	562	67	http://www.mirdb.org/cgi-bin/mature_mir.cgi?name=hsa-miR-3182	TAL1	6886	TAL bHLH transcription factor 1, erythroid differentiation factor
hsa-miR-3182	MIMAT0015062	1611957	http://www.mirdb.org/cgi-bin/target_detail.cgi?targetID=1611957	563	67	http://www.mirdb.org/cgi-bin/mature_mir.cgi?name=hsa-miR-3182	FAM49B	51571	family with sequence similarity 49 member B
hsa-miR-3182	MIMAT0015062	1612002	http://www.mirdb.org/cgi-bin/target_detail.cgi?targetID=1612002	564	67	http://www.mirdb.org/cgi-bin/mature_mir.cgi?name=hsa-miR-3182	COL4A3BP	10087	collagen type IV alpha 3 binding protein
hsa-miR-3182	MIMAT0015062	1612155	http://www.mirdb.org/cgi-bin/target_detail.cgi?targetID=1612155	565	67	http://www.mirdb.org/cgi-bin/mature_mir.cgi?name=hsa-miR-3182	PTGS2	5743	prostaglandin-endoperoxide synthase 2
hsa-miR-3182	MIMAT0015062	1612245	http://www.mirdb.org/cgi-bin/target_detail.cgi?targetID=1612245	566	67	http://www.mirdb.org/cgi-bin/mature_mir.cgi?name=hsa-miR-3182	ZNF331	55422	zinc finger protein 331
hsa-miR-3182	MIMAT0015062	1612267	http://www.mirdb.org/cgi-bin/target_detail.cgi?targetID=1612267	567	67	http://www.mirdb.org/cgi-bin/mature_mir.cgi?name=hsa-miR-3182	GRIK3	2899	glutamate ionotropic receptor kainate type subunit 3
hsa-miR-3182	MIMAT0015062	1611295	http://www.mirdb.org/cgi-bin/target_detail.cgi?targetID=1611295	568	66	http://www.mirdb.org/cgi-bin/mature_mir.cgi?name=hsa-miR-3182	ANKRD62	342850	ankyrin repeat domain 62
hsa-miR-3182	MIMAT0015062	1611303	http://www.mirdb.org/cgi-bin/target_detail.cgi?targetID=1611303	569	66	http://www.mirdb.org/cgi-bin/mature_mir.cgi?name=hsa-miR-3182	F2RL1	2150	F2R like trypsin receptor 1
hsa-miR-3182	MIMAT0015062	1611327	http://www.mirdb.org/cgi-bin/target_detail.cgi?targetID=1611327	570	66	http://www.mirdb.org/cgi-bin/mature_mir.cgi?name=hsa-miR-3182	GRAMD4	23151	GRAM domain containing 4
hsa-miR-3182	MIMAT0015062	1611389	http://www.mirdb.org/cgi-bin/target_detail.cgi?targetID=1611389	571	66	http://www.mirdb.org/cgi-bin/mature_mir.cgi?name=hsa-miR-3182	ONECUT2	9480	one cut homeobox 2
hsa-miR-3182	MIMAT0015062	1611413	http://www.mirdb.org/cgi-bin/target_detail.cgi?targetID=1611413	572	66	http://www.mirdb.org/cgi-bin/mature_mir.cgi?name=hsa-miR-3182	ETV1	2115	ETS variant 1
hsa-miR-3182	MIMAT0015062	1611452	http://www.mirdb.org/cgi-bin/target_detail.cgi?targetID=1611452	573	66	http://www.mirdb.org/cgi-bin/mature_mir.cgi?name=hsa-miR-3182	SCN8A	6334	sodium voltage-gated channel alpha subunit 8
hsa-miR-3182	MIMAT0015062	1611468	http://www.mirdb.org/cgi-bin/target_detail.cgi?targetID=1611468	574	66	http://www.mirdb.org/cgi-bin/mature_mir.cgi?name=hsa-miR-3182	TCOF1	6949	treacle ribosome biogenesis factor 1
hsa-miR-3182	MIMAT0015062	1611489	http://www.mirdb.org/cgi-bin/target_detail.cgi?targetID=1611489	575	66	http://www.mirdb.org/cgi-bin/mature_mir.cgi?name=hsa-miR-3182	IKZF2	22807	IKAROS family zinc finger 2
hsa-miR-3182	MIMAT0015062	1611516	http://www.mirdb.org/cgi-bin/target_detail.cgi?targetID=1611516	576	66	http://www.mirdb.org/cgi-bin/mature_mir.cgi?name=hsa-miR-3182	EXOC3L2	90332	exocyst complex component 3 like 2
hsa-miR-3182	MIMAT0015062	1611632	http://www.mirdb.org/cgi-bin/target_detail.cgi?targetID=1611632	577	66	http://www.mirdb.org/cgi-bin/mature_mir.cgi?name=hsa-miR-3182	SPOPL	339745	speckle type BTB/POZ protein like
hsa-miR-3182	MIMAT0015062	1611683	http://www.mirdb.org/cgi-bin/target_detail.cgi?targetID=1611683	578	66	http://www.mirdb.org/cgi-bin/mature_mir.cgi?name=hsa-miR-3182	DIP2B	57609	disco interacting protein 2 homolog B
hsa-miR-3182	MIMAT0015062	1611749	http://www.mirdb.org/cgi-bin/target_detail.cgi?targetID=1611749	579	66	http://www.mirdb.org/cgi-bin/mature_mir.cgi?name=hsa-miR-3182	MGAM	8972	maltase-glucoamylase
hsa-miR-3182	MIMAT0015062	1611788	http://www.mirdb.org/cgi-bin/target_detail.cgi?targetID=1611788	580	66	http://www.mirdb.org/cgi-bin/mature_mir.cgi?name=hsa-miR-3182	DYRK2	8445	dual specificity tyrosine phosphorylation regulated kinase 2
hsa-miR-3182	MIMAT0015062	1611877	http://www.mirdb.org/cgi-bin/target_detail.cgi?targetID=1611877	581	66	http://www.mirdb.org/cgi-bin/mature_mir.cgi?name=hsa-miR-3182	WBP1L	54838	WW domain binding protein 1 like
hsa-miR-3182	MIMAT0015062	1611884	http://www.mirdb.org/cgi-bin/target_detail.cgi?targetID=1611884	582	66	http://www.mirdb.org/cgi-bin/mature_mir.cgi?name=hsa-miR-3182	IGF1	3479	insulin like growth factor 1
hsa-miR-3182	MIMAT0015062	1611942	http://www.mirdb.org/cgi-bin/target_detail.cgi?targetID=1611942	583	66	http://www.mirdb.org/cgi-bin/mature_mir.cgi?name=hsa-miR-3182	SAMD12	401474	sterile alpha motif domain containing 12
hsa-miR-3182	MIMAT0015062	1611965	http://www.mirdb.org/cgi-bin/target_detail.cgi?targetID=1611965	584	66	http://www.mirdb.org/cgi-bin/mature_mir.cgi?name=hsa-miR-3182	CFAP44	55779	cilia and flagella associated protein 44
hsa-miR-3182	MIMAT0015062	1611971	http://www.mirdb.org/cgi-bin/target_detail.cgi?targetID=1611971	585	66	http://www.mirdb.org/cgi-bin/mature_mir.cgi?name=hsa-miR-3182	MCTS1	28985	MCTS1, re-initiation and release factor
hsa-miR-3182	MIMAT0015062	1611976	http://www.mirdb.org/cgi-bin/target_detail.cgi?targetID=1611976	586	66	http://www.mirdb.org/cgi-bin/mature_mir.cgi?name=hsa-miR-3182	ZNF33B	7582	zinc finger protein 33B
hsa-miR-3182	MIMAT0015062	1612045	http://www.mirdb.org/cgi-bin/target_detail.cgi?targetID=1612045	587	66	http://www.mirdb.org/cgi-bin/mature_mir.cgi?name=hsa-miR-3182	MMD	23531	monocyte to macrophage differentiation associated
hsa-miR-3182	MIMAT0015062	1612060	http://www.mirdb.org/cgi-bin/target_detail.cgi?targetID=1612060	588	66	http://www.mirdb.org/cgi-bin/mature_mir.cgi?name=hsa-miR-3182	RGS9	8787	regulator of G protein signaling 9
hsa-miR-3182	MIMAT0015062	1612083	http://www.mirdb.org/cgi-bin/target_detail.cgi?targetID=1612083	589	66	http://www.mirdb.org/cgi-bin/mature_mir.cgi?name=hsa-miR-3182	ABCG4	64137	ATP binding cassette subfamily G member 4
hsa-miR-3182	MIMAT0015062	1612085	http://www.mirdb.org/cgi-bin/target_detail.cgi?targetID=1612085	590	66	http://www.mirdb.org/cgi-bin/mature_mir.cgi?name=hsa-miR-3182	KCTD16	57528	potassium channel tetramerization domain containing 16
hsa-miR-3182	MIMAT0015062	1612108	http://www.mirdb.org/cgi-bin/target_detail.cgi?targetID=1612108	591	66	http://www.mirdb.org/cgi-bin/mature_mir.cgi?name=hsa-miR-3182	CELF5	60680	CUGBP Elav-like family member 5
hsa-miR-3182	MIMAT0015062	1612196	http://www.mirdb.org/cgi-bin/target_detail.cgi?targetID=1612196	592	66	http://www.mirdb.org/cgi-bin/mature_mir.cgi?name=hsa-miR-3182	BCL2L2-PABPN1	100529063	BCL2L2-PABPN1 readthrough
hsa-miR-3182	MIMAT0015062	1612207	http://www.mirdb.org/cgi-bin/target_detail.cgi?targetID=1612207	593	66	http://www.mirdb.org/cgi-bin/mature_mir.cgi?name=hsa-miR-3182	LYZ	4069	lysozyme
hsa-miR-3182	MIMAT0015062	1611264	http://www.mirdb.org/cgi-bin/target_detail.cgi?targetID=1611264	594	65	http://www.mirdb.org/cgi-bin/mature_mir.cgi?name=hsa-miR-3182	ENSA	2029	endosulfine alpha
hsa-miR-3182	MIMAT0015062	1611292	http://www.mirdb.org/cgi-bin/target_detail.cgi?targetID=1611292	595	65	http://www.mirdb.org/cgi-bin/mature_mir.cgi?name=hsa-miR-3182	C1orf198	84886	chromosome 1 open reading frame 198
hsa-miR-3182	MIMAT0015062	1611378	http://www.mirdb.org/cgi-bin/target_detail.cgi?targetID=1611378	596	65	http://www.mirdb.org/cgi-bin/mature_mir.cgi?name=hsa-miR-3182	NUP153	9972	nucleoporin 153
hsa-miR-3182	MIMAT0015062	1611397	http://www.mirdb.org/cgi-bin/target_detail.cgi?targetID=1611397	597	65	http://www.mirdb.org/cgi-bin/mature_mir.cgi?name=hsa-miR-3182	ABHD10	55347	abhydrolase domain containing 10
hsa-miR-3182	MIMAT0015062	1611415	http://www.mirdb.org/cgi-bin/target_detail.cgi?targetID=1611415	598	65	http://www.mirdb.org/cgi-bin/mature_mir.cgi?name=hsa-miR-3182	RAB6C	84084	RAB6C, member RAS oncogene family
hsa-miR-3182	MIMAT0015062	1611496	http://www.mirdb.org/cgi-bin/target_detail.cgi?targetID=1611496	599	65	http://www.mirdb.org/cgi-bin/mature_mir.cgi?name=hsa-miR-3182	ABHD5	51099	abhydrolase domain containing 5
hsa-miR-3182	MIMAT0015062	1611499	http://www.mirdb.org/cgi-bin/target_detail.cgi?targetID=1611499	600	65	http://www.mirdb.org/cgi-bin/mature_mir.cgi?name=hsa-miR-3182	GATA6	2627	GATA binding protein 6
hsa-miR-3182	MIMAT0015062	1611500	http://www.mirdb.org/cgi-bin/target_detail.cgi?targetID=1611500	601	65	http://www.mirdb.org/cgi-bin/mature_mir.cgi?name=hsa-miR-3182	IST1	9798	IST1, ESCRT-III associated factor
hsa-miR-3182	MIMAT0015062	1611621	http://www.mirdb.org/cgi-bin/target_detail.cgi?targetID=1611621	602	65	http://www.mirdb.org/cgi-bin/mature_mir.cgi?name=hsa-miR-3182	LONRF3	79836	LON peptidase N-terminal domain and ring finger 3
hsa-miR-3182	MIMAT0015062	1611646	http://www.mirdb.org/cgi-bin/target_detail.cgi?targetID=1611646	603	65	http://www.mirdb.org/cgi-bin/mature_mir.cgi?name=hsa-miR-3182	GJA1	2697	gap junction protein alpha 1
hsa-miR-3182	MIMAT0015062	1611667	http://www.mirdb.org/cgi-bin/target_detail.cgi?targetID=1611667	604	65	http://www.mirdb.org/cgi-bin/mature_mir.cgi?name=hsa-miR-3182	CDK6	1021	cyclin dependent kinase 6
hsa-miR-3182	MIMAT0015062	1611681	http://www.mirdb.org/cgi-bin/target_detail.cgi?targetID=1611681	605	65	http://www.mirdb.org/cgi-bin/mature_mir.cgi?name=hsa-miR-3182	GTF2A1	2957	general transcription factor IIA subunit 1
hsa-miR-3182	MIMAT0015062	1611699	http://www.mirdb.org/cgi-bin/target_detail.cgi?targetID=1611699	606	65	http://www.mirdb.org/cgi-bin/mature_mir.cgi?name=hsa-miR-3182	FMN1	342184	formin 1
hsa-miR-3182	MIMAT0015062	1611735	http://www.mirdb.org/cgi-bin/target_detail.cgi?targetID=1611735	607	65	http://www.mirdb.org/cgi-bin/mature_mir.cgi?name=hsa-miR-3182	PCK2	5106	phosphoenolpyruvate carboxykinase 2, mitochondrial
hsa-miR-3182	MIMAT0015062	1611745	http://www.mirdb.org/cgi-bin/target_detail.cgi?targetID=1611745	608	65	http://www.mirdb.org/cgi-bin/mature_mir.cgi?name=hsa-miR-3182	TMPRSS5	80975	transmembrane serine protease 5
hsa-miR-3182	MIMAT0015062	1611753	http://www.mirdb.org/cgi-bin/target_detail.cgi?targetID=1611753	609	65	http://www.mirdb.org/cgi-bin/mature_mir.cgi?name=hsa-miR-3182	CDC42BPB	9578	CDC42 binding protein kinase beta
hsa-miR-3182	MIMAT0015062	1611795	http://www.mirdb.org/cgi-bin/target_detail.cgi?targetID=1611795	610	65	http://www.mirdb.org/cgi-bin/mature_mir.cgi?name=hsa-miR-3182	TVP23C	201158	trans-golgi network vesicle protein 23 homolog C
hsa-miR-3182	MIMAT0015062	1611798	http://www.mirdb.org/cgi-bin/target_detail.cgi?targetID=1611798	611	65	http://www.mirdb.org/cgi-bin/mature_mir.cgi?name=hsa-miR-3182	TUBGCP4	27229	tubulin gamma complex associated protein 4
hsa-miR-3182	MIMAT0015062	1611841	http://www.mirdb.org/cgi-bin/target_detail.cgi?targetID=1611841	612	65	http://www.mirdb.org/cgi-bin/mature_mir.cgi?name=hsa-miR-3182	GTF2A2	2958	general transcription factor IIA subunit 2
hsa-miR-3182	MIMAT0015062	1611848	http://www.mirdb.org/cgi-bin/target_detail.cgi?targetID=1611848	613	65	http://www.mirdb.org/cgi-bin/mature_mir.cgi?name=hsa-miR-3182	DMP1	1758	dentin matrix acidic phosphoprotein 1
hsa-miR-3182	MIMAT0015062	1611854	http://www.mirdb.org/cgi-bin/target_detail.cgi?targetID=1611854	614	65	http://www.mirdb.org/cgi-bin/mature_mir.cgi?name=hsa-miR-3182	SLC14A1	6563	solute carrier family 14 member 1 (Kidd blood group)
hsa-miR-3182	MIMAT0015062	1611856	http://www.mirdb.org/cgi-bin/target_detail.cgi?targetID=1611856	615	65	http://www.mirdb.org/cgi-bin/mature_mir.cgi?name=hsa-miR-3182	DZIP1L	199221	DAZ interacting zinc finger protein 1 like
hsa-miR-3182	MIMAT0015062	1611876	http://www.mirdb.org/cgi-bin/target_detail.cgi?targetID=1611876	616	65	http://www.mirdb.org/cgi-bin/mature_mir.cgi?name=hsa-miR-3182	PLXNA4	91584	plexin A4
hsa-miR-3182	MIMAT0015062	1611892	http://www.mirdb.org/cgi-bin/target_detail.cgi?targetID=1611892	617	65	http://www.mirdb.org/cgi-bin/mature_mir.cgi?name=hsa-miR-3182	NFYB	4801	nuclear transcription factor Y subunit beta
hsa-miR-3182	MIMAT0015062	1611894	http://www.mirdb.org/cgi-bin/target_detail.cgi?targetID=1611894	618	65	http://www.mirdb.org/cgi-bin/mature_mir.cgi?name=hsa-miR-3182	AVPR1A	552	arginine vasopressin receptor 1A
hsa-miR-3182	MIMAT0015062	1611896	http://www.mirdb.org/cgi-bin/target_detail.cgi?targetID=1611896	619	65	http://www.mirdb.org/cgi-bin/mature_mir.cgi?name=hsa-miR-3182	VMAC	400673	vimentin type intermediate filament associated coiled-coil protein
hsa-miR-3182	MIMAT0015062	1612028	http://www.mirdb.org/cgi-bin/target_detail.cgi?targetID=1612028	620	65	http://www.mirdb.org/cgi-bin/mature_mir.cgi?name=hsa-miR-3182	RPS6KC1	26750	ribosomal protein S6 kinase C1
hsa-miR-3182	MIMAT0015062	1612041	http://www.mirdb.org/cgi-bin/target_detail.cgi?targetID=1612041	621	65	http://www.mirdb.org/cgi-bin/mature_mir.cgi?name=hsa-miR-3182	WDFY4	57705	WDFY family member 4
hsa-miR-3182	MIMAT0015062	1612048	http://www.mirdb.org/cgi-bin/target_detail.cgi?targetID=1612048	622	65	http://www.mirdb.org/cgi-bin/mature_mir.cgi?name=hsa-miR-3182	CNKSR2	22866	connector enhancer of kinase suppressor of Ras 2
hsa-miR-3182	MIMAT0015062	1612059	http://www.mirdb.org/cgi-bin/target_detail.cgi?targetID=1612059	623	65	http://www.mirdb.org/cgi-bin/mature_mir.cgi?name=hsa-miR-3182	GUCY1A2	2977	guanylate cyclase 1 soluble subunit alpha 2
hsa-miR-3182	MIMAT0015062	1612064	http://www.mirdb.org/cgi-bin/target_detail.cgi?targetID=1612064	624	65	http://www.mirdb.org/cgi-bin/mature_mir.cgi?name=hsa-miR-3182	KREMEN1	83999	kringle containing transmembrane protein 1
hsa-miR-3182	MIMAT0015062	1612119	http://www.mirdb.org/cgi-bin/target_detail.cgi?targetID=1612119	625	65	http://www.mirdb.org/cgi-bin/mature_mir.cgi?name=hsa-miR-3182	ARSA	410	arylsulfatase A
hsa-miR-3182	MIMAT0015062	1612160	http://www.mirdb.org/cgi-bin/target_detail.cgi?targetID=1612160	626	65	http://www.mirdb.org/cgi-bin/mature_mir.cgi?name=hsa-miR-3182	GRIA2	2891	glutamate ionotropic receptor AMPA type subunit 2
hsa-miR-3182	MIMAT0015062	1612214	http://www.mirdb.org/cgi-bin/target_detail.cgi?targetID=1612214	627	65	http://www.mirdb.org/cgi-bin/mature_mir.cgi?name=hsa-miR-3182	WDR91	29062	WD repeat domain 91
hsa-miR-3182	MIMAT0015062	1612240	http://www.mirdb.org/cgi-bin/target_detail.cgi?targetID=1612240	628	65	http://www.mirdb.org/cgi-bin/mature_mir.cgi?name=hsa-miR-3182	P2RY12	64805	purinergic receptor P2Y12
hsa-miR-3182	MIMAT0015062	1612246	http://www.mirdb.org/cgi-bin/target_detail.cgi?targetID=1612246	629	65	http://www.mirdb.org/cgi-bin/mature_mir.cgi?name=hsa-miR-3182	TENM4	26011	teneurin transmembrane protein 4
hsa-miR-3182	MIMAT0015062	1611352	http://www.mirdb.org/cgi-bin/target_detail.cgi?targetID=1611352	630	64	http://www.mirdb.org/cgi-bin/mature_mir.cgi?name=hsa-miR-3182	UBE2E1	7324	ubiquitin conjugating enzyme E2 E1
hsa-miR-3182	MIMAT0015062	1611362	http://www.mirdb.org/cgi-bin/target_detail.cgi?targetID=1611362	631	64	http://www.mirdb.org/cgi-bin/mature_mir.cgi?name=hsa-miR-3182	PIEZO2	63895	piezo type mechanosensitive ion channel component 2
hsa-miR-3182	MIMAT0015062	1611365	http://www.mirdb.org/cgi-bin/target_detail.cgi?targetID=1611365	632	64	http://www.mirdb.org/cgi-bin/mature_mir.cgi?name=hsa-miR-3182	PHF24	23349	PHD finger protein 24
hsa-miR-3182	MIMAT0015062	1611381	http://www.mirdb.org/cgi-bin/target_detail.cgi?targetID=1611381	633	64	http://www.mirdb.org/cgi-bin/mature_mir.cgi?name=hsa-miR-3182	MSRB3	253827	methionine sulfoxide reductase B3
hsa-miR-3182	MIMAT0015062	1611404	http://www.mirdb.org/cgi-bin/target_detail.cgi?targetID=1611404	634	64	http://www.mirdb.org/cgi-bin/mature_mir.cgi?name=hsa-miR-3182	GNAO1	2775	G protein subunit alpha o1
hsa-miR-3182	MIMAT0015062	1611424	http://www.mirdb.org/cgi-bin/target_detail.cgi?targetID=1611424	635	64	http://www.mirdb.org/cgi-bin/mature_mir.cgi?name=hsa-miR-3182	C8orf44-SGK3	100533105	C8orf44-SGK3 readthrough
hsa-miR-3182	MIMAT0015062	1611481	http://www.mirdb.org/cgi-bin/target_detail.cgi?targetID=1611481	636	64	http://www.mirdb.org/cgi-bin/mature_mir.cgi?name=hsa-miR-3182	SGK3	23678	serum/glucocorticoid regulated kinase family member 3
hsa-miR-3182	MIMAT0015062	1611522	http://www.mirdb.org/cgi-bin/target_detail.cgi?targetID=1611522	637	64	http://www.mirdb.org/cgi-bin/mature_mir.cgi?name=hsa-miR-3182	F2R	2149	coagulation factor II thrombin receptor
hsa-miR-3182	MIMAT0015062	1611688	http://www.mirdb.org/cgi-bin/target_detail.cgi?targetID=1611688	638	64	http://www.mirdb.org/cgi-bin/mature_mir.cgi?name=hsa-miR-3182	FAM155B	27112	family with sequence similarity 155 member B
hsa-miR-3182	MIMAT0015062	1611756	http://www.mirdb.org/cgi-bin/target_detail.cgi?targetID=1611756	639	64	http://www.mirdb.org/cgi-bin/mature_mir.cgi?name=hsa-miR-3182	CFLAR	8837	CASP8 and FADD like apoptosis regulator
hsa-miR-3182	MIMAT0015062	1611967	http://www.mirdb.org/cgi-bin/target_detail.cgi?targetID=1611967	640	64	http://www.mirdb.org/cgi-bin/mature_mir.cgi?name=hsa-miR-3182	LRRC19	64922	leucine rich repeat containing 19
hsa-miR-3182	MIMAT0015062	1612033	http://www.mirdb.org/cgi-bin/target_detail.cgi?targetID=1612033	641	64	http://www.mirdb.org/cgi-bin/mature_mir.cgi?name=hsa-miR-3182	CLVS1	157807	clavesin 1
hsa-miR-3182	MIMAT0015062	1612046	http://www.mirdb.org/cgi-bin/target_detail.cgi?targetID=1612046	642	64	http://www.mirdb.org/cgi-bin/mature_mir.cgi?name=hsa-miR-3182	AMER1	139285	APC membrane recruitment protein 1
hsa-miR-3182	MIMAT0015062	1612067	http://www.mirdb.org/cgi-bin/target_detail.cgi?targetID=1612067	643	64	http://www.mirdb.org/cgi-bin/mature_mir.cgi?name=hsa-miR-3182	RCSD1	92241	RCSD domain containing 1
hsa-miR-3182	MIMAT0015062	1612165	http://www.mirdb.org/cgi-bin/target_detail.cgi?targetID=1612165	644	64	http://www.mirdb.org/cgi-bin/mature_mir.cgi?name=hsa-miR-3182	CASC3	22794	CASC3, exon junction complex subunit
hsa-miR-3182	MIMAT0015062	1612188	http://www.mirdb.org/cgi-bin/target_detail.cgi?targetID=1612188	645	64	http://www.mirdb.org/cgi-bin/mature_mir.cgi?name=hsa-miR-3182	DKK2	27123	dickkopf WNT signaling pathway inhibitor 2
hsa-miR-3182	MIMAT0015062	1612197	http://www.mirdb.org/cgi-bin/target_detail.cgi?targetID=1612197	646	64	http://www.mirdb.org/cgi-bin/mature_mir.cgi?name=hsa-miR-3182	TMEM199	147007	transmembrane protein 199
hsa-miR-3182	MIMAT0015062	1612216	http://www.mirdb.org/cgi-bin/target_detail.cgi?targetID=1612216	647	64	http://www.mirdb.org/cgi-bin/mature_mir.cgi?name=hsa-miR-3182	L2HGDH	79944	L-2-hydroxyglutarate dehydrogenase
hsa-miR-3182	MIMAT0015062	1612362	http://www.mirdb.org/cgi-bin/target_detail.cgi?targetID=1612362	648	64	http://www.mirdb.org/cgi-bin/mature_mir.cgi?name=hsa-miR-3182	UTP23	84294	UTP23, small subunit processome component
hsa-miR-3182	MIMAT0015062	1611254	http://www.mirdb.org/cgi-bin/target_detail.cgi?targetID=1611254	649	63	http://www.mirdb.org/cgi-bin/mature_mir.cgi?name=hsa-miR-3182	POLR3E	55718	RNA polymerase III subunit E
hsa-miR-3182	MIMAT0015062	1611262	http://www.mirdb.org/cgi-bin/target_detail.cgi?targetID=1611262	650	63	http://www.mirdb.org/cgi-bin/mature_mir.cgi?name=hsa-miR-3182	PHACTR3	116154	phosphatase and actin regulator 3
hsa-miR-3182	MIMAT0015062	1611272	http://www.mirdb.org/cgi-bin/target_detail.cgi?targetID=1611272	651	63	http://www.mirdb.org/cgi-bin/mature_mir.cgi?name=hsa-miR-3182	ZDHHC16	84287	zinc finger DHHC-type containing 16
hsa-miR-3182	MIMAT0015062	1611315	http://www.mirdb.org/cgi-bin/target_detail.cgi?targetID=1611315	652	63	http://www.mirdb.org/cgi-bin/mature_mir.cgi?name=hsa-miR-3182	TRDN	10345	triadin
hsa-miR-3182	MIMAT0015062	1611316	http://www.mirdb.org/cgi-bin/target_detail.cgi?targetID=1611316	653	63	http://www.mirdb.org/cgi-bin/mature_mir.cgi?name=hsa-miR-3182	PLXNA2	5362	plexin A2
hsa-miR-3182	MIMAT0015062	1611334	http://www.mirdb.org/cgi-bin/target_detail.cgi?targetID=1611334	654	63	http://www.mirdb.org/cgi-bin/mature_mir.cgi?name=hsa-miR-3182	ACADSB	36	acyl-CoA dehydrogenase short/branched chain
hsa-miR-3182	MIMAT0015062	1611353	http://www.mirdb.org/cgi-bin/target_detail.cgi?targetID=1611353	655	63	http://www.mirdb.org/cgi-bin/mature_mir.cgi?name=hsa-miR-3182	TCF12	6938	transcription factor 12
hsa-miR-3182	MIMAT0015062	1611390	http://www.mirdb.org/cgi-bin/target_detail.cgi?targetID=1611390	656	63	http://www.mirdb.org/cgi-bin/mature_mir.cgi?name=hsa-miR-3182	MATR3	9782	matrin 3
hsa-miR-3182	MIMAT0015062	1611469	http://www.mirdb.org/cgi-bin/target_detail.cgi?targetID=1611469	657	63	http://www.mirdb.org/cgi-bin/mature_mir.cgi?name=hsa-miR-3182	TRIM66	9866	tripartite motif containing 66
hsa-miR-3182	MIMAT0015062	1611479	http://www.mirdb.org/cgi-bin/target_detail.cgi?targetID=1611479	658	63	http://www.mirdb.org/cgi-bin/mature_mir.cgi?name=hsa-miR-3182	APOBEC3H	164668	apolipoprotein B mRNA editing enzyme catalytic subunit 3H
hsa-miR-3182	MIMAT0015062	1611506	http://www.mirdb.org/cgi-bin/target_detail.cgi?targetID=1611506	659	63	http://www.mirdb.org/cgi-bin/mature_mir.cgi?name=hsa-miR-3182	PEX10	5192	peroxisomal biogenesis factor 10
hsa-miR-3182	MIMAT0015062	1611523	http://www.mirdb.org/cgi-bin/target_detail.cgi?targetID=1611523	660	63	http://www.mirdb.org/cgi-bin/mature_mir.cgi?name=hsa-miR-3182	MOSPD1	56180	motile sperm domain containing 1
hsa-miR-3182	MIMAT0015062	1611589	http://www.mirdb.org/cgi-bin/target_detail.cgi?targetID=1611589	661	63	http://www.mirdb.org/cgi-bin/mature_mir.cgi?name=hsa-miR-3182	SOST	50964	sclerostin
hsa-miR-3182	MIMAT0015062	1611598	http://www.mirdb.org/cgi-bin/target_detail.cgi?targetID=1611598	662	63	http://www.mirdb.org/cgi-bin/mature_mir.cgi?name=hsa-miR-3182	SAMD5	389432	sterile alpha motif domain containing 5
hsa-miR-3182	MIMAT0015062	1611670	http://www.mirdb.org/cgi-bin/target_detail.cgi?targetID=1611670	663	63	http://www.mirdb.org/cgi-bin/mature_mir.cgi?name=hsa-miR-3182	CYP7B1	9420	cytochrome P450 family 7 subfamily B member 1
hsa-miR-3182	MIMAT0015062	1611722	http://www.mirdb.org/cgi-bin/target_detail.cgi?targetID=1611722	664	63	http://www.mirdb.org/cgi-bin/mature_mir.cgi?name=hsa-miR-3182	ATXN7	6314	ataxin 7
hsa-miR-3182	MIMAT0015062	1611765	http://www.mirdb.org/cgi-bin/target_detail.cgi?targetID=1611765	665	63	http://www.mirdb.org/cgi-bin/mature_mir.cgi?name=hsa-miR-3182	SPAST	6683	spastin
hsa-miR-3182	MIMAT0015062	1611815	http://www.mirdb.org/cgi-bin/target_detail.cgi?targetID=1611815	666	63	http://www.mirdb.org/cgi-bin/mature_mir.cgi?name=hsa-miR-3182	HAVCR1	26762	hepatitis A virus cellular receptor 1
hsa-miR-3182	MIMAT0015062	1611835	http://www.mirdb.org/cgi-bin/target_detail.cgi?targetID=1611835	667	63	http://www.mirdb.org/cgi-bin/mature_mir.cgi?name=hsa-miR-3182	SGMS2	166929	sphingomyelin synthase 2
hsa-miR-3182	MIMAT0015062	1611951	http://www.mirdb.org/cgi-bin/target_detail.cgi?targetID=1611951	668	63	http://www.mirdb.org/cgi-bin/mature_mir.cgi?name=hsa-miR-3182	ARL10	285598	ADP ribosylation factor like GTPase 10
hsa-miR-3182	MIMAT0015062	1612006	http://www.mirdb.org/cgi-bin/target_detail.cgi?targetID=1612006	669	63	http://www.mirdb.org/cgi-bin/mature_mir.cgi?name=hsa-miR-3182	PGAP1	80055	post-GPI attachment to proteins 1
hsa-miR-3182	MIMAT0015062	1612014	http://www.mirdb.org/cgi-bin/target_detail.cgi?targetID=1612014	670	63	http://www.mirdb.org/cgi-bin/mature_mir.cgi?name=hsa-miR-3182	SAP30L	79685	SAP30 like
hsa-miR-3182	MIMAT0015062	1612036	http://www.mirdb.org/cgi-bin/target_detail.cgi?targetID=1612036	671	63	http://www.mirdb.org/cgi-bin/mature_mir.cgi?name=hsa-miR-3182	FRMPD4	9758	FERM and PDZ domain containing 4
hsa-miR-3182	MIMAT0015062	1612051	http://www.mirdb.org/cgi-bin/target_detail.cgi?targetID=1612051	672	63	http://www.mirdb.org/cgi-bin/mature_mir.cgi?name=hsa-miR-3182	ZZZ3	26009	zinc finger ZZ-type containing 3
hsa-miR-3182	MIMAT0015062	1612079	http://www.mirdb.org/cgi-bin/target_detail.cgi?targetID=1612079	673	63	http://www.mirdb.org/cgi-bin/mature_mir.cgi?name=hsa-miR-3182	ZFP90	146198	ZFP90 zinc finger protein
hsa-miR-3182	MIMAT0015062	1612102	http://www.mirdb.org/cgi-bin/target_detail.cgi?targetID=1612102	674	63	http://www.mirdb.org/cgi-bin/mature_mir.cgi?name=hsa-miR-3182	ZNF37A	7587	zinc finger protein 37A
hsa-miR-3182	MIMAT0015062	1612186	http://www.mirdb.org/cgi-bin/target_detail.cgi?targetID=1612186	675	63	http://www.mirdb.org/cgi-bin/mature_mir.cgi?name=hsa-miR-3182	ADORA3	140	adenosine A3 receptor
hsa-miR-3182	MIMAT0015062	1612200	http://www.mirdb.org/cgi-bin/target_detail.cgi?targetID=1612200	676	63	http://www.mirdb.org/cgi-bin/mature_mir.cgi?name=hsa-miR-3182	NPPA	4878	natriuretic peptide A
hsa-miR-3182	MIMAT0015062	1612231	http://www.mirdb.org/cgi-bin/target_detail.cgi?targetID=1612231	677	63	http://www.mirdb.org/cgi-bin/mature_mir.cgi?name=hsa-miR-3182	TMEM154	201799	transmembrane protein 154
hsa-miR-3182	MIMAT0015062	1612259	http://www.mirdb.org/cgi-bin/target_detail.cgi?targetID=1612259	678	63	http://www.mirdb.org/cgi-bin/mature_mir.cgi?name=hsa-miR-3182	TXNDC15	79770	thioredoxin domain containing 15
hsa-miR-3182	MIMAT0015062	1612276	http://www.mirdb.org/cgi-bin/target_detail.cgi?targetID=1612276	679	63	http://www.mirdb.org/cgi-bin/mature_mir.cgi?name=hsa-miR-3182	GATC	283459	glutamyl-tRNA amidotransferase subunit C
hsa-miR-3182	MIMAT0015062	1612282	http://www.mirdb.org/cgi-bin/target_detail.cgi?targetID=1612282	680	63	http://www.mirdb.org/cgi-bin/mature_mir.cgi?name=hsa-miR-3182	VKORC1L1	154807	vitamin K epoxide reductase complex subunit 1 like 1
hsa-miR-3182	MIMAT0015062	1612286	http://www.mirdb.org/cgi-bin/target_detail.cgi?targetID=1612286	681	63	http://www.mirdb.org/cgi-bin/mature_mir.cgi?name=hsa-miR-3182	ZNF750	79755	zinc finger protein 750
hsa-miR-3182	MIMAT0015062	1612355	http://www.mirdb.org/cgi-bin/target_detail.cgi?targetID=1612355	682	63	http://www.mirdb.org/cgi-bin/mature_mir.cgi?name=hsa-miR-3182	TNNI1	7135	troponin I1, slow skeletal type
hsa-miR-3182	MIMAT0015062	1612364	http://www.mirdb.org/cgi-bin/target_detail.cgi?targetID=1612364	683	63	http://www.mirdb.org/cgi-bin/mature_mir.cgi?name=hsa-miR-3182	DBT	1629	dihydrolipoamide branched chain transacylase E2
hsa-miR-3182	MIMAT0015062	1612365	http://www.mirdb.org/cgi-bin/target_detail.cgi?targetID=1612365	684	63	http://www.mirdb.org/cgi-bin/mature_mir.cgi?name=hsa-miR-3182	PPP1R21	129285	protein phosphatase 1 regulatory subunit 21
hsa-miR-3182	MIMAT0015062	1611351	http://www.mirdb.org/cgi-bin/target_detail.cgi?targetID=1611351	685	62	http://www.mirdb.org/cgi-bin/mature_mir.cgi?name=hsa-miR-3182	AGAP1	116987	ArfGAP with GTPase domain, ankyrin repeat and PH domain 1
hsa-miR-3182	MIMAT0015062	1611428	http://www.mirdb.org/cgi-bin/target_detail.cgi?targetID=1611428	686	62	http://www.mirdb.org/cgi-bin/mature_mir.cgi?name=hsa-miR-3182	AIFM3	150209	apoptosis inducing factor, mitochondria associated 3
hsa-miR-3182	MIMAT0015062	1611431	http://www.mirdb.org/cgi-bin/target_detail.cgi?targetID=1611431	687	62	http://www.mirdb.org/cgi-bin/mature_mir.cgi?name=hsa-miR-3182	ZNF486	90649	zinc finger protein 486
hsa-miR-3182	MIMAT0015062	1611444	http://www.mirdb.org/cgi-bin/target_detail.cgi?targetID=1611444	688	62	http://www.mirdb.org/cgi-bin/mature_mir.cgi?name=hsa-miR-3182	KDSR	2531	3-ketodihydrosphingosine reductase
hsa-miR-3182	MIMAT0015062	1611505	http://www.mirdb.org/cgi-bin/target_detail.cgi?targetID=1611505	689	62	http://www.mirdb.org/cgi-bin/mature_mir.cgi?name=hsa-miR-3182	KPTN	11133	kaptin, actin binding protein
hsa-miR-3182	MIMAT0015062	1611524	http://www.mirdb.org/cgi-bin/target_detail.cgi?targetID=1611524	690	62	http://www.mirdb.org/cgi-bin/mature_mir.cgi?name=hsa-miR-3182	FRMD6	122786	FERM domain containing 6
hsa-miR-3182	MIMAT0015062	1611533	http://www.mirdb.org/cgi-bin/target_detail.cgi?targetID=1611533	691	62	http://www.mirdb.org/cgi-bin/mature_mir.cgi?name=hsa-miR-3182	FUT4	2526	fucosyltransferase 4
hsa-miR-3182	MIMAT0015062	1611555	http://www.mirdb.org/cgi-bin/target_detail.cgi?targetID=1611555	692	62	http://www.mirdb.org/cgi-bin/mature_mir.cgi?name=hsa-miR-3182	ZSWIM7	125150	zinc finger SWIM-type containing 7
hsa-miR-3182	MIMAT0015062	1611579	http://www.mirdb.org/cgi-bin/target_detail.cgi?targetID=1611579	693	62	http://www.mirdb.org/cgi-bin/mature_mir.cgi?name=hsa-miR-3182	LMO2	4005	LIM domain only 2
hsa-miR-3182	MIMAT0015062	1611591	http://www.mirdb.org/cgi-bin/target_detail.cgi?targetID=1611591	694	62	http://www.mirdb.org/cgi-bin/mature_mir.cgi?name=hsa-miR-3182	POTEA	340441	POTE ankyrin domain family member A
hsa-miR-3182	MIMAT0015062	1611617	http://www.mirdb.org/cgi-bin/target_detail.cgi?targetID=1611617	695	62	http://www.mirdb.org/cgi-bin/mature_mir.cgi?name=hsa-miR-3182	OPA1	4976	OPA1, mitochondrial dynamin like GTPase
hsa-miR-3182	MIMAT0015062	1611757	http://www.mirdb.org/cgi-bin/target_detail.cgi?targetID=1611757	696	62	http://www.mirdb.org/cgi-bin/mature_mir.cgi?name=hsa-miR-3182	ZFP42	132625	ZFP42 zinc finger protein
hsa-miR-3182	MIMAT0015062	1611887	http://www.mirdb.org/cgi-bin/target_detail.cgi?targetID=1611887	697	62	http://www.mirdb.org/cgi-bin/mature_mir.cgi?name=hsa-miR-3182	KALRN	8997	kalirin RhoGEF kinase
hsa-miR-3182	MIMAT0015062	1611955	http://www.mirdb.org/cgi-bin/target_detail.cgi?targetID=1611955	698	62	http://www.mirdb.org/cgi-bin/mature_mir.cgi?name=hsa-miR-3182	PHF20L1	51105	PHD finger protein 20 like 1
hsa-miR-3182	MIMAT0015062	1611978	http://www.mirdb.org/cgi-bin/target_detail.cgi?targetID=1611978	699	62	http://www.mirdb.org/cgi-bin/mature_mir.cgi?name=hsa-miR-3182	MAL2	114569	mal, T cell differentiation protein 2 (gene/pseudogene)
hsa-miR-3182	MIMAT0015062	1611993	http://www.mirdb.org/cgi-bin/target_detail.cgi?targetID=1611993	700	62	http://www.mirdb.org/cgi-bin/mature_mir.cgi?name=hsa-miR-3182	EIF5A2	56648	eukaryotic translation initiation factor 5A2
hsa-miR-3182	MIMAT0015062	1612012	http://www.mirdb.org/cgi-bin/target_detail.cgi?targetID=1612012	701	62	http://www.mirdb.org/cgi-bin/mature_mir.cgi?name=hsa-miR-3182	HCFC1R1	54985	host cell factor C1 regulator 1
hsa-miR-3182	MIMAT0015062	1612094	http://www.mirdb.org/cgi-bin/target_detail.cgi?targetID=1612094	702	62	http://www.mirdb.org/cgi-bin/mature_mir.cgi?name=hsa-miR-3182	PRLR	5618	prolactin receptor
hsa-miR-3182	MIMAT0015062	1612098	http://www.mirdb.org/cgi-bin/target_detail.cgi?targetID=1612098	703	62	http://www.mirdb.org/cgi-bin/mature_mir.cgi?name=hsa-miR-3182	ARHGAP26	23092	Rho GTPase activating protein 26
hsa-miR-3182	MIMAT0015062	1612109	http://www.mirdb.org/cgi-bin/target_detail.cgi?targetID=1612109	704	62	http://www.mirdb.org/cgi-bin/mature_mir.cgi?name=hsa-miR-3182	TPM1	7168	tropomyosin 1
hsa-miR-3182	MIMAT0015062	1612110	http://www.mirdb.org/cgi-bin/target_detail.cgi?targetID=1612110	705	62	http://www.mirdb.org/cgi-bin/mature_mir.cgi?name=hsa-miR-3182	KIAA1549L	25758	KIAA1549 like
hsa-miR-3182	MIMAT0015062	1612158	http://www.mirdb.org/cgi-bin/target_detail.cgi?targetID=1612158	706	62	http://www.mirdb.org/cgi-bin/mature_mir.cgi?name=hsa-miR-3182	BMPR1B	658	bone morphogenetic protein receptor type 1B
hsa-miR-3182	MIMAT0015062	1612178	http://www.mirdb.org/cgi-bin/target_detail.cgi?targetID=1612178	707	62	http://www.mirdb.org/cgi-bin/mature_mir.cgi?name=hsa-miR-3182	PRDM5	11107	PR/SET domain 5
hsa-miR-3182	MIMAT0015062	1612296	http://www.mirdb.org/cgi-bin/target_detail.cgi?targetID=1612296	708	62	http://www.mirdb.org/cgi-bin/mature_mir.cgi?name=hsa-miR-3182	FCRL6	343413	Fc receptor like 6
hsa-miR-3182	MIMAT0015062	1612311	http://www.mirdb.org/cgi-bin/target_detail.cgi?targetID=1612311	709	62	http://www.mirdb.org/cgi-bin/mature_mir.cgi?name=hsa-miR-3182	CEACAM6	4680	carcinoembryonic antigen related cell adhesion molecule 6
hsa-miR-3182	MIMAT0015062	1612336	http://www.mirdb.org/cgi-bin/target_detail.cgi?targetID=1612336	710	62	http://www.mirdb.org/cgi-bin/mature_mir.cgi?name=hsa-miR-3182	SYNPO2	171024	synaptopodin 2
hsa-miR-3182	MIMAT0015062	1611293	http://www.mirdb.org/cgi-bin/target_detail.cgi?targetID=1611293	711	61	http://www.mirdb.org/cgi-bin/mature_mir.cgi?name=hsa-miR-3182	CAMK1D	57118	calcium/calmodulin dependent protein kinase ID
hsa-miR-3182	MIMAT0015062	1611347	http://www.mirdb.org/cgi-bin/target_detail.cgi?targetID=1611347	712	61	http://www.mirdb.org/cgi-bin/mature_mir.cgi?name=hsa-miR-3182	AKAP11	11215	A-kinase anchoring protein 11
hsa-miR-3182	MIMAT0015062	1611373	http://www.mirdb.org/cgi-bin/target_detail.cgi?targetID=1611373	713	61	http://www.mirdb.org/cgi-bin/mature_mir.cgi?name=hsa-miR-3182	LSM11	134353	LSM11, U7 small nuclear RNA associated
hsa-miR-3182	MIMAT0015062	1611434	http://www.mirdb.org/cgi-bin/target_detail.cgi?targetID=1611434	714	61	http://www.mirdb.org/cgi-bin/mature_mir.cgi?name=hsa-miR-3182	ADAM12	8038	ADAM metallopeptidase domain 12
hsa-miR-3182	MIMAT0015062	1611514	http://www.mirdb.org/cgi-bin/target_detail.cgi?targetID=1611514	715	61	http://www.mirdb.org/cgi-bin/mature_mir.cgi?name=hsa-miR-3182	MC2R	4158	melanocortin 2 receptor
hsa-miR-3182	MIMAT0015062	1611543	http://www.mirdb.org/cgi-bin/target_detail.cgi?targetID=1611543	716	61	http://www.mirdb.org/cgi-bin/mature_mir.cgi?name=hsa-miR-3182	DGKG	1608	diacylglycerol kinase gamma
hsa-miR-3182	MIMAT0015062	1611572	http://www.mirdb.org/cgi-bin/target_detail.cgi?targetID=1611572	717	61	http://www.mirdb.org/cgi-bin/mature_mir.cgi?name=hsa-miR-3182	RMND5A	64795	required for meiotic nuclear division 5 homolog A
hsa-miR-3182	MIMAT0015062	1611630	http://www.mirdb.org/cgi-bin/target_detail.cgi?targetID=1611630	718	61	http://www.mirdb.org/cgi-bin/mature_mir.cgi?name=hsa-miR-3182	CTDSPL2	51496	CTD small phosphatase like 2
hsa-miR-3182	MIMAT0015062	1611648	http://www.mirdb.org/cgi-bin/target_detail.cgi?targetID=1611648	719	61	http://www.mirdb.org/cgi-bin/mature_mir.cgi?name=hsa-miR-3182	STAT6	6778	signal transducer and activator of transcription 6
hsa-miR-3182	MIMAT0015062	1611792	http://www.mirdb.org/cgi-bin/target_detail.cgi?targetID=1611792	720	61	http://www.mirdb.org/cgi-bin/mature_mir.cgi?name=hsa-miR-3182	NBR1	4077	NBR1, autophagy cargo receptor
hsa-miR-3182	MIMAT0015062	1611826	http://www.mirdb.org/cgi-bin/target_detail.cgi?targetID=1611826	721	61	http://www.mirdb.org/cgi-bin/mature_mir.cgi?name=hsa-miR-3182	GRM5	2915	glutamate metabotropic receptor 5
hsa-miR-3182	MIMAT0015062	1611852	http://www.mirdb.org/cgi-bin/target_detail.cgi?targetID=1611852	722	61	http://www.mirdb.org/cgi-bin/mature_mir.cgi?name=hsa-miR-3182	MTCP1	4515	mature T cell proliferation 1
hsa-miR-3182	MIMAT0015062	1611855	http://www.mirdb.org/cgi-bin/target_detail.cgi?targetID=1611855	723	61	http://www.mirdb.org/cgi-bin/mature_mir.cgi?name=hsa-miR-3182	NFATC1	4772	nuclear factor of activated T cells 1
hsa-miR-3182	MIMAT0015062	1611866	http://www.mirdb.org/cgi-bin/target_detail.cgi?targetID=1611866	724	61	http://www.mirdb.org/cgi-bin/mature_mir.cgi?name=hsa-miR-3182	ZNF665	79788	zinc finger protein 665
hsa-miR-3182	MIMAT0015062	1612030	http://www.mirdb.org/cgi-bin/target_detail.cgi?targetID=1612030	725	61	http://www.mirdb.org/cgi-bin/mature_mir.cgi?name=hsa-miR-3182	CD300E	342510	CD300e molecule
hsa-miR-3182	MIMAT0015062	1612088	http://www.mirdb.org/cgi-bin/target_detail.cgi?targetID=1612088	726	61	http://www.mirdb.org/cgi-bin/mature_mir.cgi?name=hsa-miR-3182	ZNF460	10794	zinc finger protein 460
hsa-miR-3182	MIMAT0015062	1612146	http://www.mirdb.org/cgi-bin/target_detail.cgi?targetID=1612146	727	61	http://www.mirdb.org/cgi-bin/mature_mir.cgi?name=hsa-miR-3182	CCP110	9738	centriolar coiled-coil protein 110
hsa-miR-3182	MIMAT0015062	1612164	http://www.mirdb.org/cgi-bin/target_detail.cgi?targetID=1612164	728	61	http://www.mirdb.org/cgi-bin/mature_mir.cgi?name=hsa-miR-3182	SYK	6850	spleen associated tyrosine kinase
hsa-miR-3182	MIMAT0015062	1612191	http://www.mirdb.org/cgi-bin/target_detail.cgi?targetID=1612191	729	61	http://www.mirdb.org/cgi-bin/mature_mir.cgi?name=hsa-miR-3182	FANCC	2176	FA complementation group C
hsa-miR-3182	MIMAT0015062	1612247	http://www.mirdb.org/cgi-bin/target_detail.cgi?targetID=1612247	730	61	http://www.mirdb.org/cgi-bin/mature_mir.cgi?name=hsa-miR-3182	ZNF555	148254	zinc finger protein 555
hsa-miR-3182	MIMAT0015062	1612253	http://www.mirdb.org/cgi-bin/target_detail.cgi?targetID=1612253	731	61	http://www.mirdb.org/cgi-bin/mature_mir.cgi?name=hsa-miR-3182	MXRA7	439921	matrix remodeling associated 7
hsa-miR-3182	MIMAT0015062	1612260	http://www.mirdb.org/cgi-bin/target_detail.cgi?targetID=1612260	732	61	http://www.mirdb.org/cgi-bin/mature_mir.cgi?name=hsa-miR-3182	RAVER2	55225	ribonucleoprotein, PTB binding 2
hsa-miR-3182	MIMAT0015062	1612297	http://www.mirdb.org/cgi-bin/target_detail.cgi?targetID=1612297	733	61	http://www.mirdb.org/cgi-bin/mature_mir.cgi?name=hsa-miR-3182	PLEKHG4B	153478	pleckstrin homology and RhoGEF domain containing G4B
hsa-miR-3182	MIMAT0015062	1612333	http://www.mirdb.org/cgi-bin/target_detail.cgi?targetID=1612333	734	61	http://www.mirdb.org/cgi-bin/mature_mir.cgi?name=hsa-miR-3182	MXI1	4601	MAX interactor 1, dimerization protein
hsa-miR-3182	MIMAT0015062	1612345	http://www.mirdb.org/cgi-bin/target_detail.cgi?targetID=1612345	735	61	http://www.mirdb.org/cgi-bin/mature_mir.cgi?name=hsa-miR-3182	SLC16A7	9194	solute carrier family 16 member 7
hsa-miR-3182	MIMAT0015062	1611304	http://www.mirdb.org/cgi-bin/target_detail.cgi?targetID=1611304	736	60	http://www.mirdb.org/cgi-bin/mature_mir.cgi?name=hsa-miR-3182	ZMAT3	64393	zinc finger matrin-type 3
hsa-miR-3182	MIMAT0015062	1611382	http://www.mirdb.org/cgi-bin/target_detail.cgi?targetID=1611382	737	60	http://www.mirdb.org/cgi-bin/mature_mir.cgi?name=hsa-miR-3182	ESRP2	80004	epithelial splicing regulatory protein 2
hsa-miR-3182	MIMAT0015062	1611446	http://www.mirdb.org/cgi-bin/target_detail.cgi?targetID=1611446	738	60	http://www.mirdb.org/cgi-bin/mature_mir.cgi?name=hsa-miR-3182	DDI2	84301	DNA damage inducible 1 homolog 2
hsa-miR-3182	MIMAT0015062	1611495	http://www.mirdb.org/cgi-bin/target_detail.cgi?targetID=1611495	739	60	http://www.mirdb.org/cgi-bin/mature_mir.cgi?name=hsa-miR-3182	EML1	2009	EMAP like 1
hsa-miR-3182	MIMAT0015062	1611548	http://www.mirdb.org/cgi-bin/target_detail.cgi?targetID=1611548	740	60	http://www.mirdb.org/cgi-bin/mature_mir.cgi?name=hsa-miR-3182	C11orf45	219833	chromosome 11 open reading frame 45
hsa-miR-3182	MIMAT0015062	1611679	http://www.mirdb.org/cgi-bin/target_detail.cgi?targetID=1611679	741	60	http://www.mirdb.org/cgi-bin/mature_mir.cgi?name=hsa-miR-3182	PHF14	9678	PHD finger protein 14
hsa-miR-3182	MIMAT0015062	1611719	http://www.mirdb.org/cgi-bin/target_detail.cgi?targetID=1611719	742	60	http://www.mirdb.org/cgi-bin/mature_mir.cgi?name=hsa-miR-3182	STX6	10228	syntaxin 6
hsa-miR-3182	MIMAT0015062	1611812	http://www.mirdb.org/cgi-bin/target_detail.cgi?targetID=1611812	743	60	http://www.mirdb.org/cgi-bin/mature_mir.cgi?name=hsa-miR-3182	ZFR2	23217	zinc finger RNA binding protein 2
hsa-miR-3182	MIMAT0015062	1611843	http://www.mirdb.org/cgi-bin/target_detail.cgi?targetID=1611843	744	60	http://www.mirdb.org/cgi-bin/mature_mir.cgi?name=hsa-miR-3182	VPS26B	112936	VPS26, retromer complex component B
hsa-miR-3182	MIMAT0015062	1611928	http://www.mirdb.org/cgi-bin/target_detail.cgi?targetID=1611928	745	60	http://www.mirdb.org/cgi-bin/mature_mir.cgi?name=hsa-miR-3182	JPH1	56704	junctophilin 1
hsa-miR-3182	MIMAT0015062	1611948	http://www.mirdb.org/cgi-bin/target_detail.cgi?targetID=1611948	746	60	http://www.mirdb.org/cgi-bin/mature_mir.cgi?name=hsa-miR-3182	FAM49A	81553	family with sequence similarity 49 member A
hsa-miR-3182	MIMAT0015062	1611964	http://www.mirdb.org/cgi-bin/target_detail.cgi?targetID=1611964	747	60	http://www.mirdb.org/cgi-bin/mature_mir.cgi?name=hsa-miR-3182	CNNM1	26507	cyclin and CBS domain divalent metal cation transport mediator 1
hsa-miR-3182	MIMAT0015062	1612007	http://www.mirdb.org/cgi-bin/target_detail.cgi?targetID=1612007	748	60	http://www.mirdb.org/cgi-bin/mature_mir.cgi?name=hsa-miR-3182	TRIM67	440730	tripartite motif containing 67
hsa-miR-3182	MIMAT0015062	1612010	http://www.mirdb.org/cgi-bin/target_detail.cgi?targetID=1612010	749	60	http://www.mirdb.org/cgi-bin/mature_mir.cgi?name=hsa-miR-3182	ANGEL1	23357	angel homolog 1
hsa-miR-3182	MIMAT0015062	1612075	http://www.mirdb.org/cgi-bin/target_detail.cgi?targetID=1612075	750	60	http://www.mirdb.org/cgi-bin/mature_mir.cgi?name=hsa-miR-3182	COL9A1	1297	collagen type IX alpha 1 chain
hsa-miR-3182	MIMAT0015062	1612095	http://www.mirdb.org/cgi-bin/target_detail.cgi?targetID=1612095	751	60	http://www.mirdb.org/cgi-bin/mature_mir.cgi?name=hsa-miR-3182	AMOT	154796	angiomotin
hsa-miR-3182	MIMAT0015062	1612152	http://www.mirdb.org/cgi-bin/target_detail.cgi?targetID=1612152	752	60	http://www.mirdb.org/cgi-bin/mature_mir.cgi?name=hsa-miR-3182	LOC389895	389895	chromosome 16 open reading frame 72-like
hsa-miR-3182	MIMAT0015062	1612173	http://www.mirdb.org/cgi-bin/target_detail.cgi?targetID=1612173	753	60	http://www.mirdb.org/cgi-bin/mature_mir.cgi?name=hsa-miR-3182	FBXW2	26190	F-box and WD repeat domain containing 2
hsa-miR-3182	MIMAT0015062	1612213	http://www.mirdb.org/cgi-bin/target_detail.cgi?targetID=1612213	754	60	http://www.mirdb.org/cgi-bin/mature_mir.cgi?name=hsa-miR-3182	NCOA4	8031	nuclear receptor coactivator 4
hsa-miR-3182	MIMAT0015062	1612232	http://www.mirdb.org/cgi-bin/target_detail.cgi?targetID=1612232	755	60	http://www.mirdb.org/cgi-bin/mature_mir.cgi?name=hsa-miR-3182	TMEM117	84216	transmembrane protein 117
hsa-miR-3182	MIMAT0015062	1612233	http://www.mirdb.org/cgi-bin/target_detail.cgi?targetID=1612233	756	60	http://www.mirdb.org/cgi-bin/mature_mir.cgi?name=hsa-miR-3182	TBL1X	6907	transducin beta like 1 X-linked
hsa-miR-3182	MIMAT0015062	1612251	http://www.mirdb.org/cgi-bin/target_detail.cgi?targetID=1612251	757	60	http://www.mirdb.org/cgi-bin/mature_mir.cgi?name=hsa-miR-3182	COMT	1312	catechol-O-methyltransferase
hsa-miR-3182	MIMAT0015062	1612277	http://www.mirdb.org/cgi-bin/target_detail.cgi?targetID=1612277	758	60	http://www.mirdb.org/cgi-bin/mature_mir.cgi?name=hsa-miR-3182	CTSC	1075	cathepsin C
hsa-miR-3182	MIMAT0015062	1612358	http://www.mirdb.org/cgi-bin/target_detail.cgi?targetID=1612358	759	60	http://www.mirdb.org/cgi-bin/mature_mir.cgi?name=hsa-miR-3182	BAG4	9530	BCL2 associated athanogene 4
hsa-miR-3182	MIMAT0015062	1612361	http://www.mirdb.org/cgi-bin/target_detail.cgi?targetID=1612361	760	60	http://www.mirdb.org/cgi-bin/mature_mir.cgi?name=hsa-miR-3182	LYSMD1	388695	LysM domain containing 1
hsa-miR-3182	MIMAT0015062	1611243	http://www.mirdb.org/cgi-bin/target_detail.cgi?targetID=1611243	761	59	http://www.mirdb.org/cgi-bin/mature_mir.cgi?name=hsa-miR-3182	RAPH1	65059	Ras association (RalGDS/AF-6) and pleckstrin homology domains 1
hsa-miR-3182	MIMAT0015062	1611275	http://www.mirdb.org/cgi-bin/target_detail.cgi?targetID=1611275	762	59	http://www.mirdb.org/cgi-bin/mature_mir.cgi?name=hsa-miR-3182	MYCN	4613	MYCN proto-oncogene, bHLH transcription factor
hsa-miR-3182	MIMAT0015062	1611277	http://www.mirdb.org/cgi-bin/target_detail.cgi?targetID=1611277	763	59	http://www.mirdb.org/cgi-bin/mature_mir.cgi?name=hsa-miR-3182	EML2	24139	EMAP like 2
hsa-miR-3182	MIMAT0015062	1611309	http://www.mirdb.org/cgi-bin/target_detail.cgi?targetID=1611309	764	59	http://www.mirdb.org/cgi-bin/mature_mir.cgi?name=hsa-miR-3182	USF3	205717	upstream transcription factor family member 3
hsa-miR-3182	MIMAT0015062	1611341	http://www.mirdb.org/cgi-bin/target_detail.cgi?targetID=1611341	765	59	http://www.mirdb.org/cgi-bin/mature_mir.cgi?name=hsa-miR-3182	ZNF468	90333	zinc finger protein 468
hsa-miR-3182	MIMAT0015062	1611379	http://www.mirdb.org/cgi-bin/target_detail.cgi?targetID=1611379	766	59	http://www.mirdb.org/cgi-bin/mature_mir.cgi?name=hsa-miR-3182	TNIP1	10318	TNFAIP3 interacting protein 1
hsa-miR-3182	MIMAT0015062	1611384	http://www.mirdb.org/cgi-bin/target_detail.cgi?targetID=1611384	767	59	http://www.mirdb.org/cgi-bin/mature_mir.cgi?name=hsa-miR-3182	LONP2	83752	lon peptidase 2, peroxisomal
hsa-miR-3182	MIMAT0015062	1611437	http://www.mirdb.org/cgi-bin/target_detail.cgi?targetID=1611437	768	59	http://www.mirdb.org/cgi-bin/mature_mir.cgi?name=hsa-miR-3182	DGKK	139189	diacylglycerol kinase kappa
hsa-miR-3182	MIMAT0015062	1611448	http://www.mirdb.org/cgi-bin/target_detail.cgi?targetID=1611448	769	59	http://www.mirdb.org/cgi-bin/mature_mir.cgi?name=hsa-miR-3182	PTER	9317	phosphotriesterase related
hsa-miR-3182	MIMAT0015062	1611610	http://www.mirdb.org/cgi-bin/target_detail.cgi?targetID=1611610	770	59	http://www.mirdb.org/cgi-bin/mature_mir.cgi?name=hsa-miR-3182	MEIOC	284071	meiosis specific with coiled-coil domain
hsa-miR-3182	MIMAT0015062	1611631	http://www.mirdb.org/cgi-bin/target_detail.cgi?targetID=1611631	771	59	http://www.mirdb.org/cgi-bin/mature_mir.cgi?name=hsa-miR-3182	SLC35D3	340146	solute carrier family 35 member D3
hsa-miR-3182	MIMAT0015062	1611643	http://www.mirdb.org/cgi-bin/target_detail.cgi?targetID=1611643	772	59	http://www.mirdb.org/cgi-bin/mature_mir.cgi?name=hsa-miR-3182	PBX1	5087	PBX homeobox 1
hsa-miR-3182	MIMAT0015062	1611658	http://www.mirdb.org/cgi-bin/target_detail.cgi?targetID=1611658	773	59	http://www.mirdb.org/cgi-bin/mature_mir.cgi?name=hsa-miR-3182	COPS2	9318	COP9 signalosome subunit 2
hsa-miR-3182	MIMAT0015062	1611689	http://www.mirdb.org/cgi-bin/target_detail.cgi?targetID=1611689	774	59	http://www.mirdb.org/cgi-bin/mature_mir.cgi?name=hsa-miR-3182	ATF2	1386	activating transcription factor 2
hsa-miR-3182	MIMAT0015062	1611732	http://www.mirdb.org/cgi-bin/target_detail.cgi?targetID=1611732	775	59	http://www.mirdb.org/cgi-bin/mature_mir.cgi?name=hsa-miR-3182	DSE	29940	dermatan sulfate epimerase
hsa-miR-3182	MIMAT0015062	1611739	http://www.mirdb.org/cgi-bin/target_detail.cgi?targetID=1611739	776	59	http://www.mirdb.org/cgi-bin/mature_mir.cgi?name=hsa-miR-3182	TFE3	7030	transcription factor binding to IGHM enhancer 3
hsa-miR-3182	MIMAT0015062	1611760	http://www.mirdb.org/cgi-bin/target_detail.cgi?targetID=1611760	777	59	http://www.mirdb.org/cgi-bin/mature_mir.cgi?name=hsa-miR-3182	CDH23	64072	cadherin related 23
hsa-miR-3182	MIMAT0015062	1611778	http://www.mirdb.org/cgi-bin/target_detail.cgi?targetID=1611778	778	59	http://www.mirdb.org/cgi-bin/mature_mir.cgi?name=hsa-miR-3182	AMMECR1	9949	Alport syndrome, mental retardation, midface hypoplasia and elliptocytosis chromosomal region gene 1
hsa-miR-3182	MIMAT0015062	1611850	http://www.mirdb.org/cgi-bin/target_detail.cgi?targetID=1611850	779	59	http://www.mirdb.org/cgi-bin/mature_mir.cgi?name=hsa-miR-3182	AQP9	366	aquaporin 9
hsa-miR-3182	MIMAT0015062	1611888	http://www.mirdb.org/cgi-bin/target_detail.cgi?targetID=1611888	780	59	http://www.mirdb.org/cgi-bin/mature_mir.cgi?name=hsa-miR-3182	SASH1	23328	SAM and SH3 domain containing 1
hsa-miR-3182	MIMAT0015062	1611903	http://www.mirdb.org/cgi-bin/target_detail.cgi?targetID=1611903	781	59	http://www.mirdb.org/cgi-bin/mature_mir.cgi?name=hsa-miR-3182	CBL	867	Cbl proto-oncogene
hsa-miR-3182	MIMAT0015062	1611921	http://www.mirdb.org/cgi-bin/target_detail.cgi?targetID=1611921	782	59	http://www.mirdb.org/cgi-bin/mature_mir.cgi?name=hsa-miR-3182	GPATCH2	55105	G-patch domain containing 2
hsa-miR-3182	MIMAT0015062	1611949	http://www.mirdb.org/cgi-bin/target_detail.cgi?targetID=1611949	783	59	http://www.mirdb.org/cgi-bin/mature_mir.cgi?name=hsa-miR-3182	XPR1	9213	xenotropic and polytropic retrovirus receptor 1
hsa-miR-3182	MIMAT0015062	1611960	http://www.mirdb.org/cgi-bin/target_detail.cgi?targetID=1611960	784	59	http://www.mirdb.org/cgi-bin/mature_mir.cgi?name=hsa-miR-3182	ITPRID1	223075	ITPR interacting domain containing 1
hsa-miR-3182	MIMAT0015062	1612020	http://www.mirdb.org/cgi-bin/target_detail.cgi?targetID=1612020	785	59	http://www.mirdb.org/cgi-bin/mature_mir.cgi?name=hsa-miR-3182	GATAD2A	54815	GATA zinc finger domain containing 2A
hsa-miR-3182	MIMAT0015062	1612055	http://www.mirdb.org/cgi-bin/target_detail.cgi?targetID=1612055	786	59	http://www.mirdb.org/cgi-bin/mature_mir.cgi?name=hsa-miR-3182	ITGAD	3681	integrin subunit alpha D
hsa-miR-3182	MIMAT0015062	1612071	http://www.mirdb.org/cgi-bin/target_detail.cgi?targetID=1612071	787	59	http://www.mirdb.org/cgi-bin/mature_mir.cgi?name=hsa-miR-3182	PANK2	80025	pantothenate kinase 2
hsa-miR-3182	MIMAT0015062	1612117	http://www.mirdb.org/cgi-bin/target_detail.cgi?targetID=1612117	788	59	http://www.mirdb.org/cgi-bin/mature_mir.cgi?name=hsa-miR-3182	CEP44	80817	centrosomal protein 44
hsa-miR-3182	MIMAT0015062	1612128	http://www.mirdb.org/cgi-bin/target_detail.cgi?targetID=1612128	789	59	http://www.mirdb.org/cgi-bin/mature_mir.cgi?name=hsa-miR-3182	TRIM38	10475	tripartite motif containing 38
hsa-miR-3182	MIMAT0015062	1612159	http://www.mirdb.org/cgi-bin/target_detail.cgi?targetID=1612159	790	59	http://www.mirdb.org/cgi-bin/mature_mir.cgi?name=hsa-miR-3182	C9orf170	401535	chromosome 9 open reading frame 170
hsa-miR-3182	MIMAT0015062	1612170	http://www.mirdb.org/cgi-bin/target_detail.cgi?targetID=1612170	791	59	http://www.mirdb.org/cgi-bin/mature_mir.cgi?name=hsa-miR-3182	CELF6	60677	CUGBP Elav-like family member 6
hsa-miR-3182	MIMAT0015062	1612199	http://www.mirdb.org/cgi-bin/target_detail.cgi?targetID=1612199	792	59	http://www.mirdb.org/cgi-bin/mature_mir.cgi?name=hsa-miR-3182	GAB2	9846	GRB2 associated binding protein 2
hsa-miR-3182	MIMAT0015062	1612208	http://www.mirdb.org/cgi-bin/target_detail.cgi?targetID=1612208	793	59	http://www.mirdb.org/cgi-bin/mature_mir.cgi?name=hsa-miR-3182	POFUT1	23509	protein O-fucosyltransferase 1
hsa-miR-3182	MIMAT0015062	1612235	http://www.mirdb.org/cgi-bin/target_detail.cgi?targetID=1612235	794	59	http://www.mirdb.org/cgi-bin/mature_mir.cgi?name=hsa-miR-3182	SEMA6C	10500	semaphorin 6C
hsa-miR-3182	MIMAT0015062	1612275	http://www.mirdb.org/cgi-bin/target_detail.cgi?targetID=1612275	795	59	http://www.mirdb.org/cgi-bin/mature_mir.cgi?name=hsa-miR-3182	SIKE1	80143	suppressor of IKBKE 1
hsa-miR-3182	MIMAT0015062	1612295	http://www.mirdb.org/cgi-bin/target_detail.cgi?targetID=1612295	796	59	http://www.mirdb.org/cgi-bin/mature_mir.cgi?name=hsa-miR-3182	THSD4	79875	thrombospondin type 1 domain containing 4
hsa-miR-3182	MIMAT0015062	1612327	http://www.mirdb.org/cgi-bin/target_detail.cgi?targetID=1612327	797	59	http://www.mirdb.org/cgi-bin/mature_mir.cgi?name=hsa-miR-3182	PABPC1L2B	645974	poly(A) binding protein cytoplasmic 1 like 2B
hsa-miR-3182	MIMAT0015062	1612348	http://www.mirdb.org/cgi-bin/target_detail.cgi?targetID=1612348	798	59	http://www.mirdb.org/cgi-bin/mature_mir.cgi?name=hsa-miR-3182	EXOSC3	51010	exosome component 3
hsa-miR-3182	MIMAT0015062	1611258	http://www.mirdb.org/cgi-bin/target_detail.cgi?targetID=1611258	799	58	http://www.mirdb.org/cgi-bin/mature_mir.cgi?name=hsa-miR-3182	ZFP36L2	678	ZFP36 ring finger protein like 2
hsa-miR-3182	MIMAT0015062	1611261	http://www.mirdb.org/cgi-bin/target_detail.cgi?targetID=1611261	800	58	http://www.mirdb.org/cgi-bin/mature_mir.cgi?name=hsa-miR-3182	TMEM268	203197	transmembrane protein 268
hsa-miR-3182	MIMAT0015062	1611266	http://www.mirdb.org/cgi-bin/target_detail.cgi?targetID=1611266	801	58	http://www.mirdb.org/cgi-bin/mature_mir.cgi?name=hsa-miR-3182	ENTPD4	9583	ectonucleoside triphosphate diphosphohydrolase 4
hsa-miR-3182	MIMAT0015062	1611269	http://www.mirdb.org/cgi-bin/target_detail.cgi?targetID=1611269	802	58	http://www.mirdb.org/cgi-bin/mature_mir.cgi?name=hsa-miR-3182	TBC1D20	128637	TBC1 domain family member 20
hsa-miR-3182	MIMAT0015062	1611273	http://www.mirdb.org/cgi-bin/target_detail.cgi?targetID=1611273	803	58	http://www.mirdb.org/cgi-bin/mature_mir.cgi?name=hsa-miR-3182	RASA2	5922	RAS p21 protein activator 2
hsa-miR-3182	MIMAT0015062	1611343	http://www.mirdb.org/cgi-bin/target_detail.cgi?targetID=1611343	804	58	http://www.mirdb.org/cgi-bin/mature_mir.cgi?name=hsa-miR-3182	SERPINE2	5270	serpin family E member 2
hsa-miR-3182	MIMAT0015062	1611346	http://www.mirdb.org/cgi-bin/target_detail.cgi?targetID=1611346	805	58	http://www.mirdb.org/cgi-bin/mature_mir.cgi?name=hsa-miR-3182	CSMD1	64478	CUB and Sushi multiple domains 1
hsa-miR-3182	MIMAT0015062	1611385	http://www.mirdb.org/cgi-bin/target_detail.cgi?targetID=1611385	806	58	http://www.mirdb.org/cgi-bin/mature_mir.cgi?name=hsa-miR-3182	CCDC90B	60492	coiled-coil domain containing 90B
hsa-miR-3182	MIMAT0015062	1611387	http://www.mirdb.org/cgi-bin/target_detail.cgi?targetID=1611387	807	58	http://www.mirdb.org/cgi-bin/mature_mir.cgi?name=hsa-miR-3182	OPRM1	4988	opioid receptor mu 1
hsa-miR-3182	MIMAT0015062	1611403	http://www.mirdb.org/cgi-bin/target_detail.cgi?targetID=1611403	808	58	http://www.mirdb.org/cgi-bin/mature_mir.cgi?name=hsa-miR-3182	RASL12	51285	RAS like family 12
hsa-miR-3182	MIMAT0015062	1611441	http://www.mirdb.org/cgi-bin/target_detail.cgi?targetID=1611441	809	58	http://www.mirdb.org/cgi-bin/mature_mir.cgi?name=hsa-miR-3182	GSTM3	2947	glutathione S-transferase mu 3
hsa-miR-3182	MIMAT0015062	1611442	http://www.mirdb.org/cgi-bin/target_detail.cgi?targetID=1611442	810	58	http://www.mirdb.org/cgi-bin/mature_mir.cgi?name=hsa-miR-3182	GALNT7	51809	polypeptide N-acetylgalactosaminyltransferase 7
hsa-miR-3182	MIMAT0015062	1611451	http://www.mirdb.org/cgi-bin/target_detail.cgi?targetID=1611451	811	58	http://www.mirdb.org/cgi-bin/mature_mir.cgi?name=hsa-miR-3182	ANKRD17	26057	ankyrin repeat domain 17
hsa-miR-3182	MIMAT0015062	1611488	http://www.mirdb.org/cgi-bin/target_detail.cgi?targetID=1611488	812	58	http://www.mirdb.org/cgi-bin/mature_mir.cgi?name=hsa-miR-3182	STX11	8676	syntaxin 11
hsa-miR-3182	MIMAT0015062	1611530	http://www.mirdb.org/cgi-bin/target_detail.cgi?targetID=1611530	813	58	http://www.mirdb.org/cgi-bin/mature_mir.cgi?name=hsa-miR-3182	KCNJ2	3759	potassium voltage-gated channel subfamily J member 2
hsa-miR-3182	MIMAT0015062	1611569	http://www.mirdb.org/cgi-bin/target_detail.cgi?targetID=1611569	814	58	http://www.mirdb.org/cgi-bin/mature_mir.cgi?name=hsa-miR-3182	SYNPR	132204	synaptoporin
hsa-miR-3182	MIMAT0015062	1611578	http://www.mirdb.org/cgi-bin/target_detail.cgi?targetID=1611578	815	58	http://www.mirdb.org/cgi-bin/mature_mir.cgi?name=hsa-miR-3182	LDB1	8861	LIM domain binding 1
hsa-miR-3182	MIMAT0015062	1611653	http://www.mirdb.org/cgi-bin/target_detail.cgi?targetID=1611653	816	58	http://www.mirdb.org/cgi-bin/mature_mir.cgi?name=hsa-miR-3182	IGF2BP2	10644	insulin like growth factor 2 mRNA binding protein 2
hsa-miR-3182	MIMAT0015062	1611657	http://www.mirdb.org/cgi-bin/target_detail.cgi?targetID=1611657	817	58	http://www.mirdb.org/cgi-bin/mature_mir.cgi?name=hsa-miR-3182	RBM41	55285	RNA binding motif protein 41
hsa-miR-3182	MIMAT0015062	1611711	http://www.mirdb.org/cgi-bin/target_detail.cgi?targetID=1611711	818	58	http://www.mirdb.org/cgi-bin/mature_mir.cgi?name=hsa-miR-3182	LMOD3	56203	leiomodin 3
hsa-miR-3182	MIMAT0015062	1611746	http://www.mirdb.org/cgi-bin/target_detail.cgi?targetID=1611746	819	58	http://www.mirdb.org/cgi-bin/mature_mir.cgi?name=hsa-miR-3182	DPF3	8110	double PHD fingers 3
hsa-miR-3182	MIMAT0015062	1611781	http://www.mirdb.org/cgi-bin/target_detail.cgi?targetID=1611781	820	58	http://www.mirdb.org/cgi-bin/mature_mir.cgi?name=hsa-miR-3182	TMEM184B	25829	transmembrane protein 184B
hsa-miR-3182	MIMAT0015062	1611898	http://www.mirdb.org/cgi-bin/target_detail.cgi?targetID=1611898	821	58	http://www.mirdb.org/cgi-bin/mature_mir.cgi?name=hsa-miR-3182	TAP2	6891	transporter 2, ATP binding cassette subfamily B member
hsa-miR-3182	MIMAT0015062	1611899	http://www.mirdb.org/cgi-bin/target_detail.cgi?targetID=1611899	822	58	http://www.mirdb.org/cgi-bin/mature_mir.cgi?name=hsa-miR-3182	COL4A1	1282	collagen type IV alpha 1 chain
hsa-miR-3182	MIMAT0015062	1612024	http://www.mirdb.org/cgi-bin/target_detail.cgi?targetID=1612024	823	58	http://www.mirdb.org/cgi-bin/mature_mir.cgi?name=hsa-miR-3182	SLX4IP	128710	SLX4 interacting protein
hsa-miR-3182	MIMAT0015062	1612032	http://www.mirdb.org/cgi-bin/target_detail.cgi?targetID=1612032	824	58	http://www.mirdb.org/cgi-bin/mature_mir.cgi?name=hsa-miR-3182	SEH1L	81929	SEH1 like nucleoporin
hsa-miR-3182	MIMAT0015062	1612035	http://www.mirdb.org/cgi-bin/target_detail.cgi?targetID=1612035	825	58	http://www.mirdb.org/cgi-bin/mature_mir.cgi?name=hsa-miR-3182	FMC1-LUC7L2	100996928	FMC1-LUC7L2 readthrough
hsa-miR-3182	MIMAT0015062	1612056	http://www.mirdb.org/cgi-bin/target_detail.cgi?targetID=1612056	826	58	http://www.mirdb.org/cgi-bin/mature_mir.cgi?name=hsa-miR-3182	HTR2C	3358	5-hydroxytryptamine receptor 2C
hsa-miR-3182	MIMAT0015062	1612097	http://www.mirdb.org/cgi-bin/target_detail.cgi?targetID=1612097	827	58	http://www.mirdb.org/cgi-bin/mature_mir.cgi?name=hsa-miR-3182	SLC15A2	6565	solute carrier family 15 member 2
hsa-miR-3182	MIMAT0015062	1612114	http://www.mirdb.org/cgi-bin/target_detail.cgi?targetID=1612114	828	58	http://www.mirdb.org/cgi-bin/mature_mir.cgi?name=hsa-miR-3182	LUC7L2	51631	LUC7 like 2, pre-mRNA splicing factor
hsa-miR-3182	MIMAT0015062	1612121	http://www.mirdb.org/cgi-bin/target_detail.cgi?targetID=1612121	829	58	http://www.mirdb.org/cgi-bin/mature_mir.cgi?name=hsa-miR-3182	CGGBP1	8545	CGG triplet repeat binding protein 1
hsa-miR-3182	MIMAT0015062	1612157	http://www.mirdb.org/cgi-bin/target_detail.cgi?targetID=1612157	830	58	http://www.mirdb.org/cgi-bin/mature_mir.cgi?name=hsa-miR-3182	EPGN	255324	epithelial mitogen
hsa-miR-3182	MIMAT0015062	1612225	http://www.mirdb.org/cgi-bin/target_detail.cgi?targetID=1612225	831	58	http://www.mirdb.org/cgi-bin/mature_mir.cgi?name=hsa-miR-3182	MCPH1	79648	microcephalin 1
hsa-miR-3182	MIMAT0015062	1612238	http://www.mirdb.org/cgi-bin/target_detail.cgi?targetID=1612238	832	58	http://www.mirdb.org/cgi-bin/mature_mir.cgi?name=hsa-miR-3182	RCAN2	10231	regulator of calcineurin 2
hsa-miR-3182	MIMAT0015062	1612248	http://www.mirdb.org/cgi-bin/target_detail.cgi?targetID=1612248	833	58	http://www.mirdb.org/cgi-bin/mature_mir.cgi?name=hsa-miR-3182	ELOVL1	64834	ELOVL fatty acid elongase 1
hsa-miR-3182	MIMAT0015062	1612255	http://www.mirdb.org/cgi-bin/target_detail.cgi?targetID=1612255	834	58	http://www.mirdb.org/cgi-bin/mature_mir.cgi?name=hsa-miR-3182	ICMT	23463	isoprenylcysteine carboxyl methyltransferase
hsa-miR-3182	MIMAT0015062	1612264	http://www.mirdb.org/cgi-bin/target_detail.cgi?targetID=1612264	835	58	http://www.mirdb.org/cgi-bin/mature_mir.cgi?name=hsa-miR-3182	DNM3	26052	dynamin 3
hsa-miR-3182	MIMAT0015062	1612347	http://www.mirdb.org/cgi-bin/target_detail.cgi?targetID=1612347	836	58	http://www.mirdb.org/cgi-bin/mature_mir.cgi?name=hsa-miR-3182	LCNL1	401562	lipocalin like 1
hsa-miR-3182	MIMAT0015062	1611418	http://www.mirdb.org/cgi-bin/target_detail.cgi?targetID=1611418	837	57	http://www.mirdb.org/cgi-bin/mature_mir.cgi?name=hsa-miR-3182	HRH4	59340	histamine receptor H4
hsa-miR-3182	MIMAT0015062	1611449	http://www.mirdb.org/cgi-bin/target_detail.cgi?targetID=1611449	838	57	http://www.mirdb.org/cgi-bin/mature_mir.cgi?name=hsa-miR-3182	SSR3	6747	signal sequence receptor subunit 3
hsa-miR-3182	MIMAT0015062	1611453	http://www.mirdb.org/cgi-bin/target_detail.cgi?targetID=1611453	839	57	http://www.mirdb.org/cgi-bin/mature_mir.cgi?name=hsa-miR-3182	HSD3B2	3284	hydroxy-delta-5-steroid dehydrogenase, 3 beta- and steroid delta-isomerase 2
hsa-miR-3182	MIMAT0015062	1611567	http://www.mirdb.org/cgi-bin/target_detail.cgi?targetID=1611567	840	57	http://www.mirdb.org/cgi-bin/mature_mir.cgi?name=hsa-miR-3182	UBE2D4	51619	ubiquitin conjugating enzyme E2 D4 (putative)
hsa-miR-3182	MIMAT0015062	1611605	http://www.mirdb.org/cgi-bin/target_detail.cgi?targetID=1611605	841	57	http://www.mirdb.org/cgi-bin/mature_mir.cgi?name=hsa-miR-3182	ZNF559-ZNF177	100529215	ZNF559-ZNF177 readthrough
hsa-miR-3182	MIMAT0015062	1611624	http://www.mirdb.org/cgi-bin/target_detail.cgi?targetID=1611624	842	57	http://www.mirdb.org/cgi-bin/mature_mir.cgi?name=hsa-miR-3182	TIMP3	7078	TIMP metallopeptidase inhibitor 3
hsa-miR-3182	MIMAT0015062	1611676	http://www.mirdb.org/cgi-bin/target_detail.cgi?targetID=1611676	843	57	http://www.mirdb.org/cgi-bin/mature_mir.cgi?name=hsa-miR-3182	DCAF4L1	285429	DDB1 and CUL4 associated factor 4 like 1
hsa-miR-3182	MIMAT0015062	1611733	http://www.mirdb.org/cgi-bin/target_detail.cgi?targetID=1611733	844	57	http://www.mirdb.org/cgi-bin/mature_mir.cgi?name=hsa-miR-3182	TFRC	7037	transferrin receptor
hsa-miR-3182	MIMAT0015062	1611742	http://www.mirdb.org/cgi-bin/target_detail.cgi?targetID=1611742	845	57	http://www.mirdb.org/cgi-bin/mature_mir.cgi?name=hsa-miR-3182	YTHDF3	253943	YTH N6-methyladenosine RNA binding protein 3
hsa-miR-3182	MIMAT0015062	1611767	http://www.mirdb.org/cgi-bin/target_detail.cgi?targetID=1611767	846	57	http://www.mirdb.org/cgi-bin/mature_mir.cgi?name=hsa-miR-3182	MPP6	51678	membrane palmitoylated protein 6
hsa-miR-3182	MIMAT0015062	1611789	http://www.mirdb.org/cgi-bin/target_detail.cgi?targetID=1611789	847	57	http://www.mirdb.org/cgi-bin/mature_mir.cgi?name=hsa-miR-3182	SPATA31D3	389762	SPATA31 subfamily D member 3
hsa-miR-3182	MIMAT0015062	1611806	http://www.mirdb.org/cgi-bin/target_detail.cgi?targetID=1611806	848	57	http://www.mirdb.org/cgi-bin/mature_mir.cgi?name=hsa-miR-3182	ASH1L	55870	ASH1 like histone lysine methyltransferase
hsa-miR-3182	MIMAT0015062	1611916	http://www.mirdb.org/cgi-bin/target_detail.cgi?targetID=1611916	849	57	http://www.mirdb.org/cgi-bin/mature_mir.cgi?name=hsa-miR-3182	ANO5	203859	anoctamin 5
hsa-miR-3182	MIMAT0015062	1611923	http://www.mirdb.org/cgi-bin/target_detail.cgi?targetID=1611923	850	57	http://www.mirdb.org/cgi-bin/mature_mir.cgi?name=hsa-miR-3182	RYK	6259	receptor-like tyrosine kinase
hsa-miR-3182	MIMAT0015062	1611926	http://www.mirdb.org/cgi-bin/target_detail.cgi?targetID=1611926	851	57	http://www.mirdb.org/cgi-bin/mature_mir.cgi?name=hsa-miR-3182	MYRIP	25924	myosin VIIA and Rab interacting protein
hsa-miR-3182	MIMAT0015062	1611985	http://www.mirdb.org/cgi-bin/target_detail.cgi?targetID=1611985	852	57	http://www.mirdb.org/cgi-bin/mature_mir.cgi?name=hsa-miR-3182	JAKMIP3	282973	Janus kinase and microtubule interacting protein 3
hsa-miR-3182	MIMAT0015062	1611995	http://www.mirdb.org/cgi-bin/target_detail.cgi?targetID=1611995	853	57	http://www.mirdb.org/cgi-bin/mature_mir.cgi?name=hsa-miR-3182	SPARCL1	8404	SPARC like 1
hsa-miR-3182	MIMAT0015062	1612003	http://www.mirdb.org/cgi-bin/target_detail.cgi?targetID=1612003	854	57	http://www.mirdb.org/cgi-bin/mature_mir.cgi?name=hsa-miR-3182	NALCN	259232	sodium leak channel, non-selective
hsa-miR-3182	MIMAT0015062	1612037	http://www.mirdb.org/cgi-bin/target_detail.cgi?targetID=1612037	855	57	http://www.mirdb.org/cgi-bin/mature_mir.cgi?name=hsa-miR-3182	EIF4EBP2	1979	eukaryotic translation initiation factor 4E binding protein 2
hsa-miR-3182	MIMAT0015062	1612053	http://www.mirdb.org/cgi-bin/target_detail.cgi?targetID=1612053	856	57	http://www.mirdb.org/cgi-bin/mature_mir.cgi?name=hsa-miR-3182	SPPL3	121665	signal peptide peptidase like 3
hsa-miR-3182	MIMAT0015062	1612061	http://www.mirdb.org/cgi-bin/target_detail.cgi?targetID=1612061	857	57	http://www.mirdb.org/cgi-bin/mature_mir.cgi?name=hsa-miR-3182	RALGPS1	9649	Ral GEF with PH domain and SH3 binding motif 1
hsa-miR-3182	MIMAT0015062	1612096	http://www.mirdb.org/cgi-bin/target_detail.cgi?targetID=1612096	858	57	http://www.mirdb.org/cgi-bin/mature_mir.cgi?name=hsa-miR-3182	VSX1	30813	visual system homeobox 1
hsa-miR-3182	MIMAT0015062	1612118	http://www.mirdb.org/cgi-bin/target_detail.cgi?targetID=1612118	859	57	http://www.mirdb.org/cgi-bin/mature_mir.cgi?name=hsa-miR-3182	KCNN3	3782	potassium calcium-activated channel subfamily N member 3
hsa-miR-3182	MIMAT0015062	1612149	http://www.mirdb.org/cgi-bin/target_detail.cgi?targetID=1612149	860	57	http://www.mirdb.org/cgi-bin/mature_mir.cgi?name=hsa-miR-3182	RGMB	285704	repulsive guidance molecule BMP co-receptor b
hsa-miR-3182	MIMAT0015062	1612150	http://www.mirdb.org/cgi-bin/target_detail.cgi?targetID=1612150	861	57	http://www.mirdb.org/cgi-bin/mature_mir.cgi?name=hsa-miR-3182	ZNF320	162967	zinc finger protein 320
hsa-miR-3182	MIMAT0015062	1612162	http://www.mirdb.org/cgi-bin/target_detail.cgi?targetID=1612162	862	57	http://www.mirdb.org/cgi-bin/mature_mir.cgi?name=hsa-miR-3182	NRK	203447	Nik related kinase
hsa-miR-3182	MIMAT0015062	1612328	http://www.mirdb.org/cgi-bin/target_detail.cgi?targetID=1612328	863	57	http://www.mirdb.org/cgi-bin/mature_mir.cgi?name=hsa-miR-3182	MKLN1	4289	muskelin 1
hsa-miR-3182	MIMAT0015062	1612363	http://www.mirdb.org/cgi-bin/target_detail.cgi?targetID=1612363	864	57	http://www.mirdb.org/cgi-bin/mature_mir.cgi?name=hsa-miR-3182	DCAF17	80067	DDB1 and CUL4 associated factor 17
hsa-miR-3182	MIMAT0015062	1611400	http://www.mirdb.org/cgi-bin/target_detail.cgi?targetID=1611400	865	56	http://www.mirdb.org/cgi-bin/mature_mir.cgi?name=hsa-miR-3182	ADCY7	113	adenylate cyclase 7
hsa-miR-3182	MIMAT0015062	1611416	http://www.mirdb.org/cgi-bin/target_detail.cgi?targetID=1611416	866	56	http://www.mirdb.org/cgi-bin/mature_mir.cgi?name=hsa-miR-3182	PRKD1	5587	protein kinase D1
hsa-miR-3182	MIMAT0015062	1611432	http://www.mirdb.org/cgi-bin/target_detail.cgi?targetID=1611432	867	56	http://www.mirdb.org/cgi-bin/mature_mir.cgi?name=hsa-miR-3182	SERINC4	619189	serine incorporator 4
hsa-miR-3182	MIMAT0015062	1611445	http://www.mirdb.org/cgi-bin/target_detail.cgi?targetID=1611445	868	56	http://www.mirdb.org/cgi-bin/mature_mir.cgi?name=hsa-miR-3182	CEP250	11190	centrosomal protein 250
hsa-miR-3182	MIMAT0015062	1611455	http://www.mirdb.org/cgi-bin/target_detail.cgi?targetID=1611455	869	56	http://www.mirdb.org/cgi-bin/mature_mir.cgi?name=hsa-miR-3182	CLEC2D	29121	C-type lectin domain family 2 member D
hsa-miR-3182	MIMAT0015062	1611493	http://www.mirdb.org/cgi-bin/target_detail.cgi?targetID=1611493	870	56	http://www.mirdb.org/cgi-bin/mature_mir.cgi?name=hsa-miR-3182	SLC38A1	81539	solute carrier family 38 member 1
hsa-miR-3182	MIMAT0015062	1611498	http://www.mirdb.org/cgi-bin/target_detail.cgi?targetID=1611498	871	56	http://www.mirdb.org/cgi-bin/mature_mir.cgi?name=hsa-miR-3182	EPN2	22905	epsin 2
hsa-miR-3182	MIMAT0015062	1611549	http://www.mirdb.org/cgi-bin/target_detail.cgi?targetID=1611549	872	56	http://www.mirdb.org/cgi-bin/mature_mir.cgi?name=hsa-miR-3182	RPL28	6158	ribosomal protein L28
hsa-miR-3182	MIMAT0015062	1611564	http://www.mirdb.org/cgi-bin/target_detail.cgi?targetID=1611564	873	56	http://www.mirdb.org/cgi-bin/mature_mir.cgi?name=hsa-miR-3182	SAMD4A	23034	sterile alpha motif domain containing 4A
hsa-miR-3182	MIMAT0015062	1611623	http://www.mirdb.org/cgi-bin/target_detail.cgi?targetID=1611623	874	56	http://www.mirdb.org/cgi-bin/mature_mir.cgi?name=hsa-miR-3182	FBXO9	26268	F-box protein 9
hsa-miR-3182	MIMAT0015062	1611644	http://www.mirdb.org/cgi-bin/target_detail.cgi?targetID=1611644	875	56	http://www.mirdb.org/cgi-bin/mature_mir.cgi?name=hsa-miR-3182	REEP1	65055	receptor accessory protein 1
hsa-miR-3182	MIMAT0015062	1611685	http://www.mirdb.org/cgi-bin/target_detail.cgi?targetID=1611685	876	56	http://www.mirdb.org/cgi-bin/mature_mir.cgi?name=hsa-miR-3182	GRHL2	79977	grainyhead like transcription factor 2
hsa-miR-3182	MIMAT0015062	1611724	http://www.mirdb.org/cgi-bin/target_detail.cgi?targetID=1611724	877	56	http://www.mirdb.org/cgi-bin/mature_mir.cgi?name=hsa-miR-3182	NIPA1	123606	NIPA magnesium transporter 1
hsa-miR-3182	MIMAT0015062	1611748	http://www.mirdb.org/cgi-bin/target_detail.cgi?targetID=1611748	878	56	http://www.mirdb.org/cgi-bin/mature_mir.cgi?name=hsa-miR-3182	EYA3	2140	EYA transcriptional coactivator and phosphatase 3
hsa-miR-3182	MIMAT0015062	1611829	http://www.mirdb.org/cgi-bin/target_detail.cgi?targetID=1611829	879	56	http://www.mirdb.org/cgi-bin/mature_mir.cgi?name=hsa-miR-3182	ADRB1	153	adrenoceptor beta 1
hsa-miR-3182	MIMAT0015062	1611858	http://www.mirdb.org/cgi-bin/target_detail.cgi?targetID=1611858	880	56	http://www.mirdb.org/cgi-bin/mature_mir.cgi?name=hsa-miR-3182	TK2	7084	thymidine kinase 2, mitochondrial
hsa-miR-3182	MIMAT0015062	1611860	http://www.mirdb.org/cgi-bin/target_detail.cgi?targetID=1611860	881	56	http://www.mirdb.org/cgi-bin/mature_mir.cgi?name=hsa-miR-3182	KIF13B	23303	kinesin family member 13B
hsa-miR-3182	MIMAT0015062	1611913	http://www.mirdb.org/cgi-bin/target_detail.cgi?targetID=1611913	882	56	http://www.mirdb.org/cgi-bin/mature_mir.cgi?name=hsa-miR-3182	GOLGA6A	342096	golgin A6 family member A
hsa-miR-3182	MIMAT0015062	1611932	http://www.mirdb.org/cgi-bin/target_detail.cgi?targetID=1611932	883	56	http://www.mirdb.org/cgi-bin/mature_mir.cgi?name=hsa-miR-3182	MTMR9	66036	myotubularin related protein 9
hsa-miR-3182	MIMAT0015062	1611974	http://www.mirdb.org/cgi-bin/target_detail.cgi?targetID=1611974	884	56	http://www.mirdb.org/cgi-bin/mature_mir.cgi?name=hsa-miR-3182	CHAF1B	8208	chromatin assembly factor 1 subunit B
hsa-miR-3182	MIMAT0015062	1612001	http://www.mirdb.org/cgi-bin/target_detail.cgi?targetID=1612001	885	56	http://www.mirdb.org/cgi-bin/mature_mir.cgi?name=hsa-miR-3182	WIPF2	147179	WAS/WASL interacting protein family member 2
hsa-miR-3182	MIMAT0015062	1612015	http://www.mirdb.org/cgi-bin/target_detail.cgi?targetID=1612015	886	56	http://www.mirdb.org/cgi-bin/mature_mir.cgi?name=hsa-miR-3182	NFATC2	4773	nuclear factor of activated T cells 2
hsa-miR-3182	MIMAT0015062	1612052	http://www.mirdb.org/cgi-bin/target_detail.cgi?targetID=1612052	887	56	http://www.mirdb.org/cgi-bin/mature_mir.cgi?name=hsa-miR-3182	CENPU	79682	centromere protein U
hsa-miR-3182	MIMAT0015062	1612065	http://www.mirdb.org/cgi-bin/target_detail.cgi?targetID=1612065	888	56	http://www.mirdb.org/cgi-bin/mature_mir.cgi?name=hsa-miR-3182	QPRT	23475	quinolinate phosphoribosyltransferase
hsa-miR-3182	MIMAT0015062	1612066	http://www.mirdb.org/cgi-bin/target_detail.cgi?targetID=1612066	889	56	http://www.mirdb.org/cgi-bin/mature_mir.cgi?name=hsa-miR-3182	AKAP7	9465	A-kinase anchoring protein 7
hsa-miR-3182	MIMAT0015062	1612091	http://www.mirdb.org/cgi-bin/target_detail.cgi?targetID=1612091	890	56	http://www.mirdb.org/cgi-bin/mature_mir.cgi?name=hsa-miR-3182	KLF13	51621	Kruppel like factor 13
hsa-miR-3182	MIMAT0015062	1612124	http://www.mirdb.org/cgi-bin/target_detail.cgi?targetID=1612124	891	56	http://www.mirdb.org/cgi-bin/mature_mir.cgi?name=hsa-miR-3182	RAP2B	5912	RAP2B, member of RAS oncogene family
hsa-miR-3182	MIMAT0015062	1612151	http://www.mirdb.org/cgi-bin/target_detail.cgi?targetID=1612151	892	56	http://www.mirdb.org/cgi-bin/mature_mir.cgi?name=hsa-miR-3182	GPR19	2842	G protein-coupled receptor 19
hsa-miR-3182	MIMAT0015062	1612163	http://www.mirdb.org/cgi-bin/target_detail.cgi?targetID=1612163	893	56	http://www.mirdb.org/cgi-bin/mature_mir.cgi?name=hsa-miR-3182	SIGLEC11	114132	sialic acid binding Ig like lectin 11
hsa-miR-3182	MIMAT0015062	1612227	http://www.mirdb.org/cgi-bin/target_detail.cgi?targetID=1612227	894	56	http://www.mirdb.org/cgi-bin/mature_mir.cgi?name=hsa-miR-3182	ATP5IF1	93974	ATP synthase inhibitory factor subunit 1
hsa-miR-3182	MIMAT0015062	1612244	http://www.mirdb.org/cgi-bin/target_detail.cgi?targetID=1612244	895	56	http://www.mirdb.org/cgi-bin/mature_mir.cgi?name=hsa-miR-3182	GOLGA6B	55889	golgin A6 family member B
hsa-miR-3182	MIMAT0015062	1612268	http://www.mirdb.org/cgi-bin/target_detail.cgi?targetID=1612268	896	56	http://www.mirdb.org/cgi-bin/mature_mir.cgi?name=hsa-miR-3182	REST	5978	RE1 silencing transcription factor
hsa-miR-3182	MIMAT0015062	1612300	http://www.mirdb.org/cgi-bin/target_detail.cgi?targetID=1612300	897	56	http://www.mirdb.org/cgi-bin/mature_mir.cgi?name=hsa-miR-3182	TIMM10B	26515	translocase of inner mitochondrial membrane 10B
hsa-miR-3182	MIMAT0015062	1612322	http://www.mirdb.org/cgi-bin/target_detail.cgi?targetID=1612322	898	56	http://www.mirdb.org/cgi-bin/mature_mir.cgi?name=hsa-miR-3182	ISM1	140862	isthmin 1
hsa-miR-3182	MIMAT0015062	1612342	http://www.mirdb.org/cgi-bin/target_detail.cgi?targetID=1612342	899	56	http://www.mirdb.org/cgi-bin/mature_mir.cgi?name=hsa-miR-3182	EDC3	80153	enhancer of mRNA decapping 3
hsa-miR-3182	MIMAT0015062	1612354	http://www.mirdb.org/cgi-bin/target_detail.cgi?targetID=1612354	900	56	http://www.mirdb.org/cgi-bin/mature_mir.cgi?name=hsa-miR-3182	PLAGL2	5326	PLAG1 like zinc finger 2
hsa-miR-3182	MIMAT0015062	1611249	http://www.mirdb.org/cgi-bin/target_detail.cgi?targetID=1611249	901	55	http://www.mirdb.org/cgi-bin/mature_mir.cgi?name=hsa-miR-3182	ELAC1	55520	elaC ribonuclease Z 1
hsa-miR-3182	MIMAT0015062	1611260	http://www.mirdb.org/cgi-bin/target_detail.cgi?targetID=1611260	902	55	http://www.mirdb.org/cgi-bin/mature_mir.cgi?name=hsa-miR-3182	C14orf132	56967	chromosome 14 open reading frame 132
hsa-miR-3182	MIMAT0015062	1611263	http://www.mirdb.org/cgi-bin/target_detail.cgi?targetID=1611263	903	55	http://www.mirdb.org/cgi-bin/mature_mir.cgi?name=hsa-miR-3182	TRIM11	81559	tripartite motif containing 11
hsa-miR-3182	MIMAT0015062	1611270	http://www.mirdb.org/cgi-bin/target_detail.cgi?targetID=1611270	904	55	http://www.mirdb.org/cgi-bin/mature_mir.cgi?name=hsa-miR-3182	KCNMB4	27345	potassium calcium-activated channel subfamily M regulatory beta subunit 4
hsa-miR-3182	MIMAT0015062	1611282	http://www.mirdb.org/cgi-bin/target_detail.cgi?targetID=1611282	905	55	http://www.mirdb.org/cgi-bin/mature_mir.cgi?name=hsa-miR-3182	PTCD3	55037	pentatricopeptide repeat domain 3
hsa-miR-3182	MIMAT0015062	1611331	http://www.mirdb.org/cgi-bin/target_detail.cgi?targetID=1611331	906	55	http://www.mirdb.org/cgi-bin/mature_mir.cgi?name=hsa-miR-3182	NOX1	27035	NADPH oxidase 1
hsa-miR-3182	MIMAT0015062	1611361	http://www.mirdb.org/cgi-bin/target_detail.cgi?targetID=1611361	907	55	http://www.mirdb.org/cgi-bin/mature_mir.cgi?name=hsa-miR-3182	FAM117B	150864	family with sequence similarity 117 member B
hsa-miR-3182	MIMAT0015062	1611377	http://www.mirdb.org/cgi-bin/target_detail.cgi?targetID=1611377	908	55	http://www.mirdb.org/cgi-bin/mature_mir.cgi?name=hsa-miR-3182	PRDM12	59335	PR/SET domain 12
hsa-miR-3182	MIMAT0015062	1611406	http://www.mirdb.org/cgi-bin/target_detail.cgi?targetID=1611406	909	55	http://www.mirdb.org/cgi-bin/mature_mir.cgi?name=hsa-miR-3182	LMX1A	4009	LIM homeobox transcription factor 1 alpha
hsa-miR-3182	MIMAT0015062	1611480	http://www.mirdb.org/cgi-bin/target_detail.cgi?targetID=1611480	910	55	http://www.mirdb.org/cgi-bin/mature_mir.cgi?name=hsa-miR-3182	PNPLA5	150379	patatin like phospholipase domain containing 5
hsa-miR-3182	MIMAT0015062	1611546	http://www.mirdb.org/cgi-bin/target_detail.cgi?targetID=1611546	911	55	http://www.mirdb.org/cgi-bin/mature_mir.cgi?name=hsa-miR-3182	POLDIP2	26073	DNA polymerase delta interacting protein 2
hsa-miR-3182	MIMAT0015062	1611573	http://www.mirdb.org/cgi-bin/target_detail.cgi?targetID=1611573	912	55	http://www.mirdb.org/cgi-bin/mature_mir.cgi?name=hsa-miR-3182	PAPPA	5069	pappalysin 1
hsa-miR-3182	MIMAT0015062	1611603	http://www.mirdb.org/cgi-bin/target_detail.cgi?targetID=1611603	913	55	http://www.mirdb.org/cgi-bin/mature_mir.cgi?name=hsa-miR-3182	DIRAS2	54769	DIRAS family GTPase 2
hsa-miR-3182	MIMAT0015062	1611641	http://www.mirdb.org/cgi-bin/target_detail.cgi?targetID=1611641	914	55	http://www.mirdb.org/cgi-bin/mature_mir.cgi?name=hsa-miR-3182	NWD2	57495	NACHT and WD repeat domain containing 2
hsa-miR-3182	MIMAT0015062	1611677	http://www.mirdb.org/cgi-bin/target_detail.cgi?targetID=1611677	915	55	http://www.mirdb.org/cgi-bin/mature_mir.cgi?name=hsa-miR-3182	RPH3A	22895	rabphilin 3A
hsa-miR-3182	MIMAT0015062	1611678	http://www.mirdb.org/cgi-bin/target_detail.cgi?targetID=1611678	916	55	http://www.mirdb.org/cgi-bin/mature_mir.cgi?name=hsa-miR-3182	CACNB2	783	calcium voltage-gated channel auxiliary subunit beta 2
hsa-miR-3182	MIMAT0015062	1611696	http://www.mirdb.org/cgi-bin/target_detail.cgi?targetID=1611696	917	55	http://www.mirdb.org/cgi-bin/mature_mir.cgi?name=hsa-miR-3182	NDUFB4	4710	NADH:ubiquinone oxidoreductase subunit B4
hsa-miR-3182	MIMAT0015062	1611698	http://www.mirdb.org/cgi-bin/target_detail.cgi?targetID=1611698	918	55	http://www.mirdb.org/cgi-bin/mature_mir.cgi?name=hsa-miR-3182	MYO6	4646	myosin VI
hsa-miR-3182	MIMAT0015062	1611707	http://www.mirdb.org/cgi-bin/target_detail.cgi?targetID=1611707	919	55	http://www.mirdb.org/cgi-bin/mature_mir.cgi?name=hsa-miR-3182	CDC42SE2	56990	CDC42 small effector 2
hsa-miR-3182	MIMAT0015062	1611761	http://www.mirdb.org/cgi-bin/target_detail.cgi?targetID=1611761	920	55	http://www.mirdb.org/cgi-bin/mature_mir.cgi?name=hsa-miR-3182	ANO6	196527	anoctamin 6
hsa-miR-3182	MIMAT0015062	1611785	http://www.mirdb.org/cgi-bin/target_detail.cgi?targetID=1611785	921	55	http://www.mirdb.org/cgi-bin/mature_mir.cgi?name=hsa-miR-3182	DLX6	1750	distal-less homeobox 6
hsa-miR-3182	MIMAT0015062	1611797	http://www.mirdb.org/cgi-bin/target_detail.cgi?targetID=1611797	922	55	http://www.mirdb.org/cgi-bin/mature_mir.cgi?name=hsa-miR-3182	VWA2	340706	von Willebrand factor A domain containing 2
hsa-miR-3182	MIMAT0015062	1611836	http://www.mirdb.org/cgi-bin/target_detail.cgi?targetID=1611836	923	55	http://www.mirdb.org/cgi-bin/mature_mir.cgi?name=hsa-miR-3182	ATRN	8455	attractin
hsa-miR-3182	MIMAT0015062	1611838	http://www.mirdb.org/cgi-bin/target_detail.cgi?targetID=1611838	924	55	http://www.mirdb.org/cgi-bin/mature_mir.cgi?name=hsa-miR-3182	ZNF365	22891	zinc finger protein 365
hsa-miR-3182	MIMAT0015062	1611861	http://www.mirdb.org/cgi-bin/target_detail.cgi?targetID=1611861	925	55	http://www.mirdb.org/cgi-bin/mature_mir.cgi?name=hsa-miR-3182	CAMSAP1	157922	calmodulin regulated spectrin associated protein 1
hsa-miR-3182	MIMAT0015062	1611882	http://www.mirdb.org/cgi-bin/target_detail.cgi?targetID=1611882	926	55	http://www.mirdb.org/cgi-bin/mature_mir.cgi?name=hsa-miR-3182	PKIA	5569	cAMP-dependent protein kinase inhibitor alpha
hsa-miR-3182	MIMAT0015062	1611893	http://www.mirdb.org/cgi-bin/target_detail.cgi?targetID=1611893	927	55	http://www.mirdb.org/cgi-bin/mature_mir.cgi?name=hsa-miR-3182	GTF3C4	9329	general transcription factor IIIC subunit 4
hsa-miR-3182	MIMAT0015062	1611936	http://www.mirdb.org/cgi-bin/target_detail.cgi?targetID=1611936	928	55	http://www.mirdb.org/cgi-bin/mature_mir.cgi?name=hsa-miR-3182	CREG2	200407	cellular repressor of E1A stimulated genes 2
hsa-miR-3182	MIMAT0015062	1611979	http://www.mirdb.org/cgi-bin/target_detail.cgi?targetID=1611979	929	55	http://www.mirdb.org/cgi-bin/mature_mir.cgi?name=hsa-miR-3182	RAD54L2	23132	RAD54 like 2
hsa-miR-3182	MIMAT0015062	1612016	http://www.mirdb.org/cgi-bin/target_detail.cgi?targetID=1612016	930	55	http://www.mirdb.org/cgi-bin/mature_mir.cgi?name=hsa-miR-3182	AKAP13	11214	A-kinase anchoring protein 13
hsa-miR-3182	MIMAT0015062	1612021	http://www.mirdb.org/cgi-bin/target_detail.cgi?targetID=1612021	931	55	http://www.mirdb.org/cgi-bin/mature_mir.cgi?name=hsa-miR-3182	QKI	9444	QKI, KH domain containing RNA binding
hsa-miR-3182	MIMAT0015062	1612040	http://www.mirdb.org/cgi-bin/target_detail.cgi?targetID=1612040	932	55	http://www.mirdb.org/cgi-bin/mature_mir.cgi?name=hsa-miR-3182	PID1	55022	phosphotyrosine interaction domain containing 1
hsa-miR-3182	MIMAT0015062	1612057	http://www.mirdb.org/cgi-bin/target_detail.cgi?targetID=1612057	933	55	http://www.mirdb.org/cgi-bin/mature_mir.cgi?name=hsa-miR-3182	WDFY3	23001	WD repeat and FYVE domain containing 3
hsa-miR-3182	MIMAT0015062	1612068	http://www.mirdb.org/cgi-bin/target_detail.cgi?targetID=1612068	934	55	http://www.mirdb.org/cgi-bin/mature_mir.cgi?name=hsa-miR-3182	SLC24A2	25769	solute carrier family 24 member 2
hsa-miR-3182	MIMAT0015062	1612130	http://www.mirdb.org/cgi-bin/target_detail.cgi?targetID=1612130	935	55	http://www.mirdb.org/cgi-bin/mature_mir.cgi?name=hsa-miR-3182	RSBN1	54665	round spermatid basic protein 1
hsa-miR-3182	MIMAT0015062	1612137	http://www.mirdb.org/cgi-bin/target_detail.cgi?targetID=1612137	936	55	http://www.mirdb.org/cgi-bin/mature_mir.cgi?name=hsa-miR-3182	MPPED2	744	metallophosphoesterase domain containing 2
hsa-miR-3182	MIMAT0015062	1612138	http://www.mirdb.org/cgi-bin/target_detail.cgi?targetID=1612138	937	55	http://www.mirdb.org/cgi-bin/mature_mir.cgi?name=hsa-miR-3182	LOC102724265	102724265	uncharacterized LOC102724265
hsa-miR-3182	MIMAT0015062	1612284	http://www.mirdb.org/cgi-bin/target_detail.cgi?targetID=1612284	938	55	http://www.mirdb.org/cgi-bin/mature_mir.cgi?name=hsa-miR-3182	ETV6	2120	ETS variant 6
hsa-miR-3182	MIMAT0015062	1612312	http://www.mirdb.org/cgi-bin/target_detail.cgi?targetID=1612312	939	55	http://www.mirdb.org/cgi-bin/mature_mir.cgi?name=hsa-miR-3182	SH3GL1	6455	SH3 domain containing GRB2 like 1, endophilin A2
hsa-miR-3182	MIMAT0015062	1612332	http://www.mirdb.org/cgi-bin/target_detail.cgi?targetID=1612332	940	55	http://www.mirdb.org/cgi-bin/mature_mir.cgi?name=hsa-miR-3182	HS3ST3B1	9953	heparan sulfate-glucosamine 3-sulfotransferase 3B1
hsa-miR-3182	MIMAT0015062	1612339	http://www.mirdb.org/cgi-bin/target_detail.cgi?targetID=1612339	941	55	http://www.mirdb.org/cgi-bin/mature_mir.cgi?name=hsa-miR-3182	USP16	10600	ubiquitin specific peptidase 16
hsa-miR-3182	MIMAT0015062	1612366	http://www.mirdb.org/cgi-bin/target_detail.cgi?targetID=1612366	942	55	http://www.mirdb.org/cgi-bin/mature_mir.cgi?name=hsa-miR-3182	IFNAR1	3454	interferon alpha and beta receptor subunit 1
hsa-miR-3182	MIMAT0015062	1612367	http://www.mirdb.org/cgi-bin/target_detail.cgi?targetID=1612367	943	55	http://www.mirdb.org/cgi-bin/mature_mir.cgi?name=hsa-miR-3182	ZNF330	27309	zinc finger protein 330
hsa-miR-3182	MIMAT0015062	1611240	http://www.mirdb.org/cgi-bin/target_detail.cgi?targetID=1611240	944	54	http://www.mirdb.org/cgi-bin/mature_mir.cgi?name=hsa-miR-3182	GOLGA6D	653643	golgin A6 family member D
hsa-miR-3182	MIMAT0015062	1611255	http://www.mirdb.org/cgi-bin/target_detail.cgi?targetID=1611255	945	54	http://www.mirdb.org/cgi-bin/mature_mir.cgi?name=hsa-miR-3182	TGIF2	60436	TGFB induced factor homeobox 2
hsa-miR-3182	MIMAT0015062	1611278	http://www.mirdb.org/cgi-bin/target_detail.cgi?targetID=1611278	946	54	http://www.mirdb.org/cgi-bin/mature_mir.cgi?name=hsa-miR-3182	CDK5R1	8851	cyclin dependent kinase 5 regulatory subunit 1
hsa-miR-3182	MIMAT0015062	1611330	http://www.mirdb.org/cgi-bin/target_detail.cgi?targetID=1611330	947	54	http://www.mirdb.org/cgi-bin/mature_mir.cgi?name=hsa-miR-3182	ELP5	23587	elongator acetyltransferase complex subunit 5
hsa-miR-3182	MIMAT0015062	1611367	http://www.mirdb.org/cgi-bin/target_detail.cgi?targetID=1611367	948	54	http://www.mirdb.org/cgi-bin/mature_mir.cgi?name=hsa-miR-3182	TMEM39A	55254	transmembrane protein 39A
hsa-miR-3182	MIMAT0015062	1611369	http://www.mirdb.org/cgi-bin/target_detail.cgi?targetID=1611369	949	54	http://www.mirdb.org/cgi-bin/mature_mir.cgi?name=hsa-miR-3182	PEAK1	79834	pseudopodium enriched atypical kinase 1
hsa-miR-3182	MIMAT0015062	1611420	http://www.mirdb.org/cgi-bin/target_detail.cgi?targetID=1611420	950	54	http://www.mirdb.org/cgi-bin/mature_mir.cgi?name=hsa-miR-3182	GPR83	10888	G protein-coupled receptor 83
hsa-miR-3182	MIMAT0015062	1611473	http://www.mirdb.org/cgi-bin/target_detail.cgi?targetID=1611473	951	54	http://www.mirdb.org/cgi-bin/mature_mir.cgi?name=hsa-miR-3182	ZNF519	162655	zinc finger protein 519
hsa-miR-3182	MIMAT0015062	1611561	http://www.mirdb.org/cgi-bin/target_detail.cgi?targetID=1611561	952	54	http://www.mirdb.org/cgi-bin/mature_mir.cgi?name=hsa-miR-3182	CCDC198	55195	coiled-coil domain containing 198
hsa-miR-3182	MIMAT0015062	1611635	http://www.mirdb.org/cgi-bin/target_detail.cgi?targetID=1611635	953	54	http://www.mirdb.org/cgi-bin/mature_mir.cgi?name=hsa-miR-3182	IL2RG	3561	interleukin 2 receptor subunit gamma
hsa-miR-3182	MIMAT0015062	1611637	http://www.mirdb.org/cgi-bin/target_detail.cgi?targetID=1611637	954	54	http://www.mirdb.org/cgi-bin/mature_mir.cgi?name=hsa-miR-3182	EXOC6	54536	exocyst complex component 6
hsa-miR-3182	MIMAT0015062	1611645	http://www.mirdb.org/cgi-bin/target_detail.cgi?targetID=1611645	955	54	http://www.mirdb.org/cgi-bin/mature_mir.cgi?name=hsa-miR-3182	INSYN2B	100131897	inhibitory synaptic factor family member 2B
hsa-miR-3182	MIMAT0015062	1611668	http://www.mirdb.org/cgi-bin/target_detail.cgi?targetID=1611668	956	54	http://www.mirdb.org/cgi-bin/mature_mir.cgi?name=hsa-miR-3182	GIN1	54826	gypsy retrotransposon integrase 1
hsa-miR-3182	MIMAT0015062	1611687	http://www.mirdb.org/cgi-bin/target_detail.cgi?targetID=1611687	957	54	http://www.mirdb.org/cgi-bin/mature_mir.cgi?name=hsa-miR-3182	GP1BA	2811	glycoprotein Ib platelet subunit alpha
hsa-miR-3182	MIMAT0015062	1611730	http://www.mirdb.org/cgi-bin/target_detail.cgi?targetID=1611730	958	54	http://www.mirdb.org/cgi-bin/mature_mir.cgi?name=hsa-miR-3182	BTBD11	121551	BTB domain containing 11
hsa-miR-3182	MIMAT0015062	1611799	http://www.mirdb.org/cgi-bin/target_detail.cgi?targetID=1611799	959	54	http://www.mirdb.org/cgi-bin/mature_mir.cgi?name=hsa-miR-3182	RIMKLA	284716	ribosomal modification protein rimK like family member A
hsa-miR-3182	MIMAT0015062	1611819	http://www.mirdb.org/cgi-bin/target_detail.cgi?targetID=1611819	960	54	http://www.mirdb.org/cgi-bin/mature_mir.cgi?name=hsa-miR-3182	PFDN1	5201	prefoldin subunit 1
hsa-miR-3182	MIMAT0015062	1611832	http://www.mirdb.org/cgi-bin/target_detail.cgi?targetID=1611832	961	54	http://www.mirdb.org/cgi-bin/mature_mir.cgi?name=hsa-miR-3182	HIP1	3092	huntingtin interacting protein 1
hsa-miR-3182	MIMAT0015062	1611907	http://www.mirdb.org/cgi-bin/target_detail.cgi?targetID=1611907	962	54	http://www.mirdb.org/cgi-bin/mature_mir.cgi?name=hsa-miR-3182	CERS6	253782	ceramide synthase 6
hsa-miR-3182	MIMAT0015062	1611931	http://www.mirdb.org/cgi-bin/target_detail.cgi?targetID=1611931	963	54	http://www.mirdb.org/cgi-bin/mature_mir.cgi?name=hsa-miR-3182	MAN2A2	4122	mannosidase alpha class 2A member 2
hsa-miR-3182	MIMAT0015062	1611946	http://www.mirdb.org/cgi-bin/target_detail.cgi?targetID=1611946	964	54	http://www.mirdb.org/cgi-bin/mature_mir.cgi?name=hsa-miR-3182	TOR1B	27348	torsin family 1 member B
hsa-miR-3182	MIMAT0015062	1611954	http://www.mirdb.org/cgi-bin/target_detail.cgi?targetID=1611954	965	54	http://www.mirdb.org/cgi-bin/mature_mir.cgi?name=hsa-miR-3182	YBEY	54059	ybeY metalloendoribonuclease
hsa-miR-3182	MIMAT0015062	1611972	http://www.mirdb.org/cgi-bin/target_detail.cgi?targetID=1611972	966	54	http://www.mirdb.org/cgi-bin/mature_mir.cgi?name=hsa-miR-3182	E2F6	1876	E2F transcription factor 6
hsa-miR-3182	MIMAT0015062	1611981	http://www.mirdb.org/cgi-bin/target_detail.cgi?targetID=1611981	967	54	http://www.mirdb.org/cgi-bin/mature_mir.cgi?name=hsa-miR-3182	ETNK1	55500	ethanolamine kinase 1
hsa-miR-3182	MIMAT0015062	1611983	http://www.mirdb.org/cgi-bin/target_detail.cgi?targetID=1611983	968	54	http://www.mirdb.org/cgi-bin/mature_mir.cgi?name=hsa-miR-3182	TMEM161B	153396	transmembrane protein 161B
hsa-miR-3182	MIMAT0015062	1611987	http://www.mirdb.org/cgi-bin/target_detail.cgi?targetID=1611987	969	54	http://www.mirdb.org/cgi-bin/mature_mir.cgi?name=hsa-miR-3182	RUNX1T1	862	RUNX1 translocation partner 1
hsa-miR-3182	MIMAT0015062	1612042	http://www.mirdb.org/cgi-bin/target_detail.cgi?targetID=1612042	970	54	http://www.mirdb.org/cgi-bin/mature_mir.cgi?name=hsa-miR-3182	MYORG	57462	myogenesis regulating glycosidase (putative)
hsa-miR-3182	MIMAT0015062	1612072	http://www.mirdb.org/cgi-bin/target_detail.cgi?targetID=1612072	971	54	http://www.mirdb.org/cgi-bin/mature_mir.cgi?name=hsa-miR-3182	ZNF784	147808	zinc finger protein 784
hsa-miR-3182	MIMAT0015062	1612209	http://www.mirdb.org/cgi-bin/target_detail.cgi?targetID=1612209	972	54	http://www.mirdb.org/cgi-bin/mature_mir.cgi?name=hsa-miR-3182	CD84	8832	CD84 molecule
hsa-miR-3182	MIMAT0015062	1612211	http://www.mirdb.org/cgi-bin/target_detail.cgi?targetID=1612211	973	54	http://www.mirdb.org/cgi-bin/mature_mir.cgi?name=hsa-miR-3182	ACER3	55331	alkaline ceramidase 3
hsa-miR-3182	MIMAT0015062	1612212	http://www.mirdb.org/cgi-bin/target_detail.cgi?targetID=1612212	974	54	http://www.mirdb.org/cgi-bin/mature_mir.cgi?name=hsa-miR-3182	NLRP9	338321	NLR family pyrin domain containing 9
hsa-miR-3182	MIMAT0015062	1612237	http://www.mirdb.org/cgi-bin/target_detail.cgi?targetID=1612237	975	54	http://www.mirdb.org/cgi-bin/mature_mir.cgi?name=hsa-miR-3182	CDHR1	92211	cadherin related family member 1
hsa-miR-3182	MIMAT0015062	1612250	http://www.mirdb.org/cgi-bin/target_detail.cgi?targetID=1612250	976	54	http://www.mirdb.org/cgi-bin/mature_mir.cgi?name=hsa-miR-3182	TLCD2	727910	TLC domain containing 2
hsa-miR-3182	MIMAT0015062	1612263	http://www.mirdb.org/cgi-bin/target_detail.cgi?targetID=1612263	977	54	http://www.mirdb.org/cgi-bin/mature_mir.cgi?name=hsa-miR-3182	C6orf120	387263	chromosome 6 open reading frame 120
hsa-miR-3182	MIMAT0015062	1612270	http://www.mirdb.org/cgi-bin/target_detail.cgi?targetID=1612270	978	54	http://www.mirdb.org/cgi-bin/mature_mir.cgi?name=hsa-miR-3182	SMC1A	8243	structural maintenance of chromosomes 1A
hsa-miR-3182	MIMAT0015062	1612321	http://www.mirdb.org/cgi-bin/target_detail.cgi?targetID=1612321	979	54	http://www.mirdb.org/cgi-bin/mature_mir.cgi?name=hsa-miR-3182	DGKH	160851	diacylglycerol kinase eta
hsa-miR-3182	MIMAT0015062	1612359	http://www.mirdb.org/cgi-bin/target_detail.cgi?targetID=1612359	980	54	http://www.mirdb.org/cgi-bin/mature_mir.cgi?name=hsa-miR-3182	TRPA1	8989	transient receptor potential cation channel subfamily A member 1
hsa-miR-3182	MIMAT0015062	1611237	http://www.mirdb.org/cgi-bin/target_detail.cgi?targetID=1611237	981	53	http://www.mirdb.org/cgi-bin/mature_mir.cgi?name=hsa-miR-3182	ADAL	161823	adenosine deaminase like
hsa-miR-3182	MIMAT0015062	1611296	http://www.mirdb.org/cgi-bin/target_detail.cgi?targetID=1611296	982	53	http://www.mirdb.org/cgi-bin/mature_mir.cgi?name=hsa-miR-3182	DAAM1	23002	dishevelled associated activator of morphogenesis 1
hsa-miR-3182	MIMAT0015062	1611323	http://www.mirdb.org/cgi-bin/target_detail.cgi?targetID=1611323	983	53	http://www.mirdb.org/cgi-bin/mature_mir.cgi?name=hsa-miR-3182	PDE7B	27115	phosphodiesterase 7B
hsa-miR-3182	MIMAT0015062	1611326	http://www.mirdb.org/cgi-bin/target_detail.cgi?targetID=1611326	984	53	http://www.mirdb.org/cgi-bin/mature_mir.cgi?name=hsa-miR-3182	CXCL1	2919	C-X-C motif chemokine ligand 1
hsa-miR-3182	MIMAT0015062	1611344	http://www.mirdb.org/cgi-bin/target_detail.cgi?targetID=1611344	985	53	http://www.mirdb.org/cgi-bin/mature_mir.cgi?name=hsa-miR-3182	A2M	2	alpha-2-macroglobulin
hsa-miR-3182	MIMAT0015062	1611348	http://www.mirdb.org/cgi-bin/target_detail.cgi?targetID=1611348	986	53	http://www.mirdb.org/cgi-bin/mature_mir.cgi?name=hsa-miR-3182	OTULIN	90268	OTU deubiquitinase with linear linkage specificity
hsa-miR-3182	MIMAT0015062	1611376	http://www.mirdb.org/cgi-bin/target_detail.cgi?targetID=1611376	987	53	http://www.mirdb.org/cgi-bin/mature_mir.cgi?name=hsa-miR-3182	KLF3	51274	Kruppel like factor 3
hsa-miR-3182	MIMAT0015062	1611421	http://www.mirdb.org/cgi-bin/target_detail.cgi?targetID=1611421	988	53	http://www.mirdb.org/cgi-bin/mature_mir.cgi?name=hsa-miR-3182	MDFIC	29969	MyoD family inhibitor domain containing
hsa-miR-3182	MIMAT0015062	1611447	http://www.mirdb.org/cgi-bin/target_detail.cgi?targetID=1611447	989	53	http://www.mirdb.org/cgi-bin/mature_mir.cgi?name=hsa-miR-3182	AIF1	199	allograft inflammatory factor 1
hsa-miR-3182	MIMAT0015062	1611461	http://www.mirdb.org/cgi-bin/target_detail.cgi?targetID=1611461	990	53	http://www.mirdb.org/cgi-bin/mature_mir.cgi?name=hsa-miR-3182	IGF2BP1	10642	insulin like growth factor 2 mRNA binding protein 1
hsa-miR-3182	MIMAT0015062	1611474	http://www.mirdb.org/cgi-bin/target_detail.cgi?targetID=1611474	991	53	http://www.mirdb.org/cgi-bin/mature_mir.cgi?name=hsa-miR-3182	GOLGA8A	23015	golgin A8 family member A
hsa-miR-3182	MIMAT0015062	1611528	http://www.mirdb.org/cgi-bin/target_detail.cgi?targetID=1611528	992	53	http://www.mirdb.org/cgi-bin/mature_mir.cgi?name=hsa-miR-3182	SLC43A3	29015	solute carrier family 43 member 3
hsa-miR-3182	MIMAT0015062	1611538	http://www.mirdb.org/cgi-bin/target_detail.cgi?targetID=1611538	993	53	http://www.mirdb.org/cgi-bin/mature_mir.cgi?name=hsa-miR-3182	RBSN	64145	rabenosyn, RAB effector
hsa-miR-3182	MIMAT0015062	1611594	http://www.mirdb.org/cgi-bin/target_detail.cgi?targetID=1611594	994	53	http://www.mirdb.org/cgi-bin/mature_mir.cgi?name=hsa-miR-3182	KCNJ16	3773	potassium voltage-gated channel subfamily J member 16
hsa-miR-3182	MIMAT0015062	1611607	http://www.mirdb.org/cgi-bin/target_detail.cgi?targetID=1611607	995	53	http://www.mirdb.org/cgi-bin/mature_mir.cgi?name=hsa-miR-3182	NFIB	4781	nuclear factor I B
hsa-miR-3182	MIMAT0015062	1611633	http://www.mirdb.org/cgi-bin/target_detail.cgi?targetID=1611633	996	53	http://www.mirdb.org/cgi-bin/mature_mir.cgi?name=hsa-miR-3182	TPGS2	25941	tubulin polyglutamylase complex subunit 2
hsa-miR-3182	MIMAT0015062	1611661	http://www.mirdb.org/cgi-bin/target_detail.cgi?targetID=1611661	997	53	http://www.mirdb.org/cgi-bin/mature_mir.cgi?name=hsa-miR-3182	ATP11C	286410	ATPase phospholipid transporting 11C
hsa-miR-3182	MIMAT0015062	1611740	http://www.mirdb.org/cgi-bin/target_detail.cgi?targetID=1611740	998	53	http://www.mirdb.org/cgi-bin/mature_mir.cgi?name=hsa-miR-3182	MIPOL1	145282	mirror-image polydactyly 1
hsa-miR-3182	MIMAT0015062	1611754	http://www.mirdb.org/cgi-bin/target_detail.cgi?targetID=1611754	999	53	http://www.mirdb.org/cgi-bin/mature_mir.cgi?name=hsa-miR-3182	CHRNA9	55584	cholinergic receptor nicotinic alpha 9 subunit
hsa-miR-3182	MIMAT0015062	1611772	http://www.mirdb.org/cgi-bin/target_detail.cgi?targetID=1611772	1000	53	http://www.mirdb.org/cgi-bin/mature_mir.cgi?name=hsa-miR-3182	SIX4	51804	SIX homeobox 4
hsa-miR-3182	MIMAT0015062	1611784	http://www.mirdb.org/cgi-bin/target_detail.cgi?targetID=1611784	1001	53	http://www.mirdb.org/cgi-bin/mature_mir.cgi?name=hsa-miR-3182	UBLCP1	134510	ubiquitin like domain containing CTD phosphatase 1
hsa-miR-3182	MIMAT0015062	1611787	http://www.mirdb.org/cgi-bin/target_detail.cgi?targetID=1611787	1002	53	http://www.mirdb.org/cgi-bin/mature_mir.cgi?name=hsa-miR-3182	RASGRP1	10125	RAS guanyl releasing protein 1
hsa-miR-3182	MIMAT0015062	1611793	http://www.mirdb.org/cgi-bin/target_detail.cgi?targetID=1611793	1003	53	http://www.mirdb.org/cgi-bin/mature_mir.cgi?name=hsa-miR-3182	ADIPOR1	51094	adiponectin receptor 1
hsa-miR-3182	MIMAT0015062	1611811	http://www.mirdb.org/cgi-bin/target_detail.cgi?targetID=1611811	1004	53	http://www.mirdb.org/cgi-bin/mature_mir.cgi?name=hsa-miR-3182	LIFR	3977	LIF receptor alpha
hsa-miR-3182	MIMAT0015062	1611870	http://www.mirdb.org/cgi-bin/target_detail.cgi?targetID=1611870	1005	53	http://www.mirdb.org/cgi-bin/mature_mir.cgi?name=hsa-miR-3182	ANKRD33B	651746	ankyrin repeat domain 33B
hsa-miR-3182	MIMAT0015062	1611902	http://www.mirdb.org/cgi-bin/target_detail.cgi?targetID=1611902	1006	53	http://www.mirdb.org/cgi-bin/mature_mir.cgi?name=hsa-miR-3182	KIF1C	10749	kinesin family member 1C
hsa-miR-3182	MIMAT0015062	1611992	http://www.mirdb.org/cgi-bin/target_detail.cgi?targetID=1611992	1007	53	http://www.mirdb.org/cgi-bin/mature_mir.cgi?name=hsa-miR-3182	APLN	8862	apelin
hsa-miR-3182	MIMAT0015062	1611998	http://www.mirdb.org/cgi-bin/target_detail.cgi?targetID=1611998	1008	53	http://www.mirdb.org/cgi-bin/mature_mir.cgi?name=hsa-miR-3182	KDM4C	23081	lysine demethylase 4C
hsa-miR-3182	MIMAT0015062	1612069	http://www.mirdb.org/cgi-bin/target_detail.cgi?targetID=1612069	1009	53	http://www.mirdb.org/cgi-bin/mature_mir.cgi?name=hsa-miR-3182	TAF9B	51616	TATA-box binding protein associated factor 9b
hsa-miR-3182	MIMAT0015062	1612077	http://www.mirdb.org/cgi-bin/target_detail.cgi?targetID=1612077	1010	53	http://www.mirdb.org/cgi-bin/mature_mir.cgi?name=hsa-miR-3182	EDEM3	80267	ER degradation enhancing alpha-mannosidase like protein 3
hsa-miR-3182	MIMAT0015062	1612105	http://www.mirdb.org/cgi-bin/target_detail.cgi?targetID=1612105	1011	53	http://www.mirdb.org/cgi-bin/mature_mir.cgi?name=hsa-miR-3182	RHOBTB3	22836	Rho related BTB domain containing 3
hsa-miR-3182	MIMAT0015062	1612192	http://www.mirdb.org/cgi-bin/target_detail.cgi?targetID=1612192	1012	53	http://www.mirdb.org/cgi-bin/mature_mir.cgi?name=hsa-miR-3182	BLCAP	10904	BLCAP, apoptosis inducing factor
hsa-miR-3182	MIMAT0015062	1612210	http://www.mirdb.org/cgi-bin/target_detail.cgi?targetID=1612210	1013	53	http://www.mirdb.org/cgi-bin/mature_mir.cgi?name=hsa-miR-3182	WTAP	9589	WT1 associated protein
hsa-miR-3182	MIMAT0015062	1612262	http://www.mirdb.org/cgi-bin/target_detail.cgi?targetID=1612262	1014	53	http://www.mirdb.org/cgi-bin/mature_mir.cgi?name=hsa-miR-3182	PRDM16	63976	PR/SET domain 16
hsa-miR-3182	MIMAT0015062	1612271	http://www.mirdb.org/cgi-bin/target_detail.cgi?targetID=1612271	1015	53	http://www.mirdb.org/cgi-bin/mature_mir.cgi?name=hsa-miR-3182	TNFSF15	9966	TNF superfamily member 15
hsa-miR-3182	MIMAT0015062	1612308	http://www.mirdb.org/cgi-bin/target_detail.cgi?targetID=1612308	1016	53	http://www.mirdb.org/cgi-bin/mature_mir.cgi?name=hsa-miR-3182	ENAH	55740	ENAH, actin regulator
hsa-miR-3182	MIMAT0015062	1612310	http://www.mirdb.org/cgi-bin/target_detail.cgi?targetID=1612310	1017	53	http://www.mirdb.org/cgi-bin/mature_mir.cgi?name=hsa-miR-3182	MGA	23269	MGA, MAX dimerization protein
hsa-miR-3182	MIMAT0015062	1612324	http://www.mirdb.org/cgi-bin/target_detail.cgi?targetID=1612324	1018	53	http://www.mirdb.org/cgi-bin/mature_mir.cgi?name=hsa-miR-3182	ZBTB37	84614	zinc finger and BTB domain containing 37
hsa-miR-3182	MIMAT0015062	1612330	http://www.mirdb.org/cgi-bin/target_detail.cgi?targetID=1612330	1019	53	http://www.mirdb.org/cgi-bin/mature_mir.cgi?name=hsa-miR-3182	CRLS1	54675	cardiolipin synthase 1
hsa-miR-3182	MIMAT0015062	1611285	http://www.mirdb.org/cgi-bin/target_detail.cgi?targetID=1611285	1020	52	http://www.mirdb.org/cgi-bin/mature_mir.cgi?name=hsa-miR-3182	PRR27	401137	proline rich 27
hsa-miR-3182	MIMAT0015062	1611301	http://www.mirdb.org/cgi-bin/target_detail.cgi?targetID=1611301	1021	52	http://www.mirdb.org/cgi-bin/mature_mir.cgi?name=hsa-miR-3182	RASEF	158158	RAS and EF-hand domain containing
hsa-miR-3182	MIMAT0015062	1611314	http://www.mirdb.org/cgi-bin/target_detail.cgi?targetID=1611314	1022	52	http://www.mirdb.org/cgi-bin/mature_mir.cgi?name=hsa-miR-3182	ATXN3	4287	ataxin 3
hsa-miR-3182	MIMAT0015062	1611419	http://www.mirdb.org/cgi-bin/target_detail.cgi?targetID=1611419	1023	52	http://www.mirdb.org/cgi-bin/mature_mir.cgi?name=hsa-miR-3182	ZBTB7A	51341	zinc finger and BTB domain containing 7A
hsa-miR-3182	MIMAT0015062	1611470	http://www.mirdb.org/cgi-bin/target_detail.cgi?targetID=1611470	1024	52	http://www.mirdb.org/cgi-bin/mature_mir.cgi?name=hsa-miR-3182	ENOSF1	55556	enolase superfamily member 1
hsa-miR-3182	MIMAT0015062	1611485	http://www.mirdb.org/cgi-bin/target_detail.cgi?targetID=1611485	1025	52	http://www.mirdb.org/cgi-bin/mature_mir.cgi?name=hsa-miR-3182	PALMD	54873	palmdelphin
hsa-miR-3182	MIMAT0015062	1611540	http://www.mirdb.org/cgi-bin/target_detail.cgi?targetID=1611540	1026	52	http://www.mirdb.org/cgi-bin/mature_mir.cgi?name=hsa-miR-3182	AIFM1	9131	apoptosis inducing factor mitochondria associated 1
hsa-miR-3182	MIMAT0015062	1611582	http://www.mirdb.org/cgi-bin/target_detail.cgi?targetID=1611582	1027	52	http://www.mirdb.org/cgi-bin/mature_mir.cgi?name=hsa-miR-3182	RNF122	79845	ring finger protein 122
hsa-miR-3182	MIMAT0015062	1611596	http://www.mirdb.org/cgi-bin/target_detail.cgi?targetID=1611596	1028	52	http://www.mirdb.org/cgi-bin/mature_mir.cgi?name=hsa-miR-3182	MTHFSD	64779	methenyltetrahydrofolate synthetase domain containing
hsa-miR-3182	MIMAT0015062	1611604	http://www.mirdb.org/cgi-bin/target_detail.cgi?targetID=1611604	1029	52	http://www.mirdb.org/cgi-bin/mature_mir.cgi?name=hsa-miR-3182	DNAJC5	80331	DnaJ heat shock protein family (Hsp40) member C5
hsa-miR-3182	MIMAT0015062	1611650	http://www.mirdb.org/cgi-bin/target_detail.cgi?targetID=1611650	1030	52	http://www.mirdb.org/cgi-bin/mature_mir.cgi?name=hsa-miR-3182	SAA2	6289	serum amyloid A2
hsa-miR-3182	MIMAT0015062	1611662	http://www.mirdb.org/cgi-bin/target_detail.cgi?targetID=1611662	1031	52	http://www.mirdb.org/cgi-bin/mature_mir.cgi?name=hsa-miR-3182	MTMR3	8897	myotubularin related protein 3
hsa-miR-3182	MIMAT0015062	1611694	http://www.mirdb.org/cgi-bin/target_detail.cgi?targetID=1611694	1032	52	http://www.mirdb.org/cgi-bin/mature_mir.cgi?name=hsa-miR-3182	CTNNA3	29119	catenin alpha 3
hsa-miR-3182	MIMAT0015062	1611738	http://www.mirdb.org/cgi-bin/target_detail.cgi?targetID=1611738	1033	52	http://www.mirdb.org/cgi-bin/mature_mir.cgi?name=hsa-miR-3182	KPNA4	3840	karyopherin subunit alpha 4
hsa-miR-3182	MIMAT0015062	1611800	http://www.mirdb.org/cgi-bin/target_detail.cgi?targetID=1611800	1034	52	http://www.mirdb.org/cgi-bin/mature_mir.cgi?name=hsa-miR-3182	MED13L	23389	mediator complex subunit 13 like
hsa-miR-3182	MIMAT0015062	1611822	http://www.mirdb.org/cgi-bin/target_detail.cgi?targetID=1611822	1035	52	http://www.mirdb.org/cgi-bin/mature_mir.cgi?name=hsa-miR-3182	MRPS5	64969	mitochondrial ribosomal protein S5
hsa-miR-3182	MIMAT0015062	1611837	http://www.mirdb.org/cgi-bin/target_detail.cgi?targetID=1611837	1036	52	http://www.mirdb.org/cgi-bin/mature_mir.cgi?name=hsa-miR-3182	ST3GAL6	10402	ST3 beta-galactoside alpha-2,3-sialyltransferase 6
hsa-miR-3182	MIMAT0015062	1611839	http://www.mirdb.org/cgi-bin/target_detail.cgi?targetID=1611839	1037	52	http://www.mirdb.org/cgi-bin/mature_mir.cgi?name=hsa-miR-3182	NBPF11	200030	NBPF member 11
hsa-miR-3182	MIMAT0015062	1611846	http://www.mirdb.org/cgi-bin/target_detail.cgi?targetID=1611846	1038	52	http://www.mirdb.org/cgi-bin/mature_mir.cgi?name=hsa-miR-3182	XRRA1	143570	X-ray radiation resistance associated 1
hsa-miR-3182	MIMAT0015062	1611886	http://www.mirdb.org/cgi-bin/target_detail.cgi?targetID=1611886	1039	52	http://www.mirdb.org/cgi-bin/mature_mir.cgi?name=hsa-miR-3182	KRTAP10-6	386674	keratin associated protein 10-6
hsa-miR-3182	MIMAT0015062	1611911	http://www.mirdb.org/cgi-bin/target_detail.cgi?targetID=1611911	1040	52	http://www.mirdb.org/cgi-bin/mature_mir.cgi?name=hsa-miR-3182	WNK3	65267	WNK lysine deficient protein kinase 3
hsa-miR-3182	MIMAT0015062	1611963	http://www.mirdb.org/cgi-bin/target_detail.cgi?targetID=1611963	1041	52	http://www.mirdb.org/cgi-bin/mature_mir.cgi?name=hsa-miR-3182	TMEM25	84866	transmembrane protein 25
hsa-miR-3182	MIMAT0015062	1611969	http://www.mirdb.org/cgi-bin/target_detail.cgi?targetID=1611969	1042	52	http://www.mirdb.org/cgi-bin/mature_mir.cgi?name=hsa-miR-3182	MIP	4284	major intrinsic protein of lens fiber
hsa-miR-3182	MIMAT0015062	1611973	http://www.mirdb.org/cgi-bin/target_detail.cgi?targetID=1611973	1043	52	http://www.mirdb.org/cgi-bin/mature_mir.cgi?name=hsa-miR-3182	MYO10	4651	myosin X
hsa-miR-3182	MIMAT0015062	1612017	http://www.mirdb.org/cgi-bin/target_detail.cgi?targetID=1612017	1044	52	http://www.mirdb.org/cgi-bin/mature_mir.cgi?name=hsa-miR-3182	MYO15A	51168	myosin XVA
hsa-miR-3182	MIMAT0015062	1612122	http://www.mirdb.org/cgi-bin/target_detail.cgi?targetID=1612122	1045	52	http://www.mirdb.org/cgi-bin/mature_mir.cgi?name=hsa-miR-3182	SLCO6A1	133482	solute carrier organic anion transporter family member 6A1
hsa-miR-3182	MIMAT0015062	1612127	http://www.mirdb.org/cgi-bin/target_detail.cgi?targetID=1612127	1046	52	http://www.mirdb.org/cgi-bin/mature_mir.cgi?name=hsa-miR-3182	ERG	2078	ETS transcription factor ERG
hsa-miR-3182	MIMAT0015062	1612139	http://www.mirdb.org/cgi-bin/target_detail.cgi?targetID=1612139	1047	52	http://www.mirdb.org/cgi-bin/mature_mir.cgi?name=hsa-miR-3182	NUDT16L1	84309	nudix hydrolase 16 like 1
hsa-miR-3182	MIMAT0015062	1612174	http://www.mirdb.org/cgi-bin/target_detail.cgi?targetID=1612174	1048	52	http://www.mirdb.org/cgi-bin/mature_mir.cgi?name=hsa-miR-3182	ARHGEF15	22899	Rho guanine nucleotide exchange factor 15
hsa-miR-3182	MIMAT0015062	1612185	http://www.mirdb.org/cgi-bin/target_detail.cgi?targetID=1612185	1049	52	http://www.mirdb.org/cgi-bin/mature_mir.cgi?name=hsa-miR-3182	CNOT4	4850	CCR4-NOT transcription complex subunit 4
hsa-miR-3182	MIMAT0015062	1612323	http://www.mirdb.org/cgi-bin/target_detail.cgi?targetID=1612323	1050	52	http://www.mirdb.org/cgi-bin/mature_mir.cgi?name=hsa-miR-3182	PPP6R2	9701	protein phosphatase 6 regulatory subunit 2
hsa-miR-3182	MIMAT0015062	1611265	http://www.mirdb.org/cgi-bin/target_detail.cgi?targetID=1611265	1051	51	http://www.mirdb.org/cgi-bin/mature_mir.cgi?name=hsa-miR-3182	SF3B5	83443	splicing factor 3b subunit 5
hsa-miR-3182	MIMAT0015062	1611298	http://www.mirdb.org/cgi-bin/target_detail.cgi?targetID=1611298	1052	51	http://www.mirdb.org/cgi-bin/mature_mir.cgi?name=hsa-miR-3182	SNX4	8723	sorting nexin 4
hsa-miR-3182	MIMAT0015062	1611311	http://www.mirdb.org/cgi-bin/target_detail.cgi?targetID=1611311	1053	51	http://www.mirdb.org/cgi-bin/mature_mir.cgi?name=hsa-miR-3182	PLEKHH2	130271	pleckstrin homology, MyTH4 and FERM domain containing H2
hsa-miR-3182	MIMAT0015062	1611337	http://www.mirdb.org/cgi-bin/target_detail.cgi?targetID=1611337	1054	51	http://www.mirdb.org/cgi-bin/mature_mir.cgi?name=hsa-miR-3182	HNRNPU	3192	heterogeneous nuclear ribonucleoprotein U
hsa-miR-3182	MIMAT0015062	1611388	http://www.mirdb.org/cgi-bin/target_detail.cgi?targetID=1611388	1055	51	http://www.mirdb.org/cgi-bin/mature_mir.cgi?name=hsa-miR-3182	PIP5K1A	8394	phosphatidylinositol-4-phosphate 5-kinase type 1 alpha
hsa-miR-3182	MIMAT0015062	1611423	http://www.mirdb.org/cgi-bin/target_detail.cgi?targetID=1611423	1056	51	http://www.mirdb.org/cgi-bin/mature_mir.cgi?name=hsa-miR-3182	ZDHHC3	51304	zinc finger DHHC-type containing 3
hsa-miR-3182	MIMAT0015062	1611438	http://www.mirdb.org/cgi-bin/target_detail.cgi?targetID=1611438	1057	51	http://www.mirdb.org/cgi-bin/mature_mir.cgi?name=hsa-miR-3182	NBN	4683	nibrin
hsa-miR-3182	MIMAT0015062	1611526	http://www.mirdb.org/cgi-bin/target_detail.cgi?targetID=1611526	1058	51	http://www.mirdb.org/cgi-bin/mature_mir.cgi?name=hsa-miR-3182	ARMC7	79637	armadillo repeat containing 7
hsa-miR-3182	MIMAT0015062	1611539	http://www.mirdb.org/cgi-bin/target_detail.cgi?targetID=1611539	1059	51	http://www.mirdb.org/cgi-bin/mature_mir.cgi?name=hsa-miR-3182	RUNX1	861	runt related transcription factor 1
hsa-miR-3182	MIMAT0015062	1611568	http://www.mirdb.org/cgi-bin/target_detail.cgi?targetID=1611568	1060	51	http://www.mirdb.org/cgi-bin/mature_mir.cgi?name=hsa-miR-3182	GOLGA8J	653073	golgin A8 family member J
hsa-miR-3182	MIMAT0015062	1611576	http://www.mirdb.org/cgi-bin/target_detail.cgi?targetID=1611576	1061	51	http://www.mirdb.org/cgi-bin/mature_mir.cgi?name=hsa-miR-3182	ICE2	79664	interactor of little elongation complex ELL subunit 2
hsa-miR-3182	MIMAT0015062	1611614	http://www.mirdb.org/cgi-bin/target_detail.cgi?targetID=1611614	1062	51	http://www.mirdb.org/cgi-bin/mature_mir.cgi?name=hsa-miR-3182	MYLK4	340156	myosin light chain kinase family member 4
hsa-miR-3182	MIMAT0015062	1611619	http://www.mirdb.org/cgi-bin/target_detail.cgi?targetID=1611619	1063	51	http://www.mirdb.org/cgi-bin/mature_mir.cgi?name=hsa-miR-3182	METTL25	84190	methyltransferase like 25
hsa-miR-3182	MIMAT0015062	1611622	http://www.mirdb.org/cgi-bin/target_detail.cgi?targetID=1611622	1064	51	http://www.mirdb.org/cgi-bin/mature_mir.cgi?name=hsa-miR-3182	GOLGA8H	728498	golgin A8 family member H
hsa-miR-3182	MIMAT0015062	1611625	http://www.mirdb.org/cgi-bin/target_detail.cgi?targetID=1611625	1065	51	http://www.mirdb.org/cgi-bin/mature_mir.cgi?name=hsa-miR-3182	KAT6A	7994	lysine acetyltransferase 6A
hsa-miR-3182	MIMAT0015062	1611634	http://www.mirdb.org/cgi-bin/target_detail.cgi?targetID=1611634	1066	51	http://www.mirdb.org/cgi-bin/mature_mir.cgi?name=hsa-miR-3182	XIRP1	165904	xin actin binding repeat containing 1
hsa-miR-3182	MIMAT0015062	1611671	http://www.mirdb.org/cgi-bin/target_detail.cgi?targetID=1611671	1067	51	http://www.mirdb.org/cgi-bin/mature_mir.cgi?name=hsa-miR-3182	AP1S2	8905	adaptor related protein complex 1 subunit sigma 2
hsa-miR-3182	MIMAT0015062	1611673	http://www.mirdb.org/cgi-bin/target_detail.cgi?targetID=1611673	1068	51	http://www.mirdb.org/cgi-bin/mature_mir.cgi?name=hsa-miR-3182	USP9X	8239	ubiquitin specific peptidase 9 X-linked
hsa-miR-3182	MIMAT0015062	1611714	http://www.mirdb.org/cgi-bin/target_detail.cgi?targetID=1611714	1069	51	http://www.mirdb.org/cgi-bin/mature_mir.cgi?name=hsa-miR-3182	LY6K	54742	lymphocyte antigen 6 family member K
hsa-miR-3182	MIMAT0015062	1611729	http://www.mirdb.org/cgi-bin/target_detail.cgi?targetID=1611729	1070	51	http://www.mirdb.org/cgi-bin/mature_mir.cgi?name=hsa-miR-3182	DCUN1D2	55208	defective in cullin neddylation 1 domain containing 2
hsa-miR-3182	MIMAT0015062	1611737	http://www.mirdb.org/cgi-bin/target_detail.cgi?targetID=1611737	1071	51	http://www.mirdb.org/cgi-bin/mature_mir.cgi?name=hsa-miR-3182	BSDC1	55108	BSD domain containing 1
hsa-miR-3182	MIMAT0015062	1611770	http://www.mirdb.org/cgi-bin/target_detail.cgi?targetID=1611770	1072	51	http://www.mirdb.org/cgi-bin/mature_mir.cgi?name=hsa-miR-3182	GOLGA8M	653720	golgin A8 family member M
hsa-miR-3182	MIMAT0015062	1611804	http://www.mirdb.org/cgi-bin/target_detail.cgi?targetID=1611804	1073	51	http://www.mirdb.org/cgi-bin/mature_mir.cgi?name=hsa-miR-3182	ZNF426	79088	zinc finger protein 426
hsa-miR-3182	MIMAT0015062	1611810	http://www.mirdb.org/cgi-bin/target_detail.cgi?targetID=1611810	1074	51	http://www.mirdb.org/cgi-bin/mature_mir.cgi?name=hsa-miR-3182	SYNJ2BP	55333	synaptojanin 2 binding protein
hsa-miR-3182	MIMAT0015062	1611824	http://www.mirdb.org/cgi-bin/target_detail.cgi?targetID=1611824	1075	51	http://www.mirdb.org/cgi-bin/mature_mir.cgi?name=hsa-miR-3182	CDCP1	64866	CUB domain containing protein 1
hsa-miR-3182	MIMAT0015062	1611828	http://www.mirdb.org/cgi-bin/target_detail.cgi?targetID=1611828	1076	51	http://www.mirdb.org/cgi-bin/mature_mir.cgi?name=hsa-miR-3182	RAB22A	57403	RAB22A, member RAS oncogene family
hsa-miR-3182	MIMAT0015062	1611906	http://www.mirdb.org/cgi-bin/target_detail.cgi?targetID=1611906	1077	51	http://www.mirdb.org/cgi-bin/mature_mir.cgi?name=hsa-miR-3182	GOLGA8O	728047	golgin A8 family member O
hsa-miR-3182	MIMAT0015062	1611934	http://www.mirdb.org/cgi-bin/target_detail.cgi?targetID=1611934	1078	51	http://www.mirdb.org/cgi-bin/mature_mir.cgi?name=hsa-miR-3182	VNN1	8876	vanin 1
hsa-miR-3182	MIMAT0015062	1611937	http://www.mirdb.org/cgi-bin/target_detail.cgi?targetID=1611937	1079	51	http://www.mirdb.org/cgi-bin/mature_mir.cgi?name=hsa-miR-3182	TMPRSS11D	9407	transmembrane serine protease 11D
hsa-miR-3182	MIMAT0015062	1611959	http://www.mirdb.org/cgi-bin/target_detail.cgi?targetID=1611959	1080	51	http://www.mirdb.org/cgi-bin/mature_mir.cgi?name=hsa-miR-3182	ARHGAP24	83478	Rho GTPase activating protein 24
hsa-miR-3182	MIMAT0015062	1611962	http://www.mirdb.org/cgi-bin/target_detail.cgi?targetID=1611962	1081	51	http://www.mirdb.org/cgi-bin/mature_mir.cgi?name=hsa-miR-3182	LYNX1	66004	Ly6/neurotoxin 1
hsa-miR-3182	MIMAT0015062	1611966	http://www.mirdb.org/cgi-bin/target_detail.cgi?targetID=1611966	1082	51	http://www.mirdb.org/cgi-bin/mature_mir.cgi?name=hsa-miR-3182	CYP2A13	1553	cytochrome P450 family 2 subfamily A member 13
hsa-miR-3182	MIMAT0015062	1611975	http://www.mirdb.org/cgi-bin/target_detail.cgi?targetID=1611975	1083	51	http://www.mirdb.org/cgi-bin/mature_mir.cgi?name=hsa-miR-3182	FIBIN	387758	fin bud initiation factor homolog
hsa-miR-3182	MIMAT0015062	1611986	http://www.mirdb.org/cgi-bin/target_detail.cgi?targetID=1611986	1084	51	http://www.mirdb.org/cgi-bin/mature_mir.cgi?name=hsa-miR-3182	ZNF649	65251	zinc finger protein 649
hsa-miR-3182	MIMAT0015062	1611996	http://www.mirdb.org/cgi-bin/target_detail.cgi?targetID=1611996	1085	51	http://www.mirdb.org/cgi-bin/mature_mir.cgi?name=hsa-miR-3182	PSME3	10197	proteasome activator subunit 3
hsa-miR-3182	MIMAT0015062	1612019	http://www.mirdb.org/cgi-bin/target_detail.cgi?targetID=1612019	1086	51	http://www.mirdb.org/cgi-bin/mature_mir.cgi?name=hsa-miR-3182	CCDC32	90416	coiled-coil domain containing 32
hsa-miR-3182	MIMAT0015062	1612054	http://www.mirdb.org/cgi-bin/target_detail.cgi?targetID=1612054	1087	51	http://www.mirdb.org/cgi-bin/mature_mir.cgi?name=hsa-miR-3182	ZNF253	56242	zinc finger protein 253
hsa-miR-3182	MIMAT0015062	1612092	http://www.mirdb.org/cgi-bin/target_detail.cgi?targetID=1612092	1088	51	http://www.mirdb.org/cgi-bin/mature_mir.cgi?name=hsa-miR-3182	AKAP6	9472	A-kinase anchoring protein 6
hsa-miR-3182	MIMAT0015062	1612103	http://www.mirdb.org/cgi-bin/target_detail.cgi?targetID=1612103	1089	51	http://www.mirdb.org/cgi-bin/mature_mir.cgi?name=hsa-miR-3182	PDZD2	23037	PDZ domain containing 2
hsa-miR-3182	MIMAT0015062	1612107	http://www.mirdb.org/cgi-bin/target_detail.cgi?targetID=1612107	1090	51	http://www.mirdb.org/cgi-bin/mature_mir.cgi?name=hsa-miR-3182	GOLGA8R	101059918	golgin A8 family member R
hsa-miR-3182	MIMAT0015062	1612175	http://www.mirdb.org/cgi-bin/target_detail.cgi?targetID=1612175	1091	51	http://www.mirdb.org/cgi-bin/mature_mir.cgi?name=hsa-miR-3182	KLHL3	26249	kelch like family member 3
hsa-miR-3182	MIMAT0015062	1612239	http://www.mirdb.org/cgi-bin/target_detail.cgi?targetID=1612239	1092	51	http://www.mirdb.org/cgi-bin/mature_mir.cgi?name=hsa-miR-3182	SMG1	23049	SMG1, nonsense mediated mRNA decay associated PI3K related kinase
hsa-miR-3182	MIMAT0015062	1612304	http://www.mirdb.org/cgi-bin/target_detail.cgi?targetID=1612304	1093	51	http://www.mirdb.org/cgi-bin/mature_mir.cgi?name=hsa-miR-3182	PTPN2	5771	protein tyrosine phosphatase, non-receptor type 2
hsa-miR-3182	MIMAT0015062	1612305	http://www.mirdb.org/cgi-bin/target_detail.cgi?targetID=1612305	1094	51	http://www.mirdb.org/cgi-bin/mature_mir.cgi?name=hsa-miR-3182	GOLGA8K	653125	golgin A8 family member K
hsa-miR-3182	MIMAT0015062	1612313	http://www.mirdb.org/cgi-bin/target_detail.cgi?targetID=1612313	1095	51	http://www.mirdb.org/cgi-bin/mature_mir.cgi?name=hsa-miR-3182	ADIPOR2	79602	adiponectin receptor 2
hsa-miR-3182	MIMAT0015062	1612350	http://www.mirdb.org/cgi-bin/target_detail.cgi?targetID=1612350	1096	51	http://www.mirdb.org/cgi-bin/mature_mir.cgi?name=hsa-miR-3182	GALNT13	114805	polypeptide N-acetylgalactosaminyltransferase 13
hsa-miR-3182	MIMAT0015062	1612360	http://www.mirdb.org/cgi-bin/target_detail.cgi?targetID=1612360	1097	51	http://www.mirdb.org/cgi-bin/mature_mir.cgi?name=hsa-miR-3182	ADAM22	53616	ADAM metallopeptidase domain 22
hsa-miR-3182	MIMAT0015062	1611271	http://www.mirdb.org/cgi-bin/target_detail.cgi?targetID=1611271	1098	50	http://www.mirdb.org/cgi-bin/mature_mir.cgi?name=hsa-miR-3182	ZNF285	26974	zinc finger protein 285
hsa-miR-3182	MIMAT0015062	1611308	http://www.mirdb.org/cgi-bin/target_detail.cgi?targetID=1611308	1099	50	http://www.mirdb.org/cgi-bin/mature_mir.cgi?name=hsa-miR-3182	RDH10	157506	retinol dehydrogenase 10
hsa-miR-3182	MIMAT0015062	1611380	http://www.mirdb.org/cgi-bin/target_detail.cgi?targetID=1611380	1100	50	http://www.mirdb.org/cgi-bin/mature_mir.cgi?name=hsa-miR-3182	SPECC1	92521	sperm antigen with calponin homology and coiled-coil domains 1
hsa-miR-3182	MIMAT0015062	1611383	http://www.mirdb.org/cgi-bin/target_detail.cgi?targetID=1611383	1101	50	http://www.mirdb.org/cgi-bin/mature_mir.cgi?name=hsa-miR-3182	ZCCHC4	29063	zinc finger CCHC-type containing 4
hsa-miR-3182	MIMAT0015062	1611391	http://www.mirdb.org/cgi-bin/target_detail.cgi?targetID=1611391	1102	50	http://www.mirdb.org/cgi-bin/mature_mir.cgi?name=hsa-miR-3182	LILRB5	10990	leukocyte immunoglobulin like receptor B5
hsa-miR-3182	MIMAT0015062	1611398	http://www.mirdb.org/cgi-bin/target_detail.cgi?targetID=1611398	1103	50	http://www.mirdb.org/cgi-bin/mature_mir.cgi?name=hsa-miR-3182	DCPS	28960	decapping enzyme, scavenger
hsa-miR-3182	MIMAT0015062	1611409	http://www.mirdb.org/cgi-bin/target_detail.cgi?targetID=1611409	1104	50	http://www.mirdb.org/cgi-bin/mature_mir.cgi?name=hsa-miR-3182	CC2D2A	57545	coiled-coil and C2 domain containing 2A
hsa-miR-3182	MIMAT0015062	1611414	http://www.mirdb.org/cgi-bin/target_detail.cgi?targetID=1611414	1105	50	http://www.mirdb.org/cgi-bin/mature_mir.cgi?name=hsa-miR-3182	GLS	2744	glutaminase
hsa-miR-3182	MIMAT0015062	1611430	http://www.mirdb.org/cgi-bin/target_detail.cgi?targetID=1611430	1106	50	http://www.mirdb.org/cgi-bin/mature_mir.cgi?name=hsa-miR-3182	SNTN	132203	sentan, cilia apical structure protein
hsa-miR-3182	MIMAT0015062	1611477	http://www.mirdb.org/cgi-bin/target_detail.cgi?targetID=1611477	1107	50	http://www.mirdb.org/cgi-bin/mature_mir.cgi?name=hsa-miR-3182	MYT1L	23040	myelin transcription factor 1 like
hsa-miR-3182	MIMAT0015062	1611483	http://www.mirdb.org/cgi-bin/target_detail.cgi?targetID=1611483	1108	50	http://www.mirdb.org/cgi-bin/mature_mir.cgi?name=hsa-miR-3182	SYT11	23208	synaptotagmin 11
hsa-miR-3182	MIMAT0015062	1611487	http://www.mirdb.org/cgi-bin/target_detail.cgi?targetID=1611487	1109	50	http://www.mirdb.org/cgi-bin/mature_mir.cgi?name=hsa-miR-3182	DICER1	23405	dicer 1, ribonuclease III
hsa-miR-3182	MIMAT0015062	1611519	http://www.mirdb.org/cgi-bin/target_detail.cgi?targetID=1611519	1110	50	http://www.mirdb.org/cgi-bin/mature_mir.cgi?name=hsa-miR-3182	LDHC	3948	lactate dehydrogenase C
hsa-miR-3182	MIMAT0015062	1611534	http://www.mirdb.org/cgi-bin/target_detail.cgi?targetID=1611534	1111	50	http://www.mirdb.org/cgi-bin/mature_mir.cgi?name=hsa-miR-3182	CCNE1	898	cyclin E1
hsa-miR-3182	MIMAT0015062	1611558	http://www.mirdb.org/cgi-bin/target_detail.cgi?targetID=1611558	1112	50	http://www.mirdb.org/cgi-bin/mature_mir.cgi?name=hsa-miR-3182	GORAB	92344	golgin, RAB6 interacting
hsa-miR-3182	MIMAT0015062	1611585	http://www.mirdb.org/cgi-bin/target_detail.cgi?targetID=1611585	1113	50	http://www.mirdb.org/cgi-bin/mature_mir.cgi?name=hsa-miR-3182	URB1	9875	URB1 ribosome biogenesis homolog
hsa-miR-3182	MIMAT0015062	1611640	http://www.mirdb.org/cgi-bin/target_detail.cgi?targetID=1611640	1114	50	http://www.mirdb.org/cgi-bin/mature_mir.cgi?name=hsa-miR-3182	FNBP1L	54874	formin binding protein 1 like
hsa-miR-3182	MIMAT0015062	1611684	http://www.mirdb.org/cgi-bin/target_detail.cgi?targetID=1611684	1115	50	http://www.mirdb.org/cgi-bin/mature_mir.cgi?name=hsa-miR-3182	GOLGA6C	653641	golgin A6 family member C
hsa-miR-3182	MIMAT0015062	1611693	http://www.mirdb.org/cgi-bin/target_detail.cgi?targetID=1611693	1116	50	http://www.mirdb.org/cgi-bin/mature_mir.cgi?name=hsa-miR-3182	CPLX2	10814	complexin 2
hsa-miR-3182	MIMAT0015062	1611720	http://www.mirdb.org/cgi-bin/target_detail.cgi?targetID=1611720	1117	50	http://www.mirdb.org/cgi-bin/mature_mir.cgi?name=hsa-miR-3182	KIAA1958	158405	KIAA1958
hsa-miR-3182	MIMAT0015062	1611762	http://www.mirdb.org/cgi-bin/target_detail.cgi?targetID=1611762	1118	50	http://www.mirdb.org/cgi-bin/mature_mir.cgi?name=hsa-miR-3182	DCTD	1635	dCMP deaminase
hsa-miR-3182	MIMAT0015062	1611813	http://www.mirdb.org/cgi-bin/target_detail.cgi?targetID=1611813	1119	50	http://www.mirdb.org/cgi-bin/mature_mir.cgi?name=hsa-miR-3182	ACTC1	70	actin, alpha, cardiac muscle 1
hsa-miR-3182	MIMAT0015062	1611851	http://www.mirdb.org/cgi-bin/target_detail.cgi?targetID=1611851	1120	50	http://www.mirdb.org/cgi-bin/mature_mir.cgi?name=hsa-miR-3182	PDE1A	5136	phosphodiesterase 1A
hsa-miR-3182	MIMAT0015062	1611863	http://www.mirdb.org/cgi-bin/target_detail.cgi?targetID=1611863	1121	50	http://www.mirdb.org/cgi-bin/mature_mir.cgi?name=hsa-miR-3182	IFNLR1	163702	interferon lambda receptor 1
hsa-miR-3182	MIMAT0015062	1611868	http://www.mirdb.org/cgi-bin/target_detail.cgi?targetID=1611868	1122	50	http://www.mirdb.org/cgi-bin/mature_mir.cgi?name=hsa-miR-3182	HS3ST4	9951	heparan sulfate-glucosamine 3-sulfotransferase 4
hsa-miR-3182	MIMAT0015062	1611878	http://www.mirdb.org/cgi-bin/target_detail.cgi?targetID=1611878	1123	50	http://www.mirdb.org/cgi-bin/mature_mir.cgi?name=hsa-miR-3182	KIAA0408	9729	KIAA0408
hsa-miR-3182	MIMAT0015062	1611895	http://www.mirdb.org/cgi-bin/target_detail.cgi?targetID=1611895	1124	50	http://www.mirdb.org/cgi-bin/mature_mir.cgi?name=hsa-miR-3182	KCNJ10	3766	potassium voltage-gated channel subfamily J member 10
hsa-miR-3182	MIMAT0015062	1611947	http://www.mirdb.org/cgi-bin/target_detail.cgi?targetID=1611947	1125	50	http://www.mirdb.org/cgi-bin/mature_mir.cgi?name=hsa-miR-3182	KLC4	89953	kinesin light chain 4
hsa-miR-3182	MIMAT0015062	1611958	http://www.mirdb.org/cgi-bin/target_detail.cgi?targetID=1611958	1126	50	http://www.mirdb.org/cgi-bin/mature_mir.cgi?name=hsa-miR-3182	ATP2C1	27032	ATPase secretory pathway Ca2+ transporting 1
hsa-miR-3182	MIMAT0015062	1612034	http://www.mirdb.org/cgi-bin/target_detail.cgi?targetID=1612034	1127	50	http://www.mirdb.org/cgi-bin/mature_mir.cgi?name=hsa-miR-3182	CCNF	899	cyclin F
hsa-miR-3182	MIMAT0015062	1612047	http://www.mirdb.org/cgi-bin/target_detail.cgi?targetID=1612047	1128	50	http://www.mirdb.org/cgi-bin/mature_mir.cgi?name=hsa-miR-3182	FAS	355	Fas cell surface death receptor
hsa-miR-3182	MIMAT0015062	1612201	http://www.mirdb.org/cgi-bin/target_detail.cgi?targetID=1612201	1129	50	http://www.mirdb.org/cgi-bin/mature_mir.cgi?name=hsa-miR-3182	MEGF11	84465	multiple EGF like domains 11
hsa-miR-3182	MIMAT0015062	1612290	http://www.mirdb.org/cgi-bin/target_detail.cgi?targetID=1612290	1130	50	http://www.mirdb.org/cgi-bin/mature_mir.cgi?name=hsa-miR-3182	GOLGA8N	643699	golgin A8 family member N
hsa-miR-3182	MIMAT0015062	1612306	http://www.mirdb.org/cgi-bin/target_detail.cgi?targetID=1612306	1131	50	http://www.mirdb.org/cgi-bin/mature_mir.cgi?name=hsa-miR-3182	SNAP29	9342	synaptosome associated protein 29
hsa-miR-3182	MIMAT0015062	1612309	http://www.mirdb.org/cgi-bin/target_detail.cgi?targetID=1612309	1132	50	http://www.mirdb.org/cgi-bin/mature_mir.cgi?name=hsa-miR-3182	CHST2	9435	carbohydrate sulfotransferase 2
hsa-miR-940	MIMAT0004983	683737	http://www.mirdb.org/cgi-bin/target_detail.cgi?targetID=683737	1	99	http://www.mirdb.org/cgi-bin/mature_mir.cgi?name=hsa-miR-940	THEM5	284486	thioesterase superfamily member 5
hsa-miR-940	MIMAT0004983	683773	http://www.mirdb.org/cgi-bin/target_detail.cgi?targetID=683773	2	99	http://www.mirdb.org/cgi-bin/mature_mir.cgi?name=hsa-miR-940	KIAA0355	9710	KIAA0355
hsa-miR-940	MIMAT0004983	684681	http://www.mirdb.org/cgi-bin/target_detail.cgi?targetID=684681	3	99	http://www.mirdb.org/cgi-bin/mature_mir.cgi?name=hsa-miR-940	RANBP10	57610	RAN binding protein 10
hsa-miR-940	MIMAT0004983	684034	http://www.mirdb.org/cgi-bin/target_detail.cgi?targetID=684034	4	98	http://www.mirdb.org/cgi-bin/mature_mir.cgi?name=hsa-miR-940	STMN2	11075	stathmin 2
hsa-miR-940	MIMAT0004983	684120	http://www.mirdb.org/cgi-bin/target_detail.cgi?targetID=684120	5	98	http://www.mirdb.org/cgi-bin/mature_mir.cgi?name=hsa-miR-940	MOB3B	79817	MOB kinase activator 3B
hsa-miR-940	MIMAT0004983	684140	http://www.mirdb.org/cgi-bin/target_detail.cgi?targetID=684140	6	98	http://www.mirdb.org/cgi-bin/mature_mir.cgi?name=hsa-miR-940	PDZRN3	23024	PDZ domain containing ring finger 3
hsa-miR-940	MIMAT0004983	683778	http://www.mirdb.org/cgi-bin/target_detail.cgi?targetID=683778	7	97	http://www.mirdb.org/cgi-bin/mature_mir.cgi?name=hsa-miR-940	ATXN1	6310	ataxin 1
hsa-miR-940	MIMAT0004983	683787	http://www.mirdb.org/cgi-bin/target_detail.cgi?targetID=683787	8	97	http://www.mirdb.org/cgi-bin/mature_mir.cgi?name=hsa-miR-940	CADM2	253559	cell adhesion molecule 2
hsa-miR-940	MIMAT0004983	684495	http://www.mirdb.org/cgi-bin/target_detail.cgi?targetID=684495	9	97	http://www.mirdb.org/cgi-bin/mature_mir.cgi?name=hsa-miR-940	CAMSAP2	23271	calmodulin regulated spectrin associated protein family member 2
hsa-miR-940	MIMAT0004983	684592	http://www.mirdb.org/cgi-bin/target_detail.cgi?targetID=684592	10	97	http://www.mirdb.org/cgi-bin/mature_mir.cgi?name=hsa-miR-940	KIAA0930	23313	KIAA0930
hsa-miR-940	MIMAT0004983	684648	http://www.mirdb.org/cgi-bin/target_detail.cgi?targetID=684648	11	97	http://www.mirdb.org/cgi-bin/mature_mir.cgi?name=hsa-miR-940	PTPN12	5782	protein tyrosine phosphatase, non-receptor type 12
hsa-miR-940	MIMAT0004983	684018	http://www.mirdb.org/cgi-bin/target_detail.cgi?targetID=684018	12	96	http://www.mirdb.org/cgi-bin/mature_mir.cgi?name=hsa-miR-940	ZNF609	23060	zinc finger protein 609
hsa-miR-940	MIMAT0004983	684589	http://www.mirdb.org/cgi-bin/target_detail.cgi?targetID=684589	13	96	http://www.mirdb.org/cgi-bin/mature_mir.cgi?name=hsa-miR-940	ANK1	286	ankyrin 1
hsa-miR-940	MIMAT0004983	684523	http://www.mirdb.org/cgi-bin/target_detail.cgi?targetID=684523	14	95	http://www.mirdb.org/cgi-bin/mature_mir.cgi?name=hsa-miR-940	TENT4A	11044	terminal nucleotidyltransferase 4A
hsa-miR-940	MIMAT0004983	684606	http://www.mirdb.org/cgi-bin/target_detail.cgi?targetID=684606	15	95	http://www.mirdb.org/cgi-bin/mature_mir.cgi?name=hsa-miR-940	ABCC5	10057	ATP binding cassette subfamily C member 5
hsa-miR-940	MIMAT0004983	683896	http://www.mirdb.org/cgi-bin/target_detail.cgi?targetID=683896	16	94	http://www.mirdb.org/cgi-bin/mature_mir.cgi?name=hsa-miR-940	XPO7	23039	exportin 7
hsa-miR-940	MIMAT0004983	683946	http://www.mirdb.org/cgi-bin/target_detail.cgi?targetID=683946	17	94	http://www.mirdb.org/cgi-bin/mature_mir.cgi?name=hsa-miR-940	PFKFB3	5209	6-phosphofructo-2-kinase/fructose-2,6-biphosphatase 3
hsa-miR-940	MIMAT0004983	684352	http://www.mirdb.org/cgi-bin/target_detail.cgi?targetID=684352	18	94	http://www.mirdb.org/cgi-bin/mature_mir.cgi?name=hsa-miR-940	GLG1	2734	golgi glycoprotein 1
hsa-miR-940	MIMAT0004983	684492	http://www.mirdb.org/cgi-bin/target_detail.cgi?targetID=684492	19	94	http://www.mirdb.org/cgi-bin/mature_mir.cgi?name=hsa-miR-940	HAPLN1	1404	hyaluronan and proteoglycan link protein 1
hsa-miR-940	MIMAT0004983	684513	http://www.mirdb.org/cgi-bin/target_detail.cgi?targetID=684513	20	94	http://www.mirdb.org/cgi-bin/mature_mir.cgi?name=hsa-miR-940	SSH2	85464	slingshot protein phosphatase 2
hsa-miR-940	MIMAT0004983	683700	http://www.mirdb.org/cgi-bin/target_detail.cgi?targetID=683700	21	93	http://www.mirdb.org/cgi-bin/mature_mir.cgi?name=hsa-miR-940	ZC4H2	55906	zinc finger C4H2-type containing
hsa-miR-940	MIMAT0004983	684081	http://www.mirdb.org/cgi-bin/target_detail.cgi?targetID=684081	22	93	http://www.mirdb.org/cgi-bin/mature_mir.cgi?name=hsa-miR-940	CCDC136	64753	coiled-coil domain containing 136
hsa-miR-940	MIMAT0004983	684379	http://www.mirdb.org/cgi-bin/target_detail.cgi?targetID=684379	23	93	http://www.mirdb.org/cgi-bin/mature_mir.cgi?name=hsa-miR-940	VDR	7421	vitamin D receptor
hsa-miR-940	MIMAT0004983	683678	http://www.mirdb.org/cgi-bin/target_detail.cgi?targetID=683678	24	92	http://www.mirdb.org/cgi-bin/mature_mir.cgi?name=hsa-miR-940	MAP3K9	4293	mitogen-activated protein kinase kinase kinase 9
hsa-miR-940	MIMAT0004983	683841	http://www.mirdb.org/cgi-bin/target_detail.cgi?targetID=683841	25	92	http://www.mirdb.org/cgi-bin/mature_mir.cgi?name=hsa-miR-940	MOSPD3	64598	motile sperm domain containing 3
hsa-miR-940	MIMAT0004983	683988	http://www.mirdb.org/cgi-bin/target_detail.cgi?targetID=683988	26	92	http://www.mirdb.org/cgi-bin/mature_mir.cgi?name=hsa-miR-940	SLC24A3	57419	solute carrier family 24 member 3
hsa-miR-940	MIMAT0004983	684175	http://www.mirdb.org/cgi-bin/target_detail.cgi?targetID=684175	27	92	http://www.mirdb.org/cgi-bin/mature_mir.cgi?name=hsa-miR-940	TRIO	7204	trio Rho guanine nucleotide exchange factor
hsa-miR-940	MIMAT0004983	684416	http://www.mirdb.org/cgi-bin/target_detail.cgi?targetID=684416	28	92	http://www.mirdb.org/cgi-bin/mature_mir.cgi?name=hsa-miR-940	RETREG2	79137	reticulophagy regulator family member 2
hsa-miR-940	MIMAT0004983	684432	http://www.mirdb.org/cgi-bin/target_detail.cgi?targetID=684432	29	92	http://www.mirdb.org/cgi-bin/mature_mir.cgi?name=hsa-miR-940	CBX5	23468	chromobox 5
hsa-miR-940	MIMAT0004983	684016	http://www.mirdb.org/cgi-bin/target_detail.cgi?targetID=684016	30	91	http://www.mirdb.org/cgi-bin/mature_mir.cgi?name=hsa-miR-940	GABBR2	9568	gamma-aminobutyric acid type B receptor subunit 2
hsa-miR-940	MIMAT0004983	684052	http://www.mirdb.org/cgi-bin/target_detail.cgi?targetID=684052	31	91	http://www.mirdb.org/cgi-bin/mature_mir.cgi?name=hsa-miR-940	PPFIA2	8499	PTPRF interacting protein alpha 2
hsa-miR-940	MIMAT0004983	684096	http://www.mirdb.org/cgi-bin/target_detail.cgi?targetID=684096	32	91	http://www.mirdb.org/cgi-bin/mature_mir.cgi?name=hsa-miR-940	ETF1	2107	eukaryotic translation termination factor 1
hsa-miR-940	MIMAT0004983	684099	http://www.mirdb.org/cgi-bin/target_detail.cgi?targetID=684099	33	91	http://www.mirdb.org/cgi-bin/mature_mir.cgi?name=hsa-miR-940	MFSD14B	84641	major facilitator superfamily domain containing 14B
hsa-miR-940	MIMAT0004983	684108	http://www.mirdb.org/cgi-bin/target_detail.cgi?targetID=684108	34	91	http://www.mirdb.org/cgi-bin/mature_mir.cgi?name=hsa-miR-940	DEPTOR	64798	DEP domain containing MTOR interacting protein
hsa-miR-940	MIMAT0004983	684194	http://www.mirdb.org/cgi-bin/target_detail.cgi?targetID=684194	35	91	http://www.mirdb.org/cgi-bin/mature_mir.cgi?name=hsa-miR-940	SLC12A6	9990	solute carrier family 12 member 6
hsa-miR-940	MIMAT0004983	684195	http://www.mirdb.org/cgi-bin/target_detail.cgi?targetID=684195	36	91	http://www.mirdb.org/cgi-bin/mature_mir.cgi?name=hsa-miR-940	HDGFL2	84717	HDGF like 2
hsa-miR-940	MIMAT0004983	684228	http://www.mirdb.org/cgi-bin/target_detail.cgi?targetID=684228	37	91	http://www.mirdb.org/cgi-bin/mature_mir.cgi?name=hsa-miR-940	SLC12A5	57468	solute carrier family 12 member 5
hsa-miR-940	MIMAT0004983	684364	http://www.mirdb.org/cgi-bin/target_detail.cgi?targetID=684364	38	91	http://www.mirdb.org/cgi-bin/mature_mir.cgi?name=hsa-miR-940	HLF	3131	HLF, PAR bZIP transcription factor
hsa-miR-940	MIMAT0004983	684388	http://www.mirdb.org/cgi-bin/target_detail.cgi?targetID=684388	39	91	http://www.mirdb.org/cgi-bin/mature_mir.cgi?name=hsa-miR-940	ANKRD63	100131244	ankyrin repeat domain 63
hsa-miR-940	MIMAT0004983	684473	http://www.mirdb.org/cgi-bin/target_detail.cgi?targetID=684473	40	91	http://www.mirdb.org/cgi-bin/mature_mir.cgi?name=hsa-miR-940	NHSL1	57224	NHS like 1
hsa-miR-940	MIMAT0004983	684481	http://www.mirdb.org/cgi-bin/target_detail.cgi?targetID=684481	41	91	http://www.mirdb.org/cgi-bin/mature_mir.cgi?name=hsa-miR-940	HMGN3	9324	high mobility group nucleosomal binding domain 3
hsa-miR-940	MIMAT0004983	684483	http://www.mirdb.org/cgi-bin/target_detail.cgi?targetID=684483	42	91	http://www.mirdb.org/cgi-bin/mature_mir.cgi?name=hsa-miR-940	CDK16	5127	cyclin dependent kinase 16
hsa-miR-940	MIMAT0004983	684497	http://www.mirdb.org/cgi-bin/target_detail.cgi?targetID=684497	43	91	http://www.mirdb.org/cgi-bin/mature_mir.cgi?name=hsa-miR-940	SPOCK2	9806	SPARC (osteonectin), cwcv and kazal like domains proteoglycan 2
hsa-miR-940	MIMAT0004983	684005	http://www.mirdb.org/cgi-bin/target_detail.cgi?targetID=684005	44	90	http://www.mirdb.org/cgi-bin/mature_mir.cgi?name=hsa-miR-940	ARF3	377	ADP ribosylation factor 3
hsa-miR-940	MIMAT0004983	684238	http://www.mirdb.org/cgi-bin/target_detail.cgi?targetID=684238	45	90	http://www.mirdb.org/cgi-bin/mature_mir.cgi?name=hsa-miR-940	RHOA	387	ras homolog family member A
hsa-miR-940	MIMAT0004983	684263	http://www.mirdb.org/cgi-bin/target_detail.cgi?targetID=684263	46	90	http://www.mirdb.org/cgi-bin/mature_mir.cgi?name=hsa-miR-940	ASXL1	171023	ASXL transcriptional regulator 1
hsa-miR-940	MIMAT0004983	684338	http://www.mirdb.org/cgi-bin/target_detail.cgi?targetID=684338	47	90	http://www.mirdb.org/cgi-bin/mature_mir.cgi?name=hsa-miR-940	ZBTB21	49854	zinc finger and BTB domain containing 21
hsa-miR-940	MIMAT0004983	684413	http://www.mirdb.org/cgi-bin/target_detail.cgi?targetID=684413	48	90	http://www.mirdb.org/cgi-bin/mature_mir.cgi?name=hsa-miR-940	ATP1B2	482	ATPase Na+/K+ transporting subunit beta 2
hsa-miR-940	MIMAT0004983	684531	http://www.mirdb.org/cgi-bin/target_detail.cgi?targetID=684531	49	90	http://www.mirdb.org/cgi-bin/mature_mir.cgi?name=hsa-miR-940	SCAMP2	10066	secretory carrier membrane protein 2
hsa-miR-940	MIMAT0004983	683725	http://www.mirdb.org/cgi-bin/target_detail.cgi?targetID=683725	50	89	http://www.mirdb.org/cgi-bin/mature_mir.cgi?name=hsa-miR-940	PGAM1	5223	phosphoglycerate mutase 1
hsa-miR-940	MIMAT0004983	683749	http://www.mirdb.org/cgi-bin/target_detail.cgi?targetID=683749	51	89	http://www.mirdb.org/cgi-bin/mature_mir.cgi?name=hsa-miR-940	SLC4A7	9497	solute carrier family 4 member 7
hsa-miR-940	MIMAT0004983	683852	http://www.mirdb.org/cgi-bin/target_detail.cgi?targetID=683852	52	89	http://www.mirdb.org/cgi-bin/mature_mir.cgi?name=hsa-miR-940	AMFR	267	autocrine motility factor receptor
hsa-miR-940	MIMAT0004983	683884	http://www.mirdb.org/cgi-bin/target_detail.cgi?targetID=683884	53	89	http://www.mirdb.org/cgi-bin/mature_mir.cgi?name=hsa-miR-940	PCCB	5096	propionyl-CoA carboxylase subunit beta
hsa-miR-940	MIMAT0004983	684009	http://www.mirdb.org/cgi-bin/target_detail.cgi?targetID=684009	54	89	http://www.mirdb.org/cgi-bin/mature_mir.cgi?name=hsa-miR-940	ZDHHC9	51114	zinc finger DHHC-type containing 9
hsa-miR-940	MIMAT0004983	684061	http://www.mirdb.org/cgi-bin/target_detail.cgi?targetID=684061	55	89	http://www.mirdb.org/cgi-bin/mature_mir.cgi?name=hsa-miR-940	SH2B3	10019	SH2B adaptor protein 3
hsa-miR-940	MIMAT0004983	684164	http://www.mirdb.org/cgi-bin/target_detail.cgi?targetID=684164	56	89	http://www.mirdb.org/cgi-bin/mature_mir.cgi?name=hsa-miR-940	C9orf152	401546	chromosome 9 open reading frame 152
hsa-miR-940	MIMAT0004983	684347	http://www.mirdb.org/cgi-bin/target_detail.cgi?targetID=684347	57	89	http://www.mirdb.org/cgi-bin/mature_mir.cgi?name=hsa-miR-940	NFASC	23114	neurofascin
hsa-miR-940	MIMAT0004983	684350	http://www.mirdb.org/cgi-bin/target_detail.cgi?targetID=684350	58	89	http://www.mirdb.org/cgi-bin/mature_mir.cgi?name=hsa-miR-940	MLEC	9761	malectin
hsa-miR-940	MIMAT0004983	684411	http://www.mirdb.org/cgi-bin/target_detail.cgi?targetID=684411	59	89	http://www.mirdb.org/cgi-bin/mature_mir.cgi?name=hsa-miR-940	BACH2	60468	BTB domain and CNC homolog 2
hsa-miR-940	MIMAT0004983	684420	http://www.mirdb.org/cgi-bin/target_detail.cgi?targetID=684420	60	89	http://www.mirdb.org/cgi-bin/mature_mir.cgi?name=hsa-miR-940	SNPH	9751	syntaphilin
hsa-miR-940	MIMAT0004983	684433	http://www.mirdb.org/cgi-bin/target_detail.cgi?targetID=684433	61	89	http://www.mirdb.org/cgi-bin/mature_mir.cgi?name=hsa-miR-940	STX2	2054	syntaxin 2
hsa-miR-940	MIMAT0004983	684590	http://www.mirdb.org/cgi-bin/target_detail.cgi?targetID=684590	62	89	http://www.mirdb.org/cgi-bin/mature_mir.cgi?name=hsa-miR-940	ANKS1B	56899	ankyrin repeat and sterile alpha motif domain containing 1B
hsa-miR-940	MIMAT0004983	683721	http://www.mirdb.org/cgi-bin/target_detail.cgi?targetID=683721	63	88	http://www.mirdb.org/cgi-bin/mature_mir.cgi?name=hsa-miR-940	COL5A3	50509	collagen type V alpha 3 chain
hsa-miR-940	MIMAT0004983	683788	http://www.mirdb.org/cgi-bin/target_detail.cgi?targetID=683788	64	88	http://www.mirdb.org/cgi-bin/mature_mir.cgi?name=hsa-miR-940	MAPKBP1	23005	mitogen-activated protein kinase binding protein 1
hsa-miR-940	MIMAT0004983	683793	http://www.mirdb.org/cgi-bin/target_detail.cgi?targetID=683793	65	88	http://www.mirdb.org/cgi-bin/mature_mir.cgi?name=hsa-miR-940	AP1M2	10053	adaptor related protein complex 1 subunit mu 2
hsa-miR-940	MIMAT0004983	683975	http://www.mirdb.org/cgi-bin/target_detail.cgi?targetID=683975	66	88	http://www.mirdb.org/cgi-bin/mature_mir.cgi?name=hsa-miR-940	MBOAT2	129642	membrane bound O-acyltransferase domain containing 2
hsa-miR-940	MIMAT0004983	683983	http://www.mirdb.org/cgi-bin/target_detail.cgi?targetID=683983	67	88	http://www.mirdb.org/cgi-bin/mature_mir.cgi?name=hsa-miR-940	VANGL1	81839	VANGL planar cell polarity protein 1
hsa-miR-940	MIMAT0004983	684026	http://www.mirdb.org/cgi-bin/target_detail.cgi?targetID=684026	68	88	http://www.mirdb.org/cgi-bin/mature_mir.cgi?name=hsa-miR-940	ZBTB47	92999	zinc finger and BTB domain containing 47
hsa-miR-940	MIMAT0004983	684054	http://www.mirdb.org/cgi-bin/target_detail.cgi?targetID=684054	69	88	http://www.mirdb.org/cgi-bin/mature_mir.cgi?name=hsa-miR-940	USP9X	8239	ubiquitin specific peptidase 9 X-linked
hsa-miR-940	MIMAT0004983	684173	http://www.mirdb.org/cgi-bin/target_detail.cgi?targetID=684173	70	88	http://www.mirdb.org/cgi-bin/mature_mir.cgi?name=hsa-miR-940	WIPF3	644150	WAS/WASL interacting protein family member 3
hsa-miR-940	MIMAT0004983	684460	http://www.mirdb.org/cgi-bin/target_detail.cgi?targetID=684460	71	88	http://www.mirdb.org/cgi-bin/mature_mir.cgi?name=hsa-miR-940	YPEL1	29799	yippee like 1
hsa-miR-940	MIMAT0004983	684524	http://www.mirdb.org/cgi-bin/target_detail.cgi?targetID=684524	72	88	http://www.mirdb.org/cgi-bin/mature_mir.cgi?name=hsa-miR-940	GUF1	60558	GUF1 homolog, GTPase
hsa-miR-940	MIMAT0004983	684546	http://www.mirdb.org/cgi-bin/target_detail.cgi?targetID=684546	73	88	http://www.mirdb.org/cgi-bin/mature_mir.cgi?name=hsa-miR-940	VCL	7414	vinculin
hsa-miR-940	MIMAT0004983	684650	http://www.mirdb.org/cgi-bin/target_detail.cgi?targetID=684650	74	88	http://www.mirdb.org/cgi-bin/mature_mir.cgi?name=hsa-miR-940	EFNA1	1942	ephrin A1
hsa-miR-940	MIMAT0004983	684657	http://www.mirdb.org/cgi-bin/target_detail.cgi?targetID=684657	75	88	http://www.mirdb.org/cgi-bin/mature_mir.cgi?name=hsa-miR-940	HS3ST3B1	9953	heparan sulfate-glucosamine 3-sulfotransferase 3B1
hsa-miR-940	MIMAT0004983	683696	http://www.mirdb.org/cgi-bin/target_detail.cgi?targetID=683696	76	87	http://www.mirdb.org/cgi-bin/mature_mir.cgi?name=hsa-miR-940	ST8SIA2	8128	ST8 alpha-N-acetyl-neuraminide alpha-2,8-sialyltransferase 2
hsa-miR-940	MIMAT0004983	683754	http://www.mirdb.org/cgi-bin/target_detail.cgi?targetID=683754	77	87	http://www.mirdb.org/cgi-bin/mature_mir.cgi?name=hsa-miR-940	TNR	7143	tenascin R
hsa-miR-940	MIMAT0004983	683769	http://www.mirdb.org/cgi-bin/target_detail.cgi?targetID=683769	78	87	http://www.mirdb.org/cgi-bin/mature_mir.cgi?name=hsa-miR-940	ADAMTSL4	54507	ADAMTS like 4
hsa-miR-940	MIMAT0004983	683779	http://www.mirdb.org/cgi-bin/target_detail.cgi?targetID=683779	79	87	http://www.mirdb.org/cgi-bin/mature_mir.cgi?name=hsa-miR-940	GRIP2	80852	glutamate receptor interacting protein 2
hsa-miR-940	MIMAT0004983	683815	http://www.mirdb.org/cgi-bin/target_detail.cgi?targetID=683815	80	87	http://www.mirdb.org/cgi-bin/mature_mir.cgi?name=hsa-miR-940	PDXK	8566	pyridoxal kinase
hsa-miR-940	MIMAT0004983	683834	http://www.mirdb.org/cgi-bin/target_detail.cgi?targetID=683834	81	87	http://www.mirdb.org/cgi-bin/mature_mir.cgi?name=hsa-miR-940	TOM1L2	146691	target of myb1 like 2 membrane trafficking protein
hsa-miR-940	MIMAT0004983	684025	http://www.mirdb.org/cgi-bin/target_detail.cgi?targetID=684025	82	87	http://www.mirdb.org/cgi-bin/mature_mir.cgi?name=hsa-miR-940	RAB3C	115827	RAB3C, member RAS oncogene family
hsa-miR-940	MIMAT0004983	684066	http://www.mirdb.org/cgi-bin/target_detail.cgi?targetID=684066	83	87	http://www.mirdb.org/cgi-bin/mature_mir.cgi?name=hsa-miR-940	DIP2B	57609	disco interacting protein 2 homolog B
hsa-miR-940	MIMAT0004983	684076	http://www.mirdb.org/cgi-bin/target_detail.cgi?targetID=684076	84	87	http://www.mirdb.org/cgi-bin/mature_mir.cgi?name=hsa-miR-940	NDUFB4	4710	NADH:ubiquinone oxidoreductase subunit B4
hsa-miR-940	MIMAT0004983	684091	http://www.mirdb.org/cgi-bin/target_detail.cgi?targetID=684091	85	87	http://www.mirdb.org/cgi-bin/mature_mir.cgi?name=hsa-miR-940	PRKN	5071	parkin RBR E3 ubiquitin protein ligase
hsa-miR-940	MIMAT0004983	684160	http://www.mirdb.org/cgi-bin/target_detail.cgi?targetID=684160	86	87	http://www.mirdb.org/cgi-bin/mature_mir.cgi?name=hsa-miR-940	LIFR	3977	LIF receptor alpha
hsa-miR-940	MIMAT0004983	684391	http://www.mirdb.org/cgi-bin/target_detail.cgi?targetID=684391	87	87	http://www.mirdb.org/cgi-bin/mature_mir.cgi?name=hsa-miR-940	TAF9B	51616	TATA-box binding protein associated factor 9b
hsa-miR-940	MIMAT0004983	684603	http://www.mirdb.org/cgi-bin/target_detail.cgi?targetID=684603	88	87	http://www.mirdb.org/cgi-bin/mature_mir.cgi?name=hsa-miR-940	ETV6	2120	ETS variant 6
hsa-miR-940	MIMAT0004983	684663	http://www.mirdb.org/cgi-bin/target_detail.cgi?targetID=684663	89	87	http://www.mirdb.org/cgi-bin/mature_mir.cgi?name=hsa-miR-940	PITPNM2	57605	phosphatidylinositol transfer protein membrane associated 2
hsa-miR-940	MIMAT0004983	683734	http://www.mirdb.org/cgi-bin/target_detail.cgi?targetID=683734	90	86	http://www.mirdb.org/cgi-bin/mature_mir.cgi?name=hsa-miR-940	KIF18B	146909	kinesin family member 18B
hsa-miR-940	MIMAT0004983	683820	http://www.mirdb.org/cgi-bin/target_detail.cgi?targetID=683820	91	86	http://www.mirdb.org/cgi-bin/mature_mir.cgi?name=hsa-miR-940	SIRPB1	10326	signal regulatory protein beta 1
hsa-miR-940	MIMAT0004983	683822	http://www.mirdb.org/cgi-bin/target_detail.cgi?targetID=683822	92	86	http://www.mirdb.org/cgi-bin/mature_mir.cgi?name=hsa-miR-940	DCAF10	79269	DDB1 and CUL4 associated factor 10
hsa-miR-940	MIMAT0004983	683961	http://www.mirdb.org/cgi-bin/target_detail.cgi?targetID=683961	93	86	http://www.mirdb.org/cgi-bin/mature_mir.cgi?name=hsa-miR-940	VGLL4	9686	vestigial like family member 4
hsa-miR-940	MIMAT0004983	683985	http://www.mirdb.org/cgi-bin/target_detail.cgi?targetID=683985	94	86	http://www.mirdb.org/cgi-bin/mature_mir.cgi?name=hsa-miR-940	FAM104B	90736	family with sequence similarity 104 member B
hsa-miR-940	MIMAT0004983	684074	http://www.mirdb.org/cgi-bin/target_detail.cgi?targetID=684074	95	86	http://www.mirdb.org/cgi-bin/mature_mir.cgi?name=hsa-miR-940	CTNNA3	29119	catenin alpha 3
hsa-miR-940	MIMAT0004983	684102	http://www.mirdb.org/cgi-bin/target_detail.cgi?targetID=684102	96	86	http://www.mirdb.org/cgi-bin/mature_mir.cgi?name=hsa-miR-940	SH3PXD2B	285590	SH3 and PX domains 2B
hsa-miR-940	MIMAT0004983	684218	http://www.mirdb.org/cgi-bin/target_detail.cgi?targetID=684218	97	86	http://www.mirdb.org/cgi-bin/mature_mir.cgi?name=hsa-miR-940	IRGQ	126298	immunity related GTPase Q
hsa-miR-940	MIMAT0004983	684230	http://www.mirdb.org/cgi-bin/target_detail.cgi?targetID=684230	98	86	http://www.mirdb.org/cgi-bin/mature_mir.cgi?name=hsa-miR-940	TMEM201	199953	transmembrane protein 201
hsa-miR-940	MIMAT0004983	684242	http://www.mirdb.org/cgi-bin/target_detail.cgi?targetID=684242	99	86	http://www.mirdb.org/cgi-bin/mature_mir.cgi?name=hsa-miR-940	SLC25A37	51312	solute carrier family 25 member 37
hsa-miR-940	MIMAT0004983	684262	http://www.mirdb.org/cgi-bin/target_detail.cgi?targetID=684262	100	86	http://www.mirdb.org/cgi-bin/mature_mir.cgi?name=hsa-miR-940	NUCKS1	64710	nuclear casein kinase and cyclin dependent kinase substrate 1
hsa-miR-940	MIMAT0004983	684272	http://www.mirdb.org/cgi-bin/target_detail.cgi?targetID=684272	101	86	http://www.mirdb.org/cgi-bin/mature_mir.cgi?name=hsa-miR-940	EI24	9538	EI24, autophagy associated transmembrane protein
hsa-miR-940	MIMAT0004983	684334	http://www.mirdb.org/cgi-bin/target_detail.cgi?targetID=684334	102	86	http://www.mirdb.org/cgi-bin/mature_mir.cgi?name=hsa-miR-940	NF2	4771	neurofibromin 2
hsa-miR-940	MIMAT0004983	684351	http://www.mirdb.org/cgi-bin/target_detail.cgi?targetID=684351	103	86	http://www.mirdb.org/cgi-bin/mature_mir.cgi?name=hsa-miR-940	THY1	7070	Thy-1 cell surface antigen
hsa-miR-940	MIMAT0004983	684383	http://www.mirdb.org/cgi-bin/target_detail.cgi?targetID=684383	104	86	http://www.mirdb.org/cgi-bin/mature_mir.cgi?name=hsa-miR-940	COPS7B	64708	COP9 signalosome subunit 7B
hsa-miR-940	MIMAT0004983	684386	http://www.mirdb.org/cgi-bin/target_detail.cgi?targetID=684386	105	86	http://www.mirdb.org/cgi-bin/mature_mir.cgi?name=hsa-miR-940	RAB9B	51209	RAB9B, member RAS oncogene family
hsa-miR-940	MIMAT0004983	684402	http://www.mirdb.org/cgi-bin/target_detail.cgi?targetID=684402	106	86	http://www.mirdb.org/cgi-bin/mature_mir.cgi?name=hsa-miR-940	PARD3B	117583	par-3 family cell polarity regulator beta
hsa-miR-940	MIMAT0004983	684544	http://www.mirdb.org/cgi-bin/target_detail.cgi?targetID=684544	107	86	http://www.mirdb.org/cgi-bin/mature_mir.cgi?name=hsa-miR-940	KCND2	3751	potassium voltage-gated channel subfamily D member 2
hsa-miR-940	MIMAT0004983	684545	http://www.mirdb.org/cgi-bin/target_detail.cgi?targetID=684545	108	86	http://www.mirdb.org/cgi-bin/mature_mir.cgi?name=hsa-miR-940	FHIT	2272	fragile histidine triad
hsa-miR-940	MIMAT0004983	684567	http://www.mirdb.org/cgi-bin/target_detail.cgi?targetID=684567	109	86	http://www.mirdb.org/cgi-bin/mature_mir.cgi?name=hsa-miR-940	ICMT	23463	isoprenylcysteine carboxyl methyltransferase
hsa-miR-940	MIMAT0004983	684591	http://www.mirdb.org/cgi-bin/target_detail.cgi?targetID=684591	110	86	http://www.mirdb.org/cgi-bin/mature_mir.cgi?name=hsa-miR-940	SOX6	55553	SRY-box 6
hsa-miR-940	MIMAT0004983	683816	http://www.mirdb.org/cgi-bin/target_detail.cgi?targetID=683816	111	85	http://www.mirdb.org/cgi-bin/mature_mir.cgi?name=hsa-miR-940	ARHGAP1	392	Rho GTPase activating protein 1
hsa-miR-940	MIMAT0004983	684035	http://www.mirdb.org/cgi-bin/target_detail.cgi?targetID=684035	112	85	http://www.mirdb.org/cgi-bin/mature_mir.cgi?name=hsa-miR-940	SCN4A	6329	sodium voltage-gated channel alpha subunit 4
hsa-miR-940	MIMAT0004983	684083	http://www.mirdb.org/cgi-bin/target_detail.cgi?targetID=684083	113	85	http://www.mirdb.org/cgi-bin/mature_mir.cgi?name=hsa-miR-940	SSR1	6745	signal sequence receptor subunit 1
hsa-miR-940	MIMAT0004983	684136	http://www.mirdb.org/cgi-bin/target_detail.cgi?targetID=684136	114	85	http://www.mirdb.org/cgi-bin/mature_mir.cgi?name=hsa-miR-940	LINGO1	84894	leucine rich repeat and Ig domain containing 1
hsa-miR-940	MIMAT0004983	684201	http://www.mirdb.org/cgi-bin/target_detail.cgi?targetID=684201	115	85	http://www.mirdb.org/cgi-bin/mature_mir.cgi?name=hsa-miR-940	NSD1	64324	nuclear receptor binding SET domain protein 1
hsa-miR-940	MIMAT0004983	684300	http://www.mirdb.org/cgi-bin/target_detail.cgi?targetID=684300	116	85	http://www.mirdb.org/cgi-bin/mature_mir.cgi?name=hsa-miR-940	TBL1Y	90665	transducin beta like 1 Y-linked
hsa-miR-940	MIMAT0004983	684336	http://www.mirdb.org/cgi-bin/target_detail.cgi?targetID=684336	117	85	http://www.mirdb.org/cgi-bin/mature_mir.cgi?name=hsa-miR-940	CKMT2	1160	creatine kinase, mitochondrial 2
hsa-miR-940	MIMAT0004983	684387	http://www.mirdb.org/cgi-bin/target_detail.cgi?targetID=684387	118	85	http://www.mirdb.org/cgi-bin/mature_mir.cgi?name=hsa-miR-940	SLC24A2	25769	solute carrier family 24 member 2
hsa-miR-940	MIMAT0004983	684683	http://www.mirdb.org/cgi-bin/target_detail.cgi?targetID=684683	119	85	http://www.mirdb.org/cgi-bin/mature_mir.cgi?name=hsa-miR-940	LHPP	64077	phospholysine phosphohistidine inorganic pyrophosphate phosphatase
hsa-miR-940	MIMAT0004983	683751	http://www.mirdb.org/cgi-bin/target_detail.cgi?targetID=683751	120	84	http://www.mirdb.org/cgi-bin/mature_mir.cgi?name=hsa-miR-940	FBXL20	84961	F-box and leucine rich repeat protein 20
hsa-miR-940	MIMAT0004983	683760	http://www.mirdb.org/cgi-bin/target_detail.cgi?targetID=683760	121	84	http://www.mirdb.org/cgi-bin/mature_mir.cgi?name=hsa-miR-940	SLC30A7	148867	solute carrier family 30 member 7
hsa-miR-940	MIMAT0004983	683814	http://www.mirdb.org/cgi-bin/target_detail.cgi?targetID=683814	122	84	http://www.mirdb.org/cgi-bin/mature_mir.cgi?name=hsa-miR-940	RNF169	254225	ring finger protein 169
hsa-miR-940	MIMAT0004983	683823	http://www.mirdb.org/cgi-bin/target_detail.cgi?targetID=683823	123	84	http://www.mirdb.org/cgi-bin/mature_mir.cgi?name=hsa-miR-940	CASTOR2	729438	cytosolic arginine sensor for mTORC1 subunit 2
hsa-miR-940	MIMAT0004983	683826	http://www.mirdb.org/cgi-bin/target_detail.cgi?targetID=683826	124	84	http://www.mirdb.org/cgi-bin/mature_mir.cgi?name=hsa-miR-940	FAM227A	646851	family with sequence similarity 227 member A
hsa-miR-940	MIMAT0004983	683952	http://www.mirdb.org/cgi-bin/target_detail.cgi?targetID=683952	125	84	http://www.mirdb.org/cgi-bin/mature_mir.cgi?name=hsa-miR-940	NR4A3	8013	nuclear receptor subfamily 4 group A member 3
hsa-miR-940	MIMAT0004983	684382	http://www.mirdb.org/cgi-bin/target_detail.cgi?targetID=684382	126	84	http://www.mirdb.org/cgi-bin/mature_mir.cgi?name=hsa-miR-940	TEAD3	7005	TEA domain transcription factor 3
hsa-miR-940	MIMAT0004983	684494	http://www.mirdb.org/cgi-bin/target_detail.cgi?targetID=684494	127	84	http://www.mirdb.org/cgi-bin/mature_mir.cgi?name=hsa-miR-940	STIM1	6786	stromal interaction molecule 1
hsa-miR-940	MIMAT0004983	684529	http://www.mirdb.org/cgi-bin/target_detail.cgi?targetID=684529	128	84	http://www.mirdb.org/cgi-bin/mature_mir.cgi?name=hsa-miR-940	NCOA4	8031	nuclear receptor coactivator 4
hsa-miR-940	MIMAT0004983	684582	http://www.mirdb.org/cgi-bin/target_detail.cgi?targetID=684582	129	84	http://www.mirdb.org/cgi-bin/mature_mir.cgi?name=hsa-miR-940	MAVS	57506	mitochondrial antiviral signaling protein
hsa-miR-940	MIMAT0004983	684680	http://www.mirdb.org/cgi-bin/target_detail.cgi?targetID=684680	130	84	http://www.mirdb.org/cgi-bin/mature_mir.cgi?name=hsa-miR-940	MORN4	118812	MORN repeat containing 4
hsa-miR-940	MIMAT0004983	683666	http://www.mirdb.org/cgi-bin/target_detail.cgi?targetID=683666	131	83	http://www.mirdb.org/cgi-bin/mature_mir.cgi?name=hsa-miR-940	CD300LG	146894	CD300 molecule like family member g
hsa-miR-940	MIMAT0004983	683693	http://www.mirdb.org/cgi-bin/target_detail.cgi?targetID=683693	132	83	http://www.mirdb.org/cgi-bin/mature_mir.cgi?name=hsa-miR-940	FSTL4	23105	follistatin like 4
hsa-miR-940	MIMAT0004983	683794	http://www.mirdb.org/cgi-bin/target_detail.cgi?targetID=683794	133	83	http://www.mirdb.org/cgi-bin/mature_mir.cgi?name=hsa-miR-940	NECTIN1	5818	nectin cell adhesion molecule 1
hsa-miR-940	MIMAT0004983	683833	http://www.mirdb.org/cgi-bin/target_detail.cgi?targetID=683833	134	83	http://www.mirdb.org/cgi-bin/mature_mir.cgi?name=hsa-miR-940	KCNA1	3736	potassium voltage-gated channel subfamily A member 1
hsa-miR-940	MIMAT0004983	683915	http://www.mirdb.org/cgi-bin/target_detail.cgi?targetID=683915	135	83	http://www.mirdb.org/cgi-bin/mature_mir.cgi?name=hsa-miR-940	ESRRG	2104	estrogen related receptor gamma
hsa-miR-940	MIMAT0004983	683951	http://www.mirdb.org/cgi-bin/target_detail.cgi?targetID=683951	136	83	http://www.mirdb.org/cgi-bin/mature_mir.cgi?name=hsa-miR-940	IQCJ-SCHIP1	100505385	IQCJ-SCHIP1 readthrough
hsa-miR-940	MIMAT0004983	683982	http://www.mirdb.org/cgi-bin/target_detail.cgi?targetID=683982	137	83	http://www.mirdb.org/cgi-bin/mature_mir.cgi?name=hsa-miR-940	CNOT2	4848	CCR4-NOT transcription complex subunit 2
hsa-miR-940	MIMAT0004983	684021	http://www.mirdb.org/cgi-bin/target_detail.cgi?targetID=684021	138	83	http://www.mirdb.org/cgi-bin/mature_mir.cgi?name=hsa-miR-940	CCDC80	151887	coiled-coil domain containing 80
hsa-miR-940	MIMAT0004983	684053	http://www.mirdb.org/cgi-bin/target_detail.cgi?targetID=684053	139	83	http://www.mirdb.org/cgi-bin/mature_mir.cgi?name=hsa-miR-940	ZNF672	79894	zinc finger protein 672
hsa-miR-940	MIMAT0004983	684064	http://www.mirdb.org/cgi-bin/target_detail.cgi?targetID=684064	140	83	http://www.mirdb.org/cgi-bin/mature_mir.cgi?name=hsa-miR-940	CBFA2T2	9139	CBFA2/RUNX1 translocation partner 2
hsa-miR-940	MIMAT0004983	684117	http://www.mirdb.org/cgi-bin/target_detail.cgi?targetID=684117	141	83	http://www.mirdb.org/cgi-bin/mature_mir.cgi?name=hsa-miR-940	PDE3A	5139	phosphodiesterase 3A
hsa-miR-940	MIMAT0004983	684128	http://www.mirdb.org/cgi-bin/target_detail.cgi?targetID=684128	142	83	http://www.mirdb.org/cgi-bin/mature_mir.cgi?name=hsa-miR-940	PACS2	23241	phosphofurin acidic cluster sorting protein 2
hsa-miR-940	MIMAT0004983	684202	http://www.mirdb.org/cgi-bin/target_detail.cgi?targetID=684202	143	83	http://www.mirdb.org/cgi-bin/mature_mir.cgi?name=hsa-miR-940	JPH4	84502	junctophilin 4
hsa-miR-940	MIMAT0004983	684290	http://www.mirdb.org/cgi-bin/target_detail.cgi?targetID=684290	144	83	http://www.mirdb.org/cgi-bin/mature_mir.cgi?name=hsa-miR-940	TRIM33	51592	tripartite motif containing 33
hsa-miR-940	MIMAT0004983	684298	http://www.mirdb.org/cgi-bin/target_detail.cgi?targetID=684298	145	83	http://www.mirdb.org/cgi-bin/mature_mir.cgi?name=hsa-miR-940	PCBD2	84105	pterin-4 alpha-carbinolamine dehydratase 2
hsa-miR-940	MIMAT0004983	684299	http://www.mirdb.org/cgi-bin/target_detail.cgi?targetID=684299	146	83	http://www.mirdb.org/cgi-bin/mature_mir.cgi?name=hsa-miR-940	ZNF592	9640	zinc finger protein 592
hsa-miR-940	MIMAT0004983	684359	http://www.mirdb.org/cgi-bin/target_detail.cgi?targetID=684359	147	83	http://www.mirdb.org/cgi-bin/mature_mir.cgi?name=hsa-miR-940	PPM1M	132160	protein phosphatase, Mg2+/Mn2+ dependent 1M
hsa-miR-940	MIMAT0004983	684594	http://www.mirdb.org/cgi-bin/target_detail.cgi?targetID=684594	148	83	http://www.mirdb.org/cgi-bin/mature_mir.cgi?name=hsa-miR-940	CFL2	1073	cofilin 2
hsa-miR-940	MIMAT0004983	683709	http://www.mirdb.org/cgi-bin/target_detail.cgi?targetID=683709	149	82	http://www.mirdb.org/cgi-bin/mature_mir.cgi?name=hsa-miR-940	BAIAP2	10458	BAI1 associated protein 2
hsa-miR-940	MIMAT0004983	683905	http://www.mirdb.org/cgi-bin/target_detail.cgi?targetID=683905	150	82	http://www.mirdb.org/cgi-bin/mature_mir.cgi?name=hsa-miR-940	C2orf68	388969	chromosome 2 open reading frame 68
hsa-miR-940	MIMAT0004983	684022	http://www.mirdb.org/cgi-bin/target_detail.cgi?targetID=684022	151	82	http://www.mirdb.org/cgi-bin/mature_mir.cgi?name=hsa-miR-940	PIM2	11040	Pim-2 proto-oncogene, serine/threonine kinase
hsa-miR-940	MIMAT0004983	684057	http://www.mirdb.org/cgi-bin/target_detail.cgi?targetID=684057	152	82	http://www.mirdb.org/cgi-bin/mature_mir.cgi?name=hsa-miR-940	VIPAS39	63894	VPS33B interacting protein, apical-basolateral polarity regulator, spe-39 homolog
hsa-miR-940	MIMAT0004983	684063	http://www.mirdb.org/cgi-bin/target_detail.cgi?targetID=684063	153	82	http://www.mirdb.org/cgi-bin/mature_mir.cgi?name=hsa-miR-940	PEA15	8682	proliferation and apoptosis adaptor protein 15
hsa-miR-940	MIMAT0004983	684267	http://www.mirdb.org/cgi-bin/target_detail.cgi?targetID=684267	154	82	http://www.mirdb.org/cgi-bin/mature_mir.cgi?name=hsa-miR-940	SV2B	9899	synaptic vesicle glycoprotein 2B
hsa-miR-940	MIMAT0004983	684344	http://www.mirdb.org/cgi-bin/target_detail.cgi?targetID=684344	155	82	http://www.mirdb.org/cgi-bin/mature_mir.cgi?name=hsa-miR-940	MYO15A	51168	myosin XVA
hsa-miR-940	MIMAT0004983	684361	http://www.mirdb.org/cgi-bin/target_detail.cgi?targetID=684361	156	82	http://www.mirdb.org/cgi-bin/mature_mir.cgi?name=hsa-miR-940	STEAP2	261729	STEAP2 metalloreductase
hsa-miR-940	MIMAT0004983	684486	http://www.mirdb.org/cgi-bin/target_detail.cgi?targetID=684486	157	82	http://www.mirdb.org/cgi-bin/mature_mir.cgi?name=hsa-miR-940	RANGAP1	5905	Ran GTPase activating protein 1
hsa-miR-940	MIMAT0004983	684528	http://www.mirdb.org/cgi-bin/target_detail.cgi?targetID=684528	158	82	http://www.mirdb.org/cgi-bin/mature_mir.cgi?name=hsa-miR-940	GPR153	387509	G protein-coupled receptor 153
hsa-miR-940	MIMAT0004983	684625	http://www.mirdb.org/cgi-bin/target_detail.cgi?targetID=684625	159	82	http://www.mirdb.org/cgi-bin/mature_mir.cgi?name=hsa-miR-940	MYPOP	339344	Myb related transcription factor, partner of profilin
hsa-miR-940	MIMAT0004983	684658	http://www.mirdb.org/cgi-bin/target_detail.cgi?targetID=684658	160	82	http://www.mirdb.org/cgi-bin/mature_mir.cgi?name=hsa-miR-940	CACNA1B	774	calcium voltage-gated channel subunit alpha1 B
hsa-miR-940	MIMAT0004983	683759	http://www.mirdb.org/cgi-bin/target_detail.cgi?targetID=683759	161	81	http://www.mirdb.org/cgi-bin/mature_mir.cgi?name=hsa-miR-940	FAM47E-STBD1	100631383	FAM47E-STBD1 readthrough
hsa-miR-940	MIMAT0004983	683849	http://www.mirdb.org/cgi-bin/target_detail.cgi?targetID=683849	162	81	http://www.mirdb.org/cgi-bin/mature_mir.cgi?name=hsa-miR-940	YWHAQ	10971	tyrosine 3-monooxygenase/tryptophan 5-monooxygenase activation protein theta
hsa-miR-940	MIMAT0004983	684166	http://www.mirdb.org/cgi-bin/target_detail.cgi?targetID=684166	163	81	http://www.mirdb.org/cgi-bin/mature_mir.cgi?name=hsa-miR-940	FAM120C	54954	family with sequence similarity 120C
hsa-miR-940	MIMAT0004983	684213	http://www.mirdb.org/cgi-bin/target_detail.cgi?targetID=684213	164	81	http://www.mirdb.org/cgi-bin/mature_mir.cgi?name=hsa-miR-940	POU4F1	5457	POU class 4 homeobox 1
hsa-miR-940	MIMAT0004983	684240	http://www.mirdb.org/cgi-bin/target_detail.cgi?targetID=684240	165	81	http://www.mirdb.org/cgi-bin/mature_mir.cgi?name=hsa-miR-940	SLC43A2	124935	solute carrier family 43 member 2
hsa-miR-940	MIMAT0004983	684363	http://www.mirdb.org/cgi-bin/target_detail.cgi?targetID=684363	166	81	http://www.mirdb.org/cgi-bin/mature_mir.cgi?name=hsa-miR-940	NR6A1	2649	nuclear receptor subfamily 6 group A member 1
hsa-miR-940	MIMAT0004983	684399	http://www.mirdb.org/cgi-bin/target_detail.cgi?targetID=684399	167	81	http://www.mirdb.org/cgi-bin/mature_mir.cgi?name=hsa-miR-940	CAPZA1	829	capping actin protein of muscle Z-line subunit alpha 1
hsa-miR-940	MIMAT0004983	684406	http://www.mirdb.org/cgi-bin/target_detail.cgi?targetID=684406	168	81	http://www.mirdb.org/cgi-bin/mature_mir.cgi?name=hsa-miR-940	STARD3	10948	StAR related lipid transfer domain containing 3
hsa-miR-940	MIMAT0004983	684470	http://www.mirdb.org/cgi-bin/target_detail.cgi?targetID=684470	169	81	http://www.mirdb.org/cgi-bin/mature_mir.cgi?name=hsa-miR-940	ZNF608	57507	zinc finger protein 608
hsa-miR-940	MIMAT0004983	684532	http://www.mirdb.org/cgi-bin/target_detail.cgi?targetID=684532	170	81	http://www.mirdb.org/cgi-bin/mature_mir.cgi?name=hsa-miR-940	RAB35	11021	RAB35, member RAS oncogene family
hsa-miR-940	MIMAT0004983	683728	http://www.mirdb.org/cgi-bin/target_detail.cgi?targetID=683728	171	80	http://www.mirdb.org/cgi-bin/mature_mir.cgi?name=hsa-miR-940	ASPHD2	57168	aspartate beta-hydroxylase domain containing 2
hsa-miR-940	MIMAT0004983	683735	http://www.mirdb.org/cgi-bin/target_detail.cgi?targetID=683735	172	80	http://www.mirdb.org/cgi-bin/mature_mir.cgi?name=hsa-miR-940	ZMAT3	64393	zinc finger matrin-type 3
hsa-miR-940	MIMAT0004983	683741	http://www.mirdb.org/cgi-bin/target_detail.cgi?targetID=683741	173	80	http://www.mirdb.org/cgi-bin/mature_mir.cgi?name=hsa-miR-940	TRAF6	7189	TNF receptor associated factor 6
hsa-miR-940	MIMAT0004983	683843	http://www.mirdb.org/cgi-bin/target_detail.cgi?targetID=683843	174	80	http://www.mirdb.org/cgi-bin/mature_mir.cgi?name=hsa-miR-940	CSF1	1435	colony stimulating factor 1
hsa-miR-940	MIMAT0004983	684042	http://www.mirdb.org/cgi-bin/target_detail.cgi?targetID=684042	175	80	http://www.mirdb.org/cgi-bin/mature_mir.cgi?name=hsa-miR-940	TMCC1	23023	transmembrane and coiled-coil domain family 1
hsa-miR-940	MIMAT0004983	684109	http://www.mirdb.org/cgi-bin/target_detail.cgi?targetID=684109	176	80	http://www.mirdb.org/cgi-bin/mature_mir.cgi?name=hsa-miR-940	SEMA3F	6405	semaphorin 3F
hsa-miR-940	MIMAT0004983	684110	http://www.mirdb.org/cgi-bin/target_detail.cgi?targetID=684110	177	80	http://www.mirdb.org/cgi-bin/mature_mir.cgi?name=hsa-miR-940	WSB2	55884	WD repeat and SOCS box containing 2
hsa-miR-940	MIMAT0004983	684309	http://www.mirdb.org/cgi-bin/target_detail.cgi?targetID=684309	178	80	http://www.mirdb.org/cgi-bin/mature_mir.cgi?name=hsa-miR-940	RAD54L2	23132	RAD54 like 2
hsa-miR-940	MIMAT0004983	684414	http://www.mirdb.org/cgi-bin/target_detail.cgi?targetID=684414	179	80	http://www.mirdb.org/cgi-bin/mature_mir.cgi?name=hsa-miR-940	HEATR1	55127	HEAT repeat containing 1
hsa-miR-940	MIMAT0004983	684455	http://www.mirdb.org/cgi-bin/target_detail.cgi?targetID=684455	180	80	http://www.mirdb.org/cgi-bin/mature_mir.cgi?name=hsa-miR-940	GYPE	2996	glycophorin E (MNS blood group)
hsa-miR-940	MIMAT0004983	684553	http://www.mirdb.org/cgi-bin/target_detail.cgi?targetID=684553	181	80	http://www.mirdb.org/cgi-bin/mature_mir.cgi?name=hsa-miR-940	SPTY2D1	144108	SPT2 chromatin protein domain containing 1
hsa-miR-940	MIMAT0004983	684570	http://www.mirdb.org/cgi-bin/target_detail.cgi?targetID=684570	182	80	http://www.mirdb.org/cgi-bin/mature_mir.cgi?name=hsa-miR-940	TUB	7275	tubby bipartite transcription factor
hsa-miR-940	MIMAT0004983	684627	http://www.mirdb.org/cgi-bin/target_detail.cgi?targetID=684627	183	80	http://www.mirdb.org/cgi-bin/mature_mir.cgi?name=hsa-miR-940	MACC1	346389	MET transcriptional regulator MACC1
hsa-miR-940	MIMAT0004983	684633	http://www.mirdb.org/cgi-bin/target_detail.cgi?targetID=684633	184	80	http://www.mirdb.org/cgi-bin/mature_mir.cgi?name=hsa-miR-940	MAPK8IP1	9479	mitogen-activated protein kinase 8 interacting protein 1
hsa-miR-940	MIMAT0004983	684644	http://www.mirdb.org/cgi-bin/target_detail.cgi?targetID=684644	185	80	http://www.mirdb.org/cgi-bin/mature_mir.cgi?name=hsa-miR-940	PIK3AP1	118788	phosphoinositide-3-kinase adaptor protein 1
hsa-miR-940	MIMAT0004983	684652	http://www.mirdb.org/cgi-bin/target_detail.cgi?targetID=684652	186	80	http://www.mirdb.org/cgi-bin/mature_mir.cgi?name=hsa-miR-940	SYS1	90196	SYS1, golgi trafficking protein
hsa-miR-940	MIMAT0004983	683702	http://www.mirdb.org/cgi-bin/target_detail.cgi?targetID=683702	187	79	http://www.mirdb.org/cgi-bin/mature_mir.cgi?name=hsa-miR-940	ZNF490	57474	zinc finger protein 490
hsa-miR-940	MIMAT0004983	683736	http://www.mirdb.org/cgi-bin/target_detail.cgi?targetID=683736	188	79	http://www.mirdb.org/cgi-bin/mature_mir.cgi?name=hsa-miR-940	TRIM29	23650	tripartite motif containing 29
hsa-miR-940	MIMAT0004983	683875	http://www.mirdb.org/cgi-bin/target_detail.cgi?targetID=683875	189	79	http://www.mirdb.org/cgi-bin/mature_mir.cgi?name=hsa-miR-940	KDM2A	22992	lysine demethylase 2A
hsa-miR-940	MIMAT0004983	684113	http://www.mirdb.org/cgi-bin/target_detail.cgi?targetID=684113	190	79	http://www.mirdb.org/cgi-bin/mature_mir.cgi?name=hsa-miR-940	PMEPA1	56937	prostate transmembrane protein, androgen induced 1
hsa-miR-940	MIMAT0004983	684130	http://www.mirdb.org/cgi-bin/target_detail.cgi?targetID=684130	191	79	http://www.mirdb.org/cgi-bin/mature_mir.cgi?name=hsa-miR-940	KCNMA1	3778	potassium calcium-activated channel subfamily M alpha 1
hsa-miR-940	MIMAT0004983	684159	http://www.mirdb.org/cgi-bin/target_detail.cgi?targetID=684159	192	79	http://www.mirdb.org/cgi-bin/mature_mir.cgi?name=hsa-miR-940	ARPP19	10776	cAMP regulated phosphoprotein 19
hsa-miR-940	MIMAT0004983	684214	http://www.mirdb.org/cgi-bin/target_detail.cgi?targetID=684214	193	79	http://www.mirdb.org/cgi-bin/mature_mir.cgi?name=hsa-miR-940	DLST	1743	dihydrolipoamide S-succinyltransferase
hsa-miR-940	MIMAT0004983	684472	http://www.mirdb.org/cgi-bin/target_detail.cgi?targetID=684472	194	79	http://www.mirdb.org/cgi-bin/mature_mir.cgi?name=hsa-miR-940	SIRPG	55423	signal regulatory protein gamma
hsa-miR-940	MIMAT0004983	684515	http://www.mirdb.org/cgi-bin/target_detail.cgi?targetID=684515	195	79	http://www.mirdb.org/cgi-bin/mature_mir.cgi?name=hsa-miR-940	C8orf37	157657	chromosome 8 open reading frame 37
hsa-miR-940	MIMAT0004983	684569	http://www.mirdb.org/cgi-bin/target_detail.cgi?targetID=684569	196	79	http://www.mirdb.org/cgi-bin/mature_mir.cgi?name=hsa-miR-940	ATE1	11101	arginyltransferase 1
hsa-miR-940	MIMAT0004983	684600	http://www.mirdb.org/cgi-bin/target_detail.cgi?targetID=684600	197	79	http://www.mirdb.org/cgi-bin/mature_mir.cgi?name=hsa-miR-940	TRAF3IP3	80342	TRAF3 interacting protein 3
hsa-miR-940	MIMAT0004983	684640	http://www.mirdb.org/cgi-bin/target_detail.cgi?targetID=684640	198	79	http://www.mirdb.org/cgi-bin/mature_mir.cgi?name=hsa-miR-940	SLC25A4	291	solute carrier family 25 member 4
hsa-miR-940	MIMAT0004983	684679	http://www.mirdb.org/cgi-bin/target_detail.cgi?targetID=684679	199	79	http://www.mirdb.org/cgi-bin/mature_mir.cgi?name=hsa-miR-940	TMEM170A	124491	transmembrane protein 170A
hsa-miR-940	MIMAT0004983	683682	http://www.mirdb.org/cgi-bin/target_detail.cgi?targetID=683682	200	78	http://www.mirdb.org/cgi-bin/mature_mir.cgi?name=hsa-miR-940	FXYD2	486	FXYD domain containing ion transport regulator 2
hsa-miR-940	MIMAT0004983	683783	http://www.mirdb.org/cgi-bin/target_detail.cgi?targetID=683783	201	78	http://www.mirdb.org/cgi-bin/mature_mir.cgi?name=hsa-miR-940	CRAMP1	57585	cramped chromatin regulator homolog 1
hsa-miR-940	MIMAT0004983	683791	http://www.mirdb.org/cgi-bin/target_detail.cgi?targetID=683791	202	78	http://www.mirdb.org/cgi-bin/mature_mir.cgi?name=hsa-miR-940	FXYD6-FXYD2	100533181	FXYD6-FXYD2 readthrough
hsa-miR-940	MIMAT0004983	683872	http://www.mirdb.org/cgi-bin/target_detail.cgi?targetID=683872	203	78	http://www.mirdb.org/cgi-bin/mature_mir.cgi?name=hsa-miR-940	ZFHX2	85446	zinc finger homeobox 2
hsa-miR-940	MIMAT0004983	683955	http://www.mirdb.org/cgi-bin/target_detail.cgi?targetID=683955	204	78	http://www.mirdb.org/cgi-bin/mature_mir.cgi?name=hsa-miR-940	ASB6	140459	ankyrin repeat and SOCS box containing 6
hsa-miR-940	MIMAT0004983	683994	http://www.mirdb.org/cgi-bin/target_detail.cgi?targetID=683994	205	78	http://www.mirdb.org/cgi-bin/mature_mir.cgi?name=hsa-miR-940	CSTF3	1479	cleavage stimulation factor subunit 3
hsa-miR-940	MIMAT0004983	684043	http://www.mirdb.org/cgi-bin/target_detail.cgi?targetID=684043	206	78	http://www.mirdb.org/cgi-bin/mature_mir.cgi?name=hsa-miR-940	SUPT6H	6830	SPT6 homolog, histone chaperone
hsa-miR-940	MIMAT0004983	684301	http://www.mirdb.org/cgi-bin/target_detail.cgi?targetID=684301	207	78	http://www.mirdb.org/cgi-bin/mature_mir.cgi?name=hsa-miR-940	PRMT5	10419	protein arginine methyltransferase 5
hsa-miR-940	MIMAT0004983	684602	http://www.mirdb.org/cgi-bin/target_detail.cgi?targetID=684602	208	78	http://www.mirdb.org/cgi-bin/mature_mir.cgi?name=hsa-miR-940	CDIPT	10423	CDP-diacylglycerol--inositol 3-phosphatidyltransferase
hsa-miR-940	MIMAT0004983	684672	http://www.mirdb.org/cgi-bin/target_detail.cgi?targetID=684672	209	78	http://www.mirdb.org/cgi-bin/mature_mir.cgi?name=hsa-miR-940	TIMM50	92609	translocase of inner mitochondrial membrane 50
hsa-miR-940	MIMAT0004983	683679	http://www.mirdb.org/cgi-bin/target_detail.cgi?targetID=683679	210	77	http://www.mirdb.org/cgi-bin/mature_mir.cgi?name=hsa-miR-940	DPF1	8193	double PHD fingers 1
hsa-miR-940	MIMAT0004983	683691	http://www.mirdb.org/cgi-bin/target_detail.cgi?targetID=683691	211	77	http://www.mirdb.org/cgi-bin/mature_mir.cgi?name=hsa-miR-940	CORO1C	23603	coronin 1C
hsa-miR-940	MIMAT0004983	683711	http://www.mirdb.org/cgi-bin/target_detail.cgi?targetID=683711	212	77	http://www.mirdb.org/cgi-bin/mature_mir.cgi?name=hsa-miR-940	PTP4A2	8073	protein tyrosine phosphatase type IVA, member 2
hsa-miR-940	MIMAT0004983	683810	http://www.mirdb.org/cgi-bin/target_detail.cgi?targetID=683810	213	77	http://www.mirdb.org/cgi-bin/mature_mir.cgi?name=hsa-miR-940	ERI1	90459	exoribonuclease 1
hsa-miR-940	MIMAT0004983	684041	http://www.mirdb.org/cgi-bin/target_detail.cgi?targetID=684041	214	77	http://www.mirdb.org/cgi-bin/mature_mir.cgi?name=hsa-miR-940	SLC37A4	2542	solute carrier family 37 member 4
hsa-miR-940	MIMAT0004983	684200	http://www.mirdb.org/cgi-bin/target_detail.cgi?targetID=684200	215	77	http://www.mirdb.org/cgi-bin/mature_mir.cgi?name=hsa-miR-940	CNTNAP1	8506	contactin associated protein 1
hsa-miR-940	MIMAT0004983	684279	http://www.mirdb.org/cgi-bin/target_detail.cgi?targetID=684279	216	77	http://www.mirdb.org/cgi-bin/mature_mir.cgi?name=hsa-miR-940	CS	1431	citrate synthase
hsa-miR-940	MIMAT0004983	684296	http://www.mirdb.org/cgi-bin/target_detail.cgi?targetID=684296	217	77	http://www.mirdb.org/cgi-bin/mature_mir.cgi?name=hsa-miR-940	WSCD2	9671	WSC domain containing 2
hsa-miR-940	MIMAT0004983	684333	http://www.mirdb.org/cgi-bin/target_detail.cgi?targetID=684333	218	77	http://www.mirdb.org/cgi-bin/mature_mir.cgi?name=hsa-miR-940	CDC42EP3	10602	CDC42 effector protein 3
hsa-miR-940	MIMAT0004983	684365	http://www.mirdb.org/cgi-bin/target_detail.cgi?targetID=684365	219	77	http://www.mirdb.org/cgi-bin/mature_mir.cgi?name=hsa-miR-940	TANC2	26115	tetratricopeptide repeat, ankyrin repeat and coiled-coil containing 2
hsa-miR-940	MIMAT0004983	684418	http://www.mirdb.org/cgi-bin/target_detail.cgi?targetID=684418	220	77	http://www.mirdb.org/cgi-bin/mature_mir.cgi?name=hsa-miR-940	SAMD4B	55095	sterile alpha motif domain containing 4B
hsa-miR-940	MIMAT0004983	684442	http://www.mirdb.org/cgi-bin/target_detail.cgi?targetID=684442	221	77	http://www.mirdb.org/cgi-bin/mature_mir.cgi?name=hsa-miR-940	RPS6KB1	6198	ribosomal protein S6 kinase B1
hsa-miR-940	MIMAT0004983	684447	http://www.mirdb.org/cgi-bin/target_detail.cgi?targetID=684447	222	77	http://www.mirdb.org/cgi-bin/mature_mir.cgi?name=hsa-miR-940	SLC25A45	283130	solute carrier family 25 member 45
hsa-miR-940	MIMAT0004983	684509	http://www.mirdb.org/cgi-bin/target_detail.cgi?targetID=684509	223	77	http://www.mirdb.org/cgi-bin/mature_mir.cgi?name=hsa-miR-940	RIMS4	140730	regulating synaptic membrane exocytosis 4
hsa-miR-940	MIMAT0004983	683719	http://www.mirdb.org/cgi-bin/target_detail.cgi?targetID=683719	224	76	http://www.mirdb.org/cgi-bin/mature_mir.cgi?name=hsa-miR-940	ZC3H6	376940	zinc finger CCCH-type containing 6
hsa-miR-940	MIMAT0004983	683720	http://www.mirdb.org/cgi-bin/target_detail.cgi?targetID=683720	225	76	http://www.mirdb.org/cgi-bin/mature_mir.cgi?name=hsa-miR-940	CPNE8	144402	copine 8
hsa-miR-940	MIMAT0004983	683727	http://www.mirdb.org/cgi-bin/target_detail.cgi?targetID=683727	226	76	http://www.mirdb.org/cgi-bin/mature_mir.cgi?name=hsa-miR-940	VASH1	22846	vasohibin 1
hsa-miR-940	MIMAT0004983	683758	http://www.mirdb.org/cgi-bin/target_detail.cgi?targetID=683758	227	76	http://www.mirdb.org/cgi-bin/mature_mir.cgi?name=hsa-miR-940	PDE7A	5150	phosphodiesterase 7A
hsa-miR-940	MIMAT0004983	683802	http://www.mirdb.org/cgi-bin/target_detail.cgi?targetID=683802	228	76	http://www.mirdb.org/cgi-bin/mature_mir.cgi?name=hsa-miR-940	ALDH6A1	4329	aldehyde dehydrogenase 6 family member A1
hsa-miR-940	MIMAT0004983	683840	http://www.mirdb.org/cgi-bin/target_detail.cgi?targetID=683840	229	76	http://www.mirdb.org/cgi-bin/mature_mir.cgi?name=hsa-miR-940	ZDHHC3	51304	zinc finger DHHC-type containing 3
hsa-miR-940	MIMAT0004983	683851	http://www.mirdb.org/cgi-bin/target_detail.cgi?targetID=683851	230	76	http://www.mirdb.org/cgi-bin/mature_mir.cgi?name=hsa-miR-940	IGDCC4	57722	immunoglobulin superfamily DCC subclass member 4
hsa-miR-940	MIMAT0004983	683867	http://www.mirdb.org/cgi-bin/target_detail.cgi?targetID=683867	231	76	http://www.mirdb.org/cgi-bin/mature_mir.cgi?name=hsa-miR-940	PIP4K2C	79837	phosphatidylinositol-5-phosphate 4-kinase type 2 gamma
hsa-miR-940	MIMAT0004983	683972	http://www.mirdb.org/cgi-bin/target_detail.cgi?targetID=683972	232	76	http://www.mirdb.org/cgi-bin/mature_mir.cgi?name=hsa-miR-940	KIF21B	23046	kinesin family member 21B
hsa-miR-940	MIMAT0004983	684050	http://www.mirdb.org/cgi-bin/target_detail.cgi?targetID=684050	233	76	http://www.mirdb.org/cgi-bin/mature_mir.cgi?name=hsa-miR-940	PDE2A	5138	phosphodiesterase 2A
hsa-miR-940	MIMAT0004983	684121	http://www.mirdb.org/cgi-bin/target_detail.cgi?targetID=684121	234	76	http://www.mirdb.org/cgi-bin/mature_mir.cgi?name=hsa-miR-940	IFFO2	126917	intermediate filament family orphan 2
hsa-miR-940	MIMAT0004983	684152	http://www.mirdb.org/cgi-bin/target_detail.cgi?targetID=684152	235	76	http://www.mirdb.org/cgi-bin/mature_mir.cgi?name=hsa-miR-940	MORC4	79710	MORC family CW-type zinc finger 4
hsa-miR-940	MIMAT0004983	684243	http://www.mirdb.org/cgi-bin/target_detail.cgi?targetID=684243	236	76	http://www.mirdb.org/cgi-bin/mature_mir.cgi?name=hsa-miR-940	TRPS1	7227	transcriptional repressor GATA binding 1
hsa-miR-940	MIMAT0004983	684244	http://www.mirdb.org/cgi-bin/target_detail.cgi?targetID=684244	237	76	http://www.mirdb.org/cgi-bin/mature_mir.cgi?name=hsa-miR-940	FGD1	2245	FYVE, RhoGEF and PH domain containing 1
hsa-miR-940	MIMAT0004983	684260	http://www.mirdb.org/cgi-bin/target_detail.cgi?targetID=684260	238	76	http://www.mirdb.org/cgi-bin/mature_mir.cgi?name=hsa-miR-940	APAF1	317	apoptotic peptidase activating factor 1
hsa-miR-940	MIMAT0004983	684269	http://www.mirdb.org/cgi-bin/target_detail.cgi?targetID=684269	239	76	http://www.mirdb.org/cgi-bin/mature_mir.cgi?name=hsa-miR-940	SLC30A4	7782	solute carrier family 30 member 4
hsa-miR-940	MIMAT0004983	684277	http://www.mirdb.org/cgi-bin/target_detail.cgi?targetID=684277	240	76	http://www.mirdb.org/cgi-bin/mature_mir.cgi?name=hsa-miR-940	ZNF24	7572	zinc finger protein 24
hsa-miR-940	MIMAT0004983	684281	http://www.mirdb.org/cgi-bin/target_detail.cgi?targetID=684281	241	76	http://www.mirdb.org/cgi-bin/mature_mir.cgi?name=hsa-miR-940	EPB41L4B	54566	erythrocyte membrane protein band 4.1 like 4B
hsa-miR-940	MIMAT0004983	684323	http://www.mirdb.org/cgi-bin/target_detail.cgi?targetID=684323	242	76	http://www.mirdb.org/cgi-bin/mature_mir.cgi?name=hsa-miR-940	RGS5	8490	regulator of G protein signaling 5
hsa-miR-940	MIMAT0004983	684324	http://www.mirdb.org/cgi-bin/target_detail.cgi?targetID=684324	243	76	http://www.mirdb.org/cgi-bin/mature_mir.cgi?name=hsa-miR-940	KLHDC8A	55220	kelch domain containing 8A
hsa-miR-940	MIMAT0004983	684401	http://www.mirdb.org/cgi-bin/target_detail.cgi?targetID=684401	244	76	http://www.mirdb.org/cgi-bin/mature_mir.cgi?name=hsa-miR-940	P2RY2	5029	purinergic receptor P2Y2
hsa-miR-940	MIMAT0004983	684446	http://www.mirdb.org/cgi-bin/target_detail.cgi?targetID=684446	245	76	http://www.mirdb.org/cgi-bin/mature_mir.cgi?name=hsa-miR-940	TRIM44	54765	tripartite motif containing 44
hsa-miR-940	MIMAT0004983	684463	http://www.mirdb.org/cgi-bin/target_detail.cgi?targetID=684463	246	76	http://www.mirdb.org/cgi-bin/mature_mir.cgi?name=hsa-miR-940	DCAF8	50717	DDB1 and CUL4 associated factor 8
hsa-miR-940	MIMAT0004983	684552	http://www.mirdb.org/cgi-bin/target_detail.cgi?targetID=684552	247	76	http://www.mirdb.org/cgi-bin/mature_mir.cgi?name=hsa-miR-940	RBMS2	5939	RNA binding motif single stranded interacting protein 2
hsa-miR-940	MIMAT0004983	684659	http://www.mirdb.org/cgi-bin/target_detail.cgi?targetID=684659	248	76	http://www.mirdb.org/cgi-bin/mature_mir.cgi?name=hsa-miR-940	MAPK10	5602	mitogen-activated protein kinase 10
hsa-miR-940	MIMAT0004983	683676	http://www.mirdb.org/cgi-bin/target_detail.cgi?targetID=683676	249	75	http://www.mirdb.org/cgi-bin/mature_mir.cgi?name=hsa-miR-940	NMT1	4836	N-myristoyltransferase 1
hsa-miR-940	MIMAT0004983	683750	http://www.mirdb.org/cgi-bin/target_detail.cgi?targetID=683750	250	75	http://www.mirdb.org/cgi-bin/mature_mir.cgi?name=hsa-miR-940	ADAM23	8745	ADAM metallopeptidase domain 23
hsa-miR-940	MIMAT0004983	683847	http://www.mirdb.org/cgi-bin/target_detail.cgi?targetID=683847	251	75	http://www.mirdb.org/cgi-bin/mature_mir.cgi?name=hsa-miR-940	CRELD1	78987	cysteine rich with EGF like domains 1
hsa-miR-940	MIMAT0004983	683871	http://www.mirdb.org/cgi-bin/target_detail.cgi?targetID=683871	252	75	http://www.mirdb.org/cgi-bin/mature_mir.cgi?name=hsa-miR-940	LRG1	116844	leucine rich alpha-2-glycoprotein 1
hsa-miR-940	MIMAT0004983	683971	http://www.mirdb.org/cgi-bin/target_detail.cgi?targetID=683971	253	75	http://www.mirdb.org/cgi-bin/mature_mir.cgi?name=hsa-miR-940	PRM1	5619	protamine 1
hsa-miR-940	MIMAT0004983	684006	http://www.mirdb.org/cgi-bin/target_detail.cgi?targetID=684006	254	75	http://www.mirdb.org/cgi-bin/mature_mir.cgi?name=hsa-miR-940	ERC1	23085	ELKS/RAB6-interacting/CAST family member 1
hsa-miR-940	MIMAT0004983	684059	http://www.mirdb.org/cgi-bin/target_detail.cgi?targetID=684059	255	75	http://www.mirdb.org/cgi-bin/mature_mir.cgi?name=hsa-miR-940	ZNRF3	84133	zinc and ring finger 3
hsa-miR-940	MIMAT0004983	684082	http://www.mirdb.org/cgi-bin/target_detail.cgi?targetID=684082	256	75	http://www.mirdb.org/cgi-bin/mature_mir.cgi?name=hsa-miR-940	HDGFL3	50810	HDGF like 3
hsa-miR-940	MIMAT0004983	684107	http://www.mirdb.org/cgi-bin/target_detail.cgi?targetID=684107	257	75	http://www.mirdb.org/cgi-bin/mature_mir.cgi?name=hsa-miR-940	ORAI2	80228	ORAI calcium release-activated calcium modulator 2
hsa-miR-940	MIMAT0004983	684135	http://www.mirdb.org/cgi-bin/target_detail.cgi?targetID=684135	258	75	http://www.mirdb.org/cgi-bin/mature_mir.cgi?name=hsa-miR-940	PRRT2	112476	proline rich transmembrane protein 2
hsa-miR-940	MIMAT0004983	684170	http://www.mirdb.org/cgi-bin/target_detail.cgi?targetID=684170	259	75	http://www.mirdb.org/cgi-bin/mature_mir.cgi?name=hsa-miR-940	LETM2	137994	leucine zipper and EF-hand containing transmembrane protein 2
hsa-miR-940	MIMAT0004983	684239	http://www.mirdb.org/cgi-bin/target_detail.cgi?targetID=684239	260	75	http://www.mirdb.org/cgi-bin/mature_mir.cgi?name=hsa-miR-940	IMPDH1	3614	inosine monophosphate dehydrogenase 1
hsa-miR-940	MIMAT0004983	684328	http://www.mirdb.org/cgi-bin/target_detail.cgi?targetID=684328	261	75	http://www.mirdb.org/cgi-bin/mature_mir.cgi?name=hsa-miR-940	AOC3	8639	amine oxidase, copper containing 3
hsa-miR-940	MIMAT0004983	684373	http://www.mirdb.org/cgi-bin/target_detail.cgi?targetID=684373	262	75	http://www.mirdb.org/cgi-bin/mature_mir.cgi?name=hsa-miR-940	PURB	5814	purine rich element binding protein B
hsa-miR-940	MIMAT0004983	684525	http://www.mirdb.org/cgi-bin/target_detail.cgi?targetID=684525	263	75	http://www.mirdb.org/cgi-bin/mature_mir.cgi?name=hsa-miR-940	NLRP9	338321	NLR family pyrin domain containing 9
hsa-miR-940	MIMAT0004983	684530	http://www.mirdb.org/cgi-bin/target_detail.cgi?targetID=684530	264	75	http://www.mirdb.org/cgi-bin/mature_mir.cgi?name=hsa-miR-940	DUOX2	50506	dual oxidase 2
hsa-miR-940	MIMAT0004983	684576	http://www.mirdb.org/cgi-bin/target_detail.cgi?targetID=684576	265	75	http://www.mirdb.org/cgi-bin/mature_mir.cgi?name=hsa-miR-940	VAMP2	6844	vesicle associated membrane protein 2
hsa-miR-940	MIMAT0004983	684596	http://www.mirdb.org/cgi-bin/target_detail.cgi?targetID=684596	266	75	http://www.mirdb.org/cgi-bin/mature_mir.cgi?name=hsa-miR-940	KRT13	3860	keratin 13
hsa-miR-940	MIMAT0004983	684678	http://www.mirdb.org/cgi-bin/target_detail.cgi?targetID=684678	267	75	http://www.mirdb.org/cgi-bin/mature_mir.cgi?name=hsa-miR-940	GALNT13	114805	polypeptide N-acetylgalactosaminyltransferase 13
hsa-miR-940	MIMAT0004983	683674	http://www.mirdb.org/cgi-bin/target_detail.cgi?targetID=683674	268	74	http://www.mirdb.org/cgi-bin/mature_mir.cgi?name=hsa-miR-940	SLAMF6	114836	SLAM family member 6
hsa-miR-940	MIMAT0004983	683842	http://www.mirdb.org/cgi-bin/target_detail.cgi?targetID=683842	269	74	http://www.mirdb.org/cgi-bin/mature_mir.cgi?name=hsa-miR-940	IDS	3423	iduronate 2-sulfatase
hsa-miR-940	MIMAT0004983	683866	http://www.mirdb.org/cgi-bin/target_detail.cgi?targetID=683866	270	74	http://www.mirdb.org/cgi-bin/mature_mir.cgi?name=hsa-miR-940	HSPA14	51182	heat shock protein family A (Hsp70) member 14
hsa-miR-940	MIMAT0004983	683911	http://www.mirdb.org/cgi-bin/target_detail.cgi?targetID=683911	271	74	http://www.mirdb.org/cgi-bin/mature_mir.cgi?name=hsa-miR-940	CAMKV	79012	CaM kinase like vesicle associated
hsa-miR-940	MIMAT0004983	683914	http://www.mirdb.org/cgi-bin/target_detail.cgi?targetID=683914	272	74	http://www.mirdb.org/cgi-bin/mature_mir.cgi?name=hsa-miR-940	GYPA	2993	glycophorin A (MNS blood group)
hsa-miR-940	MIMAT0004983	683978	http://www.mirdb.org/cgi-bin/target_detail.cgi?targetID=683978	273	74	http://www.mirdb.org/cgi-bin/mature_mir.cgi?name=hsa-miR-940	PAX5	5079	paired box 5
hsa-miR-940	MIMAT0004983	684049	http://www.mirdb.org/cgi-bin/target_detail.cgi?targetID=684049	274	74	http://www.mirdb.org/cgi-bin/mature_mir.cgi?name=hsa-miR-940	ATP11C	286410	ATPase phospholipid transporting 11C
hsa-miR-940	MIMAT0004983	684058	http://www.mirdb.org/cgi-bin/target_detail.cgi?targetID=684058	275	74	http://www.mirdb.org/cgi-bin/mature_mir.cgi?name=hsa-miR-940	OTOF	9381	otoferlin
hsa-miR-940	MIMAT0004983	684302	http://www.mirdb.org/cgi-bin/target_detail.cgi?targetID=684302	276	74	http://www.mirdb.org/cgi-bin/mature_mir.cgi?name=hsa-miR-940	LHFPL4	375323	LHFPL tetraspan subfamily member 4
hsa-miR-940	MIMAT0004983	684326	http://www.mirdb.org/cgi-bin/target_detail.cgi?targetID=684326	277	74	http://www.mirdb.org/cgi-bin/mature_mir.cgi?name=hsa-miR-940	ESYT1	23344	extended synaptotagmin 1
hsa-miR-940	MIMAT0004983	684471	http://www.mirdb.org/cgi-bin/target_detail.cgi?targetID=684471	278	74	http://www.mirdb.org/cgi-bin/mature_mir.cgi?name=hsa-miR-940	JAG1	182	jagged 1
hsa-miR-940	MIMAT0004983	684565	http://www.mirdb.org/cgi-bin/target_detail.cgi?targetID=684565	279	74	http://www.mirdb.org/cgi-bin/mature_mir.cgi?name=hsa-miR-940	VAMP1	6843	vesicle associated membrane protein 1
hsa-miR-940	MIMAT0004983	684574	http://www.mirdb.org/cgi-bin/target_detail.cgi?targetID=684574	280	74	http://www.mirdb.org/cgi-bin/mature_mir.cgi?name=hsa-miR-940	FAM189A1	23359	family with sequence similarity 189 member A1
hsa-miR-940	MIMAT0004983	684646	http://www.mirdb.org/cgi-bin/target_detail.cgi?targetID=684646	281	74	http://www.mirdb.org/cgi-bin/mature_mir.cgi?name=hsa-miR-940	SPDEF	25803	SAM pointed domain containing ETS transcription factor
hsa-miR-940	MIMAT0004983	683739	http://www.mirdb.org/cgi-bin/target_detail.cgi?targetID=683739	282	73	http://www.mirdb.org/cgi-bin/mature_mir.cgi?name=hsa-miR-940	PRODH	5625	proline dehydrogenase 1
hsa-miR-940	MIMAT0004983	683776	http://www.mirdb.org/cgi-bin/target_detail.cgi?targetID=683776	283	73	http://www.mirdb.org/cgi-bin/mature_mir.cgi?name=hsa-miR-940	CHP1	11261	calcineurin like EF-hand protein 1
hsa-miR-940	MIMAT0004983	683799	http://www.mirdb.org/cgi-bin/target_detail.cgi?targetID=683799	284	73	http://www.mirdb.org/cgi-bin/mature_mir.cgi?name=hsa-miR-940	ELMOD1	55531	ELMO domain containing 1
hsa-miR-940	MIMAT0004983	683838	http://www.mirdb.org/cgi-bin/target_detail.cgi?targetID=683838	285	73	http://www.mirdb.org/cgi-bin/mature_mir.cgi?name=hsa-miR-940	ZBTB7A	51341	zinc finger and BTB domain containing 7A
hsa-miR-940	MIMAT0004983	683853	http://www.mirdb.org/cgi-bin/target_detail.cgi?targetID=683853	286	73	http://www.mirdb.org/cgi-bin/mature_mir.cgi?name=hsa-miR-940	DLG2	1740	discs large MAGUK scaffold protein 2
hsa-miR-940	MIMAT0004983	683876	http://www.mirdb.org/cgi-bin/target_detail.cgi?targetID=683876	287	73	http://www.mirdb.org/cgi-bin/mature_mir.cgi?name=hsa-miR-940	USP35	57558	ubiquitin specific peptidase 35
hsa-miR-940	MIMAT0004983	683910	http://www.mirdb.org/cgi-bin/target_detail.cgi?targetID=683910	288	73	http://www.mirdb.org/cgi-bin/mature_mir.cgi?name=hsa-miR-940	GABRA1	2554	gamma-aminobutyric acid type A receptor alpha1 subunit
hsa-miR-940	MIMAT0004983	683912	http://www.mirdb.org/cgi-bin/target_detail.cgi?targetID=683912	289	73	http://www.mirdb.org/cgi-bin/mature_mir.cgi?name=hsa-miR-940	AGO1	26523	argonaute RISC catalytic component 1
hsa-miR-940	MIMAT0004983	683964	http://www.mirdb.org/cgi-bin/target_detail.cgi?targetID=683964	290	73	http://www.mirdb.org/cgi-bin/mature_mir.cgi?name=hsa-miR-940	FA2H	79152	fatty acid 2-hydroxylase
hsa-miR-940	MIMAT0004983	684087	http://www.mirdb.org/cgi-bin/target_detail.cgi?targetID=684087	291	73	http://www.mirdb.org/cgi-bin/mature_mir.cgi?name=hsa-miR-940	LZTR1	8216	leucine zipper like transcription regulator 1
hsa-miR-940	MIMAT0004983	684089	http://www.mirdb.org/cgi-bin/target_detail.cgi?targetID=684089	292	73	http://www.mirdb.org/cgi-bin/mature_mir.cgi?name=hsa-miR-940	NECTIN2	5819	nectin cell adhesion molecule 2
hsa-miR-940	MIMAT0004983	684118	http://www.mirdb.org/cgi-bin/target_detail.cgi?targetID=684118	293	73	http://www.mirdb.org/cgi-bin/mature_mir.cgi?name=hsa-miR-940	SYT2	127833	synaptotagmin 2
hsa-miR-940	MIMAT0004983	684150	http://www.mirdb.org/cgi-bin/target_detail.cgi?targetID=684150	294	73	http://www.mirdb.org/cgi-bin/mature_mir.cgi?name=hsa-miR-940	ASH1L	55870	ASH1 like histone lysine methyltransferase
hsa-miR-940	MIMAT0004983	684162	http://www.mirdb.org/cgi-bin/target_detail.cgi?targetID=684162	295	73	http://www.mirdb.org/cgi-bin/mature_mir.cgi?name=hsa-miR-940	WWC3	55841	WWC family member 3
hsa-miR-940	MIMAT0004983	684197	http://www.mirdb.org/cgi-bin/target_detail.cgi?targetID=684197	296	73	http://www.mirdb.org/cgi-bin/mature_mir.cgi?name=hsa-miR-940	NEXMIF	340533	neurite extension and migration factor
hsa-miR-940	MIMAT0004983	684297	http://www.mirdb.org/cgi-bin/target_detail.cgi?targetID=684297	297	73	http://www.mirdb.org/cgi-bin/mature_mir.cgi?name=hsa-miR-940	GRPEL2	134266	GrpE like 2, mitochondrial
hsa-miR-940	MIMAT0004983	684556	http://www.mirdb.org/cgi-bin/target_detail.cgi?targetID=684556	298	73	http://www.mirdb.org/cgi-bin/mature_mir.cgi?name=hsa-miR-940	MEGF9	1955	multiple EGF like domains 9
hsa-miR-940	MIMAT0004983	684561	http://www.mirdb.org/cgi-bin/target_detail.cgi?targetID=684561	299	73	http://www.mirdb.org/cgi-bin/mature_mir.cgi?name=hsa-miR-940	XIAP	331	X-linked inhibitor of apoptosis
hsa-miR-940	MIMAT0004983	684635	http://www.mirdb.org/cgi-bin/target_detail.cgi?targetID=684635	300	73	http://www.mirdb.org/cgi-bin/mature_mir.cgi?name=hsa-miR-940	CYB5RL	606495	cytochrome b5 reductase like
hsa-miR-940	MIMAT0004983	684643	http://www.mirdb.org/cgi-bin/target_detail.cgi?targetID=684643	301	73	http://www.mirdb.org/cgi-bin/mature_mir.cgi?name=hsa-miR-940	SMPD3	55512	sphingomyelin phosphodiesterase 3
hsa-miR-940	MIMAT0004983	683695	http://www.mirdb.org/cgi-bin/target_detail.cgi?targetID=683695	302	72	http://www.mirdb.org/cgi-bin/mature_mir.cgi?name=hsa-miR-940	ZNF710	374655	zinc finger protein 710
hsa-miR-940	MIMAT0004983	683698	http://www.mirdb.org/cgi-bin/target_detail.cgi?targetID=683698	303	72	http://www.mirdb.org/cgi-bin/mature_mir.cgi?name=hsa-miR-940	LZTS3	9762	leucine zipper tumor suppressor family member 3
hsa-miR-940	MIMAT0004983	683800	http://www.mirdb.org/cgi-bin/target_detail.cgi?targetID=683800	304	72	http://www.mirdb.org/cgi-bin/mature_mir.cgi?name=hsa-miR-940	ARMH3	79591	armadillo-like helical domain containing 3
hsa-miR-940	MIMAT0004983	683945	http://www.mirdb.org/cgi-bin/target_detail.cgi?targetID=683945	305	72	http://www.mirdb.org/cgi-bin/mature_mir.cgi?name=hsa-miR-940	PFKFB2	5208	6-phosphofructo-2-kinase/fructose-2,6-biphosphatase 2
hsa-miR-940	MIMAT0004983	683962	http://www.mirdb.org/cgi-bin/target_detail.cgi?targetID=683962	306	72	http://www.mirdb.org/cgi-bin/mature_mir.cgi?name=hsa-miR-940	MAP1LC3A	84557	microtubule associated protein 1 light chain 3 alpha
hsa-miR-940	MIMAT0004983	683981	http://www.mirdb.org/cgi-bin/target_detail.cgi?targetID=683981	307	72	http://www.mirdb.org/cgi-bin/mature_mir.cgi?name=hsa-miR-940	ABCF2	10061	ATP binding cassette subfamily F member 2
hsa-miR-940	MIMAT0004983	683984	http://www.mirdb.org/cgi-bin/target_detail.cgi?targetID=683984	308	72	http://www.mirdb.org/cgi-bin/mature_mir.cgi?name=hsa-miR-940	TACSTD2	4070	tumor associated calcium signal transducer 2
hsa-miR-940	MIMAT0004983	683987	http://www.mirdb.org/cgi-bin/target_detail.cgi?targetID=683987	309	72	http://www.mirdb.org/cgi-bin/mature_mir.cgi?name=hsa-miR-940	DNAJC5	80331	DnaJ heat shock protein family (Hsp40) member C5
hsa-miR-940	MIMAT0004983	684122	http://www.mirdb.org/cgi-bin/target_detail.cgi?targetID=684122	310	72	http://www.mirdb.org/cgi-bin/mature_mir.cgi?name=hsa-miR-940	ZNF106	64397	zinc finger protein 106
hsa-miR-940	MIMAT0004983	684229	http://www.mirdb.org/cgi-bin/target_detail.cgi?targetID=684229	311	72	http://www.mirdb.org/cgi-bin/mature_mir.cgi?name=hsa-miR-940	DVL3	1857	dishevelled segment polarity protein 3
hsa-miR-940	MIMAT0004983	684360	http://www.mirdb.org/cgi-bin/target_detail.cgi?targetID=684360	312	72	http://www.mirdb.org/cgi-bin/mature_mir.cgi?name=hsa-miR-940	IL31RA	133396	interleukin 31 receptor A
hsa-miR-940	MIMAT0004983	684454	http://www.mirdb.org/cgi-bin/target_detail.cgi?targetID=684454	313	72	http://www.mirdb.org/cgi-bin/mature_mir.cgi?name=hsa-miR-940	SPTB	6710	spectrin beta, erythrocytic
hsa-miR-940	MIMAT0004983	684560	http://www.mirdb.org/cgi-bin/target_detail.cgi?targetID=684560	314	72	http://www.mirdb.org/cgi-bin/mature_mir.cgi?name=hsa-miR-940	DOC2A	8448	double C2 domain alpha
hsa-miR-940	MIMAT0004983	684573	http://www.mirdb.org/cgi-bin/target_detail.cgi?targetID=684573	315	72	http://www.mirdb.org/cgi-bin/mature_mir.cgi?name=hsa-miR-940	JUN	3725	Jun proto-oncogene, AP-1 transcription factor subunit
hsa-miR-940	MIMAT0004983	684586	http://www.mirdb.org/cgi-bin/target_detail.cgi?targetID=684586	316	72	http://www.mirdb.org/cgi-bin/mature_mir.cgi?name=hsa-miR-940	OSBP	5007	oxysterol binding protein
hsa-miR-940	MIMAT0004983	683731	http://www.mirdb.org/cgi-bin/target_detail.cgi?targetID=683731	317	71	http://www.mirdb.org/cgi-bin/mature_mir.cgi?name=hsa-miR-940	RNF41	10193	ring finger protein 41
hsa-miR-940	MIMAT0004983	683771	http://www.mirdb.org/cgi-bin/target_detail.cgi?targetID=683771	318	71	http://www.mirdb.org/cgi-bin/mature_mir.cgi?name=hsa-miR-940	AGAP1	116987	ArfGAP with GTPase domain, ankyrin repeat and PH domain 1
hsa-miR-940	MIMAT0004983	683786	http://www.mirdb.org/cgi-bin/target_detail.cgi?targetID=683786	319	71	http://www.mirdb.org/cgi-bin/mature_mir.cgi?name=hsa-miR-940	CACNA2D2	9254	calcium voltage-gated channel auxiliary subunit alpha2delta 2
hsa-miR-940	MIMAT0004983	683899	http://www.mirdb.org/cgi-bin/target_detail.cgi?targetID=683899	320	71	http://www.mirdb.org/cgi-bin/mature_mir.cgi?name=hsa-miR-940	PPP4R3A	55671	protein phosphatase 4 regulatory subunit 3A
hsa-miR-940	MIMAT0004983	683902	http://www.mirdb.org/cgi-bin/target_detail.cgi?targetID=683902	321	71	http://www.mirdb.org/cgi-bin/mature_mir.cgi?name=hsa-miR-940	WASF2	10163	WAS protein family member 2
hsa-miR-940	MIMAT0004983	683927	http://www.mirdb.org/cgi-bin/target_detail.cgi?targetID=683927	322	71	http://www.mirdb.org/cgi-bin/mature_mir.cgi?name=hsa-miR-940	BAK1	578	BCL2 antagonist/killer 1
hsa-miR-940	MIMAT0004983	683931	http://www.mirdb.org/cgi-bin/target_detail.cgi?targetID=683931	323	71	http://www.mirdb.org/cgi-bin/mature_mir.cgi?name=hsa-miR-940	EPM2AIP1	9852	EPM2A interacting protein 1
hsa-miR-940	MIMAT0004983	683963	http://www.mirdb.org/cgi-bin/target_detail.cgi?targetID=683963	324	71	http://www.mirdb.org/cgi-bin/mature_mir.cgi?name=hsa-miR-940	RASGRP2	10235	RAS guanyl releasing protein 2
hsa-miR-940	MIMAT0004983	684032	http://www.mirdb.org/cgi-bin/target_detail.cgi?targetID=684032	325	71	http://www.mirdb.org/cgi-bin/mature_mir.cgi?name=hsa-miR-940	CELF3	11189	CUGBP Elav-like family member 3
hsa-miR-940	MIMAT0004983	684111	http://www.mirdb.org/cgi-bin/target_detail.cgi?targetID=684111	326	71	http://www.mirdb.org/cgi-bin/mature_mir.cgi?name=hsa-miR-940	TBC1D9B	23061	TBC1 domain family member 9B
hsa-miR-940	MIMAT0004983	684409	http://www.mirdb.org/cgi-bin/target_detail.cgi?targetID=684409	327	71	http://www.mirdb.org/cgi-bin/mature_mir.cgi?name=hsa-miR-940	FAM172A	83989	family with sequence similarity 172 member A
hsa-miR-940	MIMAT0004983	684422	http://www.mirdb.org/cgi-bin/target_detail.cgi?targetID=684422	328	71	http://www.mirdb.org/cgi-bin/mature_mir.cgi?name=hsa-miR-940	TPM1	7168	tropomyosin 1
hsa-miR-940	MIMAT0004983	684450	http://www.mirdb.org/cgi-bin/target_detail.cgi?targetID=684450	329	71	http://www.mirdb.org/cgi-bin/mature_mir.cgi?name=hsa-miR-940	USP24	23358	ubiquitin specific peptidase 24
hsa-miR-940	MIMAT0004983	684458	http://www.mirdb.org/cgi-bin/target_detail.cgi?targetID=684458	330	71	http://www.mirdb.org/cgi-bin/mature_mir.cgi?name=hsa-miR-940	SLC35F6	54978	solute carrier family 35 member F6
hsa-miR-940	MIMAT0004983	684580	http://www.mirdb.org/cgi-bin/target_detail.cgi?targetID=684580	331	71	http://www.mirdb.org/cgi-bin/mature_mir.cgi?name=hsa-miR-940	DDA1	79016	DET1 and DDB1 associated 1
hsa-miR-940	MIMAT0004983	684636	http://www.mirdb.org/cgi-bin/target_detail.cgi?targetID=684636	332	71	http://www.mirdb.org/cgi-bin/mature_mir.cgi?name=hsa-miR-940	RNF39	80352	ring finger protein 39
hsa-miR-940	MIMAT0004983	684653	http://www.mirdb.org/cgi-bin/target_detail.cgi?targetID=684653	333	71	http://www.mirdb.org/cgi-bin/mature_mir.cgi?name=hsa-miR-940	ANKRD49	54851	ankyrin repeat domain 49
hsa-miR-940	MIMAT0004983	684669	http://www.mirdb.org/cgi-bin/target_detail.cgi?targetID=684669	334	71	http://www.mirdb.org/cgi-bin/mature_mir.cgi?name=hsa-miR-940	ZBTB46	140685	zinc finger and BTB domain containing 46
hsa-miR-940	MIMAT0004983	684685	http://www.mirdb.org/cgi-bin/target_detail.cgi?targetID=684685	335	71	http://www.mirdb.org/cgi-bin/mature_mir.cgi?name=hsa-miR-940	STKLD1	169436	serine/threonine kinase like domain containing 1
hsa-miR-940	MIMAT0004983	683686	http://www.mirdb.org/cgi-bin/target_detail.cgi?targetID=683686	336	70	http://www.mirdb.org/cgi-bin/mature_mir.cgi?name=hsa-miR-940	ABCD3	5825	ATP binding cassette subfamily D member 3
hsa-miR-940	MIMAT0004983	683808	http://www.mirdb.org/cgi-bin/target_detail.cgi?targetID=683808	337	70	http://www.mirdb.org/cgi-bin/mature_mir.cgi?name=hsa-miR-940	INSYN1	388135	inhibitory synaptic factor 1
hsa-miR-940	MIMAT0004983	683839	http://www.mirdb.org/cgi-bin/target_detail.cgi?targetID=683839	338	70	http://www.mirdb.org/cgi-bin/mature_mir.cgi?name=hsa-miR-940	EIF2AK1	27102	eukaryotic translation initiation factor 2 alpha kinase 1
hsa-miR-940	MIMAT0004983	683860	http://www.mirdb.org/cgi-bin/target_detail.cgi?targetID=683860	339	70	http://www.mirdb.org/cgi-bin/mature_mir.cgi?name=hsa-miR-940	SLC17A5	26503	solute carrier family 17 member 5
hsa-miR-940	MIMAT0004983	683879	http://www.mirdb.org/cgi-bin/target_detail.cgi?targetID=683879	340	70	http://www.mirdb.org/cgi-bin/mature_mir.cgi?name=hsa-miR-940	TBC1D16	125058	TBC1 domain family member 16
hsa-miR-940	MIMAT0004983	683885	http://www.mirdb.org/cgi-bin/target_detail.cgi?targetID=683885	341	70	http://www.mirdb.org/cgi-bin/mature_mir.cgi?name=hsa-miR-940	FAM162B	221303	family with sequence similarity 162 member B
hsa-miR-940	MIMAT0004983	683901	http://www.mirdb.org/cgi-bin/target_detail.cgi?targetID=683901	342	70	http://www.mirdb.org/cgi-bin/mature_mir.cgi?name=hsa-miR-940	ZDHHC19	131540	zinc finger DHHC-type containing 19
hsa-miR-940	MIMAT0004983	683925	http://www.mirdb.org/cgi-bin/target_detail.cgi?targetID=683925	343	70	http://www.mirdb.org/cgi-bin/mature_mir.cgi?name=hsa-miR-940	RNF26	79102	ring finger protein 26
hsa-miR-940	MIMAT0004983	683991	http://www.mirdb.org/cgi-bin/target_detail.cgi?targetID=683991	344	70	http://www.mirdb.org/cgi-bin/mature_mir.cgi?name=hsa-miR-940	EDIL3	10085	EGF like repeats and discoidin domains 3
hsa-miR-940	MIMAT0004983	683997	http://www.mirdb.org/cgi-bin/target_detail.cgi?targetID=683997	345	70	http://www.mirdb.org/cgi-bin/mature_mir.cgi?name=hsa-miR-940	CR1	1378	complement C3b/C4b receptor 1 (Knops blood group)
hsa-miR-940	MIMAT0004983	684036	http://www.mirdb.org/cgi-bin/target_detail.cgi?targetID=684036	346	70	http://www.mirdb.org/cgi-bin/mature_mir.cgi?name=hsa-miR-940	HDAC11	79885	histone deacetylase 11
hsa-miR-940	MIMAT0004983	684067	http://www.mirdb.org/cgi-bin/target_detail.cgi?targetID=684067	347	70	http://www.mirdb.org/cgi-bin/mature_mir.cgi?name=hsa-miR-940	APC2	10297	APC2, WNT signaling pathway regulator
hsa-miR-940	MIMAT0004983	684126	http://www.mirdb.org/cgi-bin/target_detail.cgi?targetID=684126	348	70	http://www.mirdb.org/cgi-bin/mature_mir.cgi?name=hsa-miR-940	SFRP1	6422	secreted frizzled related protein 1
hsa-miR-940	MIMAT0004983	684187	http://www.mirdb.org/cgi-bin/target_detail.cgi?targetID=684187	349	70	http://www.mirdb.org/cgi-bin/mature_mir.cgi?name=hsa-miR-940	MAFG	4097	MAF bZIP transcription factor G
hsa-miR-940	MIMAT0004983	684226	http://www.mirdb.org/cgi-bin/target_detail.cgi?targetID=684226	350	70	http://www.mirdb.org/cgi-bin/mature_mir.cgi?name=hsa-miR-940	ARID2	196528	AT-rich interaction domain 2
hsa-miR-940	MIMAT0004983	684370	http://www.mirdb.org/cgi-bin/target_detail.cgi?targetID=684370	351	70	http://www.mirdb.org/cgi-bin/mature_mir.cgi?name=hsa-miR-940	C6orf106	64771	chromosome 6 open reading frame 106
hsa-miR-940	MIMAT0004983	684397	http://www.mirdb.org/cgi-bin/target_detail.cgi?targetID=684397	352	70	http://www.mirdb.org/cgi-bin/mature_mir.cgi?name=hsa-miR-940	TRIP11	9321	thyroid hormone receptor interactor 11
hsa-miR-940	MIMAT0004983	684400	http://www.mirdb.org/cgi-bin/target_detail.cgi?targetID=684400	353	70	http://www.mirdb.org/cgi-bin/mature_mir.cgi?name=hsa-miR-940	HP1BP3	50809	heterochromatin protein 1 binding protein 3
hsa-miR-940	MIMAT0004983	684482	http://www.mirdb.org/cgi-bin/target_detail.cgi?targetID=684482	354	70	http://www.mirdb.org/cgi-bin/mature_mir.cgi?name=hsa-miR-940	TPPP3	51673	tubulin polymerization promoting protein family member 3
hsa-miR-940	MIMAT0004983	684637	http://www.mirdb.org/cgi-bin/target_detail.cgi?targetID=684637	355	70	http://www.mirdb.org/cgi-bin/mature_mir.cgi?name=hsa-miR-940	NDUFA10	4705	NADH:ubiquinone oxidoreductase subunit A10
hsa-miR-940	MIMAT0004983	683756	http://www.mirdb.org/cgi-bin/target_detail.cgi?targetID=683756	356	69	http://www.mirdb.org/cgi-bin/mature_mir.cgi?name=hsa-miR-940	NUP98	4928	nucleoporin 98
hsa-miR-940	MIMAT0004983	683777	http://www.mirdb.org/cgi-bin/target_detail.cgi?targetID=683777	357	69	http://www.mirdb.org/cgi-bin/mature_mir.cgi?name=hsa-miR-940	UBQLN4	56893	ubiquilin 4
hsa-miR-940	MIMAT0004983	683796	http://www.mirdb.org/cgi-bin/target_detail.cgi?targetID=683796	358	69	http://www.mirdb.org/cgi-bin/mature_mir.cgi?name=hsa-miR-940	NUP153	9972	nucleoporin 153
hsa-miR-940	MIMAT0004983	683845	http://www.mirdb.org/cgi-bin/target_detail.cgi?targetID=683845	359	69	http://www.mirdb.org/cgi-bin/mature_mir.cgi?name=hsa-miR-940	TIRAP	114609	TIR domain containing adaptor protein
hsa-miR-940	MIMAT0004983	683873	http://www.mirdb.org/cgi-bin/target_detail.cgi?targetID=683873	360	69	http://www.mirdb.org/cgi-bin/mature_mir.cgi?name=hsa-miR-940	TRIM66	9866	tripartite motif containing 66
hsa-miR-940	MIMAT0004983	683886	http://www.mirdb.org/cgi-bin/target_detail.cgi?targetID=683886	361	69	http://www.mirdb.org/cgi-bin/mature_mir.cgi?name=hsa-miR-940	GNG4	2786	G protein subunit gamma 4
hsa-miR-940	MIMAT0004983	683900	http://www.mirdb.org/cgi-bin/target_detail.cgi?targetID=683900	362	69	http://www.mirdb.org/cgi-bin/mature_mir.cgi?name=hsa-miR-940	SMARCD1	6602	SWI/SNF related, matrix associated, actin dependent regulator of chromatin, subfamily d, member 1
hsa-miR-940	MIMAT0004983	683941	http://www.mirdb.org/cgi-bin/target_detail.cgi?targetID=683941	363	69	http://www.mirdb.org/cgi-bin/mature_mir.cgi?name=hsa-miR-940	ADD2	119	adducin 2
hsa-miR-940	MIMAT0004983	683993	http://www.mirdb.org/cgi-bin/target_detail.cgi?targetID=683993	364	69	http://www.mirdb.org/cgi-bin/mature_mir.cgi?name=hsa-miR-940	ANKRD52	283373	ankyrin repeat domain 52
hsa-miR-940	MIMAT0004983	684028	http://www.mirdb.org/cgi-bin/target_detail.cgi?targetID=684028	365	69	http://www.mirdb.org/cgi-bin/mature_mir.cgi?name=hsa-miR-940	PTK2B	2185	protein tyrosine kinase 2 beta
hsa-miR-940	MIMAT0004983	684060	http://www.mirdb.org/cgi-bin/target_detail.cgi?targetID=684060	366	69	http://www.mirdb.org/cgi-bin/mature_mir.cgi?name=hsa-miR-940	RPH3A	22895	rabphilin 3A
hsa-miR-940	MIMAT0004983	684196	http://www.mirdb.org/cgi-bin/target_detail.cgi?targetID=684196	367	69	http://www.mirdb.org/cgi-bin/mature_mir.cgi?name=hsa-miR-940	NFAT5	10725	nuclear factor of activated T cells 5
hsa-miR-940	MIMAT0004983	684234	http://www.mirdb.org/cgi-bin/target_detail.cgi?targetID=684234	368	69	http://www.mirdb.org/cgi-bin/mature_mir.cgi?name=hsa-miR-940	INPP5B	3633	inositol polyphosphate-5-phosphatase B
hsa-miR-940	MIMAT0004983	684303	http://www.mirdb.org/cgi-bin/target_detail.cgi?targetID=684303	369	69	http://www.mirdb.org/cgi-bin/mature_mir.cgi?name=hsa-miR-940	DNM1	1759	dynamin 1
hsa-miR-940	MIMAT0004983	684315	http://www.mirdb.org/cgi-bin/target_detail.cgi?targetID=684315	370	69	http://www.mirdb.org/cgi-bin/mature_mir.cgi?name=hsa-miR-940	DNAJC18	202052	DnaJ heat shock protein family (Hsp40) member C18
hsa-miR-940	MIMAT0004983	684389	http://www.mirdb.org/cgi-bin/target_detail.cgi?targetID=684389	371	69	http://www.mirdb.org/cgi-bin/mature_mir.cgi?name=hsa-miR-940	TRABD2B	388630	TraB domain containing 2B
hsa-miR-940	MIMAT0004983	684417	http://www.mirdb.org/cgi-bin/target_detail.cgi?targetID=684417	372	69	http://www.mirdb.org/cgi-bin/mature_mir.cgi?name=hsa-miR-940	KLF13	51621	Kruppel like factor 13
hsa-miR-940	MIMAT0004983	684559	http://www.mirdb.org/cgi-bin/target_detail.cgi?targetID=684559	373	69	http://www.mirdb.org/cgi-bin/mature_mir.cgi?name=hsa-miR-940	ZSWIM6	57688	zinc finger SWIM-type containing 6
hsa-miR-940	MIMAT0004983	684604	http://www.mirdb.org/cgi-bin/target_detail.cgi?targetID=684604	374	69	http://www.mirdb.org/cgi-bin/mature_mir.cgi?name=hsa-miR-940	PXMP4	11264	peroxisomal membrane protein 4
hsa-miR-940	MIMAT0004983	684624	http://www.mirdb.org/cgi-bin/target_detail.cgi?targetID=684624	375	69	http://www.mirdb.org/cgi-bin/mature_mir.cgi?name=hsa-miR-940	CYP20A1	57404	cytochrome P450 family 20 subfamily A member 1
hsa-miR-940	MIMAT0004983	684626	http://www.mirdb.org/cgi-bin/target_detail.cgi?targetID=684626	376	69	http://www.mirdb.org/cgi-bin/mature_mir.cgi?name=hsa-miR-940	CMTM4	146223	CKLF like MARVEL transmembrane domain containing 4
hsa-miR-940	MIMAT0004983	684664	http://www.mirdb.org/cgi-bin/target_detail.cgi?targetID=684664	377	69	http://www.mirdb.org/cgi-bin/mature_mir.cgi?name=hsa-miR-940	SKAP1	8631	src kinase associated phosphoprotein 1
hsa-miR-940	MIMAT0004983	684690	http://www.mirdb.org/cgi-bin/target_detail.cgi?targetID=684690	378	69	http://www.mirdb.org/cgi-bin/mature_mir.cgi?name=hsa-miR-940	IQGAP3	128239	IQ motif containing GTPase activating protein 3
hsa-miR-940	MIMAT0004983	683782	http://www.mirdb.org/cgi-bin/target_detail.cgi?targetID=683782	379	68	http://www.mirdb.org/cgi-bin/mature_mir.cgi?name=hsa-miR-940	ATP8B4	79895	ATPase phospholipid transporting 8B4 (putative)
hsa-miR-940	MIMAT0004983	683811	http://www.mirdb.org/cgi-bin/target_detail.cgi?targetID=683811	380	68	http://www.mirdb.org/cgi-bin/mature_mir.cgi?name=hsa-miR-940	PYCR3	65263	pyrroline-5-carboxylate reductase 3
hsa-miR-940	MIMAT0004983	683836	http://www.mirdb.org/cgi-bin/target_detail.cgi?targetID=683836	381	68	http://www.mirdb.org/cgi-bin/mature_mir.cgi?name=hsa-miR-940	PPTC7	160760	PTC7 protein phosphatase homolog
hsa-miR-940	MIMAT0004983	683855	http://www.mirdb.org/cgi-bin/target_detail.cgi?targetID=683855	382	68	http://www.mirdb.org/cgi-bin/mature_mir.cgi?name=hsa-miR-940	OTUB1	55611	OTU deubiquitinase, ubiquitin aldehyde binding 1
hsa-miR-940	MIMAT0004983	683909	http://www.mirdb.org/cgi-bin/target_detail.cgi?targetID=683909	383	68	http://www.mirdb.org/cgi-bin/mature_mir.cgi?name=hsa-miR-940	RUBCN	9711	rubicon autophagy regulator
hsa-miR-940	MIMAT0004983	683936	http://www.mirdb.org/cgi-bin/target_detail.cgi?targetID=683936	384	68	http://www.mirdb.org/cgi-bin/mature_mir.cgi?name=hsa-miR-940	RAPGEF1	2889	Rap guanine nucleotide exchange factor 1
hsa-miR-940	MIMAT0004983	683992	http://www.mirdb.org/cgi-bin/target_detail.cgi?targetID=683992	385	68	http://www.mirdb.org/cgi-bin/mature_mir.cgi?name=hsa-miR-940	FOXP3	50943	forkhead box P3
hsa-miR-940	MIMAT0004983	683999	http://www.mirdb.org/cgi-bin/target_detail.cgi?targetID=683999	386	68	http://www.mirdb.org/cgi-bin/mature_mir.cgi?name=hsa-miR-940	ZNF100	163227	zinc finger protein 100
hsa-miR-940	MIMAT0004983	684003	http://www.mirdb.org/cgi-bin/target_detail.cgi?targetID=684003	387	68	http://www.mirdb.org/cgi-bin/mature_mir.cgi?name=hsa-miR-940	GLP2R	9340	glucagon like peptide 2 receptor
hsa-miR-940	MIMAT0004983	684012	http://www.mirdb.org/cgi-bin/target_detail.cgi?targetID=684012	388	68	http://www.mirdb.org/cgi-bin/mature_mir.cgi?name=hsa-miR-940	STON2	85439	stonin 2
hsa-miR-940	MIMAT0004983	684015	http://www.mirdb.org/cgi-bin/target_detail.cgi?targetID=684015	389	68	http://www.mirdb.org/cgi-bin/mature_mir.cgi?name=hsa-miR-940	GSTM2	2946	glutathione S-transferase mu 2
hsa-miR-940	MIMAT0004983	684095	http://www.mirdb.org/cgi-bin/target_detail.cgi?targetID=684095	390	68	http://www.mirdb.org/cgi-bin/mature_mir.cgi?name=hsa-miR-940	NMNAT2	23057	nicotinamide nucleotide adenylyltransferase 2
hsa-miR-940	MIMAT0004983	684100	http://www.mirdb.org/cgi-bin/target_detail.cgi?targetID=684100	391	68	http://www.mirdb.org/cgi-bin/mature_mir.cgi?name=hsa-miR-940	GGA2	23062	golgi associated, gamma adaptin ear containing, ARF binding protein 2
hsa-miR-940	MIMAT0004983	684186	http://www.mirdb.org/cgi-bin/target_detail.cgi?targetID=684186	392	68	http://www.mirdb.org/cgi-bin/mature_mir.cgi?name=hsa-miR-940	DCUN1D3	123879	defective in cullin neddylation 1 domain containing 3
hsa-miR-940	MIMAT0004983	684192	http://www.mirdb.org/cgi-bin/target_detail.cgi?targetID=684192	393	68	http://www.mirdb.org/cgi-bin/mature_mir.cgi?name=hsa-miR-940	ALX4	60529	ALX homeobox 4
hsa-miR-940	MIMAT0004983	684232	http://www.mirdb.org/cgi-bin/target_detail.cgi?targetID=684232	394	68	http://www.mirdb.org/cgi-bin/mature_mir.cgi?name=hsa-miR-940	HGF	3082	hepatocyte growth factor
hsa-miR-940	MIMAT0004983	684237	http://www.mirdb.org/cgi-bin/target_detail.cgi?targetID=684237	395	68	http://www.mirdb.org/cgi-bin/mature_mir.cgi?name=hsa-miR-940	GSTM1	2944	glutathione S-transferase mu 1
hsa-miR-940	MIMAT0004983	684253	http://www.mirdb.org/cgi-bin/target_detail.cgi?targetID=684253	396	68	http://www.mirdb.org/cgi-bin/mature_mir.cgi?name=hsa-miR-940	CBL	867	Cbl proto-oncogene
hsa-miR-940	MIMAT0004983	684270	http://www.mirdb.org/cgi-bin/target_detail.cgi?targetID=684270	397	68	http://www.mirdb.org/cgi-bin/mature_mir.cgi?name=hsa-miR-940	OCRL	4952	OCRL, inositol polyphosphate-5-phosphatase
hsa-miR-940	MIMAT0004983	684285	http://www.mirdb.org/cgi-bin/target_detail.cgi?targetID=684285	398	68	http://www.mirdb.org/cgi-bin/mature_mir.cgi?name=hsa-miR-940	SOGA1	140710	suppressor of glucose, autophagy associated 1
hsa-miR-940	MIMAT0004983	684331	http://www.mirdb.org/cgi-bin/target_detail.cgi?targetID=684331	399	68	http://www.mirdb.org/cgi-bin/mature_mir.cgi?name=hsa-miR-940	FAM204A	63877	family with sequence similarity 204 member A
hsa-miR-940	MIMAT0004983	684430	http://www.mirdb.org/cgi-bin/target_detail.cgi?targetID=684430	400	68	http://www.mirdb.org/cgi-bin/mature_mir.cgi?name=hsa-miR-940	SELENOM	140606	selenoprotein M
hsa-miR-940	MIMAT0004983	684436	http://www.mirdb.org/cgi-bin/target_detail.cgi?targetID=684436	401	68	http://www.mirdb.org/cgi-bin/mature_mir.cgi?name=hsa-miR-940	CYP2B6	1555	cytochrome P450 family 2 subfamily B member 6
hsa-miR-940	MIMAT0004983	684496	http://www.mirdb.org/cgi-bin/target_detail.cgi?targetID=684496	402	68	http://www.mirdb.org/cgi-bin/mature_mir.cgi?name=hsa-miR-940	RPUSD1	113000	RNA pseudouridine synthase domain containing 1
hsa-miR-940	MIMAT0004983	684543	http://www.mirdb.org/cgi-bin/target_detail.cgi?targetID=684543	403	68	http://www.mirdb.org/cgi-bin/mature_mir.cgi?name=hsa-miR-940	SHC2	25759	SHC adaptor protein 2
hsa-miR-940	MIMAT0004983	684583	http://www.mirdb.org/cgi-bin/target_detail.cgi?targetID=684583	404	68	http://www.mirdb.org/cgi-bin/mature_mir.cgi?name=hsa-miR-940	C20orf203	284805	chromosome 20 open reading frame 203
hsa-miR-940	MIMAT0004983	683789	http://www.mirdb.org/cgi-bin/target_detail.cgi?targetID=683789	405	67	http://www.mirdb.org/cgi-bin/mature_mir.cgi?name=hsa-miR-940	CPA4	51200	carboxypeptidase A4
hsa-miR-940	MIMAT0004983	683863	http://www.mirdb.org/cgi-bin/target_detail.cgi?targetID=683863	406	67	http://www.mirdb.org/cgi-bin/mature_mir.cgi?name=hsa-miR-940	LZTS1	11178	leucine zipper tumor suppressor 1
hsa-miR-940	MIMAT0004983	683893	http://www.mirdb.org/cgi-bin/target_detail.cgi?targetID=683893	407	67	http://www.mirdb.org/cgi-bin/mature_mir.cgi?name=hsa-miR-940	PEX6	5190	peroxisomal biogenesis factor 6
hsa-miR-940	MIMAT0004983	683930	http://www.mirdb.org/cgi-bin/target_detail.cgi?targetID=683930	408	67	http://www.mirdb.org/cgi-bin/mature_mir.cgi?name=hsa-miR-940	CRTC1	23373	CREB regulated transcription coactivator 1
hsa-miR-940	MIMAT0004983	683949	http://www.mirdb.org/cgi-bin/target_detail.cgi?targetID=683949	409	67	http://www.mirdb.org/cgi-bin/mature_mir.cgi?name=hsa-miR-940	VPS37A	137492	VPS37A, ESCRT-I subunit
hsa-miR-940	MIMAT0004983	683974	http://www.mirdb.org/cgi-bin/target_detail.cgi?targetID=683974	410	67	http://www.mirdb.org/cgi-bin/mature_mir.cgi?name=hsa-miR-940	MED20	9477	mediator complex subunit 20
hsa-miR-940	MIMAT0004983	684040	http://www.mirdb.org/cgi-bin/target_detail.cgi?targetID=684040	411	67	http://www.mirdb.org/cgi-bin/mature_mir.cgi?name=hsa-miR-940	CCL22	6367	C-C motif chemokine ligand 22
hsa-miR-940	MIMAT0004983	684056	http://www.mirdb.org/cgi-bin/target_detail.cgi?targetID=684056	412	67	http://www.mirdb.org/cgi-bin/mature_mir.cgi?name=hsa-miR-940	PCLAF	9768	PCNA clamp associated factor
hsa-miR-940	MIMAT0004983	684078	http://www.mirdb.org/cgi-bin/target_detail.cgi?targetID=684078	413	67	http://www.mirdb.org/cgi-bin/mature_mir.cgi?name=hsa-miR-940	SF3B3	23450	splicing factor 3b subunit 3
hsa-miR-940	MIMAT0004983	684124	http://www.mirdb.org/cgi-bin/target_detail.cgi?targetID=684124	414	67	http://www.mirdb.org/cgi-bin/mature_mir.cgi?name=hsa-miR-940	AGPAT3	56894	1-acylglycerol-3-phosphate O-acyltransferase 3
hsa-miR-940	MIMAT0004983	684156	http://www.mirdb.org/cgi-bin/target_detail.cgi?targetID=684156	415	67	http://www.mirdb.org/cgi-bin/mature_mir.cgi?name=hsa-miR-940	DUSP4	1846	dual specificity phosphatase 4
hsa-miR-940	MIMAT0004983	684174	http://www.mirdb.org/cgi-bin/target_detail.cgi?targetID=684174	416	67	http://www.mirdb.org/cgi-bin/mature_mir.cgi?name=hsa-miR-940	GSK3B	2932	glycogen synthase kinase 3 beta
hsa-miR-940	MIMAT0004983	684183	http://www.mirdb.org/cgi-bin/target_detail.cgi?targetID=684183	417	67	http://www.mirdb.org/cgi-bin/mature_mir.cgi?name=hsa-miR-940	USP46	64854	ubiquitin specific peptidase 46
hsa-miR-940	MIMAT0004983	684288	http://www.mirdb.org/cgi-bin/target_detail.cgi?targetID=684288	418	67	http://www.mirdb.org/cgi-bin/mature_mir.cgi?name=hsa-miR-940	SV2A	9900	synaptic vesicle glycoprotein 2A
hsa-miR-940	MIMAT0004983	684316	http://www.mirdb.org/cgi-bin/target_detail.cgi?targetID=684316	419	67	http://www.mirdb.org/cgi-bin/mature_mir.cgi?name=hsa-miR-940	ETS1	2113	ETS proto-oncogene 1, transcription factor
hsa-miR-940	MIMAT0004983	684317	http://www.mirdb.org/cgi-bin/target_detail.cgi?targetID=684317	420	67	http://www.mirdb.org/cgi-bin/mature_mir.cgi?name=hsa-miR-940	WRB	7485	tryptophan rich basic protein
hsa-miR-940	MIMAT0004983	684337	http://www.mirdb.org/cgi-bin/target_detail.cgi?targetID=684337	421	67	http://www.mirdb.org/cgi-bin/mature_mir.cgi?name=hsa-miR-940	KBTBD11	9920	kelch repeat and BTB domain containing 11
hsa-miR-940	MIMAT0004983	684357	http://www.mirdb.org/cgi-bin/target_detail.cgi?targetID=684357	422	67	http://www.mirdb.org/cgi-bin/mature_mir.cgi?name=hsa-miR-940	PGAM4	441531	phosphoglycerate mutase family member 4
hsa-miR-940	MIMAT0004983	684384	http://www.mirdb.org/cgi-bin/target_detail.cgi?targetID=684384	423	67	http://www.mirdb.org/cgi-bin/mature_mir.cgi?name=hsa-miR-940	SRGAP3	9901	SLIT-ROBO Rho GTPase activating protein 3
hsa-miR-940	MIMAT0004983	684435	http://www.mirdb.org/cgi-bin/target_detail.cgi?targetID=684435	424	67	http://www.mirdb.org/cgi-bin/mature_mir.cgi?name=hsa-miR-940	CD82	3732	CD82 molecule
hsa-miR-940	MIMAT0004983	684459	http://www.mirdb.org/cgi-bin/target_detail.cgi?targetID=684459	425	67	http://www.mirdb.org/cgi-bin/mature_mir.cgi?name=hsa-miR-940	ARID1B	57492	AT-rich interaction domain 1B
hsa-miR-940	MIMAT0004983	684477	http://www.mirdb.org/cgi-bin/target_detail.cgi?targetID=684477	426	67	http://www.mirdb.org/cgi-bin/mature_mir.cgi?name=hsa-miR-940	SUSD4	55061	sushi domain containing 4
hsa-miR-940	MIMAT0004983	684488	http://www.mirdb.org/cgi-bin/target_detail.cgi?targetID=684488	427	67	http://www.mirdb.org/cgi-bin/mature_mir.cgi?name=hsa-miR-940	RBPJ	3516	recombination signal binding protein for immunoglobulin kappa J region
hsa-miR-940	MIMAT0004983	684510	http://www.mirdb.org/cgi-bin/target_detail.cgi?targetID=684510	428	67	http://www.mirdb.org/cgi-bin/mature_mir.cgi?name=hsa-miR-940	CD5L	922	CD5 molecule like
hsa-miR-940	MIMAT0004983	684622	http://www.mirdb.org/cgi-bin/target_detail.cgi?targetID=684622	429	67	http://www.mirdb.org/cgi-bin/mature_mir.cgi?name=hsa-miR-940	RSKR	124923	ribosomal protein S6 kinase related
hsa-miR-940	MIMAT0004983	684641	http://www.mirdb.org/cgi-bin/target_detail.cgi?targetID=684641	430	67	http://www.mirdb.org/cgi-bin/mature_mir.cgi?name=hsa-miR-940	RHD	6007	Rh blood group D antigen
hsa-miR-940	MIMAT0004983	684693	http://www.mirdb.org/cgi-bin/target_detail.cgi?targetID=684693	431	67	http://www.mirdb.org/cgi-bin/mature_mir.cgi?name=hsa-miR-940	DTX2	113878	deltex E3 ubiquitin ligase 2
hsa-miR-940	MIMAT0004983	683669	http://www.mirdb.org/cgi-bin/target_detail.cgi?targetID=683669	432	66	http://www.mirdb.org/cgi-bin/mature_mir.cgi?name=hsa-miR-940	SNX1	6642	sorting nexin 1
hsa-miR-940	MIMAT0004983	683706	http://www.mirdb.org/cgi-bin/target_detail.cgi?targetID=683706	433	66	http://www.mirdb.org/cgi-bin/mature_mir.cgi?name=hsa-miR-940	RYBP	23429	RING1 and YY1 binding protein
hsa-miR-940	MIMAT0004983	683892	http://www.mirdb.org/cgi-bin/target_detail.cgi?targetID=683892	434	66	http://www.mirdb.org/cgi-bin/mature_mir.cgi?name=hsa-miR-940	BBIP1	92482	BBSome interacting protein 1
hsa-miR-940	MIMAT0004983	683926	http://www.mirdb.org/cgi-bin/target_detail.cgi?targetID=683926	435	66	http://www.mirdb.org/cgi-bin/mature_mir.cgi?name=hsa-miR-940	SLC35F5	80255	solute carrier family 35 member F5
hsa-miR-940	MIMAT0004983	683950	http://www.mirdb.org/cgi-bin/target_detail.cgi?targetID=683950	436	66	http://www.mirdb.org/cgi-bin/mature_mir.cgi?name=hsa-miR-940	LSM12	124801	LSM12 homolog
hsa-miR-940	MIMAT0004983	683989	http://www.mirdb.org/cgi-bin/target_detail.cgi?targetID=683989	437	66	http://www.mirdb.org/cgi-bin/mature_mir.cgi?name=hsa-miR-940	KCNK3	3777	potassium two pore domain channel subfamily K member 3
hsa-miR-940	MIMAT0004983	684007	http://www.mirdb.org/cgi-bin/target_detail.cgi?targetID=684007	438	66	http://www.mirdb.org/cgi-bin/mature_mir.cgi?name=hsa-miR-940	IKZF3	22806	IKAROS family zinc finger 3
hsa-miR-940	MIMAT0004983	684154	http://www.mirdb.org/cgi-bin/target_detail.cgi?targetID=684154	439	66	http://www.mirdb.org/cgi-bin/mature_mir.cgi?name=hsa-miR-940	SRPRA	6734	SRP receptor subunit alpha
hsa-miR-940	MIMAT0004983	684208	http://www.mirdb.org/cgi-bin/target_detail.cgi?targetID=684208	440	66	http://www.mirdb.org/cgi-bin/mature_mir.cgi?name=hsa-miR-940	TMEM167A	153339	transmembrane protein 167A
hsa-miR-940	MIMAT0004983	684209	http://www.mirdb.org/cgi-bin/target_detail.cgi?targetID=684209	441	66	http://www.mirdb.org/cgi-bin/mature_mir.cgi?name=hsa-miR-940	ZER1	10444	zyg-11 related cell cycle regulator
hsa-miR-940	MIMAT0004983	684235	http://www.mirdb.org/cgi-bin/target_detail.cgi?targetID=684235	442	66	http://www.mirdb.org/cgi-bin/mature_mir.cgi?name=hsa-miR-940	IL17RA	23765	interleukin 17 receptor A
hsa-miR-940	MIMAT0004983	684249	http://www.mirdb.org/cgi-bin/target_detail.cgi?targetID=684249	443	66	http://www.mirdb.org/cgi-bin/mature_mir.cgi?name=hsa-miR-940	MFSD11	79157	major facilitator superfamily domain containing 11
hsa-miR-940	MIMAT0004983	684258	http://www.mirdb.org/cgi-bin/target_detail.cgi?targetID=684258	444	66	http://www.mirdb.org/cgi-bin/mature_mir.cgi?name=hsa-miR-940	FLCN	201163	folliculin
hsa-miR-940	MIMAT0004983	684261	http://www.mirdb.org/cgi-bin/target_detail.cgi?targetID=684261	445	66	http://www.mirdb.org/cgi-bin/mature_mir.cgi?name=hsa-miR-940	TRIM68	55128	tripartite motif containing 68
hsa-miR-940	MIMAT0004983	684265	http://www.mirdb.org/cgi-bin/target_detail.cgi?targetID=684265	446	66	http://www.mirdb.org/cgi-bin/mature_mir.cgi?name=hsa-miR-940	C1QTNF6	114904	C1q and TNF related 6
hsa-miR-940	MIMAT0004983	684282	http://www.mirdb.org/cgi-bin/target_detail.cgi?targetID=684282	447	66	http://www.mirdb.org/cgi-bin/mature_mir.cgi?name=hsa-miR-940	TMEM120B	144404	transmembrane protein 120B
hsa-miR-940	MIMAT0004983	684376	http://www.mirdb.org/cgi-bin/target_detail.cgi?targetID=684376	448	66	http://www.mirdb.org/cgi-bin/mature_mir.cgi?name=hsa-miR-940	ZZZ3	26009	zinc finger ZZ-type containing 3
hsa-miR-940	MIMAT0004983	684380	http://www.mirdb.org/cgi-bin/target_detail.cgi?targetID=684380	449	66	http://www.mirdb.org/cgi-bin/mature_mir.cgi?name=hsa-miR-940	SEL1L	6400	SEL1L, ERAD E3 ligase adaptor subunit
hsa-miR-940	MIMAT0004983	684444	http://www.mirdb.org/cgi-bin/target_detail.cgi?targetID=684444	450	66	http://www.mirdb.org/cgi-bin/mature_mir.cgi?name=hsa-miR-940	PKNOX2	63876	PBX/knotted 1 homeobox 2
hsa-miR-940	MIMAT0004983	684451	http://www.mirdb.org/cgi-bin/target_detail.cgi?targetID=684451	451	66	http://www.mirdb.org/cgi-bin/mature_mir.cgi?name=hsa-miR-940	CELF4	56853	CUGBP Elav-like family member 4
hsa-miR-940	MIMAT0004983	684456	http://www.mirdb.org/cgi-bin/target_detail.cgi?targetID=684456	452	66	http://www.mirdb.org/cgi-bin/mature_mir.cgi?name=hsa-miR-940	DNAJC30	84277	DnaJ heat shock protein family (Hsp40) member C30
hsa-miR-940	MIMAT0004983	684462	http://www.mirdb.org/cgi-bin/target_detail.cgi?targetID=684462	453	66	http://www.mirdb.org/cgi-bin/mature_mir.cgi?name=hsa-miR-940	FBXL18	80028	F-box and leucine rich repeat protein 18
hsa-miR-940	MIMAT0004983	684487	http://www.mirdb.org/cgi-bin/target_detail.cgi?targetID=684487	454	66	http://www.mirdb.org/cgi-bin/mature_mir.cgi?name=hsa-miR-940	ILDR2	387597	immunoglobulin like domain containing receptor 2
hsa-miR-940	MIMAT0004983	684538	http://www.mirdb.org/cgi-bin/target_detail.cgi?targetID=684538	455	66	http://www.mirdb.org/cgi-bin/mature_mir.cgi?name=hsa-miR-940	RPL15	6138	ribosomal protein L15
hsa-miR-940	MIMAT0004983	684548	http://www.mirdb.org/cgi-bin/target_detail.cgi?targetID=684548	456	66	http://www.mirdb.org/cgi-bin/mature_mir.cgi?name=hsa-miR-940	CARNS1	57571	carnosine synthase 1
hsa-miR-940	MIMAT0004983	684585	http://www.mirdb.org/cgi-bin/target_detail.cgi?targetID=684585	457	66	http://www.mirdb.org/cgi-bin/mature_mir.cgi?name=hsa-miR-940	GJD3	125111	gap junction protein delta 3
hsa-miR-940	MIMAT0004983	684687	http://www.mirdb.org/cgi-bin/target_detail.cgi?targetID=684687	458	66	http://www.mirdb.org/cgi-bin/mature_mir.cgi?name=hsa-miR-940	SLIT3	6586	slit guidance ligand 3
hsa-miR-940	MIMAT0004983	684692	http://www.mirdb.org/cgi-bin/target_detail.cgi?targetID=684692	459	66	http://www.mirdb.org/cgi-bin/mature_mir.cgi?name=hsa-miR-940	KIAA0513	9764	KIAA0513
hsa-miR-940	MIMAT0004983	683703	http://www.mirdb.org/cgi-bin/target_detail.cgi?targetID=683703	460	65	http://www.mirdb.org/cgi-bin/mature_mir.cgi?name=hsa-miR-940	ELP6	54859	elongator acetyltransferase complex subunit 6
hsa-miR-940	MIMAT0004983	683712	http://www.mirdb.org/cgi-bin/target_detail.cgi?targetID=683712	461	65	http://www.mirdb.org/cgi-bin/mature_mir.cgi?name=hsa-miR-940	SEC22C	9117	SEC22 homolog C, vesicle trafficking protein
hsa-miR-940	MIMAT0004983	683716	http://www.mirdb.org/cgi-bin/target_detail.cgi?targetID=683716	462	65	http://www.mirdb.org/cgi-bin/mature_mir.cgi?name=hsa-miR-940	SV2C	22987	synaptic vesicle glycoprotein 2C
hsa-miR-940	MIMAT0004983	683732	http://www.mirdb.org/cgi-bin/target_detail.cgi?targetID=683732	463	65	http://www.mirdb.org/cgi-bin/mature_mir.cgi?name=hsa-miR-940	CCDC180	100499483	coiled-coil domain containing 180
hsa-miR-940	MIMAT0004983	683764	http://www.mirdb.org/cgi-bin/target_detail.cgi?targetID=683764	464	65	http://www.mirdb.org/cgi-bin/mature_mir.cgi?name=hsa-miR-940	CACNG7	59284	calcium voltage-gated channel auxiliary subunit gamma 7
hsa-miR-940	MIMAT0004983	683792	http://www.mirdb.org/cgi-bin/target_detail.cgi?targetID=683792	465	65	http://www.mirdb.org/cgi-bin/mature_mir.cgi?name=hsa-miR-940	CDR2L	30850	cerebellar degeneration related protein 2 like
hsa-miR-940	MIMAT0004983	683797	http://www.mirdb.org/cgi-bin/target_detail.cgi?targetID=683797	466	65	http://www.mirdb.org/cgi-bin/mature_mir.cgi?name=hsa-miR-940	SENP1	29843	SUMO specific peptidase 1
hsa-miR-940	MIMAT0004983	683806	http://www.mirdb.org/cgi-bin/target_detail.cgi?targetID=683806	467	65	http://www.mirdb.org/cgi-bin/mature_mir.cgi?name=hsa-miR-940	MTFMT	123263	mitochondrial methionyl-tRNA formyltransferase
hsa-miR-940	MIMAT0004983	683821	http://www.mirdb.org/cgi-bin/target_detail.cgi?targetID=683821	468	65	http://www.mirdb.org/cgi-bin/mature_mir.cgi?name=hsa-miR-940	HTR4	3360	5-hydroxytryptamine receptor 4
hsa-miR-940	MIMAT0004983	683824	http://www.mirdb.org/cgi-bin/target_detail.cgi?targetID=683824	469	65	http://www.mirdb.org/cgi-bin/mature_mir.cgi?name=hsa-miR-940	XBP1	7494	X-box binding protein 1
hsa-miR-940	MIMAT0004983	683850	http://www.mirdb.org/cgi-bin/target_detail.cgi?targetID=683850	470	65	http://www.mirdb.org/cgi-bin/mature_mir.cgi?name=hsa-miR-940	MAP3K13	9175	mitogen-activated protein kinase kinase kinase 13
hsa-miR-940	MIMAT0004983	683869	http://www.mirdb.org/cgi-bin/target_detail.cgi?targetID=683869	471	65	http://www.mirdb.org/cgi-bin/mature_mir.cgi?name=hsa-miR-940	PCDH19	57526	protocadherin 19
hsa-miR-940	MIMAT0004983	683882	http://www.mirdb.org/cgi-bin/target_detail.cgi?targetID=683882	472	65	http://www.mirdb.org/cgi-bin/mature_mir.cgi?name=hsa-miR-940	CCND3	896	cyclin D3
hsa-miR-940	MIMAT0004983	684146	http://www.mirdb.org/cgi-bin/target_detail.cgi?targetID=684146	473	65	http://www.mirdb.org/cgi-bin/mature_mir.cgi?name=hsa-miR-940	ALS2CL	259173	ALS2 C-terminal like
hsa-miR-940	MIMAT0004983	684167	http://www.mirdb.org/cgi-bin/target_detail.cgi?targetID=684167	474	65	http://www.mirdb.org/cgi-bin/mature_mir.cgi?name=hsa-miR-940	TGOLN2	10618	trans-golgi network protein 2
hsa-miR-940	MIMAT0004983	684203	http://www.mirdb.org/cgi-bin/target_detail.cgi?targetID=684203	475	65	http://www.mirdb.org/cgi-bin/mature_mir.cgi?name=hsa-miR-940	ELFN2	114794	extracellular leucine rich repeat and fibronectin type III domain containing 2
hsa-miR-940	MIMAT0004983	684251	http://www.mirdb.org/cgi-bin/target_detail.cgi?targetID=684251	476	65	http://www.mirdb.org/cgi-bin/mature_mir.cgi?name=hsa-miR-940	TRAPPC1	58485	trafficking protein particle complex 1
hsa-miR-940	MIMAT0004983	684293	http://www.mirdb.org/cgi-bin/target_detail.cgi?targetID=684293	477	65	http://www.mirdb.org/cgi-bin/mature_mir.cgi?name=hsa-miR-940	TLL1	7092	tolloid like 1
hsa-miR-940	MIMAT0004983	684312	http://www.mirdb.org/cgi-bin/target_detail.cgi?targetID=684312	478	65	http://www.mirdb.org/cgi-bin/mature_mir.cgi?name=hsa-miR-940	CFAP57	149465	cilia and flagella associated protein 57
hsa-miR-940	MIMAT0004983	684335	http://www.mirdb.org/cgi-bin/target_detail.cgi?targetID=684335	479	65	http://www.mirdb.org/cgi-bin/mature_mir.cgi?name=hsa-miR-940	WDR55	54853	WD repeat domain 55
hsa-miR-940	MIMAT0004983	684342	http://www.mirdb.org/cgi-bin/target_detail.cgi?targetID=684342	480	65	http://www.mirdb.org/cgi-bin/mature_mir.cgi?name=hsa-miR-940	SAP30L	79685	SAP30 like
hsa-miR-940	MIMAT0004983	684343	http://www.mirdb.org/cgi-bin/target_detail.cgi?targetID=684343	481	65	http://www.mirdb.org/cgi-bin/mature_mir.cgi?name=hsa-miR-940	THEM6	51337	thioesterase superfamily member 6
hsa-miR-940	MIMAT0004983	684346	http://www.mirdb.org/cgi-bin/target_detail.cgi?targetID=684346	482	65	http://www.mirdb.org/cgi-bin/mature_mir.cgi?name=hsa-miR-940	TRAF1	7185	TNF receptor associated factor 1
hsa-miR-940	MIMAT0004983	684378	http://www.mirdb.org/cgi-bin/target_detail.cgi?targetID=684378	483	65	http://www.mirdb.org/cgi-bin/mature_mir.cgi?name=hsa-miR-940	BCL7B	9275	BCL7B, BAF complex component
hsa-miR-940	MIMAT0004983	684390	http://www.mirdb.org/cgi-bin/target_detail.cgi?targetID=684390	484	65	http://www.mirdb.org/cgi-bin/mature_mir.cgi?name=hsa-miR-940	KDM8	79831	lysine demethylase 8
hsa-miR-940	MIMAT0004983	684415	http://www.mirdb.org/cgi-bin/target_detail.cgi?targetID=684415	485	65	http://www.mirdb.org/cgi-bin/mature_mir.cgi?name=hsa-miR-940	TNIK	23043	TRAF2 and NCK interacting kinase
hsa-miR-940	MIMAT0004983	684452	http://www.mirdb.org/cgi-bin/target_detail.cgi?targetID=684452	486	65	http://www.mirdb.org/cgi-bin/mature_mir.cgi?name=hsa-miR-940	ITPR2	3709	inositol 1,4,5-trisphosphate receptor type 2
hsa-miR-940	MIMAT0004983	684490	http://www.mirdb.org/cgi-bin/target_detail.cgi?targetID=684490	487	65	http://www.mirdb.org/cgi-bin/mature_mir.cgi?name=hsa-miR-940	TEX261	113419	testis expressed 261
hsa-miR-940	MIMAT0004983	684514	http://www.mirdb.org/cgi-bin/target_detail.cgi?targetID=684514	488	65	http://www.mirdb.org/cgi-bin/mature_mir.cgi?name=hsa-miR-940	MYO1D	4642	myosin ID
hsa-miR-940	MIMAT0004983	684535	http://www.mirdb.org/cgi-bin/target_detail.cgi?targetID=684535	489	65	http://www.mirdb.org/cgi-bin/mature_mir.cgi?name=hsa-miR-940	ARMS2	387715	age-related maculopathy susceptibility 2
hsa-miR-940	MIMAT0004983	684542	http://www.mirdb.org/cgi-bin/target_detail.cgi?targetID=684542	490	65	http://www.mirdb.org/cgi-bin/mature_mir.cgi?name=hsa-miR-940	UCK2	7371	uridine-cytidine kinase 2
hsa-miR-940	MIMAT0004983	684562	http://www.mirdb.org/cgi-bin/target_detail.cgi?targetID=684562	491	65	http://www.mirdb.org/cgi-bin/mature_mir.cgi?name=hsa-miR-940	PIGR	5284	polymeric immunoglobulin receptor
hsa-miR-940	MIMAT0004983	684572	http://www.mirdb.org/cgi-bin/target_detail.cgi?targetID=684572	492	65	http://www.mirdb.org/cgi-bin/mature_mir.cgi?name=hsa-miR-940	TMED3	23423	transmembrane p24 trafficking protein 3
hsa-miR-940	MIMAT0004983	684575	http://www.mirdb.org/cgi-bin/target_detail.cgi?targetID=684575	493	65	http://www.mirdb.org/cgi-bin/mature_mir.cgi?name=hsa-miR-940	UBE2QL1	134111	ubiquitin conjugating enzyme E2 Q family like 1
hsa-miR-940	MIMAT0004983	684579	http://www.mirdb.org/cgi-bin/target_detail.cgi?targetID=684579	494	65	http://www.mirdb.org/cgi-bin/mature_mir.cgi?name=hsa-miR-940	WDTC1	23038	WD and tetratricopeptide repeats 1
hsa-miR-940	MIMAT0004983	684587	http://www.mirdb.org/cgi-bin/target_detail.cgi?targetID=684587	495	65	http://www.mirdb.org/cgi-bin/mature_mir.cgi?name=hsa-miR-940	FUS	2521	FUS RNA binding protein
hsa-miR-940	MIMAT0004983	684608	http://www.mirdb.org/cgi-bin/target_detail.cgi?targetID=684608	496	65	http://www.mirdb.org/cgi-bin/mature_mir.cgi?name=hsa-miR-940	APOBEC3F	200316	apolipoprotein B mRNA editing enzyme catalytic subunit 3F
hsa-miR-940	MIMAT0004983	684665	http://www.mirdb.org/cgi-bin/target_detail.cgi?targetID=684665	497	65	http://www.mirdb.org/cgi-bin/mature_mir.cgi?name=hsa-miR-940	XAF1	54739	XIAP associated factor 1
hsa-miR-940	MIMAT0004983	683689	http://www.mirdb.org/cgi-bin/target_detail.cgi?targetID=683689	498	64	http://www.mirdb.org/cgi-bin/mature_mir.cgi?name=hsa-miR-940	ERMP1	79956	endoplasmic reticulum metallopeptidase 1
hsa-miR-940	MIMAT0004983	683690	http://www.mirdb.org/cgi-bin/target_detail.cgi?targetID=683690	499	64	http://www.mirdb.org/cgi-bin/mature_mir.cgi?name=hsa-miR-940	SLCO2A1	6578	solute carrier organic anion transporter family member 2A1
hsa-miR-940	MIMAT0004983	683740	http://www.mirdb.org/cgi-bin/target_detail.cgi?targetID=683740	500	64	http://www.mirdb.org/cgi-bin/mature_mir.cgi?name=hsa-miR-940	GPATCH2L	55668	G-patch domain containing 2 like
hsa-miR-940	MIMAT0004983	683781	http://www.mirdb.org/cgi-bin/target_detail.cgi?targetID=683781	501	64	http://www.mirdb.org/cgi-bin/mature_mir.cgi?name=hsa-miR-940	PHF24	23349	PHD finger protein 24
hsa-miR-940	MIMAT0004983	683803	http://www.mirdb.org/cgi-bin/target_detail.cgi?targetID=683803	502	64	http://www.mirdb.org/cgi-bin/mature_mir.cgi?name=hsa-miR-940	LMNTD1	160492	lamin tail domain containing 1
hsa-miR-940	MIMAT0004983	684004	http://www.mirdb.org/cgi-bin/target_detail.cgi?targetID=684004	503	64	http://www.mirdb.org/cgi-bin/mature_mir.cgi?name=hsa-miR-940	STRN	6801	striatin
hsa-miR-940	MIMAT0004983	684038	http://www.mirdb.org/cgi-bin/target_detail.cgi?targetID=684038	504	64	http://www.mirdb.org/cgi-bin/mature_mir.cgi?name=hsa-miR-940	CBX2	84733	chromobox 2
hsa-miR-940	MIMAT0004983	684055	http://www.mirdb.org/cgi-bin/target_detail.cgi?targetID=684055	505	64	http://www.mirdb.org/cgi-bin/mature_mir.cgi?name=hsa-miR-940	SUPT4H1	6827	SPT4 homolog, DSIF elongation factor subunit
hsa-miR-940	MIMAT0004983	684070	http://www.mirdb.org/cgi-bin/target_detail.cgi?targetID=684070	506	64	http://www.mirdb.org/cgi-bin/mature_mir.cgi?name=hsa-miR-940	ATF2	1386	activating transcription factor 2
hsa-miR-940	MIMAT0004983	684072	http://www.mirdb.org/cgi-bin/target_detail.cgi?targetID=684072	507	64	http://www.mirdb.org/cgi-bin/mature_mir.cgi?name=hsa-miR-940	ZSCAN29	146050	zinc finger and SCAN domain containing 29
hsa-miR-940	MIMAT0004983	684106	http://www.mirdb.org/cgi-bin/target_detail.cgi?targetID=684106	508	64	http://www.mirdb.org/cgi-bin/mature_mir.cgi?name=hsa-miR-940	SIRPB2	284759	signal regulatory protein beta 2
hsa-miR-940	MIMAT0004983	684127	http://www.mirdb.org/cgi-bin/target_detail.cgi?targetID=684127	509	64	http://www.mirdb.org/cgi-bin/mature_mir.cgi?name=hsa-miR-940	CREB1	1385	cAMP responsive element binding protein 1
hsa-miR-940	MIMAT0004983	684161	http://www.mirdb.org/cgi-bin/target_detail.cgi?targetID=684161	510	64	http://www.mirdb.org/cgi-bin/mature_mir.cgi?name=hsa-miR-940	LRP4	4038	LDL receptor related protein 4
hsa-miR-940	MIMAT0004983	684256	http://www.mirdb.org/cgi-bin/target_detail.cgi?targetID=684256	511	64	http://www.mirdb.org/cgi-bin/mature_mir.cgi?name=hsa-miR-940	CHST1	8534	carbohydrate sulfotransferase 1
hsa-miR-940	MIMAT0004983	684318	http://www.mirdb.org/cgi-bin/target_detail.cgi?targetID=684318	512	64	http://www.mirdb.org/cgi-bin/mature_mir.cgi?name=hsa-miR-940	ICAM1	3383	intercellular adhesion molecule 1
hsa-miR-940	MIMAT0004983	684356	http://www.mirdb.org/cgi-bin/target_detail.cgi?targetID=684356	513	64	http://www.mirdb.org/cgi-bin/mature_mir.cgi?name=hsa-miR-940	SPIN1	10927	spindlin 1
hsa-miR-940	MIMAT0004983	684441	http://www.mirdb.org/cgi-bin/target_detail.cgi?targetID=684441	514	64	http://www.mirdb.org/cgi-bin/mature_mir.cgi?name=hsa-miR-940	LRGUK	136332	leucine rich repeats and guanylate kinase domain containing
hsa-miR-940	MIMAT0004983	684466	http://www.mirdb.org/cgi-bin/target_detail.cgi?targetID=684466	515	64	http://www.mirdb.org/cgi-bin/mature_mir.cgi?name=hsa-miR-940	CYP8B1	1582	cytochrome P450 family 8 subfamily B member 1
hsa-miR-940	MIMAT0004983	684508	http://www.mirdb.org/cgi-bin/target_detail.cgi?targetID=684508	516	64	http://www.mirdb.org/cgi-bin/mature_mir.cgi?name=hsa-miR-940	PTPRG	5793	protein tyrosine phosphatase, receptor type G
hsa-miR-940	MIMAT0004983	684555	http://www.mirdb.org/cgi-bin/target_detail.cgi?targetID=684555	517	64	http://www.mirdb.org/cgi-bin/mature_mir.cgi?name=hsa-miR-940	TENM4	26011	teneurin transmembrane protein 4
hsa-miR-940	MIMAT0004983	684571	http://www.mirdb.org/cgi-bin/target_detail.cgi?targetID=684571	518	64	http://www.mirdb.org/cgi-bin/mature_mir.cgi?name=hsa-miR-940	KIN	22944	Kin17 DNA and RNA binding protein
hsa-miR-940	MIMAT0004983	684595	http://www.mirdb.org/cgi-bin/target_detail.cgi?targetID=684595	519	64	http://www.mirdb.org/cgi-bin/mature_mir.cgi?name=hsa-miR-940	TRIB3	57761	tribbles pseudokinase 3
hsa-miR-940	MIMAT0004983	684601	http://www.mirdb.org/cgi-bin/target_detail.cgi?targetID=684601	520	64	http://www.mirdb.org/cgi-bin/mature_mir.cgi?name=hsa-miR-940	NREP	9315	neuronal regeneration related protein
hsa-miR-940	MIMAT0004983	684619	http://www.mirdb.org/cgi-bin/target_detail.cgi?targetID=684619	521	64	http://www.mirdb.org/cgi-bin/mature_mir.cgi?name=hsa-miR-940	BSPRY	54836	B-box and SPRY domain containing
hsa-miR-940	MIMAT0004983	683699	http://www.mirdb.org/cgi-bin/target_detail.cgi?targetID=683699	522	63	http://www.mirdb.org/cgi-bin/mature_mir.cgi?name=hsa-miR-940	RAB6B	51560	RAB6B, member RAS oncogene family
hsa-miR-940	MIMAT0004983	683704	http://www.mirdb.org/cgi-bin/target_detail.cgi?targetID=683704	523	63	http://www.mirdb.org/cgi-bin/mature_mir.cgi?name=hsa-miR-940	ITIH5	80760	inter-alpha-trypsin inhibitor heavy chain family member 5
hsa-miR-940	MIMAT0004983	683743	http://www.mirdb.org/cgi-bin/target_detail.cgi?targetID=683743	524	63	http://www.mirdb.org/cgi-bin/mature_mir.cgi?name=hsa-miR-940	EPM2A	7957	EPM2A, laforin glucan phosphatase
hsa-miR-940	MIMAT0004983	683780	http://www.mirdb.org/cgi-bin/target_detail.cgi?targetID=683780	525	63	http://www.mirdb.org/cgi-bin/mature_mir.cgi?name=hsa-miR-940	BEAN1	146227	brain expressed associated with NEDD4 1
hsa-miR-940	MIMAT0004983	683877	http://www.mirdb.org/cgi-bin/target_detail.cgi?targetID=683877	526	63	http://www.mirdb.org/cgi-bin/mature_mir.cgi?name=hsa-miR-940	ERF	2077	ETS2 repressor factor
hsa-miR-940	MIMAT0004983	683890	http://www.mirdb.org/cgi-bin/target_detail.cgi?targetID=683890	527	63	http://www.mirdb.org/cgi-bin/mature_mir.cgi?name=hsa-miR-940	TBC1D24	57465	TBC1 domain family member 24
hsa-miR-940	MIMAT0004983	683976	http://www.mirdb.org/cgi-bin/target_detail.cgi?targetID=683976	528	63	http://www.mirdb.org/cgi-bin/mature_mir.cgi?name=hsa-miR-940	CTNND2	1501	catenin delta 2
hsa-miR-940	MIMAT0004983	683995	http://www.mirdb.org/cgi-bin/target_detail.cgi?targetID=683995	529	63	http://www.mirdb.org/cgi-bin/mature_mir.cgi?name=hsa-miR-940	RAP1GAP2	23108	RAP1 GTPase activating protein 2
hsa-miR-940	MIMAT0004983	684001	http://www.mirdb.org/cgi-bin/target_detail.cgi?targetID=684001	530	63	http://www.mirdb.org/cgi-bin/mature_mir.cgi?name=hsa-miR-940	KIF3C	3797	kinesin family member 3C
hsa-miR-940	MIMAT0004983	684013	http://www.mirdb.org/cgi-bin/target_detail.cgi?targetID=684013	531	63	http://www.mirdb.org/cgi-bin/mature_mir.cgi?name=hsa-miR-940	LANCL1	10314	LanC like 1
hsa-miR-940	MIMAT0004983	684033	http://www.mirdb.org/cgi-bin/target_detail.cgi?targetID=684033	532	63	http://www.mirdb.org/cgi-bin/mature_mir.cgi?name=hsa-miR-940	PDS5A	23244	PDS5 cohesin associated factor A
hsa-miR-940	MIMAT0004983	684123	http://www.mirdb.org/cgi-bin/target_detail.cgi?targetID=684123	533	63	http://www.mirdb.org/cgi-bin/mature_mir.cgi?name=hsa-miR-940	SLC7A8	23428	solute carrier family 7 member 8
hsa-miR-940	MIMAT0004983	684144	http://www.mirdb.org/cgi-bin/target_detail.cgi?targetID=684144	534	63	http://www.mirdb.org/cgi-bin/mature_mir.cgi?name=hsa-miR-940	RIMKLA	284716	ribosomal modification protein rimK like family member A
hsa-miR-940	MIMAT0004983	684193	http://www.mirdb.org/cgi-bin/target_detail.cgi?targetID=684193	535	63	http://www.mirdb.org/cgi-bin/mature_mir.cgi?name=hsa-miR-940	UNC5A	90249	unc-5 netrin receptor A
hsa-miR-940	MIMAT0004983	684224	http://www.mirdb.org/cgi-bin/target_detail.cgi?targetID=684224	536	63	http://www.mirdb.org/cgi-bin/mature_mir.cgi?name=hsa-miR-940	UBIAD1	29914	UbiA prenyltransferase domain containing 1
hsa-miR-940	MIMAT0004983	684231	http://www.mirdb.org/cgi-bin/target_detail.cgi?targetID=684231	537	63	http://www.mirdb.org/cgi-bin/mature_mir.cgi?name=hsa-miR-940	PTPRN	5798	protein tyrosine phosphatase, receptor type N
hsa-miR-940	MIMAT0004983	684248	http://www.mirdb.org/cgi-bin/target_detail.cgi?targetID=684248	538	63	http://www.mirdb.org/cgi-bin/mature_mir.cgi?name=hsa-miR-940	ZMIZ2	83637	zinc finger MIZ-type containing 2
hsa-miR-940	MIMAT0004983	684271	http://www.mirdb.org/cgi-bin/target_detail.cgi?targetID=684271	539	63	http://www.mirdb.org/cgi-bin/mature_mir.cgi?name=hsa-miR-940	SCHIP1	29970	schwannomin interacting protein 1
hsa-miR-940	MIMAT0004983	684330	http://www.mirdb.org/cgi-bin/target_detail.cgi?targetID=684330	540	63	http://www.mirdb.org/cgi-bin/mature_mir.cgi?name=hsa-miR-940	CORO2A	7464	coronin 2A
hsa-miR-940	MIMAT0004983	684385	http://www.mirdb.org/cgi-bin/target_detail.cgi?targetID=684385	541	63	http://www.mirdb.org/cgi-bin/mature_mir.cgi?name=hsa-miR-940	TRHDE	29953	thyrotropin releasing hormone degrading enzyme
hsa-miR-940	MIMAT0004983	684412	http://www.mirdb.org/cgi-bin/target_detail.cgi?targetID=684412	542	63	http://www.mirdb.org/cgi-bin/mature_mir.cgi?name=hsa-miR-940	CYP1A2	1544	cytochrome P450 family 1 subfamily A member 2
hsa-miR-940	MIMAT0004983	684478	http://www.mirdb.org/cgi-bin/target_detail.cgi?targetID=684478	543	63	http://www.mirdb.org/cgi-bin/mature_mir.cgi?name=hsa-miR-940	CTDSP1	58190	CTD small phosphatase 1
hsa-miR-940	MIMAT0004983	684479	http://www.mirdb.org/cgi-bin/target_detail.cgi?targetID=684479	544	63	http://www.mirdb.org/cgi-bin/mature_mir.cgi?name=hsa-miR-940	C9orf170	401535	chromosome 9 open reading frame 170
hsa-miR-940	MIMAT0004983	684500	http://www.mirdb.org/cgi-bin/target_detail.cgi?targetID=684500	545	63	http://www.mirdb.org/cgi-bin/mature_mir.cgi?name=hsa-miR-940	CNOT4	4850	CCR4-NOT transcription complex subunit 4
hsa-miR-940	MIMAT0004983	684534	http://www.mirdb.org/cgi-bin/target_detail.cgi?targetID=684534	546	63	http://www.mirdb.org/cgi-bin/mature_mir.cgi?name=hsa-miR-940	DCLK1	9201	doublecortin like kinase 1
hsa-miR-940	MIMAT0004983	684584	http://www.mirdb.org/cgi-bin/target_detail.cgi?targetID=684584	547	63	http://www.mirdb.org/cgi-bin/mature_mir.cgi?name=hsa-miR-940	HHLA3	11147	HERV-H LTR-associating 3
hsa-miR-940	MIMAT0004983	684621	http://www.mirdb.org/cgi-bin/target_detail.cgi?targetID=684621	548	63	http://www.mirdb.org/cgi-bin/mature_mir.cgi?name=hsa-miR-940	RBFOX2	23543	RNA binding fox-1 homolog 2
hsa-miR-940	MIMAT0004983	684645	http://www.mirdb.org/cgi-bin/target_detail.cgi?targetID=684645	549	63	http://www.mirdb.org/cgi-bin/mature_mir.cgi?name=hsa-miR-940	SMOX	54498	spermine oxidase
hsa-miR-940	MIMAT0004983	684667	http://www.mirdb.org/cgi-bin/target_detail.cgi?targetID=684667	550	63	http://www.mirdb.org/cgi-bin/mature_mir.cgi?name=hsa-miR-940	ARSB	411	arylsulfatase B
hsa-miR-940	MIMAT0004983	684677	http://www.mirdb.org/cgi-bin/target_detail.cgi?targetID=684677	551	63	http://www.mirdb.org/cgi-bin/mature_mir.cgi?name=hsa-miR-940	PAX2	5076	paired box 2
hsa-miR-940	MIMAT0004983	683697	http://www.mirdb.org/cgi-bin/target_detail.cgi?targetID=683697	552	62	http://www.mirdb.org/cgi-bin/mature_mir.cgi?name=hsa-miR-940	MED22	6837	mediator complex subunit 22
hsa-miR-940	MIMAT0004983	683707	http://www.mirdb.org/cgi-bin/target_detail.cgi?targetID=683707	553	62	http://www.mirdb.org/cgi-bin/mature_mir.cgi?name=hsa-miR-940	HOOK3	84376	hook microtubule tethering protein 3
hsa-miR-940	MIMAT0004983	683765	http://www.mirdb.org/cgi-bin/target_detail.cgi?targetID=683765	554	62	http://www.mirdb.org/cgi-bin/mature_mir.cgi?name=hsa-miR-940	ZBTB42	100128927	zinc finger and BTB domain containing 42
hsa-miR-940	MIMAT0004983	683804	http://www.mirdb.org/cgi-bin/target_detail.cgi?targetID=683804	555	62	http://www.mirdb.org/cgi-bin/mature_mir.cgi?name=hsa-miR-940	TSPAN9	10867	tetraspanin 9
hsa-miR-940	MIMAT0004983	683812	http://www.mirdb.org/cgi-bin/target_detail.cgi?targetID=683812	556	62	http://www.mirdb.org/cgi-bin/mature_mir.cgi?name=hsa-miR-940	CASP2	835	caspase 2
hsa-miR-940	MIMAT0004983	683817	http://www.mirdb.org/cgi-bin/target_detail.cgi?targetID=683817	557	62	http://www.mirdb.org/cgi-bin/mature_mir.cgi?name=hsa-miR-940	WNT9B	7484	Wnt family member 9B
hsa-miR-940	MIMAT0004983	683827	http://www.mirdb.org/cgi-bin/target_detail.cgi?targetID=683827	558	62	http://www.mirdb.org/cgi-bin/mature_mir.cgi?name=hsa-miR-940	AGRN	375790	agrin
hsa-miR-940	MIMAT0004983	683857	http://www.mirdb.org/cgi-bin/target_detail.cgi?targetID=683857	559	62	http://www.mirdb.org/cgi-bin/mature_mir.cgi?name=hsa-miR-940	CLASP1	23332	cytoplasmic linker associated protein 1
hsa-miR-940	MIMAT0004983	683966	http://www.mirdb.org/cgi-bin/target_detail.cgi?targetID=683966	560	62	http://www.mirdb.org/cgi-bin/mature_mir.cgi?name=hsa-miR-940	RNF122	79845	ring finger protein 122
hsa-miR-940	MIMAT0004983	684019	http://www.mirdb.org/cgi-bin/target_detail.cgi?targetID=684019	561	62	http://www.mirdb.org/cgi-bin/mature_mir.cgi?name=hsa-miR-940	KCNB1	3745	potassium voltage-gated channel subfamily B member 1
hsa-miR-940	MIMAT0004983	684045	http://www.mirdb.org/cgi-bin/target_detail.cgi?targetID=684045	562	62	http://www.mirdb.org/cgi-bin/mature_mir.cgi?name=hsa-miR-940	RAB11FIP5	26056	RAB11 family interacting protein 5
hsa-miR-940	MIMAT0004983	684051	http://www.mirdb.org/cgi-bin/target_detail.cgi?targetID=684051	563	62	http://www.mirdb.org/cgi-bin/mature_mir.cgi?name=hsa-miR-940	SHISAL1	85352	shisa like 1
hsa-miR-940	MIMAT0004983	684172	http://www.mirdb.org/cgi-bin/target_detail.cgi?targetID=684172	564	62	http://www.mirdb.org/cgi-bin/mature_mir.cgi?name=hsa-miR-940	MPRIP	23164	myosin phosphatase Rho interacting protein
hsa-miR-940	MIMAT0004983	684181	http://www.mirdb.org/cgi-bin/target_detail.cgi?targetID=684181	565	62	http://www.mirdb.org/cgi-bin/mature_mir.cgi?name=hsa-miR-940	CCDC60	160777	coiled-coil domain containing 60
hsa-miR-940	MIMAT0004983	684216	http://www.mirdb.org/cgi-bin/target_detail.cgi?targetID=684216	566	62	http://www.mirdb.org/cgi-bin/mature_mir.cgi?name=hsa-miR-940	POLDIP3	84271	DNA polymerase delta interacting protein 3
hsa-miR-940	MIMAT0004983	684227	http://www.mirdb.org/cgi-bin/target_detail.cgi?targetID=684227	567	62	http://www.mirdb.org/cgi-bin/mature_mir.cgi?name=hsa-miR-940	CNTN2	6900	contactin 2
hsa-miR-940	MIMAT0004983	684257	http://www.mirdb.org/cgi-bin/target_detail.cgi?targetID=684257	568	62	http://www.mirdb.org/cgi-bin/mature_mir.cgi?name=hsa-miR-940	NOS1	4842	nitric oxide synthase 1
hsa-miR-940	MIMAT0004983	684289	http://www.mirdb.org/cgi-bin/target_detail.cgi?targetID=684289	569	62	http://www.mirdb.org/cgi-bin/mature_mir.cgi?name=hsa-miR-940	TFEB	7942	transcription factor EB
hsa-miR-940	MIMAT0004983	684353	http://www.mirdb.org/cgi-bin/target_detail.cgi?targetID=684353	570	62	http://www.mirdb.org/cgi-bin/mature_mir.cgi?name=hsa-miR-940	GUCD1	83606	guanylyl cyclase domain containing 1
hsa-miR-940	MIMAT0004983	684372	http://www.mirdb.org/cgi-bin/target_detail.cgi?targetID=684372	571	62	http://www.mirdb.org/cgi-bin/mature_mir.cgi?name=hsa-miR-940	PPP3R1	5534	protein phosphatase 3 regulatory subunit B, alpha
hsa-miR-940	MIMAT0004983	684517	http://www.mirdb.org/cgi-bin/target_detail.cgi?targetID=684517	572	62	http://www.mirdb.org/cgi-bin/mature_mir.cgi?name=hsa-miR-940	EIF1AD	84285	eukaryotic translation initiation factor 1A domain containing
hsa-miR-940	MIMAT0004983	684558	http://www.mirdb.org/cgi-bin/target_detail.cgi?targetID=684558	573	62	http://www.mirdb.org/cgi-bin/mature_mir.cgi?name=hsa-miR-940	ACOD1	730249	aconitate decarboxylase 1
hsa-miR-940	MIMAT0004983	684628	http://www.mirdb.org/cgi-bin/target_detail.cgi?targetID=684628	574	62	http://www.mirdb.org/cgi-bin/mature_mir.cgi?name=hsa-miR-940	PHF19	26147	PHD finger protein 19
hsa-miR-940	MIMAT0004983	684654	http://www.mirdb.org/cgi-bin/target_detail.cgi?targetID=684654	575	62	http://www.mirdb.org/cgi-bin/mature_mir.cgi?name=hsa-miR-940	C18orf21	83608	chromosome 18 open reading frame 21
hsa-miR-940	MIMAT0004983	684676	http://www.mirdb.org/cgi-bin/target_detail.cgi?targetID=684676	576	62	http://www.mirdb.org/cgi-bin/mature_mir.cgi?name=hsa-miR-940	CD101	9398	CD101 molecule
hsa-miR-940	MIMAT0004983	683688	http://www.mirdb.org/cgi-bin/target_detail.cgi?targetID=683688	577	61	http://www.mirdb.org/cgi-bin/mature_mir.cgi?name=hsa-miR-940	JPH3	57338	junctophilin 3
hsa-miR-940	MIMAT0004983	683692	http://www.mirdb.org/cgi-bin/target_detail.cgi?targetID=683692	578	61	http://www.mirdb.org/cgi-bin/mature_mir.cgi?name=hsa-miR-940	C9orf16	79095	chromosome 9 open reading frame 16
hsa-miR-940	MIMAT0004983	683713	http://www.mirdb.org/cgi-bin/target_detail.cgi?targetID=683713	579	61	http://www.mirdb.org/cgi-bin/mature_mir.cgi?name=hsa-miR-940	ZNF493	284443	zinc finger protein 493
hsa-miR-940	MIMAT0004983	683755	http://www.mirdb.org/cgi-bin/target_detail.cgi?targetID=683755	580	61	http://www.mirdb.org/cgi-bin/mature_mir.cgi?name=hsa-miR-940	BMS1	9790	BMS1, ribosome biogenesis factor
hsa-miR-940	MIMAT0004983	683774	http://www.mirdb.org/cgi-bin/target_detail.cgi?targetID=683774	581	61	http://www.mirdb.org/cgi-bin/mature_mir.cgi?name=hsa-miR-940	CAP1	10487	cyclase associated actin cytoskeleton regulatory protein 1
hsa-miR-940	MIMAT0004983	683881	http://www.mirdb.org/cgi-bin/target_detail.cgi?targetID=683881	582	61	http://www.mirdb.org/cgi-bin/mature_mir.cgi?name=hsa-miR-940	NRG1	3084	neuregulin 1
hsa-miR-940	MIMAT0004983	683913	http://www.mirdb.org/cgi-bin/target_detail.cgi?targetID=683913	583	61	http://www.mirdb.org/cgi-bin/mature_mir.cgi?name=hsa-miR-940	OAS2	4939	2'-5'-oligoadenylate synthetase 2
hsa-miR-940	MIMAT0004983	683929	http://www.mirdb.org/cgi-bin/target_detail.cgi?targetID=683929	584	61	http://www.mirdb.org/cgi-bin/mature_mir.cgi?name=hsa-miR-940	SLC35E2A	9906	solute carrier family 35 member E2A
hsa-miR-940	MIMAT0004983	683944	http://www.mirdb.org/cgi-bin/target_detail.cgi?targetID=683944	585	61	http://www.mirdb.org/cgi-bin/mature_mir.cgi?name=hsa-miR-940	STK40	83931	serine/threonine kinase 40
hsa-miR-940	MIMAT0004983	684010	http://www.mirdb.org/cgi-bin/target_detail.cgi?targetID=684010	586	61	http://www.mirdb.org/cgi-bin/mature_mir.cgi?name=hsa-miR-940	TSPAN18	90139	tetraspanin 18
hsa-miR-940	MIMAT0004983	684039	http://www.mirdb.org/cgi-bin/target_detail.cgi?targetID=684039	587	61	http://www.mirdb.org/cgi-bin/mature_mir.cgi?name=hsa-miR-940	SHISA9	729993	shisa family member 9
hsa-miR-940	MIMAT0004983	684048	http://www.mirdb.org/cgi-bin/target_detail.cgi?targetID=684048	588	61	http://www.mirdb.org/cgi-bin/mature_mir.cgi?name=hsa-miR-940	TPBGL	100507050	trophoblast glycoprotein like
hsa-miR-940	MIMAT0004983	684073	http://www.mirdb.org/cgi-bin/target_detail.cgi?targetID=684073	589	61	http://www.mirdb.org/cgi-bin/mature_mir.cgi?name=hsa-miR-940	C19orf54	284325	chromosome 19 open reading frame 54
hsa-miR-940	MIMAT0004983	684097	http://www.mirdb.org/cgi-bin/target_detail.cgi?targetID=684097	590	61	http://www.mirdb.org/cgi-bin/mature_mir.cgi?name=hsa-miR-940	KRTAP4-2	85291	keratin associated protein 4-2
hsa-miR-940	MIMAT0004983	684105	http://www.mirdb.org/cgi-bin/target_detail.cgi?targetID=684105	591	61	http://www.mirdb.org/cgi-bin/mature_mir.cgi?name=hsa-miR-940	MDM4	4194	MDM4, p53 regulator
hsa-miR-940	MIMAT0004983	684112	http://www.mirdb.org/cgi-bin/target_detail.cgi?targetID=684112	592	61	http://www.mirdb.org/cgi-bin/mature_mir.cgi?name=hsa-miR-940	ORC4	5000	origin recognition complex subunit 4
hsa-miR-940	MIMAT0004983	684129	http://www.mirdb.org/cgi-bin/target_detail.cgi?targetID=684129	593	61	http://www.mirdb.org/cgi-bin/mature_mir.cgi?name=hsa-miR-940	ARAP2	116984	ArfGAP with RhoGAP domain, ankyrin repeat and PH domain 2
hsa-miR-940	MIMAT0004983	684139	http://www.mirdb.org/cgi-bin/target_detail.cgi?targetID=684139	594	61	http://www.mirdb.org/cgi-bin/mature_mir.cgi?name=hsa-miR-940	GEMIN5	25929	gem nuclear organelle associated protein 5
hsa-miR-940	MIMAT0004983	684145	http://www.mirdb.org/cgi-bin/target_detail.cgi?targetID=684145	595	61	http://www.mirdb.org/cgi-bin/mature_mir.cgi?name=hsa-miR-940	NCEH1	57552	neutral cholesterol ester hydrolase 1
hsa-miR-940	MIMAT0004983	684215	http://www.mirdb.org/cgi-bin/target_detail.cgi?targetID=684215	596	61	http://www.mirdb.org/cgi-bin/mature_mir.cgi?name=hsa-miR-940	TRIM9	114088	tripartite motif containing 9
hsa-miR-940	MIMAT0004983	684236	http://www.mirdb.org/cgi-bin/target_detail.cgi?targetID=684236	597	61	http://www.mirdb.org/cgi-bin/mature_mir.cgi?name=hsa-miR-940	WBP1L	54838	WW domain binding protein 1 like
hsa-miR-940	MIMAT0004983	684241	http://www.mirdb.org/cgi-bin/target_detail.cgi?targetID=684241	598	61	http://www.mirdb.org/cgi-bin/mature_mir.cgi?name=hsa-miR-940	PICK1	9463	protein interacting with PRKCA 1
hsa-miR-940	MIMAT0004983	684246	http://www.mirdb.org/cgi-bin/target_detail.cgi?targetID=684246	599	61	http://www.mirdb.org/cgi-bin/mature_mir.cgi?name=hsa-miR-940	THBS1	7057	thrombospondin 1
hsa-miR-940	MIMAT0004983	684266	http://www.mirdb.org/cgi-bin/target_detail.cgi?targetID=684266	600	61	http://www.mirdb.org/cgi-bin/mature_mir.cgi?name=hsa-miR-940	NRGN	4900	neurogranin
hsa-miR-940	MIMAT0004983	684341	http://www.mirdb.org/cgi-bin/target_detail.cgi?targetID=684341	601	61	http://www.mirdb.org/cgi-bin/mature_mir.cgi?name=hsa-miR-940	FAM78B	149297	family with sequence similarity 78 member B
hsa-miR-940	MIMAT0004983	684392	http://www.mirdb.org/cgi-bin/target_detail.cgi?targetID=684392	602	61	http://www.mirdb.org/cgi-bin/mature_mir.cgi?name=hsa-miR-940	GALNT10	55568	polypeptide N-acetylgalactosaminyltransferase 10
hsa-miR-940	MIMAT0004983	684394	http://www.mirdb.org/cgi-bin/target_detail.cgi?targetID=684394	603	61	http://www.mirdb.org/cgi-bin/mature_mir.cgi?name=hsa-miR-940	ACTL6A	86	actin like 6A
hsa-miR-940	MIMAT0004983	684437	http://www.mirdb.org/cgi-bin/target_detail.cgi?targetID=684437	604	61	http://www.mirdb.org/cgi-bin/mature_mir.cgi?name=hsa-miR-940	ARSA	410	arylsulfatase A
hsa-miR-940	MIMAT0004983	684448	http://www.mirdb.org/cgi-bin/target_detail.cgi?targetID=684448	605	61	http://www.mirdb.org/cgi-bin/mature_mir.cgi?name=hsa-miR-940	ARF5	381	ADP ribosylation factor 5
hsa-miR-940	MIMAT0004983	684598	http://www.mirdb.org/cgi-bin/target_detail.cgi?targetID=684598	606	61	http://www.mirdb.org/cgi-bin/mature_mir.cgi?name=hsa-miR-940	LMX1B	4010	LIM homeobox transcription factor 1 beta
hsa-miR-940	MIMAT0004983	684630	http://www.mirdb.org/cgi-bin/target_detail.cgi?targetID=684630	607	61	http://www.mirdb.org/cgi-bin/mature_mir.cgi?name=hsa-miR-940	GPATCH8	23131	G-patch domain containing 8
hsa-miR-940	MIMAT0004983	684632	http://www.mirdb.org/cgi-bin/target_detail.cgi?targetID=684632	608	61	http://www.mirdb.org/cgi-bin/mature_mir.cgi?name=hsa-miR-940	TRIM35	23087	tripartite motif containing 35
hsa-miR-940	MIMAT0004983	684688	http://www.mirdb.org/cgi-bin/target_detail.cgi?targetID=684688	609	61	http://www.mirdb.org/cgi-bin/mature_mir.cgi?name=hsa-miR-940	PLCXD1	55344	phosphatidylinositol specific phospholipase C X domain containing 1
hsa-miR-940	MIMAT0004983	683683	http://www.mirdb.org/cgi-bin/target_detail.cgi?targetID=683683	610	60	http://www.mirdb.org/cgi-bin/mature_mir.cgi?name=hsa-miR-940	TFCP2L1	29842	transcription factor CP2 like 1
hsa-miR-940	MIMAT0004983	683685	http://www.mirdb.org/cgi-bin/target_detail.cgi?targetID=683685	611	60	http://www.mirdb.org/cgi-bin/mature_mir.cgi?name=hsa-miR-940	CYP11B2	1585	cytochrome P450 family 11 subfamily B member 2
hsa-miR-940	MIMAT0004983	683705	http://www.mirdb.org/cgi-bin/target_detail.cgi?targetID=683705	612	60	http://www.mirdb.org/cgi-bin/mature_mir.cgi?name=hsa-miR-940	KRT71	112802	keratin 71
hsa-miR-940	MIMAT0004983	683730	http://www.mirdb.org/cgi-bin/target_detail.cgi?targetID=683730	613	60	http://www.mirdb.org/cgi-bin/mature_mir.cgi?name=hsa-miR-940	PAK6	56924	p21 (RAC1) activated kinase 6
hsa-miR-940	MIMAT0004983	683757	http://www.mirdb.org/cgi-bin/target_detail.cgi?targetID=683757	614	60	http://www.mirdb.org/cgi-bin/mature_mir.cgi?name=hsa-miR-940	H6PD	9563	hexose-6-phosphate dehydrogenase/glucose 1-dehydrogenase
hsa-miR-940	MIMAT0004983	683761	http://www.mirdb.org/cgi-bin/target_detail.cgi?targetID=683761	615	60	http://www.mirdb.org/cgi-bin/mature_mir.cgi?name=hsa-miR-940	STMND1	401236	stathmin domain containing 1
hsa-miR-940	MIMAT0004983	683762	http://www.mirdb.org/cgi-bin/target_detail.cgi?targetID=683762	616	60	http://www.mirdb.org/cgi-bin/mature_mir.cgi?name=hsa-miR-940	CDKL5	6792	cyclin dependent kinase like 5
hsa-miR-940	MIMAT0004983	683768	http://www.mirdb.org/cgi-bin/target_detail.cgi?targetID=683768	617	60	http://www.mirdb.org/cgi-bin/mature_mir.cgi?name=hsa-miR-940	XPNPEP3	63929	X-prolyl aminopeptidase 3
hsa-miR-940	MIMAT0004983	683770	http://www.mirdb.org/cgi-bin/target_detail.cgi?targetID=683770	618	60	http://www.mirdb.org/cgi-bin/mature_mir.cgi?name=hsa-miR-940	KRTDAP	388533	keratinocyte differentiation associated protein
hsa-miR-940	MIMAT0004983	683818	http://www.mirdb.org/cgi-bin/target_detail.cgi?targetID=683818	619	60	http://www.mirdb.org/cgi-bin/mature_mir.cgi?name=hsa-miR-940	PPP3CA	5530	protein phosphatase 3 catalytic subunit alpha
hsa-miR-940	MIMAT0004983	683830	http://www.mirdb.org/cgi-bin/target_detail.cgi?targetID=683830	620	60	http://www.mirdb.org/cgi-bin/mature_mir.cgi?name=hsa-miR-940	NUDCD3	23386	NudC domain containing 3
hsa-miR-940	MIMAT0004983	683856	http://www.mirdb.org/cgi-bin/target_detail.cgi?targetID=683856	621	60	http://www.mirdb.org/cgi-bin/mature_mir.cgi?name=hsa-miR-940	SETD9	133383	SET domain containing 9
hsa-miR-940	MIMAT0004983	683898	http://www.mirdb.org/cgi-bin/target_detail.cgi?targetID=683898	622	60	http://www.mirdb.org/cgi-bin/mature_mir.cgi?name=hsa-miR-940	ZNF835	90485	zinc finger protein 835
hsa-miR-940	MIMAT0004983	683924	http://www.mirdb.org/cgi-bin/target_detail.cgi?targetID=683924	623	60	http://www.mirdb.org/cgi-bin/mature_mir.cgi?name=hsa-miR-940	LDHAL6A	160287	lactate dehydrogenase A like 6A
hsa-miR-940	MIMAT0004983	683928	http://www.mirdb.org/cgi-bin/target_detail.cgi?targetID=683928	624	60	http://www.mirdb.org/cgi-bin/mature_mir.cgi?name=hsa-miR-940	SLC9A5	6553	solute carrier family 9 member A5
hsa-miR-940	MIMAT0004983	683960	http://www.mirdb.org/cgi-bin/target_detail.cgi?targetID=683960	625	60	http://www.mirdb.org/cgi-bin/mature_mir.cgi?name=hsa-miR-940	FPGS	2356	folylpolyglutamate synthase
hsa-miR-940	MIMAT0004983	684023	http://www.mirdb.org/cgi-bin/target_detail.cgi?targetID=684023	626	60	http://www.mirdb.org/cgi-bin/mature_mir.cgi?name=hsa-miR-940	RAB15	376267	RAB15, member RAS oncogene family
hsa-miR-940	MIMAT0004983	684029	http://www.mirdb.org/cgi-bin/target_detail.cgi?targetID=684029	627	60	http://www.mirdb.org/cgi-bin/mature_mir.cgi?name=hsa-miR-940	GNL3L	54552	G protein nucleolar 3 like
hsa-miR-940	MIMAT0004983	684065	http://www.mirdb.org/cgi-bin/target_detail.cgi?targetID=684065	628	60	http://www.mirdb.org/cgi-bin/mature_mir.cgi?name=hsa-miR-940	FRMPD1	22844	FERM and PDZ domain containing 1
hsa-miR-940	MIMAT0004983	684071	http://www.mirdb.org/cgi-bin/target_detail.cgi?targetID=684071	629	60	http://www.mirdb.org/cgi-bin/mature_mir.cgi?name=hsa-miR-940	CACNG2	10369	calcium voltage-gated channel auxiliary subunit gamma 2
hsa-miR-940	MIMAT0004983	684115	http://www.mirdb.org/cgi-bin/target_detail.cgi?targetID=684115	630	60	http://www.mirdb.org/cgi-bin/mature_mir.cgi?name=hsa-miR-940	CAMK1G	57172	calcium/calmodulin dependent protein kinase IG
hsa-miR-940	MIMAT0004983	684137	http://www.mirdb.org/cgi-bin/target_detail.cgi?targetID=684137	631	60	http://www.mirdb.org/cgi-bin/mature_mir.cgi?name=hsa-miR-940	DMBX1	127343	diencephalon/mesencephalon homeobox 1
hsa-miR-940	MIMAT0004983	684147	http://www.mirdb.org/cgi-bin/target_detail.cgi?targetID=684147	632	60	http://www.mirdb.org/cgi-bin/mature_mir.cgi?name=hsa-miR-940	TRIM74	378108	tripartite motif containing 74
hsa-miR-940	MIMAT0004983	684204	http://www.mirdb.org/cgi-bin/target_detail.cgi?targetID=684204	633	60	http://www.mirdb.org/cgi-bin/mature_mir.cgi?name=hsa-miR-940	SPN	6693	sialophorin
hsa-miR-940	MIMAT0004983	684225	http://www.mirdb.org/cgi-bin/target_detail.cgi?targetID=684225	634	60	http://www.mirdb.org/cgi-bin/mature_mir.cgi?name=hsa-miR-940	CD47	961	CD47 molecule
hsa-miR-940	MIMAT0004983	684308	http://www.mirdb.org/cgi-bin/target_detail.cgi?targetID=684308	635	60	http://www.mirdb.org/cgi-bin/mature_mir.cgi?name=hsa-miR-940	CNOT6	57472	CCR4-NOT transcription complex subunit 6
hsa-miR-940	MIMAT0004983	684320	http://www.mirdb.org/cgi-bin/target_detail.cgi?targetID=684320	636	60	http://www.mirdb.org/cgi-bin/mature_mir.cgi?name=hsa-miR-940	CHRNB4	1143	cholinergic receptor nicotinic beta 4 subunit
hsa-miR-940	MIMAT0004983	684329	http://www.mirdb.org/cgi-bin/target_detail.cgi?targetID=684329	637	60	http://www.mirdb.org/cgi-bin/mature_mir.cgi?name=hsa-miR-940	ERCC4	2072	ERCC excision repair 4, endonuclease catalytic subunit
hsa-miR-940	MIMAT0004983	684367	http://www.mirdb.org/cgi-bin/target_detail.cgi?targetID=684367	638	60	http://www.mirdb.org/cgi-bin/mature_mir.cgi?name=hsa-miR-940	IQSEC3	440073	IQ motif and Sec7 domain 3
hsa-miR-940	MIMAT0004983	684395	http://www.mirdb.org/cgi-bin/target_detail.cgi?targetID=684395	639	60	http://www.mirdb.org/cgi-bin/mature_mir.cgi?name=hsa-miR-940	STARD3NL	83930	STARD3 N-terminal like
hsa-miR-940	MIMAT0004983	684410	http://www.mirdb.org/cgi-bin/target_detail.cgi?targetID=684410	640	60	http://www.mirdb.org/cgi-bin/mature_mir.cgi?name=hsa-miR-940	TPM3	7170	tropomyosin 3
hsa-miR-940	MIMAT0004983	684431	http://www.mirdb.org/cgi-bin/target_detail.cgi?targetID=684431	641	60	http://www.mirdb.org/cgi-bin/mature_mir.cgi?name=hsa-miR-940	CLMN	79789	calmin
hsa-miR-940	MIMAT0004983	684476	http://www.mirdb.org/cgi-bin/target_detail.cgi?targetID=684476	642	60	http://www.mirdb.org/cgi-bin/mature_mir.cgi?name=hsa-miR-940	SLC22A23	63027	solute carrier family 22 member 23
hsa-miR-940	MIMAT0004983	684489	http://www.mirdb.org/cgi-bin/target_detail.cgi?targetID=684489	643	60	http://www.mirdb.org/cgi-bin/mature_mir.cgi?name=hsa-miR-940	CSRNP2	81566	cysteine and serine rich nuclear protein 2
hsa-miR-940	MIMAT0004983	684504	http://www.mirdb.org/cgi-bin/target_detail.cgi?targetID=684504	644	60	http://www.mirdb.org/cgi-bin/mature_mir.cgi?name=hsa-miR-940	NCOA5	57727	nuclear receptor coactivator 5
hsa-miR-940	MIMAT0004983	684507	http://www.mirdb.org/cgi-bin/target_detail.cgi?targetID=684507	645	60	http://www.mirdb.org/cgi-bin/mature_mir.cgi?name=hsa-miR-940	BLCAP	10904	BLCAP, apoptosis inducing factor
hsa-miR-940	MIMAT0004983	684512	http://www.mirdb.org/cgi-bin/target_detail.cgi?targetID=684512	646	60	http://www.mirdb.org/cgi-bin/mature_mir.cgi?name=hsa-miR-940	FOXJ2	55810	forkhead box J2
hsa-miR-940	MIMAT0004983	684539	http://www.mirdb.org/cgi-bin/target_detail.cgi?targetID=684539	647	60	http://www.mirdb.org/cgi-bin/mature_mir.cgi?name=hsa-miR-940	ELL	8178	elongation factor for RNA polymerase II
hsa-miR-940	MIMAT0004983	684593	http://www.mirdb.org/cgi-bin/target_detail.cgi?targetID=684593	648	60	http://www.mirdb.org/cgi-bin/mature_mir.cgi?name=hsa-miR-940	CEBPZOS	100505876	CEBPZ opposite strand
hsa-miR-940	MIMAT0004983	684611	http://www.mirdb.org/cgi-bin/target_detail.cgi?targetID=684611	649	60	http://www.mirdb.org/cgi-bin/mature_mir.cgi?name=hsa-miR-940	TTC9	23508	tetratricopeptide repeat domain 9
hsa-miR-940	MIMAT0004983	684615	http://www.mirdb.org/cgi-bin/target_detail.cgi?targetID=684615	650	60	http://www.mirdb.org/cgi-bin/mature_mir.cgi?name=hsa-miR-940	BMPER	168667	BMP binding endothelial regulator
hsa-miR-940	MIMAT0004983	684616	http://www.mirdb.org/cgi-bin/target_detail.cgi?targetID=684616	651	60	http://www.mirdb.org/cgi-bin/mature_mir.cgi?name=hsa-miR-940	SYN1	6853	synapsin I
hsa-miR-940	MIMAT0004983	684691	http://www.mirdb.org/cgi-bin/target_detail.cgi?targetID=684691	652	60	http://www.mirdb.org/cgi-bin/mature_mir.cgi?name=hsa-miR-940	TADA2B	93624	transcriptional adaptor 2B
hsa-miR-940	MIMAT0004983	683766	http://www.mirdb.org/cgi-bin/target_detail.cgi?targetID=683766	653	59	http://www.mirdb.org/cgi-bin/mature_mir.cgi?name=hsa-miR-940	KSR2	283455	kinase suppressor of ras 2
hsa-miR-940	MIMAT0004983	683784	http://www.mirdb.org/cgi-bin/target_detail.cgi?targetID=683784	654	59	http://www.mirdb.org/cgi-bin/mature_mir.cgi?name=hsa-miR-940	ARRB1	408	arrestin beta 1
hsa-miR-940	MIMAT0004983	683859	http://www.mirdb.org/cgi-bin/target_detail.cgi?targetID=683859	655	59	http://www.mirdb.org/cgi-bin/mature_mir.cgi?name=hsa-miR-940	TNS1	7145	tensin 1
hsa-miR-940	MIMAT0004983	683862	http://www.mirdb.org/cgi-bin/target_detail.cgi?targetID=683862	656	59	http://www.mirdb.org/cgi-bin/mature_mir.cgi?name=hsa-miR-940	NKD1	85407	NKD1, WNT signaling pathway inhibitor
hsa-miR-940	MIMAT0004983	683870	http://www.mirdb.org/cgi-bin/target_detail.cgi?targetID=683870	657	59	http://www.mirdb.org/cgi-bin/mature_mir.cgi?name=hsa-miR-940	IQSEC2	23096	IQ motif and Sec7 domain 2
hsa-miR-940	MIMAT0004983	683887	http://www.mirdb.org/cgi-bin/target_detail.cgi?targetID=683887	658	59	http://www.mirdb.org/cgi-bin/mature_mir.cgi?name=hsa-miR-940	PTK2	5747	protein tyrosine kinase 2
hsa-miR-940	MIMAT0004983	683895	http://www.mirdb.org/cgi-bin/target_detail.cgi?targetID=683895	659	59	http://www.mirdb.org/cgi-bin/mature_mir.cgi?name=hsa-miR-940	CAMK4	814	calcium/calmodulin dependent protein kinase IV
hsa-miR-940	MIMAT0004983	683907	http://www.mirdb.org/cgi-bin/target_detail.cgi?targetID=683907	660	59	http://www.mirdb.org/cgi-bin/mature_mir.cgi?name=hsa-miR-940	RPS6KL1	83694	ribosomal protein S6 kinase like 1
hsa-miR-940	MIMAT0004983	683937	http://www.mirdb.org/cgi-bin/target_detail.cgi?targetID=683937	661	59	http://www.mirdb.org/cgi-bin/mature_mir.cgi?name=hsa-miR-940	MLLT6	4302	MLLT6, PHD finger containing
hsa-miR-940	MIMAT0004983	683969	http://www.mirdb.org/cgi-bin/target_detail.cgi?targetID=683969	662	59	http://www.mirdb.org/cgi-bin/mature_mir.cgi?name=hsa-miR-940	PITPNM3	83394	PITPNM family member 3
hsa-miR-940	MIMAT0004983	683973	http://www.mirdb.org/cgi-bin/target_detail.cgi?targetID=683973	663	59	http://www.mirdb.org/cgi-bin/mature_mir.cgi?name=hsa-miR-940	LMAN1	3998	lectin, mannose binding 1
hsa-miR-940	MIMAT0004983	684024	http://www.mirdb.org/cgi-bin/target_detail.cgi?targetID=684024	664	59	http://www.mirdb.org/cgi-bin/mature_mir.cgi?name=hsa-miR-940	STARD8	9754	StAR related lipid transfer domain containing 8
hsa-miR-940	MIMAT0004983	684030	http://www.mirdb.org/cgi-bin/target_detail.cgi?targetID=684030	665	59	http://www.mirdb.org/cgi-bin/mature_mir.cgi?name=hsa-miR-940	FBXO4	26272	F-box protein 4
hsa-miR-940	MIMAT0004983	684047	http://www.mirdb.org/cgi-bin/target_detail.cgi?targetID=684047	666	59	http://www.mirdb.org/cgi-bin/mature_mir.cgi?name=hsa-miR-940	ATG13	9776	autophagy related 13
hsa-miR-940	MIMAT0004983	684068	http://www.mirdb.org/cgi-bin/target_detail.cgi?targetID=684068	667	59	http://www.mirdb.org/cgi-bin/mature_mir.cgi?name=hsa-miR-940	CEP63	80254	centrosomal protein 63
hsa-miR-940	MIMAT0004983	684132	http://www.mirdb.org/cgi-bin/target_detail.cgi?targetID=684132	668	59	http://www.mirdb.org/cgi-bin/mature_mir.cgi?name=hsa-miR-940	EXPH5	23086	exophilin 5
hsa-miR-940	MIMAT0004983	684198	http://www.mirdb.org/cgi-bin/target_detail.cgi?targetID=684198	669	59	http://www.mirdb.org/cgi-bin/mature_mir.cgi?name=hsa-miR-940	NLGN2	57555	neuroligin 2
hsa-miR-940	MIMAT0004983	684221	http://www.mirdb.org/cgi-bin/target_detail.cgi?targetID=684221	670	59	http://www.mirdb.org/cgi-bin/mature_mir.cgi?name=hsa-miR-940	NTPCR	84284	nucleoside-triphosphatase, cancer-related
hsa-miR-940	MIMAT0004983	684307	http://www.mirdb.org/cgi-bin/target_detail.cgi?targetID=684307	671	59	http://www.mirdb.org/cgi-bin/mature_mir.cgi?name=hsa-miR-940	HTT	3064	huntingtin
hsa-miR-940	MIMAT0004983	684403	http://www.mirdb.org/cgi-bin/target_detail.cgi?targetID=684403	672	59	http://www.mirdb.org/cgi-bin/mature_mir.cgi?name=hsa-miR-940	ALPK3	57538	alpha kinase 3
hsa-miR-940	MIMAT0004983	684407	http://www.mirdb.org/cgi-bin/target_detail.cgi?targetID=684407	673	59	http://www.mirdb.org/cgi-bin/mature_mir.cgi?name=hsa-miR-940	PARD6B	84612	par-6 family cell polarity regulator beta
hsa-miR-940	MIMAT0004983	684419	http://www.mirdb.org/cgi-bin/target_detail.cgi?targetID=684419	674	59	http://www.mirdb.org/cgi-bin/mature_mir.cgi?name=hsa-miR-940	AP1G1	164	adaptor related protein complex 1 subunit gamma 1
hsa-miR-940	MIMAT0004983	684449	http://www.mirdb.org/cgi-bin/target_detail.cgi?targetID=684449	675	59	http://www.mirdb.org/cgi-bin/mature_mir.cgi?name=hsa-miR-940	TRIM23	373	tripartite motif containing 23
hsa-miR-940	MIMAT0004983	684457	http://www.mirdb.org/cgi-bin/target_detail.cgi?targetID=684457	676	59	http://www.mirdb.org/cgi-bin/mature_mir.cgi?name=hsa-miR-940	ADGRL2	23266	adhesion G protein-coupled receptor L2
hsa-miR-940	MIMAT0004983	684499	http://www.mirdb.org/cgi-bin/target_detail.cgi?targetID=684499	677	59	http://www.mirdb.org/cgi-bin/mature_mir.cgi?name=hsa-miR-940	FAM192A	80011	family with sequence similarity 192 member A
hsa-miR-940	MIMAT0004983	684511	http://www.mirdb.org/cgi-bin/target_detail.cgi?targetID=684511	678	59	http://www.mirdb.org/cgi-bin/mature_mir.cgi?name=hsa-miR-940	CRHR1	1394	corticotropin releasing hormone receptor 1
hsa-miR-940	MIMAT0004983	684527	http://www.mirdb.org/cgi-bin/target_detail.cgi?targetID=684527	679	59	http://www.mirdb.org/cgi-bin/mature_mir.cgi?name=hsa-miR-940	LYPD1	116372	LY6/PLAUR domain containing 1
hsa-miR-940	MIMAT0004983	684536	http://www.mirdb.org/cgi-bin/target_detail.cgi?targetID=684536	680	59	http://www.mirdb.org/cgi-bin/mature_mir.cgi?name=hsa-miR-940	PRR29	92340	proline rich 29
hsa-miR-940	MIMAT0004983	684550	http://www.mirdb.org/cgi-bin/target_detail.cgi?targetID=684550	681	59	http://www.mirdb.org/cgi-bin/mature_mir.cgi?name=hsa-miR-940	GLIS3	169792	GLIS family zinc finger 3
hsa-miR-940	MIMAT0004983	684581	http://www.mirdb.org/cgi-bin/target_detail.cgi?targetID=684581	682	59	http://www.mirdb.org/cgi-bin/mature_mir.cgi?name=hsa-miR-940	GRIK3	2899	glutamate ionotropic receptor kainate type subunit 3
hsa-miR-940	MIMAT0004983	684614	http://www.mirdb.org/cgi-bin/target_detail.cgi?targetID=684614	683	59	http://www.mirdb.org/cgi-bin/mature_mir.cgi?name=hsa-miR-940	RAPGEF6	51735	Rap guanine nucleotide exchange factor 6
hsa-miR-940	MIMAT0004983	684618	http://www.mirdb.org/cgi-bin/target_detail.cgi?targetID=684618	684	59	http://www.mirdb.org/cgi-bin/mature_mir.cgi?name=hsa-miR-940	PLA2G3	50487	phospholipase A2 group III
hsa-miR-940	MIMAT0004983	684660	http://www.mirdb.org/cgi-bin/target_detail.cgi?targetID=684660	685	59	http://www.mirdb.org/cgi-bin/mature_mir.cgi?name=hsa-miR-940	NR3C2	4306	nuclear receptor subfamily 3 group C member 2
hsa-miR-940	MIMAT0004983	684675	http://www.mirdb.org/cgi-bin/target_detail.cgi?targetID=684675	686	59	http://www.mirdb.org/cgi-bin/mature_mir.cgi?name=hsa-miR-940	STK38L	23012	serine/threonine kinase 38 like
hsa-miR-940	MIMAT0004983	683717	http://www.mirdb.org/cgi-bin/target_detail.cgi?targetID=683717	687	58	http://www.mirdb.org/cgi-bin/mature_mir.cgi?name=hsa-miR-940	C10orf67	256815	chromosome 10 open reading frame 67
hsa-miR-940	MIMAT0004983	683733	http://www.mirdb.org/cgi-bin/target_detail.cgi?targetID=683733	688	58	http://www.mirdb.org/cgi-bin/mature_mir.cgi?name=hsa-miR-940	CYP11B1	1584	cytochrome P450 family 11 subfamily B member 1
hsa-miR-940	MIMAT0004983	683772	http://www.mirdb.org/cgi-bin/target_detail.cgi?targetID=683772	689	58	http://www.mirdb.org/cgi-bin/mature_mir.cgi?name=hsa-miR-940	RANBP9	10048	RAN binding protein 9
hsa-miR-940	MIMAT0004983	683854	http://www.mirdb.org/cgi-bin/target_detail.cgi?targetID=683854	690	58	http://www.mirdb.org/cgi-bin/mature_mir.cgi?name=hsa-miR-940	TTBK1	84630	tau tubulin kinase 1
hsa-miR-940	MIMAT0004983	683865	http://www.mirdb.org/cgi-bin/target_detail.cgi?targetID=683865	691	58	http://www.mirdb.org/cgi-bin/mature_mir.cgi?name=hsa-miR-940	TGFBR2	7048	transforming growth factor beta receptor 2
hsa-miR-940	MIMAT0004983	683894	http://www.mirdb.org/cgi-bin/target_detail.cgi?targetID=683894	692	58	http://www.mirdb.org/cgi-bin/mature_mir.cgi?name=hsa-miR-940	TAF1	6872	TATA-box binding protein associated factor 1
hsa-miR-940	MIMAT0004983	683903	http://www.mirdb.org/cgi-bin/target_detail.cgi?targetID=683903	693	58	http://www.mirdb.org/cgi-bin/mature_mir.cgi?name=hsa-miR-940	ZNF454	285676	zinc finger protein 454
hsa-miR-940	MIMAT0004983	683932	http://www.mirdb.org/cgi-bin/target_detail.cgi?targetID=683932	694	58	http://www.mirdb.org/cgi-bin/mature_mir.cgi?name=hsa-miR-940	TMEM63C	57156	transmembrane protein 63C
hsa-miR-940	MIMAT0004983	683943	http://www.mirdb.org/cgi-bin/target_detail.cgi?targetID=683943	695	58	http://www.mirdb.org/cgi-bin/mature_mir.cgi?name=hsa-miR-940	ITGA10	8515	integrin subunit alpha 10
hsa-miR-940	MIMAT0004983	683996	http://www.mirdb.org/cgi-bin/target_detail.cgi?targetID=683996	696	58	http://www.mirdb.org/cgi-bin/mature_mir.cgi?name=hsa-miR-940	ZNF850	342892	zinc finger protein 850
hsa-miR-940	MIMAT0004983	684044	http://www.mirdb.org/cgi-bin/target_detail.cgi?targetID=684044	697	58	http://www.mirdb.org/cgi-bin/mature_mir.cgi?name=hsa-miR-940	PDE4B	5142	phosphodiesterase 4B
hsa-miR-940	MIMAT0004983	684079	http://www.mirdb.org/cgi-bin/target_detail.cgi?targetID=684079	698	58	http://www.mirdb.org/cgi-bin/mature_mir.cgi?name=hsa-miR-940	GOLGA6L6	727832	golgin A6 family-like 6
hsa-miR-940	MIMAT0004983	684116	http://www.mirdb.org/cgi-bin/target_detail.cgi?targetID=684116	699	58	http://www.mirdb.org/cgi-bin/mature_mir.cgi?name=hsa-miR-940	KCTD12	115207	potassium channel tetramerization domain containing 12
hsa-miR-940	MIMAT0004983	684131	http://www.mirdb.org/cgi-bin/target_detail.cgi?targetID=684131	700	58	http://www.mirdb.org/cgi-bin/mature_mir.cgi?name=hsa-miR-940	JARID2	3720	jumonji and AT-rich interaction domain containing 2
hsa-miR-940	MIMAT0004983	684151	http://www.mirdb.org/cgi-bin/target_detail.cgi?targetID=684151	701	58	http://www.mirdb.org/cgi-bin/mature_mir.cgi?name=hsa-miR-940	SLC5A5	6528	solute carrier family 5 member 5
hsa-miR-940	MIMAT0004983	684158	http://www.mirdb.org/cgi-bin/target_detail.cgi?targetID=684158	702	58	http://www.mirdb.org/cgi-bin/mature_mir.cgi?name=hsa-miR-940	MCM8	84515	minichromosome maintenance 8 homologous recombination repair factor
hsa-miR-940	MIMAT0004983	684168	http://www.mirdb.org/cgi-bin/target_detail.cgi?targetID=684168	703	58	http://www.mirdb.org/cgi-bin/mature_mir.cgi?name=hsa-miR-940	SLC35E4	339665	solute carrier family 35 member E4
hsa-miR-940	MIMAT0004983	684179	http://www.mirdb.org/cgi-bin/target_detail.cgi?targetID=684179	704	58	http://www.mirdb.org/cgi-bin/mature_mir.cgi?name=hsa-miR-940	EIF4E2	9470	eukaryotic translation initiation factor 4E family member 2
hsa-miR-940	MIMAT0004983	684188	http://www.mirdb.org/cgi-bin/target_detail.cgi?targetID=684188	705	58	http://www.mirdb.org/cgi-bin/mature_mir.cgi?name=hsa-miR-940	KMT2D	8085	lysine methyltransferase 2D
hsa-miR-940	MIMAT0004983	684222	http://www.mirdb.org/cgi-bin/target_detail.cgi?targetID=684222	706	58	http://www.mirdb.org/cgi-bin/mature_mir.cgi?name=hsa-miR-940	APPL1	26060	adaptor protein, phosphotyrosine interacting with PH domain and leucine zipper 1
hsa-miR-940	MIMAT0004983	684252	http://www.mirdb.org/cgi-bin/target_detail.cgi?targetID=684252	707	58	http://www.mirdb.org/cgi-bin/mature_mir.cgi?name=hsa-miR-940	OSBPL7	114881	oxysterol binding protein like 7
hsa-miR-940	MIMAT0004983	684254	http://www.mirdb.org/cgi-bin/target_detail.cgi?targetID=684254	708	58	http://www.mirdb.org/cgi-bin/mature_mir.cgi?name=hsa-miR-940	CERS6	253782	ceramide synthase 6
hsa-miR-940	MIMAT0004983	684295	http://www.mirdb.org/cgi-bin/target_detail.cgi?targetID=684295	709	58	http://www.mirdb.org/cgi-bin/mature_mir.cgi?name=hsa-miR-940	SPAG11B	10407	sperm associated antigen 11B
hsa-miR-940	MIMAT0004983	684304	http://www.mirdb.org/cgi-bin/target_detail.cgi?targetID=684304	710	58	http://www.mirdb.org/cgi-bin/mature_mir.cgi?name=hsa-miR-940	EVI5	7813	ecotropic viral integration site 5
hsa-miR-940	MIMAT0004983	684339	http://www.mirdb.org/cgi-bin/target_detail.cgi?targetID=684339	711	58	http://www.mirdb.org/cgi-bin/mature_mir.cgi?name=hsa-miR-940	GYS1	2997	glycogen synthase 1
hsa-miR-940	MIMAT0004983	684375	http://www.mirdb.org/cgi-bin/target_detail.cgi?targetID=684375	712	58	http://www.mirdb.org/cgi-bin/mature_mir.cgi?name=hsa-miR-940	EGR3	1960	early growth response 3
hsa-miR-940	MIMAT0004983	684404	http://www.mirdb.org/cgi-bin/target_detail.cgi?targetID=684404	713	58	http://www.mirdb.org/cgi-bin/mature_mir.cgi?name=hsa-miR-940	PROM2	150696	prominin 2
hsa-miR-940	MIMAT0004983	684425	http://www.mirdb.org/cgi-bin/target_detail.cgi?targetID=684425	714	58	http://www.mirdb.org/cgi-bin/mature_mir.cgi?name=hsa-miR-940	MARCH8	220972	membrane associated ring-CH-type finger 8
hsa-miR-940	MIMAT0004983	684438	http://www.mirdb.org/cgi-bin/target_detail.cgi?targetID=684438	715	58	http://www.mirdb.org/cgi-bin/mature_mir.cgi?name=hsa-miR-940	ST5	6764	suppression of tumorigenicity 5
hsa-miR-940	MIMAT0004983	684440	http://www.mirdb.org/cgi-bin/target_detail.cgi?targetID=684440	716	58	http://www.mirdb.org/cgi-bin/mature_mir.cgi?name=hsa-miR-940	ADCY1	107	adenylate cyclase 1
hsa-miR-940	MIMAT0004983	684516	http://www.mirdb.org/cgi-bin/target_detail.cgi?targetID=684516	717	58	http://www.mirdb.org/cgi-bin/mature_mir.cgi?name=hsa-miR-940	POMT2	29954	protein O-mannosyltransferase 2
hsa-miR-940	MIMAT0004983	684551	http://www.mirdb.org/cgi-bin/target_detail.cgi?targetID=684551	718	58	http://www.mirdb.org/cgi-bin/mature_mir.cgi?name=hsa-miR-940	CDKL1	8814	cyclin dependent kinase like 1
hsa-miR-940	MIMAT0004983	684563	http://www.mirdb.org/cgi-bin/target_detail.cgi?targetID=684563	719	58	http://www.mirdb.org/cgi-bin/mature_mir.cgi?name=hsa-miR-940	ELOVL1	64834	ELOVL fatty acid elongase 1
hsa-miR-940	MIMAT0004983	684577	http://www.mirdb.org/cgi-bin/target_detail.cgi?targetID=684577	720	58	http://www.mirdb.org/cgi-bin/mature_mir.cgi?name=hsa-miR-940	OSMR	9180	oncostatin M receptor
hsa-miR-940	MIMAT0004983	684588	http://www.mirdb.org/cgi-bin/target_detail.cgi?targetID=684588	721	58	http://www.mirdb.org/cgi-bin/mature_mir.cgi?name=hsa-miR-940	TNRC6B	23112	trinucleotide repeat containing 6B
hsa-miR-940	MIMAT0004983	684620	http://www.mirdb.org/cgi-bin/target_detail.cgi?targetID=684620	722	58	http://www.mirdb.org/cgi-bin/mature_mir.cgi?name=hsa-miR-940	MIEF2	125170	mitochondrial elongation factor 2
hsa-miR-940	MIMAT0004983	684649	http://www.mirdb.org/cgi-bin/target_detail.cgi?targetID=684649	723	58	http://www.mirdb.org/cgi-bin/mature_mir.cgi?name=hsa-miR-940	DAGLA	747	diacylglycerol lipase alpha
hsa-miR-940	MIMAT0004983	684655	http://www.mirdb.org/cgi-bin/target_detail.cgi?targetID=684655	724	58	http://www.mirdb.org/cgi-bin/mature_mir.cgi?name=hsa-miR-940	DLG4	1742	discs large MAGUK scaffold protein 4
hsa-miR-940	MIMAT0004983	683694	http://www.mirdb.org/cgi-bin/target_detail.cgi?targetID=683694	725	57	http://www.mirdb.org/cgi-bin/mature_mir.cgi?name=hsa-miR-940	ME2	4200	malic enzyme 2
hsa-miR-940	MIMAT0004983	683715	http://www.mirdb.org/cgi-bin/target_detail.cgi?targetID=683715	726	57	http://www.mirdb.org/cgi-bin/mature_mir.cgi?name=hsa-miR-940	SPAG11A	653423	sperm associated antigen 11A
hsa-miR-940	MIMAT0004983	683723	http://www.mirdb.org/cgi-bin/target_detail.cgi?targetID=683723	727	57	http://www.mirdb.org/cgi-bin/mature_mir.cgi?name=hsa-miR-940	UCP3	7352	uncoupling protein 3
hsa-miR-940	MIMAT0004983	683752	http://www.mirdb.org/cgi-bin/target_detail.cgi?targetID=683752	728	57	http://www.mirdb.org/cgi-bin/mature_mir.cgi?name=hsa-miR-940	DDC	1644	dopa decarboxylase
hsa-miR-940	MIMAT0004983	683753	http://www.mirdb.org/cgi-bin/target_detail.cgi?targetID=683753	729	57	http://www.mirdb.org/cgi-bin/mature_mir.cgi?name=hsa-miR-940	ARHGEF28	64283	Rho guanine nucleotide exchange factor 28
hsa-miR-940	MIMAT0004983	683828	http://www.mirdb.org/cgi-bin/target_detail.cgi?targetID=683828	730	57	http://www.mirdb.org/cgi-bin/mature_mir.cgi?name=hsa-miR-940	GIT2	9815	GIT ArfGAP 2
hsa-miR-940	MIMAT0004983	683829	http://www.mirdb.org/cgi-bin/target_detail.cgi?targetID=683829	731	57	http://www.mirdb.org/cgi-bin/mature_mir.cgi?name=hsa-miR-940	ABL2	27	ABL proto-oncogene 2, non-receptor tyrosine kinase
hsa-miR-940	MIMAT0004983	683888	http://www.mirdb.org/cgi-bin/target_detail.cgi?targetID=683888	732	57	http://www.mirdb.org/cgi-bin/mature_mir.cgi?name=hsa-miR-940	GNA12	2768	G protein subunit alpha 12
hsa-miR-940	MIMAT0004983	683908	http://www.mirdb.org/cgi-bin/target_detail.cgi?targetID=683908	733	57	http://www.mirdb.org/cgi-bin/mature_mir.cgi?name=hsa-miR-940	STEAP3	55240	STEAP3 metalloreductase
hsa-miR-940	MIMAT0004983	683920	http://www.mirdb.org/cgi-bin/target_detail.cgi?targetID=683920	734	57	http://www.mirdb.org/cgi-bin/mature_mir.cgi?name=hsa-miR-940	IDH3B	3420	isocitrate dehydrogenase 3 (NAD(+)) beta
hsa-miR-940	MIMAT0004983	683935	http://www.mirdb.org/cgi-bin/target_detail.cgi?targetID=683935	735	57	http://www.mirdb.org/cgi-bin/mature_mir.cgi?name=hsa-miR-940	DHH	50846	desert hedgehog signaling molecule
hsa-miR-940	MIMAT0004983	683940	http://www.mirdb.org/cgi-bin/target_detail.cgi?targetID=683940	736	57	http://www.mirdb.org/cgi-bin/mature_mir.cgi?name=hsa-miR-940	RAB11FIP4	84440	RAB11 family interacting protein 4
hsa-miR-940	MIMAT0004983	683948	http://www.mirdb.org/cgi-bin/target_detail.cgi?targetID=683948	737	57	http://www.mirdb.org/cgi-bin/mature_mir.cgi?name=hsa-miR-940	ZNF736	728927	zinc finger protein 736
hsa-miR-940	MIMAT0004983	683977	http://www.mirdb.org/cgi-bin/target_detail.cgi?targetID=683977	738	57	http://www.mirdb.org/cgi-bin/mature_mir.cgi?name=hsa-miR-940	CDC42BPG	55561	CDC42 binding protein kinase gamma
hsa-miR-940	MIMAT0004983	683980	http://www.mirdb.org/cgi-bin/target_detail.cgi?targetID=683980	739	57	http://www.mirdb.org/cgi-bin/mature_mir.cgi?name=hsa-miR-940	GOLGA6L1	283767	golgin A6 family-like 1
hsa-miR-940	MIMAT0004983	684046	http://www.mirdb.org/cgi-bin/target_detail.cgi?targetID=684046	740	57	http://www.mirdb.org/cgi-bin/mature_mir.cgi?name=hsa-miR-940	BCL9L	283149	BCL9 like
hsa-miR-940	MIMAT0004983	684086	http://www.mirdb.org/cgi-bin/target_detail.cgi?targetID=684086	741	57	http://www.mirdb.org/cgi-bin/mature_mir.cgi?name=hsa-miR-940	MAF1	84232	MAF1 homolog, negative regulator of RNA polymerase III
hsa-miR-940	MIMAT0004983	684094	http://www.mirdb.org/cgi-bin/target_detail.cgi?targetID=684094	742	57	http://www.mirdb.org/cgi-bin/mature_mir.cgi?name=hsa-miR-940	TPP1	1200	tripeptidyl peptidase 1
hsa-miR-940	MIMAT0004983	684141	http://www.mirdb.org/cgi-bin/target_detail.cgi?targetID=684141	743	57	http://www.mirdb.org/cgi-bin/mature_mir.cgi?name=hsa-miR-940	SUFU	51684	SUFU negative regulator of hedgehog signaling
hsa-miR-940	MIMAT0004983	684165	http://www.mirdb.org/cgi-bin/target_detail.cgi?targetID=684165	744	57	http://www.mirdb.org/cgi-bin/mature_mir.cgi?name=hsa-miR-940	FAM160B1	57700	family with sequence similarity 160 member B1
hsa-miR-940	MIMAT0004983	684171	http://www.mirdb.org/cgi-bin/target_detail.cgi?targetID=684171	745	57	http://www.mirdb.org/cgi-bin/mature_mir.cgi?name=hsa-miR-940	RAB22A	57403	RAB22A, member RAS oncogene family
hsa-miR-940	MIMAT0004983	684184	http://www.mirdb.org/cgi-bin/target_detail.cgi?targetID=684184	746	57	http://www.mirdb.org/cgi-bin/mature_mir.cgi?name=hsa-miR-940	EP300	2033	E1A binding protein p300
hsa-miR-940	MIMAT0004983	684212	http://www.mirdb.org/cgi-bin/target_detail.cgi?targetID=684212	747	57	http://www.mirdb.org/cgi-bin/mature_mir.cgi?name=hsa-miR-940	PHF8	23133	PHD finger protein 8
hsa-miR-940	MIMAT0004983	684259	http://www.mirdb.org/cgi-bin/target_detail.cgi?targetID=684259	748	57	http://www.mirdb.org/cgi-bin/mature_mir.cgi?name=hsa-miR-940	MCC	4163	MCC, WNT signaling pathway regulator
[truncated: 282 more rows]

## Sheet: mirdbV6filtered
miRNAname	targetGene	targetScore
[truncated: 853 more rows]

## Sheet: TaregetScan7.1
mirbase21	matuAcc	targetGene	representativeTranscript	geneName	LinkToSitesInUTRs	cumulativeWeightedContext++Score	totalContext++Score	aggregatePCT
[truncated: 11,995 more rows]

[truncated: 3 more sheets: TaregetScan7.1filtered, TargetSummary, Intersection]
