# Supplementary material for: Altered microRNA Transcriptome in Cultured Human Liver Cells upon Infection with Ebola Virus
Source: Int J Mol Sci. 2021 Apr 6;22(7):3792. doi: 10.3390/ijms22073792 (PMC8038836; doi:10.3390/ijms22073792)
Supplement: Supplementary file 1 [file ijms-22-03792-s001.zip › Supplementary_File/B_ miRNA_Targets_Prediction/Reston-24h-Huh7_vs_Control-24h-Huh7_up.mature_mirna/TargetSummary.xlsx]

## Sheet: mirdbV6
miRNAname	matuAcc	targetID	targetDetails	targetRank	targetScore	miRNAdetails	geneSymbol	geneID	Gene_Description
hsa-miR-126-5p	MIMAT0000444	2077455	http://www.mirdb.org/cgi-bin/target_detail.cgi?targetID=2077455	1	100	http://www.mirdb.org/cgi-bin/mature_mir.cgi?name=hsa-miR-126-5p	HSPB8	26353	heat shock protein family B (small) member 8
hsa-miR-126-5p	MIMAT0000444	2077511	http://www.mirdb.org/cgi-bin/target_detail.cgi?targetID=2077511	2	100	http://www.mirdb.org/cgi-bin/mature_mir.cgi?name=hsa-miR-126-5p	PDE7B	27115	phosphodiesterase 7B
hsa-miR-126-5p	MIMAT0000444	2077516	http://www.mirdb.org/cgi-bin/target_detail.cgi?targetID=2077516	3	100	http://www.mirdb.org/cgi-bin/mature_mir.cgi?name=hsa-miR-126-5p	FBXO6	26270	F-box protein 6
hsa-miR-126-5p	MIMAT0000444	2077543	http://www.mirdb.org/cgi-bin/target_detail.cgi?targetID=2077543	4	100	http://www.mirdb.org/cgi-bin/mature_mir.cgi?name=hsa-miR-126-5p	TRMT9B	57604	tRNA methyltransferase 9B (putative)
hsa-miR-126-5p	MIMAT0000444	2077564	http://www.mirdb.org/cgi-bin/target_detail.cgi?targetID=2077564	5	100	http://www.mirdb.org/cgi-bin/mature_mir.cgi?name=hsa-miR-126-5p	TNFAIP8L3	388121	TNF alpha induced protein 8 like 3
hsa-miR-126-5p	MIMAT0000444	2077628	http://www.mirdb.org/cgi-bin/target_detail.cgi?targetID=2077628	6	100	http://www.mirdb.org/cgi-bin/mature_mir.cgi?name=hsa-miR-126-5p	HOXB6	3216	homeobox B6
hsa-miR-126-5p	MIMAT0000444	2077660	http://www.mirdb.org/cgi-bin/target_detail.cgi?targetID=2077660	7	100	http://www.mirdb.org/cgi-bin/mature_mir.cgi?name=hsa-miR-126-5p	GNE	10020	glucosamine (UDP-N-acetyl)-2-epimerase/N-acetylmannosamine kinase
hsa-miR-126-5p	MIMAT0000444	2077667	http://www.mirdb.org/cgi-bin/target_detail.cgi?targetID=2077667	8	100	http://www.mirdb.org/cgi-bin/mature_mir.cgi?name=hsa-miR-126-5p	NAT1	9	N-acetyltransferase 1
hsa-miR-126-5p	MIMAT0000444	2077676	http://www.mirdb.org/cgi-bin/target_detail.cgi?targetID=2077676	9	100	http://www.mirdb.org/cgi-bin/mature_mir.cgi?name=hsa-miR-126-5p	CASP9	842	caspase 9
hsa-miR-126-5p	MIMAT0000444	2077722	http://www.mirdb.org/cgi-bin/target_detail.cgi?targetID=2077722	10	100	http://www.mirdb.org/cgi-bin/mature_mir.cgi?name=hsa-miR-126-5p	TRIM8	81603	tripartite motif containing 8
hsa-miR-126-5p	MIMAT0000444	2077739	http://www.mirdb.org/cgi-bin/target_detail.cgi?targetID=2077739	11	100	http://www.mirdb.org/cgi-bin/mature_mir.cgi?name=hsa-miR-126-5p	TMEM182	130827	transmembrane protein 182
hsa-miR-126-5p	MIMAT0000444	2077748	http://www.mirdb.org/cgi-bin/target_detail.cgi?targetID=2077748	12	100	http://www.mirdb.org/cgi-bin/mature_mir.cgi?name=hsa-miR-126-5p	MR1	3140	major histocompatibility complex, class I-related
hsa-miR-126-5p	MIMAT0000444	2077753	http://www.mirdb.org/cgi-bin/target_detail.cgi?targetID=2077753	13	100	http://www.mirdb.org/cgi-bin/mature_mir.cgi?name=hsa-miR-126-5p	ESRRG	2104	estrogen related receptor gamma
hsa-miR-126-5p	MIMAT0000444	2077769	http://www.mirdb.org/cgi-bin/target_detail.cgi?targetID=2077769	14	100	http://www.mirdb.org/cgi-bin/mature_mir.cgi?name=hsa-miR-126-5p	S1PR3	1903	sphingosine-1-phosphate receptor 3
hsa-miR-126-5p	MIMAT0000444	2077823	http://www.mirdb.org/cgi-bin/target_detail.cgi?targetID=2077823	15	100	http://www.mirdb.org/cgi-bin/mature_mir.cgi?name=hsa-miR-126-5p	A2ML1	144568	alpha-2-macroglobulin like 1
hsa-miR-126-5p	MIMAT0000444	2077993	http://www.mirdb.org/cgi-bin/target_detail.cgi?targetID=2077993	16	100	http://www.mirdb.org/cgi-bin/mature_mir.cgi?name=hsa-miR-126-5p	MDM4	4194	MDM4, p53 regulator
hsa-miR-126-5p	MIMAT0000444	2078032	http://www.mirdb.org/cgi-bin/target_detail.cgi?targetID=2078032	17	100	http://www.mirdb.org/cgi-bin/mature_mir.cgi?name=hsa-miR-126-5p	BRWD3	254065	bromodomain and WD repeat domain containing 3
hsa-miR-126-5p	MIMAT0000444	2078123	http://www.mirdb.org/cgi-bin/target_detail.cgi?targetID=2078123	18	100	http://www.mirdb.org/cgi-bin/mature_mir.cgi?name=hsa-miR-126-5p	RFX4	5992	regulatory factor X4
hsa-miR-126-5p	MIMAT0000444	2078179	http://www.mirdb.org/cgi-bin/target_detail.cgi?targetID=2078179	19	100	http://www.mirdb.org/cgi-bin/mature_mir.cgi?name=hsa-miR-126-5p	TRPS1	7227	transcriptional repressor GATA binding 1
hsa-miR-126-5p	MIMAT0000444	2078183	http://www.mirdb.org/cgi-bin/target_detail.cgi?targetID=2078183	20	100	http://www.mirdb.org/cgi-bin/mature_mir.cgi?name=hsa-miR-126-5p	ARL11	115761	ADP ribosylation factor like GTPase 11
hsa-miR-126-5p	MIMAT0000444	2078346	http://www.mirdb.org/cgi-bin/target_detail.cgi?targetID=2078346	21	100	http://www.mirdb.org/cgi-bin/mature_mir.cgi?name=hsa-miR-126-5p	FAM168A	23201	family with sequence similarity 168 member A
hsa-miR-126-5p	MIMAT0000444	2078369	http://www.mirdb.org/cgi-bin/target_detail.cgi?targetID=2078369	22	100	http://www.mirdb.org/cgi-bin/mature_mir.cgi?name=hsa-miR-126-5p	CASK	8573	calcium/calmodulin dependent serine protein kinase
hsa-miR-126-5p	MIMAT0000444	2078370	http://www.mirdb.org/cgi-bin/target_detail.cgi?targetID=2078370	23	100	http://www.mirdb.org/cgi-bin/mature_mir.cgi?name=hsa-miR-126-5p	DENND1B	163486	DENN domain containing 1B
hsa-miR-126-5p	MIMAT0000444	2078421	http://www.mirdb.org/cgi-bin/target_detail.cgi?targetID=2078421	24	100	http://www.mirdb.org/cgi-bin/mature_mir.cgi?name=hsa-miR-126-5p	GRIK2	2898	glutamate ionotropic receptor kainate type subunit 2
hsa-miR-126-5p	MIMAT0000444	2078437	http://www.mirdb.org/cgi-bin/target_detail.cgi?targetID=2078437	25	100	http://www.mirdb.org/cgi-bin/mature_mir.cgi?name=hsa-miR-126-5p	TBCA	6902	tubulin folding cofactor A
hsa-miR-126-5p	MIMAT0000444	2078451	http://www.mirdb.org/cgi-bin/target_detail.cgi?targetID=2078451	26	100	http://www.mirdb.org/cgi-bin/mature_mir.cgi?name=hsa-miR-126-5p	HOXC8	3224	homeobox C8
hsa-miR-126-5p	MIMAT0000444	2078452	http://www.mirdb.org/cgi-bin/target_detail.cgi?targetID=2078452	27	100	http://www.mirdb.org/cgi-bin/mature_mir.cgi?name=hsa-miR-126-5p	INPP5D	3635	inositol polyphosphate-5-phosphatase D
hsa-miR-126-5p	MIMAT0000444	2078491	http://www.mirdb.org/cgi-bin/target_detail.cgi?targetID=2078491	28	100	http://www.mirdb.org/cgi-bin/mature_mir.cgi?name=hsa-miR-126-5p	CAMK2A	815	calcium/calmodulin dependent protein kinase II alpha
hsa-miR-126-5p	MIMAT0000444	2078532	http://www.mirdb.org/cgi-bin/target_detail.cgi?targetID=2078532	29	100	http://www.mirdb.org/cgi-bin/mature_mir.cgi?name=hsa-miR-126-5p	GABRA4	2557	gamma-aminobutyric acid type A receptor alpha4 subunit
hsa-miR-126-5p	MIMAT0000444	2078551	http://www.mirdb.org/cgi-bin/target_detail.cgi?targetID=2078551	30	100	http://www.mirdb.org/cgi-bin/mature_mir.cgi?name=hsa-miR-126-5p	CD84	8832	CD84 molecule
hsa-miR-126-5p	MIMAT0000444	2078554	http://www.mirdb.org/cgi-bin/target_detail.cgi?targetID=2078554	31	100	http://www.mirdb.org/cgi-bin/mature_mir.cgi?name=hsa-miR-126-5p	GGT6	124975	gamma-glutamyltransferase 6
hsa-miR-126-5p	MIMAT0000444	2078660	http://www.mirdb.org/cgi-bin/target_detail.cgi?targetID=2078660	32	100	http://www.mirdb.org/cgi-bin/mature_mir.cgi?name=hsa-miR-126-5p	TSC22D4	81628	TSC22 domain family member 4
hsa-miR-126-5p	MIMAT0000444	2078673	http://www.mirdb.org/cgi-bin/target_detail.cgi?targetID=2078673	33	100	http://www.mirdb.org/cgi-bin/mature_mir.cgi?name=hsa-miR-126-5p	MACC1	346389	MET transcriptional regulator MACC1
hsa-miR-126-5p	MIMAT0000444	2078684	http://www.mirdb.org/cgi-bin/target_detail.cgi?targetID=2078684	34	100	http://www.mirdb.org/cgi-bin/mature_mir.cgi?name=hsa-miR-126-5p	GABRB2	2561	gamma-aminobutyric acid type A receptor beta2 subunit
hsa-miR-126-5p	MIMAT0000444	2078696	http://www.mirdb.org/cgi-bin/target_detail.cgi?targetID=2078696	35	100	http://www.mirdb.org/cgi-bin/mature_mir.cgi?name=hsa-miR-126-5p	RORA	6095	RAR related orphan receptor A
hsa-miR-126-5p	MIMAT0000444	2078715	http://www.mirdb.org/cgi-bin/target_detail.cgi?targetID=2078715	36	100	http://www.mirdb.org/cgi-bin/mature_mir.cgi?name=hsa-miR-126-5p	MAP3K2	10746	mitogen-activated protein kinase kinase kinase 2
hsa-miR-126-5p	MIMAT0000444	2078723	http://www.mirdb.org/cgi-bin/target_detail.cgi?targetID=2078723	37	100	http://www.mirdb.org/cgi-bin/mature_mir.cgi?name=hsa-miR-126-5p	FGF7	2252	fibroblast growth factor 7
hsa-miR-126-5p	MIMAT0000444	2077657	http://www.mirdb.org/cgi-bin/target_detail.cgi?targetID=2077657	38	99	http://www.mirdb.org/cgi-bin/mature_mir.cgi?name=hsa-miR-126-5p	CNTN1	1272	contactin 1
hsa-miR-126-5p	MIMAT0000444	2077672	http://www.mirdb.org/cgi-bin/target_detail.cgi?targetID=2077672	39	99	http://www.mirdb.org/cgi-bin/mature_mir.cgi?name=hsa-miR-126-5p	SETD9	133383	SET domain containing 9
hsa-miR-126-5p	MIMAT0000444	2077726	http://www.mirdb.org/cgi-bin/target_detail.cgi?targetID=2077726	40	99	http://www.mirdb.org/cgi-bin/mature_mir.cgi?name=hsa-miR-126-5p	CHST11	50515	carbohydrate sulfotransferase 11
hsa-miR-126-5p	MIMAT0000444	2077737	http://www.mirdb.org/cgi-bin/target_detail.cgi?targetID=2077737	41	99	http://www.mirdb.org/cgi-bin/mature_mir.cgi?name=hsa-miR-126-5p	PI15	51050	peptidase inhibitor 15
hsa-miR-126-5p	MIMAT0000444	2077741	http://www.mirdb.org/cgi-bin/target_detail.cgi?targetID=2077741	42	99	http://www.mirdb.org/cgi-bin/mature_mir.cgi?name=hsa-miR-126-5p	VPS13A	23230	vacuolar protein sorting 13 homolog A
hsa-miR-126-5p	MIMAT0000444	2077765	http://www.mirdb.org/cgi-bin/target_detail.cgi?targetID=2077765	43	99	http://www.mirdb.org/cgi-bin/mature_mir.cgi?name=hsa-miR-126-5p	YIPF6	286451	Yip1 domain family member 6
hsa-miR-126-5p	MIMAT0000444	2077795	http://www.mirdb.org/cgi-bin/target_detail.cgi?targetID=2077795	44	99	http://www.mirdb.org/cgi-bin/mature_mir.cgi?name=hsa-miR-126-5p	PNRC1	10957	proline rich nuclear receptor coactivator 1
hsa-miR-126-5p	MIMAT0000444	2077824	http://www.mirdb.org/cgi-bin/target_detail.cgi?targetID=2077824	45	99	http://www.mirdb.org/cgi-bin/mature_mir.cgi?name=hsa-miR-126-5p	MYEF2	50804	myelin expression factor 2
hsa-miR-126-5p	MIMAT0000444	2077867	http://www.mirdb.org/cgi-bin/target_detail.cgi?targetID=2077867	46	99	http://www.mirdb.org/cgi-bin/mature_mir.cgi?name=hsa-miR-126-5p	KCNB1	3745	potassium voltage-gated channel subfamily B member 1
hsa-miR-126-5p	MIMAT0000444	2077871	http://www.mirdb.org/cgi-bin/target_detail.cgi?targetID=2077871	47	99	http://www.mirdb.org/cgi-bin/mature_mir.cgi?name=hsa-miR-126-5p	COMMD2	51122	COMM domain containing 2
hsa-miR-126-5p	MIMAT0000444	2077907	http://www.mirdb.org/cgi-bin/target_detail.cgi?targetID=2077907	48	99	http://www.mirdb.org/cgi-bin/mature_mir.cgi?name=hsa-miR-126-5p	SHISAL1	85352	shisa like 1
hsa-miR-126-5p	MIMAT0000444	2077913	http://www.mirdb.org/cgi-bin/target_detail.cgi?targetID=2077913	49	99	http://www.mirdb.org/cgi-bin/mature_mir.cgi?name=hsa-miR-126-5p	FXN	2395	frataxin
hsa-miR-126-5p	MIMAT0000444	2078052	http://www.mirdb.org/cgi-bin/target_detail.cgi?targetID=2078052	50	99	http://www.mirdb.org/cgi-bin/mature_mir.cgi?name=hsa-miR-126-5p	TUBGCP4	27229	tubulin gamma complex associated protein 4
hsa-miR-126-5p	MIMAT0000444	2078102	http://www.mirdb.org/cgi-bin/target_detail.cgi?targetID=2078102	51	99	http://www.mirdb.org/cgi-bin/mature_mir.cgi?name=hsa-miR-126-5p	MMRN1	22915	multimerin 1
hsa-miR-126-5p	MIMAT0000444	2078209	http://www.mirdb.org/cgi-bin/target_detail.cgi?targetID=2078209	52	99	http://www.mirdb.org/cgi-bin/mature_mir.cgi?name=hsa-miR-126-5p	ZDHHC15	158866	zinc finger DHHC-type containing 15
hsa-miR-126-5p	MIMAT0000444	2078211	http://www.mirdb.org/cgi-bin/target_detail.cgi?targetID=2078211	53	99	http://www.mirdb.org/cgi-bin/mature_mir.cgi?name=hsa-miR-126-5p	PKHD1	5314	PKHD1, fibrocystin/polyductin
hsa-miR-126-5p	MIMAT0000444	2078265	http://www.mirdb.org/cgi-bin/target_detail.cgi?targetID=2078265	54	99	http://www.mirdb.org/cgi-bin/mature_mir.cgi?name=hsa-miR-126-5p	KIRREL1	55243	kirre like nephrin family adhesion molecule 1
hsa-miR-126-5p	MIMAT0000444	2078347	http://www.mirdb.org/cgi-bin/target_detail.cgi?targetID=2078347	55	99	http://www.mirdb.org/cgi-bin/mature_mir.cgi?name=hsa-miR-126-5p	STEAP2	261729	STEAP2 metalloreductase
hsa-miR-126-5p	MIMAT0000444	2078382	http://www.mirdb.org/cgi-bin/target_detail.cgi?targetID=2078382	56	99	http://www.mirdb.org/cgi-bin/mature_mir.cgi?name=hsa-miR-126-5p	RABL3	285282	RAB, member of RAS oncogene family like 3
hsa-miR-126-5p	MIMAT0000444	2078508	http://www.mirdb.org/cgi-bin/target_detail.cgi?targetID=2078508	57	99	http://www.mirdb.org/cgi-bin/mature_mir.cgi?name=hsa-miR-126-5p	EBF1	1879	EBF transcription factor 1
hsa-miR-126-5p	MIMAT0000444	2078612	http://www.mirdb.org/cgi-bin/target_detail.cgi?targetID=2078612	58	99	http://www.mirdb.org/cgi-bin/mature_mir.cgi?name=hsa-miR-126-5p	ZIC5	85416	Zic family member 5
hsa-miR-126-5p	MIMAT0000444	2078704	http://www.mirdb.org/cgi-bin/target_detail.cgi?targetID=2078704	59	99	http://www.mirdb.org/cgi-bin/mature_mir.cgi?name=hsa-miR-126-5p	DBNDD2	55861	dysbindin domain containing 2
hsa-miR-126-5p	MIMAT0000444	2078746	http://www.mirdb.org/cgi-bin/target_detail.cgi?targetID=2078746	60	99	http://www.mirdb.org/cgi-bin/mature_mir.cgi?name=hsa-miR-126-5p	C5orf47	133491	chromosome 5 open reading frame 47
hsa-miR-126-5p	MIMAT0000444	2077529	http://www.mirdb.org/cgi-bin/target_detail.cgi?targetID=2077529	61	98	http://www.mirdb.org/cgi-bin/mature_mir.cgi?name=hsa-miR-126-5p	ZBTB41	360023	zinc finger and BTB domain containing 41
hsa-miR-126-5p	MIMAT0000444	2077536	http://www.mirdb.org/cgi-bin/target_detail.cgi?targetID=2077536	62	98	http://www.mirdb.org/cgi-bin/mature_mir.cgi?name=hsa-miR-126-5p	SLC25A53	401612	solute carrier family 25 member 53
hsa-miR-126-5p	MIMAT0000444	2077618	http://www.mirdb.org/cgi-bin/target_detail.cgi?targetID=2077618	63	98	http://www.mirdb.org/cgi-bin/mature_mir.cgi?name=hsa-miR-126-5p	TSHZ3	57616	teashirt zinc finger homeobox 3
hsa-miR-126-5p	MIMAT0000444	2077661	http://www.mirdb.org/cgi-bin/target_detail.cgi?targetID=2077661	64	98	http://www.mirdb.org/cgi-bin/mature_mir.cgi?name=hsa-miR-126-5p	TTF2	8458	transcription termination factor 2
hsa-miR-126-5p	MIMAT0000444	2077664	http://www.mirdb.org/cgi-bin/target_detail.cgi?targetID=2077664	65	98	http://www.mirdb.org/cgi-bin/mature_mir.cgi?name=hsa-miR-126-5p	AMFR	267	autocrine motility factor receptor
hsa-miR-126-5p	MIMAT0000444	2077918	http://www.mirdb.org/cgi-bin/target_detail.cgi?targetID=2077918	66	98	http://www.mirdb.org/cgi-bin/mature_mir.cgi?name=hsa-miR-126-5p	SRSF12	135295	serine and arginine rich splicing factor 12
hsa-miR-126-5p	MIMAT0000444	2077959	http://www.mirdb.org/cgi-bin/target_detail.cgi?targetID=2077959	67	98	http://www.mirdb.org/cgi-bin/mature_mir.cgi?name=hsa-miR-126-5p	TECPR2	9895	tectonin beta-propeller repeat containing 2
hsa-miR-126-5p	MIMAT0000444	2077972	http://www.mirdb.org/cgi-bin/target_detail.cgi?targetID=2077972	68	98	http://www.mirdb.org/cgi-bin/mature_mir.cgi?name=hsa-miR-126-5p	ACAN	176	aggrecan
hsa-miR-126-5p	MIMAT0000444	2078023	http://www.mirdb.org/cgi-bin/target_detail.cgi?targetID=2078023	69	98	http://www.mirdb.org/cgi-bin/mature_mir.cgi?name=hsa-miR-126-5p	SYT10	341359	synaptotagmin 10
hsa-miR-126-5p	MIMAT0000444	2078084	http://www.mirdb.org/cgi-bin/target_detail.cgi?targetID=2078084	70	98	http://www.mirdb.org/cgi-bin/mature_mir.cgi?name=hsa-miR-126-5p	ADH4	127	alcohol dehydrogenase 4 (class II), pi polypeptide
hsa-miR-126-5p	MIMAT0000444	2078090	http://www.mirdb.org/cgi-bin/target_detail.cgi?targetID=2078090	71	98	http://www.mirdb.org/cgi-bin/mature_mir.cgi?name=hsa-miR-126-5p	VWC2	375567	von Willebrand factor C domain containing 2
hsa-miR-126-5p	MIMAT0000444	2078145	http://www.mirdb.org/cgi-bin/target_detail.cgi?targetID=2078145	72	98	http://www.mirdb.org/cgi-bin/mature_mir.cgi?name=hsa-miR-126-5p	RINL	126432	Ras and Rab interactor like
hsa-miR-126-5p	MIMAT0000444	2078204	http://www.mirdb.org/cgi-bin/target_detail.cgi?targetID=2078204	73	98	http://www.mirdb.org/cgi-bin/mature_mir.cgi?name=hsa-miR-126-5p	NDUFS1	4719	NADH:ubiquinone oxidoreductase core subunit S1
hsa-miR-126-5p	MIMAT0000444	2078266	http://www.mirdb.org/cgi-bin/target_detail.cgi?targetID=2078266	74	98	http://www.mirdb.org/cgi-bin/mature_mir.cgi?name=hsa-miR-126-5p	NWD1	284434	NACHT and WD repeat domain containing 1
hsa-miR-126-5p	MIMAT0000444	2078289	http://www.mirdb.org/cgi-bin/target_detail.cgi?targetID=2078289	75	98	http://www.mirdb.org/cgi-bin/mature_mir.cgi?name=hsa-miR-126-5p	CHRNA5	1138	cholinergic receptor nicotinic alpha 5 subunit
hsa-miR-126-5p	MIMAT0000444	2078320	http://www.mirdb.org/cgi-bin/target_detail.cgi?targetID=2078320	76	98	http://www.mirdb.org/cgi-bin/mature_mir.cgi?name=hsa-miR-126-5p	EREG	2069	epiregulin
hsa-miR-126-5p	MIMAT0000444	2078334	http://www.mirdb.org/cgi-bin/target_detail.cgi?targetID=2078334	77	98	http://www.mirdb.org/cgi-bin/mature_mir.cgi?name=hsa-miR-126-5p	CCDC32	90416	coiled-coil domain containing 32
hsa-miR-126-5p	MIMAT0000444	2078342	http://www.mirdb.org/cgi-bin/target_detail.cgi?targetID=2078342	78	98	http://www.mirdb.org/cgi-bin/mature_mir.cgi?name=hsa-miR-126-5p	TMEM41B	440026	transmembrane protein 41B
hsa-miR-126-5p	MIMAT0000444	2078371	http://www.mirdb.org/cgi-bin/target_detail.cgi?targetID=2078371	79	98	http://www.mirdb.org/cgi-bin/mature_mir.cgi?name=hsa-miR-126-5p	GUCY1A2	2977	guanylate cyclase 1 soluble subunit alpha 2
hsa-miR-126-5p	MIMAT0000444	2078460	http://www.mirdb.org/cgi-bin/target_detail.cgi?targetID=2078460	80	98	http://www.mirdb.org/cgi-bin/mature_mir.cgi?name=hsa-miR-126-5p	RAB30	27314	RAB30, member RAS oncogene family
hsa-miR-126-5p	MIMAT0000444	2078462	http://www.mirdb.org/cgi-bin/target_detail.cgi?targetID=2078462	81	98	http://www.mirdb.org/cgi-bin/mature_mir.cgi?name=hsa-miR-126-5p	WFDC13	164237	WAP four-disulfide core domain 13
hsa-miR-126-5p	MIMAT0000444	2078557	http://www.mirdb.org/cgi-bin/target_detail.cgi?targetID=2078557	82	98	http://www.mirdb.org/cgi-bin/mature_mir.cgi?name=hsa-miR-126-5p	L2HGDH	79944	L-2-hydroxyglutarate dehydrogenase
hsa-miR-126-5p	MIMAT0000444	2078644	http://www.mirdb.org/cgi-bin/target_detail.cgi?targetID=2078644	83	98	http://www.mirdb.org/cgi-bin/mature_mir.cgi?name=hsa-miR-126-5p	LDLRAD2	401944	low density lipoprotein receptor class A domain containing 2
hsa-miR-126-5p	MIMAT0000444	2078717	http://www.mirdb.org/cgi-bin/target_detail.cgi?targetID=2078717	84	98	http://www.mirdb.org/cgi-bin/mature_mir.cgi?name=hsa-miR-126-5p	DLG1	1739	discs large MAGUK scaffold protein 1
hsa-miR-126-5p	MIMAT0000444	2077437	http://www.mirdb.org/cgi-bin/target_detail.cgi?targetID=2077437	85	97	http://www.mirdb.org/cgi-bin/mature_mir.cgi?name=hsa-miR-126-5p	TBC1D15	64786	TBC1 domain family member 15
hsa-miR-126-5p	MIMAT0000444	2077453	http://www.mirdb.org/cgi-bin/target_detail.cgi?targetID=2077453	86	97	http://www.mirdb.org/cgi-bin/mature_mir.cgi?name=hsa-miR-126-5p	TMEM56	148534	transmembrane protein 56
hsa-miR-126-5p	MIMAT0000444	2077503	http://www.mirdb.org/cgi-bin/target_detail.cgi?targetID=2077503	87	97	http://www.mirdb.org/cgi-bin/mature_mir.cgi?name=hsa-miR-126-5p	SULT6B1	391365	sulfotransferase family 6B member 1
hsa-miR-126-5p	MIMAT0000444	2077912	http://www.mirdb.org/cgi-bin/target_detail.cgi?targetID=2077912	88	97	http://www.mirdb.org/cgi-bin/mature_mir.cgi?name=hsa-miR-126-5p	PPFIA2	8499	PTPRF interacting protein alpha 2
hsa-miR-126-5p	MIMAT0000444	2077965	http://www.mirdb.org/cgi-bin/target_detail.cgi?targetID=2077965	89	97	http://www.mirdb.org/cgi-bin/mature_mir.cgi?name=hsa-miR-126-5p	MEX3A	92312	mex-3 RNA binding family member A
hsa-miR-126-5p	MIMAT0000444	2078009	http://www.mirdb.org/cgi-bin/target_detail.cgi?targetID=2078009	90	97	http://www.mirdb.org/cgi-bin/mature_mir.cgi?name=hsa-miR-126-5p	METTL17	64745	methyltransferase like 17
hsa-miR-126-5p	MIMAT0000444	2078028	http://www.mirdb.org/cgi-bin/target_detail.cgi?targetID=2078028	91	97	http://www.mirdb.org/cgi-bin/mature_mir.cgi?name=hsa-miR-126-5p	FAM111A	63901	family with sequence similarity 111 member A
hsa-miR-126-5p	MIMAT0000444	2078049	http://www.mirdb.org/cgi-bin/target_detail.cgi?targetID=2078049	92	97	http://www.mirdb.org/cgi-bin/mature_mir.cgi?name=hsa-miR-126-5p	NCOA7	135112	nuclear receptor coactivator 7
hsa-miR-126-5p	MIMAT0000444	2078062	http://www.mirdb.org/cgi-bin/target_detail.cgi?targetID=2078062	93	97	http://www.mirdb.org/cgi-bin/mature_mir.cgi?name=hsa-miR-126-5p	C2CD4A	145741	C2 calcium dependent domain containing 4A
hsa-miR-126-5p	MIMAT0000444	2078112	http://www.mirdb.org/cgi-bin/target_detail.cgi?targetID=2078112	94	97	http://www.mirdb.org/cgi-bin/mature_mir.cgi?name=hsa-miR-126-5p	SAMSN1	64092	SAM domain, SH3 domain and nuclear localization signals 1
hsa-miR-126-5p	MIMAT0000444	2078226	http://www.mirdb.org/cgi-bin/target_detail.cgi?targetID=2078226	95	97	http://www.mirdb.org/cgi-bin/mature_mir.cgi?name=hsa-miR-126-5p	MFAP4	4239	microfibril associated protein 4
hsa-miR-126-5p	MIMAT0000444	2078274	http://www.mirdb.org/cgi-bin/target_detail.cgi?targetID=2078274	96	97	http://www.mirdb.org/cgi-bin/mature_mir.cgi?name=hsa-miR-126-5p	TRIP6	7205	thyroid hormone receptor interactor 6
hsa-miR-126-5p	MIMAT0000444	2078297	http://www.mirdb.org/cgi-bin/target_detail.cgi?targetID=2078297	97	97	http://www.mirdb.org/cgi-bin/mature_mir.cgi?name=hsa-miR-126-5p	THAP3	90326	THAP domain containing 3
hsa-miR-126-5p	MIMAT0000444	2078321	http://www.mirdb.org/cgi-bin/target_detail.cgi?targetID=2078321	98	97	http://www.mirdb.org/cgi-bin/mature_mir.cgi?name=hsa-miR-126-5p	CHMP5	51510	charged multivesicular body protein 5
hsa-miR-126-5p	MIMAT0000444	2078413	http://www.mirdb.org/cgi-bin/target_detail.cgi?targetID=2078413	99	97	http://www.mirdb.org/cgi-bin/mature_mir.cgi?name=hsa-miR-126-5p	SENP7	57337	SUMO specific peptidase 7
hsa-miR-126-5p	MIMAT0000444	2078429	http://www.mirdb.org/cgi-bin/target_detail.cgi?targetID=2078429	100	97	http://www.mirdb.org/cgi-bin/mature_mir.cgi?name=hsa-miR-126-5p	NFIA	4774	nuclear factor I A
hsa-miR-126-5p	MIMAT0000444	2078481	http://www.mirdb.org/cgi-bin/target_detail.cgi?targetID=2078481	101	97	http://www.mirdb.org/cgi-bin/mature_mir.cgi?name=hsa-miR-126-5p	CCP110	9738	centriolar coiled-coil protein 110
hsa-miR-126-5p	MIMAT0000444	2078544	http://www.mirdb.org/cgi-bin/target_detail.cgi?targetID=2078544	102	97	http://www.mirdb.org/cgi-bin/mature_mir.cgi?name=hsa-miR-126-5p	ELAVL4	1996	ELAV like RNA binding protein 4
hsa-miR-126-5p	MIMAT0000444	2078629	http://www.mirdb.org/cgi-bin/target_detail.cgi?targetID=2078629	103	97	http://www.mirdb.org/cgi-bin/mature_mir.cgi?name=hsa-miR-126-5p	SOX6	55553	SRY-box 6
hsa-miR-126-5p	MIMAT0000444	2077441	http://www.mirdb.org/cgi-bin/target_detail.cgi?targetID=2077441	104	96	http://www.mirdb.org/cgi-bin/mature_mir.cgi?name=hsa-miR-126-5p	ADAM9	8754	ADAM metallopeptidase domain 9
hsa-miR-126-5p	MIMAT0000444	2077589	http://www.mirdb.org/cgi-bin/target_detail.cgi?targetID=2077589	105	96	http://www.mirdb.org/cgi-bin/mature_mir.cgi?name=hsa-miR-126-5p	ZNF135	7694	zinc finger protein 135
hsa-miR-126-5p	MIMAT0000444	2077673	http://www.mirdb.org/cgi-bin/target_detail.cgi?targetID=2077673	106	96	http://www.mirdb.org/cgi-bin/mature_mir.cgi?name=hsa-miR-126-5p	CHST7	56548	carbohydrate sulfotransferase 7
hsa-miR-126-5p	MIMAT0000444	2077792	http://www.mirdb.org/cgi-bin/target_detail.cgi?targetID=2077792	107	96	http://www.mirdb.org/cgi-bin/mature_mir.cgi?name=hsa-miR-126-5p	SRD5A3	79644	steroid 5 alpha-reductase 3
hsa-miR-126-5p	MIMAT0000444	2077854	http://www.mirdb.org/cgi-bin/target_detail.cgi?targetID=2077854	108	96	http://www.mirdb.org/cgi-bin/mature_mir.cgi?name=hsa-miR-126-5p	KL	9365	klotho
hsa-miR-126-5p	MIMAT0000444	2078015	http://www.mirdb.org/cgi-bin/target_detail.cgi?targetID=2078015	109	96	http://www.mirdb.org/cgi-bin/mature_mir.cgi?name=hsa-miR-126-5p	VCPIP1	80124	valosin containing protein interacting protein 1
hsa-miR-126-5p	MIMAT0000444	2078027	http://www.mirdb.org/cgi-bin/target_detail.cgi?targetID=2078027	110	96	http://www.mirdb.org/cgi-bin/mature_mir.cgi?name=hsa-miR-126-5p	MAT2B	27430	methionine adenosyltransferase 2B
hsa-miR-126-5p	MIMAT0000444	2078120	http://www.mirdb.org/cgi-bin/target_detail.cgi?targetID=2078120	111	96	http://www.mirdb.org/cgi-bin/mature_mir.cgi?name=hsa-miR-126-5p	NFAT5	10725	nuclear factor of activated T cells 5
hsa-miR-126-5p	MIMAT0000444	2078143	http://www.mirdb.org/cgi-bin/target_detail.cgi?targetID=2078143	112	96	http://www.mirdb.org/cgi-bin/mature_mir.cgi?name=hsa-miR-126-5p	F9	2158	coagulation factor IX
hsa-miR-126-5p	MIMAT0000444	2078221	http://www.mirdb.org/cgi-bin/target_detail.cgi?targetID=2078221	113	96	http://www.mirdb.org/cgi-bin/mature_mir.cgi?name=hsa-miR-126-5p	JPH1	56704	junctophilin 1
hsa-miR-126-5p	MIMAT0000444	2078254	http://www.mirdb.org/cgi-bin/target_detail.cgi?targetID=2078254	114	96	http://www.mirdb.org/cgi-bin/mature_mir.cgi?name=hsa-miR-126-5p	BICD2	23299	BICD cargo adaptor 2
hsa-miR-126-5p	MIMAT0000444	2078264	http://www.mirdb.org/cgi-bin/target_detail.cgi?targetID=2078264	115	96	http://www.mirdb.org/cgi-bin/mature_mir.cgi?name=hsa-miR-126-5p	FGD2	221472	FYVE, RhoGEF and PH domain containing 2
hsa-miR-126-5p	MIMAT0000444	2078273	http://www.mirdb.org/cgi-bin/target_detail.cgi?targetID=2078273	116	96	http://www.mirdb.org/cgi-bin/mature_mir.cgi?name=hsa-miR-126-5p	LPP	4026	LIM domain containing preferred translocation partner in lipoma
hsa-miR-126-5p	MIMAT0000444	2078277	http://www.mirdb.org/cgi-bin/target_detail.cgi?targetID=2078277	117	96	http://www.mirdb.org/cgi-bin/mature_mir.cgi?name=hsa-miR-126-5p	PCBD2	84105	pterin-4 alpha-carbinolamine dehydratase 2
hsa-miR-126-5p	MIMAT0000444	2078283	http://www.mirdb.org/cgi-bin/target_detail.cgi?targetID=2078283	118	96	http://www.mirdb.org/cgi-bin/mature_mir.cgi?name=hsa-miR-126-5p	PTPN20	26095	protein tyrosine phosphatase, non-receptor type 20
hsa-miR-126-5p	MIMAT0000444	2078368	http://www.mirdb.org/cgi-bin/target_detail.cgi?targetID=2078368	119	96	http://www.mirdb.org/cgi-bin/mature_mir.cgi?name=hsa-miR-126-5p	ATP8B1	5205	ATPase phospholipid transporting 8B1
hsa-miR-126-5p	MIMAT0000444	2078420	http://www.mirdb.org/cgi-bin/target_detail.cgi?targetID=2078420	120	96	http://www.mirdb.org/cgi-bin/mature_mir.cgi?name=hsa-miR-126-5p	MMP16	4325	matrix metallopeptidase 16
hsa-miR-126-5p	MIMAT0000444	2078514	http://www.mirdb.org/cgi-bin/target_detail.cgi?targetID=2078514	121	96	http://www.mirdb.org/cgi-bin/mature_mir.cgi?name=hsa-miR-126-5p	HECTD2	143279	HECT domain E3 ubiquitin protein ligase 2
hsa-miR-126-5p	MIMAT0000444	2078709	http://www.mirdb.org/cgi-bin/target_detail.cgi?targetID=2078709	122	96	http://www.mirdb.org/cgi-bin/mature_mir.cgi?name=hsa-miR-126-5p	SYNPO2	171024	synaptopodin 2
hsa-miR-126-5p	MIMAT0000444	2077506	http://www.mirdb.org/cgi-bin/target_detail.cgi?targetID=2077506	123	95	http://www.mirdb.org/cgi-bin/mature_mir.cgi?name=hsa-miR-126-5p	CCL28	56477	C-C motif chemokine ligand 28
hsa-miR-126-5p	MIMAT0000444	2077526	http://www.mirdb.org/cgi-bin/target_detail.cgi?targetID=2077526	124	95	http://www.mirdb.org/cgi-bin/mature_mir.cgi?name=hsa-miR-126-5p	CDCA7	83879	cell division cycle associated 7
hsa-miR-126-5p	MIMAT0000444	2077623	http://www.mirdb.org/cgi-bin/target_detail.cgi?targetID=2077623	125	95	http://www.mirdb.org/cgi-bin/mature_mir.cgi?name=hsa-miR-126-5p	NOVA1	4857	NOVA alternative splicing regulator 1
hsa-miR-126-5p	MIMAT0000444	2077650	http://www.mirdb.org/cgi-bin/target_detail.cgi?targetID=2077650	126	95	http://www.mirdb.org/cgi-bin/mature_mir.cgi?name=hsa-miR-126-5p	C8orf44-SGK3	100533105	C8orf44-SGK3 readthrough
hsa-miR-126-5p	MIMAT0000444	2077705	http://www.mirdb.org/cgi-bin/target_detail.cgi?targetID=2077705	127	95	http://www.mirdb.org/cgi-bin/mature_mir.cgi?name=hsa-miR-126-5p	SGK3	23678	serum/glucocorticoid regulated kinase family member 3
hsa-miR-126-5p	MIMAT0000444	2077727	http://www.mirdb.org/cgi-bin/target_detail.cgi?targetID=2077727	128	95	http://www.mirdb.org/cgi-bin/mature_mir.cgi?name=hsa-miR-126-5p	CAMK4	814	calcium/calmodulin dependent protein kinase IV
hsa-miR-126-5p	MIMAT0000444	2077743	http://www.mirdb.org/cgi-bin/target_detail.cgi?targetID=2077743	129	95	http://www.mirdb.org/cgi-bin/mature_mir.cgi?name=hsa-miR-126-5p	FRYL	285527	FRY like transcription coactivator
hsa-miR-126-5p	MIMAT0000444	2077749	http://www.mirdb.org/cgi-bin/target_detail.cgi?targetID=2077749	130	95	http://www.mirdb.org/cgi-bin/mature_mir.cgi?name=hsa-miR-126-5p	CCR1	1230	C-C motif chemokine receptor 1
hsa-miR-126-5p	MIMAT0000444	2077776	http://www.mirdb.org/cgi-bin/target_detail.cgi?targetID=2077776	131	95	http://www.mirdb.org/cgi-bin/mature_mir.cgi?name=hsa-miR-126-5p	NUP43	348995	nucleoporin 43
hsa-miR-126-5p	MIMAT0000444	2077985	http://www.mirdb.org/cgi-bin/target_detail.cgi?targetID=2077985	132	95	http://www.mirdb.org/cgi-bin/mature_mir.cgi?name=hsa-miR-126-5p	FUT9	10690	fucosyltransferase 9
hsa-miR-126-5p	MIMAT0000444	2078017	http://www.mirdb.org/cgi-bin/target_detail.cgi?targetID=2078017	133	95	http://www.mirdb.org/cgi-bin/mature_mir.cgi?name=hsa-miR-126-5p	SPAST	6683	spastin
hsa-miR-126-5p	MIMAT0000444	2078058	http://www.mirdb.org/cgi-bin/target_detail.cgi?targetID=2078058	134	95	http://www.mirdb.org/cgi-bin/mature_mir.cgi?name=hsa-miR-126-5p	CALHM1	255022	calcium homeostasis modulator 1
hsa-miR-126-5p	MIMAT0000444	2078213	http://www.mirdb.org/cgi-bin/target_detail.cgi?targetID=2078213	135	95	http://www.mirdb.org/cgi-bin/mature_mir.cgi?name=hsa-miR-126-5p	ARSK	153642	arylsulfatase family member K
hsa-miR-126-5p	MIMAT0000444	2078315	http://www.mirdb.org/cgi-bin/target_detail.cgi?targetID=2078315	136	95	http://www.mirdb.org/cgi-bin/mature_mir.cgi?name=hsa-miR-126-5p	MCTP1	79772	multiple C2 and transmembrane domain containing 1
hsa-miR-126-5p	MIMAT0000444	2078397	http://www.mirdb.org/cgi-bin/target_detail.cgi?targetID=2078397	137	95	http://www.mirdb.org/cgi-bin/mature_mir.cgi?name=hsa-miR-126-5p	UBE2W	55284	ubiquitin conjugating enzyme E2 W
hsa-miR-126-5p	MIMAT0000444	2078446	http://www.mirdb.org/cgi-bin/target_detail.cgi?targetID=2078446	138	95	http://www.mirdb.org/cgi-bin/mature_mir.cgi?name=hsa-miR-126-5p	KCNN3	3782	potassium calcium-activated channel subfamily N member 3
hsa-miR-126-5p	MIMAT0000444	2078458	http://www.mirdb.org/cgi-bin/target_detail.cgi?targetID=2078458	139	95	http://www.mirdb.org/cgi-bin/mature_mir.cgi?name=hsa-miR-126-5p	HNMT	3176	histamine N-methyltransferase
hsa-miR-126-5p	MIMAT0000444	2078511	http://www.mirdb.org/cgi-bin/target_detail.cgi?targetID=2078511	140	95	http://www.mirdb.org/cgi-bin/mature_mir.cgi?name=hsa-miR-126-5p	RFTN2	130132	raftlin family member 2
hsa-miR-126-5p	MIMAT0000444	2078540	http://www.mirdb.org/cgi-bin/target_detail.cgi?targetID=2078540	141	95	http://www.mirdb.org/cgi-bin/mature_mir.cgi?name=hsa-miR-126-5p	PREX2	80243	phosphatidylinositol-3,4,5-trisphosphate dependent Rac exchange factor 2
hsa-miR-126-5p	MIMAT0000444	2078556	http://www.mirdb.org/cgi-bin/target_detail.cgi?targetID=2078556	142	95	http://www.mirdb.org/cgi-bin/mature_mir.cgi?name=hsa-miR-126-5p	HOXB5	3215	homeobox B5
hsa-miR-126-5p	MIMAT0000444	2078702	http://www.mirdb.org/cgi-bin/target_detail.cgi?targetID=2078702	143	95	http://www.mirdb.org/cgi-bin/mature_mir.cgi?name=hsa-miR-126-5p	MAPK10	5602	mitogen-activated protein kinase 10
hsa-miR-126-5p	MIMAT0000444	2077469	http://www.mirdb.org/cgi-bin/target_detail.cgi?targetID=2077469	144	94	http://www.mirdb.org/cgi-bin/mature_mir.cgi?name=hsa-miR-126-5p	PROCR	10544	protein C receptor
hsa-miR-126-5p	MIMAT0000444	2077542	http://www.mirdb.org/cgi-bin/target_detail.cgi?targetID=2077542	145	94	http://www.mirdb.org/cgi-bin/mature_mir.cgi?name=hsa-miR-126-5p	C5orf34	375444	chromosome 5 open reading frame 34
hsa-miR-126-5p	MIMAT0000444	2077552	http://www.mirdb.org/cgi-bin/target_detail.cgi?targetID=2077552	146	94	http://www.mirdb.org/cgi-bin/mature_mir.cgi?name=hsa-miR-126-5p	PDZD8	118987	PDZ domain containing 8
hsa-miR-126-5p	MIMAT0000444	2077625	http://www.mirdb.org/cgi-bin/target_detail.cgi?targetID=2077625	147	94	http://www.mirdb.org/cgi-bin/mature_mir.cgi?name=hsa-miR-126-5p	ZNF695	57116	zinc finger protein 695
hsa-miR-126-5p	MIMAT0000444	2077629	http://www.mirdb.org/cgi-bin/target_detail.cgi?targetID=2077629	148	94	http://www.mirdb.org/cgi-bin/mature_mir.cgi?name=hsa-miR-126-5p	ETV1	2115	ETS variant 1
hsa-miR-126-5p	MIMAT0000444	2077643	http://www.mirdb.org/cgi-bin/target_detail.cgi?targetID=2077643	149	94	http://www.mirdb.org/cgi-bin/mature_mir.cgi?name=hsa-miR-126-5p	IDS	3423	iduronate 2-sulfatase
hsa-miR-126-5p	MIMAT0000444	2077723	http://www.mirdb.org/cgi-bin/target_detail.cgi?targetID=2077723	150	94	http://www.mirdb.org/cgi-bin/mature_mir.cgi?name=hsa-miR-126-5p	SPATA2	9825	spermatogenesis associated 2
hsa-miR-126-5p	MIMAT0000444	2077754	http://www.mirdb.org/cgi-bin/target_detail.cgi?targetID=2077754	151	94	http://www.mirdb.org/cgi-bin/mature_mir.cgi?name=hsa-miR-126-5p	MBNL3	55796	muscleblind like splicing regulator 3
hsa-miR-126-5p	MIMAT0000444	2077797	http://www.mirdb.org/cgi-bin/target_detail.cgi?targetID=2077797	152	94	http://www.mirdb.org/cgi-bin/mature_mir.cgi?name=hsa-miR-126-5p	TET2	54790	tet methylcytosine dioxygenase 2
hsa-miR-126-5p	MIMAT0000444	2077864	http://www.mirdb.org/cgi-bin/target_detail.cgi?targetID=2077864	153	94	http://www.mirdb.org/cgi-bin/mature_mir.cgi?name=hsa-miR-126-5p	LONRF3	79836	LON peptidase N-terminal domain and ring finger 3
hsa-miR-126-5p	MIMAT0000444	2077892	http://www.mirdb.org/cgi-bin/target_detail.cgi?targetID=2077892	154	94	http://www.mirdb.org/cgi-bin/mature_mir.cgi?name=hsa-miR-126-5p	HPS5	11234	HPS5, biogenesis of lysosomal organelles complex 2 subunit 2
hsa-miR-126-5p	MIMAT0000444	2077916	http://www.mirdb.org/cgi-bin/target_detail.cgi?targetID=2077916	155	94	http://www.mirdb.org/cgi-bin/mature_mir.cgi?name=hsa-miR-126-5p	CYP7B1	9420	cytochrome P450 family 7 subfamily B member 1
hsa-miR-126-5p	MIMAT0000444	2078024	http://www.mirdb.org/cgi-bin/target_detail.cgi?targetID=2078024	156	94	http://www.mirdb.org/cgi-bin/mature_mir.cgi?name=hsa-miR-126-5p	ZNF703	80139	zinc finger protein 703
hsa-miR-126-5p	MIMAT0000444	2078191	http://www.mirdb.org/cgi-bin/target_detail.cgi?targetID=2078191	157	94	http://www.mirdb.org/cgi-bin/mature_mir.cgi?name=hsa-miR-126-5p	NCAN	1463	neurocan
hsa-miR-126-5p	MIMAT0000444	2078298	http://www.mirdb.org/cgi-bin/target_detail.cgi?targetID=2078298	158	94	http://www.mirdb.org/cgi-bin/mature_mir.cgi?name=hsa-miR-126-5p	EDA2R	60401	ectodysplasin A2 receptor
hsa-miR-126-5p	MIMAT0000444	2078396	http://www.mirdb.org/cgi-bin/target_detail.cgi?targetID=2078396	159	94	http://www.mirdb.org/cgi-bin/mature_mir.cgi?name=hsa-miR-126-5p	SLC49A4	84925	solute carrier family 49 member 4
hsa-miR-126-5p	MIMAT0000444	2078488	http://www.mirdb.org/cgi-bin/target_detail.cgi?targetID=2078488	160	94	http://www.mirdb.org/cgi-bin/mature_mir.cgi?name=hsa-miR-126-5p	DTD1	92675	D-tyrosyl-tRNA deacylase 1
hsa-miR-126-5p	MIMAT0000444	2078577	http://www.mirdb.org/cgi-bin/target_detail.cgi?targetID=2078577	161	94	http://www.mirdb.org/cgi-bin/mature_mir.cgi?name=hsa-miR-126-5p	DHX35	60625	DEAH-box helicase 35
hsa-miR-126-5p	MIMAT0000444	2078580	http://www.mirdb.org/cgi-bin/target_detail.cgi?targetID=2078580	162	94	http://www.mirdb.org/cgi-bin/mature_mir.cgi?name=hsa-miR-126-5p	AMACR	23600	alpha-methylacyl-CoA racemase
hsa-miR-126-5p	MIMAT0000444	2078616	http://www.mirdb.org/cgi-bin/target_detail.cgi?targetID=2078616	163	94	http://www.mirdb.org/cgi-bin/mature_mir.cgi?name=hsa-miR-126-5p	MDH1	4190	malate dehydrogenase 1
hsa-miR-126-5p	MIMAT0000444	2078648	http://www.mirdb.org/cgi-bin/target_detail.cgi?targetID=2078648	164	94	http://www.mirdb.org/cgi-bin/mature_mir.cgi?name=hsa-miR-126-5p	SETBP1	26040	SET binding protein 1
hsa-miR-126-5p	MIMAT0000444	2077507	http://www.mirdb.org/cgi-bin/target_detail.cgi?targetID=2077507	165	93	http://www.mirdb.org/cgi-bin/mature_mir.cgi?name=hsa-miR-126-5p	CCDC13	152206	coiled-coil domain containing 13
hsa-miR-126-5p	MIMAT0000444	2077573	http://www.mirdb.org/cgi-bin/target_detail.cgi?targetID=2077573	166	93	http://www.mirdb.org/cgi-bin/mature_mir.cgi?name=hsa-miR-126-5p	USP14	9097	ubiquitin specific peptidase 14
hsa-miR-126-5p	MIMAT0000444	2077600	http://www.mirdb.org/cgi-bin/target_detail.cgi?targetID=2077600	167	93	http://www.mirdb.org/cgi-bin/mature_mir.cgi?name=hsa-miR-126-5p	CLEC1A	51267	C-type lectin domain family 1 member A
hsa-miR-126-5p	MIMAT0000444	2077688	http://www.mirdb.org/cgi-bin/target_detail.cgi?targetID=2077688	168	93	http://www.mirdb.org/cgi-bin/mature_mir.cgi?name=hsa-miR-126-5p	PLCB1	23236	phospholipase C beta 1
hsa-miR-126-5p	MIMAT0000444	2077695	http://www.mirdb.org/cgi-bin/target_detail.cgi?targetID=2077695	169	93	http://www.mirdb.org/cgi-bin/mature_mir.cgi?name=hsa-miR-126-5p	RGR	5995	retinal G protein coupled receptor
hsa-miR-126-5p	MIMAT0000444	2077932	http://www.mirdb.org/cgi-bin/target_detail.cgi?targetID=2077932	170	93	http://www.mirdb.org/cgi-bin/mature_mir.cgi?name=hsa-miR-126-5p	GLYAT	10249	glycine-N-acyltransferase
hsa-miR-126-5p	MIMAT0000444	2077935	http://www.mirdb.org/cgi-bin/target_detail.cgi?targetID=2077935	171	93	http://www.mirdb.org/cgi-bin/mature_mir.cgi?name=hsa-miR-126-5p	MGAT3	4248	mannosyl (beta-1,4-)-glycoprotein beta-1,4-N-acetylglucosaminyltransferase
hsa-miR-126-5p	MIMAT0000444	2077962	http://www.mirdb.org/cgi-bin/target_detail.cgi?targetID=2077962	172	93	http://www.mirdb.org/cgi-bin/mature_mir.cgi?name=hsa-miR-126-5p	TRPC5	7224	transient receptor potential cation channel subfamily C member 5
hsa-miR-126-5p	MIMAT0000444	2078033	http://www.mirdb.org/cgi-bin/target_detail.cgi?targetID=2078033	173	93	http://www.mirdb.org/cgi-bin/mature_mir.cgi?name=hsa-miR-126-5p	JARID2	3720	jumonji and AT-rich interaction domain containing 2
hsa-miR-126-5p	MIMAT0000444	2078043	http://www.mirdb.org/cgi-bin/target_detail.cgi?targetID=2078043	174	93	http://www.mirdb.org/cgi-bin/mature_mir.cgi?name=hsa-miR-126-5p	DYRK2	8445	dual specificity tyrosine phosphorylation regulated kinase 2
hsa-miR-126-5p	MIMAT0000444	2078047	http://www.mirdb.org/cgi-bin/target_detail.cgi?targetID=2078047	175	93	http://www.mirdb.org/cgi-bin/mature_mir.cgi?name=hsa-miR-126-5p	ERGIC2	51290	ERGIC and golgi 2
hsa-miR-126-5p	MIMAT0000444	2078057	http://www.mirdb.org/cgi-bin/target_detail.cgi?targetID=2078057	176	93	http://www.mirdb.org/cgi-bin/mature_mir.cgi?name=hsa-miR-126-5p	PSMA1	5682	proteasome subunit alpha 1
hsa-miR-126-5p	MIMAT0000444	2078061	http://www.mirdb.org/cgi-bin/target_detail.cgi?targetID=2078061	177	93	http://www.mirdb.org/cgi-bin/mature_mir.cgi?name=hsa-miR-126-5p	ADGRB3	577	adhesion G protein-coupled receptor B3
hsa-miR-126-5p	MIMAT0000444	2078067	http://www.mirdb.org/cgi-bin/target_detail.cgi?targetID=2078067	178	93	http://www.mirdb.org/cgi-bin/mature_mir.cgi?name=hsa-miR-126-5p	TERB2	145645	telomere repeat binding bouquet formation protein 2
hsa-miR-126-5p	MIMAT0000444	2078111	http://www.mirdb.org/cgi-bin/target_detail.cgi?targetID=2078111	179	93	http://www.mirdb.org/cgi-bin/mature_mir.cgi?name=hsa-miR-126-5p	ARL5A	26225	ADP ribosylation factor like GTPase 5A
hsa-miR-126-5p	MIMAT0000444	2078249	http://www.mirdb.org/cgi-bin/target_detail.cgi?targetID=2078249	180	93	http://www.mirdb.org/cgi-bin/mature_mir.cgi?name=hsa-miR-126-5p	ZNF687	57592	zinc finger protein 687
hsa-miR-126-5p	MIMAT0000444	2078269	http://www.mirdb.org/cgi-bin/target_detail.cgi?targetID=2078269	181	93	http://www.mirdb.org/cgi-bin/mature_mir.cgi?name=hsa-miR-126-5p	GRIK1	2897	glutamate ionotropic receptor kainate type subunit 1
hsa-miR-126-5p	MIMAT0000444	2078537	http://www.mirdb.org/cgi-bin/target_detail.cgi?targetID=2078537	182	93	http://www.mirdb.org/cgi-bin/mature_mir.cgi?name=hsa-miR-126-5p	RWDD4	201965	RWD domain containing 4
hsa-miR-126-5p	MIMAT0000444	2077457	http://www.mirdb.org/cgi-bin/target_detail.cgi?targetID=2077457	183	92	http://www.mirdb.org/cgi-bin/mature_mir.cgi?name=hsa-miR-126-5p	CELF2	10659	CUGBP Elav-like family member 2
hsa-miR-126-5p	MIMAT0000444	2077531	http://www.mirdb.org/cgi-bin/target_detail.cgi?targetID=2077531	184	92	http://www.mirdb.org/cgi-bin/mature_mir.cgi?name=hsa-miR-126-5p	SH3BGR	6450	SH3 domain binding glutamate rich protein
hsa-miR-126-5p	MIMAT0000444	2077576	http://www.mirdb.org/cgi-bin/target_detail.cgi?targetID=2077576	185	92	http://www.mirdb.org/cgi-bin/mature_mir.cgi?name=hsa-miR-126-5p	AP3B1	8546	adaptor related protein complex 3 subunit beta 1
hsa-miR-126-5p	MIMAT0000444	2077734	http://www.mirdb.org/cgi-bin/target_detail.cgi?targetID=2077734	186	92	http://www.mirdb.org/cgi-bin/mature_mir.cgi?name=hsa-miR-126-5p	SLC7A14	57709	solute carrier family 7 member 14
hsa-miR-126-5p	MIMAT0000444	2077745	http://www.mirdb.org/cgi-bin/target_detail.cgi?targetID=2077745	187	92	http://www.mirdb.org/cgi-bin/mature_mir.cgi?name=hsa-miR-126-5p	GABRA1	2554	gamma-aminobutyric acid type A receptor alpha1 subunit
hsa-miR-126-5p	MIMAT0000444	2077915	http://www.mirdb.org/cgi-bin/target_detail.cgi?targetID=2077915	188	92	http://www.mirdb.org/cgi-bin/mature_mir.cgi?name=hsa-miR-126-5p	CCDC186	55088	coiled-coil domain containing 186
hsa-miR-126-5p	MIMAT0000444	2077946	http://www.mirdb.org/cgi-bin/target_detail.cgi?targetID=2077946	189	92	http://www.mirdb.org/cgi-bin/mature_mir.cgi?name=hsa-miR-126-5p	HOXB2	3212	homeobox B2
hsa-miR-126-5p	MIMAT0000444	2078034	http://www.mirdb.org/cgi-bin/target_detail.cgi?targetID=2078034	190	92	http://www.mirdb.org/cgi-bin/mature_mir.cgi?name=hsa-miR-126-5p	BLZF1	8548	basic leucine zipper nuclear factor 1
hsa-miR-126-5p	MIMAT0000444	2078050	http://www.mirdb.org/cgi-bin/target_detail.cgi?targetID=2078050	191	92	http://www.mirdb.org/cgi-bin/mature_mir.cgi?name=hsa-miR-126-5p	HOXA13	3209	homeobox A13
hsa-miR-126-5p	MIMAT0000444	2078103	http://www.mirdb.org/cgi-bin/target_detail.cgi?targetID=2078103	192	92	http://www.mirdb.org/cgi-bin/mature_mir.cgi?name=hsa-miR-126-5p	MCHR2	84539	melanin concentrating hormone receptor 2
hsa-miR-126-5p	MIMAT0000444	2078104	http://www.mirdb.org/cgi-bin/target_detail.cgi?targetID=2078104	193	92	http://www.mirdb.org/cgi-bin/mature_mir.cgi?name=hsa-miR-126-5p	SCEL	8796	sciellin
hsa-miR-126-5p	MIMAT0000444	2078362	http://www.mirdb.org/cgi-bin/target_detail.cgi?targetID=2078362	194	92	http://www.mirdb.org/cgi-bin/mature_mir.cgi?name=hsa-miR-126-5p	WRB-SH3BGR	106865373	WRB-SH3BGR readthrough
hsa-miR-126-5p	MIMAT0000444	2078378	http://www.mirdb.org/cgi-bin/target_detail.cgi?targetID=2078378	195	92	http://www.mirdb.org/cgi-bin/mature_mir.cgi?name=hsa-miR-126-5p	QPRT	23475	quinolinate phosphoribosyltransferase
hsa-miR-126-5p	MIMAT0000444	2078500	http://www.mirdb.org/cgi-bin/target_detail.cgi?targetID=2078500	196	92	http://www.mirdb.org/cgi-bin/mature_mir.cgi?name=hsa-miR-126-5p	NFXL1	152518	nuclear transcription factor, X-box binding like 1
hsa-miR-126-5p	MIMAT0000444	2078520	http://www.mirdb.org/cgi-bin/target_detail.cgi?targetID=2078520	197	92	http://www.mirdb.org/cgi-bin/mature_mir.cgi?name=hsa-miR-126-5p	CNOT4	4850	CCR4-NOT transcription complex subunit 4
hsa-miR-126-5p	MIMAT0000444	2078585	http://www.mirdb.org/cgi-bin/target_detail.cgi?targetID=2078585	198	92	http://www.mirdb.org/cgi-bin/mature_mir.cgi?name=hsa-miR-126-5p	KMT5A	387893	lysine methyltransferase 5A
hsa-miR-126-5p	MIMAT0000444	2078646	http://www.mirdb.org/cgi-bin/target_detail.cgi?targetID=2078646	199	92	http://www.mirdb.org/cgi-bin/mature_mir.cgi?name=hsa-miR-126-5p	QRSL1	55278	QRSL1, glutaminyl-tRNA amidotransferase subunit A
hsa-miR-126-5p	MIMAT0000444	2078663	http://www.mirdb.org/cgi-bin/target_detail.cgi?targetID=2078663	200	92	http://www.mirdb.org/cgi-bin/mature_mir.cgi?name=hsa-miR-126-5p	GASK1B	51313	golgi associated kinase 1B
hsa-miR-126-5p	MIMAT0000444	2077394	http://www.mirdb.org/cgi-bin/target_detail.cgi?targetID=2077394	201	91	http://www.mirdb.org/cgi-bin/mature_mir.cgi?name=hsa-miR-126-5p	RECK	8434	reversion inducing cysteine rich protein with kazal motifs
hsa-miR-126-5p	MIMAT0000444	2077400	http://www.mirdb.org/cgi-bin/target_detail.cgi?targetID=2077400	202	91	http://www.mirdb.org/cgi-bin/mature_mir.cgi?name=hsa-miR-126-5p	WDHD1	11169	WD repeat and HMG-box DNA binding protein 1
hsa-miR-126-5p	MIMAT0000444	2077410	http://www.mirdb.org/cgi-bin/target_detail.cgi?targetID=2077410	203	91	http://www.mirdb.org/cgi-bin/mature_mir.cgi?name=hsa-miR-126-5p	PDLIM5	10611	PDZ and LIM domain 5
hsa-miR-126-5p	MIMAT0000444	2077442	http://www.mirdb.org/cgi-bin/target_detail.cgi?targetID=2077442	204	91	http://www.mirdb.org/cgi-bin/mature_mir.cgi?name=hsa-miR-126-5p	RASA2	5922	RAS p21 protein activator 2
hsa-miR-126-5p	MIMAT0000444	2077495	http://www.mirdb.org/cgi-bin/target_detail.cgi?targetID=2077495	205	91	http://www.mirdb.org/cgi-bin/mature_mir.cgi?name=hsa-miR-126-5p	PIAS2	9063	protein inhibitor of activated STAT 2
hsa-miR-126-5p	MIMAT0000444	2077553	http://www.mirdb.org/cgi-bin/target_detail.cgi?targetID=2077553	206	91	http://www.mirdb.org/cgi-bin/mature_mir.cgi?name=hsa-miR-126-5p	CDC14B	8555	cell division cycle 14B
hsa-miR-126-5p	MIMAT0000444	2077725	http://www.mirdb.org/cgi-bin/target_detail.cgi?targetID=2077725	207	91	http://www.mirdb.org/cgi-bin/mature_mir.cgi?name=hsa-miR-126-5p	AK2	204	adenylate kinase 2
hsa-miR-126-5p	MIMAT0000444	2077788	http://www.mirdb.org/cgi-bin/target_detail.cgi?targetID=2077788	208	91	http://www.mirdb.org/cgi-bin/mature_mir.cgi?name=hsa-miR-126-5p	ERICH4	100170765	glutamate rich 4
hsa-miR-126-5p	MIMAT0000444	2077940	http://www.mirdb.org/cgi-bin/target_detail.cgi?targetID=2077940	209	91	http://www.mirdb.org/cgi-bin/mature_mir.cgi?name=hsa-miR-126-5p	CHIC1	53344	cysteine rich hydrophobic domain 1
hsa-miR-126-5p	MIMAT0000444	2077970	http://www.mirdb.org/cgi-bin/target_detail.cgi?targetID=2077970	210	91	http://www.mirdb.org/cgi-bin/mature_mir.cgi?name=hsa-miR-126-5p	KRAS	3845	KRAS proto-oncogene, GTPase
hsa-miR-126-5p	MIMAT0000444	2078121	http://www.mirdb.org/cgi-bin/target_detail.cgi?targetID=2078121	211	91	http://www.mirdb.org/cgi-bin/mature_mir.cgi?name=hsa-miR-126-5p	KLHL32	114792	kelch like family member 32
hsa-miR-126-5p	MIMAT0000444	2078317	http://www.mirdb.org/cgi-bin/target_detail.cgi?targetID=2078317	212	91	http://www.mirdb.org/cgi-bin/mature_mir.cgi?name=hsa-miR-126-5p	ABCA5	23461	ATP binding cassette subfamily A member 5
hsa-miR-126-5p	MIMAT0000444	2078333	http://www.mirdb.org/cgi-bin/target_detail.cgi?targetID=2078333	213	91	http://www.mirdb.org/cgi-bin/mature_mir.cgi?name=hsa-miR-126-5p	SHISA3	152573	shisa family member 3
hsa-miR-126-5p	MIMAT0000444	2078402	http://www.mirdb.org/cgi-bin/target_detail.cgi?targetID=2078402	214	91	http://www.mirdb.org/cgi-bin/mature_mir.cgi?name=hsa-miR-126-5p	SLC2A11	66035	solute carrier family 2 member 11
hsa-miR-126-5p	MIMAT0000444	2078404	http://www.mirdb.org/cgi-bin/target_detail.cgi?targetID=2078404	215	91	http://www.mirdb.org/cgi-bin/mature_mir.cgi?name=hsa-miR-126-5p	SRFBP1	153443	serum response factor binding protein 1
hsa-miR-126-5p	MIMAT0000444	2078431	http://www.mirdb.org/cgi-bin/target_detail.cgi?targetID=2078431	216	91	http://www.mirdb.org/cgi-bin/mature_mir.cgi?name=hsa-miR-126-5p	BDH2	56898	3-hydroxybutyrate dehydrogenase 2
hsa-miR-126-5p	MIMAT0000444	2078449	http://www.mirdb.org/cgi-bin/target_detail.cgi?targetID=2078449	217	91	http://www.mirdb.org/cgi-bin/mature_mir.cgi?name=hsa-miR-126-5p	EGFL6	25975	EGF like domain multiple 6
hsa-miR-126-5p	MIMAT0000444	2078658	http://www.mirdb.org/cgi-bin/target_detail.cgi?targetID=2078658	218	91	http://www.mirdb.org/cgi-bin/mature_mir.cgi?name=hsa-miR-126-5p	GRM8	2918	glutamate metabotropic receptor 8
hsa-miR-126-5p	MIMAT0000444	2078690	http://www.mirdb.org/cgi-bin/target_detail.cgi?targetID=2078690	219	91	http://www.mirdb.org/cgi-bin/mature_mir.cgi?name=hsa-miR-126-5p	PTPN12	5782	protein tyrosine phosphatase, non-receptor type 12
hsa-miR-126-5p	MIMAT0000444	2078719	http://www.mirdb.org/cgi-bin/target_detail.cgi?targetID=2078719	220	91	http://www.mirdb.org/cgi-bin/mature_mir.cgi?name=hsa-miR-126-5p	RP2	6102	RP2, ARL3 GTPase activating protein
hsa-miR-126-5p	MIMAT0000444	2077402	http://www.mirdb.org/cgi-bin/target_detail.cgi?targetID=2077402	221	90	http://www.mirdb.org/cgi-bin/mature_mir.cgi?name=hsa-miR-126-5p	KAT2B	8850	lysine acetyltransferase 2B
hsa-miR-126-5p	MIMAT0000444	2077586	http://www.mirdb.org/cgi-bin/target_detail.cgi?targetID=2077586	222	90	http://www.mirdb.org/cgi-bin/mature_mir.cgi?name=hsa-miR-126-5p	EIF4A2	1974	eukaryotic translation initiation factor 4A2
hsa-miR-126-5p	MIMAT0000444	2077630	http://www.mirdb.org/cgi-bin/target_detail.cgi?targetID=2077630	223	90	http://www.mirdb.org/cgi-bin/mature_mir.cgi?name=hsa-miR-126-5p	SF3A1	10291	splicing factor 3a subunit 1
hsa-miR-126-5p	MIMAT0000444	2077647	http://www.mirdb.org/cgi-bin/target_detail.cgi?targetID=2077647	224	90	http://www.mirdb.org/cgi-bin/mature_mir.cgi?name=hsa-miR-126-5p	CSF1	1435	colony stimulating factor 1
hsa-miR-126-5p	MIMAT0000444	2077655	http://www.mirdb.org/cgi-bin/target_detail.cgi?targetID=2077655	225	90	http://www.mirdb.org/cgi-bin/mature_mir.cgi?name=hsa-miR-126-5p	DGKI	9162	diacylglycerol kinase iota
hsa-miR-126-5p	MIMAT0000444	2077678	http://www.mirdb.org/cgi-bin/target_detail.cgi?targetID=2077678	226	90	http://www.mirdb.org/cgi-bin/mature_mir.cgi?name=hsa-miR-126-5p	PWWP2A	114825	PWWP domain containing 2A
hsa-miR-126-5p	MIMAT0000444	2077716	http://www.mirdb.org/cgi-bin/target_detail.cgi?targetID=2077716	227	90	http://www.mirdb.org/cgi-bin/mature_mir.cgi?name=hsa-miR-126-5p	IKZF2	22807	IKAROS family zinc finger 2
hsa-miR-126-5p	MIMAT0000444	2077903	http://www.mirdb.org/cgi-bin/target_detail.cgi?targetID=2077903	228	90	http://www.mirdb.org/cgi-bin/mature_mir.cgi?name=hsa-miR-126-5p	RBM41	55285	RNA binding motif protein 41
hsa-miR-126-5p	MIMAT0000444	2077906	http://www.mirdb.org/cgi-bin/target_detail.cgi?targetID=2077906	229	90	http://www.mirdb.org/cgi-bin/mature_mir.cgi?name=hsa-miR-126-5p	AHR	196	aryl hydrocarbon receptor
hsa-miR-126-5p	MIMAT0000444	2077909	http://www.mirdb.org/cgi-bin/target_detail.cgi?targetID=2077909	230	90	http://www.mirdb.org/cgi-bin/mature_mir.cgi?name=hsa-miR-126-5p	LRRTM3	347731	leucine rich repeat transmembrane neuronal 3
hsa-miR-126-5p	MIMAT0000444	2077999	http://www.mirdb.org/cgi-bin/target_detail.cgi?targetID=2077999	231	90	http://www.mirdb.org/cgi-bin/mature_mir.cgi?name=hsa-miR-126-5p	PHKB	5257	phosphorylase kinase regulatory subunit beta
hsa-miR-126-5p	MIMAT0000444	2078075	http://www.mirdb.org/cgi-bin/target_detail.cgi?targetID=2078075	232	90	http://www.mirdb.org/cgi-bin/mature_mir.cgi?name=hsa-miR-126-5p	HSD11B1	3290	hydroxysteroid 11-beta dehydrogenase 1
hsa-miR-126-5p	MIMAT0000444	2078082	http://www.mirdb.org/cgi-bin/target_detail.cgi?targetID=2078082	233	90	http://www.mirdb.org/cgi-bin/mature_mir.cgi?name=hsa-miR-126-5p	FPGT	8790	fucose-1-phosphate guanylyltransferase
hsa-miR-126-5p	MIMAT0000444	2078168	http://www.mirdb.org/cgi-bin/target_detail.cgi?targetID=2078168	234	90	http://www.mirdb.org/cgi-bin/mature_mir.cgi?name=hsa-miR-126-5p	DCAF13	25879	DDB1 and CUL4 associated factor 13
hsa-miR-126-5p	MIMAT0000444	2078285	http://www.mirdb.org/cgi-bin/target_detail.cgi?targetID=2078285	235	90	http://www.mirdb.org/cgi-bin/mature_mir.cgi?name=hsa-miR-126-5p	ZNF33B	7582	zinc finger protein 33B
hsa-miR-126-5p	MIMAT0000444	2078387	http://www.mirdb.org/cgi-bin/target_detail.cgi?targetID=2078387	236	90	http://www.mirdb.org/cgi-bin/mature_mir.cgi?name=hsa-miR-126-5p	FABP3	2170	fatty acid binding protein 3
hsa-miR-126-5p	MIMAT0000444	2078474	http://www.mirdb.org/cgi-bin/target_detail.cgi?targetID=2078474	237	90	http://www.mirdb.org/cgi-bin/mature_mir.cgi?name=hsa-miR-126-5p	WASHC4	23325	WASH complex subunit 4
hsa-miR-126-5p	MIMAT0000444	2078524	http://www.mirdb.org/cgi-bin/target_detail.cgi?targetID=2078524	238	90	http://www.mirdb.org/cgi-bin/mature_mir.cgi?name=hsa-miR-126-5p	GOSR1	9527	golgi SNAP receptor complex member 1
hsa-miR-126-5p	MIMAT0000444	2078533	http://www.mirdb.org/cgi-bin/target_detail.cgi?targetID=2078533	239	90	http://www.mirdb.org/cgi-bin/mature_mir.cgi?name=hsa-miR-126-5p	REPS2	9185	RALBP1 associated Eps domain containing 2
hsa-miR-126-5p	MIMAT0000444	2078561	http://www.mirdb.org/cgi-bin/target_detail.cgi?targetID=2078561	240	90	http://www.mirdb.org/cgi-bin/mature_mir.cgi?name=hsa-miR-126-5p	SP5	389058	Sp5 transcription factor
hsa-miR-126-5p	MIMAT0000444	2078701	http://www.mirdb.org/cgi-bin/target_detail.cgi?targetID=2078701	241	90	http://www.mirdb.org/cgi-bin/mature_mir.cgi?name=hsa-miR-126-5p	MAATS1	89876	MYCBP associated and testis expressed 1
hsa-miR-126-5p	MIMAT0000444	2078724	http://www.mirdb.org/cgi-bin/target_detail.cgi?targetID=2078724	242	90	http://www.mirdb.org/cgi-bin/mature_mir.cgi?name=hsa-miR-126-5p	PAX2	5076	paired box 2
hsa-miR-126-5p	MIMAT0000444	2077415	http://www.mirdb.org/cgi-bin/target_detail.cgi?targetID=2077415	243	89	http://www.mirdb.org/cgi-bin/mature_mir.cgi?name=hsa-miR-126-5p	ABCD3	5825	ATP binding cassette subfamily D member 3
hsa-miR-126-5p	MIMAT0000444	2077568	http://www.mirdb.org/cgi-bin/target_detail.cgi?targetID=2077568	244	89	http://www.mirdb.org/cgi-bin/mature_mir.cgi?name=hsa-miR-126-5p	PATE1	160065	prostate and testis expressed 1
hsa-miR-126-5p	MIMAT0000444	2077845	http://www.mirdb.org/cgi-bin/target_detail.cgi?targetID=2077845	245	89	http://www.mirdb.org/cgi-bin/mature_mir.cgi?name=hsa-miR-126-5p	CHURC1	91612	churchill domain containing 1
hsa-miR-126-5p	MIMAT0000444	2077898	http://www.mirdb.org/cgi-bin/target_detail.cgi?targetID=2077898	246	89	http://www.mirdb.org/cgi-bin/mature_mir.cgi?name=hsa-miR-126-5p	TMEM33	55161	transmembrane protein 33
hsa-miR-126-5p	MIMAT0000444	2077969	http://www.mirdb.org/cgi-bin/target_detail.cgi?targetID=2077969	247	89	http://www.mirdb.org/cgi-bin/mature_mir.cgi?name=hsa-miR-126-5p	SLC41A2	84102	solute carrier family 41 member 2
hsa-miR-126-5p	MIMAT0000444	2078016	http://www.mirdb.org/cgi-bin/target_detail.cgi?targetID=2078016	248	89	http://www.mirdb.org/cgi-bin/mature_mir.cgi?name=hsa-miR-126-5p	PEX13	5194	peroxisomal biogenesis factor 13
hsa-miR-126-5p	MIMAT0000444	2078018	http://www.mirdb.org/cgi-bin/target_detail.cgi?targetID=2078018	249	89	http://www.mirdb.org/cgi-bin/mature_mir.cgi?name=hsa-miR-126-5p	HYDIN	54768	HYDIN, axonemal central pair apparatus protein
hsa-miR-126-5p	MIMAT0000444	2078029	http://www.mirdb.org/cgi-bin/target_detail.cgi?targetID=2078029	250	89	http://www.mirdb.org/cgi-bin/mature_mir.cgi?name=hsa-miR-126-5p	PPP1R10	5514	protein phosphatase 1 regulatory subunit 10
hsa-miR-126-5p	MIMAT0000444	2078086	http://www.mirdb.org/cgi-bin/target_detail.cgi?targetID=2078086	251	89	http://www.mirdb.org/cgi-bin/mature_mir.cgi?name=hsa-miR-126-5p	FGG	2266	fibrinogen gamma chain
hsa-miR-126-5p	MIMAT0000444	2078113	http://www.mirdb.org/cgi-bin/target_detail.cgi?targetID=2078113	252	89	http://www.mirdb.org/cgi-bin/mature_mir.cgi?name=hsa-miR-126-5p	PMS1	5378	PMS1 homolog 1, mismatch repair system component
hsa-miR-126-5p	MIMAT0000444	2078155	http://www.mirdb.org/cgi-bin/target_detail.cgi?targetID=2078155	253	89	http://www.mirdb.org/cgi-bin/mature_mir.cgi?name=hsa-miR-126-5p	ARID2	196528	AT-rich interaction domain 2
hsa-miR-126-5p	MIMAT0000444	2078336	http://www.mirdb.org/cgi-bin/target_detail.cgi?targetID=2078336	254	89	http://www.mirdb.org/cgi-bin/mature_mir.cgi?name=hsa-miR-126-5p	TCHH	7062	trichohyalin
hsa-miR-126-5p	MIMAT0000444	2078349	http://www.mirdb.org/cgi-bin/target_detail.cgi?targetID=2078349	255	89	http://www.mirdb.org/cgi-bin/mature_mir.cgi?name=hsa-miR-126-5p	FMC1-LUC7L2	100996928	FMC1-LUC7L2 readthrough
hsa-miR-126-5p	MIMAT0000444	2078440	http://www.mirdb.org/cgi-bin/target_detail.cgi?targetID=2078440	256	89	http://www.mirdb.org/cgi-bin/mature_mir.cgi?name=hsa-miR-126-5p	LUC7L2	51631	LUC7 like 2, pre-mRNA splicing factor
hsa-miR-126-5p	MIMAT0000444	2078576	http://www.mirdb.org/cgi-bin/target_detail.cgi?targetID=2078576	257	89	http://www.mirdb.org/cgi-bin/mature_mir.cgi?name=hsa-miR-126-5p	DLL4	54567	delta like canonical Notch ligand 4
hsa-miR-126-5p	MIMAT0000444	2077444	http://www.mirdb.org/cgi-bin/target_detail.cgi?targetID=2077444	258	88	http://www.mirdb.org/cgi-bin/mature_mir.cgi?name=hsa-miR-126-5p	SSBP3	23648	single stranded DNA binding protein 3
hsa-miR-126-5p	MIMAT0000444	2077449	http://www.mirdb.org/cgi-bin/target_detail.cgi?targetID=2077449	259	88	http://www.mirdb.org/cgi-bin/mature_mir.cgi?name=hsa-miR-126-5p	C22orf39	128977	chromosome 22 open reading frame 39
hsa-miR-126-5p	MIMAT0000444	2077497	http://www.mirdb.org/cgi-bin/target_detail.cgi?targetID=2077497	260	88	http://www.mirdb.org/cgi-bin/mature_mir.cgi?name=hsa-miR-126-5p	TRAF6	7189	TNF receptor associated factor 6
hsa-miR-126-5p	MIMAT0000444	2077498	http://www.mirdb.org/cgi-bin/target_detail.cgi?targetID=2077498	261	88	http://www.mirdb.org/cgi-bin/mature_mir.cgi?name=hsa-miR-126-5p	TRDN	10345	triadin
hsa-miR-126-5p	MIMAT0000444	2077510	http://www.mirdb.org/cgi-bin/target_detail.cgi?targetID=2077510	262	88	http://www.mirdb.org/cgi-bin/mature_mir.cgi?name=hsa-miR-126-5p	UTRN	7402	utrophin
hsa-miR-126-5p	MIMAT0000444	2077515	http://www.mirdb.org/cgi-bin/target_detail.cgi?targetID=2077515	263	88	http://www.mirdb.org/cgi-bin/mature_mir.cgi?name=hsa-miR-126-5p	VWA8	23078	von Willebrand factor A domain containing 8
hsa-miR-126-5p	MIMAT0000444	2077700	http://www.mirdb.org/cgi-bin/target_detail.cgi?targetID=2077700	264	88	http://www.mirdb.org/cgi-bin/mature_mir.cgi?name=hsa-miR-126-5p	PRPF8	10594	pre-mRNA processing factor 8
hsa-miR-126-5p	MIMAT0000444	2077764	http://www.mirdb.org/cgi-bin/target_detail.cgi?targetID=2077764	265	88	http://www.mirdb.org/cgi-bin/mature_mir.cgi?name=hsa-miR-126-5p	SEMA6D	80031	semaphorin 6D
hsa-miR-126-5p	MIMAT0000444	2077767	http://www.mirdb.org/cgi-bin/target_detail.cgi?targetID=2077767	266	88	http://www.mirdb.org/cgi-bin/mature_mir.cgi?name=hsa-miR-126-5p	CSF2RA	1438	colony stimulating factor 2 receptor alpha subunit
hsa-miR-126-5p	MIMAT0000444	2077955	http://www.mirdb.org/cgi-bin/target_detail.cgi?targetID=2077955	267	88	http://www.mirdb.org/cgi-bin/mature_mir.cgi?name=hsa-miR-126-5p	JPT2	90861	Jupiter microtubule associated homolog 2
hsa-miR-126-5p	MIMAT0000444	2078011	http://www.mirdb.org/cgi-bin/target_detail.cgi?targetID=2078011	268	88	http://www.mirdb.org/cgi-bin/mature_mir.cgi?name=hsa-miR-126-5p	EPOR	2057	erythropoietin receptor
hsa-miR-126-5p	MIMAT0000444	2078132	http://www.mirdb.org/cgi-bin/target_detail.cgi?targetID=2078132	269	88	http://www.mirdb.org/cgi-bin/mature_mir.cgi?name=hsa-miR-126-5p	C21orf91	54149	chromosome 21 open reading frame 91
hsa-miR-126-5p	MIMAT0000444	2078142	http://www.mirdb.org/cgi-bin/target_detail.cgi?targetID=2078142	270	88	http://www.mirdb.org/cgi-bin/mature_mir.cgi?name=hsa-miR-126-5p	ZIC2	7546	Zic family member 2
hsa-miR-126-5p	MIMAT0000444	2078150	http://www.mirdb.org/cgi-bin/target_detail.cgi?targetID=2078150	271	88	http://www.mirdb.org/cgi-bin/mature_mir.cgi?name=hsa-miR-126-5p	PF4	5196	platelet factor 4
hsa-miR-126-5p	MIMAT0000444	2078331	http://www.mirdb.org/cgi-bin/target_detail.cgi?targetID=2078331	272	88	http://www.mirdb.org/cgi-bin/mature_mir.cgi?name=hsa-miR-126-5p	GMPPB	29925	GDP-mannose pyrophosphorylase B
hsa-miR-126-5p	MIMAT0000444	2078356	http://www.mirdb.org/cgi-bin/target_detail.cgi?targetID=2078356	273	88	http://www.mirdb.org/cgi-bin/mature_mir.cgi?name=hsa-miR-126-5p	FNDC9	408263	fibronectin type III domain containing 9
hsa-miR-126-5p	MIMAT0000444	2078363	http://www.mirdb.org/cgi-bin/target_detail.cgi?targetID=2078363	274	88	http://www.mirdb.org/cgi-bin/mature_mir.cgi?name=hsa-miR-126-5p	TEP1	7011	telomerase associated protein 1
hsa-miR-126-5p	MIMAT0000444	2078391	http://www.mirdb.org/cgi-bin/target_detail.cgi?targetID=2078391	275	88	http://www.mirdb.org/cgi-bin/mature_mir.cgi?name=hsa-miR-126-5p	APOPT1	84334	apoptogenic 1, mitochondrial
hsa-miR-126-5p	MIMAT0000444	2078471	http://www.mirdb.org/cgi-bin/target_detail.cgi?targetID=2078471	276	88	http://www.mirdb.org/cgi-bin/mature_mir.cgi?name=hsa-miR-126-5p	THRB	7068	thyroid hormone receptor beta
hsa-miR-126-5p	MIMAT0000444	2078495	http://www.mirdb.org/cgi-bin/target_detail.cgi?targetID=2078495	277	88	http://www.mirdb.org/cgi-bin/mature_mir.cgi?name=hsa-miR-126-5p	PTGS2	5743	prostaglandin-endoperoxide synthase 2
hsa-miR-126-5p	MIMAT0000444	2078502	http://www.mirdb.org/cgi-bin/target_detail.cgi?targetID=2078502	278	88	http://www.mirdb.org/cgi-bin/mature_mir.cgi?name=hsa-miR-126-5p	HERC3	8916	HECT and RLD domain containing E3 ubiquitin protein ligase 3
hsa-miR-126-5p	MIMAT0000444	2078666	http://www.mirdb.org/cgi-bin/target_detail.cgi?targetID=2078666	279	88	http://www.mirdb.org/cgi-bin/mature_mir.cgi?name=hsa-miR-126-5p	EFR3A	23167	EFR3 homolog A
hsa-miR-126-5p	MIMAT0000444	2078749	http://www.mirdb.org/cgi-bin/target_detail.cgi?targetID=2078749	280	88	http://www.mirdb.org/cgi-bin/mature_mir.cgi?name=hsa-miR-126-5p	GINS1	9837	GINS complex subunit 1
hsa-miR-126-5p	MIMAT0000444	2077433	http://www.mirdb.org/cgi-bin/target_detail.cgi?targetID=2077433	281	87	http://www.mirdb.org/cgi-bin/mature_mir.cgi?name=hsa-miR-126-5p	PRAMEF2	65122	PRAME family member 2
hsa-miR-126-5p	MIMAT0000444	2077447	http://www.mirdb.org/cgi-bin/target_detail.cgi?targetID=2077447	282	87	http://www.mirdb.org/cgi-bin/mature_mir.cgi?name=hsa-miR-126-5p	AIMP1	9255	aminoacyl tRNA synthetase complex interacting multifunctional protein 1
hsa-miR-126-5p	MIMAT0000444	2077450	http://www.mirdb.org/cgi-bin/target_detail.cgi?targetID=2077450	283	87	http://www.mirdb.org/cgi-bin/mature_mir.cgi?name=hsa-miR-126-5p	BCAP29	55973	B cell receptor associated protein 29
hsa-miR-126-5p	MIMAT0000444	2077489	http://www.mirdb.org/cgi-bin/target_detail.cgi?targetID=2077489	284	87	http://www.mirdb.org/cgi-bin/mature_mir.cgi?name=hsa-miR-126-5p	DENND6A	201627	DENN domain containing 6A
hsa-miR-126-5p	MIMAT0000444	2077554	http://www.mirdb.org/cgi-bin/target_detail.cgi?targetID=2077554	285	87	http://www.mirdb.org/cgi-bin/mature_mir.cgi?name=hsa-miR-126-5p	KIF14	9928	kinesin family member 14
hsa-miR-126-5p	MIMAT0000444	2077698	http://www.mirdb.org/cgi-bin/target_detail.cgi?targetID=2077698	286	87	http://www.mirdb.org/cgi-bin/mature_mir.cgi?name=hsa-miR-126-5p	NRG1	3084	neuregulin 1
hsa-miR-126-5p	MIMAT0000444	2077750	http://www.mirdb.org/cgi-bin/target_detail.cgi?targetID=2077750	287	87	http://www.mirdb.org/cgi-bin/mature_mir.cgi?name=hsa-miR-126-5p	ICK	22858	intestinal cell kinase
hsa-miR-126-5p	MIMAT0000444	2077930	http://www.mirdb.org/cgi-bin/target_detail.cgi?targetID=2077930	288	87	http://www.mirdb.org/cgi-bin/mature_mir.cgi?name=hsa-miR-126-5p	VPS13C	54832	vacuolar protein sorting 13 homolog C
hsa-miR-126-5p	MIMAT0000444	2077944	http://www.mirdb.org/cgi-bin/target_detail.cgi?targetID=2077944	289	87	http://www.mirdb.org/cgi-bin/mature_mir.cgi?name=hsa-miR-126-5p	CTNNA3	29119	catenin alpha 3
hsa-miR-126-5p	MIMAT0000444	2077987	http://www.mirdb.org/cgi-bin/target_detail.cgi?targetID=2077987	290	87	http://www.mirdb.org/cgi-bin/mature_mir.cgi?name=hsa-miR-126-5p	KLHL7	55975	kelch like family member 7
hsa-miR-126-5p	MIMAT0000444	2078088	http://www.mirdb.org/cgi-bin/target_detail.cgi?targetID=2078088	291	87	http://www.mirdb.org/cgi-bin/mature_mir.cgi?name=hsa-miR-126-5p	LRRC74B	400891	leucine rich repeat containing 74B
hsa-miR-126-5p	MIMAT0000444	2078098	http://www.mirdb.org/cgi-bin/target_detail.cgi?targetID=2078098	292	87	http://www.mirdb.org/cgi-bin/mature_mir.cgi?name=hsa-miR-126-5p	UBA3	9039	ubiquitin like modifier activating enzyme 3
hsa-miR-126-5p	MIMAT0000444	2078135	http://www.mirdb.org/cgi-bin/target_detail.cgi?targetID=2078135	293	87	http://www.mirdb.org/cgi-bin/mature_mir.cgi?name=hsa-miR-126-5p	MBLAC2	153364	metallo-beta-lactamase domain containing 2
hsa-miR-126-5p	MIMAT0000444	2078248	http://www.mirdb.org/cgi-bin/target_detail.cgi?targetID=2078248	294	87	http://www.mirdb.org/cgi-bin/mature_mir.cgi?name=hsa-miR-126-5p	MED11	400569	mediator complex subunit 11
hsa-miR-126-5p	MIMAT0000444	2078251	http://www.mirdb.org/cgi-bin/target_detail.cgi?targetID=2078251	295	87	http://www.mirdb.org/cgi-bin/mature_mir.cgi?name=hsa-miR-126-5p	ANTXR2	118429	ANTXR cell adhesion molecule 2
hsa-miR-126-5p	MIMAT0000444	2078295	http://www.mirdb.org/cgi-bin/target_detail.cgi?targetID=2078295	296	87	http://www.mirdb.org/cgi-bin/mature_mir.cgi?name=hsa-miR-126-5p	ODR4	54953	odr-4 GPCR localization factor homolog
hsa-miR-126-5p	MIMAT0000444	2078312	http://www.mirdb.org/cgi-bin/target_detail.cgi?targetID=2078312	297	87	http://www.mirdb.org/cgi-bin/mature_mir.cgi?name=hsa-miR-126-5p	RGS5	8490	regulator of G protein signaling 5
hsa-miR-126-5p	MIMAT0000444	2078345	http://www.mirdb.org/cgi-bin/target_detail.cgi?targetID=2078345	298	87	http://www.mirdb.org/cgi-bin/mature_mir.cgi?name=hsa-miR-126-5p	PGAM4	441531	phosphoglycerate mutase family member 4
hsa-miR-126-5p	MIMAT0000444	2078376	http://www.mirdb.org/cgi-bin/target_detail.cgi?targetID=2078376	299	87	http://www.mirdb.org/cgi-bin/mature_mir.cgi?name=hsa-miR-126-5p	CACNB4	785	calcium voltage-gated channel auxiliary subunit beta 4
hsa-miR-126-5p	MIMAT0000444	2078586	http://www.mirdb.org/cgi-bin/target_detail.cgi?targetID=2078586	300	87	http://www.mirdb.org/cgi-bin/mature_mir.cgi?name=hsa-miR-126-5p	P2RY12	64805	purinergic receptor P2Y12
hsa-miR-126-5p	MIMAT0000444	2078604	http://www.mirdb.org/cgi-bin/target_detail.cgi?targetID=2078604	301	87	http://www.mirdb.org/cgi-bin/mature_mir.cgi?name=hsa-miR-126-5p	ZBTB20	26137	zinc finger and BTB domain containing 20
hsa-miR-126-5p	MIMAT0000444	2078672	http://www.mirdb.org/cgi-bin/target_detail.cgi?targetID=2078672	302	87	http://www.mirdb.org/cgi-bin/mature_mir.cgi?name=hsa-miR-126-5p	ZNF333	84449	zinc finger protein 333
hsa-miR-126-5p	MIMAT0000444	2078682	http://www.mirdb.org/cgi-bin/target_detail.cgi?targetID=2078682	303	87	http://www.mirdb.org/cgi-bin/mature_mir.cgi?name=hsa-miR-126-5p	CALHM3	119395	calcium homeostasis modulator 3
hsa-miR-126-5p	MIMAT0000444	2078721	http://www.mirdb.org/cgi-bin/target_detail.cgi?targetID=2078721	304	87	http://www.mirdb.org/cgi-bin/mature_mir.cgi?name=hsa-miR-126-5p	SLC16A7	9194	solute carrier family 16 member 7
hsa-miR-126-5p	MIMAT0000444	2078725	http://www.mirdb.org/cgi-bin/target_detail.cgi?targetID=2078725	305	87	http://www.mirdb.org/cgi-bin/mature_mir.cgi?name=hsa-miR-126-5p	KBTBD6	89890	kelch repeat and BTB domain containing 6
hsa-miR-126-5p	MIMAT0000444	2077405	http://www.mirdb.org/cgi-bin/target_detail.cgi?targetID=2077405	306	86	http://www.mirdb.org/cgi-bin/mature_mir.cgi?name=hsa-miR-126-5p	IL7	3574	interleukin 7
hsa-miR-126-5p	MIMAT0000444	2077425	http://www.mirdb.org/cgi-bin/target_detail.cgi?targetID=2077425	307	86	http://www.mirdb.org/cgi-bin/mature_mir.cgi?name=hsa-miR-126-5p	PLAG1	5324	PLAG1 zinc finger
hsa-miR-126-5p	MIMAT0000444	2077430	http://www.mirdb.org/cgi-bin/target_detail.cgi?targetID=2077430	308	86	http://www.mirdb.org/cgi-bin/mature_mir.cgi?name=hsa-miR-126-5p	LTN1	26046	listerin E3 ubiquitin protein ligase 1
hsa-miR-126-5p	MIMAT0000444	2077474	http://www.mirdb.org/cgi-bin/target_detail.cgi?targetID=2077474	309	86	http://www.mirdb.org/cgi-bin/mature_mir.cgi?name=hsa-miR-126-5p	PRKCA	5578	protein kinase C alpha
hsa-miR-126-5p	MIMAT0000444	2077504	http://www.mirdb.org/cgi-bin/target_detail.cgi?targetID=2077504	310	86	http://www.mirdb.org/cgi-bin/mature_mir.cgi?name=hsa-miR-126-5p	FSIP1	161835	fibrous sheath interacting protein 1
hsa-miR-126-5p	MIMAT0000444	2077570	http://www.mirdb.org/cgi-bin/target_detail.cgi?targetID=2077570	311	86	http://www.mirdb.org/cgi-bin/mature_mir.cgi?name=hsa-miR-126-5p	GPBP1	65056	GC-rich promoter binding protein 1
hsa-miR-126-5p	MIMAT0000444	2077582	http://www.mirdb.org/cgi-bin/target_detail.cgi?targetID=2077582	312	86	http://www.mirdb.org/cgi-bin/mature_mir.cgi?name=hsa-miR-126-5p	PHF23	79142	PHD finger protein 23
hsa-miR-126-5p	MIMAT0000444	2077721	http://www.mirdb.org/cgi-bin/target_detail.cgi?targetID=2077721	313	86	http://www.mirdb.org/cgi-bin/mature_mir.cgi?name=hsa-miR-126-5p	SLIT2	9353	slit guidance ligand 2
hsa-miR-126-5p	MIMAT0000444	2077834	http://www.mirdb.org/cgi-bin/target_detail.cgi?targetID=2077834	314	86	http://www.mirdb.org/cgi-bin/mature_mir.cgi?name=hsa-miR-126-5p	ARID1A	8289	AT-rich interaction domain 1A
hsa-miR-126-5p	MIMAT0000444	2077836	http://www.mirdb.org/cgi-bin/target_detail.cgi?targetID=2077836	315	86	http://www.mirdb.org/cgi-bin/mature_mir.cgi?name=hsa-miR-126-5p	ANTXR1	84168	ANTXR cell adhesion molecule 1
hsa-miR-126-5p	MIMAT0000444	2077859	http://www.mirdb.org/cgi-bin/target_detail.cgi?targetID=2077859	316	86	http://www.mirdb.org/cgi-bin/mature_mir.cgi?name=hsa-miR-126-5p	FAM8A1	51439	family with sequence similarity 8 member A1
hsa-miR-126-5p	MIMAT0000444	2077968	http://www.mirdb.org/cgi-bin/target_detail.cgi?targetID=2077968	317	86	http://www.mirdb.org/cgi-bin/mature_mir.cgi?name=hsa-miR-126-5p	DLK1	8788	delta like non-canonical Notch ligand 1
hsa-miR-126-5p	MIMAT0000444	2078148	http://www.mirdb.org/cgi-bin/target_detail.cgi?targetID=2078148	318	86	http://www.mirdb.org/cgi-bin/mature_mir.cgi?name=hsa-miR-126-5p	FAR2	55711	fatty acyl-CoA reductase 2
hsa-miR-126-5p	MIMAT0000444	2078162	http://www.mirdb.org/cgi-bin/target_detail.cgi?targetID=2078162	319	86	http://www.mirdb.org/cgi-bin/mature_mir.cgi?name=hsa-miR-126-5p	TMEM65	157378	transmembrane protein 65
hsa-miR-126-5p	MIMAT0000444	2078223	http://www.mirdb.org/cgi-bin/target_detail.cgi?targetID=2078223	320	86	http://www.mirdb.org/cgi-bin/mature_mir.cgi?name=hsa-miR-126-5p	EXD2	55218	exonuclease 3'-5' domain containing 2
hsa-miR-126-5p	MIMAT0000444	2078329	http://www.mirdb.org/cgi-bin/target_detail.cgi?targetID=2078329	321	86	http://www.mirdb.org/cgi-bin/mature_mir.cgi?name=hsa-miR-126-5p	SLC26A7	115111	solute carrier family 26 member 7
hsa-miR-126-5p	MIMAT0000444	2078354	http://www.mirdb.org/cgi-bin/target_detail.cgi?targetID=2078354	322	86	http://www.mirdb.org/cgi-bin/mature_mir.cgi?name=hsa-miR-126-5p	ELK4	2005	ELK4, ETS transcription factor
hsa-miR-126-5p	MIMAT0000444	2078480	http://www.mirdb.org/cgi-bin/target_detail.cgi?targetID=2078480	323	86	http://www.mirdb.org/cgi-bin/mature_mir.cgi?name=hsa-miR-126-5p	ELAVL3	1995	ELAV like RNA binding protein 3
hsa-miR-126-5p	MIMAT0000444	2078498	http://www.mirdb.org/cgi-bin/target_detail.cgi?targetID=2078498	324	86	http://www.mirdb.org/cgi-bin/mature_mir.cgi?name=hsa-miR-126-5p	EPGN	255324	epithelial mitogen
hsa-miR-126-5p	MIMAT0000444	2078595	http://www.mirdb.org/cgi-bin/target_detail.cgi?targetID=2078595	325	86	http://www.mirdb.org/cgi-bin/mature_mir.cgi?name=hsa-miR-126-5p	ZBTB7C	201501	zinc finger and BTB domain containing 7C
hsa-miR-126-5p	MIMAT0000444	2078620	http://www.mirdb.org/cgi-bin/target_detail.cgi?targetID=2078620	326	86	http://www.mirdb.org/cgi-bin/mature_mir.cgi?name=hsa-miR-126-5p	FAXC	84553	failed axon connections homolog
hsa-miR-126-5p	MIMAT0000444	2078627	http://www.mirdb.org/cgi-bin/target_detail.cgi?targetID=2078627	327	86	http://www.mirdb.org/cgi-bin/mature_mir.cgi?name=hsa-miR-126-5p	UBN2	254048	ubinuclein 2
hsa-miR-126-5p	MIMAT0000444	2078635	http://www.mirdb.org/cgi-bin/target_detail.cgi?targetID=2078635	328	86	http://www.mirdb.org/cgi-bin/mature_mir.cgi?name=hsa-miR-126-5p	PTPN4	5775	protein tyrosine phosphatase, non-receptor type 4
hsa-miR-126-5p	MIMAT0000444	2078649	http://www.mirdb.org/cgi-bin/target_detail.cgi?targetID=2078649	329	86	http://www.mirdb.org/cgi-bin/mature_mir.cgi?name=hsa-miR-126-5p	B4GALT4	8702	beta-1,4-galactosyltransferase 4
hsa-miR-126-5p	MIMAT0000444	2078693	http://www.mirdb.org/cgi-bin/target_detail.cgi?targetID=2078693	330	86	http://www.mirdb.org/cgi-bin/mature_mir.cgi?name=hsa-miR-126-5p	PPP6R3	55291	protein phosphatase 6 regulatory subunit 3
hsa-miR-126-5p	MIMAT0000444	2078706	http://www.mirdb.org/cgi-bin/target_detail.cgi?targetID=2078706	331	86	http://www.mirdb.org/cgi-bin/mature_mir.cgi?name=hsa-miR-126-5p	GABRA5	2558	gamma-aminobutyric acid type A receptor alpha5 subunit
hsa-miR-126-5p	MIMAT0000444	2078711	http://www.mirdb.org/cgi-bin/target_detail.cgi?targetID=2078711	332	86	http://www.mirdb.org/cgi-bin/mature_mir.cgi?name=hsa-miR-126-5p	ZIC1	7545	Zic family member 1
hsa-miR-126-5p	MIMAT0000444	2077418	http://www.mirdb.org/cgi-bin/target_detail.cgi?targetID=2077418	333	85	http://www.mirdb.org/cgi-bin/mature_mir.cgi?name=hsa-miR-126-5p	MEF2D	4209	myocyte enhancer factor 2D
hsa-miR-126-5p	MIMAT0000444	2077435	http://www.mirdb.org/cgi-bin/target_detail.cgi?targetID=2077435	334	85	http://www.mirdb.org/cgi-bin/mature_mir.cgi?name=hsa-miR-126-5p	ZKSCAN8	7745	zinc finger with KRAB and SCAN domains 8
hsa-miR-126-5p	MIMAT0000444	2077523	http://www.mirdb.org/cgi-bin/target_detail.cgi?targetID=2077523	335	85	http://www.mirdb.org/cgi-bin/mature_mir.cgi?name=hsa-miR-126-5p	HMCN1	83872	hemicentin 1
hsa-miR-126-5p	MIMAT0000444	2077558	http://www.mirdb.org/cgi-bin/target_detail.cgi?targetID=2077558	336	85	http://www.mirdb.org/cgi-bin/mature_mir.cgi?name=hsa-miR-126-5p	TCP10L2	401285	t-complex 10 like 2
hsa-miR-126-5p	MIMAT0000444	2077579	http://www.mirdb.org/cgi-bin/target_detail.cgi?targetID=2077579	337	85	http://www.mirdb.org/cgi-bin/mature_mir.cgi?name=hsa-miR-126-5p	ST8SIA3	51046	ST8 alpha-N-acetyl-neuraminide alpha-2,8-sialyltransferase 3
hsa-miR-126-5p	MIMAT0000444	2077605	http://www.mirdb.org/cgi-bin/target_detail.cgi?targetID=2077605	338	85	http://www.mirdb.org/cgi-bin/mature_mir.cgi?name=hsa-miR-126-5p	CYS1	192668	cystin 1
hsa-miR-126-5p	MIMAT0000444	2077707	http://www.mirdb.org/cgi-bin/target_detail.cgi?targetID=2077707	339	85	http://www.mirdb.org/cgi-bin/mature_mir.cgi?name=hsa-miR-126-5p	GRIN2A	2903	glutamate ionotropic receptor NMDA type subunit 2A
hsa-miR-126-5p	MIMAT0000444	2077770	http://www.mirdb.org/cgi-bin/target_detail.cgi?targetID=2077770	340	85	http://www.mirdb.org/cgi-bin/mature_mir.cgi?name=hsa-miR-126-5p	TGFBI	7045	transforming growth factor beta induced
hsa-miR-126-5p	MIMAT0000444	2077816	http://www.mirdb.org/cgi-bin/target_detail.cgi?targetID=2077816	341	85	http://www.mirdb.org/cgi-bin/mature_mir.cgi?name=hsa-miR-126-5p	CPEB4	80315	cytoplasmic polyadenylation element binding protein 4
hsa-miR-126-5p	MIMAT0000444	2077991	http://www.mirdb.org/cgi-bin/target_detail.cgi?targetID=2077991	342	85	http://www.mirdb.org/cgi-bin/mature_mir.cgi?name=hsa-miR-126-5p	L3MBTL4	91133	L3MBTL4, histone methyl-lysine binding protein
hsa-miR-126-5p	MIMAT0000444	2078004	http://www.mirdb.org/cgi-bin/target_detail.cgi?targetID=2078004	343	85	http://www.mirdb.org/cgi-bin/mature_mir.cgi?name=hsa-miR-126-5p	SGPP1	81537	sphingosine-1-phosphate phosphatase 1
hsa-miR-126-5p	MIMAT0000444	2078053	http://www.mirdb.org/cgi-bin/target_detail.cgi?targetID=2078053	344	85	http://www.mirdb.org/cgi-bin/mature_mir.cgi?name=hsa-miR-126-5p	IAH1	285148	isoamyl acetate hydrolyzing esterase 1 (putative)
hsa-miR-126-5p	MIMAT0000444	2078117	http://www.mirdb.org/cgi-bin/target_detail.cgi?targetID=2078117	345	85	http://www.mirdb.org/cgi-bin/mature_mir.cgi?name=hsa-miR-126-5p	ARL13B	200894	ADP ribosylation factor like GTPase 13B
hsa-miR-126-5p	MIMAT0000444	2078160	http://www.mirdb.org/cgi-bin/target_detail.cgi?targetID=2078160	346	85	http://www.mirdb.org/cgi-bin/mature_mir.cgi?name=hsa-miR-126-5p	PPIF	10105	peptidylprolyl isomerase F
hsa-miR-126-5p	MIMAT0000444	2078181	http://www.mirdb.org/cgi-bin/target_detail.cgi?targetID=2078181	347	85	http://www.mirdb.org/cgi-bin/mature_mir.cgi?name=hsa-miR-126-5p	CD2AP	23607	CD2 associated protein
hsa-miR-126-5p	MIMAT0000444	2078348	http://www.mirdb.org/cgi-bin/target_detail.cgi?targetID=2078348	348	85	http://www.mirdb.org/cgi-bin/mature_mir.cgi?name=hsa-miR-126-5p	TRMT10A	93587	tRNA methyltransferase 10A
hsa-miR-126-5p	MIMAT0000444	2078417	http://www.mirdb.org/cgi-bin/target_detail.cgi?targetID=2078417	349	85	http://www.mirdb.org/cgi-bin/mature_mir.cgi?name=hsa-miR-126-5p	COLEC12	81035	collectin subfamily member 12
hsa-miR-126-5p	MIMAT0000444	2078574	http://www.mirdb.org/cgi-bin/target_detail.cgi?targetID=2078574	350	85	http://www.mirdb.org/cgi-bin/mature_mir.cgi?name=hsa-miR-126-5p	C17orf75	64149	chromosome 17 open reading frame 75
hsa-miR-126-5p	MIMAT0000444	2078584	http://www.mirdb.org/cgi-bin/target_detail.cgi?targetID=2078584	351	85	http://www.mirdb.org/cgi-bin/mature_mir.cgi?name=hsa-miR-126-5p	DCDC2	51473	doublecortin domain containing 2
hsa-miR-126-5p	MIMAT0000444	2078602	http://www.mirdb.org/cgi-bin/target_detail.cgi?targetID=2078602	352	85	http://www.mirdb.org/cgi-bin/mature_mir.cgi?name=hsa-miR-126-5p	PNLIPRP3	119548	pancreatic lipase related protein 3
hsa-miR-126-5p	MIMAT0000444	2078638	http://www.mirdb.org/cgi-bin/target_detail.cgi?targetID=2078638	353	85	http://www.mirdb.org/cgi-bin/mature_mir.cgi?name=hsa-miR-126-5p	FAM199X	139231	family with sequence similarity 199, X-linked
hsa-miR-126-5p	MIMAT0000444	2078639	http://www.mirdb.org/cgi-bin/target_detail.cgi?targetID=2078639	354	85	http://www.mirdb.org/cgi-bin/mature_mir.cgi?name=hsa-miR-126-5p	IFI44	10561	interferon induced protein 44
hsa-miR-126-5p	MIMAT0000444	2078722	http://www.mirdb.org/cgi-bin/target_detail.cgi?targetID=2078722	355	85	http://www.mirdb.org/cgi-bin/mature_mir.cgi?name=hsa-miR-126-5p	LARP4	113251	La ribonucleoprotein domain family member 4
hsa-miR-126-5p	MIMAT0000444	2078738	http://www.mirdb.org/cgi-bin/target_detail.cgi?targetID=2078738	356	85	http://www.mirdb.org/cgi-bin/mature_mir.cgi?name=hsa-miR-126-5p	ZNF10	7556	zinc finger protein 10
hsa-miR-126-5p	MIMAT0000444	2077399	http://www.mirdb.org/cgi-bin/target_detail.cgi?targetID=2077399	357	84	http://www.mirdb.org/cgi-bin/mature_mir.cgi?name=hsa-miR-126-5p	MOG	4340	myelin oligodendrocyte glycoprotein
hsa-miR-126-5p	MIMAT0000444	2077467	http://www.mirdb.org/cgi-bin/target_detail.cgi?targetID=2077467	358	84	http://www.mirdb.org/cgi-bin/mature_mir.cgi?name=hsa-miR-126-5p	PGC	5225	progastricsin
hsa-miR-126-5p	MIMAT0000444	2077473	http://www.mirdb.org/cgi-bin/target_detail.cgi?targetID=2077473	359	84	http://www.mirdb.org/cgi-bin/mature_mir.cgi?name=hsa-miR-126-5p	CUBN	8029	cubilin
hsa-miR-126-5p	MIMAT0000444	2077488	http://www.mirdb.org/cgi-bin/target_detail.cgi?targetID=2077488	360	84	http://www.mirdb.org/cgi-bin/mature_mir.cgi?name=hsa-miR-126-5p	OSTF1	26578	osteoclast stimulating factor 1
hsa-miR-126-5p	MIMAT0000444	2077500	http://www.mirdb.org/cgi-bin/target_detail.cgi?targetID=2077500	361	84	http://www.mirdb.org/cgi-bin/mature_mir.cgi?name=hsa-miR-126-5p	MSR1	4481	macrophage scavenger receptor 1
hsa-miR-126-5p	MIMAT0000444	2077534	http://www.mirdb.org/cgi-bin/target_detail.cgi?targetID=2077534	362	84	http://www.mirdb.org/cgi-bin/mature_mir.cgi?name=hsa-miR-126-5p	PPARGC1A	10891	PPARG coactivator 1 alpha
hsa-miR-126-5p	MIMAT0000444	2077550	http://www.mirdb.org/cgi-bin/target_detail.cgi?targetID=2077550	363	84	http://www.mirdb.org/cgi-bin/mature_mir.cgi?name=hsa-miR-126-5p	COL11A1	1301	collagen type XI alpha 1 chain
hsa-miR-126-5p	MIMAT0000444	2077610	http://www.mirdb.org/cgi-bin/target_detail.cgi?targetID=2077610	364	84	http://www.mirdb.org/cgi-bin/mature_mir.cgi?name=hsa-miR-126-5p	DAPP1	27071	dual adaptor of phosphotyrosine and 3-phosphoinositides 1
hsa-miR-126-5p	MIMAT0000444	2077804	http://www.mirdb.org/cgi-bin/target_detail.cgi?targetID=2077804	365	84	http://www.mirdb.org/cgi-bin/mature_mir.cgi?name=hsa-miR-126-5p	NEGR1	257194	neuronal growth regulator 1
hsa-miR-126-5p	MIMAT0000444	2077821	http://www.mirdb.org/cgi-bin/target_detail.cgi?targetID=2077821	366	84	http://www.mirdb.org/cgi-bin/mature_mir.cgi?name=hsa-miR-126-5p	KRT78	196374	keratin 78
hsa-miR-126-5p	MIMAT0000444	2077862	http://www.mirdb.org/cgi-bin/target_detail.cgi?targetID=2077862	367	84	http://www.mirdb.org/cgi-bin/mature_mir.cgi?name=hsa-miR-126-5p	SMCHD1	23347	structural maintenance of chromosomes flexible hinge domain containing 1
hsa-miR-126-5p	MIMAT0000444	2077921	http://www.mirdb.org/cgi-bin/target_detail.cgi?targetID=2077921	368	84	http://www.mirdb.org/cgi-bin/mature_mir.cgi?name=hsa-miR-126-5p	WNT3	7473	Wnt family member 3
hsa-miR-126-5p	MIMAT0000444	2077954	http://www.mirdb.org/cgi-bin/target_detail.cgi?targetID=2077954	369	84	http://www.mirdb.org/cgi-bin/mature_mir.cgi?name=hsa-miR-126-5p	USP12	219333	ubiquitin specific peptidase 12
hsa-miR-126-5p	MIMAT0000444	2078078	http://www.mirdb.org/cgi-bin/target_detail.cgi?targetID=2078078	370	84	http://www.mirdb.org/cgi-bin/mature_mir.cgi?name=hsa-miR-126-5p	NACC2	138151	NACC family member 2
hsa-miR-126-5p	MIMAT0000444	2078091	http://www.mirdb.org/cgi-bin/target_detail.cgi?targetID=2078091	371	84	http://www.mirdb.org/cgi-bin/mature_mir.cgi?name=hsa-miR-126-5p	LETM2	137994	leucine zipper and EF-hand containing transmembrane protein 2
hsa-miR-126-5p	MIMAT0000444	2078096	http://www.mirdb.org/cgi-bin/target_detail.cgi?targetID=2078096	372	84	http://www.mirdb.org/cgi-bin/mature_mir.cgi?name=hsa-miR-126-5p	GSK3B	2932	glycogen synthase kinase 3 beta
hsa-miR-126-5p	MIMAT0000444	2078100	http://www.mirdb.org/cgi-bin/target_detail.cgi?targetID=2078100	373	84	http://www.mirdb.org/cgi-bin/mature_mir.cgi?name=hsa-miR-126-5p	STX17	55014	syntaxin 17
hsa-miR-126-5p	MIMAT0000444	2078116	http://www.mirdb.org/cgi-bin/target_detail.cgi?targetID=2078116	374	84	http://www.mirdb.org/cgi-bin/mature_mir.cgi?name=hsa-miR-126-5p	CDK19	23097	cyclin dependent kinase 19
hsa-miR-126-5p	MIMAT0000444	2078131	http://www.mirdb.org/cgi-bin/target_detail.cgi?targetID=2078131	375	84	http://www.mirdb.org/cgi-bin/mature_mir.cgi?name=hsa-miR-126-5p	FAM129A	116496	family with sequence similarity 129 member A
hsa-miR-126-5p	MIMAT0000444	2078190	http://www.mirdb.org/cgi-bin/target_detail.cgi?targetID=2078190	376	84	http://www.mirdb.org/cgi-bin/mature_mir.cgi?name=hsa-miR-126-5p	PEX5L	51555	peroxisomal biogenesis factor 5 like
hsa-miR-126-5p	MIMAT0000444	2078256	http://www.mirdb.org/cgi-bin/target_detail.cgi?targetID=2078256	377	84	http://www.mirdb.org/cgi-bin/mature_mir.cgi?name=hsa-miR-126-5p	TGFBR1	7046	transforming growth factor beta receptor 1
hsa-miR-126-5p	MIMAT0000444	2078270	http://www.mirdb.org/cgi-bin/target_detail.cgi?targetID=2078270	378	84	http://www.mirdb.org/cgi-bin/mature_mir.cgi?name=hsa-miR-126-5p	RSPO3	84870	R-spondin 3
hsa-miR-126-5p	MIMAT0000444	2078341	http://www.mirdb.org/cgi-bin/target_detail.cgi?targetID=2078341	379	84	http://www.mirdb.org/cgi-bin/mature_mir.cgi?name=hsa-miR-126-5p	DNAJB4	11080	DnaJ heat shock protein family (Hsp40) member B4
hsa-miR-126-5p	MIMAT0000444	2078351	http://www.mirdb.org/cgi-bin/target_detail.cgi?targetID=2078351	380	84	http://www.mirdb.org/cgi-bin/mature_mir.cgi?name=hsa-miR-126-5p	LRRC3B	116135	leucine rich repeat containing 3B
hsa-miR-126-5p	MIMAT0000444	2078411	http://www.mirdb.org/cgi-bin/target_detail.cgi?targetID=2078411	381	84	http://www.mirdb.org/cgi-bin/mature_mir.cgi?name=hsa-miR-126-5p	TANK	10010	TRAF family member associated NFKB activator
hsa-miR-126-5p	MIMAT0000444	2078606	http://www.mirdb.org/cgi-bin/target_detail.cgi?targetID=2078606	382	84	http://www.mirdb.org/cgi-bin/mature_mir.cgi?name=hsa-miR-126-5p	PAN3	255967	poly(A) specific ribonuclease subunit PAN3
hsa-miR-126-5p	MIMAT0000444	2078641	http://www.mirdb.org/cgi-bin/target_detail.cgi?targetID=2078641	383	84	http://www.mirdb.org/cgi-bin/mature_mir.cgi?name=hsa-miR-126-5p	LIN9	286826	lin-9 DREAM MuvB core complex component
hsa-miR-126-5p	MIMAT0000444	2078752	http://www.mirdb.org/cgi-bin/target_detail.cgi?targetID=2078752	384	84	http://www.mirdb.org/cgi-bin/mature_mir.cgi?name=hsa-miR-126-5p	GRB2	2885	growth factor receptor bound protein 2
hsa-miR-126-5p	MIMAT0000444	2077466	http://www.mirdb.org/cgi-bin/target_detail.cgi?targetID=2077466	385	83	http://www.mirdb.org/cgi-bin/mature_mir.cgi?name=hsa-miR-126-5p	DKK1	22943	dickkopf WNT signaling pathway inhibitor 1
hsa-miR-126-5p	MIMAT0000444	2077468	http://www.mirdb.org/cgi-bin/target_detail.cgi?targetID=2077468	386	83	http://www.mirdb.org/cgi-bin/mature_mir.cgi?name=hsa-miR-126-5p	CTBS	1486	chitobiase
hsa-miR-126-5p	MIMAT0000444	2077485	http://www.mirdb.org/cgi-bin/target_detail.cgi?targetID=2077485	387	83	http://www.mirdb.org/cgi-bin/mature_mir.cgi?name=hsa-miR-126-5p	SPRY4	81848	sprouty RTK signaling antagonist 4
hsa-miR-126-5p	MIMAT0000444	2077509	http://www.mirdb.org/cgi-bin/target_detail.cgi?targetID=2077509	388	83	http://www.mirdb.org/cgi-bin/mature_mir.cgi?name=hsa-miR-126-5p	INAFM2	100505573	InaF motif containing 2
hsa-miR-126-5p	MIMAT0000444	2077659	http://www.mirdb.org/cgi-bin/target_detail.cgi?targetID=2077659	389	83	http://www.mirdb.org/cgi-bin/mature_mir.cgi?name=hsa-miR-126-5p	MAP3K13	9175	mitogen-activated protein kinase kinase kinase 13
hsa-miR-126-5p	MIMAT0000444	2077679	http://www.mirdb.org/cgi-bin/target_detail.cgi?targetID=2077679	390	83	http://www.mirdb.org/cgi-bin/mature_mir.cgi?name=hsa-miR-126-5p	WASHC3	51019	WASH complex subunit 3
hsa-miR-126-5p	MIMAT0000444	2077782	http://www.mirdb.org/cgi-bin/target_detail.cgi?targetID=2077782	391	83	http://www.mirdb.org/cgi-bin/mature_mir.cgi?name=hsa-miR-126-5p	EIF3J	8669	eukaryotic translation initiation factor 3 subunit J
hsa-miR-126-5p	MIMAT0000444	2077828	http://www.mirdb.org/cgi-bin/target_detail.cgi?targetID=2077828	392	83	http://www.mirdb.org/cgi-bin/mature_mir.cgi?name=hsa-miR-126-5p	LRCH2	57631	leucine rich repeats and calponin homology domain containing 2
hsa-miR-126-5p	MIMAT0000444	2077981	http://www.mirdb.org/cgi-bin/target_detail.cgi?targetID=2077981	393	83	http://www.mirdb.org/cgi-bin/mature_mir.cgi?name=hsa-miR-126-5p	CALCB	797	calcitonin related polypeptide beta
hsa-miR-126-5p	MIMAT0000444	2077989	http://www.mirdb.org/cgi-bin/target_detail.cgi?targetID=2077989	394	83	http://www.mirdb.org/cgi-bin/mature_mir.cgi?name=hsa-miR-126-5p	KPNA4	3840	karyopherin subunit alpha 4
hsa-miR-126-5p	MIMAT0000444	2078021	http://www.mirdb.org/cgi-bin/target_detail.cgi?targetID=2078021	395	83	http://www.mirdb.org/cgi-bin/mature_mir.cgi?name=hsa-miR-126-5p	UNC5D	137970	unc-5 netrin receptor D
hsa-miR-126-5p	MIMAT0000444	2078040	http://www.mirdb.org/cgi-bin/target_detail.cgi?targetID=2078040	396	83	http://www.mirdb.org/cgi-bin/mature_mir.cgi?name=hsa-miR-126-5p	DMBX1	127343	diencephalon/mesencephalon homeobox 1
hsa-miR-126-5p	MIMAT0000444	2078140	http://www.mirdb.org/cgi-bin/target_detail.cgi?targetID=2078140	397	83	http://www.mirdb.org/cgi-bin/mature_mir.cgi?name=hsa-miR-126-5p	KCNV1	27012	potassium voltage-gated channel modifier subfamily V member 1
hsa-miR-126-5p	MIMAT0000444	2078279	http://www.mirdb.org/cgi-bin/target_detail.cgi?targetID=2078279	398	83	http://www.mirdb.org/cgi-bin/mature_mir.cgi?name=hsa-miR-126-5p	UGT2B17	7367	UDP glucuronosyltransferase family 2 member B17
hsa-miR-126-5p	MIMAT0000444	2078409	http://www.mirdb.org/cgi-bin/target_detail.cgi?targetID=2078409	399	83	http://www.mirdb.org/cgi-bin/mature_mir.cgi?name=hsa-miR-126-5p	MAN1A1	4121	mannosidase alpha class 1A member 1
hsa-miR-126-5p	MIMAT0000444	2078434	http://www.mirdb.org/cgi-bin/target_detail.cgi?targetID=2078434	400	83	http://www.mirdb.org/cgi-bin/mature_mir.cgi?name=hsa-miR-126-5p	NXT2	55916	nuclear transport factor 2 like export factor 2
hsa-miR-126-5p	MIMAT0000444	2078435	http://www.mirdb.org/cgi-bin/target_detail.cgi?targetID=2078435	401	83	http://www.mirdb.org/cgi-bin/mature_mir.cgi?name=hsa-miR-126-5p	KIAA1549L	25758	KIAA1549 like
hsa-miR-126-5p	MIMAT0000444	2078484	http://www.mirdb.org/cgi-bin/target_detail.cgi?targetID=2078484	402	83	http://www.mirdb.org/cgi-bin/mature_mir.cgi?name=hsa-miR-126-5p	GPSM1	26086	G protein signaling modulator 1
hsa-miR-126-5p	MIMAT0000444	2078587	http://www.mirdb.org/cgi-bin/target_detail.cgi?targetID=2078587	403	83	http://www.mirdb.org/cgi-bin/mature_mir.cgi?name=hsa-miR-126-5p	SLITRK4	139065	SLIT and NTRK like family member 4
hsa-miR-126-5p	MIMAT0000444	2078634	http://www.mirdb.org/cgi-bin/target_detail.cgi?targetID=2078634	404	83	http://www.mirdb.org/cgi-bin/mature_mir.cgi?name=hsa-miR-126-5p	ODAPH	152816	odontogenesis associated phosphoprotein
hsa-miR-126-5p	MIMAT0000444	2078661	http://www.mirdb.org/cgi-bin/target_detail.cgi?targetID=2078661	405	83	http://www.mirdb.org/cgi-bin/mature_mir.cgi?name=hsa-miR-126-5p	RGS4	5999	regulator of G protein signaling 4
hsa-miR-126-5p	MIMAT0000444	2077451	http://www.mirdb.org/cgi-bin/target_detail.cgi?targetID=2077451	406	82	http://www.mirdb.org/cgi-bin/mature_mir.cgi?name=hsa-miR-126-5p	ITGB6	3694	integrin subunit beta 6
hsa-miR-126-5p	MIMAT0000444	2077613	http://www.mirdb.org/cgi-bin/target_detail.cgi?targetID=2077613	407	82	http://www.mirdb.org/cgi-bin/mature_mir.cgi?name=hsa-miR-126-5p	TAOK3	51347	TAO kinase 3
hsa-miR-126-5p	MIMAT0000444	2077621	http://www.mirdb.org/cgi-bin/target_detail.cgi?targetID=2077621	408	82	http://www.mirdb.org/cgi-bin/mature_mir.cgi?name=hsa-miR-126-5p	NLK	51701	nemo like kinase
hsa-miR-126-5p	MIMAT0000444	2077826	http://www.mirdb.org/cgi-bin/target_detail.cgi?targetID=2077826	409	82	http://www.mirdb.org/cgi-bin/mature_mir.cgi?name=hsa-miR-126-5p	ZBTB18	10472	zinc finger and BTB domain containing 18
hsa-miR-126-5p	MIMAT0000444	2078001	http://www.mirdb.org/cgi-bin/target_detail.cgi?targetID=2078001	410	82	http://www.mirdb.org/cgi-bin/mature_mir.cgi?name=hsa-miR-126-5p	ACVR2B	93	activin A receptor type 2B
hsa-miR-126-5p	MIMAT0000444	2078030	http://www.mirdb.org/cgi-bin/target_detail.cgi?targetID=2078030	411	82	http://www.mirdb.org/cgi-bin/mature_mir.cgi?name=hsa-miR-126-5p	CREB1	1385	cAMP responsive element binding protein 1
hsa-miR-126-5p	MIMAT0000444	2078107	http://www.mirdb.org/cgi-bin/target_detail.cgi?targetID=2078107	412	82	http://www.mirdb.org/cgi-bin/mature_mir.cgi?name=hsa-miR-126-5p	ENOX2	10495	ecto-NOX disulfide-thiol exchanger 2
hsa-miR-126-5p	MIMAT0000444	2078119	http://www.mirdb.org/cgi-bin/target_detail.cgi?targetID=2078119	413	82	http://www.mirdb.org/cgi-bin/mature_mir.cgi?name=hsa-miR-126-5p	ADCYAP1	116	adenylate cyclase activating polypeptide 1
hsa-miR-126-5p	MIMAT0000444	2078136	http://www.mirdb.org/cgi-bin/target_detail.cgi?targetID=2078136	414	82	http://www.mirdb.org/cgi-bin/mature_mir.cgi?name=hsa-miR-126-5p	PRAMEF13	400736	PRAME family member 13
hsa-miR-126-5p	MIMAT0000444	2078147	http://www.mirdb.org/cgi-bin/target_detail.cgi?targetID=2078147	415	82	http://www.mirdb.org/cgi-bin/mature_mir.cgi?name=hsa-miR-126-5p	GLE1	2733	GLE1, RNA export mediator
hsa-miR-126-5p	MIMAT0000444	2078156	http://www.mirdb.org/cgi-bin/target_detail.cgi?targetID=2078156	416	82	http://www.mirdb.org/cgi-bin/mature_mir.cgi?name=hsa-miR-126-5p	TMX4	56255	thioredoxin related transmembrane protein 4
hsa-miR-126-5p	MIMAT0000444	2078195	http://www.mirdb.org/cgi-bin/target_detail.cgi?targetID=2078195	417	82	http://www.mirdb.org/cgi-bin/mature_mir.cgi?name=hsa-miR-126-5p	FAM78A	286336	family with sequence similarity 78 member A
hsa-miR-126-5p	MIMAT0000444	2078240	http://www.mirdb.org/cgi-bin/target_detail.cgi?targetID=2078240	418	82	http://www.mirdb.org/cgi-bin/mature_mir.cgi?name=hsa-miR-126-5p	RAB31	11031	RAB31, member RAS oncogene family
hsa-miR-126-5p	MIMAT0000444	2078339	http://www.mirdb.org/cgi-bin/target_detail.cgi?targetID=2078339	419	82	http://www.mirdb.org/cgi-bin/mature_mir.cgi?name=hsa-miR-126-5p	WDR64	128025	WD repeat domain 64
hsa-miR-126-5p	MIMAT0000444	2078408	http://www.mirdb.org/cgi-bin/target_detail.cgi?targetID=2078408	420	82	http://www.mirdb.org/cgi-bin/mature_mir.cgi?name=hsa-miR-126-5p	PPP1R1C	151242	protein phosphatase 1 regulatory inhibitor subunit 1C
hsa-miR-126-5p	MIMAT0000444	2078444	http://www.mirdb.org/cgi-bin/target_detail.cgi?targetID=2078444	421	82	http://www.mirdb.org/cgi-bin/mature_mir.cgi?name=hsa-miR-126-5p	PRAMEF14	729528	PRAME family member 14
hsa-miR-126-5p	MIMAT0000444	2078464	http://www.mirdb.org/cgi-bin/target_detail.cgi?targetID=2078464	422	82	http://www.mirdb.org/cgi-bin/mature_mir.cgi?name=hsa-miR-126-5p	RSBN1	54665	round spermatid basic protein 1
hsa-miR-126-5p	MIMAT0000444	2078492	http://www.mirdb.org/cgi-bin/target_detail.cgi?targetID=2078492	423	82	http://www.mirdb.org/cgi-bin/mature_mir.cgi?name=hsa-miR-126-5p	NHLRC2	374354	NHL repeat containing 2
hsa-miR-126-5p	MIMAT0000444	2078522	http://www.mirdb.org/cgi-bin/target_detail.cgi?targetID=2078522	424	82	http://www.mirdb.org/cgi-bin/mature_mir.cgi?name=hsa-miR-126-5p	PRAMEF1	65121	PRAME family member 1
hsa-miR-126-5p	MIMAT0000444	2078525	http://www.mirdb.org/cgi-bin/target_detail.cgi?targetID=2078525	425	82	http://www.mirdb.org/cgi-bin/mature_mir.cgi?name=hsa-miR-126-5p	ADGRG2	10149	adhesion G protein-coupled receptor G2
hsa-miR-126-5p	MIMAT0000444	2078530	http://www.mirdb.org/cgi-bin/target_detail.cgi?targetID=2078530	426	82	http://www.mirdb.org/cgi-bin/mature_mir.cgi?name=hsa-miR-126-5p	ZDHHC20	253832	zinc finger DHHC-type containing 20
hsa-miR-126-5p	MIMAT0000444	2078569	http://www.mirdb.org/cgi-bin/target_detail.cgi?targetID=2078569	427	82	http://www.mirdb.org/cgi-bin/mature_mir.cgi?name=hsa-miR-126-5p	CAVIN2	8436	caveolae associated protein 2
hsa-miR-126-5p	MIMAT0000444	2078591	http://www.mirdb.org/cgi-bin/target_detail.cgi?targetID=2078591	428	82	http://www.mirdb.org/cgi-bin/mature_mir.cgi?name=hsa-miR-126-5p	DPY19L2	283417	dpy-19 like 2
hsa-miR-126-5p	MIMAT0000444	2078699	http://www.mirdb.org/cgi-bin/target_detail.cgi?targetID=2078699	429	82	http://www.mirdb.org/cgi-bin/mature_mir.cgi?name=hsa-miR-126-5p	KMT2A	4297	lysine methyltransferase 2A
hsa-miR-126-5p	MIMAT0000444	2077483	http://www.mirdb.org/cgi-bin/target_detail.cgi?targetID=2077483	430	81	http://www.mirdb.org/cgi-bin/mature_mir.cgi?name=hsa-miR-126-5p	NDUFAF3	25915	NADH:ubiquinone oxidoreductase complex assembly factor 3
hsa-miR-126-5p	MIMAT0000444	2077487	http://www.mirdb.org/cgi-bin/target_detail.cgi?targetID=2077487	431	81	http://www.mirdb.org/cgi-bin/mature_mir.cgi?name=hsa-miR-126-5p	LRRC8D	55144	leucine rich repeat containing 8 VRAC subunit D
hsa-miR-126-5p	MIMAT0000444	2077527	http://www.mirdb.org/cgi-bin/target_detail.cgi?targetID=2077527	432	81	http://www.mirdb.org/cgi-bin/mature_mir.cgi?name=hsa-miR-126-5p	HPSE	10855	heparanase
hsa-miR-126-5p	MIMAT0000444	2077712	http://www.mirdb.org/cgi-bin/target_detail.cgi?targetID=2077712	433	81	http://www.mirdb.org/cgi-bin/mature_mir.cgi?name=hsa-miR-126-5p	DICER1	23405	dicer 1, ribonuclease III
hsa-miR-126-5p	MIMAT0000444	2077714	http://www.mirdb.org/cgi-bin/target_detail.cgi?targetID=2077714	434	81	http://www.mirdb.org/cgi-bin/mature_mir.cgi?name=hsa-miR-126-5p	OCLN	100506658	occludin
hsa-miR-126-5p	MIMAT0000444	2077720	http://www.mirdb.org/cgi-bin/target_detail.cgi?targetID=2077720	435	81	http://www.mirdb.org/cgi-bin/mature_mir.cgi?name=hsa-miR-126-5p	IMPAD1	54928	inositol monophosphatase domain containing 1
hsa-miR-126-5p	MIMAT0000444	2077751	http://www.mirdb.org/cgi-bin/target_detail.cgi?targetID=2077751	436	81	http://www.mirdb.org/cgi-bin/mature_mir.cgi?name=hsa-miR-126-5p	MLPH	79083	melanophilin
hsa-miR-126-5p	MIMAT0000444	2077883	http://www.mirdb.org/cgi-bin/target_detail.cgi?targetID=2077883	437	81	http://www.mirdb.org/cgi-bin/mature_mir.cgi?name=hsa-miR-126-5p	EPS15	2060	epidermal growth factor receptor pathway substrate 15
hsa-miR-126-5p	MIMAT0000444	2077939	http://www.mirdb.org/cgi-bin/target_detail.cgi?targetID=2077939	438	81	http://www.mirdb.org/cgi-bin/mature_mir.cgi?name=hsa-miR-126-5p	UHRF1BP1L	23074	UHRF1 binding protein 1 like
hsa-miR-126-5p	MIMAT0000444	2077948	http://www.mirdb.org/cgi-bin/target_detail.cgi?targetID=2077948	439	81	http://www.mirdb.org/cgi-bin/mature_mir.cgi?name=hsa-miR-126-5p	CA1	759	carbonic anhydrase 1
hsa-miR-126-5p	MIMAT0000444	2077977	http://www.mirdb.org/cgi-bin/target_detail.cgi?targetID=2077977	440	81	http://www.mirdb.org/cgi-bin/mature_mir.cgi?name=hsa-miR-126-5p	RXFP1	59350	relaxin family peptide receptor 1
hsa-miR-126-5p	MIMAT0000444	2078045	http://www.mirdb.org/cgi-bin/target_detail.cgi?targetID=2078045	441	81	http://www.mirdb.org/cgi-bin/mature_mir.cgi?name=hsa-miR-126-5p	XIRP2	129446	xin actin binding repeat containing 2
hsa-miR-126-5p	MIMAT0000444	2078232	http://www.mirdb.org/cgi-bin/target_detail.cgi?targetID=2078232	442	81	http://www.mirdb.org/cgi-bin/mature_mir.cgi?name=hsa-miR-126-5p	PLIN1	5346	perilipin 1
hsa-miR-126-5p	MIMAT0000444	2078328	http://www.mirdb.org/cgi-bin/target_detail.cgi?targetID=2078328	443	81	http://www.mirdb.org/cgi-bin/mature_mir.cgi?name=hsa-miR-126-5p	RTN4RL1	146760	reticulon 4 receptor like 1
hsa-miR-126-5p	MIMAT0000444	2078350	http://www.mirdb.org/cgi-bin/target_detail.cgi?targetID=2078350	444	81	http://www.mirdb.org/cgi-bin/mature_mir.cgi?name=hsa-miR-126-5p	FRMPD4	9758	FERM and PDZ domain containing 4
hsa-miR-126-5p	MIMAT0000444	2078442	http://www.mirdb.org/cgi-bin/target_detail.cgi?targetID=2078442	445	81	http://www.mirdb.org/cgi-bin/mature_mir.cgi?name=hsa-miR-126-5p	USP10	9100	ubiquitin specific peptidase 10
hsa-miR-126-5p	MIMAT0000444	2078454	http://www.mirdb.org/cgi-bin/target_detail.cgi?targetID=2078454	446	81	http://www.mirdb.org/cgi-bin/mature_mir.cgi?name=hsa-miR-126-5p	SLC19A2	10560	solute carrier family 19 member 2
hsa-miR-126-5p	MIMAT0000444	2078487	http://www.mirdb.org/cgi-bin/target_detail.cgi?targetID=2078487	447	81	http://www.mirdb.org/cgi-bin/mature_mir.cgi?name=hsa-miR-126-5p	PRXL2A	84293	peroxiredoxin like 2A
hsa-miR-126-5p	MIMAT0000444	2078505	http://www.mirdb.org/cgi-bin/target_detail.cgi?targetID=2078505	448	81	http://www.mirdb.org/cgi-bin/mature_mir.cgi?name=hsa-miR-126-5p	ZNF33A	7581	zinc finger protein 33A
hsa-miR-126-5p	MIMAT0000444	2078560	http://www.mirdb.org/cgi-bin/target_detail.cgi?targetID=2078560	449	81	http://www.mirdb.org/cgi-bin/mature_mir.cgi?name=hsa-miR-126-5p	MORC1	27136	MORC family CW-type zinc finger 1
hsa-miR-126-5p	MIMAT0000444	2078592	http://www.mirdb.org/cgi-bin/target_detail.cgi?targetID=2078592	450	81	http://www.mirdb.org/cgi-bin/mature_mir.cgi?name=hsa-miR-126-5p	MMS22L	253714	MMS22 like, DNA repair protein
hsa-miR-126-5p	MIMAT0000444	2078599	http://www.mirdb.org/cgi-bin/target_detail.cgi?targetID=2078599	451	81	http://www.mirdb.org/cgi-bin/mature_mir.cgi?name=hsa-miR-126-5p	PCDH7	5099	protocadherin 7
hsa-miR-126-5p	MIMAT0000444	2078652	http://www.mirdb.org/cgi-bin/target_detail.cgi?targetID=2078652	452	81	http://www.mirdb.org/cgi-bin/mature_mir.cgi?name=hsa-miR-126-5p	HPN	3249	hepsin
hsa-miR-126-5p	MIMAT0000444	2078729	http://www.mirdb.org/cgi-bin/target_detail.cgi?targetID=2078729	453	81	http://www.mirdb.org/cgi-bin/mature_mir.cgi?name=hsa-miR-126-5p	UBE3C	9690	ubiquitin protein ligase E3C
hsa-miR-126-5p	MIMAT0000444	2078747	http://www.mirdb.org/cgi-bin/target_detail.cgi?targetID=2078747	454	81	http://www.mirdb.org/cgi-bin/mature_mir.cgi?name=hsa-miR-126-5p	C6orf136	221545	chromosome 6 open reading frame 136
hsa-miR-126-5p	MIMAT0000444	2077414	http://www.mirdb.org/cgi-bin/target_detail.cgi?targetID=2077414	455	80	http://www.mirdb.org/cgi-bin/mature_mir.cgi?name=hsa-miR-126-5p	AHCTF1	25909	AT-hook containing transcription factor 1
hsa-miR-126-5p	MIMAT0000444	2077423	http://www.mirdb.org/cgi-bin/target_detail.cgi?targetID=2077423	456	80	http://www.mirdb.org/cgi-bin/mature_mir.cgi?name=hsa-miR-126-5p	COMMD10	51397	COMM domain containing 10
hsa-miR-126-5p	MIMAT0000444	2077512	http://www.mirdb.org/cgi-bin/target_detail.cgi?targetID=2077512	457	80	http://www.mirdb.org/cgi-bin/mature_mir.cgi?name=hsa-miR-126-5p	WDR5B	54554	WD repeat domain 5B
hsa-miR-126-5p	MIMAT0000444	2077538	http://www.mirdb.org/cgi-bin/target_detail.cgi?targetID=2077538	458	80	http://www.mirdb.org/cgi-bin/mature_mir.cgi?name=hsa-miR-126-5p	BRAT1	221927	BRCA1 associated ATM activator 1
hsa-miR-126-5p	MIMAT0000444	2077563	http://www.mirdb.org/cgi-bin/target_detail.cgi?targetID=2077563	459	80	http://www.mirdb.org/cgi-bin/mature_mir.cgi?name=hsa-miR-126-5p	CHMP3	51652	charged multivesicular body protein 3
hsa-miR-126-5p	MIMAT0000444	2077577	http://www.mirdb.org/cgi-bin/target_detail.cgi?targetID=2077577	460	80	http://www.mirdb.org/cgi-bin/mature_mir.cgi?name=hsa-miR-126-5p	MSRB3	253827	methionine sulfoxide reductase B3
hsa-miR-126-5p	MIMAT0000444	2077608	http://www.mirdb.org/cgi-bin/target_detail.cgi?targetID=2077608	461	80	http://www.mirdb.org/cgi-bin/mature_mir.cgi?name=hsa-miR-126-5p	TAF9	6880	TATA-box binding protein associated factor 9
hsa-miR-126-5p	MIMAT0000444	2077703	http://www.mirdb.org/cgi-bin/target_detail.cgi?targetID=2077703	462	80	http://www.mirdb.org/cgi-bin/mature_mir.cgi?name=hsa-miR-126-5p	GTF2F1	2962	general transcription factor IIF subunit 1
hsa-miR-126-5p	MIMAT0000444	2077706	http://www.mirdb.org/cgi-bin/target_detail.cgi?targetID=2077706	463	80	http://www.mirdb.org/cgi-bin/mature_mir.cgi?name=hsa-miR-126-5p	SLC6A15	55117	solute carrier family 6 member 15
hsa-miR-126-5p	MIMAT0000444	2077805	http://www.mirdb.org/cgi-bin/target_detail.cgi?targetID=2077805	464	80	http://www.mirdb.org/cgi-bin/mature_mir.cgi?name=hsa-miR-126-5p	ANKRD20A1	84210	ankyrin repeat domain 20 family member A1
hsa-miR-126-5p	MIMAT0000444	2077900	http://www.mirdb.org/cgi-bin/target_detail.cgi?targetID=2077900	465	80	http://www.mirdb.org/cgi-bin/mature_mir.cgi?name=hsa-miR-126-5p	HMGXB4	10042	HMG-box containing 4
hsa-miR-126-5p	MIMAT0000444	2077910	http://www.mirdb.org/cgi-bin/target_detail.cgi?targetID=2077910	466	80	http://www.mirdb.org/cgi-bin/mature_mir.cgi?name=hsa-miR-126-5p	SNRPN	6638	small nuclear ribonucleoprotein polypeptide N
hsa-miR-126-5p	MIMAT0000444	2078041	http://www.mirdb.org/cgi-bin/target_detail.cgi?targetID=2078041	467	80	http://www.mirdb.org/cgi-bin/mature_mir.cgi?name=hsa-miR-126-5p	LONRF2	164832	LON peptidase N-terminal domain and ring finger 2
hsa-miR-126-5p	MIMAT0000444	2078199	http://www.mirdb.org/cgi-bin/target_detail.cgi?targetID=2078199	468	80	http://www.mirdb.org/cgi-bin/mature_mir.cgi?name=hsa-miR-126-5p	CCDC149	91050	coiled-coil domain containing 149
hsa-miR-126-5p	MIMAT0000444	2078227	http://www.mirdb.org/cgi-bin/target_detail.cgi?targetID=2078227	469	80	http://www.mirdb.org/cgi-bin/mature_mir.cgi?name=hsa-miR-126-5p	TNFSF4	7292	TNF superfamily member 4
hsa-miR-126-5p	MIMAT0000444	2078257	http://www.mirdb.org/cgi-bin/target_detail.cgi?targetID=2078257	470	80	http://www.mirdb.org/cgi-bin/mature_mir.cgi?name=hsa-miR-126-5p	SOGA1	140710	suppressor of glucose, autophagy associated 1
hsa-miR-126-5p	MIMAT0000444	2078364	http://www.mirdb.org/cgi-bin/target_detail.cgi?targetID=2078364	471	80	http://www.mirdb.org/cgi-bin/mature_mir.cgi?name=hsa-miR-126-5p	CCNT2	905	cyclin T2
hsa-miR-126-5p	MIMAT0000444	2078374	http://www.mirdb.org/cgi-bin/target_detail.cgi?targetID=2078374	472	80	http://www.mirdb.org/cgi-bin/mature_mir.cgi?name=hsa-miR-126-5p	NF1	4763	neurofibromin 1
hsa-miR-126-5p	MIMAT0000444	2078379	http://www.mirdb.org/cgi-bin/target_detail.cgi?targetID=2078379	473	80	http://www.mirdb.org/cgi-bin/mature_mir.cgi?name=hsa-miR-126-5p	AASDHPPT	60496	aminoadipate-semialdehyde dehydrogenase-phosphopantetheinyl transferase
hsa-miR-126-5p	MIMAT0000444	2078394	http://www.mirdb.org/cgi-bin/target_detail.cgi?targetID=2078394	474	80	http://www.mirdb.org/cgi-bin/mature_mir.cgi?name=hsa-miR-126-5p	ANKRD20A4	728747	ankyrin repeat domain 20 family member A4
hsa-miR-126-5p	MIMAT0000444	2078441	http://www.mirdb.org/cgi-bin/target_detail.cgi?targetID=2078441	475	80	http://www.mirdb.org/cgi-bin/mature_mir.cgi?name=hsa-miR-126-5p	RNF103-CHMP3	100526767	RNF103-CHMP3 readthrough
hsa-miR-126-5p	MIMAT0000444	2078542	http://www.mirdb.org/cgi-bin/target_detail.cgi?targetID=2078542	476	80	http://www.mirdb.org/cgi-bin/mature_mir.cgi?name=hsa-miR-126-5p	POFUT1	23509	protein O-fucosyltransferase 1
hsa-miR-126-5p	MIMAT0000444	2078548	http://www.mirdb.org/cgi-bin/target_detail.cgi?targetID=2078548	477	80	http://www.mirdb.org/cgi-bin/mature_mir.cgi?name=hsa-miR-126-5p	MINDY2	54629	MINDY lysine 48 deubiquitinase 2
hsa-miR-126-5p	MIMAT0000444	2078695	http://www.mirdb.org/cgi-bin/target_detail.cgi?targetID=2078695	478	80	http://www.mirdb.org/cgi-bin/mature_mir.cgi?name=hsa-miR-126-5p	DUSP28	285193	dual specificity phosphatase 28
hsa-miR-126-5p	MIMAT0000444	2078707	http://www.mirdb.org/cgi-bin/target_detail.cgi?targetID=2078707	479	80	http://www.mirdb.org/cgi-bin/mature_mir.cgi?name=hsa-miR-126-5p	MAP3K7	6885	mitogen-activated protein kinase kinase kinase 7
hsa-miR-126-5p	MIMAT0000444	2078730	http://www.mirdb.org/cgi-bin/target_detail.cgi?targetID=2078730	480	80	http://www.mirdb.org/cgi-bin/mature_mir.cgi?name=hsa-miR-126-5p	ANKRD20A2	441430	ankyrin repeat domain 20 family member A2
hsa-miR-126-5p	MIMAT0000444	2078744	http://www.mirdb.org/cgi-bin/target_detail.cgi?targetID=2078744	481	80	http://www.mirdb.org/cgi-bin/mature_mir.cgi?name=hsa-miR-126-5p	C21orf62	56245	chromosome 21 open reading frame 62
hsa-miR-126-5p	MIMAT0000444	2077480	http://www.mirdb.org/cgi-bin/target_detail.cgi?targetID=2077480	482	79	http://www.mirdb.org/cgi-bin/mature_mir.cgi?name=hsa-miR-126-5p	RASEF	158158	RAS and EF-hand domain containing
hsa-miR-126-5p	MIMAT0000444	2077555	http://www.mirdb.org/cgi-bin/target_detail.cgi?targetID=2077555	483	79	http://www.mirdb.org/cgi-bin/mature_mir.cgi?name=hsa-miR-126-5p	NXT1	29107	nuclear transport factor 2 like export factor 1
hsa-miR-126-5p	MIMAT0000444	2077684	http://www.mirdb.org/cgi-bin/target_detail.cgi?targetID=2077684	484	79	http://www.mirdb.org/cgi-bin/mature_mir.cgi?name=hsa-miR-126-5p	SMS	6611	spermine synthase
hsa-miR-126-5p	MIMAT0000444	2077685	http://www.mirdb.org/cgi-bin/target_detail.cgi?targetID=2077685	485	79	http://www.mirdb.org/cgi-bin/mature_mir.cgi?name=hsa-miR-126-5p	REG3G	130120	regenerating family member 3 gamma
hsa-miR-126-5p	MIMAT0000444	2077687	http://www.mirdb.org/cgi-bin/target_detail.cgi?targetID=2077687	486	79	http://www.mirdb.org/cgi-bin/mature_mir.cgi?name=hsa-miR-126-5p	MINAR1	23251	membrane integral NOTCH2 associated receptor 1
hsa-miR-126-5p	MIMAT0000444	2077693	http://www.mirdb.org/cgi-bin/target_detail.cgi?targetID=2077693	487	79	http://www.mirdb.org/cgi-bin/mature_mir.cgi?name=hsa-miR-126-5p	CHUK	1147	conserved helix-loop-helix ubiquitous kinase
hsa-miR-126-5p	MIMAT0000444	2077694	http://www.mirdb.org/cgi-bin/target_detail.cgi?targetID=2077694	488	79	http://www.mirdb.org/cgi-bin/mature_mir.cgi?name=hsa-miR-126-5p	STARD4	134429	StAR related lipid transfer domain containing 4
hsa-miR-126-5p	MIMAT0000444	2077710	http://www.mirdb.org/cgi-bin/target_detail.cgi?targetID=2077710	489	79	http://www.mirdb.org/cgi-bin/mature_mir.cgi?name=hsa-miR-126-5p	CLEC12B	387837	C-type lectin domain family 12 member B
hsa-miR-126-5p	MIMAT0000444	2077752	http://www.mirdb.org/cgi-bin/target_detail.cgi?targetID=2077752	490	79	http://www.mirdb.org/cgi-bin/mature_mir.cgi?name=hsa-miR-126-5p	VGLL1	51442	vestigial like family member 1
hsa-miR-126-5p	MIMAT0000444	2077786	http://www.mirdb.org/cgi-bin/target_detail.cgi?targetID=2077786	491	79	http://www.mirdb.org/cgi-bin/mature_mir.cgi?name=hsa-miR-126-5p	CCDC14	64770	coiled-coil domain containing 14
hsa-miR-126-5p	MIMAT0000444	2077799	http://www.mirdb.org/cgi-bin/target_detail.cgi?targetID=2077799	492	79	http://www.mirdb.org/cgi-bin/mature_mir.cgi?name=hsa-miR-126-5p	CDK13	8621	cyclin dependent kinase 13
hsa-miR-126-5p	MIMAT0000444	2077829	http://www.mirdb.org/cgi-bin/target_detail.cgi?targetID=2077829	493	79	http://www.mirdb.org/cgi-bin/mature_mir.cgi?name=hsa-miR-126-5p	IFFO1	25900	intermediate filament family orphan 1
hsa-miR-126-5p	MIMAT0000444	2077846	http://www.mirdb.org/cgi-bin/target_detail.cgi?targetID=2077846	494	79	http://www.mirdb.org/cgi-bin/mature_mir.cgi?name=hsa-miR-126-5p	STRN	6801	striatin
hsa-miR-126-5p	MIMAT0000444	2077951	http://www.mirdb.org/cgi-bin/target_detail.cgi?targetID=2077951	495	79	http://www.mirdb.org/cgi-bin/mature_mir.cgi?name=hsa-miR-126-5p	AKAP4	8852	A-kinase anchoring protein 4
hsa-miR-126-5p	MIMAT0000444	2077994	http://www.mirdb.org/cgi-bin/target_detail.cgi?targetID=2077994	496	79	http://www.mirdb.org/cgi-bin/mature_mir.cgi?name=hsa-miR-126-5p	GATA3	2625	GATA binding protein 3
hsa-miR-126-5p	MIMAT0000444	2078002	http://www.mirdb.org/cgi-bin/target_detail.cgi?targetID=2078002	497	79	http://www.mirdb.org/cgi-bin/mature_mir.cgi?name=hsa-miR-126-5p	ZFAND5	7763	zinc finger AN1-type containing 5
hsa-miR-126-5p	MIMAT0000444	2078036	http://www.mirdb.org/cgi-bin/target_detail.cgi?targetID=2078036	498	79	http://www.mirdb.org/cgi-bin/mature_mir.cgi?name=hsa-miR-126-5p	CASP3	836	caspase 3
hsa-miR-126-5p	MIMAT0000444	2078044	http://www.mirdb.org/cgi-bin/target_detail.cgi?targetID=2078044	499	79	http://www.mirdb.org/cgi-bin/mature_mir.cgi?name=hsa-miR-126-5p	STK17B	9262	serine/threonine kinase 17b
hsa-miR-126-5p	MIMAT0000444	2078127	http://www.mirdb.org/cgi-bin/target_detail.cgi?targetID=2078127	500	79	http://www.mirdb.org/cgi-bin/mature_mir.cgi?name=hsa-miR-126-5p	PHC3	80012	polyhomeotic homolog 3
hsa-miR-126-5p	MIMAT0000444	2078141	http://www.mirdb.org/cgi-bin/target_detail.cgi?targetID=2078141	501	79	http://www.mirdb.org/cgi-bin/mature_mir.cgi?name=hsa-miR-126-5p	TMEM266	123591	transmembrane protein 266
hsa-miR-126-5p	MIMAT0000444	2078157	http://www.mirdb.org/cgi-bin/target_detail.cgi?targetID=2078157	502	79	http://www.mirdb.org/cgi-bin/mature_mir.cgi?name=hsa-miR-126-5p	LMO4	8543	LIM domain only 4
hsa-miR-126-5p	MIMAT0000444	2078210	http://www.mirdb.org/cgi-bin/target_detail.cgi?targetID=2078210	503	79	http://www.mirdb.org/cgi-bin/mature_mir.cgi?name=hsa-miR-126-5p	C2orf69	205327	chromosome 2 open reading frame 69
hsa-miR-126-5p	MIMAT0000444	2078243	http://www.mirdb.org/cgi-bin/target_detail.cgi?targetID=2078243	504	79	http://www.mirdb.org/cgi-bin/mature_mir.cgi?name=hsa-miR-126-5p	TOB1	10140	transducer of ERBB2, 1
hsa-miR-126-5p	MIMAT0000444	2078307	http://www.mirdb.org/cgi-bin/target_detail.cgi?targetID=2078307	505	79	http://www.mirdb.org/cgi-bin/mature_mir.cgi?name=hsa-miR-126-5p	NR1D2	9975	nuclear receptor subfamily 1 group D member 2
hsa-miR-126-5p	MIMAT0000444	2078308	http://www.mirdb.org/cgi-bin/target_detail.cgi?targetID=2078308	506	79	http://www.mirdb.org/cgi-bin/mature_mir.cgi?name=hsa-miR-126-5p	SFRP4	6424	secreted frizzled related protein 4
hsa-miR-126-5p	MIMAT0000444	2078357	http://www.mirdb.org/cgi-bin/target_detail.cgi?targetID=2078357	507	79	http://www.mirdb.org/cgi-bin/mature_mir.cgi?name=hsa-miR-126-5p	NUDT12	83594	nudix hydrolase 12
hsa-miR-126-5p	MIMAT0000444	2078389	http://www.mirdb.org/cgi-bin/target_detail.cgi?targetID=2078389	508	79	http://www.mirdb.org/cgi-bin/mature_mir.cgi?name=hsa-miR-126-5p	PHLPP1	23239	PH domain and leucine rich repeat protein phosphatase 1
hsa-miR-126-5p	MIMAT0000444	2078493	http://www.mirdb.org/cgi-bin/target_detail.cgi?targetID=2078493	509	79	http://www.mirdb.org/cgi-bin/mature_mir.cgi?name=hsa-miR-126-5p	NHSL1	57224	NHS like 1
hsa-miR-126-5p	MIMAT0000444	2078518	http://www.mirdb.org/cgi-bin/target_detail.cgi?targetID=2078518	510	79	http://www.mirdb.org/cgi-bin/mature_mir.cgi?name=hsa-miR-126-5p	IL17D	53342	interleukin 17D
hsa-miR-126-5p	MIMAT0000444	2078526	http://www.mirdb.org/cgi-bin/target_detail.cgi?targetID=2078526	511	79	http://www.mirdb.org/cgi-bin/mature_mir.cgi?name=hsa-miR-126-5p	ASCC3	10973	activating signal cointegrator 1 complex subunit 3
hsa-miR-126-5p	MIMAT0000444	2078579	http://www.mirdb.org/cgi-bin/target_detail.cgi?targetID=2078579	512	79	http://www.mirdb.org/cgi-bin/mature_mir.cgi?name=hsa-miR-126-5p	BAIAP2L1	55971	BAI1 associated protein 2 like 1
hsa-miR-126-5p	MIMAT0000444	2078588	http://www.mirdb.org/cgi-bin/target_detail.cgi?targetID=2078588	513	79	http://www.mirdb.org/cgi-bin/mature_mir.cgi?name=hsa-miR-126-5p	FGF2	2247	fibroblast growth factor 2
hsa-miR-126-5p	MIMAT0000444	2078675	http://www.mirdb.org/cgi-bin/target_detail.cgi?targetID=2078675	514	79	http://www.mirdb.org/cgi-bin/mature_mir.cgi?name=hsa-miR-126-5p	SELENOT	51714	selenoprotein T
hsa-miR-126-5p	MIMAT0000444	2078734	http://www.mirdb.org/cgi-bin/target_detail.cgi?targetID=2078734	515	79	http://www.mirdb.org/cgi-bin/mature_mir.cgi?name=hsa-miR-126-5p	LACC1	144811	laccase domain containing 1
hsa-miR-126-5p	MIMAT0000444	2077587	http://www.mirdb.org/cgi-bin/target_detail.cgi?targetID=2077587	516	78	http://www.mirdb.org/cgi-bin/mature_mir.cgi?name=hsa-miR-126-5p	LOC100130451	100130451	uncharacterized LOC100130451
hsa-miR-126-5p	MIMAT0000444	2077718	http://www.mirdb.org/cgi-bin/target_detail.cgi?targetID=2077718	517	78	http://www.mirdb.org/cgi-bin/mature_mir.cgi?name=hsa-miR-126-5p	TFEC	22797	transcription factor EC
hsa-miR-126-5p	MIMAT0000444	2077830	http://www.mirdb.org/cgi-bin/target_detail.cgi?targetID=2077830	518	78	http://www.mirdb.org/cgi-bin/mature_mir.cgi?name=hsa-miR-126-5p	POLR2K	5440	RNA polymerase II subunit K
hsa-miR-126-5p	MIMAT0000444	2077938	http://www.mirdb.org/cgi-bin/target_detail.cgi?targetID=2077938	519	78	http://www.mirdb.org/cgi-bin/mature_mir.cgi?name=hsa-miR-126-5p	ASTN1	460	astrotactin 1
hsa-miR-126-5p	MIMAT0000444	2077947	http://www.mirdb.org/cgi-bin/target_detail.cgi?targetID=2077947	520	78	http://www.mirdb.org/cgi-bin/mature_mir.cgi?name=hsa-miR-126-5p	GAS2L3	283431	growth arrest specific 2 like 3
hsa-miR-126-5p	MIMAT0000444	2078065	http://www.mirdb.org/cgi-bin/target_detail.cgi?targetID=2078065	521	78	http://www.mirdb.org/cgi-bin/mature_mir.cgi?name=hsa-miR-126-5p	TMEM209	84928	transmembrane protein 209
hsa-miR-126-5p	MIMAT0000444	2078069	http://www.mirdb.org/cgi-bin/target_detail.cgi?targetID=2078069	522	78	http://www.mirdb.org/cgi-bin/mature_mir.cgi?name=hsa-miR-126-5p	GALNT4	8693	polypeptide N-acetylgalactosaminyltransferase 4
hsa-miR-126-5p	MIMAT0000444	2078097	http://www.mirdb.org/cgi-bin/target_detail.cgi?targetID=2078097	523	78	http://www.mirdb.org/cgi-bin/mature_mir.cgi?name=hsa-miR-126-5p	MED14	9282	mediator complex subunit 14
hsa-miR-126-5p	MIMAT0000444	2078137	http://www.mirdb.org/cgi-bin/target_detail.cgi?targetID=2078137	524	78	http://www.mirdb.org/cgi-bin/mature_mir.cgi?name=hsa-miR-126-5p	FKTN	2218	fukutin
hsa-miR-126-5p	MIMAT0000444	2078207	http://www.mirdb.org/cgi-bin/target_detail.cgi?targetID=2078207	525	78	http://www.mirdb.org/cgi-bin/mature_mir.cgi?name=hsa-miR-126-5p	KLF17	128209	Kruppel like factor 17
hsa-miR-126-5p	MIMAT0000444	2078314	http://www.mirdb.org/cgi-bin/target_detail.cgi?targetID=2078314	526	78	http://www.mirdb.org/cgi-bin/mature_mir.cgi?name=hsa-miR-126-5p	AFG1L	246269	AFG1 like ATPase
hsa-miR-126-5p	MIMAT0000444	2078501	http://www.mirdb.org/cgi-bin/target_detail.cgi?targetID=2078501	527	78	http://www.mirdb.org/cgi-bin/mature_mir.cgi?name=hsa-miR-126-5p	GRIA2	2891	glutamate ionotropic receptor AMPA type subunit 2
hsa-miR-126-5p	MIMAT0000444	2078517	http://www.mirdb.org/cgi-bin/target_detail.cgi?targetID=2078517	528	78	http://www.mirdb.org/cgi-bin/mature_mir.cgi?name=hsa-miR-126-5p	USP47	55031	ubiquitin specific peptidase 47
hsa-miR-126-5p	MIMAT0000444	2078571	http://www.mirdb.org/cgi-bin/target_detail.cgi?targetID=2078571	529	78	http://www.mirdb.org/cgi-bin/mature_mir.cgi?name=hsa-miR-126-5p	ZRANB1	54764	zinc finger RANBP2-type containing 1
hsa-miR-126-5p	MIMAT0000444	2078653	http://www.mirdb.org/cgi-bin/target_detail.cgi?targetID=2078653	530	78	http://www.mirdb.org/cgi-bin/mature_mir.cgi?name=hsa-miR-126-5p	SSX2IP	117178	SSX family member 2 interacting protein
hsa-miR-126-5p	MIMAT0000444	2078681	http://www.mirdb.org/cgi-bin/target_detail.cgi?targetID=2078681	531	78	http://www.mirdb.org/cgi-bin/mature_mir.cgi?name=hsa-miR-126-5p	POC1B-GALNT4	100528030	POC1B-GALNT4 readthrough
hsa-miR-126-5p	MIMAT0000444	2078694	http://www.mirdb.org/cgi-bin/target_detail.cgi?targetID=2078694	532	78	http://www.mirdb.org/cgi-bin/mature_mir.cgi?name=hsa-miR-126-5p	SYS1	90196	SYS1, golgi trafficking protein
hsa-miR-126-5p	MIMAT0000444	2078741	http://www.mirdb.org/cgi-bin/target_detail.cgi?targetID=2078741	533	78	http://www.mirdb.org/cgi-bin/mature_mir.cgi?name=hsa-miR-126-5p	DAP3	7818	death associated protein 3
hsa-miR-126-5p	MIMAT0000444	2077401	http://www.mirdb.org/cgi-bin/target_detail.cgi?targetID=2077401	534	77	http://www.mirdb.org/cgi-bin/mature_mir.cgi?name=hsa-miR-126-5p	NSL1	25936	NSL1, MIS12 kinetochore complex component
hsa-miR-126-5p	MIMAT0000444	2077417	http://www.mirdb.org/cgi-bin/target_detail.cgi?targetID=2077417	535	77	http://www.mirdb.org/cgi-bin/mature_mir.cgi?name=hsa-miR-126-5p	NCAPH	23397	non-SMC condensin I complex subunit H
hsa-miR-126-5p	MIMAT0000444	2077569	http://www.mirdb.org/cgi-bin/target_detail.cgi?targetID=2077569	536	77	http://www.mirdb.org/cgi-bin/mature_mir.cgi?name=hsa-miR-126-5p	CADM2	253559	cell adhesion molecule 2
hsa-miR-126-5p	MIMAT0000444	2077585	http://www.mirdb.org/cgi-bin/target_detail.cgi?targetID=2077585	537	77	http://www.mirdb.org/cgi-bin/mature_mir.cgi?name=hsa-miR-126-5p	C16orf72	29035	chromosome 16 open reading frame 72
hsa-miR-126-5p	MIMAT0000444	2077701	http://www.mirdb.org/cgi-bin/target_detail.cgi?targetID=2077701	538	77	http://www.mirdb.org/cgi-bin/mature_mir.cgi?name=hsa-miR-126-5p	CEP126	57562	centrosomal protein 126
hsa-miR-126-5p	MIMAT0000444	2077798	http://www.mirdb.org/cgi-bin/target_detail.cgi?targetID=2077798	539	77	http://www.mirdb.org/cgi-bin/mature_mir.cgi?name=hsa-miR-126-5p	SLC35A3	23443	solute carrier family 35 member A3
hsa-miR-126-5p	MIMAT0000444	2077971	http://www.mirdb.org/cgi-bin/target_detail.cgi?targetID=2077971	540	77	http://www.mirdb.org/cgi-bin/mature_mir.cgi?name=hsa-miR-126-5p	BMP3	651	bone morphogenetic protein 3
hsa-miR-126-5p	MIMAT0000444	2078063	http://www.mirdb.org/cgi-bin/target_detail.cgi?targetID=2078063	541	77	http://www.mirdb.org/cgi-bin/mature_mir.cgi?name=hsa-miR-126-5p	FCHO2	115548	FCH domain only 2
hsa-miR-126-5p	MIMAT0000444	2078222	http://www.mirdb.org/cgi-bin/target_detail.cgi?targetID=2078222	542	77	http://www.mirdb.org/cgi-bin/mature_mir.cgi?name=hsa-miR-126-5p	TMEM59	9528	transmembrane protein 59
hsa-miR-126-5p	MIMAT0000444	2078235	http://www.mirdb.org/cgi-bin/target_detail.cgi?targetID=2078235	543	77	http://www.mirdb.org/cgi-bin/mature_mir.cgi?name=hsa-miR-126-5p	CRBN	51185	cereblon
hsa-miR-126-5p	MIMAT0000444	2078253	http://www.mirdb.org/cgi-bin/target_detail.cgi?targetID=2078253	544	77	http://www.mirdb.org/cgi-bin/mature_mir.cgi?name=hsa-miR-126-5p	CADM1	23705	cell adhesion molecule 1
hsa-miR-126-5p	MIMAT0000444	2078306	http://www.mirdb.org/cgi-bin/target_detail.cgi?targetID=2078306	545	77	http://www.mirdb.org/cgi-bin/mature_mir.cgi?name=hsa-miR-126-5p	DBR1	51163	debranching RNA lariats 1
hsa-miR-126-5p	MIMAT0000444	2078392	http://www.mirdb.org/cgi-bin/target_detail.cgi?targetID=2078392	546	77	http://www.mirdb.org/cgi-bin/mature_mir.cgi?name=hsa-miR-126-5p	C11orf87	399947	chromosome 11 open reading frame 87
hsa-miR-126-5p	MIMAT0000444	2078407	http://www.mirdb.org/cgi-bin/target_detail.cgi?targetID=2078407	547	77	http://www.mirdb.org/cgi-bin/mature_mir.cgi?name=hsa-miR-126-5p	ST8SIA4	7903	ST8 alpha-N-acetyl-neuraminide alpha-2,8-sialyltransferase 4
hsa-miR-126-5p	MIMAT0000444	2078422	http://www.mirdb.org/cgi-bin/target_detail.cgi?targetID=2078422	548	77	http://www.mirdb.org/cgi-bin/mature_mir.cgi?name=hsa-miR-126-5p	NAPG	8774	NSF attachment protein gamma
hsa-miR-126-5p	MIMAT0000444	2078424	http://www.mirdb.org/cgi-bin/target_detail.cgi?targetID=2078424	549	77	http://www.mirdb.org/cgi-bin/mature_mir.cgi?name=hsa-miR-126-5p	UPRT	139596	uracil phosphoribosyltransferase homolog
hsa-miR-126-5p	MIMAT0000444	2078463	http://www.mirdb.org/cgi-bin/target_detail.cgi?targetID=2078463	550	77	http://www.mirdb.org/cgi-bin/mature_mir.cgi?name=hsa-miR-126-5p	CACNA1A	773	calcium voltage-gated channel subunit alpha1 A
hsa-miR-126-5p	MIMAT0000444	2078513	http://www.mirdb.org/cgi-bin/target_detail.cgi?targetID=2078513	551	77	http://www.mirdb.org/cgi-bin/mature_mir.cgi?name=hsa-miR-126-5p	SH3BGRL2	83699	SH3 domain binding glutamate rich protein like 2
hsa-miR-126-5p	MIMAT0000444	2078555	http://www.mirdb.org/cgi-bin/target_detail.cgi?targetID=2078555	552	77	http://www.mirdb.org/cgi-bin/mature_mir.cgi?name=hsa-miR-126-5p	ACER3	55331	alkaline ceramidase 3
hsa-miR-126-5p	MIMAT0000444	2078598	http://www.mirdb.org/cgi-bin/target_detail.cgi?targetID=2078598	553	77	http://www.mirdb.org/cgi-bin/mature_mir.cgi?name=hsa-miR-126-5p	EYA4	2070	EYA transcriptional coactivator and phosphatase 4
hsa-miR-126-5p	MIMAT0000444	2078622	http://www.mirdb.org/cgi-bin/target_detail.cgi?targetID=2078622	554	77	http://www.mirdb.org/cgi-bin/mature_mir.cgi?name=hsa-miR-126-5p	SLC25A15	10166	solute carrier family 25 member 15
hsa-miR-126-5p	MIMAT0000444	2078625	http://www.mirdb.org/cgi-bin/target_detail.cgi?targetID=2078625	555	77	http://www.mirdb.org/cgi-bin/mature_mir.cgi?name=hsa-miR-126-5p	LRCH1	23143	leucine rich repeats and calponin homology domain containing 1
hsa-miR-126-5p	MIMAT0000444	2077422	http://www.mirdb.org/cgi-bin/target_detail.cgi?targetID=2077422	556	76	http://www.mirdb.org/cgi-bin/mature_mir.cgi?name=hsa-miR-126-5p	CEP170	9859	centrosomal protein 170
hsa-miR-126-5p	MIMAT0000444	2077492	http://www.mirdb.org/cgi-bin/target_detail.cgi?targetID=2077492	557	76	http://www.mirdb.org/cgi-bin/mature_mir.cgi?name=hsa-miR-126-5p	GPATCH2L	55668	G-patch domain containing 2 like
hsa-miR-126-5p	MIMAT0000444	2077494	http://www.mirdb.org/cgi-bin/target_detail.cgi?targetID=2077494	558	76	http://www.mirdb.org/cgi-bin/mature_mir.cgi?name=hsa-miR-126-5p	PLEKHH2	130271	pleckstrin homology, MyTH4 and FERM domain containing H2
hsa-miR-126-5p	MIMAT0000444	2077593	http://www.mirdb.org/cgi-bin/target_detail.cgi?targetID=2077593	559	76	http://www.mirdb.org/cgi-bin/mature_mir.cgi?name=hsa-miR-126-5p	BTC	685	betacellulin
hsa-miR-126-5p	MIMAT0000444	2077595	http://www.mirdb.org/cgi-bin/target_detail.cgi?targetID=2077595	560	76	http://www.mirdb.org/cgi-bin/mature_mir.cgi?name=hsa-miR-126-5p	RASSF6	166824	Ras association domain family member 6
hsa-miR-126-5p	MIMAT0000444	2077636	http://www.mirdb.org/cgi-bin/target_detail.cgi?targetID=2077636	561	76	http://www.mirdb.org/cgi-bin/mature_mir.cgi?name=hsa-miR-126-5p	MAP2	4133	microtubule associated protein 2
hsa-miR-126-5p	MIMAT0000444	2077654	http://www.mirdb.org/cgi-bin/target_detail.cgi?targetID=2077654	562	76	http://www.mirdb.org/cgi-bin/mature_mir.cgi?name=hsa-miR-126-5p	PTPN22	26191	protein tyrosine phosphatase, non-receptor type 22
hsa-miR-126-5p	MIMAT0000444	2077656	http://www.mirdb.org/cgi-bin/target_detail.cgi?targetID=2077656	563	76	http://www.mirdb.org/cgi-bin/mature_mir.cgi?name=hsa-miR-126-5p	SMIM11B	102723553	small integral membrane protein 11B
hsa-miR-126-5p	MIMAT0000444	2077731	http://www.mirdb.org/cgi-bin/target_detail.cgi?targetID=2077731	564	76	http://www.mirdb.org/cgi-bin/mature_mir.cgi?name=hsa-miR-126-5p	C10orf126	283080	chromosome 10 open reading frame 126
hsa-miR-126-5p	MIMAT0000444	2077762	http://www.mirdb.org/cgi-bin/target_detail.cgi?targetID=2077762	565	76	http://www.mirdb.org/cgi-bin/mature_mir.cgi?name=hsa-miR-126-5p	HOMEZ	57594	homeobox and leucine zipper encoding
hsa-miR-126-5p	MIMAT0000444	2077929	http://www.mirdb.org/cgi-bin/target_detail.cgi?targetID=2077929	566	76	http://www.mirdb.org/cgi-bin/mature_mir.cgi?name=hsa-miR-126-5p	FBN2	2201	fibrillin 2
hsa-miR-126-5p	MIMAT0000444	2078010	http://www.mirdb.org/cgi-bin/target_detail.cgi?targetID=2078010	567	76	http://www.mirdb.org/cgi-bin/mature_mir.cgi?name=hsa-miR-126-5p	GLIPR1	11010	GLI pathogenesis related 1
hsa-miR-126-5p	MIMAT0000444	2078026	http://www.mirdb.org/cgi-bin/target_detail.cgi?targetID=2078026	568	76	http://www.mirdb.org/cgi-bin/mature_mir.cgi?name=hsa-miR-126-5p	RO60	6738	Ro60, Y RNA binding protein
hsa-miR-126-5p	MIMAT0000444	2078158	http://www.mirdb.org/cgi-bin/target_detail.cgi?targetID=2078158	569	76	http://www.mirdb.org/cgi-bin/mature_mir.cgi?name=hsa-miR-126-5p	ATP1A2	477	ATPase Na+/K+ transporting subunit alpha 2
hsa-miR-126-5p	MIMAT0000444	2078200	http://www.mirdb.org/cgi-bin/target_detail.cgi?targetID=2078200	570	76	http://www.mirdb.org/cgi-bin/mature_mir.cgi?name=hsa-miR-126-5p	CERS6	253782	ceramide synthase 6
hsa-miR-126-5p	MIMAT0000444	2078238	http://www.mirdb.org/cgi-bin/target_detail.cgi?targetID=2078238	571	76	http://www.mirdb.org/cgi-bin/mature_mir.cgi?name=hsa-miR-126-5p	SOX13	9580	SRY-box 13
hsa-miR-126-5p	MIMAT0000444	2078281	http://www.mirdb.org/cgi-bin/target_detail.cgi?targetID=2078281	572	76	http://www.mirdb.org/cgi-bin/mature_mir.cgi?name=hsa-miR-126-5p	C9orf72	203228	chromosome 9 open reading frame 72
hsa-miR-126-5p	MIMAT0000444	2078287	http://www.mirdb.org/cgi-bin/target_detail.cgi?targetID=2078287	573	76	http://www.mirdb.org/cgi-bin/mature_mir.cgi?name=hsa-miR-126-5p	SDHAF3	57001	succinate dehydrogenase complex assembly factor 3
hsa-miR-126-5p	MIMAT0000444	2078450	http://www.mirdb.org/cgi-bin/target_detail.cgi?targetID=2078450	574	76	http://www.mirdb.org/cgi-bin/mature_mir.cgi?name=hsa-miR-126-5p	ZKSCAN4	387032	zinc finger with KRAB and SCAN domains 4
hsa-miR-126-5p	MIMAT0000444	2078470	http://www.mirdb.org/cgi-bin/target_detail.cgi?targetID=2078470	575	76	http://www.mirdb.org/cgi-bin/mature_mir.cgi?name=hsa-miR-126-5p	IL36G	56300	interleukin 36 gamma
hsa-miR-126-5p	MIMAT0000444	2078475	http://www.mirdb.org/cgi-bin/target_detail.cgi?targetID=2078475	576	76	http://www.mirdb.org/cgi-bin/mature_mir.cgi?name=hsa-miR-126-5p	GFRAL	389400	GDNF family receptor alpha like
hsa-miR-126-5p	MIMAT0000444	2078479	http://www.mirdb.org/cgi-bin/target_detail.cgi?targetID=2078479	577	76	http://www.mirdb.org/cgi-bin/mature_mir.cgi?name=hsa-miR-126-5p	TRIL	9865	TLR4 interactor with leucine rich repeats
hsa-miR-126-5p	MIMAT0000444	2078510	http://www.mirdb.org/cgi-bin/target_detail.cgi?targetID=2078510	578	76	http://www.mirdb.org/cgi-bin/mature_mir.cgi?name=hsa-miR-126-5p	GRM7	2917	glutamate metabotropic receptor 7
hsa-miR-126-5p	MIMAT0000444	2078545	http://www.mirdb.org/cgi-bin/target_detail.cgi?targetID=2078545	579	76	http://www.mirdb.org/cgi-bin/mature_mir.cgi?name=hsa-miR-126-5p	SMIM11A	54065	small integral membrane protein 11A
hsa-miR-126-5p	MIMAT0000444	2078601	http://www.mirdb.org/cgi-bin/target_detail.cgi?targetID=2078601	580	76	http://www.mirdb.org/cgi-bin/mature_mir.cgi?name=hsa-miR-126-5p	ZNF148	7707	zinc finger protein 148
hsa-miR-126-5p	MIMAT0000444	2078643	http://www.mirdb.org/cgi-bin/target_detail.cgi?targetID=2078643	581	76	http://www.mirdb.org/cgi-bin/mature_mir.cgi?name=hsa-miR-126-5p	MYBL1	4603	MYB proto-oncogene like 1
hsa-miR-126-5p	MIMAT0000444	2078700	http://www.mirdb.org/cgi-bin/target_detail.cgi?targetID=2078700	582	76	http://www.mirdb.org/cgi-bin/mature_mir.cgi?name=hsa-miR-126-5p	CRLS1	54675	cardiolipin synthase 1
hsa-miR-126-5p	MIMAT0000444	2078716	http://www.mirdb.org/cgi-bin/target_detail.cgi?targetID=2078716	583	76	http://www.mirdb.org/cgi-bin/mature_mir.cgi?name=hsa-miR-126-5p	EIF4A3	9775	eukaryotic translation initiation factor 4A3
hsa-miR-126-5p	MIMAT0000444	2078737	http://www.mirdb.org/cgi-bin/target_detail.cgi?targetID=2078737	584	76	http://www.mirdb.org/cgi-bin/mature_mir.cgi?name=hsa-miR-126-5p	PLEKHB2	55041	pleckstrin homology domain containing B2
hsa-miR-126-5p	MIMAT0000444	2077439	http://www.mirdb.org/cgi-bin/target_detail.cgi?targetID=2077439	585	75	http://www.mirdb.org/cgi-bin/mature_mir.cgi?name=hsa-miR-126-5p	HOOK3	84376	hook microtubule tethering protein 3
hsa-miR-126-5p	MIMAT0000444	2077521	http://www.mirdb.org/cgi-bin/target_detail.cgi?targetID=2077521	586	75	http://www.mirdb.org/cgi-bin/mature_mir.cgi?name=hsa-miR-126-5p	IREB2	3658	iron responsive element binding protein 2
hsa-miR-126-5p	MIMAT0000444	2077530	http://www.mirdb.org/cgi-bin/target_detail.cgi?targetID=2077530	587	75	http://www.mirdb.org/cgi-bin/mature_mir.cgi?name=hsa-miR-126-5p	CIAO2A	84191	cytosolic iron-sulfur assembly component 2A
hsa-miR-126-5p	MIMAT0000444	2077615	http://www.mirdb.org/cgi-bin/target_detail.cgi?targetID=2077615	588	75	http://www.mirdb.org/cgi-bin/mature_mir.cgi?name=hsa-miR-126-5p	TNS2	23371	tensin 2
hsa-miR-126-5p	MIMAT0000444	2077653	http://www.mirdb.org/cgi-bin/target_detail.cgi?targetID=2077653	589	75	http://www.mirdb.org/cgi-bin/mature_mir.cgi?name=hsa-miR-126-5p	TMTC1	83857	transmembrane and tetratricopeptide repeat containing 1
hsa-miR-126-5p	MIMAT0000444	2077662	http://www.mirdb.org/cgi-bin/target_detail.cgi?targetID=2077662	590	75	http://www.mirdb.org/cgi-bin/mature_mir.cgi?name=hsa-miR-126-5p	SS18L1	26039	SS18L1, nBAF chromatin remodeling complex subunit
hsa-miR-126-5p	MIMAT0000444	2077665	http://www.mirdb.org/cgi-bin/target_detail.cgi?targetID=2077665	591	75	http://www.mirdb.org/cgi-bin/mature_mir.cgi?name=hsa-miR-126-5p	EPHA5	2044	EPH receptor A5
hsa-miR-126-5p	MIMAT0000444	2077697	http://www.mirdb.org/cgi-bin/target_detail.cgi?targetID=2077697	592	75	http://www.mirdb.org/cgi-bin/mature_mir.cgi?name=hsa-miR-126-5p	CPED1	79974	cadherin like and PC-esterase domain containing 1
hsa-miR-126-5p	MIMAT0000444	2077758	http://www.mirdb.org/cgi-bin/target_detail.cgi?targetID=2077758	593	75	http://www.mirdb.org/cgi-bin/mature_mir.cgi?name=hsa-miR-126-5p	CDH20	28316	cadherin 20
hsa-miR-126-5p	MIMAT0000444	2077779	http://www.mirdb.org/cgi-bin/target_detail.cgi?targetID=2077779	594	75	http://www.mirdb.org/cgi-bin/mature_mir.cgi?name=hsa-miR-126-5p	MSH4	4438	mutS homolog 4
hsa-miR-126-5p	MIMAT0000444	2077818	http://www.mirdb.org/cgi-bin/target_detail.cgi?targetID=2077818	595	75	http://www.mirdb.org/cgi-bin/mature_mir.cgi?name=hsa-miR-126-5p	MDGA2	161357	MAM domain containing glycosylphosphatidylinositol anchor 2
hsa-miR-126-5p	MIMAT0000444	2077835	http://www.mirdb.org/cgi-bin/target_detail.cgi?targetID=2077835	596	75	http://www.mirdb.org/cgi-bin/mature_mir.cgi?name=hsa-miR-126-5p	FXR1	8087	FMR1 autosomal homolog 1
hsa-miR-126-5p	MIMAT0000444	2077852	http://www.mirdb.org/cgi-bin/target_detail.cgi?targetID=2077852	597	75	http://www.mirdb.org/cgi-bin/mature_mir.cgi?name=hsa-miR-126-5p	GNL1	2794	G protein nucleolar 1 (putative)
hsa-miR-126-5p	MIMAT0000444	2077875	http://www.mirdb.org/cgi-bin/target_detail.cgi?targetID=2077875	598	75	http://www.mirdb.org/cgi-bin/mature_mir.cgi?name=hsa-miR-126-5p	NCK1	4690	NCK adaptor protein 1
hsa-miR-126-5p	MIMAT0000444	2077885	http://www.mirdb.org/cgi-bin/target_detail.cgi?targetID=2077885	599	75	http://www.mirdb.org/cgi-bin/mature_mir.cgi?name=hsa-miR-126-5p	GUCY1A1	2982	guanylate cyclase 1 soluble subunit alpha 1
hsa-miR-126-5p	MIMAT0000444	2077896	http://www.mirdb.org/cgi-bin/target_detail.cgi?targetID=2077896	600	75	http://www.mirdb.org/cgi-bin/mature_mir.cgi?name=hsa-miR-126-5p	HSPA4L	22824	heat shock protein family A (Hsp70) member 4 like
hsa-miR-126-5p	MIMAT0000444	2077902	http://www.mirdb.org/cgi-bin/target_detail.cgi?targetID=2077902	601	75	http://www.mirdb.org/cgi-bin/mature_mir.cgi?name=hsa-miR-126-5p	MARCH3	115123	membrane associated ring-CH-type finger 3
hsa-miR-126-5p	MIMAT0000444	2077973	http://www.mirdb.org/cgi-bin/target_detail.cgi?targetID=2077973	602	75	http://www.mirdb.org/cgi-bin/mature_mir.cgi?name=hsa-miR-126-5p	PPP1R12B	4660	protein phosphatase 1 regulatory subunit 12B
hsa-miR-126-5p	MIMAT0000444	2077983	http://www.mirdb.org/cgi-bin/target_detail.cgi?targetID=2077983	603	75	http://www.mirdb.org/cgi-bin/mature_mir.cgi?name=hsa-miR-126-5p	PDZRN4	29951	PDZ domain containing ring finger 4
hsa-miR-126-5p	MIMAT0000444	2078007	http://www.mirdb.org/cgi-bin/target_detail.cgi?targetID=2078007	604	75	http://www.mirdb.org/cgi-bin/mature_mir.cgi?name=hsa-miR-126-5p	IFT57	55081	intraflagellar transport 57
hsa-miR-126-5p	MIMAT0000444	2078089	http://www.mirdb.org/cgi-bin/target_detail.cgi?targetID=2078089	605	75	http://www.mirdb.org/cgi-bin/mature_mir.cgi?name=hsa-miR-126-5p	GRM5	2915	glutamate metabotropic receptor 5
hsa-miR-126-5p	MIMAT0000444	2078161	http://www.mirdb.org/cgi-bin/target_detail.cgi?targetID=2078161	606	75	http://www.mirdb.org/cgi-bin/mature_mir.cgi?name=hsa-miR-126-5p	KIRREL2	84063	kirre like nephrin family adhesion molecule 2
hsa-miR-126-5p	MIMAT0000444	2078272	http://www.mirdb.org/cgi-bin/target_detail.cgi?targetID=2078272	607	75	http://www.mirdb.org/cgi-bin/mature_mir.cgi?name=hsa-miR-126-5p	ZBTB1	22890	zinc finger and BTB domain containing 1
hsa-miR-126-5p	MIMAT0000444	2078305	http://www.mirdb.org/cgi-bin/target_detail.cgi?targetID=2078305	608	75	http://www.mirdb.org/cgi-bin/mature_mir.cgi?name=hsa-miR-126-5p	POLK	51426	DNA polymerase kappa
hsa-miR-126-5p	MIMAT0000444	2078352	http://www.mirdb.org/cgi-bin/target_detail.cgi?targetID=2078352	609	75	http://www.mirdb.org/cgi-bin/mature_mir.cgi?name=hsa-miR-126-5p	ZNF777	27153	zinc finger protein 777
hsa-miR-126-5p	MIMAT0000444	2078383	http://www.mirdb.org/cgi-bin/target_detail.cgi?targetID=2078383	610	75	http://www.mirdb.org/cgi-bin/mature_mir.cgi?name=hsa-miR-126-5p	TCTN1	79600	tectonic family member 1
hsa-miR-126-5p	MIMAT0000444	2078405	http://www.mirdb.org/cgi-bin/target_detail.cgi?targetID=2078405	611	75	http://www.mirdb.org/cgi-bin/mature_mir.cgi?name=hsa-miR-126-5p	RABGEF1	27342	RAB guanine nucleotide exchange factor 1
hsa-miR-126-5p	MIMAT0000444	2078550	http://www.mirdb.org/cgi-bin/target_detail.cgi?targetID=2078550	612	75	http://www.mirdb.org/cgi-bin/mature_mir.cgi?name=hsa-miR-126-5p	FEM1B	10116	fem-1 homolog B
hsa-miR-126-5p	MIMAT0000444	2078679	http://www.mirdb.org/cgi-bin/target_detail.cgi?targetID=2078679	613	75	http://www.mirdb.org/cgi-bin/mature_mir.cgi?name=hsa-miR-126-5p	PTPN14	5784	protein tyrosine phosphatase, non-receptor type 14
hsa-miR-126-5p	MIMAT0000444	2078680	http://www.mirdb.org/cgi-bin/target_detail.cgi?targetID=2078680	614	75	http://www.mirdb.org/cgi-bin/mature_mir.cgi?name=hsa-miR-126-5p	NUDT7	283927	nudix hydrolase 7
hsa-miR-126-5p	MIMAT0000444	2078685	http://www.mirdb.org/cgi-bin/target_detail.cgi?targetID=2078685	615	75	http://www.mirdb.org/cgi-bin/mature_mir.cgi?name=hsa-miR-126-5p	TTC7B	145567	tetratricopeptide repeat domain 7B
hsa-miR-126-5p	MIMAT0000444	2078712	http://www.mirdb.org/cgi-bin/target_detail.cgi?targetID=2078712	616	75	http://www.mirdb.org/cgi-bin/mature_mir.cgi?name=hsa-miR-126-5p	HELZ	9931	helicase with zinc finger
hsa-miR-126-5p	MIMAT0000444	2077403	http://www.mirdb.org/cgi-bin/target_detail.cgi?targetID=2077403	617	74	http://www.mirdb.org/cgi-bin/mature_mir.cgi?name=hsa-miR-126-5p	MYOZ3	91977	myozenin 3
hsa-miR-126-5p	MIMAT0000444	2077416	http://www.mirdb.org/cgi-bin/target_detail.cgi?targetID=2077416	618	74	http://www.mirdb.org/cgi-bin/mature_mir.cgi?name=hsa-miR-126-5p	SETD5	55209	SET domain containing 5
hsa-miR-126-5p	MIMAT0000444	2077427	http://www.mirdb.org/cgi-bin/target_detail.cgi?targetID=2077427	619	74	http://www.mirdb.org/cgi-bin/mature_mir.cgi?name=hsa-miR-126-5p	GHR	2690	growth hormone receptor
hsa-miR-126-5p	MIMAT0000444	2077448	http://www.mirdb.org/cgi-bin/target_detail.cgi?targetID=2077448	620	74	http://www.mirdb.org/cgi-bin/mature_mir.cgi?name=hsa-miR-126-5p	SMIM8	57150	small integral membrane protein 8
hsa-miR-126-5p	MIMAT0000444	2077458	http://www.mirdb.org/cgi-bin/target_detail.cgi?targetID=2077458	621	74	http://www.mirdb.org/cgi-bin/mature_mir.cgi?name=hsa-miR-126-5p	RBM19	9904	RNA binding motif protein 19
hsa-miR-126-5p	MIMAT0000444	2077461	http://www.mirdb.org/cgi-bin/target_detail.cgi?targetID=2077461	622	74	http://www.mirdb.org/cgi-bin/mature_mir.cgi?name=hsa-miR-126-5p	RPRD1A	55197	regulation of nuclear pre-mRNA domain containing 1A
hsa-miR-126-5p	MIMAT0000444	2077482	http://www.mirdb.org/cgi-bin/target_detail.cgi?targetID=2077482	623	74	http://www.mirdb.org/cgi-bin/mature_mir.cgi?name=hsa-miR-126-5p	FYB1	2533	FYN binding protein 1
hsa-miR-126-5p	MIMAT0000444	2077591	http://www.mirdb.org/cgi-bin/target_detail.cgi?targetID=2077591	624	74	http://www.mirdb.org/cgi-bin/mature_mir.cgi?name=hsa-miR-126-5p	EFCAB7	84455	EF-hand calcium binding domain 7
hsa-miR-126-5p	MIMAT0000444	2077648	http://www.mirdb.org/cgi-bin/target_detail.cgi?targetID=2077648	625	74	http://www.mirdb.org/cgi-bin/mature_mir.cgi?name=hsa-miR-126-5p	PANK3	79646	pantothenate kinase 3
hsa-miR-126-5p	MIMAT0000444	2077708	http://www.mirdb.org/cgi-bin/target_detail.cgi?targetID=2077708	626	74	http://www.mirdb.org/cgi-bin/mature_mir.cgi?name=hsa-miR-126-5p	TSHZ1	10194	teashirt zinc finger homeobox 1
hsa-miR-126-5p	MIMAT0000444	2077761	http://www.mirdb.org/cgi-bin/target_detail.cgi?targetID=2077761	627	74	http://www.mirdb.org/cgi-bin/mature_mir.cgi?name=hsa-miR-126-5p	ZNF197	10168	zinc finger protein 197
hsa-miR-126-5p	MIMAT0000444	2077920	http://www.mirdb.org/cgi-bin/target_detail.cgi?targetID=2077920	628	74	http://www.mirdb.org/cgi-bin/mature_mir.cgi?name=hsa-miR-126-5p	RCN2	5955	reticulocalbin 2
hsa-miR-126-5p	MIMAT0000444	2077934	http://www.mirdb.org/cgi-bin/target_detail.cgi?targetID=2077934	629	74	http://www.mirdb.org/cgi-bin/mature_mir.cgi?name=hsa-miR-126-5p	DIP2B	57609	disco interacting protein 2 homolog B
hsa-miR-126-5p	MIMAT0000444	2077963	http://www.mirdb.org/cgi-bin/target_detail.cgi?targetID=2077963	630	74	http://www.mirdb.org/cgi-bin/mature_mir.cgi?name=hsa-miR-126-5p	ESM1	11082	endothelial cell specific molecule 1
hsa-miR-126-5p	MIMAT0000444	2078153	http://www.mirdb.org/cgi-bin/target_detail.cgi?targetID=2078153	631	74	http://www.mirdb.org/cgi-bin/mature_mir.cgi?name=hsa-miR-126-5p	UBIAD1	29914	UbiA prenyltransferase domain containing 1
hsa-miR-126-5p	MIMAT0000444	2078201	http://www.mirdb.org/cgi-bin/target_detail.cgi?targetID=2078201	632	74	http://www.mirdb.org/cgi-bin/mature_mir.cgi?name=hsa-miR-126-5p	ABHD18	80167	abhydrolase domain containing 18
hsa-miR-126-5p	MIMAT0000444	2078206	http://www.mirdb.org/cgi-bin/target_detail.cgi?targetID=2078206	633	74	http://www.mirdb.org/cgi-bin/mature_mir.cgi?name=hsa-miR-126-5p	E2F7	144455	E2F transcription factor 7
hsa-miR-126-5p	MIMAT0000444	2078313	http://www.mirdb.org/cgi-bin/target_detail.cgi?targetID=2078313	634	74	http://www.mirdb.org/cgi-bin/mature_mir.cgi?name=hsa-miR-126-5p	WIPF2	147179	WAS/WASL interacting protein family member 2
hsa-miR-126-5p	MIMAT0000444	2078398	http://www.mirdb.org/cgi-bin/target_detail.cgi?targetID=2078398	635	74	http://www.mirdb.org/cgi-bin/mature_mir.cgi?name=hsa-miR-126-5p	ZNF208	7757	zinc finger protein 208
hsa-miR-126-5p	MIMAT0000444	2078436	http://www.mirdb.org/cgi-bin/target_detail.cgi?targetID=2078436	636	74	http://www.mirdb.org/cgi-bin/mature_mir.cgi?name=hsa-miR-126-5p	TNFAIP2	7127	TNF alpha induced protein 2
hsa-miR-126-5p	MIMAT0000444	2078504	http://www.mirdb.org/cgi-bin/target_detail.cgi?targetID=2078504	637	74	http://www.mirdb.org/cgi-bin/mature_mir.cgi?name=hsa-miR-126-5p	CHAMP1	283489	chromosome alignment maintaining phosphoprotein 1
hsa-miR-126-5p	MIMAT0000444	2078572	http://www.mirdb.org/cgi-bin/target_detail.cgi?targetID=2078572	638	74	http://www.mirdb.org/cgi-bin/mature_mir.cgi?name=hsa-miR-126-5p	PCDH10	57575	protocadherin 10
hsa-miR-126-5p	MIMAT0000444	2078593	http://www.mirdb.org/cgi-bin/target_detail.cgi?targetID=2078593	639	74	http://www.mirdb.org/cgi-bin/mature_mir.cgi?name=hsa-miR-126-5p	VAPA	9218	VAMP associated protein A
hsa-miR-126-5p	MIMAT0000444	2078619	http://www.mirdb.org/cgi-bin/target_detail.cgi?targetID=2078619	640	74	http://www.mirdb.org/cgi-bin/mature_mir.cgi?name=hsa-miR-126-5p	PF4V1	5197	platelet factor 4 variant 1
hsa-miR-126-5p	MIMAT0000444	2078677	http://www.mirdb.org/cgi-bin/target_detail.cgi?targetID=2078677	641	74	http://www.mirdb.org/cgi-bin/mature_mir.cgi?name=hsa-miR-126-5p	ZNF624	57547	zinc finger protein 624
hsa-miR-126-5p	MIMAT0000444	2078683	http://www.mirdb.org/cgi-bin/target_detail.cgi?targetID=2078683	642	74	http://www.mirdb.org/cgi-bin/mature_mir.cgi?name=hsa-miR-126-5p	ADAMTSL1	92949	ADAMTS like 1
hsa-miR-126-5p	MIMAT0000444	2078708	http://www.mirdb.org/cgi-bin/target_detail.cgi?targetID=2078708	643	74	http://www.mirdb.org/cgi-bin/mature_mir.cgi?name=hsa-miR-126-5p	DDIAS	220042	DNA damage induced apoptosis suppressor
hsa-miR-126-5p	MIMAT0000444	2078714	http://www.mirdb.org/cgi-bin/target_detail.cgi?targetID=2078714	644	74	http://www.mirdb.org/cgi-bin/mature_mir.cgi?name=hsa-miR-126-5p	MYD88	4615	MYD88, innate immune signal transduction adaptor
hsa-miR-126-5p	MIMAT0000444	2078731	http://www.mirdb.org/cgi-bin/target_detail.cgi?targetID=2078731	645	74	http://www.mirdb.org/cgi-bin/mature_mir.cgi?name=hsa-miR-126-5p	ASAH2B	653308	N-acylsphingosine amidohydrolase 2B
hsa-miR-126-5p	MIMAT0000444	2078745	http://www.mirdb.org/cgi-bin/target_detail.cgi?targetID=2078745	646	74	http://www.mirdb.org/cgi-bin/mature_mir.cgi?name=hsa-miR-126-5p	DBF4	10926	DBF4 zinc finger
hsa-miR-126-5p	MIMAT0000444	2078751	http://www.mirdb.org/cgi-bin/target_detail.cgi?targetID=2078751	647	74	http://www.mirdb.org/cgi-bin/mature_mir.cgi?name=hsa-miR-126-5p	PHACTR2	9749	phosphatase and actin regulator 2
hsa-miR-126-5p	MIMAT0000444	2077588	http://www.mirdb.org/cgi-bin/target_detail.cgi?targetID=2077588	648	73	http://www.mirdb.org/cgi-bin/mature_mir.cgi?name=hsa-miR-126-5p	ARHGAP20	57569	Rho GTPase activating protein 20
hsa-miR-126-5p	MIMAT0000444	2077616	http://www.mirdb.org/cgi-bin/target_detail.cgi?targetID=2077616	649	73	http://www.mirdb.org/cgi-bin/mature_mir.cgi?name=hsa-miR-126-5p	DCAF10	79269	DDB1 and CUL4 associated factor 10
hsa-miR-126-5p	MIMAT0000444	2077622	http://www.mirdb.org/cgi-bin/target_detail.cgi?targetID=2077622	650	73	http://www.mirdb.org/cgi-bin/mature_mir.cgi?name=hsa-miR-126-5p	SYT14	255928	synaptotagmin 14
hsa-miR-126-5p	MIMAT0000444	2077724	http://www.mirdb.org/cgi-bin/target_detail.cgi?targetID=2077724	651	73	http://www.mirdb.org/cgi-bin/mature_mir.cgi?name=hsa-miR-126-5p	MRTFB	57496	myocardin related transcription factor B
hsa-miR-126-5p	MIMAT0000444	2077735	http://www.mirdb.org/cgi-bin/target_detail.cgi?targetID=2077735	652	73	http://www.mirdb.org/cgi-bin/mature_mir.cgi?name=hsa-miR-126-5p	WWC1	23286	WW and C2 domain containing 1
hsa-miR-126-5p	MIMAT0000444	2077781	http://www.mirdb.org/cgi-bin/target_detail.cgi?targetID=2077781	653	73	http://www.mirdb.org/cgi-bin/mature_mir.cgi?name=hsa-miR-126-5p	NECAB1	64168	N-terminal EF-hand calcium binding protein 1
hsa-miR-126-5p	MIMAT0000444	2077812	http://www.mirdb.org/cgi-bin/target_detail.cgi?targetID=2077812	654	73	http://www.mirdb.org/cgi-bin/mature_mir.cgi?name=hsa-miR-126-5p	EFCAB11	90141	EF-hand calcium binding domain 11
hsa-miR-126-5p	MIMAT0000444	2077893	http://www.mirdb.org/cgi-bin/target_detail.cgi?targetID=2077893	655	73	http://www.mirdb.org/cgi-bin/mature_mir.cgi?name=hsa-miR-126-5p	EVI2A	2123	ecotropic viral integration site 2A
hsa-miR-126-5p	MIMAT0000444	2078013	http://www.mirdb.org/cgi-bin/target_detail.cgi?targetID=2078013	656	73	http://www.mirdb.org/cgi-bin/mature_mir.cgi?name=hsa-miR-126-5p	EXOC5	10640	exocyst complex component 5
hsa-miR-126-5p	MIMAT0000444	2078115	http://www.mirdb.org/cgi-bin/target_detail.cgi?targetID=2078115	657	73	http://www.mirdb.org/cgi-bin/mature_mir.cgi?name=hsa-miR-126-5p	ASPH	444	aspartate beta-hydroxylase
hsa-miR-126-5p	MIMAT0000444	2078118	http://www.mirdb.org/cgi-bin/target_detail.cgi?targetID=2078118	658	73	http://www.mirdb.org/cgi-bin/mature_mir.cgi?name=hsa-miR-126-5p	SLC25A30	253512	solute carrier family 25 member 30
hsa-miR-126-5p	MIMAT0000444	2078159	http://www.mirdb.org/cgi-bin/target_detail.cgi?targetID=2078159	659	73	http://www.mirdb.org/cgi-bin/mature_mir.cgi?name=hsa-miR-126-5p	SNAI2	6591	snail family transcriptional repressor 2
hsa-miR-126-5p	MIMAT0000444	2078186	http://www.mirdb.org/cgi-bin/target_detail.cgi?targetID=2078186	660	73	http://www.mirdb.org/cgi-bin/mature_mir.cgi?name=hsa-miR-126-5p	SRGAP2B	647135	SLIT-ROBO Rho GTPase activating protein 2B
hsa-miR-126-5p	MIMAT0000444	2078208	http://www.mirdb.org/cgi-bin/target_detail.cgi?targetID=2078208	661	73	http://www.mirdb.org/cgi-bin/mature_mir.cgi?name=hsa-miR-126-5p	ANO5	203859	anoctamin 5
hsa-miR-126-5p	MIMAT0000444	2078252	http://www.mirdb.org/cgi-bin/target_detail.cgi?targetID=2078252	662	73	http://www.mirdb.org/cgi-bin/mature_mir.cgi?name=hsa-miR-126-5p	METTL15	196074	methyltransferase like 15
hsa-miR-126-5p	MIMAT0000444	2078263	http://www.mirdb.org/cgi-bin/target_detail.cgi?targetID=2078263	663	73	http://www.mirdb.org/cgi-bin/mature_mir.cgi?name=hsa-miR-126-5p	DNAJC3	5611	DnaJ heat shock protein family (Hsp40) member C3
hsa-miR-126-5p	MIMAT0000444	2078296	http://www.mirdb.org/cgi-bin/target_detail.cgi?targetID=2078296	664	73	http://www.mirdb.org/cgi-bin/mature_mir.cgi?name=hsa-miR-126-5p	MBOAT1	154141	membrane bound O-acyltransferase domain containing 1
hsa-miR-126-5p	MIMAT0000444	2078316	http://www.mirdb.org/cgi-bin/target_detail.cgi?targetID=2078316	665	73	http://www.mirdb.org/cgi-bin/mature_mir.cgi?name=hsa-miR-126-5p	PUS10	150962	pseudouridine synthase 10
hsa-miR-126-5p	MIMAT0000444	2078483	http://www.mirdb.org/cgi-bin/target_detail.cgi?targetID=2078483	666	73	http://www.mirdb.org/cgi-bin/mature_mir.cgi?name=hsa-miR-126-5p	ANGPTL1	9068	angiopoietin like 1
hsa-miR-126-5p	MIMAT0000444	2078490	http://www.mirdb.org/cgi-bin/target_detail.cgi?targetID=2078490	667	73	http://www.mirdb.org/cgi-bin/mature_mir.cgi?name=hsa-miR-126-5p	JAG1	182	jagged 1
hsa-miR-126-5p	MIMAT0000444	2078546	http://www.mirdb.org/cgi-bin/target_detail.cgi?targetID=2078546	668	73	http://www.mirdb.org/cgi-bin/mature_mir.cgi?name=hsa-miR-126-5p	LRRC55	219527	leucine rich repeat containing 55
hsa-miR-126-5p	MIMAT0000444	2078636	http://www.mirdb.org/cgi-bin/target_detail.cgi?targetID=2078636	669	73	http://www.mirdb.org/cgi-bin/mature_mir.cgi?name=hsa-miR-126-5p	ZNF224	7767	zinc finger protein 224
hsa-miR-126-5p	MIMAT0000444	2078668	http://www.mirdb.org/cgi-bin/target_detail.cgi?targetID=2078668	670	73	http://www.mirdb.org/cgi-bin/mature_mir.cgi?name=hsa-miR-126-5p	SNURF	8926	SNRPN upstream reading frame
hsa-miR-126-5p	MIMAT0000444	2078720	http://www.mirdb.org/cgi-bin/target_detail.cgi?targetID=2078720	671	73	http://www.mirdb.org/cgi-bin/mature_mir.cgi?name=hsa-miR-126-5p	ZNF680	340252	zinc finger protein 680
hsa-miR-126-5p	MIMAT0000444	2077395	http://www.mirdb.org/cgi-bin/target_detail.cgi?targetID=2077395	672	72	http://www.mirdb.org/cgi-bin/mature_mir.cgi?name=hsa-miR-126-5p	PPP2R2B	5521	protein phosphatase 2 regulatory subunit Bbeta
hsa-miR-126-5p	MIMAT0000444	2077434	http://www.mirdb.org/cgi-bin/target_detail.cgi?targetID=2077434	673	72	http://www.mirdb.org/cgi-bin/mature_mir.cgi?name=hsa-miR-126-5p	C3orf80	401097	chromosome 3 open reading frame 80
hsa-miR-126-5p	MIMAT0000444	2077443	http://www.mirdb.org/cgi-bin/target_detail.cgi?targetID=2077443	674	72	http://www.mirdb.org/cgi-bin/mature_mir.cgi?name=hsa-miR-126-5p	LAMTOR3	8649	late endosomal/lysosomal adaptor, MAPK and MTOR activator 3
hsa-miR-126-5p	MIMAT0000444	2077477	http://www.mirdb.org/cgi-bin/target_detail.cgi?targetID=2077477	675	72	http://www.mirdb.org/cgi-bin/mature_mir.cgi?name=hsa-miR-126-5p	DPH6	89978	diphthamine biosynthesis 6
hsa-miR-126-5p	MIMAT0000444	2077559	http://www.mirdb.org/cgi-bin/target_detail.cgi?targetID=2077559	676	72	http://www.mirdb.org/cgi-bin/mature_mir.cgi?name=hsa-miR-126-5p	GCLM	2730	glutamate-cysteine ligase modifier subunit
hsa-miR-126-5p	MIMAT0000444	2077567	http://www.mirdb.org/cgi-bin/target_detail.cgi?targetID=2077567	677	72	http://www.mirdb.org/cgi-bin/mature_mir.cgi?name=hsa-miR-126-5p	NLGN4Y	22829	neuroligin 4 Y-linked
hsa-miR-126-5p	MIMAT0000444	2077575	http://www.mirdb.org/cgi-bin/target_detail.cgi?targetID=2077575	678	72	http://www.mirdb.org/cgi-bin/mature_mir.cgi?name=hsa-miR-126-5p	GJB2	2706	gap junction protein beta 2
hsa-miR-126-5p	MIMAT0000444	2077620	http://www.mirdb.org/cgi-bin/target_detail.cgi?targetID=2077620	679	72	http://www.mirdb.org/cgi-bin/mature_mir.cgi?name=hsa-miR-126-5p	SMIM25	100506115	small integral membrane protein 25
hsa-miR-126-5p	MIMAT0000444	2077645	http://www.mirdb.org/cgi-bin/target_detail.cgi?targetID=2077645	680	72	http://www.mirdb.org/cgi-bin/mature_mir.cgi?name=hsa-miR-126-5p	ITGB3BP	23421	integrin subunit beta 3 binding protein
hsa-miR-126-5p	MIMAT0000444	2077789	http://www.mirdb.org/cgi-bin/target_detail.cgi?targetID=2077789	681	72	http://www.mirdb.org/cgi-bin/mature_mir.cgi?name=hsa-miR-126-5p	PTPRB	5787	protein tyrosine phosphatase, receptor type B
hsa-miR-126-5p	MIMAT0000444	2077897	http://www.mirdb.org/cgi-bin/target_detail.cgi?targetID=2077897	682	72	http://www.mirdb.org/cgi-bin/mature_mir.cgi?name=hsa-miR-126-5p	TGS1	96764	trimethylguanosine synthase 1
hsa-miR-126-5p	MIMAT0000444	2077933	http://www.mirdb.org/cgi-bin/target_detail.cgi?targetID=2077933	683	72	http://www.mirdb.org/cgi-bin/mature_mir.cgi?name=hsa-miR-126-5p	SNX14	57231	sorting nexin 14
hsa-miR-126-5p	MIMAT0000444	2078031	http://www.mirdb.org/cgi-bin/target_detail.cgi?targetID=2078031	684	72	http://www.mirdb.org/cgi-bin/mature_mir.cgi?name=hsa-miR-126-5p	KCNMA1	3778	potassium calcium-activated channel subfamily M alpha 1
hsa-miR-126-5p	MIMAT0000444	2078095	http://www.mirdb.org/cgi-bin/target_detail.cgi?targetID=2078095	685	72	http://www.mirdb.org/cgi-bin/mature_mir.cgi?name=hsa-miR-126-5p	OGT	8473	O-linked N-acetylglucosamine (GlcNAc) transferase
hsa-miR-126-5p	MIMAT0000444	2078224	http://www.mirdb.org/cgi-bin/target_detail.cgi?targetID=2078224	686	72	http://www.mirdb.org/cgi-bin/mature_mir.cgi?name=hsa-miR-126-5p	MPC1	51660	mitochondrial pyruvate carrier 1
hsa-miR-126-5p	MIMAT0000444	2078271	http://www.mirdb.org/cgi-bin/target_detail.cgi?targetID=2078271	687	72	http://www.mirdb.org/cgi-bin/mature_mir.cgi?name=hsa-miR-126-5p	COL12A1	1303	collagen type XII alpha 1 chain
hsa-miR-126-5p	MIMAT0000444	2078292	http://www.mirdb.org/cgi-bin/target_detail.cgi?targetID=2078292	688	72	http://www.mirdb.org/cgi-bin/mature_mir.cgi?name=hsa-miR-126-5p	RUNX1T1	862	RUNX1 translocation partner 1
hsa-miR-126-5p	MIMAT0000444	2078361	http://www.mirdb.org/cgi-bin/target_detail.cgi?targetID=2078361	689	72	http://www.mirdb.org/cgi-bin/mature_mir.cgi?name=hsa-miR-126-5p	DAB2IP	153090	DAB2 interacting protein
hsa-miR-126-5p	MIMAT0000444	2078372	http://www.mirdb.org/cgi-bin/target_detail.cgi?targetID=2078372	690	72	http://www.mirdb.org/cgi-bin/mature_mir.cgi?name=hsa-miR-126-5p	FMO2	2327	flavin containing monooxygenase 2
hsa-miR-126-5p	MIMAT0000444	2078418	http://www.mirdb.org/cgi-bin/target_detail.cgi?targetID=2078418	691	72	http://www.mirdb.org/cgi-bin/mature_mir.cgi?name=hsa-miR-126-5p	AP1G1	164	adaptor related protein complex 1 subunit gamma 1
hsa-miR-126-5p	MIMAT0000444	2078531	http://www.mirdb.org/cgi-bin/target_detail.cgi?targetID=2078531	692	72	http://www.mirdb.org/cgi-bin/mature_mir.cgi?name=hsa-miR-126-5p	TMCO4	255104	transmembrane and coiled-coil domains 4
hsa-miR-126-5p	MIMAT0000444	2078600	http://www.mirdb.org/cgi-bin/target_detail.cgi?targetID=2078600	693	72	http://www.mirdb.org/cgi-bin/mature_mir.cgi?name=hsa-miR-126-5p	BAG3	9531	BCL2 associated athanogene 3
hsa-miR-126-5p	MIMAT0000444	2077464	http://www.mirdb.org/cgi-bin/target_detail.cgi?targetID=2077464	694	71	http://www.mirdb.org/cgi-bin/mature_mir.cgi?name=hsa-miR-126-5p	GPR88	54112	G protein-coupled receptor 88
hsa-miR-126-5p	MIMAT0000444	2077549	http://www.mirdb.org/cgi-bin/target_detail.cgi?targetID=2077549	695	71	http://www.mirdb.org/cgi-bin/mature_mir.cgi?name=hsa-miR-126-5p	COBLL1	22837	cordon-bleu WH2 repeat protein like 1
hsa-miR-126-5p	MIMAT0000444	2077571	http://www.mirdb.org/cgi-bin/target_detail.cgi?targetID=2077571	696	71	http://www.mirdb.org/cgi-bin/mature_mir.cgi?name=hsa-miR-126-5p	BARD1	580	BRCA1 associated RING domain 1
hsa-miR-126-5p	MIMAT0000444	2077572	http://www.mirdb.org/cgi-bin/target_detail.cgi?targetID=2077572	697	71	http://www.mirdb.org/cgi-bin/mature_mir.cgi?name=hsa-miR-126-5p	ABRA	137735	actin binding Rho activating protein
hsa-miR-126-5p	MIMAT0000444	2077606	http://www.mirdb.org/cgi-bin/target_detail.cgi?targetID=2077606	698	71	http://www.mirdb.org/cgi-bin/mature_mir.cgi?name=hsa-miR-126-5p	CHCHD3	54927	coiled-coil-helix-coiled-coil-helix domain containing 3
hsa-miR-126-5p	MIMAT0000444	2077641	http://www.mirdb.org/cgi-bin/target_detail.cgi?targetID=2077641	699	71	http://www.mirdb.org/cgi-bin/mature_mir.cgi?name=hsa-miR-126-5p	HRH4	59340	histamine receptor H4
hsa-miR-126-5p	MIMAT0000444	2077671	http://www.mirdb.org/cgi-bin/target_detail.cgi?targetID=2077671	700	71	http://www.mirdb.org/cgi-bin/mature_mir.cgi?name=hsa-miR-126-5p	ADAMTS6	11174	ADAM metallopeptidase with thrombospondin type 1 motif 6
hsa-miR-126-5p	MIMAT0000444	2077747	http://www.mirdb.org/cgi-bin/target_detail.cgi?targetID=2077747	701	71	http://www.mirdb.org/cgi-bin/mature_mir.cgi?name=hsa-miR-126-5p	ZNF354C	30832	zinc finger protein 354C
hsa-miR-126-5p	MIMAT0000444	2077755	http://www.mirdb.org/cgi-bin/target_detail.cgi?targetID=2077755	702	71	http://www.mirdb.org/cgi-bin/mature_mir.cgi?name=hsa-miR-126-5p	ZNF407	55628	zinc finger protein 407
hsa-miR-126-5p	MIMAT0000444	2077774	http://www.mirdb.org/cgi-bin/target_detail.cgi?targetID=2077774	703	71	http://www.mirdb.org/cgi-bin/mature_mir.cgi?name=hsa-miR-126-5p	ANK3	288	ankyrin 3
hsa-miR-126-5p	MIMAT0000444	2077780	http://www.mirdb.org/cgi-bin/target_detail.cgi?targetID=2077780	704	71	http://www.mirdb.org/cgi-bin/mature_mir.cgi?name=hsa-miR-126-5p	EBPL	84650	EBP like
hsa-miR-126-5p	MIMAT0000444	2077802	http://www.mirdb.org/cgi-bin/target_detail.cgi?targetID=2077802	705	71	http://www.mirdb.org/cgi-bin/mature_mir.cgi?name=hsa-miR-126-5p	LDB1	8861	LIM domain binding 1
hsa-miR-126-5p	MIMAT0000444	2077814	http://www.mirdb.org/cgi-bin/target_detail.cgi?targetID=2077814	706	71	http://www.mirdb.org/cgi-bin/mature_mir.cgi?name=hsa-miR-126-5p	C2	717	complement C2
hsa-miR-126-5p	MIMAT0000444	2077822	http://www.mirdb.org/cgi-bin/target_detail.cgi?targetID=2077822	707	71	http://www.mirdb.org/cgi-bin/mature_mir.cgi?name=hsa-miR-126-5p	RBM26	64062	RNA binding motif protein 26
hsa-miR-126-5p	MIMAT0000444	2077876	http://www.mirdb.org/cgi-bin/target_detail.cgi?targetID=2077876	708	71	http://www.mirdb.org/cgi-bin/mature_mir.cgi?name=hsa-miR-126-5p	SREK1	140890	splicing regulatory glutamic acid and lysine rich protein 1
hsa-miR-126-5p	MIMAT0000444	2077881	http://www.mirdb.org/cgi-bin/target_detail.cgi?targetID=2077881	709	71	http://www.mirdb.org/cgi-bin/mature_mir.cgi?name=hsa-miR-126-5p	AGTR2	186	angiotensin II receptor type 2
hsa-miR-126-5p	MIMAT0000444	2077914	http://www.mirdb.org/cgi-bin/target_detail.cgi?targetID=2077914	710	71	http://www.mirdb.org/cgi-bin/mature_mir.cgi?name=hsa-miR-126-5p	STC1	6781	stanniocalcin 1
hsa-miR-126-5p	MIMAT0000444	2077937	http://www.mirdb.org/cgi-bin/target_detail.cgi?targetID=2077937	711	71	http://www.mirdb.org/cgi-bin/mature_mir.cgi?name=hsa-miR-126-5p	CHD1L	9557	chromodomain helicase DNA binding protein 1 like
hsa-miR-126-5p	MIMAT0000444	2077960	http://www.mirdb.org/cgi-bin/target_detail.cgi?targetID=2077960	712	71	http://www.mirdb.org/cgi-bin/mature_mir.cgi?name=hsa-miR-126-5p	TSG101	7251	tumor susceptibility 101
hsa-miR-126-5p	MIMAT0000444	2077979	http://www.mirdb.org/cgi-bin/target_detail.cgi?targetID=2077979	713	71	http://www.mirdb.org/cgi-bin/mature_mir.cgi?name=hsa-miR-126-5p	SPOUT1	51490	SPOUT domain containing methyltransferase 1
hsa-miR-126-5p	MIMAT0000444	2077992	http://www.mirdb.org/cgi-bin/target_detail.cgi?targetID=2077992	714	71	http://www.mirdb.org/cgi-bin/mature_mir.cgi?name=hsa-miR-126-5p	MIPOL1	145282	mirror-image polydactyly 1
hsa-miR-126-5p	MIMAT0000444	2078042	http://www.mirdb.org/cgi-bin/target_detail.cgi?targetID=2078042	715	71	http://www.mirdb.org/cgi-bin/mature_mir.cgi?name=hsa-miR-126-5p	ATG3	64422	autophagy related 3
hsa-miR-126-5p	MIMAT0000444	2078099	http://www.mirdb.org/cgi-bin/target_detail.cgi?targetID=2078099	716	71	http://www.mirdb.org/cgi-bin/mature_mir.cgi?name=hsa-miR-126-5p	SPATA6	54558	spermatogenesis associated 6
hsa-miR-126-5p	MIMAT0000444	2078128	http://www.mirdb.org/cgi-bin/target_detail.cgi?targetID=2078128	717	71	http://www.mirdb.org/cgi-bin/mature_mir.cgi?name=hsa-miR-126-5p	RAB11FIP2	22841	RAB11 family interacting protein 2
hsa-miR-126-5p	MIMAT0000444	2078175	http://www.mirdb.org/cgi-bin/target_detail.cgi?targetID=2078175	718	71	http://www.mirdb.org/cgi-bin/mature_mir.cgi?name=hsa-miR-126-5p	DOCK7	85440	dedicator of cytokinesis 7
hsa-miR-126-5p	MIMAT0000444	2078203	http://www.mirdb.org/cgi-bin/target_detail.cgi?targetID=2078203	719	71	http://www.mirdb.org/cgi-bin/mature_mir.cgi?name=hsa-miR-126-5p	BRAF	673	B-Raf proto-oncogene, serine/threonine kinase
hsa-miR-126-5p	MIMAT0000444	2078278	http://www.mirdb.org/cgi-bin/target_detail.cgi?targetID=2078278	720	71	http://www.mirdb.org/cgi-bin/mature_mir.cgi?name=hsa-miR-126-5p	MCTS1	28985	MCTS1, re-initiation and release factor
hsa-miR-126-5p	MIMAT0000444	2078563	http://www.mirdb.org/cgi-bin/target_detail.cgi?targetID=2078563	721	71	http://www.mirdb.org/cgi-bin/mature_mir.cgi?name=hsa-miR-126-5p	TRAPPC13	80006	trafficking protein particle complex 13
hsa-miR-126-5p	MIMAT0000444	2078656	http://www.mirdb.org/cgi-bin/target_detail.cgi?targetID=2078656	722	71	http://www.mirdb.org/cgi-bin/mature_mir.cgi?name=hsa-miR-126-5p	PCSK2	5126	proprotein convertase subtilisin/kexin type 2
hsa-miR-126-5p	MIMAT0000444	2078665	http://www.mirdb.org/cgi-bin/target_detail.cgi?targetID=2078665	723	71	http://www.mirdb.org/cgi-bin/mature_mir.cgi?name=hsa-miR-126-5p	PCLO	27445	piccolo presynaptic cytomatrix protein
hsa-miR-126-5p	MIMAT0000444	2078670	http://www.mirdb.org/cgi-bin/target_detail.cgi?targetID=2078670	724	71	http://www.mirdb.org/cgi-bin/mature_mir.cgi?name=hsa-miR-126-5p	SCAP	22937	SREBF chaperone
hsa-miR-126-5p	MIMAT0000444	2077562	http://www.mirdb.org/cgi-bin/target_detail.cgi?targetID=2077562	725	70	http://www.mirdb.org/cgi-bin/mature_mir.cgi?name=hsa-miR-126-5p	SLC7A4	6545	solute carrier family 7 member 4
hsa-miR-126-5p	MIMAT0000444	2077602	http://www.mirdb.org/cgi-bin/target_detail.cgi?targetID=2077602	726	70	http://www.mirdb.org/cgi-bin/mature_mir.cgi?name=hsa-miR-126-5p	PALM2	114299	paralemmin 2
hsa-miR-126-5p	MIMAT0000444	2077675	http://www.mirdb.org/cgi-bin/target_detail.cgi?targetID=2077675	727	70	http://www.mirdb.org/cgi-bin/mature_mir.cgi?name=hsa-miR-126-5p	ALDH1L2	160428	aldehyde dehydrogenase 1 family member L2
hsa-miR-126-5p	MIMAT0000444	2077704	http://www.mirdb.org/cgi-bin/target_detail.cgi?targetID=2077704	728	70	http://www.mirdb.org/cgi-bin/mature_mir.cgi?name=hsa-miR-126-5p	AKIRIN1	79647	akirin 1
hsa-miR-126-5p	MIMAT0000444	2077760	http://www.mirdb.org/cgi-bin/target_detail.cgi?targetID=2077760	729	70	http://www.mirdb.org/cgi-bin/mature_mir.cgi?name=hsa-miR-126-5p	MRPL57	78988	mitochondrial ribosomal protein L57
hsa-miR-126-5p	MIMAT0000444	2077891	http://www.mirdb.org/cgi-bin/target_detail.cgi?targetID=2077891	730	70	http://www.mirdb.org/cgi-bin/mature_mir.cgi?name=hsa-miR-126-5p	POU2F1	5451	POU class 2 homeobox 1
hsa-miR-126-5p	MIMAT0000444	2077908	http://www.mirdb.org/cgi-bin/target_detail.cgi?targetID=2077908	731	70	http://www.mirdb.org/cgi-bin/mature_mir.cgi?name=hsa-miR-126-5p	AASS	10157	aminoadipate-semialdehyde synthase
hsa-miR-126-5p	MIMAT0000444	2077928	http://www.mirdb.org/cgi-bin/target_detail.cgi?targetID=2077928	732	70	http://www.mirdb.org/cgi-bin/mature_mir.cgi?name=hsa-miR-126-5p	CALCRL	10203	calcitonin receptor like receptor
hsa-miR-126-5p	MIMAT0000444	2077982	http://www.mirdb.org/cgi-bin/target_detail.cgi?targetID=2077982	733	70	http://www.mirdb.org/cgi-bin/mature_mir.cgi?name=hsa-miR-126-5p	CNEP1R1	255919	CTD nuclear envelope phosphatase 1 regulatory subunit 1
hsa-miR-126-5p	MIMAT0000444	2078093	http://www.mirdb.org/cgi-bin/target_detail.cgi?targetID=2078093	734	70	http://www.mirdb.org/cgi-bin/mature_mir.cgi?name=hsa-miR-126-5p	RAB22A	57403	RAB22A, member RAS oncogene family
hsa-miR-126-5p	MIMAT0000444	2078110	http://www.mirdb.org/cgi-bin/target_detail.cgi?targetID=2078110	735	70	http://www.mirdb.org/cgi-bin/mature_mir.cgi?name=hsa-miR-126-5p	DNAH5	1767	dynein axonemal heavy chain 5
hsa-miR-126-5p	MIMAT0000444	2078228	http://www.mirdb.org/cgi-bin/target_detail.cgi?targetID=2078228	736	70	http://www.mirdb.org/cgi-bin/mature_mir.cgi?name=hsa-miR-126-5p	PCSK5	5125	proprotein convertase subtilisin/kexin type 5
hsa-miR-126-5p	MIMAT0000444	2078234	http://www.mirdb.org/cgi-bin/target_detail.cgi?targetID=2078234	737	70	http://www.mirdb.org/cgi-bin/mature_mir.cgi?name=hsa-miR-126-5p	PPAT	5471	phosphoribosyl pyrophosphate amidotransferase
hsa-miR-126-5p	MIMAT0000444	2078338	http://www.mirdb.org/cgi-bin/target_detail.cgi?targetID=2078338	738	70	http://www.mirdb.org/cgi-bin/mature_mir.cgi?name=hsa-miR-126-5p	NR3C1	2908	nuclear receptor subfamily 3 group C member 1
hsa-miR-126-5p	MIMAT0000444	2078395	http://www.mirdb.org/cgi-bin/target_detail.cgi?targetID=2078395	739	70	http://www.mirdb.org/cgi-bin/mature_mir.cgi?name=hsa-miR-126-5p	GLCE	26035	glucuronic acid epimerase
hsa-miR-126-5p	MIMAT0000444	2078476	http://www.mirdb.org/cgi-bin/target_detail.cgi?targetID=2078476	740	70	http://www.mirdb.org/cgi-bin/mature_mir.cgi?name=hsa-miR-126-5p	NEUROG2	63973	neurogenin 2
hsa-miR-126-5p	MIMAT0000444	2078478	http://www.mirdb.org/cgi-bin/target_detail.cgi?targetID=2078478	741	70	http://www.mirdb.org/cgi-bin/mature_mir.cgi?name=hsa-miR-126-5p	RC3H1	149041	ring finger and CCCH-type domains 1
hsa-miR-126-5p	MIMAT0000444	2078549	http://www.mirdb.org/cgi-bin/target_detail.cgi?targetID=2078549	742	70	http://www.mirdb.org/cgi-bin/mature_mir.cgi?name=hsa-miR-126-5p	PTPN11	5781	protein tyrosine phosphatase, non-receptor type 11
hsa-miR-126-5p	MIMAT0000444	2078611	http://www.mirdb.org/cgi-bin/target_detail.cgi?targetID=2078611	743	70	http://www.mirdb.org/cgi-bin/mature_mir.cgi?name=hsa-miR-126-5p	MCM5	4174	minichromosome maintenance complex component 5
hsa-miR-126-5p	MIMAT0000444	2078630	http://www.mirdb.org/cgi-bin/target_detail.cgi?targetID=2078630	744	70	http://www.mirdb.org/cgi-bin/mature_mir.cgi?name=hsa-miR-126-5p	CCDC179	100500938	coiled-coil domain containing 179
hsa-miR-126-5p	MIMAT0000444	2078647	http://www.mirdb.org/cgi-bin/target_detail.cgi?targetID=2078647	745	70	http://www.mirdb.org/cgi-bin/mature_mir.cgi?name=hsa-miR-126-5p	TTC9	23508	tetratricopeptide repeat domain 9
hsa-miR-126-5p	MIMAT0000444	2078674	http://www.mirdb.org/cgi-bin/target_detail.cgi?targetID=2078674	746	70	http://www.mirdb.org/cgi-bin/mature_mir.cgi?name=hsa-miR-126-5p	GPATCH8	23131	G-patch domain containing 8
hsa-miR-126-5p	MIMAT0000444	2078689	http://www.mirdb.org/cgi-bin/target_detail.cgi?targetID=2078689	747	70	http://www.mirdb.org/cgi-bin/mature_mir.cgi?name=hsa-miR-126-5p	CDYL2	124359	chromodomain Y like 2
hsa-miR-126-5p	MIMAT0000444	2077412	http://www.mirdb.org/cgi-bin/target_detail.cgi?targetID=2077412	748	69	http://www.mirdb.org/cgi-bin/mature_mir.cgi?name=hsa-miR-126-5p	CLEC19A	728276	C-type lectin domain containing 19A
hsa-miR-126-5p	MIMAT0000444	2077436	http://www.mirdb.org/cgi-bin/target_detail.cgi?targetID=2077436	749	69	http://www.mirdb.org/cgi-bin/mature_mir.cgi?name=hsa-miR-126-5p	SLC33A1	9197	solute carrier family 33 member 1
hsa-miR-126-5p	MIMAT0000444	2077544	http://www.mirdb.org/cgi-bin/target_detail.cgi?targetID=2077544	750	69	http://www.mirdb.org/cgi-bin/mature_mir.cgi?name=hsa-miR-126-5p	KIAA0355	9710	KIAA0355
hsa-miR-126-5p	MIMAT0000444	2077596	http://www.mirdb.org/cgi-bin/target_detail.cgi?targetID=2077596	751	69	http://www.mirdb.org/cgi-bin/mature_mir.cgi?name=hsa-miR-126-5p	EEF1AKMT2	399818	EEF1A lysine methyltransferase 2
hsa-miR-126-5p	MIMAT0000444	2077611	http://www.mirdb.org/cgi-bin/target_detail.cgi?targetID=2077611	752	69	http://www.mirdb.org/cgi-bin/mature_mir.cgi?name=hsa-miR-126-5p	TCEANC2	127428	transcription elongation factor A N-terminal and central domain containing 2
hsa-miR-126-5p	MIMAT0000444	2077634	http://www.mirdb.org/cgi-bin/target_detail.cgi?targetID=2077634	753	69	http://www.mirdb.org/cgi-bin/mature_mir.cgi?name=hsa-miR-126-5p	TET1	80312	tet methylcytosine dioxygenase 1
hsa-miR-126-5p	MIMAT0000444	2077649	http://www.mirdb.org/cgi-bin/target_detail.cgi?targetID=2077649	754	69	http://www.mirdb.org/cgi-bin/mature_mir.cgi?name=hsa-miR-126-5p	NDUFA5	4698	NADH:ubiquinone oxidoreductase subunit A5
hsa-miR-126-5p	MIMAT0000444	2077809	http://www.mirdb.org/cgi-bin/target_detail.cgi?targetID=2077809	755	69	http://www.mirdb.org/cgi-bin/mature_mir.cgi?name=hsa-miR-126-5p	DYNLT3	6990	dynein light chain Tctex-type 3
hsa-miR-126-5p	MIMAT0000444	2077917	http://www.mirdb.org/cgi-bin/target_detail.cgi?targetID=2077917	756	69	http://www.mirdb.org/cgi-bin/mature_mir.cgi?name=hsa-miR-126-5p	LRP1	4035	LDL receptor related protein 1
hsa-miR-126-5p	MIMAT0000444	2078025	http://www.mirdb.org/cgi-bin/target_detail.cgi?targetID=2078025	757	69	http://www.mirdb.org/cgi-bin/mature_mir.cgi?name=hsa-miR-126-5p	ZC3H12B	340554	zinc finger CCCH-type containing 12B
hsa-miR-126-5p	MIMAT0000444	2078092	http://www.mirdb.org/cgi-bin/target_detail.cgi?targetID=2078092	758	69	http://www.mirdb.org/cgi-bin/mature_mir.cgi?name=hsa-miR-126-5p	ZFC3H1	196441	zinc finger C3H1-type containing
hsa-miR-126-5p	MIMAT0000444	2078138	http://www.mirdb.org/cgi-bin/target_detail.cgi?targetID=2078138	759	69	http://www.mirdb.org/cgi-bin/mature_mir.cgi?name=hsa-miR-126-5p	USP45	85015	ubiquitin specific peptidase 45
hsa-miR-126-5p	MIMAT0000444	2078406	http://www.mirdb.org/cgi-bin/target_detail.cgi?targetID=2078406	760	69	http://www.mirdb.org/cgi-bin/mature_mir.cgi?name=hsa-miR-126-5p	TNIK	23043	TRAF2 and NCK interacting kinase
hsa-miR-126-5p	MIMAT0000444	2078426	http://www.mirdb.org/cgi-bin/target_detail.cgi?targetID=2078426	761	69	http://www.mirdb.org/cgi-bin/mature_mir.cgi?name=hsa-miR-126-5p	RHOBTB3	22836	Rho related BTB domain containing 3
hsa-miR-126-5p	MIMAT0000444	2078521	http://www.mirdb.org/cgi-bin/target_detail.cgi?targetID=2078521	762	69	http://www.mirdb.org/cgi-bin/mature_mir.cgi?name=hsa-miR-126-5p	DISC1	27185	DISC1 scaffold protein
hsa-miR-126-5p	MIMAT0000444	2078608	http://www.mirdb.org/cgi-bin/target_detail.cgi?targetID=2078608	763	69	http://www.mirdb.org/cgi-bin/mature_mir.cgi?name=hsa-miR-126-5p	PLA2G12A	81579	phospholipase A2 group XIIA
hsa-miR-126-5p	MIMAT0000444	2078618	http://www.mirdb.org/cgi-bin/target_detail.cgi?targetID=2078618	764	69	http://www.mirdb.org/cgi-bin/mature_mir.cgi?name=hsa-miR-126-5p	ANKIB1	54467	ankyrin repeat and IBR domain containing 1
hsa-miR-126-5p	MIMAT0000444	2078710	http://www.mirdb.org/cgi-bin/target_detail.cgi?targetID=2078710	765	69	http://www.mirdb.org/cgi-bin/mature_mir.cgi?name=hsa-miR-126-5p	FZD3	7976	frizzled class receptor 3
hsa-miR-126-5p	MIMAT0000444	2077481	http://www.mirdb.org/cgi-bin/target_detail.cgi?targetID=2077481	766	68	http://www.mirdb.org/cgi-bin/mature_mir.cgi?name=hsa-miR-126-5p	KIF13A	63971	kinesin family member 13A
hsa-miR-126-5p	MIMAT0000444	2077519	http://www.mirdb.org/cgi-bin/target_detail.cgi?targetID=2077519	767	68	http://www.mirdb.org/cgi-bin/mature_mir.cgi?name=hsa-miR-126-5p	NOX1	27035	NADPH oxidase 1
hsa-miR-126-5p	MIMAT0000444	2077525	http://www.mirdb.org/cgi-bin/target_detail.cgi?targetID=2077525	768	68	http://www.mirdb.org/cgi-bin/mature_mir.cgi?name=hsa-miR-126-5p	HNRNPU	3192	heterogeneous nuclear ribonucleoprotein U
hsa-miR-126-5p	MIMAT0000444	2077535	http://www.mirdb.org/cgi-bin/target_detail.cgi?targetID=2077535	769	68	http://www.mirdb.org/cgi-bin/mature_mir.cgi?name=hsa-miR-126-5p	CRIPT	9419	CXXC repeat containing interactor of PDZ3 domain
hsa-miR-126-5p	MIMAT0000444	2077617	http://www.mirdb.org/cgi-bin/target_detail.cgi?targetID=2077617	770	68	http://www.mirdb.org/cgi-bin/mature_mir.cgi?name=hsa-miR-126-5p	DTWD2	285605	DTW domain containing 2
hsa-miR-126-5p	MIMAT0000444	2077669	http://www.mirdb.org/cgi-bin/target_detail.cgi?targetID=2077669	771	68	http://www.mirdb.org/cgi-bin/mature_mir.cgi?name=hsa-miR-126-5p	LOC100144595	100144595	uncharacterized LOC100144595
hsa-miR-126-5p	MIMAT0000444	2077733	http://www.mirdb.org/cgi-bin/target_detail.cgi?targetID=2077733	772	68	http://www.mirdb.org/cgi-bin/mature_mir.cgi?name=hsa-miR-126-5p	SELENOI	85465	selenoprotein I
hsa-miR-126-5p	MIMAT0000444	2077746	http://www.mirdb.org/cgi-bin/target_detail.cgi?targetID=2077746	773	68	http://www.mirdb.org/cgi-bin/mature_mir.cgi?name=hsa-miR-126-5p	IL1F10	84639	interleukin 1 family member 10
hsa-miR-126-5p	MIMAT0000444	2077813	http://www.mirdb.org/cgi-bin/target_detail.cgi?targetID=2077813	774	68	http://www.mirdb.org/cgi-bin/mature_mir.cgi?name=hsa-miR-126-5p	TMEM64	169200	transmembrane protein 64
hsa-miR-126-5p	MIMAT0000444	2077837	http://www.mirdb.org/cgi-bin/target_detail.cgi?targetID=2077837	775	68	http://www.mirdb.org/cgi-bin/mature_mir.cgi?name=hsa-miR-126-5p	NFIB	4781	nuclear factor I B
hsa-miR-126-5p	MIMAT0000444	2077839	http://www.mirdb.org/cgi-bin/target_detail.cgi?targetID=2077839	776	68	http://www.mirdb.org/cgi-bin/mature_mir.cgi?name=hsa-miR-126-5p	CR1	1378	complement C3b/C4b receptor 1 (Knops blood group)
hsa-miR-126-5p	MIMAT0000444	2077847	http://www.mirdb.org/cgi-bin/target_detail.cgi?targetID=2077847	777	68	http://www.mirdb.org/cgi-bin/mature_mir.cgi?name=hsa-miR-126-5p	LPIN2	9663	lipin 2
hsa-miR-126-5p	MIMAT0000444	2077882	http://www.mirdb.org/cgi-bin/target_detail.cgi?targetID=2077882	778	68	http://www.mirdb.org/cgi-bin/mature_mir.cgi?name=hsa-miR-126-5p	CCDC88A	55704	coiled-coil domain containing 88A
hsa-miR-126-5p	MIMAT0000444	2077923	http://www.mirdb.org/cgi-bin/target_detail.cgi?targetID=2077923	779	68	http://www.mirdb.org/cgi-bin/mature_mir.cgi?name=hsa-miR-126-5p	ELOVL2	54898	ELOVL fatty acid elongase 2
hsa-miR-126-5p	MIMAT0000444	2077958	http://www.mirdb.org/cgi-bin/target_detail.cgi?targetID=2077958	780	68	http://www.mirdb.org/cgi-bin/mature_mir.cgi?name=hsa-miR-126-5p	ZBTB7B	51043	zinc finger and BTB domain containing 7B
hsa-miR-126-5p	MIMAT0000444	2078046	http://www.mirdb.org/cgi-bin/target_detail.cgi?targetID=2078046	781	68	http://www.mirdb.org/cgi-bin/mature_mir.cgi?name=hsa-miR-126-5p	TIMM29	90580	translocase of inner mitochondrial membrane 29
hsa-miR-126-5p	MIMAT0000444	2078151	http://www.mirdb.org/cgi-bin/target_detail.cgi?targetID=2078151	782	68	http://www.mirdb.org/cgi-bin/mature_mir.cgi?name=hsa-miR-126-5p	ZNF280D	54816	zinc finger protein 280D
hsa-miR-126-5p	MIMAT0000444	2078166	http://www.mirdb.org/cgi-bin/target_detail.cgi?targetID=2078166	783	68	http://www.mirdb.org/cgi-bin/mature_mir.cgi?name=hsa-miR-126-5p	FLT1	2321	fms related tyrosine kinase 1
hsa-miR-126-5p	MIMAT0000444	2078250	http://www.mirdb.org/cgi-bin/target_detail.cgi?targetID=2078250	784	68	http://www.mirdb.org/cgi-bin/mature_mir.cgi?name=hsa-miR-126-5p	EPB41L4B	54566	erythrocyte membrane protein band 4.1 like 4B
hsa-miR-126-5p	MIMAT0000444	2078275	http://www.mirdb.org/cgi-bin/target_detail.cgi?targetID=2078275	785	68	http://www.mirdb.org/cgi-bin/mature_mir.cgi?name=hsa-miR-126-5p	PPIL6	285755	peptidylprolyl isomerase like 6
hsa-miR-126-5p	MIMAT0000444	2078327	http://www.mirdb.org/cgi-bin/target_detail.cgi?targetID=2078327	786	68	http://www.mirdb.org/cgi-bin/mature_mir.cgi?name=hsa-miR-126-5p	FGF1	2246	fibroblast growth factor 1
hsa-miR-126-5p	MIMAT0000444	2078365	http://www.mirdb.org/cgi-bin/target_detail.cgi?targetID=2078365	787	68	http://www.mirdb.org/cgi-bin/mature_mir.cgi?name=hsa-miR-126-5p	SLC25A12	8604	solute carrier family 25 member 12
hsa-miR-126-5p	MIMAT0000444	2078425	http://www.mirdb.org/cgi-bin/target_detail.cgi?targetID=2078425	788	68	http://www.mirdb.org/cgi-bin/mature_mir.cgi?name=hsa-miR-126-5p	RAPGEF3	10411	Rap guanine nucleotide exchange factor 3
hsa-miR-126-5p	MIMAT0000444	2078430	http://www.mirdb.org/cgi-bin/target_detail.cgi?targetID=2078430	789	68	http://www.mirdb.org/cgi-bin/mature_mir.cgi?name=hsa-miR-126-5p	FMN2	56776	formin 2
hsa-miR-126-5p	MIMAT0000444	2078432	http://www.mirdb.org/cgi-bin/target_detail.cgi?targetID=2078432	790	68	http://www.mirdb.org/cgi-bin/mature_mir.cgi?name=hsa-miR-126-5p	REEP3	221035	receptor accessory protein 3
hsa-miR-126-5p	MIMAT0000444	2078455	http://www.mirdb.org/cgi-bin/target_detail.cgi?targetID=2078455	791	68	http://www.mirdb.org/cgi-bin/mature_mir.cgi?name=hsa-miR-126-5p	SLCO6A1	133482	solute carrier organic anion transporter family member 6A1
hsa-miR-126-5p	MIMAT0000444	2078735	http://www.mirdb.org/cgi-bin/target_detail.cgi?targetID=2078735	792	68	http://www.mirdb.org/cgi-bin/mature_mir.cgi?name=hsa-miR-126-5p	ST6GALNAC5	81849	ST6 N-acetylgalactosaminide alpha-2,6-sialyltransferase 5
hsa-miR-126-5p	MIMAT0000444	2077501	http://www.mirdb.org/cgi-bin/target_detail.cgi?targetID=2077501	793	67	http://www.mirdb.org/cgi-bin/mature_mir.cgi?name=hsa-miR-126-5p	TMEM19	55266	transmembrane protein 19
hsa-miR-126-5p	MIMAT0000444	2077574	http://www.mirdb.org/cgi-bin/target_detail.cgi?targetID=2077574	794	67	http://www.mirdb.org/cgi-bin/mature_mir.cgi?name=hsa-miR-126-5p	ODF2L	57489	outer dense fiber of sperm tails 2 like
hsa-miR-126-5p	MIMAT0000444	2077670	http://www.mirdb.org/cgi-bin/target_detail.cgi?targetID=2077670	795	67	http://www.mirdb.org/cgi-bin/mature_mir.cgi?name=hsa-miR-126-5p	SPCS3	60559	signal peptidase complex subunit 3
hsa-miR-126-5p	MIMAT0000444	2077740	http://www.mirdb.org/cgi-bin/target_detail.cgi?targetID=2077740	796	67	http://www.mirdb.org/cgi-bin/mature_mir.cgi?name=hsa-miR-126-5p	RGPD4	285190	RANBP2-like and GRIP domain containing 4
hsa-miR-126-5p	MIMAT0000444	2077860	http://www.mirdb.org/cgi-bin/target_detail.cgi?targetID=2077860	797	67	http://www.mirdb.org/cgi-bin/mature_mir.cgi?name=hsa-miR-126-5p	HBP1	26959	HMG-box transcription factor 1
hsa-miR-126-5p	MIMAT0000444	2077870	http://www.mirdb.org/cgi-bin/target_detail.cgi?targetID=2077870	798	67	http://www.mirdb.org/cgi-bin/mature_mir.cgi?name=hsa-miR-126-5p	UTY	7404	ubiquitously transcribed tetratricopeptide repeat containing, Y-linked
hsa-miR-126-5p	MIMAT0000444	2077887	http://www.mirdb.org/cgi-bin/target_detail.cgi?targetID=2077887	799	67	http://www.mirdb.org/cgi-bin/mature_mir.cgi?name=hsa-miR-126-5p	MED4	29079	mediator complex subunit 4
hsa-miR-126-5p	MIMAT0000444	2077927	http://www.mirdb.org/cgi-bin/target_detail.cgi?targetID=2077927	800	67	http://www.mirdb.org/cgi-bin/mature_mir.cgi?name=hsa-miR-126-5p	PHF14	9678	PHD finger protein 14
hsa-miR-126-5p	MIMAT0000444	2077956	http://www.mirdb.org/cgi-bin/target_detail.cgi?targetID=2077956	801	67	http://www.mirdb.org/cgi-bin/mature_mir.cgi?name=hsa-miR-126-5p	MIGA1	374986	mitoguardin 1
hsa-miR-126-5p	MIMAT0000444	2077984	http://www.mirdb.org/cgi-bin/target_detail.cgi?targetID=2077984	802	67	http://www.mirdb.org/cgi-bin/mature_mir.cgi?name=hsa-miR-126-5p	SLC4A10	57282	solute carrier family 4 member 10
hsa-miR-126-5p	MIMAT0000444	2077988	http://www.mirdb.org/cgi-bin/target_detail.cgi?targetID=2077988	803	67	http://www.mirdb.org/cgi-bin/mature_mir.cgi?name=hsa-miR-126-5p	SNX2	6643	sorting nexin 2
hsa-miR-126-5p	MIMAT0000444	2078225	http://www.mirdb.org/cgi-bin/target_detail.cgi?targetID=2078225	804	67	http://www.mirdb.org/cgi-bin/mature_mir.cgi?name=hsa-miR-126-5p	ARPC3	10094	actin related protein 2/3 complex subunit 3
hsa-miR-126-5p	MIMAT0000444	2078302	http://www.mirdb.org/cgi-bin/target_detail.cgi?targetID=2078302	805	67	http://www.mirdb.org/cgi-bin/mature_mir.cgi?name=hsa-miR-126-5p	PRTG	283659	protogenin
hsa-miR-126-5p	MIMAT0000444	2078304	http://www.mirdb.org/cgi-bin/target_detail.cgi?targetID=2078304	806	67	http://www.mirdb.org/cgi-bin/mature_mir.cgi?name=hsa-miR-126-5p	TMX1	81542	thioredoxin related transmembrane protein 1
hsa-miR-126-5p	MIMAT0000444	2078309	http://www.mirdb.org/cgi-bin/target_detail.cgi?targetID=2078309	807	67	http://www.mirdb.org/cgi-bin/mature_mir.cgi?name=hsa-miR-126-5p	SGIP1	84251	SH3 domain GRB2 like endophilin interacting protein 1
hsa-miR-126-5p	MIMAT0000444	2078343	http://www.mirdb.org/cgi-bin/target_detail.cgi?targetID=2078343	808	67	http://www.mirdb.org/cgi-bin/mature_mir.cgi?name=hsa-miR-126-5p	RAB33B	83452	RAB33B, member RAS oncogene family
hsa-miR-126-5p	MIMAT0000444	2078353	http://www.mirdb.org/cgi-bin/target_detail.cgi?targetID=2078353	809	67	http://www.mirdb.org/cgi-bin/mature_mir.cgi?name=hsa-miR-126-5p	UMPS	7372	uridine monophosphate synthetase
hsa-miR-126-5p	MIMAT0000444	2078380	http://www.mirdb.org/cgi-bin/target_detail.cgi?targetID=2078380	810	67	http://www.mirdb.org/cgi-bin/mature_mir.cgi?name=hsa-miR-126-5p	SLC24A2	25769	solute carrier family 24 member 2
hsa-miR-126-5p	MIMAT0000444	2078399	http://www.mirdb.org/cgi-bin/target_detail.cgi?targetID=2078399	811	67	http://www.mirdb.org/cgi-bin/mature_mir.cgi?name=hsa-miR-126-5p	LYPLAL1	127018	lysophospholipase like 1
hsa-miR-126-5p	MIMAT0000444	2078412	http://www.mirdb.org/cgi-bin/target_detail.cgi?targetID=2078412	812	67	http://www.mirdb.org/cgi-bin/mature_mir.cgi?name=hsa-miR-126-5p	IPMK	253430	inositol polyphosphate multikinase
hsa-miR-126-5p	MIMAT0000444	2078414	http://www.mirdb.org/cgi-bin/target_detail.cgi?targetID=2078414	813	67	http://www.mirdb.org/cgi-bin/mature_mir.cgi?name=hsa-miR-126-5p	ADAMTS4	9507	ADAM metallopeptidase with thrombospondin type 1 motif 4
hsa-miR-126-5p	MIMAT0000444	2078482	http://www.mirdb.org/cgi-bin/target_detail.cgi?targetID=2078482	814	67	http://www.mirdb.org/cgi-bin/mature_mir.cgi?name=hsa-miR-126-5p	PITPNC1	26207	phosphatidylinositol transfer protein cytoplasmic 1
hsa-miR-126-5p	MIMAT0000444	2078566	http://www.mirdb.org/cgi-bin/target_detail.cgi?targetID=2078566	815	67	http://www.mirdb.org/cgi-bin/mature_mir.cgi?name=hsa-miR-126-5p	DCLK1	9201	doublecortin like kinase 1
hsa-miR-126-5p	MIMAT0000444	2078613	http://www.mirdb.org/cgi-bin/target_detail.cgi?targetID=2078613	816	67	http://www.mirdb.org/cgi-bin/mature_mir.cgi?name=hsa-miR-126-5p	ZNF326	284695	zinc finger protein 326
hsa-miR-126-5p	MIMAT0000444	2078671	http://www.mirdb.org/cgi-bin/target_detail.cgi?targetID=2078671	817	67	http://www.mirdb.org/cgi-bin/mature_mir.cgi?name=hsa-miR-126-5p	UBE2V2	7336	ubiquitin conjugating enzyme E2 V2
hsa-miR-126-5p	MIMAT0000444	2078750	http://www.mirdb.org/cgi-bin/target_detail.cgi?targetID=2078750	818	67	http://www.mirdb.org/cgi-bin/mature_mir.cgi?name=hsa-miR-126-5p	TEAD1	7003	TEA domain transcription factor 1
hsa-miR-126-5p	MIMAT0000444	2077407	http://www.mirdb.org/cgi-bin/target_detail.cgi?targetID=2077407	819	66	http://www.mirdb.org/cgi-bin/mature_mir.cgi?name=hsa-miR-126-5p	RDH11	51109	retinol dehydrogenase 11
hsa-miR-126-5p	MIMAT0000444	2077426	http://www.mirdb.org/cgi-bin/target_detail.cgi?targetID=2077426	820	66	http://www.mirdb.org/cgi-bin/mature_mir.cgi?name=hsa-miR-126-5p	PSD3	23362	pleckstrin and Sec7 domain containing 3
hsa-miR-126-5p	MIMAT0000444	2077540	http://www.mirdb.org/cgi-bin/target_detail.cgi?targetID=2077540	821	66	http://www.mirdb.org/cgi-bin/mature_mir.cgi?name=hsa-miR-126-5p	OTULIN	90268	OTU deubiquitinase with linear linkage specificity
hsa-miR-126-5p	MIMAT0000444	2077545	http://www.mirdb.org/cgi-bin/target_detail.cgi?targetID=2077545	822	66	http://www.mirdb.org/cgi-bin/mature_mir.cgi?name=hsa-miR-126-5p	PDE9A	5152	phosphodiesterase 9A
hsa-miR-126-5p	MIMAT0000444	2077547	http://www.mirdb.org/cgi-bin/target_detail.cgi?targetID=2077547	823	66	http://www.mirdb.org/cgi-bin/mature_mir.cgi?name=hsa-miR-126-5p	LZTFL1	54585	leucine zipper transcription factor like 1
hsa-miR-126-5p	MIMAT0000444	2077561	http://www.mirdb.org/cgi-bin/target_detail.cgi?targetID=2077561	824	66	http://www.mirdb.org/cgi-bin/mature_mir.cgi?name=hsa-miR-126-5p	PANX1	24145	pannexin 1
hsa-miR-126-5p	MIMAT0000444	2077646	http://www.mirdb.org/cgi-bin/target_detail.cgi?targetID=2077646	825	66	http://www.mirdb.org/cgi-bin/mature_mir.cgi?name=hsa-miR-126-5p	CYP4F2	8529	cytochrome P450 family 4 subfamily F member 2
hsa-miR-126-5p	MIMAT0000444	2077689	http://www.mirdb.org/cgi-bin/target_detail.cgi?targetID=2077689	826	66	http://www.mirdb.org/cgi-bin/mature_mir.cgi?name=hsa-miR-126-5p	AFF4	27125	AF4/FMR2 family member 4
hsa-miR-126-5p	MIMAT0000444	2077807	http://www.mirdb.org/cgi-bin/target_detail.cgi?targetID=2077807	827	66	http://www.mirdb.org/cgi-bin/mature_mir.cgi?name=hsa-miR-126-5p	RGPD8	727851	RANBP2-like and GRIP domain containing 8
hsa-miR-126-5p	MIMAT0000444	2077844	http://www.mirdb.org/cgi-bin/target_detail.cgi?targetID=2077844	828	66	http://www.mirdb.org/cgi-bin/mature_mir.cgi?name=hsa-miR-126-5p	TMEM170B	100113407	transmembrane protein 170B
hsa-miR-126-5p	MIMAT0000444	2077861	http://www.mirdb.org/cgi-bin/target_detail.cgi?targetID=2077861	829	66	http://www.mirdb.org/cgi-bin/mature_mir.cgi?name=hsa-miR-126-5p	METTL25	84190	methyltransferase like 25
hsa-miR-126-5p	MIMAT0000444	2077863	http://www.mirdb.org/cgi-bin/target_detail.cgi?targetID=2077863	830	66	http://www.mirdb.org/cgi-bin/mature_mir.cgi?name=hsa-miR-126-5p	PSAT1	29968	phosphoserine aminotransferase 1
hsa-miR-126-5p	MIMAT0000444	2077869	http://www.mirdb.org/cgi-bin/target_detail.cgi?targetID=2077869	831	66	http://www.mirdb.org/cgi-bin/mature_mir.cgi?name=hsa-miR-126-5p	UGT8	7368	UDP glycosyltransferase 8
hsa-miR-126-5p	MIMAT0000444	2077889	http://www.mirdb.org/cgi-bin/target_detail.cgi?targetID=2077889	832	66	http://www.mirdb.org/cgi-bin/mature_mir.cgi?name=hsa-miR-126-5p	ANKRD20A3	441425	ankyrin repeat domain 20 family member A3
hsa-miR-126-5p	MIMAT0000444	2077919	http://www.mirdb.org/cgi-bin/target_detail.cgi?targetID=2077919	833	66	http://www.mirdb.org/cgi-bin/mature_mir.cgi?name=hsa-miR-126-5p	SMC2	10592	structural maintenance of chromosomes 2
hsa-miR-126-5p	MIMAT0000444	2078003	http://www.mirdb.org/cgi-bin/target_detail.cgi?targetID=2078003	834	66	http://www.mirdb.org/cgi-bin/mature_mir.cgi?name=hsa-miR-126-5p	RGPD6	729540	RANBP2-like and GRIP domain containing 6
hsa-miR-126-5p	MIMAT0000444	2078037	http://www.mirdb.org/cgi-bin/target_detail.cgi?targetID=2078037	835	66	http://www.mirdb.org/cgi-bin/mature_mir.cgi?name=hsa-miR-126-5p	TACO1	51204	translational activator of cytochrome c oxidase I
hsa-miR-126-5p	MIMAT0000444	2078108	http://www.mirdb.org/cgi-bin/target_detail.cgi?targetID=2078108	836	66	http://www.mirdb.org/cgi-bin/mature_mir.cgi?name=hsa-miR-126-5p	ENPP5	59084	ectonucleotide pyrophosphatase/phosphodiesterase 5 (putative)
hsa-miR-126-5p	MIMAT0000444	2078154	http://www.mirdb.org/cgi-bin/target_detail.cgi?targetID=2078154	837	66	http://www.mirdb.org/cgi-bin/mature_mir.cgi?name=hsa-miR-126-5p	OTUD6B	51633	OTU domain containing 6B
hsa-miR-126-5p	MIMAT0000444	2078173	http://www.mirdb.org/cgi-bin/target_detail.cgi?targetID=2078173	838	66	http://www.mirdb.org/cgi-bin/mature_mir.cgi?name=hsa-miR-126-5p	SLC35G1	159371	solute carrier family 35 member G1
hsa-miR-126-5p	MIMAT0000444	2078177	http://www.mirdb.org/cgi-bin/target_detail.cgi?targetID=2078177	839	66	http://www.mirdb.org/cgi-bin/mature_mir.cgi?name=hsa-miR-126-5p	SH3TC2	79628	SH3 domain and tetratricopeptide repeats 2
hsa-miR-126-5p	MIMAT0000444	2078192	http://www.mirdb.org/cgi-bin/target_detail.cgi?targetID=2078192	840	66	http://www.mirdb.org/cgi-bin/mature_mir.cgi?name=hsa-miR-126-5p	NCOR1	9611	nuclear receptor corepressor 1
hsa-miR-126-5p	MIMAT0000444	2078301	http://www.mirdb.org/cgi-bin/target_detail.cgi?targetID=2078301	841	66	http://www.mirdb.org/cgi-bin/mature_mir.cgi?name=hsa-miR-126-5p	DTX3L	151636	deltex E3 ubiquitin ligase 3L
hsa-miR-126-5p	MIMAT0000444	2078445	http://www.mirdb.org/cgi-bin/target_detail.cgi?targetID=2078445	842	66	http://www.mirdb.org/cgi-bin/mature_mir.cgi?name=hsa-miR-126-5p	STAM2	10254	signal transducing adaptor molecule 2
hsa-miR-126-5p	MIMAT0000444	2078465	http://www.mirdb.org/cgi-bin/target_detail.cgi?targetID=2078465	843	66	http://www.mirdb.org/cgi-bin/mature_mir.cgi?name=hsa-miR-126-5p	RGPD5	84220	RANBP2-like and GRIP domain containing 5
hsa-miR-126-5p	MIMAT0000444	2078469	http://www.mirdb.org/cgi-bin/target_detail.cgi?targetID=2078469	844	66	http://www.mirdb.org/cgi-bin/mature_mir.cgi?name=hsa-miR-126-5p	MITF	4286	melanocyte inducing transcription factor
hsa-miR-126-5p	MIMAT0000444	2078543	http://www.mirdb.org/cgi-bin/target_detail.cgi?targetID=2078543	845	66	http://www.mirdb.org/cgi-bin/mature_mir.cgi?name=hsa-miR-126-5p	FAM221A	340277	family with sequence similarity 221 member A
hsa-miR-126-5p	MIMAT0000444	2078632	http://www.mirdb.org/cgi-bin/target_detail.cgi?targetID=2078632	846	66	http://www.mirdb.org/cgi-bin/mature_mir.cgi?name=hsa-miR-126-5p	TNFAIP3	7128	TNF alpha induced protein 3
hsa-miR-126-5p	MIMAT0000444	2078645	http://www.mirdb.org/cgi-bin/target_detail.cgi?targetID=2078645	847	66	http://www.mirdb.org/cgi-bin/mature_mir.cgi?name=hsa-miR-126-5p	SOCS4	122809	suppressor of cytokine signaling 4
hsa-miR-126-5p	MIMAT0000444	2078728	http://www.mirdb.org/cgi-bin/target_detail.cgi?targetID=2078728	848	66	http://www.mirdb.org/cgi-bin/mature_mir.cgi?name=hsa-miR-126-5p	LSAMP	4045	limbic system associated membrane protein
hsa-miR-126-5p	MIMAT0000444	2078754	http://www.mirdb.org/cgi-bin/target_detail.cgi?targetID=2078754	849	66	http://www.mirdb.org/cgi-bin/mature_mir.cgi?name=hsa-miR-126-5p	PDGFD	80310	platelet derived growth factor D
hsa-miR-126-5p	MIMAT0000444	2077424	http://www.mirdb.org/cgi-bin/target_detail.cgi?targetID=2077424	850	65	http://www.mirdb.org/cgi-bin/mature_mir.cgi?name=hsa-miR-126-5p	GK	2710	glycerol kinase
hsa-miR-126-5p	MIMAT0000444	2077440	http://www.mirdb.org/cgi-bin/target_detail.cgi?targetID=2077440	851	65	http://www.mirdb.org/cgi-bin/mature_mir.cgi?name=hsa-miR-126-5p	TBC1D20	128637	TBC1 domain family member 20
hsa-miR-126-5p	MIMAT0000444	2077452	http://www.mirdb.org/cgi-bin/target_detail.cgi?targetID=2077452	852	65	http://www.mirdb.org/cgi-bin/mature_mir.cgi?name=hsa-miR-126-5p	CLHC1	130162	clathrin heavy chain linker domain containing 1
hsa-miR-126-5p	MIMAT0000444	2077465	http://www.mirdb.org/cgi-bin/target_detail.cgi?targetID=2077465	853	65	http://www.mirdb.org/cgi-bin/mature_mir.cgi?name=hsa-miR-126-5p	PALLD	23022	palladin, cytoskeletal associated protein
hsa-miR-126-5p	MIMAT0000444	2077508	http://www.mirdb.org/cgi-bin/target_detail.cgi?targetID=2077508	854	65	http://www.mirdb.org/cgi-bin/mature_mir.cgi?name=hsa-miR-126-5p	RAB3GAP2	25782	RAB3 GTPase activating non-catalytic protein subunit 2
hsa-miR-126-5p	MIMAT0000444	2077594	http://www.mirdb.org/cgi-bin/target_detail.cgi?targetID=2077594	855	65	http://www.mirdb.org/cgi-bin/mature_mir.cgi?name=hsa-miR-126-5p	ATP6V1A	523	ATPase H+ transporting V1 subunit A
hsa-miR-126-5p	MIMAT0000444	2077638	http://www.mirdb.org/cgi-bin/target_detail.cgi?targetID=2077638	856	65	http://www.mirdb.org/cgi-bin/mature_mir.cgi?name=hsa-miR-126-5p	RAD51B	5890	RAD51 paralog B
hsa-miR-126-5p	MIMAT0000444	2077644	http://www.mirdb.org/cgi-bin/target_detail.cgi?targetID=2077644	857	65	http://www.mirdb.org/cgi-bin/mature_mir.cgi?name=hsa-miR-126-5p	REV3L	5980	REV3 like, DNA directed polymerase zeta catalytic subunit
hsa-miR-126-5p	MIMAT0000444	2077683	http://www.mirdb.org/cgi-bin/target_detail.cgi?targetID=2077683	858	65	http://www.mirdb.org/cgi-bin/mature_mir.cgi?name=hsa-miR-126-5p	FBXO33	254170	F-box protein 33
hsa-miR-126-5p	MIMAT0000444	2077699	http://www.mirdb.org/cgi-bin/target_detail.cgi?targetID=2077699	859	65	http://www.mirdb.org/cgi-bin/mature_mir.cgi?name=hsa-miR-126-5p	CSNK1D	1453	casein kinase 1 delta
hsa-miR-126-5p	MIMAT0000444	2077744	http://www.mirdb.org/cgi-bin/target_detail.cgi?targetID=2077744	860	65	http://www.mirdb.org/cgi-bin/mature_mir.cgi?name=hsa-miR-126-5p	ERBIN	55914	erbb2 interacting protein
hsa-miR-126-5p	MIMAT0000444	2077759	http://www.mirdb.org/cgi-bin/target_detail.cgi?targetID=2077759	861	65	http://www.mirdb.org/cgi-bin/mature_mir.cgi?name=hsa-miR-126-5p	TMEM26	219623	transmembrane protein 26
hsa-miR-126-5p	MIMAT0000444	2077790	http://www.mirdb.org/cgi-bin/target_detail.cgi?targetID=2077790	862	65	http://www.mirdb.org/cgi-bin/mature_mir.cgi?name=hsa-miR-126-5p	ITGB8	3696	integrin subunit beta 8
hsa-miR-126-5p	MIMAT0000444	2077832	http://www.mirdb.org/cgi-bin/target_detail.cgi?targetID=2077832	863	65	http://www.mirdb.org/cgi-bin/mature_mir.cgi?name=hsa-miR-126-5p	TNFRSF19	55504	TNF receptor superfamily member 19
hsa-miR-126-5p	MIMAT0000444	2077840	http://www.mirdb.org/cgi-bin/target_detail.cgi?targetID=2077840	864	65	http://www.mirdb.org/cgi-bin/mature_mir.cgi?name=hsa-miR-126-5p	FHL5	9457	four and a half LIM domains 5
hsa-miR-126-5p	MIMAT0000444	2077851	http://www.mirdb.org/cgi-bin/target_detail.cgi?targetID=2077851	865	65	http://www.mirdb.org/cgi-bin/mature_mir.cgi?name=hsa-miR-126-5p	NLGN4X	57502	neuroligin 4 X-linked
hsa-miR-126-5p	MIMAT0000444	2077872	http://www.mirdb.org/cgi-bin/target_detail.cgi?targetID=2077872	866	65	http://www.mirdb.org/cgi-bin/mature_mir.cgi?name=hsa-miR-126-5p	ATXN1L	342371	ataxin 1 like
hsa-miR-126-5p	MIMAT0000444	2077888	http://www.mirdb.org/cgi-bin/target_detail.cgi?targetID=2077888	867	65	http://www.mirdb.org/cgi-bin/mature_mir.cgi?name=hsa-miR-126-5p	HSFX3	101928917	heat shock transcription factor family, X-linked member 3
hsa-miR-126-5p	MIMAT0000444	2077957	http://www.mirdb.org/cgi-bin/target_detail.cgi?targetID=2077957	868	65	http://www.mirdb.org/cgi-bin/mature_mir.cgi?name=hsa-miR-126-5p	ATG16L1	55054	autophagy related 16 like 1
hsa-miR-126-5p	MIMAT0000444	2077961	http://www.mirdb.org/cgi-bin/target_detail.cgi?targetID=2077961	869	65	http://www.mirdb.org/cgi-bin/mature_mir.cgi?name=hsa-miR-126-5p	XRN1	54464	5'-3' exoribonuclease 1
hsa-miR-126-5p	MIMAT0000444	2078064	http://www.mirdb.org/cgi-bin/target_detail.cgi?targetID=2078064	870	65	http://www.mirdb.org/cgi-bin/mature_mir.cgi?name=hsa-miR-126-5p	TENT4B	64282	terminal nucleotidyltransferase 4B
hsa-miR-126-5p	MIMAT0000444	2078125	http://www.mirdb.org/cgi-bin/target_detail.cgi?targetID=2078125	871	65	http://www.mirdb.org/cgi-bin/mature_mir.cgi?name=hsa-miR-126-5p	RAB3IP	117177	RAB3A interacting protein
hsa-miR-126-5p	MIMAT0000444	2078130	http://www.mirdb.org/cgi-bin/target_detail.cgi?targetID=2078130	872	65	http://www.mirdb.org/cgi-bin/mature_mir.cgi?name=hsa-miR-126-5p	TLL2	7093	tolloid like 2
hsa-miR-126-5p	MIMAT0000444	2078134	http://www.mirdb.org/cgi-bin/target_detail.cgi?targetID=2078134	873	65	http://www.mirdb.org/cgi-bin/mature_mir.cgi?name=hsa-miR-126-5p	STAU2	27067	staufen double-stranded RNA binding protein 2
hsa-miR-126-5p	MIMAT0000444	2078149	http://www.mirdb.org/cgi-bin/target_detail.cgi?targetID=2078149	874	65	http://www.mirdb.org/cgi-bin/mature_mir.cgi?name=hsa-miR-126-5p	CTCFL	140690	CCCTC-binding factor like
hsa-miR-126-5p	MIMAT0000444	2078184	http://www.mirdb.org/cgi-bin/target_detail.cgi?targetID=2078184	875	65	http://www.mirdb.org/cgi-bin/mature_mir.cgi?name=hsa-miR-126-5p	GCG	2641	glucagon
hsa-miR-126-5p	MIMAT0000444	2078239	http://www.mirdb.org/cgi-bin/target_detail.cgi?targetID=2078239	876	65	http://www.mirdb.org/cgi-bin/mature_mir.cgi?name=hsa-miR-126-5p	UAP1	6675	UDP-N-acetylglucosamine pyrophosphorylase 1
hsa-miR-126-5p	MIMAT0000444	2078324	http://www.mirdb.org/cgi-bin/target_detail.cgi?targetID=2078324	877	65	http://www.mirdb.org/cgi-bin/mature_mir.cgi?name=hsa-miR-126-5p	TBC1D19	55296	TBC1 domain family member 19
hsa-miR-126-5p	MIMAT0000444	2078325	http://www.mirdb.org/cgi-bin/target_detail.cgi?targetID=2078325	878	65	http://www.mirdb.org/cgi-bin/mature_mir.cgi?name=hsa-miR-126-5p	FBXO36	130888	F-box protein 36
hsa-miR-126-5p	MIMAT0000444	2078433	http://www.mirdb.org/cgi-bin/target_detail.cgi?targetID=2078433	879	65	http://www.mirdb.org/cgi-bin/mature_mir.cgi?name=hsa-miR-126-5p	RNASEL	6041	ribonuclease L
hsa-miR-126-5p	MIMAT0000444	2078528	http://www.mirdb.org/cgi-bin/target_detail.cgi?targetID=2078528	880	65	http://www.mirdb.org/cgi-bin/mature_mir.cgi?name=hsa-miR-126-5p	TMEM70	54968	transmembrane protein 70
hsa-miR-126-5p	MIMAT0000444	2078617	http://www.mirdb.org/cgi-bin/target_detail.cgi?targetID=2078617	881	65	http://www.mirdb.org/cgi-bin/mature_mir.cgi?name=hsa-miR-126-5p	COLEC10	10584	collectin subfamily member 10
hsa-miR-126-5p	MIMAT0000444	2078691	http://www.mirdb.org/cgi-bin/target_detail.cgi?targetID=2078691	882	65	http://www.mirdb.org/cgi-bin/mature_mir.cgi?name=hsa-miR-126-5p	DGKH	160851	diacylglycerol kinase eta
hsa-miR-126-5p	MIMAT0000444	2078732	http://www.mirdb.org/cgi-bin/target_detail.cgi?targetID=2078732	883	65	http://www.mirdb.org/cgi-bin/mature_mir.cgi?name=hsa-miR-126-5p	SLC25A24	29957	solute carrier family 25 member 24
hsa-miR-126-5p	MIMAT0000444	2078733	http://www.mirdb.org/cgi-bin/target_detail.cgi?targetID=2078733	884	65	http://www.mirdb.org/cgi-bin/mature_mir.cgi?name=hsa-miR-126-5p	IL15	3600	interleukin 15
hsa-miR-126-5p	MIMAT0000444	2077398	http://www.mirdb.org/cgi-bin/target_detail.cgi?targetID=2077398	885	64	http://www.mirdb.org/cgi-bin/mature_mir.cgi?name=hsa-miR-126-5p	VGLL3	389136	vestigial like family member 3
hsa-miR-126-5p	MIMAT0000444	2077428	http://www.mirdb.org/cgi-bin/target_detail.cgi?targetID=2077428	886	64	http://www.mirdb.org/cgi-bin/mature_mir.cgi?name=hsa-miR-126-5p	ZNF260	339324	zinc finger protein 260
hsa-miR-126-5p	MIMAT0000444	2077479	http://www.mirdb.org/cgi-bin/target_detail.cgi?targetID=2077479	887	64	http://www.mirdb.org/cgi-bin/mature_mir.cgi?name=hsa-miR-126-5p	SPATA18	132671	spermatogenesis associated 18
hsa-miR-126-5p	MIMAT0000444	2077493	http://www.mirdb.org/cgi-bin/target_detail.cgi?targetID=2077493	888	64	http://www.mirdb.org/cgi-bin/mature_mir.cgi?name=hsa-miR-126-5p	GRIA4	2893	glutamate ionotropic receptor AMPA type subunit 4
hsa-miR-126-5p	MIMAT0000444	2077513	http://www.mirdb.org/cgi-bin/target_detail.cgi?targetID=2077513	889	64	http://www.mirdb.org/cgi-bin/mature_mir.cgi?name=hsa-miR-126-5p	MBTD1	54799	mbt domain containing 1
hsa-miR-126-5p	MIMAT0000444	2077560	http://www.mirdb.org/cgi-bin/target_detail.cgi?targetID=2077560	890	64	http://www.mirdb.org/cgi-bin/mature_mir.cgi?name=hsa-miR-126-5p	ARL15	54622	ADP ribosylation factor like GTPase 15
hsa-miR-126-5p	MIMAT0000444	2077599	http://www.mirdb.org/cgi-bin/target_detail.cgi?targetID=2077599	891	64	http://www.mirdb.org/cgi-bin/mature_mir.cgi?name=hsa-miR-126-5p	RAB27B	5874	RAB27B, member RAS oncogene family
hsa-miR-126-5p	MIMAT0000444	2077637	http://www.mirdb.org/cgi-bin/target_detail.cgi?targetID=2077637	892	64	http://www.mirdb.org/cgi-bin/mature_mir.cgi?name=hsa-miR-126-5p	GNB4	59345	G protein subunit beta 4
hsa-miR-126-5p	MIMAT0000444	2077691	http://www.mirdb.org/cgi-bin/target_detail.cgi?targetID=2077691	893	64	http://www.mirdb.org/cgi-bin/mature_mir.cgi?name=hsa-miR-126-5p	HBEGF	1839	heparin binding EGF like growth factor
hsa-miR-126-5p	MIMAT0000444	2077736	http://www.mirdb.org/cgi-bin/target_detail.cgi?targetID=2077736	894	64	http://www.mirdb.org/cgi-bin/mature_mir.cgi?name=hsa-miR-126-5p	DNAH14	127602	dynein axonemal heavy chain 14
hsa-miR-126-5p	MIMAT0000444	2077757	http://www.mirdb.org/cgi-bin/target_detail.cgi?targetID=2077757	895	64	http://www.mirdb.org/cgi-bin/mature_mir.cgi?name=hsa-miR-126-5p	MPP7	143098	membrane palmitoylated protein 7
hsa-miR-126-5p	MIMAT0000444	2077771	http://www.mirdb.org/cgi-bin/target_detail.cgi?targetID=2077771	896	64	http://www.mirdb.org/cgi-bin/mature_mir.cgi?name=hsa-miR-126-5p	C11orf45	219833	chromosome 11 open reading frame 45
hsa-miR-126-5p	MIMAT0000444	2077787	http://www.mirdb.org/cgi-bin/target_detail.cgi?targetID=2077787	897	64	http://www.mirdb.org/cgi-bin/mature_mir.cgi?name=hsa-miR-126-5p	EPHB1	2047	EPH receptor B1
hsa-miR-126-5p	MIMAT0000444	2077815	http://www.mirdb.org/cgi-bin/target_detail.cgi?targetID=2077815	898	64	http://www.mirdb.org/cgi-bin/mature_mir.cgi?name=hsa-miR-126-5p	SYAP1	94056	synapse associated protein 1
hsa-miR-126-5p	MIMAT0000444	2077827	http://www.mirdb.org/cgi-bin/target_detail.cgi?targetID=2077827	899	64	http://www.mirdb.org/cgi-bin/mature_mir.cgi?name=hsa-miR-126-5p	LACTB	114294	lactamase beta
hsa-miR-126-5p	MIMAT0000444	2077853	http://www.mirdb.org/cgi-bin/target_detail.cgi?targetID=2077853	900	64	http://www.mirdb.org/cgi-bin/mature_mir.cgi?name=hsa-miR-126-5p	ALCAM	214	activated leukocyte cell adhesion molecule
hsa-miR-126-5p	MIMAT0000444	2077877	http://www.mirdb.org/cgi-bin/target_detail.cgi?targetID=2077877	901	64	http://www.mirdb.org/cgi-bin/mature_mir.cgi?name=hsa-miR-126-5p	TMEM47	83604	transmembrane protein 47
hsa-miR-126-5p	MIMAT0000444	2077884	http://www.mirdb.org/cgi-bin/target_detail.cgi?targetID=2077884	902	64	http://www.mirdb.org/cgi-bin/mature_mir.cgi?name=hsa-miR-126-5p	TMEM30A	55754	transmembrane protein 30A
hsa-miR-126-5p	MIMAT0000444	2077894	http://www.mirdb.org/cgi-bin/target_detail.cgi?targetID=2077894	903	64	http://www.mirdb.org/cgi-bin/mature_mir.cgi?name=hsa-miR-126-5p	RGS10	6001	regulator of G protein signaling 10
hsa-miR-126-5p	MIMAT0000444	2077895	http://www.mirdb.org/cgi-bin/target_detail.cgi?targetID=2077895	904	64	http://www.mirdb.org/cgi-bin/mature_mir.cgi?name=hsa-miR-126-5p	SAA2	6289	serum amyloid A2
hsa-miR-126-5p	MIMAT0000444	2077941	http://www.mirdb.org/cgi-bin/target_detail.cgi?targetID=2077941	905	64	http://www.mirdb.org/cgi-bin/mature_mir.cgi?name=hsa-miR-126-5p	NRXN3	9369	neurexin 3
hsa-miR-126-5p	MIMAT0000444	2077980	http://www.mirdb.org/cgi-bin/target_detail.cgi?targetID=2077980	906	64	http://www.mirdb.org/cgi-bin/mature_mir.cgi?name=hsa-miR-126-5p	ZBTB6	10773	zinc finger and BTB domain containing 6
hsa-miR-126-5p	MIMAT0000444	2077995	http://www.mirdb.org/cgi-bin/target_detail.cgi?targetID=2077995	907	64	http://www.mirdb.org/cgi-bin/mature_mir.cgi?name=hsa-miR-126-5p	NSUN7	79730	NOP2/Sun RNA methyltransferase family member 7
hsa-miR-126-5p	MIMAT0000444	2078012	http://www.mirdb.org/cgi-bin/target_detail.cgi?targetID=2078012	908	64	http://www.mirdb.org/cgi-bin/mature_mir.cgi?name=hsa-miR-126-5p	MMGT1	93380	membrane magnesium transporter 1
hsa-miR-126-5p	MIMAT0000444	2078081	http://www.mirdb.org/cgi-bin/target_detail.cgi?targetID=2078081	909	64	http://www.mirdb.org/cgi-bin/mature_mir.cgi?name=hsa-miR-126-5p	ZBTB8B	728116	zinc finger and BTB domain containing 8B
hsa-miR-126-5p	MIMAT0000444	2078122	http://www.mirdb.org/cgi-bin/target_detail.cgi?targetID=2078122	910	64	http://www.mirdb.org/cgi-bin/mature_mir.cgi?name=hsa-miR-126-5p	C15orf41	84529	chromosome 15 open reading frame 41
hsa-miR-126-5p	MIMAT0000444	2078163	http://www.mirdb.org/cgi-bin/target_detail.cgi?targetID=2078163	911	64	http://www.mirdb.org/cgi-bin/mature_mir.cgi?name=hsa-miR-126-5p	ANKRD33B	651746	ankyrin repeat domain 33B
hsa-miR-126-5p	MIMAT0000444	2078174	http://www.mirdb.org/cgi-bin/target_detail.cgi?targetID=2078174	912	64	http://www.mirdb.org/cgi-bin/mature_mir.cgi?name=hsa-miR-126-5p	RBM46	166863	RNA binding motif protein 46
hsa-miR-126-5p	MIMAT0000444	2078193	http://www.mirdb.org/cgi-bin/target_detail.cgi?targetID=2078193	913	64	http://www.mirdb.org/cgi-bin/mature_mir.cgi?name=hsa-miR-126-5p	TMEM100	55273	transmembrane protein 100
hsa-miR-126-5p	MIMAT0000444	2078233	http://www.mirdb.org/cgi-bin/target_detail.cgi?targetID=2078233	914	64	http://www.mirdb.org/cgi-bin/mature_mir.cgi?name=hsa-miR-126-5p	RPS6KA6	27330	ribosomal protein S6 kinase A6
hsa-miR-126-5p	MIMAT0000444	2078360	http://www.mirdb.org/cgi-bin/target_detail.cgi?targetID=2078360	915	64	http://www.mirdb.org/cgi-bin/mature_mir.cgi?name=hsa-miR-126-5p	ZMYM6	9204	zinc finger MYM-type containing 6
hsa-miR-126-5p	MIMAT0000444	2078415	http://www.mirdb.org/cgi-bin/target_detail.cgi?targetID=2078415	916	64	http://www.mirdb.org/cgi-bin/mature_mir.cgi?name=hsa-miR-126-5p	UBE2H	7328	ubiquitin conjugating enzyme E2 H
hsa-miR-126-5p	MIMAT0000444	2078416	http://www.mirdb.org/cgi-bin/target_detail.cgi?targetID=2078416	917	64	http://www.mirdb.org/cgi-bin/mature_mir.cgi?name=hsa-miR-126-5p	ARHGAP32	9743	Rho GTPase activating protein 32
hsa-miR-126-5p	MIMAT0000444	2078496	http://www.mirdb.org/cgi-bin/target_detail.cgi?targetID=2078496	918	64	http://www.mirdb.org/cgi-bin/mature_mir.cgi?name=hsa-miR-126-5p	IL17F	112744	interleukin 17F
hsa-miR-126-5p	MIMAT0000444	2078507	http://www.mirdb.org/cgi-bin/target_detail.cgi?targetID=2078507	919	64	http://www.mirdb.org/cgi-bin/mature_mir.cgi?name=hsa-miR-126-5p	UTS2B	257313	urotensin 2B
hsa-miR-126-5p	MIMAT0000444	2078515	http://www.mirdb.org/cgi-bin/target_detail.cgi?targetID=2078515	920	64	http://www.mirdb.org/cgi-bin/mature_mir.cgi?name=hsa-miR-126-5p	MAN2A1	4124	mannosidase alpha class 2A member 1
hsa-miR-126-5p	MIMAT0000444	2078534	http://www.mirdb.org/cgi-bin/target_detail.cgi?targetID=2078534	921	64	http://www.mirdb.org/cgi-bin/mature_mir.cgi?name=hsa-miR-126-5p	BZW1	9689	basic leucine zipper and W2 domains 1
hsa-miR-126-5p	MIMAT0000444	2078535	http://www.mirdb.org/cgi-bin/target_detail.cgi?targetID=2078535	922	64	http://www.mirdb.org/cgi-bin/mature_mir.cgi?name=hsa-miR-126-5p	DDR1	780	discoidin domain receptor tyrosine kinase 1
hsa-miR-126-5p	MIMAT0000444	2078596	http://www.mirdb.org/cgi-bin/target_detail.cgi?targetID=2078596	923	64	http://www.mirdb.org/cgi-bin/mature_mir.cgi?name=hsa-miR-126-5p	SLMAP	7871	sarcolemma associated protein
hsa-miR-126-5p	MIMAT0000444	2078626	http://www.mirdb.org/cgi-bin/target_detail.cgi?targetID=2078626	924	64	http://www.mirdb.org/cgi-bin/mature_mir.cgi?name=hsa-miR-126-5p	ADHFE1	137872	alcohol dehydrogenase, iron containing 1
hsa-miR-126-5p	MIMAT0000444	2078697	http://www.mirdb.org/cgi-bin/target_detail.cgi?targetID=2078697	925	64	http://www.mirdb.org/cgi-bin/mature_mir.cgi?name=hsa-miR-126-5p	PRRX1	5396	paired related homeobox 1
hsa-miR-126-5p	MIMAT0000444	2077397	http://www.mirdb.org/cgi-bin/target_detail.cgi?targetID=2077397	926	63	http://www.mirdb.org/cgi-bin/mature_mir.cgi?name=hsa-miR-126-5p	HMBOX1	79618	homeobox containing 1
hsa-miR-126-5p	MIMAT0000444	2077432	http://www.mirdb.org/cgi-bin/target_detail.cgi?targetID=2077432	927	63	http://www.mirdb.org/cgi-bin/mature_mir.cgi?name=hsa-miR-126-5p	MRS2	57380	magnesium transporter MRS2
hsa-miR-126-5p	MIMAT0000444	2077478	http://www.mirdb.org/cgi-bin/target_detail.cgi?targetID=2077478	928	63	http://www.mirdb.org/cgi-bin/mature_mir.cgi?name=hsa-miR-126-5p	CDC5L	988	cell division cycle 5 like
hsa-miR-126-5p	MIMAT0000444	2077533	http://www.mirdb.org/cgi-bin/target_detail.cgi?targetID=2077533	929	63	http://www.mirdb.org/cgi-bin/mature_mir.cgi?name=hsa-miR-126-5p	PSMB2	5690	proteasome subunit beta 2
hsa-miR-126-5p	MIMAT0000444	2077541	http://www.mirdb.org/cgi-bin/target_detail.cgi?targetID=2077541	930	63	http://www.mirdb.org/cgi-bin/mature_mir.cgi?name=hsa-miR-126-5p	UFSP1	402682	UFM1 specific peptidase 1 (inactive)
hsa-miR-126-5p	MIMAT0000444	2077639	http://www.mirdb.org/cgi-bin/target_detail.cgi?targetID=2077639	931	63	http://www.mirdb.org/cgi-bin/mature_mir.cgi?name=hsa-miR-126-5p	PRKD1	5587	protein kinase D1
hsa-miR-126-5p	MIMAT0000444	2077663	http://www.mirdb.org/cgi-bin/target_detail.cgi?targetID=2077663	932	63	http://www.mirdb.org/cgi-bin/mature_mir.cgi?name=hsa-miR-126-5p	MOB1B	92597	MOB kinase activator 1B
hsa-miR-126-5p	MIMAT0000444	2077686	http://www.mirdb.org/cgi-bin/target_detail.cgi?targetID=2077686	933	63	http://www.mirdb.org/cgi-bin/mature_mir.cgi?name=hsa-miR-126-5p	PIP4K2C	79837	phosphatidylinositol-5-phosphate 4-kinase type 2 gamma
hsa-miR-126-5p	MIMAT0000444	2077692	http://www.mirdb.org/cgi-bin/target_detail.cgi?targetID=2077692	934	63	http://www.mirdb.org/cgi-bin/mature_mir.cgi?name=hsa-miR-126-5p	RASAL2	9462	RAS protein activator like 2
hsa-miR-126-5p	MIMAT0000444	2077763	http://www.mirdb.org/cgi-bin/target_detail.cgi?targetID=2077763	935	63	http://www.mirdb.org/cgi-bin/mature_mir.cgi?name=hsa-miR-126-5p	MST1L	11223	macrophage stimulating 1 like
hsa-miR-126-5p	MIMAT0000444	2077768	http://www.mirdb.org/cgi-bin/target_detail.cgi?targetID=2077768	936	63	http://www.mirdb.org/cgi-bin/mature_mir.cgi?name=hsa-miR-126-5p	ERO1A	30001	endoplasmic reticulum oxidoreductase 1 alpha
hsa-miR-126-5p	MIMAT0000444	2077777	http://www.mirdb.org/cgi-bin/target_detail.cgi?targetID=2077777	937	63	http://www.mirdb.org/cgi-bin/mature_mir.cgi?name=hsa-miR-126-5p	TMEM135	65084	transmembrane protein 135
hsa-miR-126-5p	MIMAT0000444	2077808	http://www.mirdb.org/cgi-bin/target_detail.cgi?targetID=2077808	938	63	http://www.mirdb.org/cgi-bin/mature_mir.cgi?name=hsa-miR-126-5p	ACADL	33	acyl-CoA dehydrogenase long chain
hsa-miR-126-5p	MIMAT0000444	2077848	http://www.mirdb.org/cgi-bin/target_detail.cgi?targetID=2077848	939	63	http://www.mirdb.org/cgi-bin/mature_mir.cgi?name=hsa-miR-126-5p	SOCS6	9306	suppressor of cytokine signaling 6
hsa-miR-126-5p	MIMAT0000444	2077879	http://www.mirdb.org/cgi-bin/target_detail.cgi?targetID=2077879	940	63	http://www.mirdb.org/cgi-bin/mature_mir.cgi?name=hsa-miR-126-5p	DMXL1	1657	Dmx like 1
hsa-miR-126-5p	MIMAT0000444	2077905	http://www.mirdb.org/cgi-bin/target_detail.cgi?targetID=2077905	941	63	http://www.mirdb.org/cgi-bin/mature_mir.cgi?name=hsa-miR-126-5p	FLRT2	23768	fibronectin leucine rich transmembrane protein 2
hsa-miR-126-5p	MIMAT0000444	2077953	http://www.mirdb.org/cgi-bin/target_detail.cgi?targetID=2077953	942	63	http://www.mirdb.org/cgi-bin/mature_mir.cgi?name=hsa-miR-126-5p	SAE1	10055	SUMO1 activating enzyme subunit 1
hsa-miR-126-5p	MIMAT0000444	2077975	http://www.mirdb.org/cgi-bin/target_detail.cgi?targetID=2077975	943	63	http://www.mirdb.org/cgi-bin/mature_mir.cgi?name=hsa-miR-126-5p	MBP	4155	myelin basic protein
hsa-miR-126-5p	MIMAT0000444	2078000	http://www.mirdb.org/cgi-bin/target_detail.cgi?targetID=2078000	944	63	http://www.mirdb.org/cgi-bin/mature_mir.cgi?name=hsa-miR-126-5p	PRKX	5613	protein kinase X-linked
hsa-miR-126-5p	MIMAT0000444	2078083	http://www.mirdb.org/cgi-bin/target_detail.cgi?targetID=2078083	945	63	http://www.mirdb.org/cgi-bin/mature_mir.cgi?name=hsa-miR-126-5p	MAP3K20	51776	mitogen-activated protein kinase kinase kinase 20
hsa-miR-126-5p	MIMAT0000444	2078169	http://www.mirdb.org/cgi-bin/target_detail.cgi?targetID=2078169	946	63	http://www.mirdb.org/cgi-bin/mature_mir.cgi?name=hsa-miR-126-5p	DNAJB9	4189	DnaJ heat shock protein family (Hsp40) member B9
hsa-miR-126-5p	MIMAT0000444	2078171	http://www.mirdb.org/cgi-bin/target_detail.cgi?targetID=2078171	947	63	http://www.mirdb.org/cgi-bin/mature_mir.cgi?name=hsa-miR-126-5p	RMDN1	51115	regulator of microtubule dynamics 1
hsa-miR-126-5p	MIMAT0000444	2078230	http://www.mirdb.org/cgi-bin/target_detail.cgi?targetID=2078230	948	63	http://www.mirdb.org/cgi-bin/mature_mir.cgi?name=hsa-miR-126-5p	ZNF41	7592	zinc finger protein 41
hsa-miR-126-5p	MIMAT0000444	2078242	http://www.mirdb.org/cgi-bin/target_detail.cgi?targetID=2078242	949	63	http://www.mirdb.org/cgi-bin/mature_mir.cgi?name=hsa-miR-126-5p	SRGAP2C	653464	SLIT-ROBO Rho GTPase activating protein 2C
hsa-miR-126-5p	MIMAT0000444	2078258	http://www.mirdb.org/cgi-bin/target_detail.cgi?targetID=2078258	950	63	http://www.mirdb.org/cgi-bin/mature_mir.cgi?name=hsa-miR-126-5p	FAM216B	144809	family with sequence similarity 216 member B
hsa-miR-126-5p	MIMAT0000444	2078267	http://www.mirdb.org/cgi-bin/target_detail.cgi?targetID=2078267	951	63	http://www.mirdb.org/cgi-bin/mature_mir.cgi?name=hsa-miR-126-5p	MAPKAPK5	8550	mitogen-activated protein kinase-activated protein kinase 5
hsa-miR-126-5p	MIMAT0000444	2078330	http://www.mirdb.org/cgi-bin/target_detail.cgi?targetID=2078330	952	63	http://www.mirdb.org/cgi-bin/mature_mir.cgi?name=hsa-miR-126-5p	TMPRSS3	64699	transmembrane serine protease 3
hsa-miR-126-5p	MIMAT0000444	2078359	http://www.mirdb.org/cgi-bin/target_detail.cgi?targetID=2078359	953	63	http://www.mirdb.org/cgi-bin/mature_mir.cgi?name=hsa-miR-126-5p	C9orf3	84909	chromosome 9 open reading frame 3
hsa-miR-126-5p	MIMAT0000444	2078401	http://www.mirdb.org/cgi-bin/target_detail.cgi?targetID=2078401	954	63	http://www.mirdb.org/cgi-bin/mature_mir.cgi?name=hsa-miR-126-5p	ZSCAN9	7746	zinc finger and SCAN domain containing 9
hsa-miR-126-5p	MIMAT0000444	2078461	http://www.mirdb.org/cgi-bin/target_detail.cgi?targetID=2078461	955	63	http://www.mirdb.org/cgi-bin/mature_mir.cgi?name=hsa-miR-126-5p	CCDC148	130940	coiled-coil domain containing 148
hsa-miR-126-5p	MIMAT0000444	2078477	http://www.mirdb.org/cgi-bin/target_detail.cgi?targetID=2078477	956	63	http://www.mirdb.org/cgi-bin/mature_mir.cgi?name=hsa-miR-126-5p	LCORL	254251	ligand dependent nuclear receptor corepressor like
hsa-miR-126-5p	MIMAT0000444	2078516	http://www.mirdb.org/cgi-bin/target_detail.cgi?targetID=2078516	957	63	http://www.mirdb.org/cgi-bin/mature_mir.cgi?name=hsa-miR-126-5p	MAPK13	5603	mitogen-activated protein kinase 13
hsa-miR-126-5p	MIMAT0000444	2078559	http://www.mirdb.org/cgi-bin/target_detail.cgi?targetID=2078559	958	63	http://www.mirdb.org/cgi-bin/mature_mir.cgi?name=hsa-miR-126-5p	FZD2	2535	frizzled class receptor 2
hsa-miR-126-5p	MIMAT0000444	2078633	http://www.mirdb.org/cgi-bin/target_detail.cgi?targetID=2078633	959	63	http://www.mirdb.org/cgi-bin/mature_mir.cgi?name=hsa-miR-126-5p	CFL2	1073	cofilin 2
hsa-miR-126-5p	MIMAT0000444	2078753	http://www.mirdb.org/cgi-bin/target_detail.cgi?targetID=2078753	960	63	http://www.mirdb.org/cgi-bin/mature_mir.cgi?name=hsa-miR-126-5p	FRZB	2487	frizzled related protein
hsa-miR-126-5p	MIMAT0000444	2077429	http://www.mirdb.org/cgi-bin/target_detail.cgi?targetID=2077429	961	62	http://www.mirdb.org/cgi-bin/mature_mir.cgi?name=hsa-miR-126-5p	NAA50	80218	N(alpha)-acetyltransferase 50, NatE catalytic subunit
hsa-miR-126-5p	MIMAT0000444	2077491	http://www.mirdb.org/cgi-bin/target_detail.cgi?targetID=2077491	962	62	http://www.mirdb.org/cgi-bin/mature_mir.cgi?name=hsa-miR-126-5p	STS	412	steroid sulfatase
hsa-miR-126-5p	MIMAT0000444	2077537	http://www.mirdb.org/cgi-bin/target_detail.cgi?targetID=2077537	963	62	http://www.mirdb.org/cgi-bin/mature_mir.cgi?name=hsa-miR-126-5p	GOLGA7B	401647	golgin A7 family member B
hsa-miR-126-5p	MIMAT0000444	2077711	http://www.mirdb.org/cgi-bin/target_detail.cgi?targetID=2077711	964	62	http://www.mirdb.org/cgi-bin/mature_mir.cgi?name=hsa-miR-126-5p	MMAA	166785	metabolism of cobalamin associated A
hsa-miR-126-5p	MIMAT0000444	2077713	http://www.mirdb.org/cgi-bin/target_detail.cgi?targetID=2077713	965	62	http://www.mirdb.org/cgi-bin/mature_mir.cgi?name=hsa-miR-126-5p	PGM2L1	283209	phosphoglucomutase 2 like 1
hsa-miR-126-5p	MIMAT0000444	2077732	http://www.mirdb.org/cgi-bin/target_detail.cgi?targetID=2077732	966	62	http://www.mirdb.org/cgi-bin/mature_mir.cgi?name=hsa-miR-126-5p	CSRNP3	80034	cysteine and serine rich nuclear protein 3
hsa-miR-126-5p	MIMAT0000444	2077783	http://www.mirdb.org/cgi-bin/target_detail.cgi?targetID=2077783	967	62	http://www.mirdb.org/cgi-bin/mature_mir.cgi?name=hsa-miR-126-5p	CRNKL1	51340	crooked neck pre-mRNA splicing factor 1
hsa-miR-126-5p	MIMAT0000444	2077793	http://www.mirdb.org/cgi-bin/target_detail.cgi?targetID=2077793	968	62	http://www.mirdb.org/cgi-bin/mature_mir.cgi?name=hsa-miR-126-5p	ELAVL2	1993	ELAV like RNA binding protein 2
hsa-miR-126-5p	MIMAT0000444	2077801	http://www.mirdb.org/cgi-bin/target_detail.cgi?targetID=2077801	969	62	http://www.mirdb.org/cgi-bin/mature_mir.cgi?name=hsa-miR-126-5p	CTR9	9646	CTR9 homolog, Paf1/RNA polymerase II complex component
hsa-miR-126-5p	MIMAT0000444	2077810	http://www.mirdb.org/cgi-bin/target_detail.cgi?targetID=2077810	970	62	http://www.mirdb.org/cgi-bin/mature_mir.cgi?name=hsa-miR-126-5p	MGP	4256	matrix Gla protein
hsa-miR-126-5p	MIMAT0000444	2077811	http://www.mirdb.org/cgi-bin/target_detail.cgi?targetID=2077811	971	62	http://www.mirdb.org/cgi-bin/mature_mir.cgi?name=hsa-miR-126-5p	ABRAXAS2	23172	abraxas 2, BRISC complex subunit
hsa-miR-126-5p	MIMAT0000444	2077825	http://www.mirdb.org/cgi-bin/target_detail.cgi?targetID=2077825	972	62	http://www.mirdb.org/cgi-bin/mature_mir.cgi?name=hsa-miR-126-5p	PIK3CA	5290	phosphatidylinositol-4,5-bisphosphate 3-kinase catalytic subunit alpha
hsa-miR-126-5p	MIMAT0000444	2077843	http://www.mirdb.org/cgi-bin/target_detail.cgi?targetID=2077843	973	62	http://www.mirdb.org/cgi-bin/mature_mir.cgi?name=hsa-miR-126-5p	CYTIP	9595	cytohesin 1 interacting protein
hsa-miR-126-5p	MIMAT0000444	2077849	http://www.mirdb.org/cgi-bin/target_detail.cgi?targetID=2077849	974	62	http://www.mirdb.org/cgi-bin/mature_mir.cgi?name=hsa-miR-126-5p	TTC3	7267	tetratricopeptide repeat domain 3
hsa-miR-126-5p	MIMAT0000444	2077943	http://www.mirdb.org/cgi-bin/target_detail.cgi?targetID=2077943	975	62	http://www.mirdb.org/cgi-bin/mature_mir.cgi?name=hsa-miR-126-5p	FARP1	10160	FERM, ARH/RhoGEF and pleckstrin domain protein 1
hsa-miR-126-5p	MIMAT0000444	2078060	http://www.mirdb.org/cgi-bin/target_detail.cgi?targetID=2078060	976	62	http://www.mirdb.org/cgi-bin/mature_mir.cgi?name=hsa-miR-126-5p	DCAF8L1	139425	DDB1 and CUL4 associated factor 8 like 1
hsa-miR-126-5p	MIMAT0000444	2078076	http://www.mirdb.org/cgi-bin/target_detail.cgi?targetID=2078076	977	62	http://www.mirdb.org/cgi-bin/mature_mir.cgi?name=hsa-miR-126-5p	VAMP4	8674	vesicle associated membrane protein 4
hsa-miR-126-5p	MIMAT0000444	2078194	http://www.mirdb.org/cgi-bin/target_detail.cgi?targetID=2078194	978	62	http://www.mirdb.org/cgi-bin/mature_mir.cgi?name=hsa-miR-126-5p	MFSD11	79157	major facilitator superfamily domain containing 11
hsa-miR-126-5p	MIMAT0000444	2078255	http://www.mirdb.org/cgi-bin/target_detail.cgi?targetID=2078255	979	62	http://www.mirdb.org/cgi-bin/mature_mir.cgi?name=hsa-miR-126-5p	ARPC5L	81873	actin related protein 2/3 complex subunit 5 like
hsa-miR-126-5p	MIMAT0000444	2078282	http://www.mirdb.org/cgi-bin/target_detail.cgi?targetID=2078282	980	62	http://www.mirdb.org/cgi-bin/mature_mir.cgi?name=hsa-miR-126-5p	CCDC36	339834	coiled-coil domain containing 36
hsa-miR-126-5p	MIMAT0000444	2078294	http://www.mirdb.org/cgi-bin/target_detail.cgi?targetID=2078294	981	62	http://www.mirdb.org/cgi-bin/mature_mir.cgi?name=hsa-miR-126-5p	INO80D	54891	INO80 complex subunit D
hsa-miR-126-5p	MIMAT0000444	2078319	http://www.mirdb.org/cgi-bin/target_detail.cgi?targetID=2078319	982	62	http://www.mirdb.org/cgi-bin/mature_mir.cgi?name=hsa-miR-126-5p	OGFRL1	79627	opioid growth factor receptor like 1
hsa-miR-126-5p	MIMAT0000444	2078385	http://www.mirdb.org/cgi-bin/target_detail.cgi?targetID=2078385	983	62	http://www.mirdb.org/cgi-bin/mature_mir.cgi?name=hsa-miR-126-5p	GIMAP8	155038	GTPase, IMAP family member 8
hsa-miR-126-5p	MIMAT0000444	2078390	http://www.mirdb.org/cgi-bin/target_detail.cgi?targetID=2078390	984	62	http://www.mirdb.org/cgi-bin/mature_mir.cgi?name=hsa-miR-126-5p	AMER2	219287	APC membrane recruitment protein 2
hsa-miR-126-5p	MIMAT0000444	2078448	http://www.mirdb.org/cgi-bin/target_detail.cgi?targetID=2078448	985	62	http://www.mirdb.org/cgi-bin/mature_mir.cgi?name=hsa-miR-126-5p	C18orf25	147339	chromosome 18 open reading frame 25
hsa-miR-126-5p	MIMAT0000444	2078472	http://www.mirdb.org/cgi-bin/target_detail.cgi?targetID=2078472	986	62	http://www.mirdb.org/cgi-bin/mature_mir.cgi?name=hsa-miR-126-5p	TMEM71	137835	transmembrane protein 71
hsa-miR-126-5p	MIMAT0000444	2078529	http://www.mirdb.org/cgi-bin/target_detail.cgi?targetID=2078529	987	62	http://www.mirdb.org/cgi-bin/mature_mir.cgi?name=hsa-miR-126-5p	PELI2	57161	pellino E3 ubiquitin protein ligase family member 2
hsa-miR-126-5p	MIMAT0000444	2078538	http://www.mirdb.org/cgi-bin/target_detail.cgi?targetID=2078538	988	62	http://www.mirdb.org/cgi-bin/mature_mir.cgi?name=hsa-miR-126-5p	RILPL1	353116	Rab interacting lysosomal protein like 1
hsa-miR-126-5p	MIMAT0000444	2078565	http://www.mirdb.org/cgi-bin/target_detail.cgi?targetID=2078565	989	62	http://www.mirdb.org/cgi-bin/mature_mir.cgi?name=hsa-miR-126-5p	BRD1	23774	bromodomain containing 1
hsa-miR-126-5p	MIMAT0000444	2078575	http://www.mirdb.org/cgi-bin/target_detail.cgi?targetID=2078575	990	62	http://www.mirdb.org/cgi-bin/mature_mir.cgi?name=hsa-miR-126-5p	DPPA4	55211	developmental pluripotency associated 4
hsa-miR-126-5p	MIMAT0000444	2078609	http://www.mirdb.org/cgi-bin/target_detail.cgi?targetID=2078609	991	62	http://www.mirdb.org/cgi-bin/mature_mir.cgi?name=hsa-miR-126-5p	TMEM63B	55362	transmembrane protein 63B
hsa-miR-126-5p	MIMAT0000444	2078667	http://www.mirdb.org/cgi-bin/target_detail.cgi?targetID=2078667	992	62	http://www.mirdb.org/cgi-bin/mature_mir.cgi?name=hsa-miR-126-5p	FSD1L	83856	fibronectin type III and SPRY domain containing 1 like
hsa-miR-126-5p	MIMAT0000444	2078687	http://www.mirdb.org/cgi-bin/target_detail.cgi?targetID=2078687	993	62	http://www.mirdb.org/cgi-bin/mature_mir.cgi?name=hsa-miR-126-5p	TMEM9B	56674	TMEM9 domain family member B
hsa-miR-126-5p	MIMAT0000444	2078739	http://www.mirdb.org/cgi-bin/target_detail.cgi?targetID=2078739	994	62	http://www.mirdb.org/cgi-bin/mature_mir.cgi?name=hsa-miR-126-5p	DOCK5	80005	dedicator of cytokinesis 5
hsa-miR-126-5p	MIMAT0000444	2077404	http://www.mirdb.org/cgi-bin/target_detail.cgi?targetID=2077404	995	61	http://www.mirdb.org/cgi-bin/mature_mir.cgi?name=hsa-miR-126-5p	APLF	200558	aprataxin and PNKP like factor
hsa-miR-126-5p	MIMAT0000444	2077409	http://www.mirdb.org/cgi-bin/target_detail.cgi?targetID=2077409	996	61	http://www.mirdb.org/cgi-bin/mature_mir.cgi?name=hsa-miR-126-5p	MED17	9440	mediator complex subunit 17
hsa-miR-126-5p	MIMAT0000444	2077445	http://www.mirdb.org/cgi-bin/target_detail.cgi?targetID=2077445	997	61	http://www.mirdb.org/cgi-bin/mature_mir.cgi?name=hsa-miR-126-5p	BTLA	151888	B and T lymphocyte associated
hsa-miR-126-5p	MIMAT0000444	2077462	http://www.mirdb.org/cgi-bin/target_detail.cgi?targetID=2077462	998	61	http://www.mirdb.org/cgi-bin/mature_mir.cgi?name=hsa-miR-126-5p	BTAF1	9044	B-TFIID TATA-box binding protein associated factor 1
hsa-miR-126-5p	MIMAT0000444	2077484	http://www.mirdb.org/cgi-bin/target_detail.cgi?targetID=2077484	999	61	http://www.mirdb.org/cgi-bin/mature_mir.cgi?name=hsa-miR-126-5p	SH3RF1	57630	SH3 domain containing ring finger 1
hsa-miR-126-5p	MIMAT0000444	2077528	http://www.mirdb.org/cgi-bin/target_detail.cgi?targetID=2077528	1000	61	http://www.mirdb.org/cgi-bin/mature_mir.cgi?name=hsa-miR-126-5p	EPSTI1	94240	epithelial stromal interaction 1
hsa-miR-126-5p	MIMAT0000444	2077603	http://www.mirdb.org/cgi-bin/target_detail.cgi?targetID=2077603	1001	61	http://www.mirdb.org/cgi-bin/mature_mir.cgi?name=hsa-miR-126-5p	LOX	4015	lysyl oxidase
hsa-miR-126-5p	MIMAT0000444	2077619	http://www.mirdb.org/cgi-bin/target_detail.cgi?targetID=2077619	1002	61	http://www.mirdb.org/cgi-bin/mature_mir.cgi?name=hsa-miR-126-5p	FAM227A	646851	family with sequence similarity 227 member A
hsa-miR-126-5p	MIMAT0000444	2077626	http://www.mirdb.org/cgi-bin/target_detail.cgi?targetID=2077626	1003	61	http://www.mirdb.org/cgi-bin/mature_mir.cgi?name=hsa-miR-126-5p	DHX33	56919	DEAH-box helicase 33
hsa-miR-126-5p	MIMAT0000444	2077666	http://www.mirdb.org/cgi-bin/target_detail.cgi?targetID=2077666	1004	61	http://www.mirdb.org/cgi-bin/mature_mir.cgi?name=hsa-miR-126-5p	FNDC3A	22862	fibronectin type III domain containing 3A
hsa-miR-126-5p	MIMAT0000444	2077728	http://www.mirdb.org/cgi-bin/target_detail.cgi?targetID=2077728	1005	61	http://www.mirdb.org/cgi-bin/mature_mir.cgi?name=hsa-miR-126-5p	SRRM4	84530	serine/arginine repetitive matrix 4
hsa-miR-126-5p	MIMAT0000444	2077817	http://www.mirdb.org/cgi-bin/target_detail.cgi?targetID=2077817	1006	61	http://www.mirdb.org/cgi-bin/mature_mir.cgi?name=hsa-miR-126-5p	NCAPG	64151	non-SMC condensin I complex subunit G
hsa-miR-126-5p	MIMAT0000444	2077831	http://www.mirdb.org/cgi-bin/target_detail.cgi?targetID=2077831	1007	61	http://www.mirdb.org/cgi-bin/mature_mir.cgi?name=hsa-miR-126-5p	C12orf71	728858	chromosome 12 open reading frame 71
hsa-miR-126-5p	MIMAT0000444	2077855	http://www.mirdb.org/cgi-bin/target_detail.cgi?targetID=2077855	1008	61	http://www.mirdb.org/cgi-bin/mature_mir.cgi?name=hsa-miR-126-5p	SNCA	6622	synuclein alpha
hsa-miR-126-5p	MIMAT0000444	2077858	http://www.mirdb.org/cgi-bin/target_detail.cgi?targetID=2077858	1009	61	http://www.mirdb.org/cgi-bin/mature_mir.cgi?name=hsa-miR-126-5p	STON2	85439	stonin 2
hsa-miR-126-5p	MIMAT0000444	2077866	http://www.mirdb.org/cgi-bin/target_detail.cgi?targetID=2077866	1010	61	http://www.mirdb.org/cgi-bin/mature_mir.cgi?name=hsa-miR-126-5p	DCLK2	166614	doublecortin like kinase 2
hsa-miR-126-5p	MIMAT0000444	2077911	http://www.mirdb.org/cgi-bin/target_detail.cgi?targetID=2077911	1011	61	http://www.mirdb.org/cgi-bin/mature_mir.cgi?name=hsa-miR-126-5p	FABP7	2173	fatty acid binding protein 7
hsa-miR-126-5p	MIMAT0000444	2078019	http://www.mirdb.org/cgi-bin/target_detail.cgi?targetID=2078019	1012	61	http://www.mirdb.org/cgi-bin/mature_mir.cgi?name=hsa-miR-126-5p	PDGFRA	5156	platelet derived growth factor receptor alpha
hsa-miR-126-5p	MIMAT0000444	2078022	http://www.mirdb.org/cgi-bin/target_detail.cgi?targetID=2078022	1013	61	http://www.mirdb.org/cgi-bin/mature_mir.cgi?name=hsa-miR-126-5p	PNN	5411	pinin, desmosome associated protein
hsa-miR-126-5p	MIMAT0000444	2078054	http://www.mirdb.org/cgi-bin/target_detail.cgi?targetID=2078054	1014	61	http://www.mirdb.org/cgi-bin/mature_mir.cgi?name=hsa-miR-126-5p	YPEL2	388403	yippee like 2
hsa-miR-126-5p	MIMAT0000444	2078167	http://www.mirdb.org/cgi-bin/target_detail.cgi?targetID=2078167	1015	61	http://www.mirdb.org/cgi-bin/mature_mir.cgi?name=hsa-miR-126-5p	C8orf34	116328	chromosome 8 open reading frame 34
hsa-miR-126-5p	MIMAT0000444	2078185	http://www.mirdb.org/cgi-bin/target_detail.cgi?targetID=2078185	1016	61	http://www.mirdb.org/cgi-bin/mature_mir.cgi?name=hsa-miR-126-5p	DSEL	92126	dermatan sulfate epimerase like
hsa-miR-126-5p	MIMAT0000444	2078216	http://www.mirdb.org/cgi-bin/target_detail.cgi?targetID=2078216	1017	61	http://www.mirdb.org/cgi-bin/mature_mir.cgi?name=hsa-miR-126-5p	ERAP1	51752	endoplasmic reticulum aminopeptidase 1
hsa-miR-126-5p	MIMAT0000444	2078217	http://www.mirdb.org/cgi-bin/target_detail.cgi?targetID=2078217	1018	61	http://www.mirdb.org/cgi-bin/mature_mir.cgi?name=hsa-miR-126-5p	IVD	3712	isovaleryl-CoA dehydrogenase
hsa-miR-126-5p	MIMAT0000444	2078220	http://www.mirdb.org/cgi-bin/target_detail.cgi?targetID=2078220	1019	61	http://www.mirdb.org/cgi-bin/mature_mir.cgi?name=hsa-miR-126-5p	C1RL	51279	complement C1r subcomponent like
hsa-miR-126-5p	MIMAT0000444	2078236	http://www.mirdb.org/cgi-bin/target_detail.cgi?targetID=2078236	1020	61	http://www.mirdb.org/cgi-bin/mature_mir.cgi?name=hsa-miR-126-5p	KIAA1109	84162	KIAA1109
hsa-miR-126-5p	MIMAT0000444	2078326	http://www.mirdb.org/cgi-bin/target_detail.cgi?targetID=2078326	1021	61	http://www.mirdb.org/cgi-bin/mature_mir.cgi?name=hsa-miR-126-5p	MS4A1	931	membrane spanning 4-domains A1
hsa-miR-126-5p	MIMAT0000444	2078367	http://www.mirdb.org/cgi-bin/target_detail.cgi?targetID=2078367	1022	61	http://www.mirdb.org/cgi-bin/mature_mir.cgi?name=hsa-miR-126-5p	HNRNPD	3184	heterogeneous nuclear ribonucleoprotein D
hsa-miR-126-5p	MIMAT0000444	2078384	http://www.mirdb.org/cgi-bin/target_detail.cgi?targetID=2078384	1023	61	http://www.mirdb.org/cgi-bin/mature_mir.cgi?name=hsa-miR-126-5p	ZNF627	199692	zinc finger protein 627
hsa-miR-126-5p	MIMAT0000444	2078459	http://www.mirdb.org/cgi-bin/target_detail.cgi?targetID=2078459	1024	61	http://www.mirdb.org/cgi-bin/mature_mir.cgi?name=hsa-miR-126-5p	HBS1L	10767	HBS1 like translational GTPase
hsa-miR-126-5p	MIMAT0000444	2078467	http://www.mirdb.org/cgi-bin/target_detail.cgi?targetID=2078467	1025	61	http://www.mirdb.org/cgi-bin/mature_mir.cgi?name=hsa-miR-126-5p	PHAX	51808	phosphorylated adaptor for RNA export
hsa-miR-126-5p	MIMAT0000444	2078468	http://www.mirdb.org/cgi-bin/target_detail.cgi?targetID=2078468	1026	61	http://www.mirdb.org/cgi-bin/mature_mir.cgi?name=hsa-miR-126-5p	SLC25A21	89874	solute carrier family 25 member 21
hsa-miR-126-5p	MIMAT0000444	2078541	http://www.mirdb.org/cgi-bin/target_detail.cgi?targetID=2078541	1027	61	http://www.mirdb.org/cgi-bin/mature_mir.cgi?name=hsa-miR-126-5p	C8orf37	157657	chromosome 8 open reading frame 37
hsa-miR-126-5p	MIMAT0000444	2078581	http://www.mirdb.org/cgi-bin/target_detail.cgi?targetID=2078581	1028	61	http://www.mirdb.org/cgi-bin/mature_mir.cgi?name=hsa-miR-126-5p	METTL2A	339175	methyltransferase like 2A
hsa-miR-126-5p	MIMAT0000444	2078590	http://www.mirdb.org/cgi-bin/target_detail.cgi?targetID=2078590	1029	61	http://www.mirdb.org/cgi-bin/mature_mir.cgi?name=hsa-miR-126-5p	NADK2	133686	NAD kinase 2, mitochondrial
hsa-miR-126-5p	MIMAT0000444	2078594	http://www.mirdb.org/cgi-bin/target_detail.cgi?targetID=2078594	1030	61	http://www.mirdb.org/cgi-bin/mature_mir.cgi?name=hsa-miR-126-5p	CEP41	95681	centrosomal protein 41
hsa-miR-126-5p	MIMAT0000444	2078631	http://www.mirdb.org/cgi-bin/target_detail.cgi?targetID=2078631	1031	61	http://www.mirdb.org/cgi-bin/mature_mir.cgi?name=hsa-miR-126-5p	RXRG	6258	retinoid X receptor gamma
hsa-miR-126-5p	MIMAT0000444	2078640	http://www.mirdb.org/cgi-bin/target_detail.cgi?targetID=2078640	1032	61	http://www.mirdb.org/cgi-bin/mature_mir.cgi?name=hsa-miR-126-5p	ANKRD42	338699	ankyrin repeat domain 42
hsa-miR-126-5p	MIMAT0000444	2078654	http://www.mirdb.org/cgi-bin/target_detail.cgi?targetID=2078654	1033	61	http://www.mirdb.org/cgi-bin/mature_mir.cgi?name=hsa-miR-126-5p	SECISBP2L	9728	SECIS binding protein 2 like
hsa-miR-126-5p	MIMAT0000444	2078686	http://www.mirdb.org/cgi-bin/target_detail.cgi?targetID=2078686	1034	61	http://www.mirdb.org/cgi-bin/mature_mir.cgi?name=hsa-miR-126-5p	CNTN4	152330	contactin 4
hsa-miR-126-5p	MIMAT0000444	2078718	http://www.mirdb.org/cgi-bin/target_detail.cgi?targetID=2078718	1035	61	http://www.mirdb.org/cgi-bin/mature_mir.cgi?name=hsa-miR-126-5p	POF1B	79983	POF1B, actin binding protein
hsa-miR-126-5p	MIMAT0000444	2078726	http://www.mirdb.org/cgi-bin/target_detail.cgi?targetID=2078726	1036	61	http://www.mirdb.org/cgi-bin/mature_mir.cgi?name=hsa-miR-126-5p	CLDN11	5010	claudin 11
hsa-miR-126-5p	MIMAT0000444	2077438	http://www.mirdb.org/cgi-bin/target_detail.cgi?targetID=2077438	1037	60	http://www.mirdb.org/cgi-bin/mature_mir.cgi?name=hsa-miR-126-5p	MARK1	4139	microtubule affinity regulating kinase 1
hsa-miR-126-5p	MIMAT0000444	2077496	http://www.mirdb.org/cgi-bin/target_detail.cgi?targetID=2077496	1038	60	http://www.mirdb.org/cgi-bin/mature_mir.cgi?name=hsa-miR-126-5p	SAMD8	142891	sterile alpha motif domain containing 8
hsa-miR-126-5p	MIMAT0000444	2077514	http://www.mirdb.org/cgi-bin/target_detail.cgi?targetID=2077514	1039	60	http://www.mirdb.org/cgi-bin/mature_mir.cgi?name=hsa-miR-126-5p	ATF6	22926	activating transcription factor 6
hsa-miR-126-5p	MIMAT0000444	2077598	http://www.mirdb.org/cgi-bin/target_detail.cgi?targetID=2077598	1040	60	http://www.mirdb.org/cgi-bin/mature_mir.cgi?name=hsa-miR-126-5p	FAM76B	143684	family with sequence similarity 76 member B
hsa-miR-126-5p	MIMAT0000444	2077668	http://www.mirdb.org/cgi-bin/target_detail.cgi?targetID=2077668	1041	60	http://www.mirdb.org/cgi-bin/mature_mir.cgi?name=hsa-miR-126-5p	ADAT2	134637	adenosine deaminase, tRNA specific 2
hsa-miR-126-5p	MIMAT0000444	2077690	http://www.mirdb.org/cgi-bin/target_detail.cgi?targetID=2077690	1042	60	http://www.mirdb.org/cgi-bin/mature_mir.cgi?name=hsa-miR-126-5p	GRAMD2B	65983	GRAM domain containing 2B
hsa-miR-126-5p	MIMAT0000444	2077717	http://www.mirdb.org/cgi-bin/target_detail.cgi?targetID=2077717	1043	60	http://www.mirdb.org/cgi-bin/mature_mir.cgi?name=hsa-miR-126-5p	PTCHD4	442213	patched domain containing 4
hsa-miR-126-5p	MIMAT0000444	2077878	http://www.mirdb.org/cgi-bin/target_detail.cgi?targetID=2077878	1044	60	http://www.mirdb.org/cgi-bin/mature_mir.cgi?name=hsa-miR-126-5p	C12orf40	283461	chromosome 12 open reading frame 40
hsa-miR-126-5p	MIMAT0000444	2077890	http://www.mirdb.org/cgi-bin/target_detail.cgi?targetID=2077890	1045	60	http://www.mirdb.org/cgi-bin/mature_mir.cgi?name=hsa-miR-126-5p	ACSM5	54988	acyl-CoA synthetase medium chain family member 5
hsa-miR-126-5p	MIMAT0000444	2077945	http://www.mirdb.org/cgi-bin/target_detail.cgi?targetID=2077945	1046	60	http://www.mirdb.org/cgi-bin/mature_mir.cgi?name=hsa-miR-126-5p	ZNF264	9422	zinc finger protein 264
hsa-miR-126-5p	MIMAT0000444	2078006	http://www.mirdb.org/cgi-bin/target_detail.cgi?targetID=2078006	1047	60	http://www.mirdb.org/cgi-bin/mature_mir.cgi?name=hsa-miR-126-5p	TBC1D9B	23061	TBC1 domain family member 9B
hsa-miR-126-5p	MIMAT0000444	2078038	http://www.mirdb.org/cgi-bin/target_detail.cgi?targetID=2078038	1048	60	http://www.mirdb.org/cgi-bin/mature_mir.cgi?name=hsa-miR-126-5p	DIO3	1735	iodothyronine deiodinase 3
hsa-miR-126-5p	MIMAT0000444	2078056	http://www.mirdb.org/cgi-bin/target_detail.cgi?targetID=2078056	1049	60	http://www.mirdb.org/cgi-bin/mature_mir.cgi?name=hsa-miR-126-5p	TMEM251	26175	transmembrane protein 251
hsa-miR-126-5p	MIMAT0000444	2078180	http://www.mirdb.org/cgi-bin/target_detail.cgi?targetID=2078180	1050	60	http://www.mirdb.org/cgi-bin/mature_mir.cgi?name=hsa-miR-126-5p	AGPAT5	55326	1-acylglycerol-3-phosphate O-acyltransferase 5
hsa-miR-126-5p	MIMAT0000444	2078196	http://www.mirdb.org/cgi-bin/target_detail.cgi?targetID=2078196	1051	60	http://www.mirdb.org/cgi-bin/mature_mir.cgi?name=hsa-miR-126-5p	CYP39A1	51302	cytochrome P450 family 39 subfamily A member 1
hsa-miR-126-5p	MIMAT0000444	2078215	http://www.mirdb.org/cgi-bin/target_detail.cgi?targetID=2078215	1052	60	http://www.mirdb.org/cgi-bin/mature_mir.cgi?name=hsa-miR-126-5p	TBX18	9096	T-box 18
hsa-miR-126-5p	MIMAT0000444	2078286	http://www.mirdb.org/cgi-bin/target_detail.cgi?targetID=2078286	1053	60	http://www.mirdb.org/cgi-bin/mature_mir.cgi?name=hsa-miR-126-5p	CNOT6	57472	CCR4-NOT transcription complex subunit 6
hsa-miR-126-5p	MIMAT0000444	2078344	http://www.mirdb.org/cgi-bin/target_detail.cgi?targetID=2078344	1054	60	http://www.mirdb.org/cgi-bin/mature_mir.cgi?name=hsa-miR-126-5p	EYS	346007	eyes shut homolog
hsa-miR-126-5p	MIMAT0000444	2078388	http://www.mirdb.org/cgi-bin/target_detail.cgi?targetID=2078388	1055	60	http://www.mirdb.org/cgi-bin/mature_mir.cgi?name=hsa-miR-126-5p	BCL11B	64919	BCL11B, BAF complex component
hsa-miR-126-5p	MIMAT0000444	2078439	http://www.mirdb.org/cgi-bin/target_detail.cgi?targetID=2078439	1056	60	http://www.mirdb.org/cgi-bin/mature_mir.cgi?name=hsa-miR-126-5p	FAM84B	157638	family with sequence similarity 84 member B
hsa-miR-126-5p	MIMAT0000444	2078562	http://www.mirdb.org/cgi-bin/target_detail.cgi?targetID=2078562	1057	60	http://www.mirdb.org/cgi-bin/mature_mir.cgi?name=hsa-miR-126-5p	TFPI2	7980	tissue factor pathway inhibitor 2
hsa-miR-126-5p	MIMAT0000444	2078637	http://www.mirdb.org/cgi-bin/target_detail.cgi?targetID=2078637	1058	60	http://www.mirdb.org/cgi-bin/mature_mir.cgi?name=hsa-miR-126-5p	AAK1	22848	AP2 associated kinase 1
hsa-miR-126-5p	MIMAT0000444	2078659	http://www.mirdb.org/cgi-bin/target_detail.cgi?targetID=2078659	1059	60	http://www.mirdb.org/cgi-bin/mature_mir.cgi?name=hsa-miR-126-5p	OPRK1	4986	opioid receptor kappa 1
hsa-miR-126-5p	MIMAT0000444	2078688	http://www.mirdb.org/cgi-bin/target_detail.cgi?targetID=2078688	1060	60	http://www.mirdb.org/cgi-bin/mature_mir.cgi?name=hsa-miR-126-5p	ANGPTL7	10218	angiopoietin like 7
hsa-miR-126-5p	MIMAT0000444	2077454	http://www.mirdb.org/cgi-bin/target_detail.cgi?targetID=2077454	1061	59	http://www.mirdb.org/cgi-bin/mature_mir.cgi?name=hsa-miR-126-5p	CLCN3	1182	chloride voltage-gated channel 3
hsa-miR-126-5p	MIMAT0000444	2077456	http://www.mirdb.org/cgi-bin/target_detail.cgi?targetID=2077456	1062	59	http://www.mirdb.org/cgi-bin/mature_mir.cgi?name=hsa-miR-126-5p	ZC3H6	376940	zinc finger CCCH-type containing 6
hsa-miR-126-5p	MIMAT0000444	2077486	http://www.mirdb.org/cgi-bin/target_detail.cgi?targetID=2077486	1063	59	http://www.mirdb.org/cgi-bin/mature_mir.cgi?name=hsa-miR-126-5p	TEX12	56158	testis expressed 12
hsa-miR-126-5p	MIMAT0000444	2077546	http://www.mirdb.org/cgi-bin/target_detail.cgi?targetID=2077546	1064	59	http://www.mirdb.org/cgi-bin/mature_mir.cgi?name=hsa-miR-126-5p	TCF12	6938	transcription factor 12
hsa-miR-126-5p	MIMAT0000444	2077557	http://www.mirdb.org/cgi-bin/target_detail.cgi?targetID=2077557	1065	59	http://www.mirdb.org/cgi-bin/mature_mir.cgi?name=hsa-miR-126-5p	HPCA	3208	hippocalcin
hsa-miR-126-5p	MIMAT0000444	2077566	http://www.mirdb.org/cgi-bin/target_detail.cgi?targetID=2077566	1066	59	http://www.mirdb.org/cgi-bin/mature_mir.cgi?name=hsa-miR-126-5p	SLC6A4	6532	solute carrier family 6 member 4
hsa-miR-126-5p	MIMAT0000444	2077609	http://www.mirdb.org/cgi-bin/target_detail.cgi?targetID=2077609	1067	59	http://www.mirdb.org/cgi-bin/mature_mir.cgi?name=hsa-miR-126-5p	NEUROD6	63974	neuronal differentiation 6
hsa-miR-126-5p	MIMAT0000444	2077631	http://www.mirdb.org/cgi-bin/target_detail.cgi?targetID=2077631	1068	59	http://www.mirdb.org/cgi-bin/mature_mir.cgi?name=hsa-miR-126-5p	TMPO	7112	thymopoietin
hsa-miR-126-5p	MIMAT0000444	2077658	http://www.mirdb.org/cgi-bin/target_detail.cgi?targetID=2077658	1069	59	http://www.mirdb.org/cgi-bin/mature_mir.cgi?name=hsa-miR-126-5p	RRP15	51018	ribosomal RNA processing 15 homolog
hsa-miR-126-5p	MIMAT0000444	2077775	http://www.mirdb.org/cgi-bin/target_detail.cgi?targetID=2077775	1070	59	http://www.mirdb.org/cgi-bin/mature_mir.cgi?name=hsa-miR-126-5p	SFT2D1	113402	SFT2 domain containing 1
hsa-miR-126-5p	MIMAT0000444	2077833	http://www.mirdb.org/cgi-bin/target_detail.cgi?targetID=2077833	1071	59	http://www.mirdb.org/cgi-bin/mature_mir.cgi?name=hsa-miR-126-5p	EMB	133418	embigin
hsa-miR-126-5p	MIMAT0000444	2077842	http://www.mirdb.org/cgi-bin/target_detail.cgi?targetID=2077842	1072	59	http://www.mirdb.org/cgi-bin/mature_mir.cgi?name=hsa-miR-126-5p	SPRED1	161742	sprouty related EVH1 domain containing 1
hsa-miR-126-5p	MIMAT0000444	2077850	http://www.mirdb.org/cgi-bin/target_detail.cgi?targetID=2077850	1073	59	http://www.mirdb.org/cgi-bin/mature_mir.cgi?name=hsa-miR-126-5p	SPICE1	152185	spindle and centriole associated protein 1
hsa-miR-126-5p	MIMAT0000444	2077856	http://www.mirdb.org/cgi-bin/target_detail.cgi?targetID=2077856	1074	59	http://www.mirdb.org/cgi-bin/mature_mir.cgi?name=hsa-miR-126-5p	ERCC6	2074	ERCC excision repair 6, chromatin remodeling factor
hsa-miR-126-5p	MIMAT0000444	2077904	http://www.mirdb.org/cgi-bin/target_detail.cgi?targetID=2077904	1075	59	http://www.mirdb.org/cgi-bin/mature_mir.cgi?name=hsa-miR-126-5p	TBL1XR1	79718	transducin beta like 1 X-linked receptor 1
hsa-miR-126-5p	MIMAT0000444	2077926	http://www.mirdb.org/cgi-bin/target_detail.cgi?targetID=2077926	1076	59	http://www.mirdb.org/cgi-bin/mature_mir.cgi?name=hsa-miR-126-5p	DTD2	112487	D-tyrosyl-tRNA deacylase 2 (putative)
hsa-miR-126-5p	MIMAT0000444	2077936	http://www.mirdb.org/cgi-bin/target_detail.cgi?targetID=2077936	1077	59	http://www.mirdb.org/cgi-bin/mature_mir.cgi?name=hsa-miR-126-5p	GRHL2	79977	grainyhead like transcription factor 2
hsa-miR-126-5p	MIMAT0000444	2077950	http://www.mirdb.org/cgi-bin/target_detail.cgi?targetID=2077950	1078	59	http://www.mirdb.org/cgi-bin/mature_mir.cgi?name=hsa-miR-126-5p	SLFN13	146857	schlafen family member 13
hsa-miR-126-5p	MIMAT0000444	2077967	http://www.mirdb.org/cgi-bin/target_detail.cgi?targetID=2077967	1079	59	http://www.mirdb.org/cgi-bin/mature_mir.cgi?name=hsa-miR-126-5p	ABCC9	10060	ATP binding cassette subfamily C member 9
hsa-miR-126-5p	MIMAT0000444	2078005	http://www.mirdb.org/cgi-bin/target_detail.cgi?targetID=2078005	1080	59	http://www.mirdb.org/cgi-bin/mature_mir.cgi?name=hsa-miR-126-5p	ZNF81	347344	zinc finger protein 81
hsa-miR-126-5p	MIMAT0000444	2078008	http://www.mirdb.org/cgi-bin/target_detail.cgi?targetID=2078008	1081	59	http://www.mirdb.org/cgi-bin/mature_mir.cgi?name=hsa-miR-126-5p	SBSPON	157869	somatomedin B and thrombospondin type 1 domain containing
hsa-miR-126-5p	MIMAT0000444	2078035	http://www.mirdb.org/cgi-bin/target_detail.cgi?targetID=2078035	1082	59	http://www.mirdb.org/cgi-bin/mature_mir.cgi?name=hsa-miR-126-5p	EXPH5	23086	exophilin 5
hsa-miR-126-5p	MIMAT0000444	2078059	http://www.mirdb.org/cgi-bin/target_detail.cgi?targetID=2078059	1083	59	http://www.mirdb.org/cgi-bin/mature_mir.cgi?name=hsa-miR-126-5p	SEPT7	989	septin 7
hsa-miR-126-5p	MIMAT0000444	2078187	http://www.mirdb.org/cgi-bin/target_detail.cgi?targetID=2078187	1084	59	http://www.mirdb.org/cgi-bin/mature_mir.cgi?name=hsa-miR-126-5p	BHLHE41	79365	basic helix-loop-helix family member e41
hsa-miR-126-5p	MIMAT0000444	2078212	http://www.mirdb.org/cgi-bin/target_detail.cgi?targetID=2078212	1085	59	http://www.mirdb.org/cgi-bin/mature_mir.cgi?name=hsa-miR-126-5p	C9orf153	389766	chromosome 9 open reading frame 153
hsa-miR-126-5p	MIMAT0000444	2078218	http://www.mirdb.org/cgi-bin/target_detail.cgi?targetID=2078218	1086	59	http://www.mirdb.org/cgi-bin/mature_mir.cgi?name=hsa-miR-126-5p	PTPN21	11099	protein tyrosine phosphatase, non-receptor type 21
hsa-miR-126-5p	MIMAT0000444	2078262	http://www.mirdb.org/cgi-bin/target_detail.cgi?targetID=2078262	1087	59	http://www.mirdb.org/cgi-bin/mature_mir.cgi?name=hsa-miR-126-5p	MMP20	9313	matrix metallopeptidase 20
hsa-miR-126-5p	MIMAT0000444	2078323	http://www.mirdb.org/cgi-bin/target_detail.cgi?targetID=2078323	1088	59	http://www.mirdb.org/cgi-bin/mature_mir.cgi?name=hsa-miR-126-5p	ZADH2	284273	zinc binding alcohol dehydrogenase domain containing 2
hsa-miR-126-5p	MIMAT0000444	2078332	http://www.mirdb.org/cgi-bin/target_detail.cgi?targetID=2078332	1089	59	http://www.mirdb.org/cgi-bin/mature_mir.cgi?name=hsa-miR-126-5p	DYNC1I2	1781	dynein cytoplasmic 1 intermediate chain 2
hsa-miR-126-5p	MIMAT0000444	2078443	http://www.mirdb.org/cgi-bin/target_detail.cgi?targetID=2078443	1090	59	http://www.mirdb.org/cgi-bin/mature_mir.cgi?name=hsa-miR-126-5p	SLC17A8	246213	solute carrier family 17 member 8
hsa-miR-126-5p	MIMAT0000444	2078456	http://www.mirdb.org/cgi-bin/target_detail.cgi?targetID=2078456	1091	59	http://www.mirdb.org/cgi-bin/mature_mir.cgi?name=hsa-miR-126-5p	PIH1D3	139212	PIH1 domain containing 3
hsa-miR-126-5p	MIMAT0000444	2078552	http://www.mirdb.org/cgi-bin/target_detail.cgi?targetID=2078552	1092	59	http://www.mirdb.org/cgi-bin/mature_mir.cgi?name=hsa-miR-126-5p	TRIM61	391712	tripartite motif containing 61
hsa-miR-126-5p	MIMAT0000444	2078605	http://www.mirdb.org/cgi-bin/target_detail.cgi?targetID=2078605	1093	59	http://www.mirdb.org/cgi-bin/mature_mir.cgi?name=hsa-miR-126-5p	HMGB1	3146	high mobility group box 1
hsa-miR-126-5p	MIMAT0000444	2078623	http://www.mirdb.org/cgi-bin/target_detail.cgi?targetID=2078623	1094	59	http://www.mirdb.org/cgi-bin/mature_mir.cgi?name=hsa-miR-126-5p	SMC1A	8243	structural maintenance of chromosomes 1A
hsa-miR-126-5p	MIMAT0000444	2078703	http://www.mirdb.org/cgi-bin/target_detail.cgi?targetID=2078703	1095	59	http://www.mirdb.org/cgi-bin/mature_mir.cgi?name=hsa-miR-126-5p	JRKL	8690	JRK like
hsa-miR-126-5p	MIMAT0000444	2077393	http://www.mirdb.org/cgi-bin/target_detail.cgi?targetID=2077393	1096	58	http://www.mirdb.org/cgi-bin/mature_mir.cgi?name=hsa-miR-126-5p	LOC102724951	102724951	uncharacterized LOC102724951
hsa-miR-126-5p	MIMAT0000444	2077408	http://www.mirdb.org/cgi-bin/target_detail.cgi?targetID=2077408	1097	58	http://www.mirdb.org/cgi-bin/mature_mir.cgi?name=hsa-miR-126-5p	CEPT1	10390	choline/ethanolamine phosphotransferase 1
hsa-miR-126-5p	MIMAT0000444	2077446	http://www.mirdb.org/cgi-bin/target_detail.cgi?targetID=2077446	1098	58	http://www.mirdb.org/cgi-bin/mature_mir.cgi?name=hsa-miR-126-5p	TMEM168	64418	transmembrane protein 168
hsa-miR-126-5p	MIMAT0000444	2077459	http://www.mirdb.org/cgi-bin/target_detail.cgi?targetID=2077459	1099	58	http://www.mirdb.org/cgi-bin/mature_mir.cgi?name=hsa-miR-126-5p	ZDHHC21	340481	zinc finger DHHC-type containing 21
hsa-miR-126-5p	MIMAT0000444	2077470	http://www.mirdb.org/cgi-bin/target_detail.cgi?targetID=2077470	1100	58	http://www.mirdb.org/cgi-bin/mature_mir.cgi?name=hsa-miR-126-5p	MAGEF1	64110	MAGE family member F1
hsa-miR-126-5p	MIMAT0000444	2077471	http://www.mirdb.org/cgi-bin/target_detail.cgi?targetID=2077471	1101	58	http://www.mirdb.org/cgi-bin/mature_mir.cgi?name=hsa-miR-126-5p	HIPK3	10114	homeodomain interacting protein kinase 3
hsa-miR-126-5p	MIMAT0000444	2077601	http://www.mirdb.org/cgi-bin/target_detail.cgi?targetID=2077601	1102	58	http://www.mirdb.org/cgi-bin/mature_mir.cgi?name=hsa-miR-126-5p	GCC1	79571	GRIP and coiled-coil domain containing 1
hsa-miR-126-5p	MIMAT0000444	2077612	http://www.mirdb.org/cgi-bin/target_detail.cgi?targetID=2077612	1103	58	http://www.mirdb.org/cgi-bin/mature_mir.cgi?name=hsa-miR-126-5p	CPNE9	151835	copine family member 9
hsa-miR-126-5p	MIMAT0000444	2077624	http://www.mirdb.org/cgi-bin/target_detail.cgi?targetID=2077624	1104	58	http://www.mirdb.org/cgi-bin/mature_mir.cgi?name=hsa-miR-126-5p	DLG5	9231	discs large MAGUK scaffold protein 5
hsa-miR-126-5p	MIMAT0000444	2077773	http://www.mirdb.org/cgi-bin/target_detail.cgi?targetID=2077773	1105	58	http://www.mirdb.org/cgi-bin/mature_mir.cgi?name=hsa-miR-126-5p	AMMECR1L	83607	AMMECR1 like
hsa-miR-126-5p	MIMAT0000444	2077784	http://www.mirdb.org/cgi-bin/target_detail.cgi?targetID=2077784	1106	58	http://www.mirdb.org/cgi-bin/mature_mir.cgi?name=hsa-miR-126-5p	CDC37L1	55664	cell division cycle 37 like 1
hsa-miR-126-5p	MIMAT0000444	2077868	http://www.mirdb.org/cgi-bin/target_detail.cgi?targetID=2077868	1107	58	http://www.mirdb.org/cgi-bin/mature_mir.cgi?name=hsa-miR-126-5p	MELK	9833	maternal embryonic leucine zipper kinase
hsa-miR-126-5p	MIMAT0000444	2077966	http://www.mirdb.org/cgi-bin/target_detail.cgi?targetID=2077966	1108	58	http://www.mirdb.org/cgi-bin/mature_mir.cgi?name=hsa-miR-126-5p	CNTNAP2	26047	contactin associated protein like 2
hsa-miR-126-5p	MIMAT0000444	2078014	http://www.mirdb.org/cgi-bin/target_detail.cgi?targetID=2078014	1109	58	http://www.mirdb.org/cgi-bin/mature_mir.cgi?name=hsa-miR-126-5p	TSPO2	222642	translocator protein 2
hsa-miR-126-5p	MIMAT0000444	2078020	http://www.mirdb.org/cgi-bin/target_detail.cgi?targetID=2078020	1110	58	http://www.mirdb.org/cgi-bin/mature_mir.cgi?name=hsa-miR-126-5p	CRKL	1399	CRK like proto-oncogene, adaptor protein
hsa-miR-126-5p	MIMAT0000444	2078072	http://www.mirdb.org/cgi-bin/target_detail.cgi?targetID=2078072	1111	58	http://www.mirdb.org/cgi-bin/mature_mir.cgi?name=hsa-miR-126-5p	LOC102723360	102723360	uncharacterized LOC102723360
hsa-miR-126-5p	MIMAT0000444	2078077	http://www.mirdb.org/cgi-bin/target_detail.cgi?targetID=2078077	1112	58	http://www.mirdb.org/cgi-bin/mature_mir.cgi?name=hsa-miR-126-5p	LOC102724219	102724219	uncharacterized LOC102724219
hsa-miR-126-5p	MIMAT0000444	2078124	http://www.mirdb.org/cgi-bin/target_detail.cgi?targetID=2078124	1113	58	http://www.mirdb.org/cgi-bin/mature_mir.cgi?name=hsa-miR-126-5p	PGBD1	84547	piggyBac transposable element derived 1
hsa-miR-126-5p	MIMAT0000444	2078129	http://www.mirdb.org/cgi-bin/target_detail.cgi?targetID=2078129	1114	58	http://www.mirdb.org/cgi-bin/mature_mir.cgi?name=hsa-miR-126-5p	ATN1	1822	atrophin 1
hsa-miR-126-5p	MIMAT0000444	2078144	http://www.mirdb.org/cgi-bin/target_detail.cgi?targetID=2078144	1115	58	http://www.mirdb.org/cgi-bin/mature_mir.cgi?name=hsa-miR-126-5p	ZBTB38	253461	zinc finger and BTB domain containing 38
hsa-miR-126-5p	MIMAT0000444	2078152	http://www.mirdb.org/cgi-bin/target_detail.cgi?targetID=2078152	1116	58	http://www.mirdb.org/cgi-bin/mature_mir.cgi?name=hsa-miR-126-5p	ENO4	387712	enolase 4
hsa-miR-126-5p	MIMAT0000444	2078176	http://www.mirdb.org/cgi-bin/target_detail.cgi?targetID=2078176	1117	58	http://www.mirdb.org/cgi-bin/mature_mir.cgi?name=hsa-miR-126-5p	FBN1	2200	fibrillin 1
hsa-miR-126-5p	MIMAT0000444	2078219	http://www.mirdb.org/cgi-bin/target_detail.cgi?targetID=2078219	1118	58	http://www.mirdb.org/cgi-bin/mature_mir.cgi?name=hsa-miR-126-5p	PPIL1	51645	peptidylprolyl isomerase like 1
hsa-miR-126-5p	MIMAT0000444	2078299	http://www.mirdb.org/cgi-bin/target_detail.cgi?targetID=2078299	1119	58	http://www.mirdb.org/cgi-bin/mature_mir.cgi?name=hsa-miR-126-5p	CLDN22	53842	claudin 22
hsa-miR-126-5p	MIMAT0000444	2078366	http://www.mirdb.org/cgi-bin/target_detail.cgi?targetID=2078366	1120	58	http://www.mirdb.org/cgi-bin/mature_mir.cgi?name=hsa-miR-126-5p	LOC102724843	102724843	uncharacterized LOC102724843
hsa-miR-126-5p	MIMAT0000444	2078393	http://www.mirdb.org/cgi-bin/target_detail.cgi?targetID=2078393	1121	58	http://www.mirdb.org/cgi-bin/mature_mir.cgi?name=hsa-miR-126-5p	PRUNE2	158471	prune homolog 2 with BCH domain
hsa-miR-126-5p	MIMAT0000444	2078512	http://www.mirdb.org/cgi-bin/target_detail.cgi?targetID=2078512	1122	58	http://www.mirdb.org/cgi-bin/mature_mir.cgi?name=hsa-miR-126-5p	FNTB	2342	farnesyltransferase, CAAX box, beta
hsa-miR-126-5p	MIMAT0000444	2078553	http://www.mirdb.org/cgi-bin/target_detail.cgi?targetID=2078553	1123	58	http://www.mirdb.org/cgi-bin/mature_mir.cgi?name=hsa-miR-126-5p	BRD3	8019	bromodomain containing 3
hsa-miR-126-5p	MIMAT0000444	2078578	http://www.mirdb.org/cgi-bin/target_detail.cgi?targetID=2078578	1124	58	http://www.mirdb.org/cgi-bin/mature_mir.cgi?name=hsa-miR-126-5p	TPD52L3	89882	TPD52 like 3
hsa-miR-126-5p	MIMAT0000444	2078589	http://www.mirdb.org/cgi-bin/target_detail.cgi?targetID=2078589	1125	58	http://www.mirdb.org/cgi-bin/mature_mir.cgi?name=hsa-miR-126-5p	TMEM245	23731	transmembrane protein 245
hsa-miR-126-5p	MIMAT0000444	2078597	http://www.mirdb.org/cgi-bin/target_detail.cgi?targetID=2078597	1126	58	http://www.mirdb.org/cgi-bin/mature_mir.cgi?name=hsa-miR-126-5p	GLUD1	2746	glutamate dehydrogenase 1
hsa-miR-126-5p	MIMAT0000444	2078603	http://www.mirdb.org/cgi-bin/target_detail.cgi?targetID=2078603	1127	58	http://www.mirdb.org/cgi-bin/mature_mir.cgi?name=hsa-miR-126-5p	CA13	377677	carbonic anhydrase 13
hsa-miR-126-5p	MIMAT0000444	2078614	http://www.mirdb.org/cgi-bin/target_detail.cgi?targetID=2078614	1128	58	http://www.mirdb.org/cgi-bin/mature_mir.cgi?name=hsa-miR-126-5p	VXN	254778	vexin
hsa-miR-126-5p	MIMAT0000444	2078664	http://www.mirdb.org/cgi-bin/target_detail.cgi?targetID=2078664	1129	58	http://www.mirdb.org/cgi-bin/mature_mir.cgi?name=hsa-miR-126-5p	TNC	3371	tenascin C
hsa-miR-126-5p	MIMAT0000444	2077396	http://www.mirdb.org/cgi-bin/target_detail.cgi?targetID=2077396	1130	57	http://www.mirdb.org/cgi-bin/mature_mir.cgi?name=hsa-miR-126-5p	GOLGA6D	653643	golgin A6 family member D
hsa-miR-126-5p	MIMAT0000444	2077460	http://www.mirdb.org/cgi-bin/target_detail.cgi?targetID=2077460	1131	57	http://www.mirdb.org/cgi-bin/mature_mir.cgi?name=hsa-miR-126-5p	CPNE8	144402	copine 8
hsa-miR-126-5p	MIMAT0000444	2077476	http://www.mirdb.org/cgi-bin/target_detail.cgi?targetID=2077476	1132	57	http://www.mirdb.org/cgi-bin/mature_mir.cgi?name=hsa-miR-126-5p	SNX4	8723	sorting nexin 4
hsa-miR-126-5p	MIMAT0000444	2077499	http://www.mirdb.org/cgi-bin/target_detail.cgi?targetID=2077499	1133	57	http://www.mirdb.org/cgi-bin/mature_mir.cgi?name=hsa-miR-126-5p	C7orf57	136288	chromosome 7 open reading frame 57
hsa-miR-126-5p	MIMAT0000444	2077517	http://www.mirdb.org/cgi-bin/target_detail.cgi?targetID=2077517	1134	57	http://www.mirdb.org/cgi-bin/mature_mir.cgi?name=hsa-miR-126-5p	TPD52L1	7164	TPD52 like 1
hsa-miR-126-5p	MIMAT0000444	2077520	http://www.mirdb.org/cgi-bin/target_detail.cgi?targetID=2077520	1135	57	http://www.mirdb.org/cgi-bin/mature_mir.cgi?name=hsa-miR-126-5p	MARF1	9665	meiosis regulator and mRNA stability factor 1
hsa-miR-126-5p	MIMAT0000444	2077584	http://www.mirdb.org/cgi-bin/target_detail.cgi?targetID=2077584	1136	57	http://www.mirdb.org/cgi-bin/mature_mir.cgi?name=hsa-miR-126-5p	HMGCR	3156	3-hydroxy-3-methylglutaryl-CoA reductase
hsa-miR-126-5p	MIMAT0000444	2077632	http://www.mirdb.org/cgi-bin/target_detail.cgi?targetID=2077632	1137	57	http://www.mirdb.org/cgi-bin/mature_mir.cgi?name=hsa-miR-126-5p	CHD9	80205	chromodomain helicase DNA binding protein 9
hsa-miR-126-5p	MIMAT0000444	2077633	http://www.mirdb.org/cgi-bin/target_detail.cgi?targetID=2077633	1138	57	http://www.mirdb.org/cgi-bin/mature_mir.cgi?name=hsa-miR-126-5p	IRX3	79191	iroquois homeobox 3
hsa-miR-126-5p	MIMAT0000444	2077640	http://www.mirdb.org/cgi-bin/target_detail.cgi?targetID=2077640	1139	57	http://www.mirdb.org/cgi-bin/mature_mir.cgi?name=hsa-miR-126-5p	SEPT2	4735	septin 2
hsa-miR-126-5p	MIMAT0000444	2077715	http://www.mirdb.org/cgi-bin/target_detail.cgi?targetID=2077715	1140	57	http://www.mirdb.org/cgi-bin/mature_mir.cgi?name=hsa-miR-126-5p	SEC14L1	6397	SEC14 like lipid binding 1
hsa-miR-126-5p	MIMAT0000444	2077803	http://www.mirdb.org/cgi-bin/target_detail.cgi?targetID=2077803	1141	57	http://www.mirdb.org/cgi-bin/mature_mir.cgi?name=hsa-miR-126-5p	CDH19	28513	cadherin 19
hsa-miR-126-5p	MIMAT0000444	2077899	http://www.mirdb.org/cgi-bin/target_detail.cgi?targetID=2077899	1142	57	http://www.mirdb.org/cgi-bin/mature_mir.cgi?name=hsa-miR-126-5p	IGF2BP2	10644	insulin like growth factor 2 mRNA binding protein 2
hsa-miR-126-5p	MIMAT0000444	2077924	http://www.mirdb.org/cgi-bin/target_detail.cgi?targetID=2077924	1143	57	http://www.mirdb.org/cgi-bin/mature_mir.cgi?name=hsa-miR-126-5p	TM4SF18	116441	transmembrane 4 L six family member 18
hsa-miR-126-5p	MIMAT0000444	2077925	http://www.mirdb.org/cgi-bin/target_detail.cgi?targetID=2077925	1144	57	http://www.mirdb.org/cgi-bin/mature_mir.cgi?name=hsa-miR-126-5p	GLRB	2743	glycine receptor beta
hsa-miR-126-5p	MIMAT0000444	2077931	http://www.mirdb.org/cgi-bin/target_detail.cgi?targetID=2077931	1145	57	http://www.mirdb.org/cgi-bin/mature_mir.cgi?name=hsa-miR-126-5p	GTF2A1	2957	general transcription factor IIA subunit 1
hsa-miR-126-5p	MIMAT0000444	2077976	http://www.mirdb.org/cgi-bin/target_detail.cgi?targetID=2077976	1146	57	http://www.mirdb.org/cgi-bin/mature_mir.cgi?name=hsa-miR-126-5p	KLHL41	10324	kelch like family member 41
hsa-miR-126-5p	MIMAT0000444	2077990	http://www.mirdb.org/cgi-bin/target_detail.cgi?targetID=2077990	1147	57	http://www.mirdb.org/cgi-bin/mature_mir.cgi?name=hsa-miR-126-5p	FAT4	79633	FAT atypical cadherin 4
hsa-miR-126-5p	MIMAT0000444	2078101	http://www.mirdb.org/cgi-bin/target_detail.cgi?targetID=2078101	1148	57	http://www.mirdb.org/cgi-bin/mature_mir.cgi?name=hsa-miR-126-5p	ETS2	2114	ETS proto-oncogene 2, transcription factor
hsa-miR-126-5p	MIMAT0000444	2078189	http://www.mirdb.org/cgi-bin/target_detail.cgi?targetID=2078189	1149	57	http://www.mirdb.org/cgi-bin/mature_mir.cgi?name=hsa-miR-126-5p	ZNF607	84775	zinc finger protein 607
hsa-miR-126-5p	MIMAT0000444	2078202	http://www.mirdb.org/cgi-bin/target_detail.cgi?targetID=2078202	1150	57	http://www.mirdb.org/cgi-bin/mature_mir.cgi?name=hsa-miR-126-5p	TRAF3	7187	TNF receptor associated factor 3
hsa-miR-126-5p	MIMAT0000444	2078241	http://www.mirdb.org/cgi-bin/target_detail.cgi?targetID=2078241	1151	57	http://www.mirdb.org/cgi-bin/mature_mir.cgi?name=hsa-miR-126-5p	TNKS2	80351	tankyrase 2
hsa-miR-126-5p	MIMAT0000444	2078245	http://www.mirdb.org/cgi-bin/target_detail.cgi?targetID=2078245	1152	57	http://www.mirdb.org/cgi-bin/mature_mir.cgi?name=hsa-miR-126-5p	HECW2	57520	HECT, C2 and WW domain containing E3 ubiquitin protein ligase 2
hsa-miR-126-5p	MIMAT0000444	2078300	http://www.mirdb.org/cgi-bin/target_detail.cgi?targetID=2078300	1153	57	http://www.mirdb.org/cgi-bin/mature_mir.cgi?name=hsa-miR-126-5p	F5	2153	coagulation factor V
hsa-miR-126-5p	MIMAT0000444	2078400	http://www.mirdb.org/cgi-bin/target_detail.cgi?targetID=2078400	1154	57	http://www.mirdb.org/cgi-bin/mature_mir.cgi?name=hsa-miR-126-5p	TMEM189	387521	transmembrane protein 189
hsa-miR-126-5p	MIMAT0000444	2078403	http://www.mirdb.org/cgi-bin/target_detail.cgi?targetID=2078403	1155	57	http://www.mirdb.org/cgi-bin/mature_mir.cgi?name=hsa-miR-126-5p	BTBD1	53339	BTB domain containing 1
hsa-miR-126-5p	MIMAT0000444	2078428	http://www.mirdb.org/cgi-bin/target_detail.cgi?targetID=2078428	1156	57	http://www.mirdb.org/cgi-bin/mature_mir.cgi?name=hsa-miR-126-5p	LRRK2	120892	leucine rich repeat kinase 2
hsa-miR-126-5p	MIMAT0000444	2078473	http://www.mirdb.org/cgi-bin/target_detail.cgi?targetID=2078473	1157	57	http://www.mirdb.org/cgi-bin/mature_mir.cgi?name=hsa-miR-126-5p	CXADR	1525	CXADR, Ig-like cell adhesion molecule
hsa-miR-126-5p	MIMAT0000444	2078539	http://www.mirdb.org/cgi-bin/target_detail.cgi?targetID=2078539	1158	57	http://www.mirdb.org/cgi-bin/mature_mir.cgi?name=hsa-miR-126-5p	PLSCR4	57088	phospholipid scramblase 4
hsa-miR-126-5p	MIMAT0000444	2078564	http://www.mirdb.org/cgi-bin/target_detail.cgi?targetID=2078564	1159	57	http://www.mirdb.org/cgi-bin/mature_mir.cgi?name=hsa-miR-126-5p	TFPI	7035	tissue factor pathway inhibitor
hsa-miR-126-5p	MIMAT0000444	2078567	http://www.mirdb.org/cgi-bin/target_detail.cgi?targetID=2078567	1160	57	http://www.mirdb.org/cgi-bin/mature_mir.cgi?name=hsa-miR-126-5p	NCALD	83988	neurocalcin delta
hsa-miR-126-5p	MIMAT0000444	2078628	http://www.mirdb.org/cgi-bin/target_detail.cgi?targetID=2078628	1161	57	http://www.mirdb.org/cgi-bin/mature_mir.cgi?name=hsa-miR-126-5p	SGCB	6443	sarcoglycan beta
hsa-miR-126-5p	MIMAT0000444	2078650	http://www.mirdb.org/cgi-bin/target_detail.cgi?targetID=2078650	1162	57	http://www.mirdb.org/cgi-bin/mature_mir.cgi?name=hsa-miR-126-5p	PPFIA1	8500	PTPRF interacting protein alpha 1
hsa-miR-126-5p	MIMAT0000444	2078657	http://www.mirdb.org/cgi-bin/target_detail.cgi?targetID=2078657	1163	57	http://www.mirdb.org/cgi-bin/mature_mir.cgi?name=hsa-miR-126-5p	ANKRD29	147463	ankyrin repeat domain 29
hsa-miR-126-5p	MIMAT0000444	2078669	http://www.mirdb.org/cgi-bin/target_detail.cgi?targetID=2078669	1164	57	http://www.mirdb.org/cgi-bin/mature_mir.cgi?name=hsa-miR-126-5p	MLANA	2315	melan-A
hsa-miR-126-5p	MIMAT0000444	2078705	http://www.mirdb.org/cgi-bin/target_detail.cgi?targetID=2078705	1165	57	http://www.mirdb.org/cgi-bin/mature_mir.cgi?name=hsa-miR-126-5p	LYPLA1	10434	lysophospholipase 1
hsa-miR-126-5p	MIMAT0000444	2077420	http://www.mirdb.org/cgi-bin/target_detail.cgi?targetID=2077420	1166	56	http://www.mirdb.org/cgi-bin/mature_mir.cgi?name=hsa-miR-126-5p	GJC1	10052	gap junction protein gamma 1
hsa-miR-126-5p	MIMAT0000444	2077421	http://www.mirdb.org/cgi-bin/target_detail.cgi?targetID=2077421	1167	56	http://www.mirdb.org/cgi-bin/mature_mir.cgi?name=hsa-miR-126-5p	HCN1	348980	hyperpolarization activated cyclic nucleotide gated potassium channel 1
hsa-miR-126-5p	MIMAT0000444	2077490	http://www.mirdb.org/cgi-bin/target_detail.cgi?targetID=2077490	1168	56	http://www.mirdb.org/cgi-bin/mature_mir.cgi?name=hsa-miR-126-5p	FAM155A	728215	family with sequence similarity 155 member A
hsa-miR-126-5p	MIMAT0000444	2077532	http://www.mirdb.org/cgi-bin/target_detail.cgi?targetID=2077532	1169	56	http://www.mirdb.org/cgi-bin/mature_mir.cgi?name=hsa-miR-126-5p	MIA2	4253	MIA SH3 domain ER export factor 2
hsa-miR-126-5p	MIMAT0000444	2077583	http://www.mirdb.org/cgi-bin/target_detail.cgi?targetID=2077583	1170	56	http://www.mirdb.org/cgi-bin/mature_mir.cgi?name=hsa-miR-126-5p	AZIN1	51582	antizyme inhibitor 1
hsa-miR-126-5p	MIMAT0000444	2077642	http://www.mirdb.org/cgi-bin/target_detail.cgi?targetID=2077642	1171	56	http://www.mirdb.org/cgi-bin/mature_mir.cgi?name=hsa-miR-126-5p	MEX3B	84206	mex-3 RNA binding family member B
hsa-miR-126-5p	MIMAT0000444	2077719	http://www.mirdb.org/cgi-bin/target_detail.cgi?targetID=2077719	1172	56	http://www.mirdb.org/cgi-bin/mature_mir.cgi?name=hsa-miR-126-5p	C18orf32	497661	chromosome 18 open reading frame 32
hsa-miR-126-5p	MIMAT0000444	2077729	http://www.mirdb.org/cgi-bin/target_detail.cgi?targetID=2077729	1173	56	http://www.mirdb.org/cgi-bin/mature_mir.cgi?name=hsa-miR-126-5p	FSHR	2492	follicle stimulating hormone receptor
hsa-miR-126-5p	MIMAT0000444	2077778	http://www.mirdb.org/cgi-bin/target_detail.cgi?targetID=2077778	1174	56	http://www.mirdb.org/cgi-bin/mature_mir.cgi?name=hsa-miR-126-5p	SMIM10L1	100129361	small integral membrane protein 10 like 1
hsa-miR-126-5p	MIMAT0000444	2077800	http://www.mirdb.org/cgi-bin/target_detail.cgi?targetID=2077800	1175	56	http://www.mirdb.org/cgi-bin/mature_mir.cgi?name=hsa-miR-126-5p	ZNF74	7625	zinc finger protein 74
hsa-miR-126-5p	MIMAT0000444	2077949	http://www.mirdb.org/cgi-bin/target_detail.cgi?targetID=2077949	1176	56	http://www.mirdb.org/cgi-bin/mature_mir.cgi?name=hsa-miR-126-5p	PTPRC	5788	protein tyrosine phosphatase, receptor type C
hsa-miR-126-5p	MIMAT0000444	2077964	http://www.mirdb.org/cgi-bin/target_detail.cgi?targetID=2077964	1177	56	http://www.mirdb.org/cgi-bin/mature_mir.cgi?name=hsa-miR-126-5p	FABP4	2167	fatty acid binding protein 4
hsa-miR-126-5p	MIMAT0000444	2078068	http://www.mirdb.org/cgi-bin/target_detail.cgi?targetID=2078068	1178	56	http://www.mirdb.org/cgi-bin/mature_mir.cgi?name=hsa-miR-126-5p	UBTD2	92181	ubiquitin domain containing 2
hsa-miR-126-5p	MIMAT0000444	2078198	http://www.mirdb.org/cgi-bin/target_detail.cgi?targetID=2078198	1179	56	http://www.mirdb.org/cgi-bin/mature_mir.cgi?name=hsa-miR-126-5p	HDAC4	9759	histone deacetylase 4
hsa-miR-126-5p	MIMAT0000444	2078229	http://www.mirdb.org/cgi-bin/target_detail.cgi?targetID=2078229	1180	56	http://www.mirdb.org/cgi-bin/mature_mir.cgi?name=hsa-miR-126-5p	KSR1	8844	kinase suppressor of ras 1
hsa-miR-126-5p	MIMAT0000444	2078231	http://www.mirdb.org/cgi-bin/target_detail.cgi?targetID=2078231	1181	56	http://www.mirdb.org/cgi-bin/mature_mir.cgi?name=hsa-miR-126-5p	FAT3	120114	FAT atypical cadherin 3
hsa-miR-126-5p	MIMAT0000444	2078244	http://www.mirdb.org/cgi-bin/target_detail.cgi?targetID=2078244	1182	56	http://www.mirdb.org/cgi-bin/mature_mir.cgi?name=hsa-miR-126-5p	VPREB3	29802	V-set pre-B cell surrogate light chain 3
hsa-miR-126-5p	MIMAT0000444	2078246	http://www.mirdb.org/cgi-bin/target_detail.cgi?targetID=2078246	1183	56	http://www.mirdb.org/cgi-bin/mature_mir.cgi?name=hsa-miR-126-5p	DDX43	55510	DEAD-box helicase 43
hsa-miR-126-5p	MIMAT0000444	2078318	http://www.mirdb.org/cgi-bin/target_detail.cgi?targetID=2078318	1184	56	http://www.mirdb.org/cgi-bin/mature_mir.cgi?name=hsa-miR-126-5p	NR2F1	7025	nuclear receptor subfamily 2 group F member 1
hsa-miR-126-5p	MIMAT0000444	2078340	http://www.mirdb.org/cgi-bin/target_detail.cgi?targetID=2078340	1185	56	http://www.mirdb.org/cgi-bin/mature_mir.cgi?name=hsa-miR-126-5p	RPS6KC1	26750	ribosomal protein S6 kinase C1
hsa-miR-126-5p	MIMAT0000444	2078377	http://www.mirdb.org/cgi-bin/target_detail.cgi?targetID=2078377	1186	56	http://www.mirdb.org/cgi-bin/mature_mir.cgi?name=hsa-miR-126-5p	BCL2L2	599	BCL2 like 2
hsa-miR-126-5p	MIMAT0000444	2078438	http://www.mirdb.org/cgi-bin/target_detail.cgi?targetID=2078438	1187	56	http://www.mirdb.org/cgi-bin/mature_mir.cgi?name=hsa-miR-126-5p	SLAIN2	57606	SLAIN motif family member 2
hsa-miR-126-5p	MIMAT0000444	2078570	http://www.mirdb.org/cgi-bin/target_detail.cgi?targetID=2078570	1188	56	http://www.mirdb.org/cgi-bin/mature_mir.cgi?name=hsa-miR-126-5p	DTL	51514	denticleless E3 ubiquitin protein ligase homolog
hsa-miR-126-5p	MIMAT0000444	2078573	http://www.mirdb.org/cgi-bin/target_detail.cgi?targetID=2078573	1189	56	http://www.mirdb.org/cgi-bin/mature_mir.cgi?name=hsa-miR-126-5p	RALGAPA1	253959	Ral GTPase activating protein catalytic alpha subunit 1
hsa-miR-126-5p	MIMAT0000444	2078582	http://www.mirdb.org/cgi-bin/target_detail.cgi?targetID=2078582	1190	56	http://www.mirdb.org/cgi-bin/mature_mir.cgi?name=hsa-miR-126-5p	NETO1	81832	neuropilin and tolloid like 1
hsa-miR-126-5p	MIMAT0000444	2078607	http://www.mirdb.org/cgi-bin/target_detail.cgi?targetID=2078607	1191	56	http://www.mirdb.org/cgi-bin/mature_mir.cgi?name=hsa-miR-126-5p	NUAK1	9891	NUAK family kinase 1
hsa-miR-126-5p	MIMAT0000444	2078621	http://www.mirdb.org/cgi-bin/target_detail.cgi?targetID=2078621	1192	56	http://www.mirdb.org/cgi-bin/mature_mir.cgi?name=hsa-miR-126-5p	PPP2R5E	5529	protein phosphatase 2 regulatory subunit B'epsilon
hsa-miR-126-5p	MIMAT0000444	2078624	http://www.mirdb.org/cgi-bin/target_detail.cgi?targetID=2078624	1193	56	http://www.mirdb.org/cgi-bin/mature_mir.cgi?name=hsa-miR-126-5p	RPL17-C18orf32	100526842	RPL17-C18orf32 readthrough
hsa-miR-126-5p	MIMAT0000444	2078678	http://www.mirdb.org/cgi-bin/target_detail.cgi?targetID=2078678	1194	56	http://www.mirdb.org/cgi-bin/mature_mir.cgi?name=hsa-miR-126-5p	ENTPD7	57089	ectonucleoside triphosphate diphosphohydrolase 7
hsa-miR-126-5p	MIMAT0000444	2078740	http://www.mirdb.org/cgi-bin/target_detail.cgi?targetID=2078740	1195	56	http://www.mirdb.org/cgi-bin/mature_mir.cgi?name=hsa-miR-126-5p	RFT1	91869	RFT1 homolog
hsa-miR-126-5p	MIMAT0000444	2077413	http://www.mirdb.org/cgi-bin/target_detail.cgi?targetID=2077413	1196	55	http://www.mirdb.org/cgi-bin/mature_mir.cgi?name=hsa-miR-126-5p	RCOR3	55758	REST corepressor 3
hsa-miR-126-5p	MIMAT0000444	2077607	http://www.mirdb.org/cgi-bin/target_detail.cgi?targetID=2077607	1197	55	http://www.mirdb.org/cgi-bin/mature_mir.cgi?name=hsa-miR-126-5p	PAM	5066	peptidylglycine alpha-amidating monooxygenase
hsa-miR-126-5p	MIMAT0000444	2077819	http://www.mirdb.org/cgi-bin/target_detail.cgi?targetID=2077819	1198	55	http://www.mirdb.org/cgi-bin/mature_mir.cgi?name=hsa-miR-126-5p	KCNJ16	3773	potassium voltage-gated channel subfamily J member 16
hsa-miR-126-5p	MIMAT0000444	2077857	http://www.mirdb.org/cgi-bin/target_detail.cgi?targetID=2077857	1199	55	http://www.mirdb.org/cgi-bin/mature_mir.cgi?name=hsa-miR-126-5p	BEND3	57673	BEN domain containing 3
hsa-miR-126-5p	MIMAT0000444	2077873	http://www.mirdb.org/cgi-bin/target_detail.cgi?targetID=2077873	1200	55	http://www.mirdb.org/cgi-bin/mature_mir.cgi?name=hsa-miR-126-5p	ZEB1	6935	zinc finger E-box binding homeobox 1
hsa-miR-126-5p	MIMAT0000444	2077880	http://www.mirdb.org/cgi-bin/target_detail.cgi?targetID=2077880	1201	55	http://www.mirdb.org/cgi-bin/mature_mir.cgi?name=hsa-miR-126-5p	RHOBTB1	9886	Rho related BTB domain containing 1
hsa-miR-126-5p	MIMAT0000444	2077901	http://www.mirdb.org/cgi-bin/target_detail.cgi?targetID=2077901	1202	55	http://www.mirdb.org/cgi-bin/mature_mir.cgi?name=hsa-miR-126-5p	MCU	90550	mitochondrial calcium uniporter
hsa-miR-126-5p	MIMAT0000444	2077942	http://www.mirdb.org/cgi-bin/target_detail.cgi?targetID=2077942	1203	55	http://www.mirdb.org/cgi-bin/mature_mir.cgi?name=hsa-miR-126-5p	ZNF697	90874	zinc finger protein 697
hsa-miR-126-5p	MIMAT0000444	2077996	http://www.mirdb.org/cgi-bin/target_detail.cgi?targetID=2077996	1204	55	http://www.mirdb.org/cgi-bin/mature_mir.cgi?name=hsa-miR-126-5p	UBR5	51366	ubiquitin protein ligase E3 component n-recognin 5
hsa-miR-126-5p	MIMAT0000444	2078039	http://www.mirdb.org/cgi-bin/target_detail.cgi?targetID=2078039	1205	55	http://www.mirdb.org/cgi-bin/mature_mir.cgi?name=hsa-miR-126-5p	LINGO1	84894	leucine rich repeat and Ig domain containing 1
hsa-miR-126-5p	MIMAT0000444	2078051	http://www.mirdb.org/cgi-bin/target_detail.cgi?targetID=2078051	1206	55	http://www.mirdb.org/cgi-bin/mature_mir.cgi?name=hsa-miR-126-5p	KCNT2	343450	potassium sodium-activated channel subfamily T member 2
hsa-miR-126-5p	MIMAT0000444	2078074	http://www.mirdb.org/cgi-bin/target_detail.cgi?targetID=2078074	1207	55	http://www.mirdb.org/cgi-bin/mature_mir.cgi?name=hsa-miR-126-5p	ZNF212	7988	zinc finger protein 212
hsa-miR-126-5p	MIMAT0000444	2078114	http://www.mirdb.org/cgi-bin/target_detail.cgi?targetID=2078114	1208	55	http://www.mirdb.org/cgi-bin/mature_mir.cgi?name=hsa-miR-126-5p	VPS4B	9525	vacuolar protein sorting 4 homolog B
hsa-miR-126-5p	MIMAT0000444	2078259	http://www.mirdb.org/cgi-bin/target_detail.cgi?targetID=2078259	1209	55	http://www.mirdb.org/cgi-bin/mature_mir.cgi?name=hsa-miR-126-5p	PIP4K2A	5305	phosphatidylinositol-5-phosphate 4-kinase type 2 alpha
hsa-miR-126-5p	MIMAT0000444	2078284	http://www.mirdb.org/cgi-bin/target_detail.cgi?targetID=2078284	1210	55	http://www.mirdb.org/cgi-bin/mature_mir.cgi?name=hsa-miR-126-5p	EVI5	7813	ecotropic viral integration site 5
hsa-miR-126-5p	MIMAT0000444	2078322	http://www.mirdb.org/cgi-bin/target_detail.cgi?targetID=2078322	1211	55	http://www.mirdb.org/cgi-bin/mature_mir.cgi?name=hsa-miR-126-5p	HCN4	10021	hyperpolarization activated cyclic nucleotide gated potassium channel 4
hsa-miR-126-5p	MIMAT0000444	2078358	http://www.mirdb.org/cgi-bin/target_detail.cgi?targetID=2078358	1212	55	http://www.mirdb.org/cgi-bin/mature_mir.cgi?name=hsa-miR-126-5p	SDE2	163859	SDE2 telomere maintenance homolog
hsa-miR-126-5p	MIMAT0000444	2078447	http://www.mirdb.org/cgi-bin/target_detail.cgi?targetID=2078447	1213	55	http://www.mirdb.org/cgi-bin/mature_mir.cgi?name=hsa-miR-126-5p	ACYP2	98	acylphosphatase 2
hsa-miR-126-5p	MIMAT0000444	2078503	http://www.mirdb.org/cgi-bin/target_detail.cgi?targetID=2078503	1214	55	http://www.mirdb.org/cgi-bin/mature_mir.cgi?name=hsa-miR-126-5p	CTSS	1520	cathepsin S
hsa-miR-126-5p	MIMAT0000444	2078536	http://www.mirdb.org/cgi-bin/target_detail.cgi?targetID=2078536	1215	55	http://www.mirdb.org/cgi-bin/mature_mir.cgi?name=hsa-miR-126-5p	KCTD4	386618	potassium channel tetramerization domain containing 4
hsa-miR-126-5p	MIMAT0000444	2078655	http://www.mirdb.org/cgi-bin/target_detail.cgi?targetID=2078655	1216	55	http://www.mirdb.org/cgi-bin/mature_mir.cgi?name=hsa-miR-126-5p	CFHR3	10878	complement factor H related 3
hsa-miR-126-5p	MIMAT0000444	2078698	http://www.mirdb.org/cgi-bin/target_detail.cgi?targetID=2078698	1217	55	http://www.mirdb.org/cgi-bin/mature_mir.cgi?name=hsa-miR-126-5p	MARCKS	4082	myristoylated alanine rich protein kinase C substrate
hsa-miR-126-5p	MIMAT0000444	2078748	http://www.mirdb.org/cgi-bin/target_detail.cgi?targetID=2078748	1218	55	http://www.mirdb.org/cgi-bin/mature_mir.cgi?name=hsa-miR-126-5p	TNFRSF11A	8792	TNF receptor superfamily member 11a
hsa-miR-126-5p	MIMAT0000444	2077522	http://www.mirdb.org/cgi-bin/target_detail.cgi?targetID=2077522	1219	54	http://www.mirdb.org/cgi-bin/mature_mir.cgi?name=hsa-miR-126-5p	SLC2A13	114134	solute carrier family 2 member 13
hsa-miR-126-5p	MIMAT0000444	2077580	http://www.mirdb.org/cgi-bin/target_detail.cgi?targetID=2077580	1220	54	http://www.mirdb.org/cgi-bin/mature_mir.cgi?name=hsa-miR-126-5p	OGN	4969	osteoglycin
hsa-miR-126-5p	MIMAT0000444	2077590	http://www.mirdb.org/cgi-bin/target_detail.cgi?targetID=2077590	1221	54	http://www.mirdb.org/cgi-bin/mature_mir.cgi?name=hsa-miR-126-5p	INHBE	83729	inhibin subunit beta E
hsa-miR-126-5p	MIMAT0000444	2077592	http://www.mirdb.org/cgi-bin/target_detail.cgi?targetID=2077592	1222	54	http://www.mirdb.org/cgi-bin/mature_mir.cgi?name=hsa-miR-126-5p	C14orf39	317761	chromosome 14 open reading frame 39
hsa-miR-126-5p	MIMAT0000444	2077651	http://www.mirdb.org/cgi-bin/target_detail.cgi?targetID=2077651	1223	54	http://www.mirdb.org/cgi-bin/mature_mir.cgi?name=hsa-miR-126-5p	NRAP	4892	nebulin related anchoring protein
hsa-miR-126-5p	MIMAT0000444	2077696	http://www.mirdb.org/cgi-bin/target_detail.cgi?targetID=2077696	1224	54	http://www.mirdb.org/cgi-bin/mature_mir.cgi?name=hsa-miR-126-5p	DCBLD2	131566	discoidin, CUB and LCCL domain containing 2
hsa-miR-126-5p	MIMAT0000444	2077730	http://www.mirdb.org/cgi-bin/target_detail.cgi?targetID=2077730	1225	54	http://www.mirdb.org/cgi-bin/mature_mir.cgi?name=hsa-miR-126-5p	NUP88	4927	nucleoporin 88
hsa-miR-126-5p	MIMAT0000444	2077742	http://www.mirdb.org/cgi-bin/target_detail.cgi?targetID=2077742	1226	54	http://www.mirdb.org/cgi-bin/mature_mir.cgi?name=hsa-miR-126-5p	FAM151B	167555	family with sequence similarity 151 member B
hsa-miR-126-5p	MIMAT0000444	2077766	http://www.mirdb.org/cgi-bin/target_detail.cgi?targetID=2077766	1227	54	http://www.mirdb.org/cgi-bin/mature_mir.cgi?name=hsa-miR-126-5p	MBL2	4153	mannose binding lectin 2
hsa-miR-126-5p	MIMAT0000444	2077785	http://www.mirdb.org/cgi-bin/target_detail.cgi?targetID=2077785	1228	54	http://www.mirdb.org/cgi-bin/mature_mir.cgi?name=hsa-miR-126-5p	RFX3	5991	regulatory factor X3
hsa-miR-126-5p	MIMAT0000444	2077806	http://www.mirdb.org/cgi-bin/target_detail.cgi?targetID=2077806	1229	54	http://www.mirdb.org/cgi-bin/mature_mir.cgi?name=hsa-miR-126-5p	SPRY3	10251	sprouty RTK signaling antagonist 3
hsa-miR-126-5p	MIMAT0000444	2077922	http://www.mirdb.org/cgi-bin/target_detail.cgi?targetID=2077922	1230	54	http://www.mirdb.org/cgi-bin/mature_mir.cgi?name=hsa-miR-126-5p	TMEFF2	23671	transmembrane protein with EGF like and two follistatin like domains 2
hsa-miR-126-5p	MIMAT0000444	2077974	http://www.mirdb.org/cgi-bin/target_detail.cgi?targetID=2077974	1231	54	http://www.mirdb.org/cgi-bin/mature_mir.cgi?name=hsa-miR-126-5p	SCAI	286205	suppressor of cancer cell invasion
hsa-miR-126-5p	MIMAT0000444	2078070	http://www.mirdb.org/cgi-bin/target_detail.cgi?targetID=2078070	1232	54	http://www.mirdb.org/cgi-bin/mature_mir.cgi?name=hsa-miR-126-5p	TOR1AIP2	163590	torsin 1A interacting protein 2
hsa-miR-126-5p	MIMAT0000444	2078079	http://www.mirdb.org/cgi-bin/target_detail.cgi?targetID=2078079	1233	54	http://www.mirdb.org/cgi-bin/mature_mir.cgi?name=hsa-miR-126-5p	ARHGAP9	64333	Rho GTPase activating protein 9
hsa-miR-126-5p	MIMAT0000444	2078214	http://www.mirdb.org/cgi-bin/target_detail.cgi?targetID=2078214	1234	54	http://www.mirdb.org/cgi-bin/mature_mir.cgi?name=hsa-miR-126-5p	FGFR2	2263	fibroblast growth factor receptor 2
hsa-miR-126-5p	MIMAT0000444	2078261	http://www.mirdb.org/cgi-bin/target_detail.cgi?targetID=2078261	1235	54	http://www.mirdb.org/cgi-bin/mature_mir.cgi?name=hsa-miR-126-5p	TLL1	7092	tolloid like 1
hsa-miR-126-5p	MIMAT0000444	2078291	http://www.mirdb.org/cgi-bin/target_detail.cgi?targetID=2078291	1236	54	http://www.mirdb.org/cgi-bin/mature_mir.cgi?name=hsa-miR-126-5p	CDKN2D	1032	cyclin dependent kinase inhibitor 2D
hsa-miR-126-5p	MIMAT0000444	2078293	http://www.mirdb.org/cgi-bin/target_detail.cgi?targetID=2078293	1237	54	http://www.mirdb.org/cgi-bin/mature_mir.cgi?name=hsa-miR-126-5p	RANBP3L	202151	RAN binding protein 3 like
hsa-miR-126-5p	MIMAT0000444	2078355	http://www.mirdb.org/cgi-bin/target_detail.cgi?targetID=2078355	1238	54	http://www.mirdb.org/cgi-bin/mature_mir.cgi?name=hsa-miR-126-5p	CAST	831	calpastatin
hsa-miR-126-5p	MIMAT0000444	2078386	http://www.mirdb.org/cgi-bin/target_detail.cgi?targetID=2078386	1239	54	http://www.mirdb.org/cgi-bin/mature_mir.cgi?name=hsa-miR-126-5p	ROCK1	6093	Rho associated coiled-coil containing protein kinase 1
hsa-miR-126-5p	MIMAT0000444	2078410	http://www.mirdb.org/cgi-bin/target_detail.cgi?targetID=2078410	1240	54	http://www.mirdb.org/cgi-bin/mature_mir.cgi?name=hsa-miR-126-5p	PRKCH	5583	protein kinase C eta
hsa-miR-126-5p	MIMAT0000444	2078419	http://www.mirdb.org/cgi-bin/target_detail.cgi?targetID=2078419	1241	54	http://www.mirdb.org/cgi-bin/mature_mir.cgi?name=hsa-miR-126-5p	CDC14A	8556	cell division cycle 14A
hsa-miR-126-5p	MIMAT0000444	2078423	http://www.mirdb.org/cgi-bin/target_detail.cgi?targetID=2078423	1242	54	http://www.mirdb.org/cgi-bin/mature_mir.cgi?name=hsa-miR-126-5p	PDZD2	23037	PDZ domain containing 2
hsa-miR-126-5p	MIMAT0000444	2078453	http://www.mirdb.org/cgi-bin/target_detail.cgi?targetID=2078453	1243	54	http://www.mirdb.org/cgi-bin/mature_mir.cgi?name=hsa-miR-126-5p	BCAT1	586	branched chain amino acid transaminase 1
hsa-miR-126-5p	MIMAT0000444	2078457	http://www.mirdb.org/cgi-bin/target_detail.cgi?targetID=2078457	1244	54	http://www.mirdb.org/cgi-bin/mature_mir.cgi?name=hsa-miR-126-5p	ZSCAN30	100101467	zinc finger and SCAN domain containing 30
hsa-miR-126-5p	MIMAT0000444	2078485	http://www.mirdb.org/cgi-bin/target_detail.cgi?targetID=2078485	1245	54	http://www.mirdb.org/cgi-bin/mature_mir.cgi?name=hsa-miR-126-5p	MAPK1IP1L	93487	mitogen-activated protein kinase 1 interacting protein 1 like
hsa-miR-126-5p	MIMAT0000444	2078486	http://www.mirdb.org/cgi-bin/target_detail.cgi?targetID=2078486	1246	54	http://www.mirdb.org/cgi-bin/mature_mir.cgi?name=hsa-miR-126-5p	MTFR1	9650	mitochondrial fission regulator 1
hsa-miR-126-5p	MIMAT0000444	2078527	http://www.mirdb.org/cgi-bin/target_detail.cgi?targetID=2078527	1247	54	http://www.mirdb.org/cgi-bin/mature_mir.cgi?name=hsa-miR-126-5p	AP1AR	55435	adaptor related protein complex 1 associated regulatory protein
hsa-miR-126-5p	MIMAT0000444	2078642	http://www.mirdb.org/cgi-bin/target_detail.cgi?targetID=2078642	1248	54	http://www.mirdb.org/cgi-bin/mature_mir.cgi?name=hsa-miR-126-5p	OR51E2	81285	olfactory receptor family 51 subfamily E member 2
hsa-miR-126-5p	MIMAT0000444	2078692	http://www.mirdb.org/cgi-bin/target_detail.cgi?targetID=2078692	1249	54	http://www.mirdb.org/cgi-bin/mature_mir.cgi?name=hsa-miR-126-5p	RGS18	64407	regulator of G protein signaling 18
hsa-miR-126-5p	MIMAT0000444	2078742	http://www.mirdb.org/cgi-bin/target_detail.cgi?targetID=2078742	1250	54	http://www.mirdb.org/cgi-bin/mature_mir.cgi?name=hsa-miR-126-5p	ADAM22	53616	ADAM metallopeptidase domain 22
hsa-miR-126-5p	MIMAT0000444	2078743	http://www.mirdb.org/cgi-bin/target_detail.cgi?targetID=2078743	1251	54	http://www.mirdb.org/cgi-bin/mature_mir.cgi?name=hsa-miR-126-5p	AKNA	80709	AT-hook transcription factor
hsa-miR-126-5p	MIMAT0000444	2077505	http://www.mirdb.org/cgi-bin/target_detail.cgi?targetID=2077505	1252	53	http://www.mirdb.org/cgi-bin/mature_mir.cgi?name=hsa-miR-126-5p	PTGFR	5737	prostaglandin F receptor
hsa-miR-126-5p	MIMAT0000444	2077518	http://www.mirdb.org/cgi-bin/target_detail.cgi?targetID=2077518	1253	53	http://www.mirdb.org/cgi-bin/mature_mir.cgi?name=hsa-miR-126-5p	CCDC82	79780	coiled-coil domain containing 82
hsa-miR-126-5p	MIMAT0000444	2077524	http://www.mirdb.org/cgi-bin/target_detail.cgi?targetID=2077524	1254	53	http://www.mirdb.org/cgi-bin/mature_mir.cgi?name=hsa-miR-126-5p	ZFYVE16	9765	zinc finger FYVE-type containing 16
hsa-miR-126-5p	MIMAT0000444	2077548	http://www.mirdb.org/cgi-bin/target_detail.cgi?targetID=2077548	1255	53	http://www.mirdb.org/cgi-bin/mature_mir.cgi?name=hsa-miR-126-5p	SEC22A	26984	SEC22 homolog A, vesicle trafficking protein
hsa-miR-126-5p	MIMAT0000444	2077556	http://www.mirdb.org/cgi-bin/target_detail.cgi?targetID=2077556	1256	53	http://www.mirdb.org/cgi-bin/mature_mir.cgi?name=hsa-miR-126-5p	GLO1	2739	glyoxalase I
hsa-miR-126-5p	MIMAT0000444	2077578	http://www.mirdb.org/cgi-bin/target_detail.cgi?targetID=2077578	1257	53	http://www.mirdb.org/cgi-bin/mature_mir.cgi?name=hsa-miR-126-5p	STXBP4	252983	syntaxin binding protein 4
hsa-miR-126-5p	MIMAT0000444	2077581	http://www.mirdb.org/cgi-bin/target_detail.cgi?targetID=2077581	1258	53	http://www.mirdb.org/cgi-bin/mature_mir.cgi?name=hsa-miR-126-5p	ARF6	382	ADP ribosylation factor 6
hsa-miR-126-5p	MIMAT0000444	2077597	http://www.mirdb.org/cgi-bin/target_detail.cgi?targetID=2077597	1259	53	http://www.mirdb.org/cgi-bin/mature_mir.cgi?name=hsa-miR-126-5p	ANAPC7	51434	anaphase promoting complex subunit 7
hsa-miR-126-5p	MIMAT0000444	2077652	http://www.mirdb.org/cgi-bin/target_detail.cgi?targetID=2077652	1260	53	http://www.mirdb.org/cgi-bin/mature_mir.cgi?name=hsa-miR-126-5p	ZNF793	390927	zinc finger protein 793
hsa-miR-126-5p	MIMAT0000444	2077674	http://www.mirdb.org/cgi-bin/target_detail.cgi?targetID=2077674	1261	53	http://www.mirdb.org/cgi-bin/mature_mir.cgi?name=hsa-miR-126-5p	CLASP1	23332	cytoplasmic linker associated protein 1
hsa-miR-126-5p	MIMAT0000444	2077680	http://www.mirdb.org/cgi-bin/target_detail.cgi?targetID=2077680	1262	53	http://www.mirdb.org/cgi-bin/mature_mir.cgi?name=hsa-miR-126-5p	PTPRD	5789	protein tyrosine phosphatase, receptor type D
hsa-miR-126-5p	MIMAT0000444	2077738	http://www.mirdb.org/cgi-bin/target_detail.cgi?targetID=2077738	1263	53	http://www.mirdb.org/cgi-bin/mature_mir.cgi?name=hsa-miR-126-5p	RBBP4	5928	RB binding protein 4, chromatin remodeling factor
hsa-miR-126-5p	MIMAT0000444	2077791	http://www.mirdb.org/cgi-bin/target_detail.cgi?targetID=2077791	1264	53	http://www.mirdb.org/cgi-bin/mature_mir.cgi?name=hsa-miR-126-5p	SRCAP	10847	Snf2 related CREBBP activator protein
hsa-miR-126-5p	MIMAT0000444	2077796	http://www.mirdb.org/cgi-bin/target_detail.cgi?targetID=2077796	1265	53	http://www.mirdb.org/cgi-bin/mature_mir.cgi?name=hsa-miR-126-5p	KCNH2	3757	potassium voltage-gated channel subfamily H member 2
hsa-miR-126-5p	MIMAT0000444	2078073	http://www.mirdb.org/cgi-bin/target_detail.cgi?targetID=2078073	1266	53	http://www.mirdb.org/cgi-bin/mature_mir.cgi?name=hsa-miR-126-5p	REL	5966	REL proto-oncogene, NF-kB subunit
hsa-miR-126-5p	MIMAT0000444	2078106	http://www.mirdb.org/cgi-bin/target_detail.cgi?targetID=2078106	1267	53	http://www.mirdb.org/cgi-bin/mature_mir.cgi?name=hsa-miR-126-5p	CPNE3	8895	copine 3
hsa-miR-126-5p	MIMAT0000444	2078109	http://www.mirdb.org/cgi-bin/target_detail.cgi?targetID=2078109	1268	53	http://www.mirdb.org/cgi-bin/mature_mir.cgi?name=hsa-miR-126-5p	MYT1	4661	myelin transcription factor 1
hsa-miR-126-5p	MIMAT0000444	2078164	http://www.mirdb.org/cgi-bin/target_detail.cgi?targetID=2078164	1269	53	http://www.mirdb.org/cgi-bin/mature_mir.cgi?name=hsa-miR-126-5p	DVL3	1857	dishevelled segment polarity protein 3
hsa-miR-126-5p	MIMAT0000444	2078197	http://www.mirdb.org/cgi-bin/target_detail.cgi?targetID=2078197	1270	53	http://www.mirdb.org/cgi-bin/mature_mir.cgi?name=hsa-miR-126-5p	COL4A1	1282	collagen type IV alpha 1 chain
hsa-miR-126-5p	MIMAT0000444	2078280	http://www.mirdb.org/cgi-bin/target_detail.cgi?targetID=2078280	1271	53	http://www.mirdb.org/cgi-bin/mature_mir.cgi?name=hsa-miR-126-5p	ST8SIA1	6489	ST8 alpha-N-acetyl-neuraminide alpha-2,8-sialyltransferase 1
hsa-miR-126-5p	MIMAT0000444	2078427	http://www.mirdb.org/cgi-bin/target_detail.cgi?targetID=2078427	1272	53	http://www.mirdb.org/cgi-bin/mature_mir.cgi?name=hsa-miR-126-5p	RNMT	8731	RNA guanine-7 methyltransferase
hsa-miR-126-5p	MIMAT0000444	2078494	http://www.mirdb.org/cgi-bin/target_detail.cgi?targetID=2078494	1273	53	http://www.mirdb.org/cgi-bin/mature_mir.cgi?name=hsa-miR-126-5p	CA5B	11238	carbonic anhydrase 5B
hsa-miR-126-5p	MIMAT0000444	2078509	http://www.mirdb.org/cgi-bin/target_detail.cgi?targetID=2078509	1274	53	http://www.mirdb.org/cgi-bin/mature_mir.cgi?name=hsa-miR-126-5p	DSC2	1824	desmocollin 2
hsa-miR-126-5p	MIMAT0000444	2078519	http://www.mirdb.org/cgi-bin/target_detail.cgi?targetID=2078519	1275	53	http://www.mirdb.org/cgi-bin/mature_mir.cgi?name=hsa-miR-126-5p	RALGPS2	55103	Ral GEF with PH domain and SH3 binding motif 2
hsa-miR-126-5p	MIMAT0000444	2078523	http://www.mirdb.org/cgi-bin/target_detail.cgi?targetID=2078523	1276	53	http://www.mirdb.org/cgi-bin/mature_mir.cgi?name=hsa-miR-126-5p	PIH1D2	120379	PIH1 domain containing 2
hsa-miR-126-5p	MIMAT0000444	2078651	http://www.mirdb.org/cgi-bin/target_detail.cgi?targetID=2078651	1277	53	http://www.mirdb.org/cgi-bin/mature_mir.cgi?name=hsa-miR-126-5p	RAPGEF6	51735	Rap guanine nucleotide exchange factor 6
hsa-miR-126-5p	MIMAT0000444	2078662	http://www.mirdb.org/cgi-bin/target_detail.cgi?targetID=2078662	1278	53	http://www.mirdb.org/cgi-bin/mature_mir.cgi?name=hsa-miR-126-5p	CCKBR	887	cholecystokinin B receptor
hsa-miR-126-5p	MIMAT0000444	2078676	http://www.mirdb.org/cgi-bin/target_detail.cgi?targetID=2078676	1279	53	http://www.mirdb.org/cgi-bin/mature_mir.cgi?name=hsa-miR-126-5p	DDX31	64794	DEAD-box helicase 31
hsa-miR-126-5p	MIMAT0000444	2077406	http://www.mirdb.org/cgi-bin/target_detail.cgi?targetID=2077406	1280	52	http://www.mirdb.org/cgi-bin/mature_mir.cgi?name=hsa-miR-126-5p	TCAIM	285343	T cell activation inhibitor, mitochondrial
hsa-miR-126-5p	MIMAT0000444	2077419	http://www.mirdb.org/cgi-bin/target_detail.cgi?targetID=2077419	1281	52	http://www.mirdb.org/cgi-bin/mature_mir.cgi?name=hsa-miR-126-5p	MICU3	286097	mitochondrial calcium uptake family member 3
hsa-miR-126-5p	MIMAT0000444	2077539	http://www.mirdb.org/cgi-bin/target_detail.cgi?targetID=2077539	1282	52	http://www.mirdb.org/cgi-bin/mature_mir.cgi?name=hsa-miR-126-5p	ST6GALNAC1	55808	ST6 N-acetylgalactosaminide alpha-2,6-sialyltransferase 1
hsa-miR-126-5p	MIMAT0000444	2077565	http://www.mirdb.org/cgi-bin/target_detail.cgi?targetID=2077565	1283	52	http://www.mirdb.org/cgi-bin/mature_mir.cgi?name=hsa-miR-126-5p	SERF1B	728492	small EDRK-rich factor 1B
hsa-miR-126-5p	MIMAT0000444	2077681	http://www.mirdb.org/cgi-bin/target_detail.cgi?targetID=2077681	1284	52	http://www.mirdb.org/cgi-bin/mature_mir.cgi?name=hsa-miR-126-5p	UPP2	151531	uridine phosphorylase 2
hsa-miR-126-5p	MIMAT0000444	2077702	http://www.mirdb.org/cgi-bin/target_detail.cgi?targetID=2077702	1285	52	http://www.mirdb.org/cgi-bin/mature_mir.cgi?name=hsa-miR-126-5p	LHFPL3	375612	LHFPL tetraspan subfamily member 3
hsa-miR-126-5p	MIMAT0000444	2077756	http://www.mirdb.org/cgi-bin/target_detail.cgi?targetID=2077756	1286	52	http://www.mirdb.org/cgi-bin/mature_mir.cgi?name=hsa-miR-126-5p	NAALAD2	10003	N-acetylated alpha-linked acidic dipeptidase 2
hsa-miR-126-5p	MIMAT0000444	2077772	http://www.mirdb.org/cgi-bin/target_detail.cgi?targetID=2077772	1287	52	http://www.mirdb.org/cgi-bin/mature_mir.cgi?name=hsa-miR-126-5p	OLFM3	118427	olfactomedin 3
hsa-miR-126-5p	MIMAT0000444	2077841	http://www.mirdb.org/cgi-bin/target_detail.cgi?targetID=2077841	1288	52	http://www.mirdb.org/cgi-bin/mature_mir.cgi?name=hsa-miR-126-5p	ZNF254	9534	zinc finger protein 254
hsa-miR-126-5p	MIMAT0000444	2077865	http://www.mirdb.org/cgi-bin/target_detail.cgi?targetID=2077865	1289	52	http://www.mirdb.org/cgi-bin/mature_mir.cgi?name=hsa-miR-126-5p	TCFL5	10732	transcription factor like 5
hsa-miR-126-5p	MIMAT0000444	2077978	http://www.mirdb.org/cgi-bin/target_detail.cgi?targetID=2077978	1290	52	http://www.mirdb.org/cgi-bin/mature_mir.cgi?name=hsa-miR-126-5p	A1CF	29974	APOBEC1 complementation factor
hsa-miR-126-5p	MIMAT0000444	2077997	http://www.mirdb.org/cgi-bin/target_detail.cgi?targetID=2077997	1291	52	http://www.mirdb.org/cgi-bin/mature_mir.cgi?name=hsa-miR-126-5p	RIMS1	22999	regulating synaptic membrane exocytosis 1
hsa-miR-126-5p	MIMAT0000444	2077998	http://www.mirdb.org/cgi-bin/target_detail.cgi?targetID=2077998	1292	52	http://www.mirdb.org/cgi-bin/mature_mir.cgi?name=hsa-miR-126-5p	THSD7A	221981	thrombospondin type 1 domain containing 7A
hsa-miR-126-5p	MIMAT0000444	2078066	http://www.mirdb.org/cgi-bin/target_detail.cgi?targetID=2078066	1293	52	http://www.mirdb.org/cgi-bin/mature_mir.cgi?name=hsa-miR-126-5p	ZNF546	339327	zinc finger protein 546
hsa-miR-126-5p	MIMAT0000444	2078087	http://www.mirdb.org/cgi-bin/target_detail.cgi?targetID=2078087	1294	52	http://www.mirdb.org/cgi-bin/mature_mir.cgi?name=hsa-miR-126-5p	DPP8	54878	dipeptidyl peptidase 8
hsa-miR-126-5p	MIMAT0000444	2078094	http://www.mirdb.org/cgi-bin/target_detail.cgi?targetID=2078094	1295	52	http://www.mirdb.org/cgi-bin/mature_mir.cgi?name=hsa-miR-126-5p	MAP9	79884	microtubule associated protein 9
hsa-miR-126-5p	MIMAT0000444	2078105	http://www.mirdb.org/cgi-bin/target_detail.cgi?targetID=2078105	1296	52	http://www.mirdb.org/cgi-bin/mature_mir.cgi?name=hsa-miR-126-5p	C5orf30	90355	chromosome 5 open reading frame 30
hsa-miR-126-5p	MIMAT0000444	2078139	http://www.mirdb.org/cgi-bin/target_detail.cgi?targetID=2078139	1297	52	http://www.mirdb.org/cgi-bin/mature_mir.cgi?name=hsa-miR-126-5p	USP15	9958	ubiquitin specific peptidase 15
hsa-miR-126-5p	MIMAT0000444	2078146	http://www.mirdb.org/cgi-bin/target_detail.cgi?targetID=2078146	1298	52	http://www.mirdb.org/cgi-bin/mature_mir.cgi?name=hsa-miR-126-5p	XPA	7507	XPA, DNA damage recognition and repair factor
hsa-miR-126-5p	MIMAT0000444	2078178	http://www.mirdb.org/cgi-bin/target_detail.cgi?targetID=2078178	1299	52	http://www.mirdb.org/cgi-bin/mature_mir.cgi?name=hsa-miR-126-5p	PKIA	5569	cAMP-dependent protein kinase inhibitor alpha
hsa-miR-126-5p	MIMAT0000444	2078237	http://www.mirdb.org/cgi-bin/target_detail.cgi?targetID=2078237	1300	52	http://www.mirdb.org/cgi-bin/mature_mir.cgi?name=hsa-miR-126-5p	EIF2A	83939	eukaryotic translation initiation factor 2A
hsa-miR-126-5p	MIMAT0000444	2078290	http://www.mirdb.org/cgi-bin/target_detail.cgi?targetID=2078290	1301	52	http://www.mirdb.org/cgi-bin/mature_mir.cgi?name=hsa-miR-126-5p	JAKMIP3	282973	Janus kinase and microtubule interacting protein 3
hsa-miR-126-5p	MIMAT0000444	2078310	http://www.mirdb.org/cgi-bin/target_detail.cgi?targetID=2078310	1302	52	http://www.mirdb.org/cgi-bin/mature_mir.cgi?name=hsa-miR-126-5p	FAF1	11124	Fas associated factor 1
hsa-miR-126-5p	MIMAT0000444	2078335	http://www.mirdb.org/cgi-bin/target_detail.cgi?targetID=2078335	1303	52	http://www.mirdb.org/cgi-bin/mature_mir.cgi?name=hsa-miR-126-5p	QKI	9444	QKI, KH domain containing RNA binding
hsa-miR-126-5p	MIMAT0000444	2078373	http://www.mirdb.org/cgi-bin/target_detail.cgi?targetID=2078373	1304	52	http://www.mirdb.org/cgi-bin/mature_mir.cgi?name=hsa-miR-126-5p	CPEB2	132864	cytoplasmic polyadenylation element binding protein 2
hsa-miR-126-5p	MIMAT0000444	2078466	http://www.mirdb.org/cgi-bin/target_detail.cgi?targetID=2078466	1305	52	http://www.mirdb.org/cgi-bin/mature_mir.cgi?name=hsa-miR-126-5p	PLOD2	5352	procollagen-lysine,2-oxoglutarate 5-dioxygenase 2
hsa-miR-126-5p	MIMAT0000444	2078497	http://www.mirdb.org/cgi-bin/target_detail.cgi?targetID=2078497	1306	52	http://www.mirdb.org/cgi-bin/mature_mir.cgi?name=hsa-miR-126-5p	H3F3A	3020	H3 histone family member 3A
hsa-miR-126-5p	MIMAT0000444	2078499	http://www.mirdb.org/cgi-bin/target_detail.cgi?targetID=2078499	1307	52	http://www.mirdb.org/cgi-bin/mature_mir.cgi?name=hsa-miR-126-5p	BMPR1B	658	bone morphogenetic protein receptor type 1B
hsa-miR-126-5p	MIMAT0000444	2078506	http://www.mirdb.org/cgi-bin/target_detail.cgi?targetID=2078506	1308	52	http://www.mirdb.org/cgi-bin/mature_mir.cgi?name=hsa-miR-126-5p	ILDR2	387597	immunoglobulin like domain containing receptor 2
hsa-miR-126-5p	MIMAT0000444	2078547	http://www.mirdb.org/cgi-bin/target_detail.cgi?targetID=2078547	1309	52	http://www.mirdb.org/cgi-bin/mature_mir.cgi?name=hsa-miR-126-5p	GPR155	151556	G protein-coupled receptor 155
hsa-miR-126-5p	MIMAT0000444	2078558	http://www.mirdb.org/cgi-bin/target_detail.cgi?targetID=2078558	1310	52	http://www.mirdb.org/cgi-bin/mature_mir.cgi?name=hsa-miR-126-5p	COPA	1314	coatomer protein complex subunit alpha
hsa-miR-126-5p	MIMAT0000444	2078610	http://www.mirdb.org/cgi-bin/target_detail.cgi?targetID=2078610	1311	52	http://www.mirdb.org/cgi-bin/mature_mir.cgi?name=hsa-miR-126-5p	FLT4	2324	fms related tyrosine kinase 4
hsa-miR-126-5p	MIMAT0000444	2078736	http://www.mirdb.org/cgi-bin/target_detail.cgi?targetID=2078736	1312	52	http://www.mirdb.org/cgi-bin/mature_mir.cgi?name=hsa-miR-126-5p	LIN54	132660	lin-54 DREAM MuvB core complex component
hsa-miR-126-5p	MIMAT0000444	2077463	http://www.mirdb.org/cgi-bin/target_detail.cgi?targetID=2077463	1313	51	http://www.mirdb.org/cgi-bin/mature_mir.cgi?name=hsa-miR-126-5p	FOXN3	1112	forkhead box N3
hsa-miR-126-5p	MIMAT0000444	2077472	http://www.mirdb.org/cgi-bin/target_detail.cgi?targetID=2077472	1314	51	http://www.mirdb.org/cgi-bin/mature_mir.cgi?name=hsa-miR-126-5p	FOLH1B	219595	folate hydrolase 1B
hsa-miR-126-5p	MIMAT0000444	2077551	http://www.mirdb.org/cgi-bin/target_detail.cgi?targetID=2077551	1315	51	http://www.mirdb.org/cgi-bin/mature_mir.cgi?name=hsa-miR-126-5p	ZSCAN32	54925	zinc finger and SCAN domain containing 32
hsa-miR-126-5p	MIMAT0000444	2077604	http://www.mirdb.org/cgi-bin/target_detail.cgi?targetID=2077604	1316	51	http://www.mirdb.org/cgi-bin/mature_mir.cgi?name=hsa-miR-126-5p	ADCY7	113	adenylate cyclase 7
hsa-miR-126-5p	MIMAT0000444	2077614	http://www.mirdb.org/cgi-bin/target_detail.cgi?targetID=2077614	1317	51	http://www.mirdb.org/cgi-bin/mature_mir.cgi?name=hsa-miR-126-5p	DDHD1	80821	DDHD domain containing 1
hsa-miR-126-5p	MIMAT0000444	2077682	http://www.mirdb.org/cgi-bin/target_detail.cgi?targetID=2077682	1318	51	http://www.mirdb.org/cgi-bin/mature_mir.cgi?name=hsa-miR-126-5p	JMY	133746	junction mediating and regulatory protein, p53 cofactor
hsa-miR-126-5p	MIMAT0000444	2077709	http://www.mirdb.org/cgi-bin/target_detail.cgi?targetID=2077709	1319	51	http://www.mirdb.org/cgi-bin/mature_mir.cgi?name=hsa-miR-126-5p	CACNA1E	777	calcium voltage-gated channel subunit alpha1 E
hsa-miR-126-5p	MIMAT0000444	2077794	http://www.mirdb.org/cgi-bin/target_detail.cgi?targetID=2077794	1320	51	http://www.mirdb.org/cgi-bin/mature_mir.cgi?name=hsa-miR-126-5p	CFAP299	255119	cilia and flagella associated protein 299
hsa-miR-126-5p	MIMAT0000444	2077838	http://www.mirdb.org/cgi-bin/target_detail.cgi?targetID=2077838	1321	51	http://www.mirdb.org/cgi-bin/mature_mir.cgi?name=hsa-miR-126-5p	HIF1A	3091	hypoxia inducible factor 1 subunit alpha
hsa-miR-126-5p	MIMAT0000444	2077886	http://www.mirdb.org/cgi-bin/target_detail.cgi?targetID=2077886	1322	51	http://www.mirdb.org/cgi-bin/mature_mir.cgi?name=hsa-miR-126-5p	CLCC1	23155	chloride channel CLIC like 1
hsa-miR-126-5p	MIMAT0000444	2077952	http://www.mirdb.org/cgi-bin/target_detail.cgi?targetID=2077952	1323	51	http://www.mirdb.org/cgi-bin/mature_mir.cgi?name=hsa-miR-126-5p	POLR2F	5435	RNA polymerase II subunit F
hsa-miR-126-5p	MIMAT0000444	2077986	http://www.mirdb.org/cgi-bin/target_detail.cgi?targetID=2077986	1324	51	http://www.mirdb.org/cgi-bin/mature_mir.cgi?name=hsa-miR-126-5p	GPA33	10223	glycoprotein A33
hsa-miR-126-5p	MIMAT0000444	2078055	http://www.mirdb.org/cgi-bin/target_detail.cgi?targetID=2078055	1325	51	http://www.mirdb.org/cgi-bin/mature_mir.cgi?name=hsa-miR-126-5p	MED13L	23389	mediator complex subunit 13 like
hsa-miR-126-5p	MIMAT0000444	2078071	http://www.mirdb.org/cgi-bin/target_detail.cgi?targetID=2078071	1326	51	http://www.mirdb.org/cgi-bin/mature_mir.cgi?name=hsa-miR-126-5p	DOK6	220164	docking protein 6
hsa-miR-126-5p	MIMAT0000444	2078080	http://www.mirdb.org/cgi-bin/target_detail.cgi?targetID=2078080	1327	51	http://www.mirdb.org/cgi-bin/mature_mir.cgi?name=hsa-miR-126-5p	OSBPL8	114882	oxysterol binding protein like 8
hsa-miR-126-5p	MIMAT0000444	2078085	http://www.mirdb.org/cgi-bin/target_detail.cgi?targetID=2078085	1328	51	http://www.mirdb.org/cgi-bin/mature_mir.cgi?name=hsa-miR-126-5p	HECA	51696	hdc homolog, cell cycle regulator
hsa-miR-126-5p	MIMAT0000444	2078126	http://www.mirdb.org/cgi-bin/target_detail.cgi?targetID=2078126	1329	51	http://www.mirdb.org/cgi-bin/mature_mir.cgi?name=hsa-miR-126-5p	TTC33	23548	tetratricopeptide repeat domain 33
hsa-miR-126-5p	MIMAT0000444	2078133	http://www.mirdb.org/cgi-bin/target_detail.cgi?targetID=2078133	1330	51	http://www.mirdb.org/cgi-bin/mature_mir.cgi?name=hsa-miR-126-5p	AEBP2	121536	AE binding protein 2
hsa-miR-126-5p	MIMAT0000444	2078165	http://www.mirdb.org/cgi-bin/target_detail.cgi?targetID=2078165	1331	51	http://www.mirdb.org/cgi-bin/mature_mir.cgi?name=hsa-miR-126-5p	ZBTB2	57621	zinc finger and BTB domain containing 2
hsa-miR-126-5p	MIMAT0000444	2078170	http://www.mirdb.org/cgi-bin/target_detail.cgi?targetID=2078170	1332	51	http://www.mirdb.org/cgi-bin/mature_mir.cgi?name=hsa-miR-126-5p	PLXNA4	91584	plexin A4
hsa-miR-126-5p	MIMAT0000444	2078172	http://www.mirdb.org/cgi-bin/target_detail.cgi?targetID=2078172	1333	51	http://www.mirdb.org/cgi-bin/mature_mir.cgi?name=hsa-miR-126-5p	DDX21	9188	DExD-box helicase 21
hsa-miR-126-5p	MIMAT0000444	2078182	http://www.mirdb.org/cgi-bin/target_detail.cgi?targetID=2078182	1334	51	http://www.mirdb.org/cgi-bin/mature_mir.cgi?name=hsa-miR-126-5p	M1AP	130951	meiosis 1 associated protein
hsa-miR-126-5p	MIMAT0000444	2078205	http://www.mirdb.org/cgi-bin/target_detail.cgi?targetID=2078205	1335	51	http://www.mirdb.org/cgi-bin/mature_mir.cgi?name=hsa-miR-126-5p	SPAG16	79582	sperm associated antigen 16
hsa-miR-126-5p	MIMAT0000444	2078260	http://www.mirdb.org/cgi-bin/target_detail.cgi?targetID=2078260	1336	51	http://www.mirdb.org/cgi-bin/mature_mir.cgi?name=hsa-miR-126-5p	KIF5B	3799	kinesin family member 5B
hsa-miR-126-5p	MIMAT0000444	2078268	http://www.mirdb.org/cgi-bin/target_detail.cgi?targetID=2078268	1337	51	http://www.mirdb.org/cgi-bin/mature_mir.cgi?name=hsa-miR-126-5p	DCUN1D5	84259	defective in cullin neddylation 1 domain containing 5
hsa-miR-126-5p	MIMAT0000444	2078288	http://www.mirdb.org/cgi-bin/target_detail.cgi?targetID=2078288	1338	51	http://www.mirdb.org/cgi-bin/mature_mir.cgi?name=hsa-miR-126-5p	NRXN1	9378	neurexin 1
hsa-miR-126-5p	MIMAT0000444	2078311	http://www.mirdb.org/cgi-bin/target_detail.cgi?targetID=2078311	1339	51	http://www.mirdb.org/cgi-bin/mature_mir.cgi?name=hsa-miR-126-5p	NAF1	92345	nuclear assembly factor 1 ribonucleoprotein
hsa-miR-126-5p	MIMAT0000444	2078337	http://www.mirdb.org/cgi-bin/target_detail.cgi?targetID=2078337	1340	51	http://www.mirdb.org/cgi-bin/mature_mir.cgi?name=hsa-miR-126-5p	CD44	960	CD44 molecule (Indian blood group)
hsa-miR-126-5p	MIMAT0000444	2078381	http://www.mirdb.org/cgi-bin/target_detail.cgi?targetID=2078381	1341	51	http://www.mirdb.org/cgi-bin/mature_mir.cgi?name=hsa-miR-126-5p	SERF1A	8293	small EDRK-rich factor 1A
hsa-miR-126-5p	MIMAT0000444	2078489	http://www.mirdb.org/cgi-bin/target_detail.cgi?targetID=2078489	1342	51	http://www.mirdb.org/cgi-bin/mature_mir.cgi?name=hsa-miR-126-5p	CPLX3	594855	complexin 3
hsa-miR-126-5p	MIMAT0000444	2078583	http://www.mirdb.org/cgi-bin/target_detail.cgi?targetID=2078583	1343	51	http://www.mirdb.org/cgi-bin/mature_mir.cgi?name=hsa-miR-126-5p	HDAC9	9734	histone deacetylase 9
hsa-miR-126-5p	MIMAT0000444	2078615	http://www.mirdb.org/cgi-bin/target_detail.cgi?targetID=2078615	1344	51	http://www.mirdb.org/cgi-bin/mature_mir.cgi?name=hsa-miR-126-5p	LRP1B	53353	LDL receptor related protein 1B
hsa-miR-126-5p	MIMAT0000444	2077411	http://www.mirdb.org/cgi-bin/target_detail.cgi?targetID=2077411	1345	50	http://www.mirdb.org/cgi-bin/mature_mir.cgi?name=hsa-miR-126-5p	EPHA7	2045	EPH receptor A7
hsa-miR-126-5p	MIMAT0000444	2077431	http://www.mirdb.org/cgi-bin/target_detail.cgi?targetID=2077431	1346	50	http://www.mirdb.org/cgi-bin/mature_mir.cgi?name=hsa-miR-126-5p	ME2	4200	malic enzyme 2
hsa-miR-126-5p	MIMAT0000444	2077475	http://www.mirdb.org/cgi-bin/target_detail.cgi?targetID=2077475	1347	50	http://www.mirdb.org/cgi-bin/mature_mir.cgi?name=hsa-miR-126-5p	CLIC2	1193	chloride intracellular channel 2
hsa-miR-126-5p	MIMAT0000444	2077502	http://www.mirdb.org/cgi-bin/target_detail.cgi?targetID=2077502	1348	50	http://www.mirdb.org/cgi-bin/mature_mir.cgi?name=hsa-miR-126-5p	NAB1	4664	NGFI-A binding protein 1
hsa-miR-126-5p	MIMAT0000444	2077627	http://www.mirdb.org/cgi-bin/target_detail.cgi?targetID=2077627	1349	50	http://www.mirdb.org/cgi-bin/mature_mir.cgi?name=hsa-miR-126-5p	TOB2	10766	transducer of ERBB2, 2
hsa-miR-126-5p	MIMAT0000444	2077635	http://www.mirdb.org/cgi-bin/target_detail.cgi?targetID=2077635	1350	50	http://www.mirdb.org/cgi-bin/mature_mir.cgi?name=hsa-miR-126-5p	GABRA6	2559	gamma-aminobutyric acid type A receptor alpha6 subunit
hsa-miR-126-5p	MIMAT0000444	2077677	http://www.mirdb.org/cgi-bin/target_detail.cgi?targetID=2077677	1351	50	http://www.mirdb.org/cgi-bin/mature_mir.cgi?name=hsa-miR-126-5p	PTER	9317	phosphotriesterase related
hsa-miR-126-5p	MIMAT0000444	2077820	http://www.mirdb.org/cgi-bin/target_detail.cgi?targetID=2077820	1352	50	http://www.mirdb.org/cgi-bin/mature_mir.cgi?name=hsa-miR-126-5p	PNPLA8	50640	patatin like phospholipase domain containing 8
hsa-miR-126-5p	MIMAT0000444	2077874	http://www.mirdb.org/cgi-bin/target_detail.cgi?targetID=2077874	1353	50	http://www.mirdb.org/cgi-bin/mature_mir.cgi?name=hsa-miR-126-5p	SKAP2	8935	src kinase associated phosphoprotein 2
hsa-miR-126-5p	MIMAT0000444	2078048	http://www.mirdb.org/cgi-bin/target_detail.cgi?targetID=2078048	1354	50	http://www.mirdb.org/cgi-bin/mature_mir.cgi?name=hsa-miR-126-5p	C8orf88	100127983	chromosome 8 open reading frame 88
hsa-miR-126-5p	MIMAT0000444	2078188	http://www.mirdb.org/cgi-bin/target_detail.cgi?targetID=2078188	1355	50	http://www.mirdb.org/cgi-bin/mature_mir.cgi?name=hsa-miR-126-5p	ANAPC16	119504	anaphase promoting complex subunit 16
hsa-miR-126-5p	MIMAT0000444	2078247	http://www.mirdb.org/cgi-bin/target_detail.cgi?targetID=2078247	1356	50	http://www.mirdb.org/cgi-bin/mature_mir.cgi?name=hsa-miR-126-5p	TMPRSS11D	9407	transmembrane serine protease 11D
hsa-miR-126-5p	MIMAT0000444	2078276	http://www.mirdb.org/cgi-bin/target_detail.cgi?targetID=2078276	1357	50	http://www.mirdb.org/cgi-bin/mature_mir.cgi?name=hsa-miR-126-5p	LRRC19	64922	leucine rich repeat containing 19
hsa-miR-126-5p	MIMAT0000444	2078303	http://www.mirdb.org/cgi-bin/target_detail.cgi?targetID=2078303	1358	50	http://www.mirdb.org/cgi-bin/mature_mir.cgi?name=hsa-miR-126-5p	PLEKHF1	79156	pleckstrin homology and FYVE domain containing 1
hsa-miR-126-5p	MIMAT0000444	2078375	http://www.mirdb.org/cgi-bin/target_detail.cgi?targetID=2078375	1359	50	http://www.mirdb.org/cgi-bin/mature_mir.cgi?name=hsa-miR-126-5p	SLC17A9	63910	solute carrier family 17 member 9
hsa-miR-126-5p	MIMAT0000444	2078568	http://www.mirdb.org/cgi-bin/target_detail.cgi?targetID=2078568	1360	50	http://www.mirdb.org/cgi-bin/mature_mir.cgi?name=hsa-miR-126-5p	CRCP	27297	CGRP receptor component
hsa-miR-126-5p	MIMAT0000444	2078713	http://www.mirdb.org/cgi-bin/target_detail.cgi?targetID=2078713	1361	50	http://www.mirdb.org/cgi-bin/mature_mir.cgi?name=hsa-miR-126-5p	PTH2R	5746	parathyroid hormone 2 receptor
hsa-miR-126-5p	MIMAT0000444	2078727	http://www.mirdb.org/cgi-bin/target_detail.cgi?targetID=2078727	1362	50	http://www.mirdb.org/cgi-bin/mature_mir.cgi?name=hsa-miR-126-5p	BCO1	53630	beta-carotene oxygenase 1
hsa-miR-26a-2-3p	MIMAT0004681	2719306	http://www.mirdb.org/cgi-bin/target_detail.cgi?targetID=2719306	1	100	http://www.mirdb.org/cgi-bin/mature_mir.cgi?name=hsa-miR-26a-2-3p	ZNF568	374900	zinc finger protein 568
hsa-miR-26a-2-3p	MIMAT0004681	2719346	http://www.mirdb.org/cgi-bin/target_detail.cgi?targetID=2719346	2	99	http://www.mirdb.org/cgi-bin/mature_mir.cgi?name=hsa-miR-26a-2-3p	SLC35F1	222553	solute carrier family 35 member F1
hsa-miR-26a-2-3p	MIMAT0004681	2719185	http://www.mirdb.org/cgi-bin/target_detail.cgi?targetID=2719185	3	97	http://www.mirdb.org/cgi-bin/mature_mir.cgi?name=hsa-miR-26a-2-3p	PTBP3	9991	polypyrimidine tract binding protein 3
hsa-miR-26a-2-3p	MIMAT0004681	2719232	http://www.mirdb.org/cgi-bin/target_detail.cgi?targetID=2719232	4	96	http://www.mirdb.org/cgi-bin/mature_mir.cgi?name=hsa-miR-26a-2-3p	ZFP82	284406	ZFP82 zinc finger protein
hsa-miR-26a-2-3p	MIMAT0004681	2719158	http://www.mirdb.org/cgi-bin/target_detail.cgi?targetID=2719158	5	95	http://www.mirdb.org/cgi-bin/mature_mir.cgi?name=hsa-miR-26a-2-3p	EFNA5	1946	ephrin A5
hsa-miR-26a-2-3p	MIMAT0004681	2719336	http://www.mirdb.org/cgi-bin/target_detail.cgi?targetID=2719336	6	95	http://www.mirdb.org/cgi-bin/mature_mir.cgi?name=hsa-miR-26a-2-3p	ZNF630	57232	zinc finger protein 630
hsa-miR-26a-2-3p	MIMAT0004681	2719176	http://www.mirdb.org/cgi-bin/target_detail.cgi?targetID=2719176	7	95	http://www.mirdb.org/cgi-bin/mature_mir.cgi?name=hsa-miR-26a-2-3p	CALCOCO2	10241	calcium binding and coiled-coil domain 2
hsa-miR-26a-2-3p	MIMAT0004681	2719390	http://www.mirdb.org/cgi-bin/target_detail.cgi?targetID=2719390	8	94	http://www.mirdb.org/cgi-bin/mature_mir.cgi?name=hsa-miR-26a-2-3p	SYNCRIP	10492	synaptotagmin binding cytoplasmic RNA interacting protein
hsa-miR-26a-2-3p	MIMAT0004681	2719398	http://www.mirdb.org/cgi-bin/target_detail.cgi?targetID=2719398	9	94	http://www.mirdb.org/cgi-bin/mature_mir.cgi?name=hsa-miR-26a-2-3p	FAM177A1	283635	family with sequence similarity 177 member A1
hsa-miR-26a-2-3p	MIMAT0004681	2719258	http://www.mirdb.org/cgi-bin/target_detail.cgi?targetID=2719258	10	94	http://www.mirdb.org/cgi-bin/mature_mir.cgi?name=hsa-miR-26a-2-3p	SMARCE1	6605	SWI/SNF related, matrix associated, actin dependent regulator of chromatin, subfamily e, member 1
hsa-miR-26a-2-3p	MIMAT0004681	2719335	http://www.mirdb.org/cgi-bin/target_detail.cgi?targetID=2719335	11	94	http://www.mirdb.org/cgi-bin/mature_mir.cgi?name=hsa-miR-26a-2-3p	HOXC8	3224	homeobox C8
hsa-miR-26a-2-3p	MIMAT0004681	2719371	http://www.mirdb.org/cgi-bin/target_detail.cgi?targetID=2719371	12	94	http://www.mirdb.org/cgi-bin/mature_mir.cgi?name=hsa-miR-26a-2-3p	KRT27	342574	keratin 27
hsa-miR-26a-2-3p	MIMAT0004681	2719396	http://www.mirdb.org/cgi-bin/target_detail.cgi?targetID=2719396	13	94	http://www.mirdb.org/cgi-bin/mature_mir.cgi?name=hsa-miR-26a-2-3p	ADGRF5	221395	adhesion G protein-coupled receptor F5
hsa-miR-26a-2-3p	MIMAT0004681	2719078	http://www.mirdb.org/cgi-bin/target_detail.cgi?targetID=2719078	14	93	http://www.mirdb.org/cgi-bin/mature_mir.cgi?name=hsa-miR-26a-2-3p	PABPC5	140886	poly(A) binding protein cytoplasmic 5
hsa-miR-26a-2-3p	MIMAT0004681	2719186	http://www.mirdb.org/cgi-bin/target_detail.cgi?targetID=2719186	15	93	http://www.mirdb.org/cgi-bin/mature_mir.cgi?name=hsa-miR-26a-2-3p	SEL1L3	23231	SEL1L family member 3
hsa-miR-26a-2-3p	MIMAT0004681	2719333	http://www.mirdb.org/cgi-bin/target_detail.cgi?targetID=2719333	16	92	http://www.mirdb.org/cgi-bin/mature_mir.cgi?name=hsa-miR-26a-2-3p	FOXJ3	22887	forkhead box J3
hsa-miR-26a-2-3p	MIMAT0004681	2719273	http://www.mirdb.org/cgi-bin/target_detail.cgi?targetID=2719273	17	92	http://www.mirdb.org/cgi-bin/mature_mir.cgi?name=hsa-miR-26a-2-3p	MAP7D3	79649	MAP7 domain containing 3
hsa-miR-26a-2-3p	MIMAT0004681	2719388	http://www.mirdb.org/cgi-bin/target_detail.cgi?targetID=2719388	18	92	http://www.mirdb.org/cgi-bin/mature_mir.cgi?name=hsa-miR-26a-2-3p	VKORC1L1	154807	vitamin K epoxide reductase complex subunit 1 like 1
hsa-miR-26a-2-3p	MIMAT0004681	2719281	http://www.mirdb.org/cgi-bin/target_detail.cgi?targetID=2719281	19	90	http://www.mirdb.org/cgi-bin/mature_mir.cgi?name=hsa-miR-26a-2-3p	RTL3	203430	retrotransposon Gag like 3
hsa-miR-26a-2-3p	MIMAT0004681	2719245	http://www.mirdb.org/cgi-bin/target_detail.cgi?targetID=2719245	20	89	http://www.mirdb.org/cgi-bin/mature_mir.cgi?name=hsa-miR-26a-2-3p	ENPP5	59084	ectonucleotide pyrophosphatase/phosphodiesterase 5 (putative)
hsa-miR-26a-2-3p	MIMAT0004681	2719419	http://www.mirdb.org/cgi-bin/target_detail.cgi?targetID=2719419	21	89	http://www.mirdb.org/cgi-bin/mature_mir.cgi?name=hsa-miR-26a-2-3p	GLUD2	2747	glutamate dehydrogenase 2
hsa-miR-26a-2-3p	MIMAT0004681	2719244	http://www.mirdb.org/cgi-bin/target_detail.cgi?targetID=2719244	22	89	http://www.mirdb.org/cgi-bin/mature_mir.cgi?name=hsa-miR-26a-2-3p	SLC4A4	8671	solute carrier family 4 member 4
hsa-miR-26a-2-3p	MIMAT0004681	2719084	http://www.mirdb.org/cgi-bin/target_detail.cgi?targetID=2719084	23	89	http://www.mirdb.org/cgi-bin/mature_mir.cgi?name=hsa-miR-26a-2-3p	CACNA2D1	781	calcium voltage-gated channel auxiliary subunit alpha2delta 1
hsa-miR-26a-2-3p	MIMAT0004681	2719397	http://www.mirdb.org/cgi-bin/target_detail.cgi?targetID=2719397	24	89	http://www.mirdb.org/cgi-bin/mature_mir.cgi?name=hsa-miR-26a-2-3p	ATP2B3	492	ATPase plasma membrane Ca2+ transporting 3
hsa-miR-26a-2-3p	MIMAT0004681	2719069	http://www.mirdb.org/cgi-bin/target_detail.cgi?targetID=2719069	25	89	http://www.mirdb.org/cgi-bin/mature_mir.cgi?name=hsa-miR-26a-2-3p	CETN1	1068	centrin 1
hsa-miR-26a-2-3p	MIMAT0004681	2719375	http://www.mirdb.org/cgi-bin/target_detail.cgi?targetID=2719375	26	88	http://www.mirdb.org/cgi-bin/mature_mir.cgi?name=hsa-miR-26a-2-3p	TMEM245	23731	transmembrane protein 245
hsa-miR-26a-2-3p	MIMAT0004681	2719205	http://www.mirdb.org/cgi-bin/target_detail.cgi?targetID=2719205	27	88	http://www.mirdb.org/cgi-bin/mature_mir.cgi?name=hsa-miR-26a-2-3p	MTBP	27085	MDM2 binding protein
hsa-miR-26a-2-3p	MIMAT0004681	2719377	http://www.mirdb.org/cgi-bin/target_detail.cgi?targetID=2719377	28	87	http://www.mirdb.org/cgi-bin/mature_mir.cgi?name=hsa-miR-26a-2-3p	LRRC15	131578	leucine rich repeat containing 15
hsa-miR-26a-2-3p	MIMAT0004681	2719301	http://www.mirdb.org/cgi-bin/target_detail.cgi?targetID=2719301	29	87	http://www.mirdb.org/cgi-bin/mature_mir.cgi?name=hsa-miR-26a-2-3p	EML6	400954	EMAP like 6
hsa-miR-26a-2-3p	MIMAT0004681	2719272	http://www.mirdb.org/cgi-bin/target_detail.cgi?targetID=2719272	30	87	http://www.mirdb.org/cgi-bin/mature_mir.cgi?name=hsa-miR-26a-2-3p	PLB1	151056	phospholipase B1
hsa-miR-26a-2-3p	MIMAT0004681	2719287	http://www.mirdb.org/cgi-bin/target_detail.cgi?targetID=2719287	31	87	http://www.mirdb.org/cgi-bin/mature_mir.cgi?name=hsa-miR-26a-2-3p	EIF5A2	56648	eukaryotic translation initiation factor 5A2
hsa-miR-26a-2-3p	MIMAT0004681	2719298	http://www.mirdb.org/cgi-bin/target_detail.cgi?targetID=2719298	32	86	http://www.mirdb.org/cgi-bin/mature_mir.cgi?name=hsa-miR-26a-2-3p	DNAJB4	11080	DnaJ heat shock protein family (Hsp40) member B4
hsa-miR-26a-2-3p	MIMAT0004681	2719243	http://www.mirdb.org/cgi-bin/target_detail.cgi?targetID=2719243	33	86	http://www.mirdb.org/cgi-bin/mature_mir.cgi?name=hsa-miR-26a-2-3p	RIMKLB	57494	ribosomal modification protein rimK like family member B
hsa-miR-26a-2-3p	MIMAT0004681	2719332	http://www.mirdb.org/cgi-bin/target_detail.cgi?targetID=2719332	34	86	http://www.mirdb.org/cgi-bin/mature_mir.cgi?name=hsa-miR-26a-2-3p	USP6NL	9712	USP6 N-terminal like
hsa-miR-26a-2-3p	MIMAT0004681	2719175	http://www.mirdb.org/cgi-bin/target_detail.cgi?targetID=2719175	35	86	http://www.mirdb.org/cgi-bin/mature_mir.cgi?name=hsa-miR-26a-2-3p	AFF2	2334	AF4/FMR2 family member 2
hsa-miR-26a-2-3p	MIMAT0004681	2719321	http://www.mirdb.org/cgi-bin/target_detail.cgi?targetID=2719321	36	86	http://www.mirdb.org/cgi-bin/mature_mir.cgi?name=hsa-miR-26a-2-3p	FLRT1	23769	fibronectin leucine rich transmembrane protein 1
hsa-miR-26a-2-3p	MIMAT0004681	2719079	http://www.mirdb.org/cgi-bin/target_detail.cgi?targetID=2719079	37	86	http://www.mirdb.org/cgi-bin/mature_mir.cgi?name=hsa-miR-26a-2-3p	S1PR1	1901	sphingosine-1-phosphate receptor 1
hsa-miR-26a-2-3p	MIMAT0004681	2719105	http://www.mirdb.org/cgi-bin/target_detail.cgi?targetID=2719105	38	85	http://www.mirdb.org/cgi-bin/mature_mir.cgi?name=hsa-miR-26a-2-3p	ODF2L	57489	outer dense fiber of sperm tails 2 like
hsa-miR-26a-2-3p	MIMAT0004681	2719137	http://www.mirdb.org/cgi-bin/target_detail.cgi?targetID=2719137	39	85	http://www.mirdb.org/cgi-bin/mature_mir.cgi?name=hsa-miR-26a-2-3p	CYREN	78996	cell cycle regulator of NHEJ
hsa-miR-26a-2-3p	MIMAT0004681	2719280	http://www.mirdb.org/cgi-bin/target_detail.cgi?targetID=2719280	40	85	http://www.mirdb.org/cgi-bin/mature_mir.cgi?name=hsa-miR-26a-2-3p	LRRC19	64922	leucine rich repeat containing 19
hsa-miR-26a-2-3p	MIMAT0004681	2719313	http://www.mirdb.org/cgi-bin/target_detail.cgi?targetID=2719313	41	85	http://www.mirdb.org/cgi-bin/mature_mir.cgi?name=hsa-miR-26a-2-3p	CASK	8573	calcium/calmodulin dependent serine protein kinase
hsa-miR-26a-2-3p	MIMAT0004681	2719307	http://www.mirdb.org/cgi-bin/target_detail.cgi?targetID=2719307	42	85	http://www.mirdb.org/cgi-bin/mature_mir.cgi?name=hsa-miR-26a-2-3p	TBR1	10716	T-box, brain 1
hsa-miR-26a-2-3p	MIMAT0004681	2719173	http://www.mirdb.org/cgi-bin/target_detail.cgi?targetID=2719173	43	85	http://www.mirdb.org/cgi-bin/mature_mir.cgi?name=hsa-miR-26a-2-3p	CCDC73	493860	coiled-coil domain containing 73
hsa-miR-26a-2-3p	MIMAT0004681	2719149	http://www.mirdb.org/cgi-bin/target_detail.cgi?targetID=2719149	44	85	http://www.mirdb.org/cgi-bin/mature_mir.cgi?name=hsa-miR-26a-2-3p	ASB8	140461	ankyrin repeat and SOCS box containing 8
hsa-miR-26a-2-3p	MIMAT0004681	2719241	http://www.mirdb.org/cgi-bin/target_detail.cgi?targetID=2719241	45	85	http://www.mirdb.org/cgi-bin/mature_mir.cgi?name=hsa-miR-26a-2-3p	DMRTA1	63951	DMRT like family A1
hsa-miR-26a-2-3p	MIMAT0004681	2719297	http://www.mirdb.org/cgi-bin/target_detail.cgi?targetID=2719297	46	84	http://www.mirdb.org/cgi-bin/mature_mir.cgi?name=hsa-miR-26a-2-3p	C5orf63	401207	chromosome 5 open reading frame 63
hsa-miR-26a-2-3p	MIMAT0004681	2719083	http://www.mirdb.org/cgi-bin/target_detail.cgi?targetID=2719083	47	84	http://www.mirdb.org/cgi-bin/mature_mir.cgi?name=hsa-miR-26a-2-3p	NOTCH2NLA	388677	notch 2 N-terminal like A
hsa-miR-26a-2-3p	MIMAT0004681	2719209	http://www.mirdb.org/cgi-bin/target_detail.cgi?targetID=2719209	48	84	http://www.mirdb.org/cgi-bin/mature_mir.cgi?name=hsa-miR-26a-2-3p	GCSH	2653	glycine cleavage system protein H
hsa-miR-26a-2-3p	MIMAT0004681	2719184	http://www.mirdb.org/cgi-bin/target_detail.cgi?targetID=2719184	49	84	http://www.mirdb.org/cgi-bin/mature_mir.cgi?name=hsa-miR-26a-2-3p	EVI2A	2123	ecotropic viral integration site 2A
hsa-miR-26a-2-3p	MIMAT0004681	2719418	http://www.mirdb.org/cgi-bin/target_detail.cgi?targetID=2719418	50	84	http://www.mirdb.org/cgi-bin/mature_mir.cgi?name=hsa-miR-26a-2-3p	LILRA1	11024	leukocyte immunoglobulin like receptor A1
hsa-miR-26a-2-3p	MIMAT0004681	2719217	http://www.mirdb.org/cgi-bin/target_detail.cgi?targetID=2719217	51	84	http://www.mirdb.org/cgi-bin/mature_mir.cgi?name=hsa-miR-26a-2-3p	ACSBG1	23205	acyl-CoA synthetase bubblegum family member 1
hsa-miR-26a-2-3p	MIMAT0004681	2719199	http://www.mirdb.org/cgi-bin/target_detail.cgi?targetID=2719199	52	83	http://www.mirdb.org/cgi-bin/mature_mir.cgi?name=hsa-miR-26a-2-3p	BNIP3	664	BCL2 interacting protein 3
hsa-miR-26a-2-3p	MIMAT0004681	2719289	http://www.mirdb.org/cgi-bin/target_detail.cgi?targetID=2719289	53	83	http://www.mirdb.org/cgi-bin/mature_mir.cgi?name=hsa-miR-26a-2-3p	PPARGC1B	133522	PPARG coactivator 1 beta
hsa-miR-26a-2-3p	MIMAT0004681	2719133	http://www.mirdb.org/cgi-bin/target_detail.cgi?targetID=2719133	54	83	http://www.mirdb.org/cgi-bin/mature_mir.cgi?name=hsa-miR-26a-2-3p	AKIRIN1	79647	akirin 1
hsa-miR-26a-2-3p	MIMAT0004681	2719378	http://www.mirdb.org/cgi-bin/target_detail.cgi?targetID=2719378	55	83	http://www.mirdb.org/cgi-bin/mature_mir.cgi?name=hsa-miR-26a-2-3p	GLUD1	2746	glutamate dehydrogenase 1
hsa-miR-26a-2-3p	MIMAT0004681	2719141	http://www.mirdb.org/cgi-bin/target_detail.cgi?targetID=2719141	56	83	http://www.mirdb.org/cgi-bin/mature_mir.cgi?name=hsa-miR-26a-2-3p	C10orf126	283080	chromosome 10 open reading frame 126
hsa-miR-26a-2-3p	MIMAT0004681	2719144	http://www.mirdb.org/cgi-bin/target_detail.cgi?targetID=2719144	57	83	http://www.mirdb.org/cgi-bin/mature_mir.cgi?name=hsa-miR-26a-2-3p	TSC1	7248	TSC complex subunit 1
hsa-miR-26a-2-3p	MIMAT0004681	2719107	http://www.mirdb.org/cgi-bin/target_detail.cgi?targetID=2719107	58	83	http://www.mirdb.org/cgi-bin/mature_mir.cgi?name=hsa-miR-26a-2-3p	ST8SIA3	51046	ST8 alpha-N-acetyl-neuraminide alpha-2,8-sialyltransferase 3
hsa-miR-26a-2-3p	MIMAT0004681	2719425	http://www.mirdb.org/cgi-bin/target_detail.cgi?targetID=2719425	59	83	http://www.mirdb.org/cgi-bin/mature_mir.cgi?name=hsa-miR-26a-2-3p	PPP1R21	129285	protein phosphatase 1 regulatory subunit 21
hsa-miR-26a-2-3p	MIMAT0004681	2719256	http://www.mirdb.org/cgi-bin/target_detail.cgi?targetID=2719256	60	83	http://www.mirdb.org/cgi-bin/mature_mir.cgi?name=hsa-miR-26a-2-3p	IDE	3416	insulin degrading enzyme
hsa-miR-26a-2-3p	MIMAT0004681	2719263	http://www.mirdb.org/cgi-bin/target_detail.cgi?targetID=2719263	61	82	http://www.mirdb.org/cgi-bin/mature_mir.cgi?name=hsa-miR-26a-2-3p	RSBN1L	222194	round spermatid basic protein 1 like
hsa-miR-26a-2-3p	MIMAT0004681	2719413	http://www.mirdb.org/cgi-bin/target_detail.cgi?targetID=2719413	62	82	http://www.mirdb.org/cgi-bin/mature_mir.cgi?name=hsa-miR-26a-2-3p	DPYSL2	1808	dihydropyrimidinase like 2
hsa-miR-26a-2-3p	MIMAT0004681	2719142	http://www.mirdb.org/cgi-bin/target_detail.cgi?targetID=2719142	63	82	http://www.mirdb.org/cgi-bin/mature_mir.cgi?name=hsa-miR-26a-2-3p	DCHS2	54798	dachsous cadherin-related 2
hsa-miR-26a-2-3p	MIMAT0004681	2719268	http://www.mirdb.org/cgi-bin/target_detail.cgi?targetID=2719268	64	82	http://www.mirdb.org/cgi-bin/mature_mir.cgi?name=hsa-miR-26a-2-3p	CCDC62	84660	coiled-coil domain containing 62
hsa-miR-26a-2-3p	MIMAT0004681	2719233	http://www.mirdb.org/cgi-bin/target_detail.cgi?targetID=2719233	65	82	http://www.mirdb.org/cgi-bin/mature_mir.cgi?name=hsa-miR-26a-2-3p	RBM44	375316	RNA binding motif protein 44
hsa-miR-26a-2-3p	MIMAT0004681	2719269	http://www.mirdb.org/cgi-bin/target_detail.cgi?targetID=2719269	66	82	http://www.mirdb.org/cgi-bin/mature_mir.cgi?name=hsa-miR-26a-2-3p	ZNF268	10795	zinc finger protein 268
hsa-miR-26a-2-3p	MIMAT0004681	2719161	http://www.mirdb.org/cgi-bin/target_detail.cgi?targetID=2719161	67	82	http://www.mirdb.org/cgi-bin/mature_mir.cgi?name=hsa-miR-26a-2-3p	POTEA	340441	POTE ankyrin domain family member A
hsa-miR-26a-2-3p	MIMAT0004681	2719342	http://www.mirdb.org/cgi-bin/target_detail.cgi?targetID=2719342	68	81	http://www.mirdb.org/cgi-bin/mature_mir.cgi?name=hsa-miR-26a-2-3p	MTPN	136319	myotrophin
hsa-miR-26a-2-3p	MIMAT0004681	2719147	http://www.mirdb.org/cgi-bin/target_detail.cgi?targetID=2719147	69	81	http://www.mirdb.org/cgi-bin/mature_mir.cgi?name=hsa-miR-26a-2-3p	ZFAND6	54469	zinc finger AN1-type containing 6
hsa-miR-26a-2-3p	MIMAT0004681	2719404	http://www.mirdb.org/cgi-bin/target_detail.cgi?targetID=2719404	70	81	http://www.mirdb.org/cgi-bin/mature_mir.cgi?name=hsa-miR-26a-2-3p	ANKHD1	54882	ankyrin repeat and KH domain containing 1
hsa-miR-26a-2-3p	MIMAT0004681	2719252	http://www.mirdb.org/cgi-bin/target_detail.cgi?targetID=2719252	71	81	http://www.mirdb.org/cgi-bin/mature_mir.cgi?name=hsa-miR-26a-2-3p	TCF7L2	6934	transcription factor 7 like 2
hsa-miR-26a-2-3p	MIMAT0004681	2719191	http://www.mirdb.org/cgi-bin/target_detail.cgi?targetID=2719191	72	81	http://www.mirdb.org/cgi-bin/mature_mir.cgi?name=hsa-miR-26a-2-3p	MAOB	4129	monoamine oxidase B
hsa-miR-26a-2-3p	MIMAT0004681	2719370	http://www.mirdb.org/cgi-bin/target_detail.cgi?targetID=2719370	73	81	http://www.mirdb.org/cgi-bin/mature_mir.cgi?name=hsa-miR-26a-2-3p	KCND2	3751	potassium voltage-gated channel subfamily D member 2
hsa-miR-26a-2-3p	MIMAT0004681	2719112	http://www.mirdb.org/cgi-bin/target_detail.cgi?targetID=2719112	74	81	http://www.mirdb.org/cgi-bin/mature_mir.cgi?name=hsa-miR-26a-2-3p	ZNF782	158431	zinc finger protein 782
hsa-miR-26a-2-3p	MIMAT0004681	2719160	http://www.mirdb.org/cgi-bin/target_detail.cgi?targetID=2719160	75	80	http://www.mirdb.org/cgi-bin/mature_mir.cgi?name=hsa-miR-26a-2-3p	CTNND2	1501	catenin delta 2
hsa-miR-26a-2-3p	MIMAT0004681	2719221	http://www.mirdb.org/cgi-bin/target_detail.cgi?targetID=2719221	76	80	http://www.mirdb.org/cgi-bin/mature_mir.cgi?name=hsa-miR-26a-2-3p	DMRT3	58524	doublesex and mab-3 related transcription factor 3
hsa-miR-26a-2-3p	MIMAT0004681	2719238	http://www.mirdb.org/cgi-bin/target_detail.cgi?targetID=2719238	77	80	http://www.mirdb.org/cgi-bin/mature_mir.cgi?name=hsa-miR-26a-2-3p	OGT	8473	O-linked N-acetylglucosamine (GlcNAc) transferase
hsa-miR-26a-2-3p	MIMAT0004681	2719317	http://www.mirdb.org/cgi-bin/target_detail.cgi?targetID=2719317	78	80	http://www.mirdb.org/cgi-bin/mature_mir.cgi?name=hsa-miR-26a-2-3p	AHCYL2	23382	adenosylhomocysteinase like 2
hsa-miR-26a-2-3p	MIMAT0004681	2719192	http://www.mirdb.org/cgi-bin/target_detail.cgi?targetID=2719192	79	80	http://www.mirdb.org/cgi-bin/mature_mir.cgi?name=hsa-miR-26a-2-3p	CDK6	1021	cyclin dependent kinase 6
hsa-miR-26a-2-3p	MIMAT0004681	2719106	http://www.mirdb.org/cgi-bin/target_detail.cgi?targetID=2719106	80	80	http://www.mirdb.org/cgi-bin/mature_mir.cgi?name=hsa-miR-26a-2-3p	GJB2	2706	gap junction protein beta 2
hsa-miR-26a-2-3p	MIMAT0004681	2719224	http://www.mirdb.org/cgi-bin/target_detail.cgi?targetID=2719224	81	79	http://www.mirdb.org/cgi-bin/mature_mir.cgi?name=hsa-miR-26a-2-3p	DCTPP1	79077	dCTP pyrophosphatase 1
hsa-miR-26a-2-3p	MIMAT0004681	2719246	http://www.mirdb.org/cgi-bin/target_detail.cgi?targetID=2719246	82	79	http://www.mirdb.org/cgi-bin/mature_mir.cgi?name=hsa-miR-26a-2-3p	SLC6A14	11254	solute carrier family 6 member 14
hsa-miR-26a-2-3p	MIMAT0004681	2719364	http://www.mirdb.org/cgi-bin/target_detail.cgi?targetID=2719364	83	79	http://www.mirdb.org/cgi-bin/mature_mir.cgi?name=hsa-miR-26a-2-3p	LGSN	51557	lengsin, lens protein with glutamine synthetase domain
hsa-miR-26a-2-3p	MIMAT0004681	2719415	http://www.mirdb.org/cgi-bin/target_detail.cgi?targetID=2719415	84	79	http://www.mirdb.org/cgi-bin/mature_mir.cgi?name=hsa-miR-26a-2-3p	MEF2A	4205	myocyte enhancer factor 2A
hsa-miR-26a-2-3p	MIMAT0004681	2719090	http://www.mirdb.org/cgi-bin/target_detail.cgi?targetID=2719090	85	79	http://www.mirdb.org/cgi-bin/mature_mir.cgi?name=hsa-miR-26a-2-3p	RBL2	5934	RB transcriptional corepressor like 2
hsa-miR-26a-2-3p	MIMAT0004681	2719135	http://www.mirdb.org/cgi-bin/target_detail.cgi?targetID=2719135	86	78	http://www.mirdb.org/cgi-bin/mature_mir.cgi?name=hsa-miR-26a-2-3p	LARP4B	23185	La ribonucleoprotein domain family member 4B
hsa-miR-26a-2-3p	MIMAT0004681	2719094	http://www.mirdb.org/cgi-bin/target_detail.cgi?targetID=2719094	87	78	http://www.mirdb.org/cgi-bin/mature_mir.cgi?name=hsa-miR-26a-2-3p	U2SURP	23350	U2 snRNP associated SURP domain containing
hsa-miR-26a-2-3p	MIMAT0004681	2719312	http://www.mirdb.org/cgi-bin/target_detail.cgi?targetID=2719312	88	78	http://www.mirdb.org/cgi-bin/mature_mir.cgi?name=hsa-miR-26a-2-3p	DCX	1641	doublecortin
hsa-miR-26a-2-3p	MIMAT0004681	2719171	http://www.mirdb.org/cgi-bin/target_detail.cgi?targetID=2719171	89	78	http://www.mirdb.org/cgi-bin/mature_mir.cgi?name=hsa-miR-26a-2-3p	FXR1	8087	FMR1 autosomal homolog 1
hsa-miR-26a-2-3p	MIMAT0004681	2719169	http://www.mirdb.org/cgi-bin/target_detail.cgi?targetID=2719169	90	78	http://www.mirdb.org/cgi-bin/mature_mir.cgi?name=hsa-miR-26a-2-3p	ZNF143	7702	zinc finger protein 143
hsa-miR-26a-2-3p	MIMAT0004681	2719230	http://www.mirdb.org/cgi-bin/target_detail.cgi?targetID=2719230	91	77	http://www.mirdb.org/cgi-bin/mature_mir.cgi?name=hsa-miR-26a-2-3p	GPCPD1	56261	glycerophosphocholine phosphodiesterase 1
hsa-miR-26a-2-3p	MIMAT0004681	2719242	http://www.mirdb.org/cgi-bin/target_detail.cgi?targetID=2719242	92	77	http://www.mirdb.org/cgi-bin/mature_mir.cgi?name=hsa-miR-26a-2-3p	RNF186	54546	ring finger protein 186
hsa-miR-26a-2-3p	MIMAT0004681	2719216	http://www.mirdb.org/cgi-bin/target_detail.cgi?targetID=2719216	93	77	http://www.mirdb.org/cgi-bin/mature_mir.cgi?name=hsa-miR-26a-2-3p	PRRG4	79056	proline rich and Gla domain 4
hsa-miR-26a-2-3p	MIMAT0004681	2719202	http://www.mirdb.org/cgi-bin/target_detail.cgi?targetID=2719202	94	77	http://www.mirdb.org/cgi-bin/mature_mir.cgi?name=hsa-miR-26a-2-3p	SLC7A2	6542	solute carrier family 7 member 2
hsa-miR-26a-2-3p	MIMAT0004681	2719101	http://www.mirdb.org/cgi-bin/target_detail.cgi?targetID=2719101	95	77	http://www.mirdb.org/cgi-bin/mature_mir.cgi?name=hsa-miR-26a-2-3p	FAM117B	150864	family with sequence similarity 117 member B
hsa-miR-26a-2-3p	MIMAT0004681	2719143	http://www.mirdb.org/cgi-bin/target_detail.cgi?targetID=2719143	96	77	http://www.mirdb.org/cgi-bin/mature_mir.cgi?name=hsa-miR-26a-2-3p	SLC7A14	57709	solute carrier family 7 member 14
hsa-miR-26a-2-3p	MIMAT0004681	2719093	http://www.mirdb.org/cgi-bin/target_detail.cgi?targetID=2719093	97	77	http://www.mirdb.org/cgi-bin/mature_mir.cgi?name=hsa-miR-26a-2-3p	ATM	472	ATM serine/threonine kinase
hsa-miR-26a-2-3p	MIMAT0004681	2719129	http://www.mirdb.org/cgi-bin/target_detail.cgi?targetID=2719129	98	77	http://www.mirdb.org/cgi-bin/mature_mir.cgi?name=hsa-miR-26a-2-3p	BEND4	389206	BEN domain containing 4
hsa-miR-26a-2-3p	MIMAT0004681	2719152	http://www.mirdb.org/cgi-bin/target_detail.cgi?targetID=2719152	99	77	http://www.mirdb.org/cgi-bin/mature_mir.cgi?name=hsa-miR-26a-2-3p	CSN1S1	1446	casein alpha s1
hsa-miR-26a-2-3p	MIMAT0004681	2719193	http://www.mirdb.org/cgi-bin/target_detail.cgi?targetID=2719193	100	76	http://www.mirdb.org/cgi-bin/mature_mir.cgi?name=hsa-miR-26a-2-3p	PCBP2	5094	poly(rC) binding protein 2
hsa-miR-26a-2-3p	MIMAT0004681	2719098	http://www.mirdb.org/cgi-bin/target_detail.cgi?targetID=2719098	101	76	http://www.mirdb.org/cgi-bin/mature_mir.cgi?name=hsa-miR-26a-2-3p	HUNK	30811	hormonally up-regulated Neu-associated kinase
hsa-miR-26a-2-3p	MIMAT0004681	2719108	http://www.mirdb.org/cgi-bin/target_detail.cgi?targetID=2719108	102	76	http://www.mirdb.org/cgi-bin/mature_mir.cgi?name=hsa-miR-26a-2-3p	RB1CC1	9821	RB1 inducible coiled-coil 1
hsa-miR-26a-2-3p	MIMAT0004681	2719326	http://www.mirdb.org/cgi-bin/target_detail.cgi?targetID=2719326	103	76	http://www.mirdb.org/cgi-bin/mature_mir.cgi?name=hsa-miR-26a-2-3p	CCDC50	152137	coiled-coil domain containing 50
hsa-miR-26a-2-3p	MIMAT0004681	2719360	http://www.mirdb.org/cgi-bin/target_detail.cgi?targetID=2719360	104	76	http://www.mirdb.org/cgi-bin/mature_mir.cgi?name=hsa-miR-26a-2-3p	PTPN11	5781	protein tyrosine phosphatase, non-receptor type 11
hsa-miR-26a-2-3p	MIMAT0004681	2719320	http://www.mirdb.org/cgi-bin/target_detail.cgi?targetID=2719320	105	76	http://www.mirdb.org/cgi-bin/mature_mir.cgi?name=hsa-miR-26a-2-3p	TRABD2B	388630	TraB domain containing 2B
hsa-miR-26a-2-3p	MIMAT0004681	2719222	http://www.mirdb.org/cgi-bin/target_detail.cgi?targetID=2719222	106	76	http://www.mirdb.org/cgi-bin/mature_mir.cgi?name=hsa-miR-26a-2-3p	TRIM32	22954	tripartite motif containing 32
hsa-miR-26a-2-3p	MIMAT0004681	2719189	http://www.mirdb.org/cgi-bin/target_detail.cgi?targetID=2719189	107	76	http://www.mirdb.org/cgi-bin/mature_mir.cgi?name=hsa-miR-26a-2-3p	AASS	10157	aminoadipate-semialdehyde synthase
hsa-miR-26a-2-3p	MIMAT0004681	2719151	http://www.mirdb.org/cgi-bin/target_detail.cgi?targetID=2719151	108	76	http://www.mirdb.org/cgi-bin/mature_mir.cgi?name=hsa-miR-26a-2-3p	SCAMP1	9522	secretory carrier membrane protein 1
hsa-miR-26a-2-3p	MIMAT0004681	2719170	http://www.mirdb.org/cgi-bin/target_detail.cgi?targetID=2719170	109	75	http://www.mirdb.org/cgi-bin/mature_mir.cgi?name=hsa-miR-26a-2-3p	CAMLG	819	calcium modulating ligand
hsa-miR-26a-2-3p	MIMAT0004681	2719253	http://www.mirdb.org/cgi-bin/target_detail.cgi?targetID=2719253	110	75	http://www.mirdb.org/cgi-bin/mature_mir.cgi?name=hsa-miR-26a-2-3p	ARID2	196528	AT-rich interaction domain 2
hsa-miR-26a-2-3p	MIMAT0004681	2719140	http://www.mirdb.org/cgi-bin/target_detail.cgi?targetID=2719140	111	75	http://www.mirdb.org/cgi-bin/mature_mir.cgi?name=hsa-miR-26a-2-3p	RHOU	58480	ras homolog family member U
hsa-miR-26a-2-3p	MIMAT0004681	2719324	http://www.mirdb.org/cgi-bin/target_detail.cgi?targetID=2719324	112	75	http://www.mirdb.org/cgi-bin/mature_mir.cgi?name=hsa-miR-26a-2-3p	RBM25	58517	RNA binding motif protein 25
hsa-miR-26a-2-3p	MIMAT0004681	2719411	http://www.mirdb.org/cgi-bin/target_detail.cgi?targetID=2719411	113	75	http://www.mirdb.org/cgi-bin/mature_mir.cgi?name=hsa-miR-26a-2-3p	SYCP3	50511	synaptonemal complex protein 3
hsa-miR-26a-2-3p	MIMAT0004681	2719288	http://www.mirdb.org/cgi-bin/target_detail.cgi?targetID=2719288	114	75	http://www.mirdb.org/cgi-bin/mature_mir.cgi?name=hsa-miR-26a-2-3p	TRIM2	23321	tripartite motif containing 2
hsa-miR-26a-2-3p	MIMAT0004681	2719097	http://www.mirdb.org/cgi-bin/target_detail.cgi?targetID=2719097	115	74	http://www.mirdb.org/cgi-bin/mature_mir.cgi?name=hsa-miR-26a-2-3p	KIAA0355	9710	KIAA0355
hsa-miR-26a-2-3p	MIMAT0004681	2719264	http://www.mirdb.org/cgi-bin/target_detail.cgi?targetID=2719264	116	74	http://www.mirdb.org/cgi-bin/mature_mir.cgi?name=hsa-miR-26a-2-3p	TREM1	54210	triggering receptor expressed on myeloid cells 1
hsa-miR-26a-2-3p	MIMAT0004681	2719327	http://www.mirdb.org/cgi-bin/target_detail.cgi?targetID=2719327	117	74	http://www.mirdb.org/cgi-bin/mature_mir.cgi?name=hsa-miR-26a-2-3p	VAMP7	6845	vesicle associated membrane protein 7
hsa-miR-26a-2-3p	MIMAT0004681	2719276	http://www.mirdb.org/cgi-bin/target_detail.cgi?targetID=2719276	118	73	http://www.mirdb.org/cgi-bin/mature_mir.cgi?name=hsa-miR-26a-2-3p	CFAP44	55779	cilia and flagella associated protein 44
hsa-miR-26a-2-3p	MIMAT0004681	2719423	http://www.mirdb.org/cgi-bin/target_detail.cgi?targetID=2719423	119	73	http://www.mirdb.org/cgi-bin/mature_mir.cgi?name=hsa-miR-26a-2-3p	KIAA0319	9856	KIAA0319
hsa-miR-26a-2-3p	MIMAT0004681	2719356	http://www.mirdb.org/cgi-bin/target_detail.cgi?targetID=2719356	120	73	http://www.mirdb.org/cgi-bin/mature_mir.cgi?name=hsa-miR-26a-2-3p	SYT17	51760	synaptotagmin 17
hsa-miR-26a-2-3p	MIMAT0004681	2719201	http://www.mirdb.org/cgi-bin/target_detail.cgi?targetID=2719201	121	73	http://www.mirdb.org/cgi-bin/mature_mir.cgi?name=hsa-miR-26a-2-3p	ARHGAP12	94134	Rho GTPase activating protein 12
hsa-miR-26a-2-3p	MIMAT0004681	2719271	http://www.mirdb.org/cgi-bin/target_detail.cgi?targetID=2719271	122	73	http://www.mirdb.org/cgi-bin/mature_mir.cgi?name=hsa-miR-26a-2-3p	MTMR9	66036	myotubularin related protein 9
hsa-miR-26a-2-3p	MIMAT0004681	2719111	http://www.mirdb.org/cgi-bin/target_detail.cgi?targetID=2719111	123	73	http://www.mirdb.org/cgi-bin/mature_mir.cgi?name=hsa-miR-26a-2-3p	NCOA3	8202	nuclear receptor coactivator 3
hsa-miR-26a-2-3p	MIMAT0004681	2719190	http://www.mirdb.org/cgi-bin/target_detail.cgi?targetID=2719190	124	72	http://www.mirdb.org/cgi-bin/mature_mir.cgi?name=hsa-miR-26a-2-3p	BCL2L15	440603	BCL2 like 15
hsa-miR-26a-2-3p	MIMAT0004681	2719229	http://www.mirdb.org/cgi-bin/target_detail.cgi?targetID=2719229	125	72	http://www.mirdb.org/cgi-bin/mature_mir.cgi?name=hsa-miR-26a-2-3p	RAP1A	5906	RAP1A, member of RAS oncogene family
hsa-miR-26a-2-3p	MIMAT0004681	2719234	http://www.mirdb.org/cgi-bin/target_detail.cgi?targetID=2719234	126	72	http://www.mirdb.org/cgi-bin/mature_mir.cgi?name=hsa-miR-26a-2-3p	FGD4	121512	FYVE, RhoGEF and PH domain containing 4
hsa-miR-26a-2-3p	MIMAT0004681	2719104	http://www.mirdb.org/cgi-bin/target_detail.cgi?targetID=2719104	127	72	http://www.mirdb.org/cgi-bin/mature_mir.cgi?name=hsa-miR-26a-2-3p	AVEN	57099	apoptosis and caspase activation inhibitor
hsa-miR-26a-2-3p	MIMAT0004681	2719284	http://www.mirdb.org/cgi-bin/target_detail.cgi?targetID=2719284	128	72	http://www.mirdb.org/cgi-bin/mature_mir.cgi?name=hsa-miR-26a-2-3p	ENPP4	22875	ectonucleotide pyrophosphatase/phosphodiesterase 4
hsa-miR-26a-2-3p	MIMAT0004681	2719328	http://www.mirdb.org/cgi-bin/target_detail.cgi?targetID=2719328	129	72	http://www.mirdb.org/cgi-bin/mature_mir.cgi?name=hsa-miR-26a-2-3p	MAN1A1	4121	mannosidase alpha class 1A member 1
hsa-miR-26a-2-3p	MIMAT0004681	2719065	http://www.mirdb.org/cgi-bin/target_detail.cgi?targetID=2719065	130	72	http://www.mirdb.org/cgi-bin/mature_mir.cgi?name=hsa-miR-26a-2-3p	SNX1	6642	sorting nexin 1
hsa-miR-26a-2-3p	MIMAT0004681	2719319	http://www.mirdb.org/cgi-bin/target_detail.cgi?targetID=2719319	131	71	http://www.mirdb.org/cgi-bin/mature_mir.cgi?name=hsa-miR-26a-2-3p	COPS8	10920	COP9 signalosome subunit 8
hsa-miR-26a-2-3p	MIMAT0004681	2719267	http://www.mirdb.org/cgi-bin/target_detail.cgi?targetID=2719267	132	71	http://www.mirdb.org/cgi-bin/mature_mir.cgi?name=hsa-miR-26a-2-3p	RALGAPB	57148	Ral GTPase activating protein non-catalytic beta subunit
hsa-miR-26a-2-3p	MIMAT0004681	2719407	http://www.mirdb.org/cgi-bin/target_detail.cgi?targetID=2719407	133	71	http://www.mirdb.org/cgi-bin/mature_mir.cgi?name=hsa-miR-26a-2-3p	PRRX1	5396	paired related homeobox 1
hsa-miR-26a-2-3p	MIMAT0004681	2719420	http://www.mirdb.org/cgi-bin/target_detail.cgi?targetID=2719420	134	71	http://www.mirdb.org/cgi-bin/mature_mir.cgi?name=hsa-miR-26a-2-3p	AZI2	64343	5-azacytidine induced 2
hsa-miR-26a-2-3p	MIMAT0004681	2719109	http://www.mirdb.org/cgi-bin/target_detail.cgi?targetID=2719109	135	71	http://www.mirdb.org/cgi-bin/mature_mir.cgi?name=hsa-miR-26a-2-3p	ZMYND11	10771	zinc finger MYND-type containing 11
hsa-miR-26a-2-3p	MIMAT0004681	2719293	http://www.mirdb.org/cgi-bin/target_detail.cgi?targetID=2719293	136	70	http://www.mirdb.org/cgi-bin/mature_mir.cgi?name=hsa-miR-26a-2-3p	SREK1IP1	285672	SREK1 interacting protein 1
hsa-miR-26a-2-3p	MIMAT0004681	2719424	http://www.mirdb.org/cgi-bin/target_detail.cgi?targetID=2719424	137	70	http://www.mirdb.org/cgi-bin/mature_mir.cgi?name=hsa-miR-26a-2-3p	DBT	1629	dihydrolipoamide branched chain transacylase E2
hsa-miR-26a-2-3p	MIMAT0004681	2719072	http://www.mirdb.org/cgi-bin/target_detail.cgi?targetID=2719072	138	70	http://www.mirdb.org/cgi-bin/mature_mir.cgi?name=hsa-miR-26a-2-3p	ME2	4200	malic enzyme 2
hsa-miR-26a-2-3p	MIMAT0004681	2719405	http://www.mirdb.org/cgi-bin/target_detail.cgi?targetID=2719405	139	70	http://www.mirdb.org/cgi-bin/mature_mir.cgi?name=hsa-miR-26a-2-3p	CDYL2	124359	chromodomain Y like 2
hsa-miR-26a-2-3p	MIMAT0004681	2719092	http://www.mirdb.org/cgi-bin/target_detail.cgi?targetID=2719092	140	70	http://www.mirdb.org/cgi-bin/mature_mir.cgi?name=hsa-miR-26a-2-3p	ZNF644	84146	zinc finger protein 644
hsa-miR-26a-2-3p	MIMAT0004681	2719196	http://www.mirdb.org/cgi-bin/target_detail.cgi?targetID=2719196	141	70	http://www.mirdb.org/cgi-bin/mature_mir.cgi?name=hsa-miR-26a-2-3p	PHF14	9678	PHD finger protein 14
hsa-miR-26a-2-3p	MIMAT0004681	2719214	http://www.mirdb.org/cgi-bin/target_detail.cgi?targetID=2719214	142	70	http://www.mirdb.org/cgi-bin/mature_mir.cgi?name=hsa-miR-26a-2-3p	LRRN4	164312	leucine rich repeat neuronal 4
hsa-miR-26a-2-3p	MIMAT0004681	2719345	http://www.mirdb.org/cgi-bin/target_detail.cgi?targetID=2719345	143	69	http://www.mirdb.org/cgi-bin/mature_mir.cgi?name=hsa-miR-26a-2-3p	ARGFX	503582	arginine-fifty homeobox
hsa-miR-26a-2-3p	MIMAT0004681	2719348	http://www.mirdb.org/cgi-bin/target_detail.cgi?targetID=2719348	144	69	http://www.mirdb.org/cgi-bin/mature_mir.cgi?name=hsa-miR-26a-2-3p	TDRD10	126668	tudor domain containing 10
hsa-miR-26a-2-3p	MIMAT0004681	2719363	http://www.mirdb.org/cgi-bin/target_detail.cgi?targetID=2719363	145	69	http://www.mirdb.org/cgi-bin/mature_mir.cgi?name=hsa-miR-26a-2-3p	CD24	100133941	CD24 molecule
hsa-miR-26a-2-3p	MIMAT0004681	2719290	http://www.mirdb.org/cgi-bin/target_detail.cgi?targetID=2719290	146	69	http://www.mirdb.org/cgi-bin/mature_mir.cgi?name=hsa-miR-26a-2-3p	SHC3	53358	SHC adaptor protein 3
hsa-miR-26a-2-3p	MIMAT0004681	2719164	http://www.mirdb.org/cgi-bin/target_detail.cgi?targetID=2719164	147	69	http://www.mirdb.org/cgi-bin/mature_mir.cgi?name=hsa-miR-26a-2-3p	PAK3	5063	p21 (RAC1) activated kinase 3
hsa-miR-26a-2-3p	MIMAT0004681	2719180	http://www.mirdb.org/cgi-bin/target_detail.cgi?targetID=2719180	148	69	http://www.mirdb.org/cgi-bin/mature_mir.cgi?name=hsa-miR-26a-2-3p	SIM1	6492	SIM bHLH transcription factor 1
hsa-miR-26a-2-3p	MIMAT0004681	2719183	http://www.mirdb.org/cgi-bin/target_detail.cgi?targetID=2719183	149	68	http://www.mirdb.org/cgi-bin/mature_mir.cgi?name=hsa-miR-26a-2-3p	MED4	29079	mediator complex subunit 4
hsa-miR-26a-2-3p	MIMAT0004681	2719099	http://www.mirdb.org/cgi-bin/target_detail.cgi?targetID=2719099	150	68	http://www.mirdb.org/cgi-bin/mature_mir.cgi?name=hsa-miR-26a-2-3p	KPNA3	3839	karyopherin subunit alpha 3
hsa-miR-26a-2-3p	MIMAT0004681	2719076	http://www.mirdb.org/cgi-bin/target_detail.cgi?targetID=2719076	151	68	http://www.mirdb.org/cgi-bin/mature_mir.cgi?name=hsa-miR-26a-2-3p	C1orf52	148423	chromosome 1 open reading frame 52
hsa-miR-26a-2-3p	MIMAT0004681	2719095	http://www.mirdb.org/cgi-bin/target_detail.cgi?targetID=2719095	152	68	http://www.mirdb.org/cgi-bin/mature_mir.cgi?name=hsa-miR-26a-2-3p	LAMC2	3918	laminin subunit gamma 2
hsa-miR-26a-2-3p	MIMAT0004681	2719350	http://www.mirdb.org/cgi-bin/target_detail.cgi?targetID=2719350	153	68	http://www.mirdb.org/cgi-bin/mature_mir.cgi?name=hsa-miR-26a-2-3p	GLYATL1	92292	glycine-N-acyltransferase like 1
hsa-miR-26a-2-3p	MIMAT0004681	2719394	http://www.mirdb.org/cgi-bin/target_detail.cgi?targetID=2719394	154	67	http://www.mirdb.org/cgi-bin/mature_mir.cgi?name=hsa-miR-26a-2-3p	GPATCH8	23131	G-patch domain containing 8
hsa-miR-26a-2-3p	MIMAT0004681	2719412	http://www.mirdb.org/cgi-bin/target_detail.cgi?targetID=2719412	155	67	http://www.mirdb.org/cgi-bin/mature_mir.cgi?name=hsa-miR-26a-2-3p	NET1	10276	neuroepithelial cell transforming 1
hsa-miR-26a-2-3p	MIMAT0004681	2719139	http://www.mirdb.org/cgi-bin/target_detail.cgi?targetID=2719139	156	67	http://www.mirdb.org/cgi-bin/mature_mir.cgi?name=hsa-miR-26a-2-3p	ABHD5	51099	abhydrolase domain containing 5
hsa-miR-26a-2-3p	MIMAT0004681	2719081	http://www.mirdb.org/cgi-bin/target_detail.cgi?targetID=2719081	157	67	http://www.mirdb.org/cgi-bin/mature_mir.cgi?name=hsa-miR-26a-2-3p	ZDHHC21	340481	zinc finger DHHC-type containing 21
hsa-miR-26a-2-3p	MIMAT0004681	2719181	http://www.mirdb.org/cgi-bin/target_detail.cgi?targetID=2719181	158	67	http://www.mirdb.org/cgi-bin/mature_mir.cgi?name=hsa-miR-26a-2-3p	DONSON	29980	downstream neighbor of SON
hsa-miR-26a-2-3p	MIMAT0004681	2719282	http://www.mirdb.org/cgi-bin/target_detail.cgi?targetID=2719282	159	66	http://www.mirdb.org/cgi-bin/mature_mir.cgi?name=hsa-miR-26a-2-3p	ITPR1	3708	inositol 1,4,5-trisphosphate receptor type 1
hsa-miR-26a-2-3p	MIMAT0004681	2719239	http://www.mirdb.org/cgi-bin/target_detail.cgi?targetID=2719239	160	66	http://www.mirdb.org/cgi-bin/mature_mir.cgi?name=hsa-miR-26a-2-3p	ITGA6	3655	integrin subunit alpha 6
hsa-miR-26a-2-3p	MIMAT0004681	2719261	http://www.mirdb.org/cgi-bin/target_detail.cgi?targetID=2719261	161	66	http://www.mirdb.org/cgi-bin/mature_mir.cgi?name=hsa-miR-26a-2-3p	SLC30A5	64924	solute carrier family 30 member 5
hsa-miR-26a-2-3p	MIMAT0004681	2719257	http://www.mirdb.org/cgi-bin/target_detail.cgi?targetID=2719257	162	66	http://www.mirdb.org/cgi-bin/mature_mir.cgi?name=hsa-miR-26a-2-3p	BBX	56987	BBX, HMG-box containing
hsa-miR-26a-2-3p	MIMAT0004681	2719085	http://www.mirdb.org/cgi-bin/target_detail.cgi?targetID=2719085	163	66	http://www.mirdb.org/cgi-bin/mature_mir.cgi?name=hsa-miR-26a-2-3p	NEUROD4	58158	neuronal differentiation 4
hsa-miR-26a-2-3p	MIMAT0004681	2719376	http://www.mirdb.org/cgi-bin/target_detail.cgi?targetID=2719376	164	66	http://www.mirdb.org/cgi-bin/mature_mir.cgi?name=hsa-miR-26a-2-3p	SLMAP	7871	sarcolemma associated protein
hsa-miR-26a-2-3p	MIMAT0004681	2719115	http://www.mirdb.org/cgi-bin/target_detail.cgi?targetID=2719115	165	66	http://www.mirdb.org/cgi-bin/mature_mir.cgi?name=hsa-miR-26a-2-3p	SBNO1	55206	strawberry notch homolog 1
hsa-miR-26a-2-3p	MIMAT0004681	2719174	http://www.mirdb.org/cgi-bin/target_detail.cgi?targetID=2719174	166	66	http://www.mirdb.org/cgi-bin/mature_mir.cgi?name=hsa-miR-26a-2-3p	RPS6KA5	9252	ribosomal protein S6 kinase A5
hsa-miR-26a-2-3p	MIMAT0004681	2719116	http://www.mirdb.org/cgi-bin/target_detail.cgi?targetID=2719116	167	66	http://www.mirdb.org/cgi-bin/mature_mir.cgi?name=hsa-miR-26a-2-3p	CPSF6	11052	cleavage and polyadenylation specific factor 6
hsa-miR-26a-2-3p	MIMAT0004681	2719195	http://www.mirdb.org/cgi-bin/target_detail.cgi?targetID=2719195	168	66	http://www.mirdb.org/cgi-bin/mature_mir.cgi?name=hsa-miR-26a-2-3p	SLC44A3	126969	solute carrier family 44 member 3
hsa-miR-26a-2-3p	MIMAT0004681	2719416	http://www.mirdb.org/cgi-bin/target_detail.cgi?targetID=2719416	169	66	http://www.mirdb.org/cgi-bin/mature_mir.cgi?name=hsa-miR-26a-2-3p	TOX4	9878	TOX high mobility group box family member 4
hsa-miR-26a-2-3p	MIMAT0004681	2719220	http://www.mirdb.org/cgi-bin/target_detail.cgi?targetID=2719220	170	66	http://www.mirdb.org/cgi-bin/mature_mir.cgi?name=hsa-miR-26a-2-3p	VCPIP1	80124	valosin containing protein interacting protein 1
hsa-miR-26a-2-3p	MIMAT0004681	2719120	http://www.mirdb.org/cgi-bin/target_detail.cgi?targetID=2719120	171	66	http://www.mirdb.org/cgi-bin/mature_mir.cgi?name=hsa-miR-26a-2-3p	PITX2	5308	paired like homeodomain 2
hsa-miR-26a-2-3p	MIMAT0004681	2719303	http://www.mirdb.org/cgi-bin/target_detail.cgi?targetID=2719303	172	65	http://www.mirdb.org/cgi-bin/mature_mir.cgi?name=hsa-miR-26a-2-3p	C6orf106	64771	chromosome 6 open reading frame 106
hsa-miR-26a-2-3p	MIMAT0004681	2719225	http://www.mirdb.org/cgi-bin/target_detail.cgi?targetID=2719225	173	65	http://www.mirdb.org/cgi-bin/mature_mir.cgi?name=hsa-miR-26a-2-3p	NEK7	140609	NIMA related kinase 7
hsa-miR-26a-2-3p	MIMAT0004681	2719410	http://www.mirdb.org/cgi-bin/target_detail.cgi?targetID=2719410	174	65	http://www.mirdb.org/cgi-bin/mature_mir.cgi?name=hsa-miR-26a-2-3p	LYPLA1	10434	lysophospholipase 1
hsa-miR-26a-2-3p	MIMAT0004681	2719365	http://www.mirdb.org/cgi-bin/target_detail.cgi?targetID=2719365	175	65	http://www.mirdb.org/cgi-bin/mature_mir.cgi?name=hsa-miR-26a-2-3p	MCPH1	79648	microcephalin 1
hsa-miR-26a-2-3p	MIMAT0004681	2719400	http://www.mirdb.org/cgi-bin/target_detail.cgi?targetID=2719400	176	65	http://www.mirdb.org/cgi-bin/mature_mir.cgi?name=hsa-miR-26a-2-3p	RTN3	10313	reticulon 3
hsa-miR-26a-2-3p	MIMAT0004681	2719357	http://www.mirdb.org/cgi-bin/target_detail.cgi?targetID=2719357	177	65	http://www.mirdb.org/cgi-bin/mature_mir.cgi?name=hsa-miR-26a-2-3p	C5orf24	134553	chromosome 5 open reading frame 24
hsa-miR-26a-2-3p	MIMAT0004681	2719374	http://www.mirdb.org/cgi-bin/target_detail.cgi?targetID=2719374	178	64	http://www.mirdb.org/cgi-bin/mature_mir.cgi?name=hsa-miR-26a-2-3p	KANK2	25959	KN motif and ankyrin repeat domains 2
hsa-miR-26a-2-3p	MIMAT0004681	2719113	http://www.mirdb.org/cgi-bin/target_detail.cgi?targetID=2719113	179	64	http://www.mirdb.org/cgi-bin/mature_mir.cgi?name=hsa-miR-26a-2-3p	ATP6V1A	523	ATPase H+ transporting V1 subunit A
hsa-miR-26a-2-3p	MIMAT0004681	2719311	http://www.mirdb.org/cgi-bin/target_detail.cgi?targetID=2719311	180	64	http://www.mirdb.org/cgi-bin/mature_mir.cgi?name=hsa-miR-26a-2-3p	SRPK1	6732	SRSF protein kinase 1
hsa-miR-26a-2-3p	MIMAT0004681	2719127	http://www.mirdb.org/cgi-bin/target_detail.cgi?targetID=2719127	181	64	http://www.mirdb.org/cgi-bin/mature_mir.cgi?name=hsa-miR-26a-2-3p	B3GNT5	84002	UDP-GlcNAc:betaGal beta-1,3-N-acetylglucosaminyltransferase 5
hsa-miR-26a-2-3p	MIMAT0004681	2719368	http://www.mirdb.org/cgi-bin/target_detail.cgi?targetID=2719368	182	64	http://www.mirdb.org/cgi-bin/mature_mir.cgi?name=hsa-miR-26a-2-3p	WBP11	51729	WW domain binding protein 11
hsa-miR-26a-2-3p	MIMAT0004681	2719259	http://www.mirdb.org/cgi-bin/target_detail.cgi?targetID=2719259	183	64	http://www.mirdb.org/cgi-bin/mature_mir.cgi?name=hsa-miR-26a-2-3p	OSBPL1A	114876	oxysterol binding protein like 1A
hsa-miR-26a-2-3p	MIMAT0004681	2719260	http://www.mirdb.org/cgi-bin/target_detail.cgi?targetID=2719260	184	64	http://www.mirdb.org/cgi-bin/mature_mir.cgi?name=hsa-miR-26a-2-3p	SPINK13	153218	serine peptidase inhibitor, Kazal type 13 (putative)
hsa-miR-26a-2-3p	MIMAT0004681	2719361	http://www.mirdb.org/cgi-bin/target_detail.cgi?targetID=2719361	185	64	http://www.mirdb.org/cgi-bin/mature_mir.cgi?name=hsa-miR-26a-2-3p	LGI2	55203	leucine rich repeat LGI family member 2
hsa-miR-26a-2-3p	MIMAT0004681	2719387	http://www.mirdb.org/cgi-bin/target_detail.cgi?targetID=2719387	186	64	http://www.mirdb.org/cgi-bin/mature_mir.cgi?name=hsa-miR-26a-2-3p	NREP	9315	neuronal regeneration related protein
hsa-miR-26a-2-3p	MIMAT0004681	2719074	http://www.mirdb.org/cgi-bin/target_detail.cgi?targetID=2719074	187	64	http://www.mirdb.org/cgi-bin/mature_mir.cgi?name=hsa-miR-26a-2-3p	HOOK3	84376	hook microtubule tethering protein 3
hsa-miR-26a-2-3p	MIMAT0004681	2719114	http://www.mirdb.org/cgi-bin/target_detail.cgi?targetID=2719114	188	64	http://www.mirdb.org/cgi-bin/mature_mir.cgi?name=hsa-miR-26a-2-3p	MFSD8	256471	major facilitator superfamily domain containing 8
hsa-miR-26a-2-3p	MIMAT0004681	2719279	http://www.mirdb.org/cgi-bin/target_detail.cgi?targetID=2719279	189	64	http://www.mirdb.org/cgi-bin/mature_mir.cgi?name=hsa-miR-26a-2-3p	SLC36A4	120103	solute carrier family 36 member 4
hsa-miR-26a-2-3p	MIMAT0004681	2719100	http://www.mirdb.org/cgi-bin/target_detail.cgi?targetID=2719100	190	64	http://www.mirdb.org/cgi-bin/mature_mir.cgi?name=hsa-miR-26a-2-3p	FLG	2312	filaggrin
hsa-miR-26a-2-3p	MIMAT0004681	2719102	http://www.mirdb.org/cgi-bin/target_detail.cgi?targetID=2719102	191	63	http://www.mirdb.org/cgi-bin/mature_mir.cgi?name=hsa-miR-26a-2-3p	PEAK1	79834	pseudopodium enriched atypical kinase 1
hsa-miR-26a-2-3p	MIMAT0004681	2719372	http://www.mirdb.org/cgi-bin/target_detail.cgi?targetID=2719372	192	63	http://www.mirdb.org/cgi-bin/mature_mir.cgi?name=hsa-miR-26a-2-3p	NETO1	81832	neuropilin and tolloid like 1
hsa-miR-26a-2-3p	MIMAT0004681	2719395	http://www.mirdb.org/cgi-bin/target_detail.cgi?targetID=2719395	193	63	http://www.mirdb.org/cgi-bin/mature_mir.cgi?name=hsa-miR-26a-2-3p	OTUD4	54726	OTU deubiquitinase 4
hsa-miR-26a-2-3p	MIMAT0004681	2719340	http://www.mirdb.org/cgi-bin/target_detail.cgi?targetID=2719340	194	63	http://www.mirdb.org/cgi-bin/mature_mir.cgi?name=hsa-miR-26a-2-3p	SLC44A1	23446	solute carrier family 44 member 1
hsa-miR-26a-2-3p	MIMAT0004681	2719096	http://www.mirdb.org/cgi-bin/target_detail.cgi?targetID=2719096	195	63	http://www.mirdb.org/cgi-bin/mature_mir.cgi?name=hsa-miR-26a-2-3p	FRMD5	84978	FERM domain containing 5
hsa-miR-26a-2-3p	MIMAT0004681	2719240	http://www.mirdb.org/cgi-bin/target_detail.cgi?targetID=2719240	196	63	http://www.mirdb.org/cgi-bin/mature_mir.cgi?name=hsa-miR-26a-2-3p	SIAH3	283514	siah E3 ubiquitin protein ligase family member 3
hsa-miR-26a-2-3p	MIMAT0004681	2719334	http://www.mirdb.org/cgi-bin/target_detail.cgi?targetID=2719334	197	63	http://www.mirdb.org/cgi-bin/mature_mir.cgi?name=hsa-miR-26a-2-3p	ST6GALNAC3	256435	ST6 N-acetylgalactosaminide alpha-2,6-sialyltransferase 3
hsa-miR-26a-2-3p	MIMAT0004681	2719091	http://www.mirdb.org/cgi-bin/target_detail.cgi?targetID=2719091	198	63	http://www.mirdb.org/cgi-bin/mature_mir.cgi?name=hsa-miR-26a-2-3p	SCML1	6322	Scm polycomb group protein like 1
hsa-miR-26a-2-3p	MIMAT0004681	2719194	http://www.mirdb.org/cgi-bin/target_detail.cgi?targetID=2719194	199	63	http://www.mirdb.org/cgi-bin/mature_mir.cgi?name=hsa-miR-26a-2-3p	CCDC186	55088	coiled-coil domain containing 186
hsa-miR-26a-2-3p	MIMAT0004681	2719218	http://www.mirdb.org/cgi-bin/target_detail.cgi?targetID=2719218	200	63	http://www.mirdb.org/cgi-bin/mature_mir.cgi?name=hsa-miR-26a-2-3p	PSMD12	5718	proteasome 26S subunit, non-ATPase 12
hsa-miR-26a-2-3p	MIMAT0004681	2719393	http://www.mirdb.org/cgi-bin/target_detail.cgi?targetID=2719393	201	63	http://www.mirdb.org/cgi-bin/mature_mir.cgi?name=hsa-miR-26a-2-3p	CPEB3	22849	cytoplasmic polyadenylation element binding protein 3
hsa-miR-26a-2-3p	MIMAT0004681	2719223	http://www.mirdb.org/cgi-bin/target_detail.cgi?targetID=2719223	202	63	http://www.mirdb.org/cgi-bin/mature_mir.cgi?name=hsa-miR-26a-2-3p	RO60	6738	Ro60, Y RNA binding protein
hsa-miR-26a-2-3p	MIMAT0004681	2719068	http://www.mirdb.org/cgi-bin/target_detail.cgi?targetID=2719068	203	63	http://www.mirdb.org/cgi-bin/mature_mir.cgi?name=hsa-miR-26a-2-3p	APLF	200558	aprataxin and PNKP like factor
hsa-miR-26a-2-3p	MIMAT0004681	2719323	http://www.mirdb.org/cgi-bin/target_detail.cgi?targetID=2719323	204	62	http://www.mirdb.org/cgi-bin/mature_mir.cgi?name=hsa-miR-26a-2-3p	PAX1	5075	paired box 1
hsa-miR-26a-2-3p	MIMAT0004681	2719295	http://www.mirdb.org/cgi-bin/target_detail.cgi?targetID=2719295	205	62	http://www.mirdb.org/cgi-bin/mature_mir.cgi?name=hsa-miR-26a-2-3p	QKI	9444	QKI, KH domain containing RNA binding
hsa-miR-26a-2-3p	MIMAT0004681	2719132	http://www.mirdb.org/cgi-bin/target_detail.cgi?targetID=2719132	206	62	http://www.mirdb.org/cgi-bin/mature_mir.cgi?name=hsa-miR-26a-2-3p	FBXO33	254170	F-box protein 33
hsa-miR-26a-2-3p	MIMAT0004681	2719318	http://www.mirdb.org/cgi-bin/target_detail.cgi?targetID=2719318	207	62	http://www.mirdb.org/cgi-bin/mature_mir.cgi?name=hsa-miR-26a-2-3p	COX18	285521	cytochrome c oxidase assembly factor COX18
hsa-miR-26a-2-3p	MIMAT0004681	2719310	http://www.mirdb.org/cgi-bin/target_detail.cgi?targetID=2719310	208	62	http://www.mirdb.org/cgi-bin/mature_mir.cgi?name=hsa-miR-26a-2-3p	LAPTM5	7805	lysosomal protein transmembrane 5
hsa-miR-26a-2-3p	MIMAT0004681	2719329	http://www.mirdb.org/cgi-bin/target_detail.cgi?targetID=2719329	209	62	http://www.mirdb.org/cgi-bin/mature_mir.cgi?name=hsa-miR-26a-2-3p	NAA30	122830	N(alpha)-acetyltransferase 30, NatC catalytic subunit
hsa-miR-26a-2-3p	MIMAT0004681	2719304	http://www.mirdb.org/cgi-bin/target_detail.cgi?targetID=2719304	210	62	http://www.mirdb.org/cgi-bin/mature_mir.cgi?name=hsa-miR-26a-2-3p	MCOLN2	255231	mucolipin 2
hsa-miR-26a-2-3p	MIMAT0004681	2719121	http://www.mirdb.org/cgi-bin/target_detail.cgi?targetID=2719121	211	62	http://www.mirdb.org/cgi-bin/mature_mir.cgi?name=hsa-miR-26a-2-3p	ABL2	27	ABL proto-oncogene 2, non-receptor tyrosine kinase
hsa-miR-26a-2-3p	MIMAT0004681	2719379	http://www.mirdb.org/cgi-bin/target_detail.cgi?targetID=2719379	212	62	http://www.mirdb.org/cgi-bin/mature_mir.cgi?name=hsa-miR-26a-2-3p	MAGEB1	4112	MAGE family member B1
hsa-miR-26a-2-3p	MIMAT0004681	2719421	http://www.mirdb.org/cgi-bin/target_detail.cgi?targetID=2719421	213	62	http://www.mirdb.org/cgi-bin/mature_mir.cgi?name=hsa-miR-26a-2-3p	ACP5	54	acid phosphatase 5, tartrate resistant
hsa-miR-26a-2-3p	MIMAT0004681	2719071	http://www.mirdb.org/cgi-bin/target_detail.cgi?targetID=2719071	214	62	http://www.mirdb.org/cgi-bin/mature_mir.cgi?name=hsa-miR-26a-2-3p	NAP1L4	4676	nucleosome assembly protein 1 like 4
hsa-miR-26a-2-3p	MIMAT0004681	2719157	http://www.mirdb.org/cgi-bin/target_detail.cgi?targetID=2719157	215	62	http://www.mirdb.org/cgi-bin/mature_mir.cgi?name=hsa-miR-26a-2-3p	ZDBF2	57683	zinc finger DBF-type containing 2
hsa-miR-26a-2-3p	MIMAT0004681	2719247	http://www.mirdb.org/cgi-bin/target_detail.cgi?targetID=2719247	216	62	http://www.mirdb.org/cgi-bin/mature_mir.cgi?name=hsa-miR-26a-2-3p	NSD1	64324	nuclear receptor binding SET domain protein 1
hsa-miR-26a-2-3p	MIMAT0004681	2719391	http://www.mirdb.org/cgi-bin/target_detail.cgi?targetID=2719391	217	62	http://www.mirdb.org/cgi-bin/mature_mir.cgi?name=hsa-miR-26a-2-3p	DCLK3	85443	doublecortin like kinase 3
hsa-miR-26a-2-3p	MIMAT0004681	2719203	http://www.mirdb.org/cgi-bin/target_detail.cgi?targetID=2719203	218	62	http://www.mirdb.org/cgi-bin/mature_mir.cgi?name=hsa-miR-26a-2-3p	GABRG2	2566	gamma-aminobutyric acid type A receptor gamma2 subunit
hsa-miR-26a-2-3p	MIMAT0004681	2719146	http://www.mirdb.org/cgi-bin/target_detail.cgi?targetID=2719146	219	61	http://www.mirdb.org/cgi-bin/mature_mir.cgi?name=hsa-miR-26a-2-3p	MTF1	4520	metal regulatory transcription factor 1
hsa-miR-26a-2-3p	MIMAT0004681	2719156	http://www.mirdb.org/cgi-bin/target_detail.cgi?targetID=2719156	220	61	http://www.mirdb.org/cgi-bin/mature_mir.cgi?name=hsa-miR-26a-2-3p	FAM122A	116224	family with sequence similarity 122A
hsa-miR-26a-2-3p	MIMAT0004681	2719103	http://www.mirdb.org/cgi-bin/target_detail.cgi?targetID=2719103	221	61	http://www.mirdb.org/cgi-bin/mature_mir.cgi?name=hsa-miR-26a-2-3p	CADM2	253559	cell adhesion molecule 2
hsa-miR-26a-2-3p	MIMAT0004681	2719162	http://www.mirdb.org/cgi-bin/target_detail.cgi?targetID=2719162	222	61	http://www.mirdb.org/cgi-bin/mature_mir.cgi?name=hsa-miR-26a-2-3p	BCL10	8915	BCL10, immune signaling adaptor
hsa-miR-26a-2-3p	MIMAT0004681	2719417	http://www.mirdb.org/cgi-bin/target_detail.cgi?targetID=2719417	223	61	http://www.mirdb.org/cgi-bin/mature_mir.cgi?name=hsa-miR-26a-2-3p	KCNMB2	10242	potassium calcium-activated channel subfamily M regulatory beta subunit 2
hsa-miR-26a-2-3p	MIMAT0004681	2719331	http://www.mirdb.org/cgi-bin/target_detail.cgi?targetID=2719331	224	61	http://www.mirdb.org/cgi-bin/mature_mir.cgi?name=hsa-miR-26a-2-3p	ATP6V1C1	528	ATPase H+ transporting V1 subunit C1
hsa-miR-26a-2-3p	MIMAT0004681	2719138	http://www.mirdb.org/cgi-bin/target_detail.cgi?targetID=2719138	225	60	http://www.mirdb.org/cgi-bin/mature_mir.cgi?name=hsa-miR-26a-2-3p	GRK3	157	G protein-coupled receptor kinase 3
hsa-miR-26a-2-3p	MIMAT0004681	2719208	http://www.mirdb.org/cgi-bin/target_detail.cgi?targetID=2719208	226	60	http://www.mirdb.org/cgi-bin/mature_mir.cgi?name=hsa-miR-26a-2-3p	MYO18B	84700	myosin XVIIIB
hsa-miR-26a-2-3p	MIMAT0004681	2719251	http://www.mirdb.org/cgi-bin/target_detail.cgi?targetID=2719251	227	60	http://www.mirdb.org/cgi-bin/mature_mir.cgi?name=hsa-miR-26a-2-3p	OOSP2	219990	oocyte secreted protein 2
hsa-miR-26a-2-3p	MIMAT0004681	2719219	http://www.mirdb.org/cgi-bin/target_detail.cgi?targetID=2719219	228	60	http://www.mirdb.org/cgi-bin/mature_mir.cgi?name=hsa-miR-26a-2-3p	TTC30A	92104	tetratricopeptide repeat domain 30A
hsa-miR-26a-2-3p	MIMAT0004681	2719237	http://www.mirdb.org/cgi-bin/target_detail.cgi?targetID=2719237	229	60	http://www.mirdb.org/cgi-bin/mature_mir.cgi?name=hsa-miR-26a-2-3p	WDR6	11180	WD repeat domain 6
hsa-miR-26a-2-3p	MIMAT0004681	2719409	http://www.mirdb.org/cgi-bin/target_detail.cgi?targetID=2719409	230	60	http://www.mirdb.org/cgi-bin/mature_mir.cgi?name=hsa-miR-26a-2-3p	PITPNM2	57605	phosphatidylinositol transfer protein membrane associated 2
hsa-miR-26a-2-3p	MIMAT0004681	2719206	http://www.mirdb.org/cgi-bin/target_detail.cgi?targetID=2719206	231	60	http://www.mirdb.org/cgi-bin/mature_mir.cgi?name=hsa-miR-26a-2-3p	DNAL1	83544	dynein axonemal light chain 1
hsa-miR-26a-2-3p	MIMAT0004681	2719274	http://www.mirdb.org/cgi-bin/target_detail.cgi?targetID=2719274	232	60	http://www.mirdb.org/cgi-bin/mature_mir.cgi?name=hsa-miR-26a-2-3p	SSTR2	6752	somatostatin receptor 2
hsa-miR-26a-2-3p	MIMAT0004681	2719200	http://www.mirdb.org/cgi-bin/target_detail.cgi?targetID=2719200	233	60	http://www.mirdb.org/cgi-bin/mature_mir.cgi?name=hsa-miR-26a-2-3p	PPP1R12B	4660	protein phosphatase 1 regulatory subunit 12B
hsa-miR-26a-2-3p	MIMAT0004681	2719359	http://www.mirdb.org/cgi-bin/target_detail.cgi?targetID=2719359	234	60	http://www.mirdb.org/cgi-bin/mature_mir.cgi?name=hsa-miR-26a-2-3p	SATB2	23314	SATB homeobox 2
hsa-miR-26a-2-3p	MIMAT0004681	2719163	http://www.mirdb.org/cgi-bin/target_detail.cgi?targetID=2719163	235	60	http://www.mirdb.org/cgi-bin/mature_mir.cgi?name=hsa-miR-26a-2-3p	SAMD5	389432	sterile alpha motif domain containing 5
hsa-miR-26a-2-3p	MIMAT0004681	2719322	http://www.mirdb.org/cgi-bin/target_detail.cgi?targetID=2719322	236	59	http://www.mirdb.org/cgi-bin/mature_mir.cgi?name=hsa-miR-26a-2-3p	C6orf201	404220	chromosome 6 open reading frame 201
hsa-miR-26a-2-3p	MIMAT0004681	2719355	http://www.mirdb.org/cgi-bin/target_detail.cgi?targetID=2719355	237	59	http://www.mirdb.org/cgi-bin/mature_mir.cgi?name=hsa-miR-26a-2-3p	YIPF5	81555	Yip1 domain family member 5
hsa-miR-26a-2-3p	MIMAT0004681	2719236	http://www.mirdb.org/cgi-bin/target_detail.cgi?targetID=2719236	238	59	http://www.mirdb.org/cgi-bin/mature_mir.cgi?name=hsa-miR-26a-2-3p	ACTG1	71	actin gamma 1
hsa-miR-26a-2-3p	MIMAT0004681	2719353	http://www.mirdb.org/cgi-bin/target_detail.cgi?targetID=2719353	239	59	http://www.mirdb.org/cgi-bin/mature_mir.cgi?name=hsa-miR-26a-2-3p	MTHFR	4524	methylenetetrahydrofolate reductase
hsa-miR-26a-2-3p	MIMAT0004681	2719339	http://www.mirdb.org/cgi-bin/target_detail.cgi?targetID=2719339	240	59	http://www.mirdb.org/cgi-bin/mature_mir.cgi?name=hsa-miR-26a-2-3p	IL6ST	3572	interleukin 6 signal transducer
hsa-miR-26a-2-3p	MIMAT0004681	2719383	http://www.mirdb.org/cgi-bin/target_detail.cgi?targetID=2719383	241	59	http://www.mirdb.org/cgi-bin/mature_mir.cgi?name=hsa-miR-26a-2-3p	OSBPL11	114885	oxysterol binding protein like 11
hsa-miR-26a-2-3p	MIMAT0004681	2719299	http://www.mirdb.org/cgi-bin/target_detail.cgi?targetID=2719299	242	59	http://www.mirdb.org/cgi-bin/mature_mir.cgi?name=hsa-miR-26a-2-3p	TMEM41B	440026	transmembrane protein 41B
hsa-miR-26a-2-3p	MIMAT0004681	2719278	http://www.mirdb.org/cgi-bin/target_detail.cgi?targetID=2719278	243	59	http://www.mirdb.org/cgi-bin/mature_mir.cgi?name=hsa-miR-26a-2-3p	NHS	4810	NHS actin remodeling regulator
hsa-miR-26a-2-3p	MIMAT0004681	2719294	http://www.mirdb.org/cgi-bin/target_detail.cgi?targetID=2719294	244	59	http://www.mirdb.org/cgi-bin/mature_mir.cgi?name=hsa-miR-26a-2-3p	PRPF38A	84950	pre-mRNA processing factor 38A
hsa-miR-26a-2-3p	MIMAT0004681	2719354	http://www.mirdb.org/cgi-bin/target_detail.cgi?targetID=2719354	245	59	http://www.mirdb.org/cgi-bin/mature_mir.cgi?name=hsa-miR-26a-2-3p	PTTG1IP	754	PTTG1 interacting protein
hsa-miR-26a-2-3p	MIMAT0004681	2719066	http://www.mirdb.org/cgi-bin/target_detail.cgi?targetID=2719066	246	58	http://www.mirdb.org/cgi-bin/mature_mir.cgi?name=hsa-miR-26a-2-3p	MLIP	90523	muscular LMNA interacting protein
hsa-miR-26a-2-3p	MIMAT0004681	2719077	http://www.mirdb.org/cgi-bin/target_detail.cgi?targetID=2719077	247	58	http://www.mirdb.org/cgi-bin/mature_mir.cgi?name=hsa-miR-26a-2-3p	ANKRD46	157567	ankyrin repeat domain 46
hsa-miR-26a-2-3p	MIMAT0004681	2719381	http://www.mirdb.org/cgi-bin/target_detail.cgi?targetID=2719381	248	58	http://www.mirdb.org/cgi-bin/mature_mir.cgi?name=hsa-miR-26a-2-3p	TFDP2	7029	transcription factor Dp-2
hsa-miR-26a-2-3p	MIMAT0004681	2719382	http://www.mirdb.org/cgi-bin/target_detail.cgi?targetID=2719382	249	58	http://www.mirdb.org/cgi-bin/mature_mir.cgi?name=hsa-miR-26a-2-3p	PRDM16	63976	PR/SET domain 16
hsa-miR-26a-2-3p	MIMAT0004681	2719399	http://www.mirdb.org/cgi-bin/target_detail.cgi?targetID=2719399	250	58	http://www.mirdb.org/cgi-bin/mature_mir.cgi?name=hsa-miR-26a-2-3p	CCBE1	147372	collagen and calcium binding EGF domains 1
hsa-miR-26a-2-3p	MIMAT0004681	2719296	http://www.mirdb.org/cgi-bin/target_detail.cgi?targetID=2719296	251	58	http://www.mirdb.org/cgi-bin/mature_mir.cgi?name=hsa-miR-26a-2-3p	BANK1	55024	B cell scaffold protein with ankyrin repeats 1
hsa-miR-26a-2-3p	MIMAT0004681	2719347	http://www.mirdb.org/cgi-bin/target_detail.cgi?targetID=2719347	252	57	http://www.mirdb.org/cgi-bin/mature_mir.cgi?name=hsa-miR-26a-2-3p	HEPACAM2	253012	HEPACAM family member 2
hsa-miR-26a-2-3p	MIMAT0004681	2719086	http://www.mirdb.org/cgi-bin/target_detail.cgi?targetID=2719086	253	57	http://www.mirdb.org/cgi-bin/mature_mir.cgi?name=hsa-miR-26a-2-3p	LRRIQ3	127255	leucine rich repeats and IQ motif containing 3
hsa-miR-26a-2-3p	MIMAT0004681	2719358	http://www.mirdb.org/cgi-bin/target_detail.cgi?targetID=2719358	254	57	http://www.mirdb.org/cgi-bin/mature_mir.cgi?name=hsa-miR-26a-2-3p	AKAP2	11217	A-kinase anchoring protein 2
hsa-miR-26a-2-3p	MIMAT0004681	2719325	http://www.mirdb.org/cgi-bin/target_detail.cgi?targetID=2719325	255	57	http://www.mirdb.org/cgi-bin/mature_mir.cgi?name=hsa-miR-26a-2-3p	PROM2	150696	prominin 2
hsa-miR-26a-2-3p	MIMAT0004681	2719351	http://www.mirdb.org/cgi-bin/target_detail.cgi?targetID=2719351	256	57	http://www.mirdb.org/cgi-bin/mature_mir.cgi?name=hsa-miR-26a-2-3p	ZBTB9	221504	zinc finger and BTB domain containing 9
hsa-miR-26a-2-3p	MIMAT0004681	2719352	http://www.mirdb.org/cgi-bin/target_detail.cgi?targetID=2719352	257	57	http://www.mirdb.org/cgi-bin/mature_mir.cgi?name=hsa-miR-26a-2-3p	CEP350	9857	centrosomal protein 350
hsa-miR-26a-2-3p	MIMAT0004681	2719308	http://www.mirdb.org/cgi-bin/target_detail.cgi?targetID=2719308	258	57	http://www.mirdb.org/cgi-bin/mature_mir.cgi?name=hsa-miR-26a-2-3p	UMPS	7372	uridine monophosphate synthetase
hsa-miR-26a-2-3p	MIMAT0004681	2719314	http://www.mirdb.org/cgi-bin/target_detail.cgi?targetID=2719314	259	57	http://www.mirdb.org/cgi-bin/mature_mir.cgi?name=hsa-miR-26a-2-3p	PALM2-AKAP2	445815	PALM2-AKAP2 readthrough
hsa-miR-26a-2-3p	MIMAT0004681	2719168	http://www.mirdb.org/cgi-bin/target_detail.cgi?targetID=2719168	260	57	http://www.mirdb.org/cgi-bin/mature_mir.cgi?name=hsa-miR-26a-2-3p	SUCNR1	56670	succinate receptor 1
hsa-miR-26a-2-3p	MIMAT0004681	2719286	http://www.mirdb.org/cgi-bin/target_detail.cgi?targetID=2719286	261	57	http://www.mirdb.org/cgi-bin/mature_mir.cgi?name=hsa-miR-26a-2-3p	MAN1A2	10905	mannosidase alpha class 1A member 2
hsa-miR-26a-2-3p	MIMAT0004681	2719211	http://www.mirdb.org/cgi-bin/target_detail.cgi?targetID=2719211	262	57	http://www.mirdb.org/cgi-bin/mature_mir.cgi?name=hsa-miR-26a-2-3p	KIFC1	3833	kinesin family member C1
hsa-miR-26a-2-3p	MIMAT0004681	2719212	http://www.mirdb.org/cgi-bin/target_detail.cgi?targetID=2719212	263	57	http://www.mirdb.org/cgi-bin/mature_mir.cgi?name=hsa-miR-26a-2-3p	KLHL4	56062	kelch like family member 4
hsa-miR-26a-2-3p	MIMAT0004681	2719167	http://www.mirdb.org/cgi-bin/target_detail.cgi?targetID=2719167	264	57	http://www.mirdb.org/cgi-bin/mature_mir.cgi?name=hsa-miR-26a-2-3p	ZNF200	7752	zinc finger protein 200
hsa-miR-26a-2-3p	MIMAT0004681	2719275	http://www.mirdb.org/cgi-bin/target_detail.cgi?targetID=2719275	265	57	http://www.mirdb.org/cgi-bin/mature_mir.cgi?name=hsa-miR-26a-2-3p	TACR1	6869	tachykinin receptor 1
hsa-miR-26a-2-3p	MIMAT0004681	2719344	http://www.mirdb.org/cgi-bin/target_detail.cgi?targetID=2719344	266	57	http://www.mirdb.org/cgi-bin/mature_mir.cgi?name=hsa-miR-26a-2-3p	PITPNC1	26207	phosphatidylinositol transfer protein cytoplasmic 1
hsa-miR-26a-2-3p	MIMAT0004681	2719179	http://www.mirdb.org/cgi-bin/target_detail.cgi?targetID=2719179	267	56	http://www.mirdb.org/cgi-bin/mature_mir.cgi?name=hsa-miR-26a-2-3p	SRSF7	6432	serine and arginine rich splicing factor 7
hsa-miR-26a-2-3p	MIMAT0004681	2719082	http://www.mirdb.org/cgi-bin/target_detail.cgi?targetID=2719082	268	56	http://www.mirdb.org/cgi-bin/mature_mir.cgi?name=hsa-miR-26a-2-3p	GREM2	64388	gremlin 2, DAN family BMP antagonist
hsa-miR-26a-2-3p	MIMAT0004681	2719392	http://www.mirdb.org/cgi-bin/target_detail.cgi?targetID=2719392	269	56	http://www.mirdb.org/cgi-bin/mature_mir.cgi?name=hsa-miR-26a-2-3p	CLVS2	134829	clavesin 2
hsa-miR-26a-2-3p	MIMAT0004681	2719373	http://www.mirdb.org/cgi-bin/target_detail.cgi?targetID=2719373	270	56	http://www.mirdb.org/cgi-bin/mature_mir.cgi?name=hsa-miR-26a-2-3p	HDAC9	9734	histone deacetylase 9
hsa-miR-26a-2-3p	MIMAT0004681	2719145	http://www.mirdb.org/cgi-bin/target_detail.cgi?targetID=2719145	271	56	http://www.mirdb.org/cgi-bin/mature_mir.cgi?name=hsa-miR-26a-2-3p	C17orf80	55028	chromosome 17 open reading frame 80
hsa-miR-26a-2-3p	MIMAT0004681	2719349	http://www.mirdb.org/cgi-bin/target_detail.cgi?targetID=2719349	272	56	http://www.mirdb.org/cgi-bin/mature_mir.cgi?name=hsa-miR-26a-2-3p	FIZ1	84922	FLT3 interacting zinc finger 1
hsa-miR-26a-2-3p	MIMAT0004681	2719188	http://www.mirdb.org/cgi-bin/target_detail.cgi?targetID=2719188	273	56	http://www.mirdb.org/cgi-bin/mature_mir.cgi?name=hsa-miR-26a-2-3p	ATP11C	286410	ATPase phospholipid transporting 11C
hsa-miR-26a-2-3p	MIMAT0004681	2719067	http://www.mirdb.org/cgi-bin/target_detail.cgi?targetID=2719067	274	56	http://www.mirdb.org/cgi-bin/mature_mir.cgi?name=hsa-miR-26a-2-3p	ITFG2	55846	integrin alpha FG-GAP repeat containing 2
hsa-miR-26a-2-3p	MIMAT0004681	2719366	http://www.mirdb.org/cgi-bin/target_detail.cgi?targetID=2719366	275	56	http://www.mirdb.org/cgi-bin/mature_mir.cgi?name=hsa-miR-26a-2-3p	PCDH10	57575	protocadherin 10
hsa-miR-26a-2-3p	MIMAT0004681	2719330	http://www.mirdb.org/cgi-bin/target_detail.cgi?targetID=2719330	276	56	http://www.mirdb.org/cgi-bin/mature_mir.cgi?name=hsa-miR-26a-2-3p	ADRA1D	146	adrenoceptor alpha 1D
hsa-miR-26a-2-3p	MIMAT0004681	2719124	http://www.mirdb.org/cgi-bin/target_detail.cgi?targetID=2719124	277	56	http://www.mirdb.org/cgi-bin/mature_mir.cgi?name=hsa-miR-26a-2-3p	FAM135A	57579	family with sequence similarity 135 member A
hsa-miR-26a-2-3p	MIMAT0004681	2719130	http://www.mirdb.org/cgi-bin/target_detail.cgi?targetID=2719130	278	55	http://www.mirdb.org/cgi-bin/mature_mir.cgi?name=hsa-miR-26a-2-3p	NKD1	85407	NKD1, WNT signaling pathway inhibitor
hsa-miR-26a-2-3p	MIMAT0004681	2719207	http://www.mirdb.org/cgi-bin/target_detail.cgi?targetID=2719207	279	55	http://www.mirdb.org/cgi-bin/mature_mir.cgi?name=hsa-miR-26a-2-3p	MSH3	4437	mutS homolog 3
hsa-miR-26a-2-3p	MIMAT0004681	2719150	http://www.mirdb.org/cgi-bin/target_detail.cgi?targetID=2719150	280	55	http://www.mirdb.org/cgi-bin/mature_mir.cgi?name=hsa-miR-26a-2-3p	XK	7504	X-linked Kx blood group
hsa-miR-26a-2-3p	MIMAT0004681	2719197	http://www.mirdb.org/cgi-bin/target_detail.cgi?targetID=2719197	281	55	http://www.mirdb.org/cgi-bin/mature_mir.cgi?name=hsa-miR-26a-2-3p	CALCRL	10203	calcitonin receptor like receptor
hsa-miR-26a-2-3p	MIMAT0004681	2719136	http://www.mirdb.org/cgi-bin/target_detail.cgi?targetID=2719136	282	55	http://www.mirdb.org/cgi-bin/mature_mir.cgi?name=hsa-miR-26a-2-3p	OCLN	100506658	occludin
hsa-miR-26a-2-3p	MIMAT0004681	2719386	http://www.mirdb.org/cgi-bin/target_detail.cgi?targetID=2719386	283	55	http://www.mirdb.org/cgi-bin/mature_mir.cgi?name=hsa-miR-26a-2-3p	AAK1	22848	AP2 associated kinase 1
hsa-miR-26a-2-3p	MIMAT0004681	2719126	http://www.mirdb.org/cgi-bin/target_detail.cgi?targetID=2719126	284	55	http://www.mirdb.org/cgi-bin/mature_mir.cgi?name=hsa-miR-26a-2-3p	PLEKHH1	57475	pleckstrin homology, MyTH4 and FERM domain containing H1
hsa-miR-26a-2-3p	MIMAT0004681	2719227	http://www.mirdb.org/cgi-bin/target_detail.cgi?targetID=2719227	285	55	http://www.mirdb.org/cgi-bin/mature_mir.cgi?name=hsa-miR-26a-2-3p	MIA3	375056	MIA SH3 domain ER export factor 3
hsa-miR-26a-2-3p	MIMAT0004681	2719249	http://www.mirdb.org/cgi-bin/target_detail.cgi?targetID=2719249	286	55	http://www.mirdb.org/cgi-bin/mature_mir.cgi?name=hsa-miR-26a-2-3p	FHAD1	114827	forkhead associated phosphopeptide binding domain 1
hsa-miR-26a-2-3p	MIMAT0004681	2719414	http://www.mirdb.org/cgi-bin/target_detail.cgi?targetID=2719414	287	55	http://www.mirdb.org/cgi-bin/mature_mir.cgi?name=hsa-miR-26a-2-3p	TRIM13	10206	tripartite motif containing 13
hsa-miR-26a-2-3p	MIMAT0004681	2719165	http://www.mirdb.org/cgi-bin/target_detail.cgi?targetID=2719165	288	55	http://www.mirdb.org/cgi-bin/mature_mir.cgi?name=hsa-miR-26a-2-3p	RBM26	64062	RNA binding motif protein 26
hsa-miR-26a-2-3p	MIMAT0004681	2719369	http://www.mirdb.org/cgi-bin/target_detail.cgi?targetID=2719369	289	55	http://www.mirdb.org/cgi-bin/mature_mir.cgi?name=hsa-miR-26a-2-3p	CBR4	84869	carbonyl reductase 4
hsa-miR-26a-2-3p	MIMAT0004681	2719305	http://www.mirdb.org/cgi-bin/target_detail.cgi?targetID=2719305	290	55	http://www.mirdb.org/cgi-bin/mature_mir.cgi?name=hsa-miR-26a-2-3p	COL4A4	1286	collagen type IV alpha 4 chain
hsa-miR-26a-2-3p	MIMAT0004681	2719228	http://www.mirdb.org/cgi-bin/target_detail.cgi?targetID=2719228	291	55	http://www.mirdb.org/cgi-bin/mature_mir.cgi?name=hsa-miR-26a-2-3p	TTC19	54902	tetratricopeptide repeat domain 19
hsa-miR-26a-2-3p	MIMAT0004681	2719338	http://www.mirdb.org/cgi-bin/target_detail.cgi?targetID=2719338	292	55	http://www.mirdb.org/cgi-bin/mature_mir.cgi?name=hsa-miR-26a-2-3p	TM9SF2	9375	transmembrane 9 superfamily member 2
hsa-miR-26a-2-3p	MIMAT0004681	2719389	http://www.mirdb.org/cgi-bin/target_detail.cgi?targetID=2719389	293	55	http://www.mirdb.org/cgi-bin/mature_mir.cgi?name=hsa-miR-26a-2-3p	HSBP1	3281	heat shock factor binding protein 1
hsa-miR-26a-2-3p	MIMAT0004681	2719110	http://www.mirdb.org/cgi-bin/target_detail.cgi?targetID=2719110	294	54	http://www.mirdb.org/cgi-bin/mature_mir.cgi?name=hsa-miR-26a-2-3p	OPRM1	4988	opioid receptor mu 1
hsa-miR-26a-2-3p	MIMAT0004681	2719166	http://www.mirdb.org/cgi-bin/target_detail.cgi?targetID=2719166	295	54	http://www.mirdb.org/cgi-bin/mature_mir.cgi?name=hsa-miR-26a-2-3p	GXYLT1	283464	glucoside xylosyltransferase 1
hsa-miR-26a-2-3p	MIMAT0004681	2719265	http://www.mirdb.org/cgi-bin/target_detail.cgi?targetID=2719265	296	54	http://www.mirdb.org/cgi-bin/mature_mir.cgi?name=hsa-miR-26a-2-3p	ANO5	203859	anoctamin 5
hsa-miR-26a-2-3p	MIMAT0004681	2719367	http://www.mirdb.org/cgi-bin/target_detail.cgi?targetID=2719367	297	54	http://www.mirdb.org/cgi-bin/mature_mir.cgi?name=hsa-miR-26a-2-3p	CRTAC1	55118	cartilage acidic protein 1
hsa-miR-26a-2-3p	MIMAT0004681	2719406	http://www.mirdb.org/cgi-bin/target_detail.cgi?targetID=2719406	298	54	http://www.mirdb.org/cgi-bin/mature_mir.cgi?name=hsa-miR-26a-2-3p	ADSS	159	adenylosuccinate synthase
hsa-miR-26a-2-3p	MIMAT0004681	2719128	http://www.mirdb.org/cgi-bin/target_detail.cgi?targetID=2719128	299	54	http://www.mirdb.org/cgi-bin/mature_mir.cgi?name=hsa-miR-26a-2-3p	COMMD6	170622	COMM domain containing 6
hsa-miR-26a-2-3p	MIMAT0004681	2719302	http://www.mirdb.org/cgi-bin/target_detail.cgi?targetID=2719302	300	54	http://www.mirdb.org/cgi-bin/mature_mir.cgi?name=hsa-miR-26a-2-3p	HLF	3131	HLF, PAR bZIP transcription factor
hsa-miR-26a-2-3p	MIMAT0004681	2719122	http://www.mirdb.org/cgi-bin/target_detail.cgi?targetID=2719122	301	54	http://www.mirdb.org/cgi-bin/mature_mir.cgi?name=hsa-miR-26a-2-3p	PLEKHA1	59338	pleckstrin homology domain containing A1
hsa-miR-26a-2-3p	MIMAT0004681	2719343	http://www.mirdb.org/cgi-bin/target_detail.cgi?targetID=2719343	302	54	http://www.mirdb.org/cgi-bin/mature_mir.cgi?name=hsa-miR-26a-2-3p	KLF12	11278	Kruppel like factor 12
hsa-miR-26a-2-3p	MIMAT0004681	2719148	http://www.mirdb.org/cgi-bin/target_detail.cgi?targetID=2719148	303	54	http://www.mirdb.org/cgi-bin/mature_mir.cgi?name=hsa-miR-26a-2-3p	SEPT14	346288	septin 14
hsa-miR-26a-2-3p	MIMAT0004681	2719153	http://www.mirdb.org/cgi-bin/target_detail.cgi?targetID=2719153	304	54	http://www.mirdb.org/cgi-bin/mature_mir.cgi?name=hsa-miR-26a-2-3p	PXK	54899	PX domain containing serine/threonine kinase like
hsa-miR-26a-2-3p	MIMAT0004681	2719154	http://www.mirdb.org/cgi-bin/target_detail.cgi?targetID=2719154	305	54	http://www.mirdb.org/cgi-bin/mature_mir.cgi?name=hsa-miR-26a-2-3p	SKP1	6500	S-phase kinase associated protein 1
hsa-miR-26a-2-3p	MIMAT0004681	2719155	http://www.mirdb.org/cgi-bin/target_detail.cgi?targetID=2719155	306	54	http://www.mirdb.org/cgi-bin/mature_mir.cgi?name=hsa-miR-26a-2-3p	HS6ST3	266722	heparan sulfate 6-O-sulfotransferase 3
hsa-miR-26a-2-3p	MIMAT0004681	2719213	http://www.mirdb.org/cgi-bin/target_detail.cgi?targetID=2719213	307	53	http://www.mirdb.org/cgi-bin/mature_mir.cgi?name=hsa-miR-26a-2-3p	CUX1	1523	cut like homeobox 1
hsa-miR-26a-2-3p	MIMAT0004681	2719226	http://www.mirdb.org/cgi-bin/target_detail.cgi?targetID=2719226	308	53	http://www.mirdb.org/cgi-bin/mature_mir.cgi?name=hsa-miR-26a-2-3p	KCNMA1	3778	potassium calcium-activated channel subfamily M alpha 1
hsa-miR-26a-2-3p	MIMAT0004681	2719182	http://www.mirdb.org/cgi-bin/target_detail.cgi?targetID=2719182	309	53	http://www.mirdb.org/cgi-bin/mature_mir.cgi?name=hsa-miR-26a-2-3p	GUCY1A1	2982	guanylate cyclase 1 soluble subunit alpha 1
hsa-miR-26a-2-3p	MIMAT0004681	2719080	http://www.mirdb.org/cgi-bin/target_detail.cgi?targetID=2719080	310	53	http://www.mirdb.org/cgi-bin/mature_mir.cgi?name=hsa-miR-26a-2-3p	CHMP2B	25978	charged multivesicular body protein 2B
hsa-miR-26a-2-3p	MIMAT0004681	2719402	http://www.mirdb.org/cgi-bin/target_detail.cgi?targetID=2719402	311	53	http://www.mirdb.org/cgi-bin/mature_mir.cgi?name=hsa-miR-26a-2-3p	ZC3H12C	85463	zinc finger CCCH-type containing 12C
hsa-miR-26a-2-3p	MIMAT0004681	2719248	http://www.mirdb.org/cgi-bin/target_detail.cgi?targetID=2719248	312	53	http://www.mirdb.org/cgi-bin/mature_mir.cgi?name=hsa-miR-26a-2-3p	ITM2B	9445	integral membrane protein 2B
hsa-miR-26a-2-3p	MIMAT0004681	2719401	http://www.mirdb.org/cgi-bin/target_detail.cgi?targetID=2719401	313	53	http://www.mirdb.org/cgi-bin/mature_mir.cgi?name=hsa-miR-26a-2-3p	HACD4	401494	3-hydroxyacyl-CoA dehydratase 4
hsa-miR-26a-2-3p	MIMAT0004681	2719255	http://www.mirdb.org/cgi-bin/target_detail.cgi?targetID=2719255	314	53	http://www.mirdb.org/cgi-bin/mature_mir.cgi?name=hsa-miR-26a-2-3p	ORMDL3	94103	ORMDL sphingolipid biosynthesis regulator 3
hsa-miR-26a-2-3p	MIMAT0004681	2719088	http://www.mirdb.org/cgi-bin/target_detail.cgi?targetID=2719088	315	53	http://www.mirdb.org/cgi-bin/mature_mir.cgi?name=hsa-miR-26a-2-3p	CCL28	56477	C-C motif chemokine ligand 28
hsa-miR-26a-2-3p	MIMAT0004681	2719291	http://www.mirdb.org/cgi-bin/target_detail.cgi?targetID=2719291	316	53	http://www.mirdb.org/cgi-bin/mature_mir.cgi?name=hsa-miR-26a-2-3p	HOMER2	9455	homer scaffold protein 2
hsa-miR-26a-2-3p	MIMAT0004681	2719300	http://www.mirdb.org/cgi-bin/target_detail.cgi?targetID=2719300	317	53	http://www.mirdb.org/cgi-bin/mature_mir.cgi?name=hsa-miR-26a-2-3p	EYS	346007	eyes shut homolog
hsa-miR-26a-2-3p	MIMAT0004681	2719292	http://www.mirdb.org/cgi-bin/target_detail.cgi?targetID=2719292	318	53	http://www.mirdb.org/cgi-bin/mature_mir.cgi?name=hsa-miR-26a-2-3p	MYO15A	51168	myosin XVA
hsa-miR-26a-2-3p	MIMAT0004681	2719134	http://www.mirdb.org/cgi-bin/target_detail.cgi?targetID=2719134	319	53	http://www.mirdb.org/cgi-bin/mature_mir.cgi?name=hsa-miR-26a-2-3p	GRIN2A	2903	glutamate ionotropic receptor NMDA type subunit 2A
hsa-miR-26a-2-3p	MIMAT0004681	2719172	http://www.mirdb.org/cgi-bin/target_detail.cgi?targetID=2719172	320	53	http://www.mirdb.org/cgi-bin/mature_mir.cgi?name=hsa-miR-26a-2-3p	STRN	6801	striatin
hsa-miR-26a-2-3p	MIMAT0004681	2719125	http://www.mirdb.org/cgi-bin/target_detail.cgi?targetID=2719125	321	53	http://www.mirdb.org/cgi-bin/mature_mir.cgi?name=hsa-miR-26a-2-3p	POLR1D	51082	RNA polymerase I and III subunit D
hsa-miR-26a-2-3p	MIMAT0004681	2719073	http://www.mirdb.org/cgi-bin/target_detail.cgi?targetID=2719073	322	52	http://www.mirdb.org/cgi-bin/mature_mir.cgi?name=hsa-miR-26a-2-3p	MTMR1	8776	myotubularin related protein 1
hsa-miR-26a-2-3p	MIMAT0004681	2719123	http://www.mirdb.org/cgi-bin/target_detail.cgi?targetID=2719123	323	52	http://www.mirdb.org/cgi-bin/mature_mir.cgi?name=hsa-miR-26a-2-3p	FLVCR1	28982	feline leukemia virus subgroup C cellular receptor 1
hsa-miR-26a-2-3p	MIMAT0004681	2719422	http://www.mirdb.org/cgi-bin/target_detail.cgi?targetID=2719422	324	52	http://www.mirdb.org/cgi-bin/mature_mir.cgi?name=hsa-miR-26a-2-3p	CIAO1	9391	cytosolic iron-sulfur assembly component 1
hsa-miR-26a-2-3p	MIMAT0004681	2719210	http://www.mirdb.org/cgi-bin/target_detail.cgi?targetID=2719210	325	52	http://www.mirdb.org/cgi-bin/mature_mir.cgi?name=hsa-miR-26a-2-3p	SNRNP40	9410	small nuclear ribonucleoprotein U5 subunit 40
hsa-miR-26a-2-3p	MIMAT0004681	2719070	http://www.mirdb.org/cgi-bin/target_detail.cgi?targetID=2719070	326	52	http://www.mirdb.org/cgi-bin/mature_mir.cgi?name=hsa-miR-26a-2-3p	XCL1	6375	X-C motif chemokine ligand 1
hsa-miR-26a-2-3p	MIMAT0004681	2719231	http://www.mirdb.org/cgi-bin/target_detail.cgi?targetID=2719231	327	52	http://www.mirdb.org/cgi-bin/mature_mir.cgi?name=hsa-miR-26a-2-3p	ADGRG6	57211	adhesion G protein-coupled receptor G6
hsa-miR-26a-2-3p	MIMAT0004681	2719075	http://www.mirdb.org/cgi-bin/target_detail.cgi?targetID=2719075	328	52	http://www.mirdb.org/cgi-bin/mature_mir.cgi?name=hsa-miR-26a-2-3p	INSIG1	3638	insulin induced gene 1
hsa-miR-26a-2-3p	MIMAT0004681	2719215	http://www.mirdb.org/cgi-bin/target_detail.cgi?targetID=2719215	329	52	http://www.mirdb.org/cgi-bin/mature_mir.cgi?name=hsa-miR-26a-2-3p	SBSPON	157869	somatomedin B and thrombospondin type 1 domain containing
hsa-miR-26a-2-3p	MIMAT0004681	2719262	http://www.mirdb.org/cgi-bin/target_detail.cgi?targetID=2719262	330	52	http://www.mirdb.org/cgi-bin/mature_mir.cgi?name=hsa-miR-26a-2-3p	RBM12B	389677	RNA binding motif protein 12B
hsa-miR-26a-2-3p	MIMAT0004681	2719187	http://www.mirdb.org/cgi-bin/target_detail.cgi?targetID=2719187	331	52	http://www.mirdb.org/cgi-bin/mature_mir.cgi?name=hsa-miR-26a-2-3p	HEMK1	51409	HemK methyltransferase family member 1
hsa-miR-26a-2-3p	MIMAT0004681	2719385	http://www.mirdb.org/cgi-bin/target_detail.cgi?targetID=2719385	332	52	http://www.mirdb.org/cgi-bin/mature_mir.cgi?name=hsa-miR-26a-2-3p	PTPN4	5775	protein tyrosine phosphatase, non-receptor type 4
hsa-miR-26a-2-3p	MIMAT0004681	2719089	http://www.mirdb.org/cgi-bin/target_detail.cgi?targetID=2719089	333	52	http://www.mirdb.org/cgi-bin/mature_mir.cgi?name=hsa-miR-26a-2-3p	PYGO1	26108	pygopus family PHD finger 1
hsa-miR-26a-2-3p	MIMAT0004681	2719177	http://www.mirdb.org/cgi-bin/target_detail.cgi?targetID=2719177	334	52	http://www.mirdb.org/cgi-bin/mature_mir.cgi?name=hsa-miR-26a-2-3p	RRH	10692	retinal pigment epithelium-derived rhodopsin homolog
hsa-miR-26a-2-3p	MIMAT0004681	2719131	http://www.mirdb.org/cgi-bin/target_detail.cgi?targetID=2719131	335	51	http://www.mirdb.org/cgi-bin/mature_mir.cgi?name=hsa-miR-26a-2-3p	FKBP1A	2280	FKBP prolyl isomerase 1A
hsa-miR-26a-2-3p	MIMAT0004681	2719087	http://www.mirdb.org/cgi-bin/target_detail.cgi?targetID=2719087	336	51	http://www.mirdb.org/cgi-bin/mature_mir.cgi?name=hsa-miR-26a-2-3p	PIAS2	9063	protein inhibitor of activated STAT 2
hsa-miR-26a-2-3p	MIMAT0004681	2719337	http://www.mirdb.org/cgi-bin/target_detail.cgi?targetID=2719337	337	51	http://www.mirdb.org/cgi-bin/mature_mir.cgi?name=hsa-miR-26a-2-3p	RPS6KB1	6198	ribosomal protein S6 kinase B1
hsa-miR-26a-2-3p	MIMAT0004681	2719117	http://www.mirdb.org/cgi-bin/target_detail.cgi?targetID=2719117	338	51	http://www.mirdb.org/cgi-bin/mature_mir.cgi?name=hsa-miR-26a-2-3p	RNF6	6049	ring finger protein 6
hsa-miR-26a-2-3p	MIMAT0004681	2719283	http://www.mirdb.org/cgi-bin/target_detail.cgi?targetID=2719283	339	51	http://www.mirdb.org/cgi-bin/mature_mir.cgi?name=hsa-miR-26a-2-3p	ACSL4	2182	acyl-CoA synthetase long chain family member 4
hsa-miR-26a-2-3p	MIMAT0004681	2719250	http://www.mirdb.org/cgi-bin/target_detail.cgi?targetID=2719250	340	51	http://www.mirdb.org/cgi-bin/mature_mir.cgi?name=hsa-miR-26a-2-3p	GSTT2B	653689	glutathione S-transferase theta 2B (gene/pseudogene)
hsa-miR-26a-2-3p	MIMAT0004681	2719316	http://www.mirdb.org/cgi-bin/target_detail.cgi?targetID=2719316	341	51	http://www.mirdb.org/cgi-bin/mature_mir.cgi?name=hsa-miR-26a-2-3p	KREMEN1	83999	kringle containing transmembrane protein 1
hsa-miR-26a-2-3p	MIMAT0004681	2719408	http://www.mirdb.org/cgi-bin/target_detail.cgi?targetID=2719408	342	51	http://www.mirdb.org/cgi-bin/mature_mir.cgi?name=hsa-miR-26a-2-3p	COX11	1353	cytochrome c oxidase copper chaperone COX11
hsa-miR-26a-2-3p	MIMAT0004681	2719118	http://www.mirdb.org/cgi-bin/target_detail.cgi?targetID=2719118	343	51	http://www.mirdb.org/cgi-bin/mature_mir.cgi?name=hsa-miR-26a-2-3p	GAB3	139716	GRB2 associated binding protein 3
hsa-miR-26a-2-3p	MIMAT0004681	2719235	http://www.mirdb.org/cgi-bin/target_detail.cgi?targetID=2719235	344	51	http://www.mirdb.org/cgi-bin/mature_mir.cgi?name=hsa-miR-26a-2-3p	ZBTB10	65986	zinc finger and BTB domain containing 10
hsa-miR-26a-2-3p	MIMAT0004681	2719178	http://www.mirdb.org/cgi-bin/target_detail.cgi?targetID=2719178	345	51	http://www.mirdb.org/cgi-bin/mature_mir.cgi?name=hsa-miR-26a-2-3p	IL1RAPL2	26280	interleukin 1 receptor accessory protein like 2
hsa-miR-26a-2-3p	MIMAT0004681	2719309	http://www.mirdb.org/cgi-bin/target_detail.cgi?targetID=2719309	346	50	http://www.mirdb.org/cgi-bin/mature_mir.cgi?name=hsa-miR-26a-2-3p	BCL7B	9275	BCL7B, BAF complex component
hsa-miR-26a-2-3p	MIMAT0004681	2719159	http://www.mirdb.org/cgi-bin/target_detail.cgi?targetID=2719159	347	50	http://www.mirdb.org/cgi-bin/mature_mir.cgi?name=hsa-miR-26a-2-3p	MBOAT2	129642	membrane bound O-acyltransferase domain containing 2
hsa-miR-26a-2-3p	MIMAT0004681	2719285	http://www.mirdb.org/cgi-bin/target_detail.cgi?targetID=2719285	348	50	http://www.mirdb.org/cgi-bin/mature_mir.cgi?name=hsa-miR-26a-2-3p	TNRC6C	57690	trinucleotide repeat containing 6C
hsa-miR-26a-2-3p	MIMAT0004681	2719315	http://www.mirdb.org/cgi-bin/target_detail.cgi?targetID=2719315	349	50	http://www.mirdb.org/cgi-bin/mature_mir.cgi?name=hsa-miR-26a-2-3p	NF1	4763	neurofibromin 1
hsa-miR-26a-2-3p	MIMAT0004681	2719254	http://www.mirdb.org/cgi-bin/target_detail.cgi?targetID=2719254	350	50	http://www.mirdb.org/cgi-bin/mature_mir.cgi?name=hsa-miR-26a-2-3p	NRBP2	340371	nuclear receptor binding protein 2
hsa-miR-26a-2-3p	MIMAT0004681	2719362	http://www.mirdb.org/cgi-bin/target_detail.cgi?targetID=2719362	351	50	http://www.mirdb.org/cgi-bin/mature_mir.cgi?name=hsa-miR-26a-2-3p	CEP78	84131	centrosomal protein 78
hsa-miR-26a-2-3p	MIMAT0004681	2719270	http://www.mirdb.org/cgi-bin/target_detail.cgi?targetID=2719270	352	50	http://www.mirdb.org/cgi-bin/mature_mir.cgi?name=hsa-miR-26a-2-3p	ANGPT1	284	angiopoietin 1
hsa-miR-26a-2-3p	MIMAT0004681	2719119	http://www.mirdb.org/cgi-bin/target_detail.cgi?targetID=2719119	353	50	http://www.mirdb.org/cgi-bin/mature_mir.cgi?name=hsa-miR-26a-2-3p	CIP2A	57650	cell proliferation regulating inhibitor of protein phosphatase 2A
hsa-miR-26a-2-3p	MIMAT0004681	2719204	http://www.mirdb.org/cgi-bin/target_detail.cgi?targetID=2719204	354	50	http://www.mirdb.org/cgi-bin/mature_mir.cgi?name=hsa-miR-26a-2-3p	FUT9	10690	fucosyltransferase 9
hsa-miR-26a-2-3p	MIMAT0004681	2719403	http://www.mirdb.org/cgi-bin/target_detail.cgi?targetID=2719403	355	50	http://www.mirdb.org/cgi-bin/mature_mir.cgi?name=hsa-miR-26a-2-3p	INTS14	81556	integrator complex subunit 14
hsa-miR-26a-2-3p	MIMAT0004681	2719277	http://www.mirdb.org/cgi-bin/target_detail.cgi?targetID=2719277	356	50	http://www.mirdb.org/cgi-bin/mature_mir.cgi?name=hsa-miR-26a-2-3p	ZBTB1	22890	zinc finger and BTB domain containing 1
hsa-miR-26a-2-3p	MIMAT0004681	2719266	http://www.mirdb.org/cgi-bin/target_detail.cgi?targetID=2719266	357	50	http://www.mirdb.org/cgi-bin/mature_mir.cgi?name=hsa-miR-26a-2-3p	SNRK	54861	SNF related kinase
hsa-miR-26a-2-3p	MIMAT0004681	2719384	http://www.mirdb.org/cgi-bin/target_detail.cgi?targetID=2719384	358	50	http://www.mirdb.org/cgi-bin/mature_mir.cgi?name=hsa-miR-26a-2-3p	TIPRL	261726	TOR signaling pathway regulator
hsa-miR-26a-2-3p	MIMAT0004681	2719198	http://www.mirdb.org/cgi-bin/target_detail.cgi?targetID=2719198	359	50	http://www.mirdb.org/cgi-bin/mature_mir.cgi?name=hsa-miR-26a-2-3p	HDGFL3	50810	HDGF like 3
hsa-miR-26a-2-3p	MIMAT0004681	2719341	http://www.mirdb.org/cgi-bin/target_detail.cgi?targetID=2719341	360	50	http://www.mirdb.org/cgi-bin/mature_mir.cgi?name=hsa-miR-26a-2-3p	MITF	4286	melanocyte inducing transcription factor
hsa-miR-26a-2-3p	MIMAT0004681	2719380	http://www.mirdb.org/cgi-bin/target_detail.cgi?targetID=2719380	361	50	http://www.mirdb.org/cgi-bin/mature_mir.cgi?name=hsa-miR-26a-2-3p	ZBTB20	26137	zinc finger and BTB domain containing 20
hsa-miR-3128	MIMAT0014991	1206665	http://www.mirdb.org/cgi-bin/target_detail.cgi?targetID=1206665	1	99	http://www.mirdb.org/cgi-bin/mature_mir.cgi?name=hsa-miR-3128	OSTF1	26578	osteoclast stimulating factor 1
hsa-miR-3128	MIMAT0014991	1206711	http://www.mirdb.org/cgi-bin/target_detail.cgi?targetID=1206711	2	99	http://www.mirdb.org/cgi-bin/mature_mir.cgi?name=hsa-miR-3128	EGLN1	54583	egl-9 family hypoxia inducible factor 1
hsa-miR-3128	MIMAT0014991	1206897	http://www.mirdb.org/cgi-bin/target_detail.cgi?targetID=1206897	3	98	http://www.mirdb.org/cgi-bin/mature_mir.cgi?name=hsa-miR-3128	TLN2	83660	talin 2
hsa-miR-3128	MIMAT0014991	1206945	http://www.mirdb.org/cgi-bin/target_detail.cgi?targetID=1206945	4	97	http://www.mirdb.org/cgi-bin/mature_mir.cgi?name=hsa-miR-3128	KLF7	8609	Kruppel like factor 7
hsa-miR-3128	MIMAT0014991	1207013	http://www.mirdb.org/cgi-bin/target_detail.cgi?targetID=1207013	5	97	http://www.mirdb.org/cgi-bin/mature_mir.cgi?name=hsa-miR-3128	CBL	867	Cbl proto-oncogene
hsa-miR-3128	MIMAT0014991	1207227	http://www.mirdb.org/cgi-bin/target_detail.cgi?targetID=1207227	6	97	http://www.mirdb.org/cgi-bin/mature_mir.cgi?name=hsa-miR-3128	CDYL2	124359	chromodomain Y like 2
hsa-miR-3128	MIMAT0014991	1206950	http://www.mirdb.org/cgi-bin/target_detail.cgi?targetID=1206950	7	97	http://www.mirdb.org/cgi-bin/mature_mir.cgi?name=hsa-miR-3128	WWC2	80014	WW and C2 domain containing 2
hsa-miR-3128	MIMAT0014991	1206818	http://www.mirdb.org/cgi-bin/target_detail.cgi?targetID=1206818	8	96	http://www.mirdb.org/cgi-bin/mature_mir.cgi?name=hsa-miR-3128	ABRAXAS2	23172	abraxas 2, BRISC complex subunit
hsa-miR-3128	MIMAT0014991	1207073	http://www.mirdb.org/cgi-bin/target_detail.cgi?targetID=1207073	9	96	http://www.mirdb.org/cgi-bin/mature_mir.cgi?name=hsa-miR-3128	EGLN3	112399	egl-9 family hypoxia inducible factor 3
hsa-miR-3128	MIMAT0014991	1207096	http://www.mirdb.org/cgi-bin/target_detail.cgi?targetID=1207096	10	96	http://www.mirdb.org/cgi-bin/mature_mir.cgi?name=hsa-miR-3128	CCNT2	905	cyclin T2
hsa-miR-3128	MIMAT0014991	1206723	http://www.mirdb.org/cgi-bin/target_detail.cgi?targetID=1206723	11	95	http://www.mirdb.org/cgi-bin/mature_mir.cgi?name=hsa-miR-3128	NYAP1	222950	neuronal tyrosine phosphorylated phosphoinositide-3-kinase adaptor 1
hsa-miR-3128	MIMAT0014991	1206880	http://www.mirdb.org/cgi-bin/target_detail.cgi?targetID=1206880	12	95	http://www.mirdb.org/cgi-bin/mature_mir.cgi?name=hsa-miR-3128	SPTLC2	9517	serine palmitoyltransferase long chain base subunit 2
hsa-miR-3128	MIMAT0014991	1207255	http://www.mirdb.org/cgi-bin/target_detail.cgi?targetID=1207255	13	95	http://www.mirdb.org/cgi-bin/mature_mir.cgi?name=hsa-miR-3128	PHACTR2	9749	phosphatase and actin regulator 2
hsa-miR-3128	MIMAT0014991	1206792	http://www.mirdb.org/cgi-bin/target_detail.cgi?targetID=1206792	14	95	http://www.mirdb.org/cgi-bin/mature_mir.cgi?name=hsa-miR-3128	GASK1A	729085	golgi associated kinase 1A
hsa-miR-3128	MIMAT0014991	1206652	http://www.mirdb.org/cgi-bin/target_detail.cgi?targetID=1206652	15	94	http://www.mirdb.org/cgi-bin/mature_mir.cgi?name=hsa-miR-3128	SV2C	22987	synaptic vesicle glycoprotein 2C
hsa-miR-3128	MIMAT0014991	1206688	http://www.mirdb.org/cgi-bin/target_detail.cgi?targetID=1206688	16	94	http://www.mirdb.org/cgi-bin/mature_mir.cgi?name=hsa-miR-3128	COBLL1	22837	cordon-bleu WH2 repeat protein like 1
hsa-miR-3128	MIMAT0014991	1207212	http://www.mirdb.org/cgi-bin/target_detail.cgi?targetID=1207212	17	94	http://www.mirdb.org/cgi-bin/mature_mir.cgi?name=hsa-miR-3128	MED28	80306	mediator complex subunit 28
hsa-miR-3128	MIMAT0014991	1206785	http://www.mirdb.org/cgi-bin/target_detail.cgi?targetID=1206785	18	93	http://www.mirdb.org/cgi-bin/mature_mir.cgi?name=hsa-miR-3128	HTR3D	200909	5-hydroxytryptamine receptor 3D
hsa-miR-3128	MIMAT0014991	1206698	http://www.mirdb.org/cgi-bin/target_detail.cgi?targetID=1206698	19	93	http://www.mirdb.org/cgi-bin/mature_mir.cgi?name=hsa-miR-3128	MAP3K7CL	56911	MAP3K7 C-terminal like
hsa-miR-3128	MIMAT0014991	1206636	http://www.mirdb.org/cgi-bin/target_detail.cgi?targetID=1206636	20	93	http://www.mirdb.org/cgi-bin/mature_mir.cgi?name=hsa-miR-3128	RAB6B	51560	RAB6B, member RAS oncogene family
hsa-miR-3128	MIMAT0014991	1206953	http://www.mirdb.org/cgi-bin/target_detail.cgi?targetID=1206953	21	93	http://www.mirdb.org/cgi-bin/mature_mir.cgi?name=hsa-miR-3128	TEX11	56159	testis expressed 11
hsa-miR-3128	MIMAT0014991	1206920	http://www.mirdb.org/cgi-bin/target_detail.cgi?targetID=1206920	22	93	http://www.mirdb.org/cgi-bin/mature_mir.cgi?name=hsa-miR-3128	SYCP1	6847	synaptonemal complex protein 1
hsa-miR-3128	MIMAT0014991	1206681	http://www.mirdb.org/cgi-bin/target_detail.cgi?targetID=1206681	23	93	http://www.mirdb.org/cgi-bin/mature_mir.cgi?name=hsa-miR-3128	SLC30A7	148867	solute carrier family 30 member 7
hsa-miR-3128	MIMAT0014991	1207164	http://www.mirdb.org/cgi-bin/target_detail.cgi?targetID=1207164	24	93	http://www.mirdb.org/cgi-bin/mature_mir.cgi?name=hsa-miR-3128	DSC2	1824	desmocollin 2
hsa-miR-3128	MIMAT0014991	1206635	http://www.mirdb.org/cgi-bin/target_detail.cgi?targetID=1206635	25	93	http://www.mirdb.org/cgi-bin/mature_mir.cgi?name=hsa-miR-3128	MED12L	116931	mediator complex subunit 12 like
hsa-miR-3128	MIMAT0014991	1206903	http://www.mirdb.org/cgi-bin/target_detail.cgi?targetID=1206903	26	93	http://www.mirdb.org/cgi-bin/mature_mir.cgi?name=hsa-miR-3128	CNTNAP2	26047	contactin associated protein like 2
hsa-miR-3128	MIMAT0014991	1206902	http://www.mirdb.org/cgi-bin/target_detail.cgi?targetID=1206902	27	92	http://www.mirdb.org/cgi-bin/mature_mir.cgi?name=hsa-miR-3128	PPP3CB	5532	protein phosphatase 3 catalytic subunit beta
hsa-miR-3128	MIMAT0014991	1207188	http://www.mirdb.org/cgi-bin/target_detail.cgi?targetID=1207188	28	92	http://www.mirdb.org/cgi-bin/mature_mir.cgi?name=hsa-miR-3128	NOB1	28987	NIN1 (RPN12) binding protein 1 homolog
hsa-miR-3128	MIMAT0014991	1207220	http://www.mirdb.org/cgi-bin/target_detail.cgi?targetID=1207220	29	92	http://www.mirdb.org/cgi-bin/mature_mir.cgi?name=hsa-miR-3128	MIEF2	125170	mitochondrial elongation factor 2
hsa-miR-3128	MIMAT0014991	1207210	http://www.mirdb.org/cgi-bin/target_detail.cgi?targetID=1207210	30	92	http://www.mirdb.org/cgi-bin/mature_mir.cgi?name=hsa-miR-3128	RAB21	23011	RAB21, member RAS oncogene family
hsa-miR-3128	MIMAT0014991	1206678	http://www.mirdb.org/cgi-bin/target_detail.cgi?targetID=1206678	31	92	http://www.mirdb.org/cgi-bin/mature_mir.cgi?name=hsa-miR-3128	DDX5	1655	DEAD-box helicase 5
hsa-miR-3128	MIMAT0014991	1206701	http://www.mirdb.org/cgi-bin/target_detail.cgi?targetID=1206701	32	92	http://www.mirdb.org/cgi-bin/mature_mir.cgi?name=hsa-miR-3128	MSRB3	253827	methionine sulfoxide reductase B3
hsa-miR-3128	MIMAT0014991	1207103	http://www.mirdb.org/cgi-bin/target_detail.cgi?targetID=1207103	33	92	http://www.mirdb.org/cgi-bin/mature_mir.cgi?name=hsa-miR-3128	NF1	4763	neurofibromin 1
hsa-miR-3128	MIMAT0014991	1206905	http://www.mirdb.org/cgi-bin/target_detail.cgi?targetID=1206905	34	91	http://www.mirdb.org/cgi-bin/mature_mir.cgi?name=hsa-miR-3128	IGF1R	3480	insulin like growth factor 1 receptor
hsa-miR-3128	MIMAT0014991	1206718	http://www.mirdb.org/cgi-bin/target_detail.cgi?targetID=1206718	35	91	http://www.mirdb.org/cgi-bin/mature_mir.cgi?name=hsa-miR-3128	RAPGEF2	9693	Rap guanine nucleotide exchange factor 2
hsa-miR-3128	MIMAT0014991	1207145	http://www.mirdb.org/cgi-bin/target_detail.cgi?targetID=1207145	36	91	http://www.mirdb.org/cgi-bin/mature_mir.cgi?name=hsa-miR-3128	WASHC4	23325	WASH complex subunit 4
hsa-miR-3128	MIMAT0014991	1207140	http://www.mirdb.org/cgi-bin/target_detail.cgi?targetID=1207140	37	91	http://www.mirdb.org/cgi-bin/mature_mir.cgi?name=hsa-miR-3128	SGPL1	8879	sphingosine-1-phosphate lyase 1
hsa-miR-3128	MIMAT0014991	1207148	http://www.mirdb.org/cgi-bin/target_detail.cgi?targetID=1207148	38	91	http://www.mirdb.org/cgi-bin/mature_mir.cgi?name=hsa-miR-3128	KLC1	3831	kinesin light chain 1
hsa-miR-3128	MIMAT0014991	1207000	http://www.mirdb.org/cgi-bin/target_detail.cgi?targetID=1207000	39	91	http://www.mirdb.org/cgi-bin/mature_mir.cgi?name=hsa-miR-3128	ZBTB33	10009	zinc finger and BTB domain containing 33
hsa-miR-3128	MIMAT0014991	1207064	http://www.mirdb.org/cgi-bin/target_detail.cgi?targetID=1207064	40	91	http://www.mirdb.org/cgi-bin/mature_mir.cgi?name=hsa-miR-3128	PAFAH1B2	5049	platelet activating factor acetylhydrolase 1b catalytic subunit 2
hsa-miR-3128	MIMAT0014991	1206737	http://www.mirdb.org/cgi-bin/target_detail.cgi?targetID=1206737	41	91	http://www.mirdb.org/cgi-bin/mature_mir.cgi?name=hsa-miR-3128	PTPN22	26191	protein tyrosine phosphatase, non-receptor type 22
hsa-miR-3128	MIMAT0014991	1206759	http://www.mirdb.org/cgi-bin/target_detail.cgi?targetID=1206759	42	91	http://www.mirdb.org/cgi-bin/mature_mir.cgi?name=hsa-miR-3128	FAM133B	257415	family with sequence similarity 133 member B
hsa-miR-3128	MIMAT0014991	1206689	http://www.mirdb.org/cgi-bin/target_detail.cgi?targetID=1206689	43	91	http://www.mirdb.org/cgi-bin/mature_mir.cgi?name=hsa-miR-3128	GPM6B	2824	glycoprotein M6B
hsa-miR-3128	MIMAT0014991	1206863	http://www.mirdb.org/cgi-bin/target_detail.cgi?targetID=1206863	44	90	http://www.mirdb.org/cgi-bin/mature_mir.cgi?name=hsa-miR-3128	ERP27	121506	endoplasmic reticulum protein 27
hsa-miR-3128	MIMAT0014991	1206924	http://www.mirdb.org/cgi-bin/target_detail.cgi?targetID=1206924	45	90	http://www.mirdb.org/cgi-bin/mature_mir.cgi?name=hsa-miR-3128	GPD1	2819	glycerol-3-phosphate dehydrogenase 1
hsa-miR-3128	MIMAT0014991	1207086	http://www.mirdb.org/cgi-bin/target_detail.cgi?targetID=1207086	46	90	http://www.mirdb.org/cgi-bin/mature_mir.cgi?name=hsa-miR-3128	ASAP2	8853	ArfGAP with SH3 domain, ankyrin repeat and PH domain 2
hsa-miR-3128	MIMAT0014991	1206704	http://www.mirdb.org/cgi-bin/target_detail.cgi?targetID=1206704	47	90	http://www.mirdb.org/cgi-bin/mature_mir.cgi?name=hsa-miR-3128	SERINC3	10955	serine incorporator 3
hsa-miR-3128	MIMAT0014991	1206892	http://www.mirdb.org/cgi-bin/target_detail.cgi?targetID=1206892	48	90	http://www.mirdb.org/cgi-bin/mature_mir.cgi?name=hsa-miR-3128	KCNS2	3788	potassium voltage-gated channel modifier subfamily S member 2
hsa-miR-3128	MIMAT0014991	1207099	http://www.mirdb.org/cgi-bin/target_detail.cgi?targetID=1207099	49	90	http://www.mirdb.org/cgi-bin/mature_mir.cgi?name=hsa-miR-3128	CASK	8573	calcium/calmodulin dependent serine protein kinase
hsa-miR-3128	MIMAT0014991	1207230	http://www.mirdb.org/cgi-bin/target_detail.cgi?targetID=1207230	50	90	http://www.mirdb.org/cgi-bin/mature_mir.cgi?name=hsa-miR-3128	RORA	6095	RAR related orphan receptor A
hsa-miR-3128	MIMAT0014991	1206756	http://www.mirdb.org/cgi-bin/target_detail.cgi?targetID=1206756	51	90	http://www.mirdb.org/cgi-bin/mature_mir.cgi?name=hsa-miR-3128	FBXO33	254170	F-box protein 33
hsa-miR-3128	MIMAT0014991	1206642	http://www.mirdb.org/cgi-bin/target_detail.cgi?targetID=1206642	52	90	http://www.mirdb.org/cgi-bin/mature_mir.cgi?name=hsa-miR-3128	TMEM86A	144110	transmembrane protein 86A
hsa-miR-3128	MIMAT0014991	1206682	http://www.mirdb.org/cgi-bin/target_detail.cgi?targetID=1206682	53	89	http://www.mirdb.org/cgi-bin/mature_mir.cgi?name=hsa-miR-3128	CDKL5	6792	cyclin dependent kinase like 5
hsa-miR-3128	MIMAT0014991	1206719	http://www.mirdb.org/cgi-bin/target_detail.cgi?targetID=1206719	54	89	http://www.mirdb.org/cgi-bin/mature_mir.cgi?name=hsa-miR-3128	FAM126B	285172	family with sequence similarity 126 member B
hsa-miR-3128	MIMAT0014991	1207092	http://www.mirdb.org/cgi-bin/target_detail.cgi?targetID=1207092	55	89	http://www.mirdb.org/cgi-bin/mature_mir.cgi?name=hsa-miR-3128	DOK1	1796	docking protein 1
hsa-miR-3128	MIMAT0014991	1207257	http://www.mirdb.org/cgi-bin/target_detail.cgi?targetID=1207257	56	89	http://www.mirdb.org/cgi-bin/mature_mir.cgi?name=hsa-miR-3128	PTF1A	256297	pancreas associated transcription factor 1a
hsa-miR-3128	MIMAT0014991	1207011	http://www.mirdb.org/cgi-bin/target_detail.cgi?targetID=1207011	57	89	http://www.mirdb.org/cgi-bin/mature_mir.cgi?name=hsa-miR-3128	CDK12	51755	cyclin dependent kinase 12
hsa-miR-3128	MIMAT0014991	1207253	http://www.mirdb.org/cgi-bin/target_detail.cgi?targetID=1207253	58	89	http://www.mirdb.org/cgi-bin/mature_mir.cgi?name=hsa-miR-3128	ACTN2	88	actinin alpha 2
hsa-miR-3128	MIMAT0014991	1207175	http://www.mirdb.org/cgi-bin/target_detail.cgi?targetID=1207175	59	88	http://www.mirdb.org/cgi-bin/mature_mir.cgi?name=hsa-miR-3128	REPS2	9185	RALBP1 associated Eps domain containing 2
hsa-miR-3128	MIMAT0014991	1206842	http://www.mirdb.org/cgi-bin/target_detail.cgi?targetID=1206842	60	88	http://www.mirdb.org/cgi-bin/mature_mir.cgi?name=hsa-miR-3128	HIF1A	3091	hypoxia inducible factor 1 subunit alpha
hsa-miR-3128	MIMAT0014991	1207081	http://www.mirdb.org/cgi-bin/target_detail.cgi?targetID=1207081	61	88	http://www.mirdb.org/cgi-bin/mature_mir.cgi?name=hsa-miR-3128	SLC45A3	85414	solute carrier family 45 member 3
hsa-miR-3128	MIMAT0014991	1206962	http://www.mirdb.org/cgi-bin/target_detail.cgi?targetID=1206962	62	88	http://www.mirdb.org/cgi-bin/mature_mir.cgi?name=hsa-miR-3128	RAB23	51715	RAB23, member RAS oncogene family
hsa-miR-3128	MIMAT0014991	1206839	http://www.mirdb.org/cgi-bin/target_detail.cgi?targetID=1206839	63	88	http://www.mirdb.org/cgi-bin/mature_mir.cgi?name=hsa-miR-3128	ARID1A	8289	AT-rich interaction domain 1A
hsa-miR-3128	MIMAT0014991	1206878	http://www.mirdb.org/cgi-bin/target_detail.cgi?targetID=1206878	64	88	http://www.mirdb.org/cgi-bin/mature_mir.cgi?name=hsa-miR-3128	INTS7	25896	integrator complex subunit 7
hsa-miR-3128	MIMAT0014991	1206856	http://www.mirdb.org/cgi-bin/target_detail.cgi?targetID=1206856	65	88	http://www.mirdb.org/cgi-bin/mature_mir.cgi?name=hsa-miR-3128	ARRDC3	57561	arrestin domain containing 3
hsa-miR-3128	MIMAT0014991	1206734	http://www.mirdb.org/cgi-bin/target_detail.cgi?targetID=1206734	66	87	http://www.mirdb.org/cgi-bin/mature_mir.cgi?name=hsa-miR-3128	RHOXF2	84528	Rhox homeobox family member 2
hsa-miR-3128	MIMAT0014991	1207079	http://www.mirdb.org/cgi-bin/target_detail.cgi?targetID=1207079	67	87	http://www.mirdb.org/cgi-bin/mature_mir.cgi?name=hsa-miR-3128	RHOXF2B	727940	Rhox homeobox family member 2B
hsa-miR-3128	MIMAT0014991	1206929	http://www.mirdb.org/cgi-bin/target_detail.cgi?targetID=1206929	68	87	http://www.mirdb.org/cgi-bin/mature_mir.cgi?name=hsa-miR-3128	YY1	7528	YY1 transcription factor
hsa-miR-3128	MIMAT0014991	1207008	http://www.mirdb.org/cgi-bin/target_detail.cgi?targetID=1207008	69	87	http://www.mirdb.org/cgi-bin/mature_mir.cgi?name=hsa-miR-3128	FAM171A1	221061	family with sequence similarity 171 member A1
hsa-miR-3128	MIMAT0014991	1206728	http://www.mirdb.org/cgi-bin/target_detail.cgi?targetID=1206728	70	87	http://www.mirdb.org/cgi-bin/mature_mir.cgi?name=hsa-miR-3128	MAP2	4133	microtubule associated protein 2
hsa-miR-3128	MIMAT0014991	1206884	http://www.mirdb.org/cgi-bin/target_detail.cgi?targetID=1206884	71	87	http://www.mirdb.org/cgi-bin/mature_mir.cgi?name=hsa-miR-3128	MTM1	4534	myotubularin 1
hsa-miR-3128	MIMAT0014991	1206988	http://www.mirdb.org/cgi-bin/target_detail.cgi?targetID=1206988	72	87	http://www.mirdb.org/cgi-bin/mature_mir.cgi?name=hsa-miR-3128	KCTD5	54442	potassium channel tetramerization domain containing 5
hsa-miR-3128	MIMAT0014991	1206954	http://www.mirdb.org/cgi-bin/target_detail.cgi?targetID=1206954	73	87	http://www.mirdb.org/cgi-bin/mature_mir.cgi?name=hsa-miR-3128	DHFR	1719	dihydrofolate reductase
hsa-miR-3128	MIMAT0014991	1206876	http://www.mirdb.org/cgi-bin/target_detail.cgi?targetID=1206876	74	86	http://www.mirdb.org/cgi-bin/mature_mir.cgi?name=hsa-miR-3128	SLC1A1	6505	solute carrier family 1 member 1
hsa-miR-3128	MIMAT0014991	1207180	http://www.mirdb.org/cgi-bin/target_detail.cgi?targetID=1207180	75	86	http://www.mirdb.org/cgi-bin/mature_mir.cgi?name=hsa-miR-3128	EFCAB14	9813	EF-hand calcium binding domain 14
hsa-miR-3128	MIMAT0014991	1206937	http://www.mirdb.org/cgi-bin/target_detail.cgi?targetID=1206937	76	86	http://www.mirdb.org/cgi-bin/mature_mir.cgi?name=hsa-miR-3128	ATP9A	10079	ATPase phospholipid transporting 9A (putative)
hsa-miR-3128	MIMAT0014991	1206776	http://www.mirdb.org/cgi-bin/target_detail.cgi?targetID=1206776	77	86	http://www.mirdb.org/cgi-bin/mature_mir.cgi?name=hsa-miR-3128	CPPED1	55313	calcineurin like phosphoesterase domain containing 1
hsa-miR-3128	MIMAT0014991	1207028	http://www.mirdb.org/cgi-bin/target_detail.cgi?targetID=1207028	78	86	http://www.mirdb.org/cgi-bin/mature_mir.cgi?name=hsa-miR-3128	PDLIM4	8572	PDZ and LIM domain 4
hsa-miR-3128	MIMAT0014991	1206835	http://www.mirdb.org/cgi-bin/target_detail.cgi?targetID=1206835	79	86	http://www.mirdb.org/cgi-bin/mature_mir.cgi?name=hsa-miR-3128	GNAI1	2770	G protein subunit alpha i1
hsa-miR-3128	MIMAT0014991	1207245	http://www.mirdb.org/cgi-bin/target_detail.cgi?targetID=1207245	80	86	http://www.mirdb.org/cgi-bin/mature_mir.cgi?name=hsa-miR-3128	DESI2	51029	desumoylating isopeptidase 2
hsa-miR-3128	MIMAT0014991	1207177	http://www.mirdb.org/cgi-bin/target_detail.cgi?targetID=1207177	81	86	http://www.mirdb.org/cgi-bin/mature_mir.cgi?name=hsa-miR-3128	PTPRG	5793	protein tyrosine phosphatase, receptor type G
hsa-miR-3128	MIMAT0014991	1207251	http://www.mirdb.org/cgi-bin/target_detail.cgi?targetID=1207251	82	86	http://www.mirdb.org/cgi-bin/mature_mir.cgi?name=hsa-miR-3128	C1QTNF9	338872	C1q and TNF related 9
hsa-miR-3128	MIMAT0014991	1207015	http://www.mirdb.org/cgi-bin/target_detail.cgi?targetID=1207015	83	86	http://www.mirdb.org/cgi-bin/mature_mir.cgi?name=hsa-miR-3128	NOS1	4842	nitric oxide synthase 1
hsa-miR-3128	MIMAT0014991	1206928	http://www.mirdb.org/cgi-bin/target_detail.cgi?targetID=1206928	84	85	http://www.mirdb.org/cgi-bin/mature_mir.cgi?name=hsa-miR-3128	RIOK3	8780	RIO kinase 3
hsa-miR-3128	MIMAT0014991	1207221	http://www.mirdb.org/cgi-bin/target_detail.cgi?targetID=1207221	85	85	http://www.mirdb.org/cgi-bin/mature_mir.cgi?name=hsa-miR-3128	DUSP22	56940	dual specificity phosphatase 22
hsa-miR-3128	MIMAT0014991	1206675	http://www.mirdb.org/cgi-bin/target_detail.cgi?targetID=1206675	86	85	http://www.mirdb.org/cgi-bin/mature_mir.cgi?name=hsa-miR-3128	PAX7	5081	paired box 7
hsa-miR-3128	MIMAT0014991	1207203	http://www.mirdb.org/cgi-bin/target_detail.cgi?targetID=1207203	87	85	http://www.mirdb.org/cgi-bin/mature_mir.cgi?name=hsa-miR-3128	NPAS3	64067	neuronal PAS domain protein 3
hsa-miR-3128	MIMAT0014991	1206907	http://www.mirdb.org/cgi-bin/target_detail.cgi?targetID=1206907	88	85	http://www.mirdb.org/cgi-bin/mature_mir.cgi?name=hsa-miR-3128	NFATC2IP	84901	nuclear factor of activated T cells 2 interacting protein
hsa-miR-3128	MIMAT0014991	1206991	http://www.mirdb.org/cgi-bin/target_detail.cgi?targetID=1206991	89	85	http://www.mirdb.org/cgi-bin/mature_mir.cgi?name=hsa-miR-3128	GPD2	2820	glycerol-3-phosphate dehydrogenase 2
hsa-miR-3128	MIMAT0014991	1207125	http://www.mirdb.org/cgi-bin/target_detail.cgi?targetID=1207125	90	85	http://www.mirdb.org/cgi-bin/mature_mir.cgi?name=hsa-miR-3128	FOXJ3	22887	forkhead box J3
hsa-miR-3128	MIMAT0014991	1206713	http://www.mirdb.org/cgi-bin/target_detail.cgi?targetID=1206713	91	85	http://www.mirdb.org/cgi-bin/mature_mir.cgi?name=hsa-miR-3128	ANAPC7	51434	anaphase promoting complex subunit 7
hsa-miR-3128	MIMAT0014991	1206936	http://www.mirdb.org/cgi-bin/target_detail.cgi?targetID=1206936	92	85	http://www.mirdb.org/cgi-bin/mature_mir.cgi?name=hsa-miR-3128	KATNBL1	79768	katanin regulatory subunit B1 like 1
hsa-miR-3128	MIMAT0014991	1207101	http://www.mirdb.org/cgi-bin/target_detail.cgi?targetID=1207101	93	85	http://www.mirdb.org/cgi-bin/mature_mir.cgi?name=hsa-miR-3128	HNRNPH3	3189	heterogeneous nuclear ribonucleoprotein H3
hsa-miR-3128	MIMAT0014991	1207078	http://www.mirdb.org/cgi-bin/target_detail.cgi?targetID=1207078	94	85	http://www.mirdb.org/cgi-bin/mature_mir.cgi?name=hsa-miR-3128	WRNIP1	56897	Werner helicase interacting protein 1
hsa-miR-3128	MIMAT0014991	1206921	http://www.mirdb.org/cgi-bin/target_detail.cgi?targetID=1206921	95	84	http://www.mirdb.org/cgi-bin/mature_mir.cgi?name=hsa-miR-3128	CUX1	1523	cut like homeobox 1
hsa-miR-3128	MIMAT0014991	1206998	http://www.mirdb.org/cgi-bin/target_detail.cgi?targetID=1206998	96	84	http://www.mirdb.org/cgi-bin/mature_mir.cgi?name=hsa-miR-3128	BBX	56987	BBX, HMG-box containing
hsa-miR-3128	MIMAT0014991	1206840	http://www.mirdb.org/cgi-bin/target_detail.cgi?targetID=1206840	97	84	http://www.mirdb.org/cgi-bin/mature_mir.cgi?name=hsa-miR-3128	ANTXR1	84168	ANTXR cell adhesion molecule 1
hsa-miR-3128	MIMAT0014991	1207097	http://www.mirdb.org/cgi-bin/target_detail.cgi?targetID=1207097	98	84	http://www.mirdb.org/cgi-bin/mature_mir.cgi?name=hsa-miR-3128	SRPK1	6732	SRSF protein kinase 1
hsa-miR-3128	MIMAT0014991	1207108	http://www.mirdb.org/cgi-bin/target_detail.cgi?targetID=1207108	99	84	http://www.mirdb.org/cgi-bin/mature_mir.cgi?name=hsa-miR-3128	USP27X	389856	ubiquitin specific peptidase 27 X-linked
hsa-miR-3128	MIMAT0014991	1207040	http://www.mirdb.org/cgi-bin/target_detail.cgi?targetID=1207040	100	84	http://www.mirdb.org/cgi-bin/mature_mir.cgi?name=hsa-miR-3128	SERTAD4	56256	SERTA domain containing 4
hsa-miR-3128	MIMAT0014991	1206631	http://www.mirdb.org/cgi-bin/target_detail.cgi?targetID=1206631	101	84	http://www.mirdb.org/cgi-bin/mature_mir.cgi?name=hsa-miR-3128	FAM133A	286499	family with sequence similarity 133 member A
hsa-miR-3128	MIMAT0014991	1206729	http://www.mirdb.org/cgi-bin/target_detail.cgi?targetID=1206729	102	83	http://www.mirdb.org/cgi-bin/mature_mir.cgi?name=hsa-miR-3128	CCDC25	55246	coiled-coil domain containing 25
hsa-miR-3128	MIMAT0014991	1207187	http://www.mirdb.org/cgi-bin/target_detail.cgi?targetID=1207187	103	83	http://www.mirdb.org/cgi-bin/mature_mir.cgi?name=hsa-miR-3128	BRWD1	54014	bromodomain and WD repeat domain containing 1
[truncated: 6,385 more rows]

## Sheet: mirdbV6filtered
miRNAname	targetGene	targetScore
hsa-miR-126-5p	HSPB8	100
hsa-miR-126-5p	PDE7B	100
hsa-miR-126-5p	FBXO6	100
hsa-miR-126-5p	TRMT9B	100
hsa-miR-126-5p	TNFAIP8L3	100
hsa-miR-126-5p	HOXB6	100
[truncated: 4,247 more rows]

## Sheet: TaregetScan7.1
mirbase21	matuAcc	targetGene	representativeTranscript	geneName	LinkToSitesInUTRs	cumulativeWeightedContext++Score	totalContext++Score	aggregatePCT
[truncated: 28,044 more rows]

[truncated: 3 more sheets: TaregetScan7.1filtered, TargetSummary, Intersection]
