# Supplementary material for: Altered microRNA Transcriptome in Cultured Human Liver Cells upon Infection with Ebola Virus
Source: Int J Mol Sci. 2021 Apr 6;22(7):3792. doi: 10.3390/ijms22073792 (PMC8038836; doi:10.3390/ijms22073792)
Supplement: Supplementary file 1 [file ijms-22-03792-s001.zip › Supplementary_File/B_ miRNA_Targets_Prediction/Reston-96h-Huh7_vs_Control-96h-Huh7_down.mature_mirna/TargetSummary.xlsx]

## Sheet: mirdbV6
miRNAname	matuAcc	targetID	targetDetails	targetRank	targetScore	miRNAdetails	geneSymbol	geneID	Gene_Description
hsa-miR-1303	MIMAT0005891	1447675	http://www.mirdb.org/cgi-bin/target_detail.cgi?targetID=1447675	1	100	http://www.mirdb.org/cgi-bin/mature_mir.cgi?name=hsa-miR-1303	OGFRL1	79627	opioid growth factor receptor like 1
hsa-miR-1303	MIMAT0005891	1447320	http://www.mirdb.org/cgi-bin/target_detail.cgi?targetID=1447320	2	99	http://www.mirdb.org/cgi-bin/mature_mir.cgi?name=hsa-miR-1303	TMEM108	66000	transmembrane protein 108
hsa-miR-1303	MIMAT0005891	1447761	http://www.mirdb.org/cgi-bin/target_detail.cgi?targetID=1447761	3	99	http://www.mirdb.org/cgi-bin/mature_mir.cgi?name=hsa-miR-1303	TASOR	23272	transcription activation suppressor
hsa-miR-1303	MIMAT0005891	1447224	http://www.mirdb.org/cgi-bin/target_detail.cgi?targetID=1447224	4	98	http://www.mirdb.org/cgi-bin/mature_mir.cgi?name=hsa-miR-1303	AGMO	392636	alkylglycerol monooxygenase
hsa-miR-1303	MIMAT0005891	1447590	http://www.mirdb.org/cgi-bin/target_detail.cgi?targetID=1447590	5	98	http://www.mirdb.org/cgi-bin/mature_mir.cgi?name=hsa-miR-1303	SLC35G1	159371	solute carrier family 35 member G1
hsa-miR-1303	MIMAT0005891	1447750	http://www.mirdb.org/cgi-bin/target_detail.cgi?targetID=1447750	6	98	http://www.mirdb.org/cgi-bin/mature_mir.cgi?name=hsa-miR-1303	RSBN1	54665	round spermatid basic protein 1
hsa-miR-1303	MIMAT0005891	1447177	http://www.mirdb.org/cgi-bin/target_detail.cgi?targetID=1447177	7	97	http://www.mirdb.org/cgi-bin/mature_mir.cgi?name=hsa-miR-1303	AVL9	23080	AVL9 cell migration associated
hsa-miR-1303	MIMAT0005891	1447727	http://www.mirdb.org/cgi-bin/target_detail.cgi?targetID=1447727	8	97	http://www.mirdb.org/cgi-bin/mature_mir.cgi?name=hsa-miR-1303	TMEM151B	441151	transmembrane protein 151B
hsa-miR-1303	MIMAT0005891	1447552	http://www.mirdb.org/cgi-bin/target_detail.cgi?targetID=1447552	9	97	http://www.mirdb.org/cgi-bin/mature_mir.cgi?name=hsa-miR-1303	EXOC6B	23233	exocyst complex component 6B
hsa-miR-1303	MIMAT0005891	1447688	http://www.mirdb.org/cgi-bin/target_detail.cgi?targetID=1447688	10	97	http://www.mirdb.org/cgi-bin/mature_mir.cgi?name=hsa-miR-1303	NR3C1	2908	nuclear receptor subfamily 3 group C member 1
hsa-miR-1303	MIMAT0005891	1447395	http://www.mirdb.org/cgi-bin/target_detail.cgi?targetID=1447395	11	96	http://www.mirdb.org/cgi-bin/mature_mir.cgi?name=hsa-miR-1303	ZNF69	7620	zinc finger protein 69
hsa-miR-1303	MIMAT0005891	1447633	http://www.mirdb.org/cgi-bin/target_detail.cgi?targetID=1447633	12	96	http://www.mirdb.org/cgi-bin/mature_mir.cgi?name=hsa-miR-1303	SAMD12	401474	sterile alpha motif domain containing 12
hsa-miR-1303	MIMAT0005891	1447641	http://www.mirdb.org/cgi-bin/target_detail.cgi?targetID=1447641	13	96	http://www.mirdb.org/cgi-bin/mature_mir.cgi?name=hsa-miR-1303	TRIM33	51592	tripartite motif containing 33
hsa-miR-1303	MIMAT0005891	1447774	http://www.mirdb.org/cgi-bin/target_detail.cgi?targetID=1447774	14	96	http://www.mirdb.org/cgi-bin/mature_mir.cgi?name=hsa-miR-1303	FRS2	10818	fibroblast growth factor receptor substrate 2
hsa-miR-1303	MIMAT0005891	1447714	http://www.mirdb.org/cgi-bin/target_detail.cgi?targetID=1447714	15	96	http://www.mirdb.org/cgi-bin/mature_mir.cgi?name=hsa-miR-1303	ACTL6A	86	actin like 6A
hsa-miR-1303	MIMAT0005891	1447268	http://www.mirdb.org/cgi-bin/target_detail.cgi?targetID=1447268	16	96	http://www.mirdb.org/cgi-bin/mature_mir.cgi?name=hsa-miR-1303	FAM131A	131408	family with sequence similarity 131 member A
hsa-miR-1303	MIMAT0005891	1447791	http://www.mirdb.org/cgi-bin/target_detail.cgi?targetID=1447791	17	96	http://www.mirdb.org/cgi-bin/mature_mir.cgi?name=hsa-miR-1303	SETD7	80854	SET domain containing 7, histone lysine methyltransferase
hsa-miR-1303	MIMAT0005891	1447630	http://www.mirdb.org/cgi-bin/target_detail.cgi?targetID=1447630	18	95	http://www.mirdb.org/cgi-bin/mature_mir.cgi?name=hsa-miR-1303	YWHAZ	7534	tyrosine 3-monooxygenase/tryptophan 5-monooxygenase activation protein zeta
hsa-miR-1303	MIMAT0005891	1447452	http://www.mirdb.org/cgi-bin/target_detail.cgi?targetID=1447452	19	95	http://www.mirdb.org/cgi-bin/mature_mir.cgi?name=hsa-miR-1303	PDIA3	2923	protein disulfide isomerase family A member 3
hsa-miR-1303	MIMAT0005891	1447243	http://www.mirdb.org/cgi-bin/target_detail.cgi?targetID=1447243	20	95	http://www.mirdb.org/cgi-bin/mature_mir.cgi?name=hsa-miR-1303	ANKDD1A	348094	ankyrin repeat and death domain containing 1A
hsa-miR-1303	MIMAT0005891	1447723	http://www.mirdb.org/cgi-bin/target_detail.cgi?targetID=1447723	21	95	http://www.mirdb.org/cgi-bin/mature_mir.cgi?name=hsa-miR-1303	RIC8B	55188	RIC8 guanine nucleotide exchange factor B
hsa-miR-1303	MIMAT0005891	1447386	http://www.mirdb.org/cgi-bin/target_detail.cgi?targetID=1447386	22	95	http://www.mirdb.org/cgi-bin/mature_mir.cgi?name=hsa-miR-1303	PSEN1	5663	presenilin 1
hsa-miR-1303	MIMAT0005891	1447394	http://www.mirdb.org/cgi-bin/target_detail.cgi?targetID=1447394	23	95	http://www.mirdb.org/cgi-bin/mature_mir.cgi?name=hsa-miR-1303	TG	7038	thyroglobulin
hsa-miR-1303	MIMAT0005891	1447525	http://www.mirdb.org/cgi-bin/target_detail.cgi?targetID=1447525	24	95	http://www.mirdb.org/cgi-bin/mature_mir.cgi?name=hsa-miR-1303	FBXL17	64839	F-box and leucine rich repeat protein 17
hsa-miR-1303	MIMAT0005891	1447211	http://www.mirdb.org/cgi-bin/target_detail.cgi?targetID=1447211	25	94	http://www.mirdb.org/cgi-bin/mature_mir.cgi?name=hsa-miR-1303	DTNB	1838	dystrobrevin beta
hsa-miR-1303	MIMAT0005891	1447808	http://www.mirdb.org/cgi-bin/target_detail.cgi?targetID=1447808	26	94	http://www.mirdb.org/cgi-bin/mature_mir.cgi?name=hsa-miR-1303	FAM81A	145773	family with sequence similarity 81 member A
hsa-miR-1303	MIMAT0005891	1447747	http://www.mirdb.org/cgi-bin/target_detail.cgi?targetID=1447747	27	94	http://www.mirdb.org/cgi-bin/mature_mir.cgi?name=hsa-miR-1303	SHQ1	55164	SHQ1, H/ACA ribonucleoprotein assembly factor
hsa-miR-1303	MIMAT0005891	1447845	http://www.mirdb.org/cgi-bin/target_detail.cgi?targetID=1447845	28	94	http://www.mirdb.org/cgi-bin/mature_mir.cgi?name=hsa-miR-1303	TNRC6B	23112	trinucleotide repeat containing 6B
hsa-miR-1303	MIMAT0005891	1447491	http://www.mirdb.org/cgi-bin/target_detail.cgi?targetID=1447491	29	94	http://www.mirdb.org/cgi-bin/mature_mir.cgi?name=hsa-miR-1303	DCDC1	341019	doublecortin domain containing 1
hsa-miR-1303	MIMAT0005891	1447538	http://www.mirdb.org/cgi-bin/target_detail.cgi?targetID=1447538	30	94	http://www.mirdb.org/cgi-bin/mature_mir.cgi?name=hsa-miR-1303	PATZ1	23598	POZ/BTB and AT hook containing zinc finger 1
hsa-miR-1303	MIMAT0005891	1447549	http://www.mirdb.org/cgi-bin/target_detail.cgi?targetID=1447549	31	94	http://www.mirdb.org/cgi-bin/mature_mir.cgi?name=hsa-miR-1303	VWC2	375567	von Willebrand factor C domain containing 2
hsa-miR-1303	MIMAT0005891	1447490	http://www.mirdb.org/cgi-bin/target_detail.cgi?targetID=1447490	32	94	http://www.mirdb.org/cgi-bin/mature_mir.cgi?name=hsa-miR-1303	THSD7A	221981	thrombospondin type 1 domain containing 7A
hsa-miR-1303	MIMAT0005891	1447436	http://www.mirdb.org/cgi-bin/target_detail.cgi?targetID=1447436	33	94	http://www.mirdb.org/cgi-bin/mature_mir.cgi?name=hsa-miR-1303	OTOF	9381	otoferlin
hsa-miR-1303	MIMAT0005891	1447151	http://www.mirdb.org/cgi-bin/target_detail.cgi?targetID=1447151	34	94	http://www.mirdb.org/cgi-bin/mature_mir.cgi?name=hsa-miR-1303	SLC35E3	55508	solute carrier family 35 member E3
hsa-miR-1303	MIMAT0005891	1447851	http://www.mirdb.org/cgi-bin/target_detail.cgi?targetID=1447851	35	94	http://www.mirdb.org/cgi-bin/mature_mir.cgi?name=hsa-miR-1303	SGCB	6443	sarcoglycan beta
hsa-miR-1303	MIMAT0005891	1447762	http://www.mirdb.org/cgi-bin/target_detail.cgi?targetID=1447762	36	93	http://www.mirdb.org/cgi-bin/mature_mir.cgi?name=hsa-miR-1303	CLIC6	54102	chloride intracellular channel 6
hsa-miR-1303	MIMAT0005891	1447297	http://www.mirdb.org/cgi-bin/target_detail.cgi?targetID=1447297	37	93	http://www.mirdb.org/cgi-bin/mature_mir.cgi?name=hsa-miR-1303	NR2C1	7181	nuclear receptor subfamily 2 group C member 1
hsa-miR-1303	MIMAT0005891	1447285	http://www.mirdb.org/cgi-bin/target_detail.cgi?targetID=1447285	38	93	http://www.mirdb.org/cgi-bin/mature_mir.cgi?name=hsa-miR-1303	BAG2	9532	BCL2 associated athanogene 2
hsa-miR-1303	MIMAT0005891	1447381	http://www.mirdb.org/cgi-bin/target_detail.cgi?targetID=1447381	39	93	http://www.mirdb.org/cgi-bin/mature_mir.cgi?name=hsa-miR-1303	MAX	4149	MYC associated factor X
hsa-miR-1303	MIMAT0005891	1447298	http://www.mirdb.org/cgi-bin/target_detail.cgi?targetID=1447298	40	93	http://www.mirdb.org/cgi-bin/mature_mir.cgi?name=hsa-miR-1303	PRRC2C	23215	proline rich coiled-coil 2C
hsa-miR-1303	MIMAT0005891	1447503	http://www.mirdb.org/cgi-bin/target_detail.cgi?targetID=1447503	41	93	http://www.mirdb.org/cgi-bin/mature_mir.cgi?name=hsa-miR-1303	KCTD12	115207	potassium channel tetramerization domain containing 12
hsa-miR-1303	MIMAT0005891	1447263	http://www.mirdb.org/cgi-bin/target_detail.cgi?targetID=1447263	42	93	http://www.mirdb.org/cgi-bin/mature_mir.cgi?name=hsa-miR-1303	TET1	80312	tet methylcytosine dioxygenase 1
hsa-miR-1303	MIMAT0005891	1447551	http://www.mirdb.org/cgi-bin/target_detail.cgi?targetID=1447551	43	93	http://www.mirdb.org/cgi-bin/mature_mir.cgi?name=hsa-miR-1303	TRNT1	51095	tRNA nucleotidyl transferase 1
hsa-miR-1303	MIMAT0005891	1447214	http://www.mirdb.org/cgi-bin/target_detail.cgi?targetID=1447214	44	93	http://www.mirdb.org/cgi-bin/mature_mir.cgi?name=hsa-miR-1303	ZBTB41	360023	zinc finger and BTB domain containing 41
hsa-miR-1303	MIMAT0005891	1447647	http://www.mirdb.org/cgi-bin/target_detail.cgi?targetID=1447647	45	93	http://www.mirdb.org/cgi-bin/mature_mir.cgi?name=hsa-miR-1303	MYLK	4638	myosin light chain kinase
hsa-miR-1303	MIMAT0005891	1447343	http://www.mirdb.org/cgi-bin/target_detail.cgi?targetID=1447343	46	93	http://www.mirdb.org/cgi-bin/mature_mir.cgi?name=hsa-miR-1303	NR4A3	8013	nuclear receptor subfamily 4 group A member 3
hsa-miR-1303	MIMAT0005891	1447768	http://www.mirdb.org/cgi-bin/target_detail.cgi?targetID=1447768	47	93	http://www.mirdb.org/cgi-bin/mature_mir.cgi?name=hsa-miR-1303	UBXN2B	137886	UBX domain protein 2B
hsa-miR-1303	MIMAT0005891	1447522	http://www.mirdb.org/cgi-bin/target_detail.cgi?targetID=1447522	48	92	http://www.mirdb.org/cgi-bin/mature_mir.cgi?name=hsa-miR-1303	ATG3	64422	autophagy related 3
hsa-miR-1303	MIMAT0005891	1447921	http://www.mirdb.org/cgi-bin/target_detail.cgi?targetID=1447921	49	92	http://www.mirdb.org/cgi-bin/mature_mir.cgi?name=hsa-miR-1303	STATH	6779	statherin
hsa-miR-1303	MIMAT0005891	1447702	http://www.mirdb.org/cgi-bin/target_detail.cgi?targetID=1447702	50	92	http://www.mirdb.org/cgi-bin/mature_mir.cgi?name=hsa-miR-1303	RNF152	220441	ring finger protein 152
hsa-miR-1303	MIMAT0005891	1447897	http://www.mirdb.org/cgi-bin/target_detail.cgi?targetID=1447897	51	92	http://www.mirdb.org/cgi-bin/mature_mir.cgi?name=hsa-miR-1303	PLCB4	5332	phospholipase C beta 4
hsa-miR-1303	MIMAT0005891	1447814	http://www.mirdb.org/cgi-bin/target_detail.cgi?targetID=1447814	52	92	http://www.mirdb.org/cgi-bin/mature_mir.cgi?name=hsa-miR-1303	ALG10B	144245	ALG10B, alpha-1,2-glucosyltransferase
hsa-miR-1303	MIMAT0005891	1447699	http://www.mirdb.org/cgi-bin/target_detail.cgi?targetID=1447699	53	92	http://www.mirdb.org/cgi-bin/mature_mir.cgi?name=hsa-miR-1303	MCOLN2	255231	mucolipin 2
hsa-miR-1303	MIMAT0005891	1447684	http://www.mirdb.org/cgi-bin/target_detail.cgi?targetID=1447684	54	92	http://www.mirdb.org/cgi-bin/mature_mir.cgi?name=hsa-miR-1303	PTCH1	5727	patched 1
hsa-miR-1303	MIMAT0005891	1447206	http://www.mirdb.org/cgi-bin/target_detail.cgi?targetID=1447206	55	92	http://www.mirdb.org/cgi-bin/mature_mir.cgi?name=hsa-miR-1303	ZNF644	84146	zinc finger protein 644
hsa-miR-1303	MIMAT0005891	1447422	http://www.mirdb.org/cgi-bin/target_detail.cgi?targetID=1447422	56	92	http://www.mirdb.org/cgi-bin/mature_mir.cgi?name=hsa-miR-1303	EVI2A	2123	ecotropic viral integration site 2A
hsa-miR-1303	MIMAT0005891	1447290	http://www.mirdb.org/cgi-bin/target_detail.cgi?targetID=1447290	57	91	http://www.mirdb.org/cgi-bin/mature_mir.cgi?name=hsa-miR-1303	ASF1A	25842	anti-silencing function 1A histone chaperone
hsa-miR-1303	MIMAT0005891	1447665	http://www.mirdb.org/cgi-bin/target_detail.cgi?targetID=1447665	58	91	http://www.mirdb.org/cgi-bin/mature_mir.cgi?name=hsa-miR-1303	SGIP1	84251	SH3 domain GRB2 like endophilin interacting protein 1
hsa-miR-1303	MIMAT0005891	1447919	http://www.mirdb.org/cgi-bin/target_detail.cgi?targetID=1447919	59	91	http://www.mirdb.org/cgi-bin/mature_mir.cgi?name=hsa-miR-1303	GALNT13	114805	polypeptide N-acetylgalactosaminyltransferase 13
hsa-miR-1303	MIMAT0005891	1447711	http://www.mirdb.org/cgi-bin/target_detail.cgi?targetID=1447711	60	91	http://www.mirdb.org/cgi-bin/mature_mir.cgi?name=hsa-miR-1303	SNX31	169166	sorting nexin 31
hsa-miR-1303	MIMAT0005891	1447541	http://www.mirdb.org/cgi-bin/target_detail.cgi?targetID=1447541	61	91	http://www.mirdb.org/cgi-bin/mature_mir.cgi?name=hsa-miR-1303	AGTR1	185	angiotensin II receptor type 1
hsa-miR-1303	MIMAT0005891	1447403	http://www.mirdb.org/cgi-bin/target_detail.cgi?targetID=1447403	62	91	http://www.mirdb.org/cgi-bin/mature_mir.cgi?name=hsa-miR-1303	COBL	23242	cordon-bleu WH2 repeat protein
hsa-miR-1303	MIMAT0005891	1447459	http://www.mirdb.org/cgi-bin/target_detail.cgi?targetID=1447459	63	91	http://www.mirdb.org/cgi-bin/mature_mir.cgi?name=hsa-miR-1303	POLR2F	5435	RNA polymerase II subunit F
hsa-miR-1303	MIMAT0005891	1447469	http://www.mirdb.org/cgi-bin/target_detail.cgi?targetID=1447469	64	91	http://www.mirdb.org/cgi-bin/mature_mir.cgi?name=hsa-miR-1303	MLLT3	4300	MLLT3, super elongation complex subunit
hsa-miR-1303	MIMAT0005891	1447796	http://www.mirdb.org/cgi-bin/target_detail.cgi?targetID=1447796	65	91	http://www.mirdb.org/cgi-bin/mature_mir.cgi?name=hsa-miR-1303	CLDN18	51208	claudin 18
hsa-miR-1303	MIMAT0005891	1447646	http://www.mirdb.org/cgi-bin/target_detail.cgi?targetID=1447646	66	91	http://www.mirdb.org/cgi-bin/mature_mir.cgi?name=hsa-miR-1303	RBM28	55131	RNA binding motif protein 28
hsa-miR-1303	MIMAT0005891	1447229	http://www.mirdb.org/cgi-bin/target_detail.cgi?targetID=1447229	67	91	http://www.mirdb.org/cgi-bin/mature_mir.cgi?name=hsa-miR-1303	BCL11A	53335	BCL11A, BAF complex component
hsa-miR-1303	MIMAT0005891	1447746	http://www.mirdb.org/cgi-bin/target_detail.cgi?targetID=1447746	68	91	http://www.mirdb.org/cgi-bin/mature_mir.cgi?name=hsa-miR-1303	CCDC148	130940	coiled-coil domain containing 148
hsa-miR-1303	MIMAT0005891	1447167	http://www.mirdb.org/cgi-bin/target_detail.cgi?targetID=1447167	69	91	http://www.mirdb.org/cgi-bin/mature_mir.cgi?name=hsa-miR-1303	ZMAT1	84460	zinc finger matrin-type 1
hsa-miR-1303	MIMAT0005891	1447596	http://www.mirdb.org/cgi-bin/target_detail.cgi?targetID=1447596	70	91	http://www.mirdb.org/cgi-bin/mature_mir.cgi?name=hsa-miR-1303	DOP1B	9980	DOP1 leucine zipper like protein B
hsa-miR-1303	MIMAT0005891	1447518	http://www.mirdb.org/cgi-bin/target_detail.cgi?targetID=1447518	71	90	http://www.mirdb.org/cgi-bin/mature_mir.cgi?name=hsa-miR-1303	EPHX4	253152	epoxide hydrolase 4
hsa-miR-1303	MIMAT0005891	1447260	http://www.mirdb.org/cgi-bin/target_detail.cgi?targetID=1447260	72	90	http://www.mirdb.org/cgi-bin/mature_mir.cgi?name=hsa-miR-1303	PPP3CA	5530	protein phosphatase 3 catalytic subunit alpha
hsa-miR-1303	MIMAT0005891	1447598	http://www.mirdb.org/cgi-bin/target_detail.cgi?targetID=1447598	73	90	http://www.mirdb.org/cgi-bin/mature_mir.cgi?name=hsa-miR-1303	ANAPC16	119504	anaphase promoting complex subunit 16
hsa-miR-1303	MIMAT0005891	1447487	http://www.mirdb.org/cgi-bin/target_detail.cgi?targetID=1447487	74	90	http://www.mirdb.org/cgi-bin/mature_mir.cgi?name=hsa-miR-1303	SNX2	6643	sorting nexin 2
hsa-miR-1303	MIMAT0005891	1447616	http://www.mirdb.org/cgi-bin/target_detail.cgi?targetID=1447616	75	90	http://www.mirdb.org/cgi-bin/mature_mir.cgi?name=hsa-miR-1303	ATRX	546	ATRX, chromatin remodeler
hsa-miR-1303	MIMAT0005891	1447157	http://www.mirdb.org/cgi-bin/target_detail.cgi?targetID=1447157	76	90	http://www.mirdb.org/cgi-bin/mature_mir.cgi?name=hsa-miR-1303	PSMD7	5713	proteasome 26S subunit, non-ATPase 7
hsa-miR-1303	MIMAT0005891	1447223	http://www.mirdb.org/cgi-bin/target_detail.cgi?targetID=1447223	77	90	http://www.mirdb.org/cgi-bin/mature_mir.cgi?name=hsa-miR-1303	TCF12	6938	transcription factor 12
hsa-miR-1303	MIMAT0005891	1447477	http://www.mirdb.org/cgi-bin/target_detail.cgi?targetID=1447477	78	90	http://www.mirdb.org/cgi-bin/mature_mir.cgi?name=hsa-miR-1303	SEC24A	10802	SEC24 homolog A, COPII coat complex component
hsa-miR-1303	MIMAT0005891	1447689	http://www.mirdb.org/cgi-bin/target_detail.cgi?targetID=1447689	79	90	http://www.mirdb.org/cgi-bin/mature_mir.cgi?name=hsa-miR-1303	TCERG1	10915	transcription elongation regulator 1
hsa-miR-1303	MIMAT0005891	1447396	http://www.mirdb.org/cgi-bin/target_detail.cgi?targetID=1447396	80	90	http://www.mirdb.org/cgi-bin/mature_mir.cgi?name=hsa-miR-1303	CD46	4179	CD46 molecule
hsa-miR-1303	MIMAT0005891	1447387	http://www.mirdb.org/cgi-bin/target_detail.cgi?targetID=1447387	81	90	http://www.mirdb.org/cgi-bin/mature_mir.cgi?name=hsa-miR-1303	ZNRF2	223082	zinc and ring finger 2
hsa-miR-1303	MIMAT0005891	1447932	http://www.mirdb.org/cgi-bin/target_detail.cgi?targetID=1447932	82	90	http://www.mirdb.org/cgi-bin/mature_mir.cgi?name=hsa-miR-1303	PDGFD	80310	platelet derived growth factor D
hsa-miR-1303	MIMAT0005891	1447416	http://www.mirdb.org/cgi-bin/target_detail.cgi?targetID=1447416	83	90	http://www.mirdb.org/cgi-bin/mature_mir.cgi?name=hsa-miR-1303	CSNK1G3	1456	casein kinase 1 gamma 3
hsa-miR-1303	MIMAT0005891	1447327	http://www.mirdb.org/cgi-bin/target_detail.cgi?targetID=1447327	84	90	http://www.mirdb.org/cgi-bin/mature_mir.cgi?name=hsa-miR-1303	BACH1	571	BTB domain and CNC homolog 1
hsa-miR-1303	MIMAT0005891	1447124	http://www.mirdb.org/cgi-bin/target_detail.cgi?targetID=1447124	85	90	http://www.mirdb.org/cgi-bin/mature_mir.cgi?name=hsa-miR-1303	NRAS	4893	NRAS proto-oncogene, GTPase
hsa-miR-1303	MIMAT0005891	1447566	http://www.mirdb.org/cgi-bin/target_detail.cgi?targetID=1447566	86	89	http://www.mirdb.org/cgi-bin/mature_mir.cgi?name=hsa-miR-1303	PMS1	5378	PMS1 homolog 1, mismatch repair system component
hsa-miR-1303	MIMAT0005891	1447895	http://www.mirdb.org/cgi-bin/target_detail.cgi?targetID=1447895	87	89	http://www.mirdb.org/cgi-bin/mature_mir.cgi?name=hsa-miR-1303	DCK	1633	deoxycytidine kinase
hsa-miR-1303	MIMAT0005891	1447458	http://www.mirdb.org/cgi-bin/target_detail.cgi?targetID=1447458	88	89	http://www.mirdb.org/cgi-bin/mature_mir.cgi?name=hsa-miR-1303	ZNF276	92822	zinc finger protein 276
hsa-miR-1303	MIMAT0005891	1447724	http://www.mirdb.org/cgi-bin/target_detail.cgi?targetID=1447724	89	89	http://www.mirdb.org/cgi-bin/mature_mir.cgi?name=hsa-miR-1303	ST8SIA4	7903	ST8 alpha-N-acetyl-neuraminide alpha-2,8-sialyltransferase 4
hsa-miR-1303	MIMAT0005891	1447128	http://www.mirdb.org/cgi-bin/target_detail.cgi?targetID=1447128	90	89	http://www.mirdb.org/cgi-bin/mature_mir.cgi?name=hsa-miR-1303	PAPOLB	56903	poly(A) polymerase beta
hsa-miR-1303	MIMAT0005891	1447526	http://www.mirdb.org/cgi-bin/target_detail.cgi?targetID=1447526	91	89	http://www.mirdb.org/cgi-bin/mature_mir.cgi?name=hsa-miR-1303	CA2	760	carbonic anhydrase 2
hsa-miR-1303	MIMAT0005891	1447270	http://www.mirdb.org/cgi-bin/target_detail.cgi?targetID=1447270	92	89	http://www.mirdb.org/cgi-bin/mature_mir.cgi?name=hsa-miR-1303	IDS	3423	iduronate 2-sulfatase
hsa-miR-1303	MIMAT0005891	1447351	http://www.mirdb.org/cgi-bin/target_detail.cgi?targetID=1447351	93	89	http://www.mirdb.org/cgi-bin/mature_mir.cgi?name=hsa-miR-1303	EGR2	1959	early growth response 2
hsa-miR-1303	MIMAT0005891	1447412	http://www.mirdb.org/cgi-bin/target_detail.cgi?targetID=1447412	94	89	http://www.mirdb.org/cgi-bin/mature_mir.cgi?name=hsa-miR-1303	PPM1E	22843	protein phosphatase, Mg2+/Mn2+ dependent 1E
hsa-miR-1303	MIMAT0005891	1447420	http://www.mirdb.org/cgi-bin/target_detail.cgi?targetID=1447420	95	89	http://www.mirdb.org/cgi-bin/mature_mir.cgi?name=hsa-miR-1303	ABCB5	340273	ATP binding cassette subfamily B member 5
hsa-miR-1303	MIMAT0005891	1447829	http://www.mirdb.org/cgi-bin/target_detail.cgi?targetID=1447829	96	89	http://www.mirdb.org/cgi-bin/mature_mir.cgi?name=hsa-miR-1303	P2RY14	9934	purinergic receptor P2Y14
hsa-miR-1303	MIMAT0005891	1447499	http://www.mirdb.org/cgi-bin/target_detail.cgi?targetID=1447499	97	88	http://www.mirdb.org/cgi-bin/mature_mir.cgi?name=hsa-miR-1303	SORCS1	114815	sortilin related VPS10 domain containing receptor 1
hsa-miR-1303	MIMAT0005891	1447165	http://www.mirdb.org/cgi-bin/target_detail.cgi?targetID=1447165	98	88	http://www.mirdb.org/cgi-bin/mature_mir.cgi?name=hsa-miR-1303	ITPRID2	6744	ITPR interacting domain containing 2
hsa-miR-1303	MIMAT0005891	1447922	http://www.mirdb.org/cgi-bin/target_detail.cgi?targetID=1447922	99	88	http://www.mirdb.org/cgi-bin/mature_mir.cgi?name=hsa-miR-1303	LSAMP	4045	limbic system associated membrane protein
hsa-miR-1303	MIMAT0005891	1447366	http://www.mirdb.org/cgi-bin/target_detail.cgi?targetID=1447366	100	88	http://www.mirdb.org/cgi-bin/mature_mir.cgi?name=hsa-miR-1303	ACADL	33	acyl-CoA dehydrogenase long chain
hsa-miR-1303	MIMAT0005891	1447678	http://www.mirdb.org/cgi-bin/target_detail.cgi?targetID=1447678	101	88	http://www.mirdb.org/cgi-bin/mature_mir.cgi?name=hsa-miR-1303	PDE1C	5137	phosphodiesterase 1C
hsa-miR-1303	MIMAT0005891	1447314	http://www.mirdb.org/cgi-bin/target_detail.cgi?targetID=1447314	102	88	http://www.mirdb.org/cgi-bin/mature_mir.cgi?name=hsa-miR-1303	NOS3	4846	nitric oxide synthase 3
hsa-miR-1303	MIMAT0005891	1447202	http://www.mirdb.org/cgi-bin/target_detail.cgi?targetID=1447202	103	88	http://www.mirdb.org/cgi-bin/mature_mir.cgi?name=hsa-miR-1303	ATF6	22926	activating transcription factor 6
hsa-miR-1303	MIMAT0005891	1447169	http://www.mirdb.org/cgi-bin/target_detail.cgi?targetID=1447169	104	88	http://www.mirdb.org/cgi-bin/mature_mir.cgi?name=hsa-miR-1303	PAXIP1	22976	PAX interacting protein 1
hsa-miR-1303	MIMAT0005891	1447674	http://www.mirdb.org/cgi-bin/target_detail.cgi?targetID=1447674	105	88	http://www.mirdb.org/cgi-bin/mature_mir.cgi?name=hsa-miR-1303	NSMAF	8439	neutral sphingomyelinase activation associated factor
hsa-miR-1303	MIMAT0005891	1447671	http://www.mirdb.org/cgi-bin/target_detail.cgi?targetID=1447671	106	88	http://www.mirdb.org/cgi-bin/mature_mir.cgi?name=hsa-miR-1303	AOC3	8639	amine oxidase, copper containing 3
hsa-miR-1303	MIMAT0005891	1447261	http://www.mirdb.org/cgi-bin/target_detail.cgi?targetID=1447261	107	87	http://www.mirdb.org/cgi-bin/mature_mir.cgi?name=hsa-miR-1303	NOVA1	4857	NOVA alternative splicing regulator 1
hsa-miR-1303	MIMAT0005891	1447516	http://www.mirdb.org/cgi-bin/target_detail.cgi?targetID=1447516	108	87	http://www.mirdb.org/cgi-bin/mature_mir.cgi?name=hsa-miR-1303	BLZF1	8548	basic leucine zipper nuclear factor 1
hsa-miR-1303	MIMAT0005891	1447839	http://www.mirdb.org/cgi-bin/target_detail.cgi?targetID=1447839	109	87	http://www.mirdb.org/cgi-bin/mature_mir.cgi?name=hsa-miR-1303	DNM3	26052	dynamin 3
hsa-miR-1303	MIMAT0005891	1447576	http://www.mirdb.org/cgi-bin/target_detail.cgi?targetID=1447576	110	87	http://www.mirdb.org/cgi-bin/mature_mir.cgi?name=hsa-miR-1303	RUNX2	860	runt related transcription factor 2
hsa-miR-1303	MIMAT0005891	1447142	http://www.mirdb.org/cgi-bin/target_detail.cgi?targetID=1447142	111	87	http://www.mirdb.org/cgi-bin/mature_mir.cgi?name=hsa-miR-1303	NAA50	80218	N(alpha)-acetyltransferase 50, NatE catalytic subunit
hsa-miR-1303	MIMAT0005891	1447159	http://www.mirdb.org/cgi-bin/target_detail.cgi?targetID=1447159	112	87	http://www.mirdb.org/cgi-bin/mature_mir.cgi?name=hsa-miR-1303	USP43	124739	ubiquitin specific peptidase 43
hsa-miR-1303	MIMAT0005891	1447694	http://www.mirdb.org/cgi-bin/target_detail.cgi?targetID=1447694	113	87	http://www.mirdb.org/cgi-bin/mature_mir.cgi?name=hsa-miR-1303	NR6A1	2649	nuclear receptor subfamily 6 group A member 1
hsa-miR-1303	MIMAT0005891	1447680	http://www.mirdb.org/cgi-bin/target_detail.cgi?targetID=1447680	114	87	http://www.mirdb.org/cgi-bin/mature_mir.cgi?name=hsa-miR-1303	STRBP	55342	spermatid perinuclear RNA binding protein
hsa-miR-1303	MIMAT0005891	1447907	http://www.mirdb.org/cgi-bin/target_detail.cgi?targetID=1447907	115	87	http://www.mirdb.org/cgi-bin/mature_mir.cgi?name=hsa-miR-1303	FOXO3	2309	forkhead box O3
hsa-miR-1303	MIMAT0005891	1447170	http://www.mirdb.org/cgi-bin/target_detail.cgi?targetID=1447170	116	87	http://www.mirdb.org/cgi-bin/mature_mir.cgi?name=hsa-miR-1303	PAGR1	79447	PAXIP1 associated glutamate rich protein 1
hsa-miR-1303	MIMAT0005891	1447479	http://www.mirdb.org/cgi-bin/target_detail.cgi?targetID=1447479	117	87	http://www.mirdb.org/cgi-bin/mature_mir.cgi?name=hsa-miR-1303	CTSO	1519	cathepsin O
hsa-miR-1303	MIMAT0005891	1447375	http://www.mirdb.org/cgi-bin/target_detail.cgi?targetID=1447375	118	87	http://www.mirdb.org/cgi-bin/mature_mir.cgi?name=hsa-miR-1303	EFNA5	1946	ephrin A5
hsa-miR-1303	MIMAT0005891	1447130	http://www.mirdb.org/cgi-bin/target_detail.cgi?targetID=1447130	119	87	http://www.mirdb.org/cgi-bin/mature_mir.cgi?name=hsa-miR-1303	C5orf66	100996485	chromosome 5 open reading frame 66
hsa-miR-1303	MIMAT0005891	1447852	http://www.mirdb.org/cgi-bin/target_detail.cgi?targetID=1447852	120	87	http://www.mirdb.org/cgi-bin/mature_mir.cgi?name=hsa-miR-1303	C12orf29	91298	chromosome 12 open reading frame 29
hsa-miR-1303	MIMAT0005891	1447264	http://www.mirdb.org/cgi-bin/target_detail.cgi?targetID=1447264	121	86	http://www.mirdb.org/cgi-bin/mature_mir.cgi?name=hsa-miR-1303	PIK3C2B	5287	phosphatidylinositol-4-phosphate 3-kinase catalytic subunit type 2 beta
hsa-miR-1303	MIMAT0005891	1447676	http://www.mirdb.org/cgi-bin/target_detail.cgi?targetID=1447676	122	86	http://www.mirdb.org/cgi-bin/mature_mir.cgi?name=hsa-miR-1303	NTRK2	4915	neurotrophic receptor tyrosine kinase 2
hsa-miR-1303	MIMAT0005891	1447625	http://www.mirdb.org/cgi-bin/target_detail.cgi?targetID=1447625	123	86	http://www.mirdb.org/cgi-bin/mature_mir.cgi?name=hsa-miR-1303	SLC30A4	7782	solute carrier family 30 member 4
hsa-miR-1303	MIMAT0005891	1447368	http://www.mirdb.org/cgi-bin/target_detail.cgi?targetID=1447368	124	86	http://www.mirdb.org/cgi-bin/mature_mir.cgi?name=hsa-miR-1303	MGP	4256	matrix Gla protein
hsa-miR-1303	MIMAT0005891	1447352	http://www.mirdb.org/cgi-bin/target_detail.cgi?targetID=1447352	125	86	http://www.mirdb.org/cgi-bin/mature_mir.cgi?name=hsa-miR-1303	TET2	54790	tet methylcytosine dioxygenase 2
hsa-miR-1303	MIMAT0005891	1447517	http://www.mirdb.org/cgi-bin/target_detail.cgi?targetID=1447517	126	86	http://www.mirdb.org/cgi-bin/mature_mir.cgi?name=hsa-miR-1303	LTBP1	4052	latent transforming growth factor beta binding protein 1
hsa-miR-1303	MIMAT0005891	1447453	http://www.mirdb.org/cgi-bin/target_detail.cgi?targetID=1447453	127	86	http://www.mirdb.org/cgi-bin/mature_mir.cgi?name=hsa-miR-1303	PHTF2	57157	putative homeodomain transcription factor 2
hsa-miR-1303	MIMAT0005891	1447277	http://www.mirdb.org/cgi-bin/target_detail.cgi?targetID=1447277	128	86	http://www.mirdb.org/cgi-bin/mature_mir.cgi?name=hsa-miR-1303	RRP15	51018	ribosomal RNA processing 15 homolog
hsa-miR-1303	MIMAT0005891	1447511	http://www.mirdb.org/cgi-bin/target_detail.cgi?targetID=1447511	129	86	http://www.mirdb.org/cgi-bin/mature_mir.cgi?name=hsa-miR-1303	ENPP2	5168	ectonucleotide pyrophosphatase/phosphodiesterase 2
hsa-miR-1303	MIMAT0005891	1447927	http://www.mirdb.org/cgi-bin/target_detail.cgi?targetID=1447927	130	86	http://www.mirdb.org/cgi-bin/mature_mir.cgi?name=hsa-miR-1303	L3HYPDH	112849	trans-L-3-hydroxyproline dehydratase
hsa-miR-1303	MIMAT0005891	1447233	http://www.mirdb.org/cgi-bin/target_detail.cgi?targetID=1447233	131	86	http://www.mirdb.org/cgi-bin/mature_mir.cgi?name=hsa-miR-1303	TNFAIP8L3	388121	TNF alpha induced protein 8 like 3
hsa-miR-1303	MIMAT0005891	1447215	http://www.mirdb.org/cgi-bin/target_detail.cgi?targetID=1447215	132	86	http://www.mirdb.org/cgi-bin/mature_mir.cgi?name=hsa-miR-1303	CRIPT	9419	CXXC repeat containing interactor of PDZ3 domain
hsa-miR-1303	MIMAT0005891	1447775	http://www.mirdb.org/cgi-bin/target_detail.cgi?targetID=1447775	133	86	http://www.mirdb.org/cgi-bin/mature_mir.cgi?name=hsa-miR-1303	CAMSAP2	23271	calmodulin regulated spectrin associated protein family member 2
hsa-miR-1303	MIMAT0005891	1447411	http://www.mirdb.org/cgi-bin/target_detail.cgi?targetID=1447411	134	85	http://www.mirdb.org/cgi-bin/mature_mir.cgi?name=hsa-miR-1303	ADH1B	125	alcohol dehydrogenase 1B (class I), beta polypeptide
hsa-miR-1303	MIMAT0005891	1447312	http://www.mirdb.org/cgi-bin/target_detail.cgi?targetID=1447312	135	85	http://www.mirdb.org/cgi-bin/mature_mir.cgi?name=hsa-miR-1303	ABHD5	51099	abhydrolase domain containing 5
hsa-miR-1303	MIMAT0005891	1447325	http://www.mirdb.org/cgi-bin/target_detail.cgi?targetID=1447325	136	85	http://www.mirdb.org/cgi-bin/mature_mir.cgi?name=hsa-miR-1303	SCN3B	55800	sodium voltage-gated channel beta subunit 3
hsa-miR-1303	MIMAT0005891	1447719	http://www.mirdb.org/cgi-bin/target_detail.cgi?targetID=1447719	137	85	http://www.mirdb.org/cgi-bin/mature_mir.cgi?name=hsa-miR-1303	SCYL3	57147	SCY1 like pseudokinase 3
hsa-miR-1303	MIMAT0005891	1447855	http://www.mirdb.org/cgi-bin/target_detail.cgi?targetID=1447855	138	85	http://www.mirdb.org/cgi-bin/mature_mir.cgi?name=hsa-miR-1303	FAM199X	139231	family with sequence similarity 199, X-linked
hsa-miR-1303	MIMAT0005891	1447813	http://www.mirdb.org/cgi-bin/target_detail.cgi?targetID=1447813	139	85	http://www.mirdb.org/cgi-bin/mature_mir.cgi?name=hsa-miR-1303	AMACR	23600	alpha-methylacyl-CoA racemase
hsa-miR-1303	MIMAT0005891	1447716	http://www.mirdb.org/cgi-bin/target_detail.cgi?targetID=1447716	140	85	http://www.mirdb.org/cgi-bin/mature_mir.cgi?name=hsa-miR-1303	ASL	435	argininosuccinate lyase
hsa-miR-1303	MIMAT0005891	1447878	http://www.mirdb.org/cgi-bin/target_detail.cgi?targetID=1447878	141	85	http://www.mirdb.org/cgi-bin/mature_mir.cgi?name=hsa-miR-1303	RFLNB	359845	refilin B
hsa-miR-1303	MIMAT0005891	1447427	http://www.mirdb.org/cgi-bin/target_detail.cgi?targetID=1447427	142	85	http://www.mirdb.org/cgi-bin/mature_mir.cgi?name=hsa-miR-1303	COPS2	9318	COP9 signalosome subunit 2
hsa-miR-1303	MIMAT0005891	1447569	http://www.mirdb.org/cgi-bin/target_detail.cgi?targetID=1447569	143	85	http://www.mirdb.org/cgi-bin/mature_mir.cgi?name=hsa-miR-1303	XRRA1	143570	X-ray radiation resistance associated 1
hsa-miR-1303	MIMAT0005891	1447251	http://www.mirdb.org/cgi-bin/target_detail.cgi?targetID=1447251	144	85	http://www.mirdb.org/cgi-bin/mature_mir.cgi?name=hsa-miR-1303	RTKN2	219790	rhotekin 2
hsa-miR-1303	MIMAT0005891	1447347	http://www.mirdb.org/cgi-bin/target_detail.cgi?targetID=1447347	145	85	http://www.mirdb.org/cgi-bin/mature_mir.cgi?name=hsa-miR-1303	EIF4E	1977	eukaryotic translation initiation factor 4E
hsa-miR-1303	MIMAT0005891	1447690	http://www.mirdb.org/cgi-bin/target_detail.cgi?targetID=1447690	146	85	http://www.mirdb.org/cgi-bin/mature_mir.cgi?name=hsa-miR-1303	NETO2	81831	neuropilin and tolloid like 2
hsa-miR-1303	MIMAT0005891	1447200	http://www.mirdb.org/cgi-bin/target_detail.cgi?targetID=1447200	147	85	http://www.mirdb.org/cgi-bin/mature_mir.cgi?name=hsa-miR-1303	PYGO1	26108	pygopus family PHD finger 1
hsa-miR-1303	MIMAT0005891	1447376	http://www.mirdb.org/cgi-bin/target_detail.cgi?targetID=1447376	148	85	http://www.mirdb.org/cgi-bin/mature_mir.cgi?name=hsa-miR-1303	EEF1AKMT3	25895	EEF1A lysine methyltransferase 3
hsa-miR-1303	MIMAT0005891	1447284	http://www.mirdb.org/cgi-bin/target_detail.cgi?targetID=1447284	149	85	http://www.mirdb.org/cgi-bin/mature_mir.cgi?name=hsa-miR-1303	ZNF217	7764	zinc finger protein 217
hsa-miR-1303	MIMAT0005891	1447486	http://www.mirdb.org/cgi-bin/target_detail.cgi?targetID=1447486	150	85	http://www.mirdb.org/cgi-bin/mature_mir.cgi?name=hsa-miR-1303	KLHL7	55975	kelch like family member 7
hsa-miR-1303	MIMAT0005891	1447707	http://www.mirdb.org/cgi-bin/target_detail.cgi?targetID=1447707	151	84	http://www.mirdb.org/cgi-bin/mature_mir.cgi?name=hsa-miR-1303	KLHDC10	23008	kelch domain containing 10
hsa-miR-1303	MIMAT0005891	1447203	http://www.mirdb.org/cgi-bin/target_detail.cgi?targetID=1447203	152	84	http://www.mirdb.org/cgi-bin/mature_mir.cgi?name=hsa-miR-1303	SECISBP2	79048	SECIS binding protein 2
hsa-miR-1303	MIMAT0005891	1447464	http://www.mirdb.org/cgi-bin/target_detail.cgi?targetID=1447464	153	84	http://www.mirdb.org/cgi-bin/mature_mir.cgi?name=hsa-miR-1303	KATNAL1	84056	katanin catalytic subunit A1 like 1
hsa-miR-1303	MIMAT0005891	1447189	http://www.mirdb.org/cgi-bin/target_detail.cgi?targetID=1447189	154	84	http://www.mirdb.org/cgi-bin/mature_mir.cgi?name=hsa-miR-1303	FAM155A	728215	family with sequence similarity 155 member A
hsa-miR-1303	MIMAT0005891	1447870	http://www.mirdb.org/cgi-bin/target_detail.cgi?targetID=1447870	155	84	http://www.mirdb.org/cgi-bin/mature_mir.cgi?name=hsa-miR-1303	TUBA1A	7846	tubulin alpha 1a
hsa-miR-1303	MIMAT0005891	1447311	http://www.mirdb.org/cgi-bin/target_detail.cgi?targetID=1447311	156	84	http://www.mirdb.org/cgi-bin/mature_mir.cgi?name=hsa-miR-1303	ARMC1	55156	armadillo repeat containing 1
hsa-miR-1303	MIMAT0005891	1447374	http://www.mirdb.org/cgi-bin/target_detail.cgi?targetID=1447374	157	84	http://www.mirdb.org/cgi-bin/mature_mir.cgi?name=hsa-miR-1303	ADAT1	23536	adenosine deaminase, tRNA specific 1
hsa-miR-1303	MIMAT0005891	1447862	http://www.mirdb.org/cgi-bin/target_detail.cgi?targetID=1447862	158	84	http://www.mirdb.org/cgi-bin/mature_mir.cgi?name=hsa-miR-1303	CHEK1	1111	checkpoint kinase 1
hsa-miR-1303	MIMAT0005891	1447788	http://www.mirdb.org/cgi-bin/target_detail.cgi?targetID=1447788	159	84	http://www.mirdb.org/cgi-bin/mature_mir.cgi?name=hsa-miR-1303	IGSF1	3547	immunoglobulin superfamily member 1
hsa-miR-1303	MIMAT0005891	1447578	http://www.mirdb.org/cgi-bin/target_detail.cgi?targetID=1447578	160	84	http://www.mirdb.org/cgi-bin/mature_mir.cgi?name=hsa-miR-1303	FAN1	22909	FANCD2 and FANCI associated nuclease 1
hsa-miR-1303	MIMAT0005891	1447504	http://www.mirdb.org/cgi-bin/target_detail.cgi?targetID=1447504	161	84	http://www.mirdb.org/cgi-bin/mature_mir.cgi?name=hsa-miR-1303	MOB3B	79817	MOB kinase activator 3B
hsa-miR-1303	MIMAT0005891	1447607	http://www.mirdb.org/cgi-bin/target_detail.cgi?targetID=1447607	162	84	http://www.mirdb.org/cgi-bin/mature_mir.cgi?name=hsa-miR-1303	TRAF3	7187	TNF receptor associated factor 3
hsa-miR-1303	MIMAT0005891	1447186	http://www.mirdb.org/cgi-bin/target_detail.cgi?targetID=1447186	163	84	http://www.mirdb.org/cgi-bin/mature_mir.cgi?name=hsa-miR-1303	MLF1	4291	myeloid leukemia factor 1
hsa-miR-1303	MIMAT0005891	1447726	http://www.mirdb.org/cgi-bin/target_detail.cgi?targetID=1447726	164	83	http://www.mirdb.org/cgi-bin/mature_mir.cgi?name=hsa-miR-1303	IPMK	253430	inositol polyphosphate multikinase
hsa-miR-1303	MIMAT0005891	1447810	http://www.mirdb.org/cgi-bin/target_detail.cgi?targetID=1447810	165	83	http://www.mirdb.org/cgi-bin/mature_mir.cgi?name=hsa-miR-1303	ELOVL6	79071	ELOVL fatty acid elongase 6
hsa-miR-1303	MIMAT0005891	1447803	http://www.mirdb.org/cgi-bin/target_detail.cgi?targetID=1447803	166	83	http://www.mirdb.org/cgi-bin/mature_mir.cgi?name=hsa-miR-1303	GDF9	2661	growth differentiation factor 9
hsa-miR-1303	MIMAT0005891	1447299	http://www.mirdb.org/cgi-bin/target_detail.cgi?targetID=1447299	167	83	http://www.mirdb.org/cgi-bin/mature_mir.cgi?name=hsa-miR-1303	PUM1	9698	pumilio RNA binding family member 1
hsa-miR-1303	MIMAT0005891	1447318	http://www.mirdb.org/cgi-bin/target_detail.cgi?targetID=1447318	168	83	http://www.mirdb.org/cgi-bin/mature_mir.cgi?name=hsa-miR-1303	PI15	51050	peptidase inhibitor 15
hsa-miR-1303	MIMAT0005891	1447720	http://www.mirdb.org/cgi-bin/target_detail.cgi?targetID=1447720	169	83	http://www.mirdb.org/cgi-bin/mature_mir.cgi?name=hsa-miR-1303	TCEANC	170082	transcription elongation factor A N-terminal and central domain containing
hsa-miR-1303	MIMAT0005891	1447749	http://www.mirdb.org/cgi-bin/target_detail.cgi?targetID=1447749	170	83	http://www.mirdb.org/cgi-bin/mature_mir.cgi?name=hsa-miR-1303	ABCA13	154664	ATP binding cassette subfamily A member 13
hsa-miR-1303	MIMAT0005891	1447294	http://www.mirdb.org/cgi-bin/target_detail.cgi?targetID=1447294	171	83	http://www.mirdb.org/cgi-bin/mature_mir.cgi?name=hsa-miR-1303	RNF182	221687	ring finger protein 182
hsa-miR-1303	MIMAT0005891	1447663	http://www.mirdb.org/cgi-bin/target_detail.cgi?targetID=1447663	172	83	http://www.mirdb.org/cgi-bin/mature_mir.cgi?name=hsa-miR-1303	PXDN	7837	peroxidasin
hsa-miR-1303	MIMAT0005891	1447834	http://www.mirdb.org/cgi-bin/target_detail.cgi?targetID=1447834	173	83	http://www.mirdb.org/cgi-bin/mature_mir.cgi?name=hsa-miR-1303	FOXR2	139628	forkhead box R2
hsa-miR-1303	MIMAT0005891	1447472	http://www.mirdb.org/cgi-bin/target_detail.cgi?targetID=1447472	174	83	http://www.mirdb.org/cgi-bin/mature_mir.cgi?name=hsa-miR-1303	CNTNAP2	26047	contactin associated protein like 2
hsa-miR-1303	MIMAT0005891	1447546	http://www.mirdb.org/cgi-bin/target_detail.cgi?targetID=1447546	175	83	http://www.mirdb.org/cgi-bin/mature_mir.cgi?name=hsa-miR-1303	GOLGA6L4	643707	golgin A6 family-like 4
hsa-miR-1303	MIMAT0005891	1447454	http://www.mirdb.org/cgi-bin/target_detail.cgi?targetID=1447454	176	83	http://www.mirdb.org/cgi-bin/mature_mir.cgi?name=hsa-miR-1303	MYO6	4646	myosin VI
hsa-miR-1303	MIMAT0005891	1447456	http://www.mirdb.org/cgi-bin/target_detail.cgi?targetID=1447456	177	83	http://www.mirdb.org/cgi-bin/mature_mir.cgi?name=hsa-miR-1303	CAPN7	23473	calpain 7
hsa-miR-1303	MIMAT0005891	1447335	http://www.mirdb.org/cgi-bin/target_detail.cgi?targetID=1447335	178	82	http://www.mirdb.org/cgi-bin/mature_mir.cgi?name=hsa-miR-1303	GORAB	92344	golgin, RAB6 interacting
hsa-miR-1303	MIMAT0005891	1447323	http://www.mirdb.org/cgi-bin/target_detail.cgi?targetID=1447323	179	82	http://www.mirdb.org/cgi-bin/mature_mir.cgi?name=hsa-miR-1303	TAB2	23118	TGF-beta activated kinase 1 (MAP3K7) binding protein 2
hsa-miR-1303	MIMAT0005891	1447448	http://www.mirdb.org/cgi-bin/target_detail.cgi?targetID=1447448	180	82	http://www.mirdb.org/cgi-bin/mature_mir.cgi?name=hsa-miR-1303	WDR7	23335	WD repeat domain 7
hsa-miR-1303	MIMAT0005891	1447144	http://www.mirdb.org/cgi-bin/target_detail.cgi?targetID=1447144	181	82	http://www.mirdb.org/cgi-bin/mature_mir.cgi?name=hsa-miR-1303	ERVFRD-1	405754	endogenous retrovirus group FRD member 1, envelope
hsa-miR-1303	MIMAT0005891	1447557	http://www.mirdb.org/cgi-bin/target_detail.cgi?targetID=1447557	182	82	http://www.mirdb.org/cgi-bin/mature_mir.cgi?name=hsa-miR-1303	GOLGA6L9	440295	golgin A6 family-like 9
hsa-miR-1303	MIMAT0005891	1447404	http://www.mirdb.org/cgi-bin/target_detail.cgi?targetID=1447404	183	82	http://www.mirdb.org/cgi-bin/mature_mir.cgi?name=hsa-miR-1303	MID1	4281	midline 1
hsa-miR-1303	MIMAT0005891	1447649	http://www.mirdb.org/cgi-bin/target_detail.cgi?targetID=1447649	184	82	http://www.mirdb.org/cgi-bin/mature_mir.cgi?name=hsa-miR-1303	FAM9A	171482	family with sequence similarity 9 member A
hsa-miR-1303	MIMAT0005891	1447885	http://www.mirdb.org/cgi-bin/target_detail.cgi?targetID=1447885	185	82	http://www.mirdb.org/cgi-bin/mature_mir.cgi?name=hsa-miR-1303	ADAMTSL1	92949	ADAMTS like 1
hsa-miR-1303	MIMAT0005891	1447920	http://www.mirdb.org/cgi-bin/target_detail.cgi?targetID=1447920	186	82	http://www.mirdb.org/cgi-bin/mature_mir.cgi?name=hsa-miR-1303	KBTBD6	89890	kelch repeat and BTB domain containing 6
hsa-miR-1303	MIMAT0005891	1447217	http://www.mirdb.org/cgi-bin/target_detail.cgi?targetID=1447217	187	82	http://www.mirdb.org/cgi-bin/mature_mir.cgi?name=hsa-miR-1303	SLC25A53	401612	solute carrier family 25 member 53
hsa-miR-1303	MIMAT0005891	1447365	http://www.mirdb.org/cgi-bin/target_detail.cgi?targetID=1447365	188	82	http://www.mirdb.org/cgi-bin/mature_mir.cgi?name=hsa-miR-1303	UNC13C	440279	unc-13 homolog C
hsa-miR-1303	MIMAT0005891	1447741	http://www.mirdb.org/cgi-bin/target_detail.cgi?targetID=1447741	189	81	http://www.mirdb.org/cgi-bin/mature_mir.cgi?name=hsa-miR-1303	ZNF605	100289635	zinc finger protein 605
hsa-miR-1303	MIMAT0005891	1447867	http://www.mirdb.org/cgi-bin/target_detail.cgi?targetID=1447867	190	81	http://www.mirdb.org/cgi-bin/mature_mir.cgi?name=hsa-miR-1303	FAM9C	171484	family with sequence similarity 9 member C
hsa-miR-1303	MIMAT0005891	1447519	http://www.mirdb.org/cgi-bin/target_detail.cgi?targetID=1447519	191	81	http://www.mirdb.org/cgi-bin/mature_mir.cgi?name=hsa-miR-1303	SIRT2	22933	sirtuin 2
hsa-miR-1303	MIMAT0005891	1447509	http://www.mirdb.org/cgi-bin/target_detail.cgi?targetID=1447509	192	81	http://www.mirdb.org/cgi-bin/mature_mir.cgi?name=hsa-miR-1303	NISCH	11188	nischarin
hsa-miR-1303	MIMAT0005891	1447770	http://www.mirdb.org/cgi-bin/target_detail.cgi?targetID=1447770	193	81	http://www.mirdb.org/cgi-bin/mature_mir.cgi?name=hsa-miR-1303	EBF1	1879	EBF transcription factor 1
hsa-miR-1303	MIMAT0005891	1447893	http://www.mirdb.org/cgi-bin/target_detail.cgi?targetID=1447893	194	81	http://www.mirdb.org/cgi-bin/mature_mir.cgi?name=hsa-miR-1303	DGKH	160851	diacylglycerol kinase eta
hsa-miR-1303	MIMAT0005891	1447811	http://www.mirdb.org/cgi-bin/target_detail.cgi?targetID=1447811	195	81	http://www.mirdb.org/cgi-bin/mature_mir.cgi?name=hsa-miR-1303	SH3BP4	23677	SH3 domain binding protein 4
hsa-miR-1303	MIMAT0005891	1447682	http://www.mirdb.org/cgi-bin/target_detail.cgi?targetID=1447682	196	81	http://www.mirdb.org/cgi-bin/mature_mir.cgi?name=hsa-miR-1303	POU4F2	5458	POU class 4 homeobox 2
hsa-miR-1303	MIMAT0005891	1447482	http://www.mirdb.org/cgi-bin/target_detail.cgi?targetID=1447482	197	81	http://www.mirdb.org/cgi-bin/mature_mir.cgi?name=hsa-miR-1303	ZBTB6	10773	zinc finger and BTB domain containing 6
hsa-miR-1303	MIMAT0005891	1447457	http://www.mirdb.org/cgi-bin/target_detail.cgi?targetID=1447457	198	81	http://www.mirdb.org/cgi-bin/mature_mir.cgi?name=hsa-miR-1303	PML	5371	promyelocytic leukemia
hsa-miR-1303	MIMAT0005891	1447280	http://www.mirdb.org/cgi-bin/target_detail.cgi?targetID=1447280	199	81	http://www.mirdb.org/cgi-bin/mature_mir.cgi?name=hsa-miR-1303	SIDT1	54847	SID1 transmembrane family member 1
hsa-miR-1303	MIMAT0005891	1447309	http://www.mirdb.org/cgi-bin/target_detail.cgi?targetID=1447309	200	81	http://www.mirdb.org/cgi-bin/mature_mir.cgi?name=hsa-miR-1303	ADRA1A	148	adrenoceptor alpha 1A
hsa-miR-1303	MIMAT0005891	1447887	http://www.mirdb.org/cgi-bin/target_detail.cgi?targetID=1447887	201	81	http://www.mirdb.org/cgi-bin/mature_mir.cgi?name=hsa-miR-1303	ZHX3	23051	zinc fingers and homeoboxes 3
hsa-miR-1303	MIMAT0005891	1447614	http://www.mirdb.org/cgi-bin/target_detail.cgi?targetID=1447614	202	80	http://www.mirdb.org/cgi-bin/mature_mir.cgi?name=hsa-miR-1303	C2orf69	205327	chromosome 2 open reading frame 69
hsa-miR-1303	MIMAT0005891	1447686	http://www.mirdb.org/cgi-bin/target_detail.cgi?targetID=1447686	203	80	http://www.mirdb.org/cgi-bin/mature_mir.cgi?name=hsa-miR-1303	PEAK3	374872	PEAK family member 3
hsa-miR-1303	MIMAT0005891	1447441	http://www.mirdb.org/cgi-bin/target_detail.cgi?targetID=1447441	204	80	http://www.mirdb.org/cgi-bin/mature_mir.cgi?name=hsa-miR-1303	ZNF891	101060200	zinc finger protein 891
hsa-miR-1303	MIMAT0005891	1447524	http://www.mirdb.org/cgi-bin/target_detail.cgi?targetID=1447524	205	80	http://www.mirdb.org/cgi-bin/mature_mir.cgi?name=hsa-miR-1303	C8orf88	100127983	chromosome 8 open reading frame 88
hsa-miR-1303	MIMAT0005891	1447901	http://www.mirdb.org/cgi-bin/target_detail.cgi?targetID=1447901	206	80	http://www.mirdb.org/cgi-bin/mature_mir.cgi?name=hsa-miR-1303	MKLN1	4289	muskelin 1
hsa-miR-1303	MIMAT0005891	1447783	http://www.mirdb.org/cgi-bin/target_detail.cgi?targetID=1447783	207	80	http://www.mirdb.org/cgi-bin/mature_mir.cgi?name=hsa-miR-1303	HMGN2	3151	high mobility group nucleosomal binding domain 2
hsa-miR-1303	MIMAT0005891	1447373	http://www.mirdb.org/cgi-bin/target_detail.cgi?targetID=1447373	208	80	http://www.mirdb.org/cgi-bin/mature_mir.cgi?name=hsa-miR-1303	CXCL11	6373	C-X-C motif chemokine ligand 11
hsa-miR-1303	MIMAT0005891	1447461	http://www.mirdb.org/cgi-bin/target_detail.cgi?targetID=1447461	209	80	http://www.mirdb.org/cgi-bin/mature_mir.cgi?name=hsa-miR-1303	EOMES	8320	eomesodermin
hsa-miR-1303	MIMAT0005891	1447701	http://www.mirdb.org/cgi-bin/target_detail.cgi?targetID=1447701	210	80	http://www.mirdb.org/cgi-bin/mature_mir.cgi?name=hsa-miR-1303	PIKFYVE	200576	phosphoinositide kinase, FYVE-type zinc finger containing
hsa-miR-1303	MIMAT0005891	1447398	http://www.mirdb.org/cgi-bin/target_detail.cgi?targetID=1447398	211	80	http://www.mirdb.org/cgi-bin/mature_mir.cgi?name=hsa-miR-1303	NUDCD1	84955	NudC domain containing 1
hsa-miR-1303	MIMAT0005891	1447706	http://www.mirdb.org/cgi-bin/target_detail.cgi?targetID=1447706	212	80	http://www.mirdb.org/cgi-bin/mature_mir.cgi?name=hsa-miR-1303	TNPO1	3842	transportin 1
hsa-miR-1303	MIMAT0005891	1447582	http://www.mirdb.org/cgi-bin/target_detail.cgi?targetID=1447582	213	80	http://www.mirdb.org/cgi-bin/mature_mir.cgi?name=hsa-miR-1303	SH3YL1	26751	SH3 and SYLF domain containing 1
hsa-miR-1303	MIMAT0005891	1447831	http://www.mirdb.org/cgi-bin/target_detail.cgi?targetID=1447831	214	80	http://www.mirdb.org/cgi-bin/mature_mir.cgi?name=hsa-miR-1303	TPRG1	285386	tumor protein p63 regulated 1
hsa-miR-1303	MIMAT0005891	1447359	http://www.mirdb.org/cgi-bin/target_detail.cgi?targetID=1447359	215	80	http://www.mirdb.org/cgi-bin/mature_mir.cgi?name=hsa-miR-1303	KHDRBS2	202559	KH RNA binding domain containing, signal transduction associated 2
hsa-miR-1303	MIMAT0005891	1447156	http://www.mirdb.org/cgi-bin/target_detail.cgi?targetID=1447156	216	80	http://www.mirdb.org/cgi-bin/mature_mir.cgi?name=hsa-miR-1303	ZCCHC9	84240	zinc finger CCHC-type containing 9
hsa-miR-1303	MIMAT0005891	1447238	http://www.mirdb.org/cgi-bin/target_detail.cgi?targetID=1447238	217	80	http://www.mirdb.org/cgi-bin/mature_mir.cgi?name=hsa-miR-1303	TENM2	57451	teneurin transmembrane protein 2
hsa-miR-1303	MIMAT0005891	1447213	http://www.mirdb.org/cgi-bin/target_detail.cgi?targetID=1447213	218	80	http://www.mirdb.org/cgi-bin/mature_mir.cgi?name=hsa-miR-1303	BOLL	66037	boule homolog, RNA binding protein
hsa-miR-1303	MIMAT0005891	1447639	http://www.mirdb.org/cgi-bin/target_detail.cgi?targetID=1447639	219	79	http://www.mirdb.org/cgi-bin/mature_mir.cgi?name=hsa-miR-1303	ATP2C1	27032	ATPase secretory pathway Ca2+ transporting 1
hsa-miR-1303	MIMAT0005891	1447353	http://www.mirdb.org/cgi-bin/target_detail.cgi?targetID=1447353	220	79	http://www.mirdb.org/cgi-bin/mature_mir.cgi?name=hsa-miR-1303	SLC24A4	123041	solute carrier family 24 member 4
hsa-miR-1303	MIMAT0005891	1447619	http://www.mirdb.org/cgi-bin/target_detail.cgi?targetID=1447619	221	79	http://www.mirdb.org/cgi-bin/mature_mir.cgi?name=hsa-miR-1303	NUCKS1	64710	nuclear casein kinase and cyclin dependent kinase substrate 1
hsa-miR-1303	MIMAT0005891	1447835	http://www.mirdb.org/cgi-bin/target_detail.cgi?targetID=1447835	222	79	http://www.mirdb.org/cgi-bin/mature_mir.cgi?name=hsa-miR-1303	AGBL2	79841	ATP/GTP binding protein like 2
hsa-miR-1303	MIMAT0005891	1447777	http://www.mirdb.org/cgi-bin/target_detail.cgi?targetID=1447777	223	79	http://www.mirdb.org/cgi-bin/mature_mir.cgi?name=hsa-miR-1303	SON	6651	SON DNA binding protein
hsa-miR-1303	MIMAT0005891	1447916	http://www.mirdb.org/cgi-bin/target_detail.cgi?targetID=1447916	224	79	http://www.mirdb.org/cgi-bin/mature_mir.cgi?name=hsa-miR-1303	STK38L	23012	serine/threonine kinase 38 like
hsa-miR-1303	MIMAT0005891	1447266	http://www.mirdb.org/cgi-bin/target_detail.cgi?targetID=1447266	225	79	http://www.mirdb.org/cgi-bin/mature_mir.cgi?name=hsa-miR-1303	PPTC7	160760	PTC7 protein phosphatase homolog
hsa-miR-1303	MIMAT0005891	1447804	http://www.mirdb.org/cgi-bin/target_detail.cgi?targetID=1447804	226	79	http://www.mirdb.org/cgi-bin/mature_mir.cgi?name=hsa-miR-1303	C6orf222	389384	chromosome 6 open reading frame 222
hsa-miR-1303	MIMAT0005891	1447418	http://www.mirdb.org/cgi-bin/target_detail.cgi?targetID=1447418	227	79	http://www.mirdb.org/cgi-bin/mature_mir.cgi?name=hsa-miR-1303	PBX1	5087	PBX homeobox 1
hsa-miR-1303	MIMAT0005891	1447467	http://www.mirdb.org/cgi-bin/target_detail.cgi?targetID=1447467	228	79	http://www.mirdb.org/cgi-bin/mature_mir.cgi?name=hsa-miR-1303	PLCH1	23007	phospholipase C eta 1
hsa-miR-1303	MIMAT0005891	1447655	http://www.mirdb.org/cgi-bin/target_detail.cgi?targetID=1447655	229	79	http://www.mirdb.org/cgi-bin/mature_mir.cgi?name=hsa-miR-1303	ETNK1	55500	ethanolamine kinase 1
hsa-miR-1303	MIMAT0005891	1447757	http://www.mirdb.org/cgi-bin/target_detail.cgi?targetID=1447757	230	79	http://www.mirdb.org/cgi-bin/mature_mir.cgi?name=hsa-miR-1303	AADAT	51166	aminoadipate aminotransferase
hsa-miR-1303	MIMAT0005891	1447712	http://www.mirdb.org/cgi-bin/target_detail.cgi?targetID=1447712	231	79	http://www.mirdb.org/cgi-bin/mature_mir.cgi?name=hsa-miR-1303	POLR3B	55703	RNA polymerase III subunit B
hsa-miR-1303	MIMAT0005891	1447854	http://www.mirdb.org/cgi-bin/target_detail.cgi?targetID=1447854	232	79	http://www.mirdb.org/cgi-bin/mature_mir.cgi?name=hsa-miR-1303	AAK1	22848	AP2 associated kinase 1
hsa-miR-1303	MIMAT0005891	1447617	http://www.mirdb.org/cgi-bin/target_detail.cgi?targetID=1447617	233	78	http://www.mirdb.org/cgi-bin/mature_mir.cgi?name=hsa-miR-1303	MCMDC2	157777	minichromosome maintenance domain containing 2
hsa-miR-1303	MIMAT0005891	1447782	http://www.mirdb.org/cgi-bin/target_detail.cgi?targetID=1447782	234	78	http://www.mirdb.org/cgi-bin/mature_mir.cgi?name=hsa-miR-1303	MTHFR	4524	methylenetetrahydrofolate reductase
hsa-miR-1303	MIMAT0005891	1447137	http://www.mirdb.org/cgi-bin/target_detail.cgi?targetID=1447137	235	78	http://www.mirdb.org/cgi-bin/mature_mir.cgi?name=hsa-miR-1303	SEPT6	23157	septin 6
hsa-miR-1303	MIMAT0005891	1447379	http://www.mirdb.org/cgi-bin/target_detail.cgi?targetID=1447379	236	78	http://www.mirdb.org/cgi-bin/mature_mir.cgi?name=hsa-miR-1303	CD80	941	CD80 molecule
hsa-miR-1303	MIMAT0005891	1447162	http://www.mirdb.org/cgi-bin/target_detail.cgi?targetID=1447162	237	78	http://www.mirdb.org/cgi-bin/mature_mir.cgi?name=hsa-miR-1303	MRPL50	54534	mitochondrial ribosomal protein L50
hsa-miR-1303	MIMAT0005891	1447131	http://www.mirdb.org/cgi-bin/target_detail.cgi?targetID=1447131	238	78	http://www.mirdb.org/cgi-bin/mature_mir.cgi?name=hsa-miR-1303	GPSM2	29899	G protein signaling modulator 2
hsa-miR-1303	MIMAT0005891	1447126	http://www.mirdb.org/cgi-bin/target_detail.cgi?targetID=1447126	239	78	http://www.mirdb.org/cgi-bin/mature_mir.cgi?name=hsa-miR-1303	VGLL3	389136	vestigial like family member 3
hsa-miR-1303	MIMAT0005891	1447556	http://www.mirdb.org/cgi-bin/target_detail.cgi?targetID=1447556	240	78	http://www.mirdb.org/cgi-bin/mature_mir.cgi?name=hsa-miR-1303	KLHL42	57542	kelch like family member 42
hsa-miR-1303	MIMAT0005891	1447681	http://www.mirdb.org/cgi-bin/target_detail.cgi?targetID=1447681	241	78	http://www.mirdb.org/cgi-bin/mature_mir.cgi?name=hsa-miR-1303	LYVE1	10894	lymphatic vessel endothelial hyaluronan receptor 1
hsa-miR-1303	MIMAT0005891	1447445	http://www.mirdb.org/cgi-bin/target_detail.cgi?targetID=1447445	242	78	http://www.mirdb.org/cgi-bin/mature_mir.cgi?name=hsa-miR-1303	CHIC1	53344	cysteine rich hydrophobic domain 1
hsa-miR-1303	MIMAT0005891	1447817	http://www.mirdb.org/cgi-bin/target_detail.cgi?targetID=1447817	243	78	http://www.mirdb.org/cgi-bin/mature_mir.cgi?name=hsa-miR-1303	CALB1	793	calbindin 1
hsa-miR-1303	MIMAT0005891	1447281	http://www.mirdb.org/cgi-bin/target_detail.cgi?targetID=1447281	244	78	http://www.mirdb.org/cgi-bin/mature_mir.cgi?name=hsa-miR-1303	RNF111	54778	ring finger protein 111
hsa-miR-1303	MIMAT0005891	1447300	http://www.mirdb.org/cgi-bin/target_detail.cgi?targetID=1447300	245	78	http://www.mirdb.org/cgi-bin/mature_mir.cgi?name=hsa-miR-1303	ZNF519	162655	zinc finger protein 519
hsa-miR-1303	MIMAT0005891	1447759	http://www.mirdb.org/cgi-bin/target_detail.cgi?targetID=1447759	246	78	http://www.mirdb.org/cgi-bin/mature_mir.cgi?name=hsa-miR-1303	MTERF2	80298	mitochondrial transcription termination factor 2
hsa-miR-1303	MIMAT0005891	1447354	http://www.mirdb.org/cgi-bin/target_detail.cgi?targetID=1447354	247	78	http://www.mirdb.org/cgi-bin/mature_mir.cgi?name=hsa-miR-1303	ZNF451	26036	zinc finger protein 451
hsa-miR-1303	MIMAT0005891	1447904	http://www.mirdb.org/cgi-bin/target_detail.cgi?targetID=1447904	248	78	http://www.mirdb.org/cgi-bin/mature_mir.cgi?name=hsa-miR-1303	PSMD5	5711	proteasome 26S subunit, non-ATPase 5
hsa-miR-1303	MIMAT0005891	1447423	http://www.mirdb.org/cgi-bin/target_detail.cgi?targetID=1447423	249	78	http://www.mirdb.org/cgi-bin/mature_mir.cgi?name=hsa-miR-1303	PTBP3	9991	polypyrimidine tract binding protein 3
hsa-miR-1303	MIMAT0005891	1447638	http://www.mirdb.org/cgi-bin/target_detail.cgi?targetID=1447638	250	78	http://www.mirdb.org/cgi-bin/mature_mir.cgi?name=hsa-miR-1303	CRIM1	51232	cysteine rich transmembrane BMP regulator 1
hsa-miR-1303	MIMAT0005891	1447840	http://www.mirdb.org/cgi-bin/target_detail.cgi?targetID=1447840	251	78	http://www.mirdb.org/cgi-bin/mature_mir.cgi?name=hsa-miR-1303	RAB21	23011	RAB21, member RAS oncogene family
hsa-miR-1303	MIMAT0005891	1447632	http://www.mirdb.org/cgi-bin/target_detail.cgi?targetID=1447632	252	78	http://www.mirdb.org/cgi-bin/mature_mir.cgi?name=hsa-miR-1303	METTL15	196074	methyltransferase like 15
hsa-miR-1303	MIMAT0005891	1447307	http://www.mirdb.org/cgi-bin/target_detail.cgi?targetID=1447307	253	77	http://www.mirdb.org/cgi-bin/mature_mir.cgi?name=hsa-miR-1303	SEZ6	124925	seizure related 6 homolog
hsa-miR-1303	MIMAT0005891	1447567	http://www.mirdb.org/cgi-bin/target_detail.cgi?targetID=1447567	254	77	http://www.mirdb.org/cgi-bin/mature_mir.cgi?name=hsa-miR-1303	SLC25A30	253512	solute carrier family 25 member 30
hsa-miR-1303	MIMAT0005891	1447385	http://www.mirdb.org/cgi-bin/target_detail.cgi?targetID=1447385	255	77	http://www.mirdb.org/cgi-bin/mature_mir.cgi?name=hsa-miR-1303	ANKH	56172	ANKH inorganic pyrophosphate transport regulator
hsa-miR-1303	MIMAT0005891	1447848	http://www.mirdb.org/cgi-bin/target_detail.cgi?targetID=1447848	256	77	http://www.mirdb.org/cgi-bin/mature_mir.cgi?name=hsa-miR-1303	HOXA10	3206	homeobox A10
hsa-miR-1303	MIMAT0005891	1447710	http://www.mirdb.org/cgi-bin/target_detail.cgi?targetID=1447710	257	77	http://www.mirdb.org/cgi-bin/mature_mir.cgi?name=hsa-miR-1303	AHCYL2	23382	adenosylhomocysteinase like 2
hsa-miR-1303	MIMAT0005891	1447382	http://www.mirdb.org/cgi-bin/target_detail.cgi?targetID=1447382	258	77	http://www.mirdb.org/cgi-bin/mature_mir.cgi?name=hsa-miR-1303	AP3M2	10947	adaptor related protein complex 3 subunit mu 2
hsa-miR-1303	MIMAT0005891	1447321	http://www.mirdb.org/cgi-bin/target_detail.cgi?targetID=1447321	259	77	http://www.mirdb.org/cgi-bin/mature_mir.cgi?name=hsa-miR-1303	SENP6	26054	SUMO specific peptidase 6
hsa-miR-1303	MIMAT0005891	1447363	http://www.mirdb.org/cgi-bin/target_detail.cgi?targetID=1447363	260	77	http://www.mirdb.org/cgi-bin/mature_mir.cgi?name=hsa-miR-1303	CEACAM7	1087	carcinoembryonic antigen related cell adhesion molecule 7
hsa-miR-1303	MIMAT0005891	1447210	http://www.mirdb.org/cgi-bin/target_detail.cgi?targetID=1447210	261	77	http://www.mirdb.org/cgi-bin/mature_mir.cgi?name=hsa-miR-1303	SLC2A13	114134	solute carrier family 2 member 13
hsa-miR-1303	MIMAT0005891	1447560	http://www.mirdb.org/cgi-bin/target_detail.cgi?targetID=1447560	262	77	http://www.mirdb.org/cgi-bin/mature_mir.cgi?name=hsa-miR-1303	CH25H	9023	cholesterol 25-hydroxylase
hsa-miR-1303	MIMAT0005891	1447905	http://www.mirdb.org/cgi-bin/target_detail.cgi?targetID=1447905	263	77	http://www.mirdb.org/cgi-bin/mature_mir.cgi?name=hsa-miR-1303	SLC35A5	55032	solute carrier family 35 member A5
hsa-miR-1303	MIMAT0005891	1447348	http://www.mirdb.org/cgi-bin/target_detail.cgi?targetID=1447348	264	77	http://www.mirdb.org/cgi-bin/mature_mir.cgi?name=hsa-miR-1303	COL4A3	1285	collagen type IV alpha 3 chain
hsa-miR-1303	MIMAT0005891	1447408	http://www.mirdb.org/cgi-bin/target_detail.cgi?targetID=1447408	265	77	http://www.mirdb.org/cgi-bin/mature_mir.cgi?name=hsa-miR-1303	MED23	9439	mediator complex subunit 23
hsa-miR-1303	MIMAT0005891	1447153	http://www.mirdb.org/cgi-bin/target_detail.cgi?targetID=1447153	266	77	http://www.mirdb.org/cgi-bin/mature_mir.cgi?name=hsa-miR-1303	MAGI1	9223	membrane associated guanylate kinase, WW and PDZ domain containing 1
hsa-miR-1303	MIMAT0005891	1447310	http://www.mirdb.org/cgi-bin/target_detail.cgi?targetID=1447310	267	76	http://www.mirdb.org/cgi-bin/mature_mir.cgi?name=hsa-miR-1303	PRKACB	5567	protein kinase cAMP-activated catalytic subunit beta
hsa-miR-1303	MIMAT0005891	1447545	http://www.mirdb.org/cgi-bin/target_detail.cgi?targetID=1447545	268	76	http://www.mirdb.org/cgi-bin/mature_mir.cgi?name=hsa-miR-1303	RUBCNL	80183	rubicon like autophagy enhancer
hsa-miR-1303	MIMAT0005891	1447442	http://www.mirdb.org/cgi-bin/target_detail.cgi?targetID=1447442	269	76	http://www.mirdb.org/cgi-bin/mature_mir.cgi?name=hsa-miR-1303	TMEM121B	27439	transmembrane protein 121B
hsa-miR-1303	MIMAT0005891	1447473	http://www.mirdb.org/cgi-bin/target_detail.cgi?targetID=1447473	270	76	http://www.mirdb.org/cgi-bin/mature_mir.cgi?name=hsa-miR-1303	TIGAR	57103	TP53 induced glycolysis regulatory phosphatase
hsa-miR-1303	MIMAT0005891	1447500	http://www.mirdb.org/cgi-bin/target_detail.cgi?targetID=1447500	271	76	http://www.mirdb.org/cgi-bin/mature_mir.cgi?name=hsa-miR-1303	FGF11	2256	fibroblast growth factor 11
hsa-miR-1303	MIMAT0005891	1447192	http://www.mirdb.org/cgi-bin/target_detail.cgi?targetID=1447192	272	76	http://www.mirdb.org/cgi-bin/mature_mir.cgi?name=hsa-miR-1303	PPT2	9374	palmitoyl-protein thioesterase 2
hsa-miR-1303	MIMAT0005891	1447740	http://www.mirdb.org/cgi-bin/target_detail.cgi?targetID=1447740	273	76	http://www.mirdb.org/cgi-bin/mature_mir.cgi?name=hsa-miR-1303	HPCAL4	51440	hippocalcin like 4
hsa-miR-1303	MIMAT0005891	1447709	http://www.mirdb.org/cgi-bin/target_detail.cgi?targetID=1447709	274	76	http://www.mirdb.org/cgi-bin/mature_mir.cgi?name=hsa-miR-1303	MAPK14	1432	mitogen-activated protein kinase 14
hsa-miR-1303	MIMAT0005891	1447563	http://www.mirdb.org/cgi-bin/target_detail.cgi?targetID=1447563	275	76	http://www.mirdb.org/cgi-bin/mature_mir.cgi?name=hsa-miR-1303	SHTN1	57698	shootin 1
hsa-miR-1303	MIMAT0005891	1447618	http://www.mirdb.org/cgi-bin/target_detail.cgi?targetID=1447618	276	76	http://www.mirdb.org/cgi-bin/mature_mir.cgi?name=hsa-miR-1303	C1RL	51279	complement C1r subcomponent like
hsa-miR-1303	MIMAT0005891	1447644	http://www.mirdb.org/cgi-bin/target_detail.cgi?targetID=1447644	277	76	http://www.mirdb.org/cgi-bin/mature_mir.cgi?name=hsa-miR-1303	TOM1L1	10040	target of myb1 like 1 membrane trafficking protein
hsa-miR-1303	MIMAT0005891	1447571	http://www.mirdb.org/cgi-bin/target_detail.cgi?targetID=1447571	278	76	http://www.mirdb.org/cgi-bin/mature_mir.cgi?name=hsa-miR-1303	C15orf41	84529	chromosome 15 open reading frame 41
hsa-miR-1303	MIMAT0005891	1447184	http://www.mirdb.org/cgi-bin/target_detail.cgi?targetID=1447184	279	75	http://www.mirdb.org/cgi-bin/mature_mir.cgi?name=hsa-miR-1303	ZMAT3	64393	zinc finger matrin-type 3
hsa-miR-1303	MIMAT0005891	1447899	http://www.mirdb.org/cgi-bin/target_detail.cgi?targetID=1447899	280	75	http://www.mirdb.org/cgi-bin/mature_mir.cgi?name=hsa-miR-1303	RORA	6095	RAR related orphan receptor A
hsa-miR-1303	MIMAT0005891	1447435	http://www.mirdb.org/cgi-bin/target_detail.cgi?targetID=1447435	281	75	http://www.mirdb.org/cgi-bin/mature_mir.cgi?name=hsa-miR-1303	PCLAF	9768	PCNA clamp associated factor
hsa-miR-1303	MIMAT0005891	1447349	http://www.mirdb.org/cgi-bin/target_detail.cgi?targetID=1447349	282	75	http://www.mirdb.org/cgi-bin/mature_mir.cgi?name=hsa-miR-1303	PNRC1	10957	proline rich nuclear receptor coactivator 1
hsa-miR-1303	MIMAT0005891	1447753	http://www.mirdb.org/cgi-bin/target_detail.cgi?targetID=1447753	283	75	http://www.mirdb.org/cgi-bin/mature_mir.cgi?name=hsa-miR-1303	PPM1H	57460	protein phosphatase, Mg2+/Mn2+ dependent 1H
hsa-miR-1303	MIMAT0005891	1447227	http://www.mirdb.org/cgi-bin/target_detail.cgi?targetID=1447227	284	75	http://www.mirdb.org/cgi-bin/mature_mir.cgi?name=hsa-miR-1303	PLP1	5354	proteolipid protein 1
hsa-miR-1303	MIMAT0005891	1447132	http://www.mirdb.org/cgi-bin/target_detail.cgi?targetID=1447132	285	75	http://www.mirdb.org/cgi-bin/mature_mir.cgi?name=hsa-miR-1303	FIGN	55137	fidgetin, microtubule severing factor
hsa-miR-1303	MIMAT0005891	1447801	http://www.mirdb.org/cgi-bin/target_detail.cgi?targetID=1447801	286	75	http://www.mirdb.org/cgi-bin/mature_mir.cgi?name=hsa-miR-1303	SBK1	388228	SH3 domain binding kinase 1
hsa-miR-1303	MIMAT0005891	1447708	http://www.mirdb.org/cgi-bin/target_detail.cgi?targetID=1447708	287	75	http://www.mirdb.org/cgi-bin/mature_mir.cgi?name=hsa-miR-1303	ZFP64	55734	ZFP64 zinc finger protein
hsa-miR-1303	MIMAT0005891	1447833	http://www.mirdb.org/cgi-bin/target_detail.cgi?targetID=1447833	288	75	http://www.mirdb.org/cgi-bin/mature_mir.cgi?name=hsa-miR-1303	ZBTB20	26137	zinc finger and BTB domain containing 20
hsa-miR-1303	MIMAT0005891	1447388	http://www.mirdb.org/cgi-bin/target_detail.cgi?targetID=1447388	289	75	http://www.mirdb.org/cgi-bin/mature_mir.cgi?name=hsa-miR-1303	CAMLG	819	calcium modulating ligand
hsa-miR-1303	MIMAT0005891	1447163	http://www.mirdb.org/cgi-bin/target_detail.cgi?targetID=1447163	290	74	http://www.mirdb.org/cgi-bin/mature_mir.cgi?name=hsa-miR-1303	C22orf39	128977	chromosome 22 open reading frame 39
hsa-miR-1303	MIMAT0005891	1447218	http://www.mirdb.org/cgi-bin/target_detail.cgi?targetID=1447218	291	74	http://www.mirdb.org/cgi-bin/mature_mir.cgi?name=hsa-miR-1303	LY86	9450	lymphocyte antigen 86
hsa-miR-1303	MIMAT0005891	1447339	http://www.mirdb.org/cgi-bin/target_detail.cgi?targetID=1447339	292	74	http://www.mirdb.org/cgi-bin/mature_mir.cgi?name=hsa-miR-1303	C18orf54	162681	chromosome 18 open reading frame 54
hsa-miR-1303	MIMAT0005891	1447507	http://www.mirdb.org/cgi-bin/target_detail.cgi?targetID=1447507	293	74	http://www.mirdb.org/cgi-bin/mature_mir.cgi?name=hsa-miR-1303	GABRR2	2570	gamma-aminobutyric acid type A receptor rho2 subunit
hsa-miR-1303	MIMAT0005891	1447864	http://www.mirdb.org/cgi-bin/target_detail.cgi?targetID=1447864	294	74	http://www.mirdb.org/cgi-bin/mature_mir.cgi?name=hsa-miR-1303	MRPS33	51650	mitochondrial ribosomal protein S33
hsa-miR-1303	MIMAT0005891	1447871	http://www.mirdb.org/cgi-bin/target_detail.cgi?targetID=1447871	295	74	http://www.mirdb.org/cgi-bin/mature_mir.cgi?name=hsa-miR-1303	PLEKHG4B	153478	pleckstrin homology and RhoGEF domain containing G4B
hsa-miR-1303	MIMAT0005891	1447278	http://www.mirdb.org/cgi-bin/target_detail.cgi?targetID=1447278	296	74	http://www.mirdb.org/cgi-bin/mature_mir.cgi?name=hsa-miR-1303	ADAT2	134637	adenosine deaminase, tRNA specific 2
hsa-miR-1303	MIMAT0005891	1447634	http://www.mirdb.org/cgi-bin/target_detail.cgi?targetID=1447634	297	74	http://www.mirdb.org/cgi-bin/mature_mir.cgi?name=hsa-miR-1303	ZNF316	100131017	zinc finger protein 316
hsa-miR-1303	MIMAT0005891	1447807	http://www.mirdb.org/cgi-bin/target_detail.cgi?targetID=1447807	298	74	http://www.mirdb.org/cgi-bin/mature_mir.cgi?name=hsa-miR-1303	NR2C2	7182	nuclear receptor subfamily 2 group C member 2
hsa-miR-1303	MIMAT0005891	1447272	http://www.mirdb.org/cgi-bin/target_detail.cgi?targetID=1447272	299	74	http://www.mirdb.org/cgi-bin/mature_mir.cgi?name=hsa-miR-1303	MME	4311	membrane metalloendopeptidase
hsa-miR-1303	MIMAT0005891	1447926	http://www.mirdb.org/cgi-bin/target_detail.cgi?targetID=1447926	300	74	http://www.mirdb.org/cgi-bin/mature_mir.cgi?name=hsa-miR-1303	C7orf33	202865	chromosome 7 open reading frame 33
hsa-miR-1303	MIMAT0005891	1447700	http://www.mirdb.org/cgi-bin/target_detail.cgi?targetID=1447700	301	74	http://www.mirdb.org/cgi-bin/mature_mir.cgi?name=hsa-miR-1303	SNX18	112574	sorting nexin 18
hsa-miR-1303	MIMAT0005891	1447654	http://www.mirdb.org/cgi-bin/target_detail.cgi?targetID=1447654	302	74	http://www.mirdb.org/cgi-bin/mature_mir.cgi?name=hsa-miR-1303	FCRL4	83417	Fc receptor like 4
hsa-miR-1303	MIMAT0005891	1447847	http://www.mirdb.org/cgi-bin/target_detail.cgi?targetID=1447847	303	74	http://www.mirdb.org/cgi-bin/mature_mir.cgi?name=hsa-miR-1303	UBN2	254048	ubinuclein 2
hsa-miR-1303	MIMAT0005891	1447305	http://www.mirdb.org/cgi-bin/target_detail.cgi?targetID=1447305	304	74	http://www.mirdb.org/cgi-bin/mature_mir.cgi?name=hsa-miR-1303	VAMP3	9341	vesicle associated membrane protein 3
hsa-miR-1303	MIMAT0005891	1447620	http://www.mirdb.org/cgi-bin/target_detail.cgi?targetID=1447620	305	74	http://www.mirdb.org/cgi-bin/mature_mir.cgi?name=hsa-miR-1303	IL1RAP	3556	interleukin 1 receptor accessory protein
hsa-miR-1303	MIMAT0005891	1447340	http://www.mirdb.org/cgi-bin/target_detail.cgi?targetID=1447340	306	73	http://www.mirdb.org/cgi-bin/mature_mir.cgi?name=hsa-miR-1303	ZNF736	728927	zinc finger protein 736
hsa-miR-1303	MIMAT0005891	1447909	http://www.mirdb.org/cgi-bin/target_detail.cgi?targetID=1447909	307	73	http://www.mirdb.org/cgi-bin/mature_mir.cgi?name=hsa-miR-1303	SKAP1	8631	src kinase associated phosphoprotein 1
hsa-miR-1303	MIMAT0005891	1447478	http://www.mirdb.org/cgi-bin/target_detail.cgi?targetID=1447478	308	73	http://www.mirdb.org/cgi-bin/mature_mir.cgi?name=hsa-miR-1303	FASTKD2	22868	FAST kinase domains 2
hsa-miR-1303	MIMAT0005891	1447908	http://www.mirdb.org/cgi-bin/target_detail.cgi?targetID=1447908	309	73	http://www.mirdb.org/cgi-bin/mature_mir.cgi?name=hsa-miR-1303	ANKRD60	140731	ankyrin repeat domain 60
hsa-miR-1303	MIMAT0005891	1447816	http://www.mirdb.org/cgi-bin/target_detail.cgi?targetID=1447816	310	73	http://www.mirdb.org/cgi-bin/mature_mir.cgi?name=hsa-miR-1303	SH3BGRL3	83442	SH3 domain binding glutamate rich protein like 3
hsa-miR-1303	MIMAT0005891	1447643	http://www.mirdb.org/cgi-bin/target_detail.cgi?targetID=1447643	311	73	http://www.mirdb.org/cgi-bin/mature_mir.cgi?name=hsa-miR-1303	TLL1	7092	tolloid like 1
hsa-miR-1303	MIMAT0005891	1447288	http://www.mirdb.org/cgi-bin/target_detail.cgi?targetID=1447288	312	73	http://www.mirdb.org/cgi-bin/mature_mir.cgi?name=hsa-miR-1303	FBXO33	254170	F-box protein 33
hsa-miR-1303	MIMAT0005891	1447832	http://www.mirdb.org/cgi-bin/target_detail.cgi?targetID=1447832	313	73	http://www.mirdb.org/cgi-bin/mature_mir.cgi?name=hsa-miR-1303	ATE1	11101	arginyltransferase 1
hsa-miR-1303	MIMAT0005891	1447338	http://www.mirdb.org/cgi-bin/target_detail.cgi?targetID=1447338	314	73	http://www.mirdb.org/cgi-bin/mature_mir.cgi?name=hsa-miR-1303	GIGYF1	64599	GRB10 interacting GYF protein 1
hsa-miR-1303	MIMAT0005891	1447729	http://www.mirdb.org/cgi-bin/target_detail.cgi?targetID=1447729	315	73	http://www.mirdb.org/cgi-bin/mature_mir.cgi?name=hsa-miR-1303	NXPE3	91775	neurexophilin and PC-esterase domain family member 3
hsa-miR-1303	MIMAT0005891	1447136	http://www.mirdb.org/cgi-bin/target_detail.cgi?targetID=1447136	316	73	http://www.mirdb.org/cgi-bin/mature_mir.cgi?name=hsa-miR-1303	TNFRSF8	943	TNF receptor superfamily member 8
hsa-miR-1303	MIMAT0005891	1447262	http://www.mirdb.org/cgi-bin/target_detail.cgi?targetID=1447262	317	73	http://www.mirdb.org/cgi-bin/mature_mir.cgi?name=hsa-miR-1303	PRR23C	389152	proline rich 23C
hsa-miR-1303	MIMAT0005891	1447737	http://www.mirdb.org/cgi-bin/target_detail.cgi?targetID=1447737	318	73	http://www.mirdb.org/cgi-bin/mature_mir.cgi?name=hsa-miR-1303	RAD18	56852	RAD18, E3 ubiquitin protein ligase
hsa-miR-1303	MIMAT0005891	1447426	http://www.mirdb.org/cgi-bin/target_detail.cgi?targetID=1447426	319	73	http://www.mirdb.org/cgi-bin/mature_mir.cgi?name=hsa-miR-1303	IFNK	56832	interferon kappa
hsa-miR-1303	MIMAT0005891	1447450	http://www.mirdb.org/cgi-bin/target_detail.cgi?targetID=1447450	320	73	http://www.mirdb.org/cgi-bin/mature_mir.cgi?name=hsa-miR-1303	CLDN1	9076	claudin 1
hsa-miR-1303	MIMAT0005891	1447360	http://www.mirdb.org/cgi-bin/target_detail.cgi?targetID=1447360	321	73	http://www.mirdb.org/cgi-bin/mature_mir.cgi?name=hsa-miR-1303	NEGR1	257194	neuronal growth regulator 1
hsa-miR-1303	MIMAT0005891	1447357	http://www.mirdb.org/cgi-bin/target_detail.cgi?targetID=1447357	322	73	http://www.mirdb.org/cgi-bin/mature_mir.cgi?name=hsa-miR-1303	SC5D	6309	sterol-C5-desaturase
hsa-miR-1303	MIMAT0005891	1447247	http://www.mirdb.org/cgi-bin/target_detail.cgi?targetID=1447247	323	73	http://www.mirdb.org/cgi-bin/mature_mir.cgi?name=hsa-miR-1303	AGL	178	amylo-alpha-1, 6-glucosidase, 4-alpha-glucanotransferase
hsa-miR-1303	MIMAT0005891	1447792	http://www.mirdb.org/cgi-bin/target_detail.cgi?targetID=1447792	324	73	http://www.mirdb.org/cgi-bin/mature_mir.cgi?name=hsa-miR-1303	MFSD14A	64645	major facilitator superfamily domain containing 14A
hsa-miR-1303	MIMAT0005891	1447139	http://www.mirdb.org/cgi-bin/target_detail.cgi?targetID=1447139	325	72	http://www.mirdb.org/cgi-bin/mature_mir.cgi?name=hsa-miR-1303	ATG2B	55102	autophagy related 2B
hsa-miR-1303	MIMAT0005891	1447244	http://www.mirdb.org/cgi-bin/target_detail.cgi?targetID=1447244	326	72	http://www.mirdb.org/cgi-bin/mature_mir.cgi?name=hsa-miR-1303	C1orf216	127703	chromosome 1 open reading frame 216
hsa-miR-1303	MIMAT0005891	1447539	http://www.mirdb.org/cgi-bin/target_detail.cgi?targetID=1447539	327	72	http://www.mirdb.org/cgi-bin/mature_mir.cgi?name=hsa-miR-1303	PRRG1	5638	proline rich and Gla domain 1
hsa-miR-1303	MIMAT0005891	1447670	http://www.mirdb.org/cgi-bin/target_detail.cgi?targetID=1447670	328	72	http://www.mirdb.org/cgi-bin/mature_mir.cgi?name=hsa-miR-1303	LILRB3	11025	leukocyte immunoglobulin like receptor B3
hsa-miR-1303	MIMAT0005891	1447529	http://www.mirdb.org/cgi-bin/target_detail.cgi?targetID=1447529	329	72	http://www.mirdb.org/cgi-bin/mature_mir.cgi?name=hsa-miR-1303	R3HDM1	23518	R3H domain containing 1
hsa-miR-1303	MIMAT0005891	1447672	http://www.mirdb.org/cgi-bin/target_detail.cgi?targetID=1447672	330	72	http://www.mirdb.org/cgi-bin/mature_mir.cgi?name=hsa-miR-1303	PGAP1	80055	post-GPI attachment to proteins 1
hsa-miR-1303	MIMAT0005891	1447626	http://www.mirdb.org/cgi-bin/target_detail.cgi?targetID=1447626	331	72	http://www.mirdb.org/cgi-bin/mature_mir.cgi?name=hsa-miR-1303	GTF2E1	2960	general transcription factor IIE subunit 1
hsa-miR-1303	MIMAT0005891	1447659	http://www.mirdb.org/cgi-bin/target_detail.cgi?targetID=1447659	332	72	http://www.mirdb.org/cgi-bin/mature_mir.cgi?name=hsa-miR-1303	LPXN	9404	leupaxin
hsa-miR-1303	MIMAT0005891	1447276	http://www.mirdb.org/cgi-bin/target_detail.cgi?targetID=1447276	333	72	http://www.mirdb.org/cgi-bin/mature_mir.cgi?name=hsa-miR-1303	DGKI	9162	diacylglycerol kinase iota
hsa-miR-1303	MIMAT0005891	1447485	http://www.mirdb.org/cgi-bin/target_detail.cgi?targetID=1447485	334	72	http://www.mirdb.org/cgi-bin/mature_mir.cgi?name=hsa-miR-1303	PEX19	5824	peroxisomal biogenesis factor 19
hsa-miR-1303	MIMAT0005891	1447173	http://www.mirdb.org/cgi-bin/target_detail.cgi?targetID=1447173	335	72	http://www.mirdb.org/cgi-bin/mature_mir.cgi?name=hsa-miR-1303	SMARCAD1	56916	SWI/SNF-related, matrix-associated actin-dependent regulator of chromatin, subfamily a, containing DEAD/H box 1
hsa-miR-1303	MIMAT0005891	1447923	http://www.mirdb.org/cgi-bin/target_detail.cgi?targetID=1447923	336	72	http://www.mirdb.org/cgi-bin/mature_mir.cgi?name=hsa-miR-1303	INSYN2	642938	inhibitory synaptic factor 2A
hsa-miR-1303	MIMAT0005891	1447915	http://www.mirdb.org/cgi-bin/target_detail.cgi?targetID=1447915	337	72	http://www.mirdb.org/cgi-bin/mature_mir.cgi?name=hsa-miR-1303	KCNE1	3753	potassium voltage-gated channel subfamily E regulatory subunit 1
hsa-miR-1303	MIMAT0005891	1447819	http://www.mirdb.org/cgi-bin/target_detail.cgi?targetID=1447819	338	72	http://www.mirdb.org/cgi-bin/mature_mir.cgi?name=hsa-miR-1303	METRNL	284207	meteorin like, glial cell differentiation regulator
hsa-miR-1303	MIMAT0005891	1447929	http://www.mirdb.org/cgi-bin/target_detail.cgi?targetID=1447929	339	72	http://www.mirdb.org/cgi-bin/mature_mir.cgi?name=hsa-miR-1303	DBT	1629	dihydrolipoamide branched chain transacylase E2
hsa-miR-1303	MIMAT0005891	1447171	http://www.mirdb.org/cgi-bin/target_detail.cgi?targetID=1447171	340	71	http://www.mirdb.org/cgi-bin/mature_mir.cgi?name=hsa-miR-1303	CPNE8	144402	copine 8
hsa-miR-1303	MIMAT0005891	1447331	http://www.mirdb.org/cgi-bin/target_detail.cgi?targetID=1447331	341	71	http://www.mirdb.org/cgi-bin/mature_mir.cgi?name=hsa-miR-1303	KCNQ3	3786	potassium voltage-gated channel subfamily Q member 3
hsa-miR-1303	MIMAT0005891	1447718	http://www.mirdb.org/cgi-bin/target_detail.cgi?targetID=1447718	342	71	http://www.mirdb.org/cgi-bin/mature_mir.cgi?name=hsa-miR-1303	EBI3	10148	Epstein-Barr virus induced 3
hsa-miR-1303	MIMAT0005891	1447914	http://www.mirdb.org/cgi-bin/target_detail.cgi?targetID=1447914	343	71	http://www.mirdb.org/cgi-bin/mature_mir.cgi?name=hsa-miR-1303	TIMM50	92609	translocase of inner mitochondrial membrane 50
hsa-miR-1303	MIMAT0005891	1447666	http://www.mirdb.org/cgi-bin/target_detail.cgi?targetID=1447666	344	71	http://www.mirdb.org/cgi-bin/mature_mir.cgi?name=hsa-miR-1303	GOLGA6L10	647042	golgin A6 family-like 10
hsa-miR-1303	MIMAT0005891	1447483	http://www.mirdb.org/cgi-bin/target_detail.cgi?targetID=1447483	345	71	http://www.mirdb.org/cgi-bin/mature_mir.cgi?name=hsa-miR-1303	RIPK4	54101	receptor interacting serine/threonine kinase 4
hsa-miR-1303	MIMAT0005891	1447691	http://www.mirdb.org/cgi-bin/target_detail.cgi?targetID=1447691	346	71	http://www.mirdb.org/cgi-bin/mature_mir.cgi?name=hsa-miR-1303	ATP8A1	10396	ATPase phospholipid transporting 8A1
hsa-miR-1303	MIMAT0005891	1447668	http://www.mirdb.org/cgi-bin/target_detail.cgi?targetID=1447668	347	71	http://www.mirdb.org/cgi-bin/mature_mir.cgi?name=hsa-miR-1303	TRAM1	23471	translocation associated membrane protein 1
hsa-miR-1303	MIMAT0005891	1447489	http://www.mirdb.org/cgi-bin/target_detail.cgi?targetID=1447489	348	71	http://www.mirdb.org/cgi-bin/mature_mir.cgi?name=hsa-miR-1303	TRAPPC11	60684	trafficking protein particle complex 11
hsa-miR-1303	MIMAT0005891	1447315	http://www.mirdb.org/cgi-bin/target_detail.cgi?targetID=1447315	349	71	http://www.mirdb.org/cgi-bin/mature_mir.cgi?name=hsa-miR-1303	BUB3	9184	BUB3, mitotic checkpoint protein
hsa-miR-1303	MIMAT0005891	1447240	http://www.mirdb.org/cgi-bin/target_detail.cgi?targetID=1447240	350	71	http://www.mirdb.org/cgi-bin/mature_mir.cgi?name=hsa-miR-1303	KIAA1107	23285	KIAA1107
hsa-miR-1303	MIMAT0005891	1447798	http://www.mirdb.org/cgi-bin/target_detail.cgi?targetID=1447798	351	71	http://www.mirdb.org/cgi-bin/mature_mir.cgi?name=hsa-miR-1303	ZHX1	11244	zinc fingers and homeoboxes 1
hsa-miR-1303	MIMAT0005891	1447471	http://www.mirdb.org/cgi-bin/target_detail.cgi?targetID=1447471	352	71	http://www.mirdb.org/cgi-bin/mature_mir.cgi?name=hsa-miR-1303	CSTF2T	23283	cleavage stimulation factor subunit 2 tau variant
hsa-miR-1303	MIMAT0005891	1447220	http://www.mirdb.org/cgi-bin/target_detail.cgi?targetID=1447220	353	71	http://www.mirdb.org/cgi-bin/mature_mir.cgi?name=hsa-miR-1303	CREBRF	153222	CREB3 regulatory factor
hsa-miR-1303	MIMAT0005891	1447172	http://www.mirdb.org/cgi-bin/target_detail.cgi?targetID=1447172	354	71	http://www.mirdb.org/cgi-bin/mature_mir.cgi?name=hsa-miR-1303	VSIG4	11326	V-set and immunoglobulin domain containing 4
hsa-miR-1303	MIMAT0005891	1447463	http://www.mirdb.org/cgi-bin/target_detail.cgi?targetID=1447463	355	71	http://www.mirdb.org/cgi-bin/mature_mir.cgi?name=hsa-miR-1303	JPT2	90861	Jupiter microtubule associated homolog 2
hsa-miR-1303	MIMAT0005891	1447512	http://www.mirdb.org/cgi-bin/target_detail.cgi?targetID=1447512	356	71	http://www.mirdb.org/cgi-bin/mature_mir.cgi?name=hsa-miR-1303	HYKK	123688	hydroxylysine kinase
hsa-miR-1303	MIMAT0005891	1447389	http://www.mirdb.org/cgi-bin/target_detail.cgi?targetID=1447389	357	71	http://www.mirdb.org/cgi-bin/mature_mir.cgi?name=hsa-miR-1303	ZNF117	51351	zinc finger protein 117
hsa-miR-1303	MIMAT0005891	1447424	http://www.mirdb.org/cgi-bin/target_detail.cgi?targetID=1447424	358	71	http://www.mirdb.org/cgi-bin/mature_mir.cgi?name=hsa-miR-1303	SAA2	6289	serum amyloid A2
hsa-miR-1303	MIMAT0005891	1447216	http://www.mirdb.org/cgi-bin/target_detail.cgi?targetID=1447216	359	71	http://www.mirdb.org/cgi-bin/mature_mir.cgi?name=hsa-miR-1303	FBXO45	200933	F-box protein 45
hsa-miR-1303	MIMAT0005891	1447786	http://www.mirdb.org/cgi-bin/target_detail.cgi?targetID=1447786	360	70	http://www.mirdb.org/cgi-bin/mature_mir.cgi?name=hsa-miR-1303	CLP1	10978	cleavage and polyadenylation factor I subunit 1
hsa-miR-1303	MIMAT0005891	1447369	http://www.mirdb.org/cgi-bin/target_detail.cgi?targetID=1447369	361	70	http://www.mirdb.org/cgi-bin/mature_mir.cgi?name=hsa-miR-1303	KIF21B	23046	kinesin family member 21B
hsa-miR-1303	MIMAT0005891	1447599	http://www.mirdb.org/cgi-bin/target_detail.cgi?targetID=1447599	362	70	http://www.mirdb.org/cgi-bin/mature_mir.cgi?name=hsa-miR-1303	GCC2	9648	GRIP and coiled-coil domain containing 2
hsa-miR-1303	MIMAT0005891	1447533	http://www.mirdb.org/cgi-bin/target_detail.cgi?targetID=1447533	363	70	http://www.mirdb.org/cgi-bin/mature_mir.cgi?name=hsa-miR-1303	HSPA13	6782	heat shock protein family A (Hsp70) member 13
hsa-miR-1303	MIMAT0005891	1447733	http://www.mirdb.org/cgi-bin/target_detail.cgi?targetID=1447733	364	70	http://www.mirdb.org/cgi-bin/mature_mir.cgi?name=hsa-miR-1303	TXNDC5	81567	thioredoxin domain containing 5
hsa-miR-1303	MIMAT0005891	1447580	http://www.mirdb.org/cgi-bin/target_detail.cgi?targetID=1447580	365	70	http://www.mirdb.org/cgi-bin/mature_mir.cgi?name=hsa-miR-1303	ADAM33	80332	ADAM metallopeptidase domain 33
hsa-miR-1303	MIMAT0005891	1447605	http://www.mirdb.org/cgi-bin/target_detail.cgi?targetID=1447605	366	70	http://www.mirdb.org/cgi-bin/mature_mir.cgi?name=hsa-miR-1303	CERS6	253782	ceramide synthase 6
hsa-miR-1303	MIMAT0005891	1447371	http://www.mirdb.org/cgi-bin/target_detail.cgi?targetID=1447371	367	70	http://www.mirdb.org/cgi-bin/mature_mir.cgi?name=hsa-miR-1303	SHE	126669	Src homology 2 domain containing E
hsa-miR-1303	MIMAT0005891	1447494	http://www.mirdb.org/cgi-bin/target_detail.cgi?targetID=1447494	368	70	http://www.mirdb.org/cgi-bin/mature_mir.cgi?name=hsa-miR-1303	ACVR2B	93	activin A receptor type 2B
hsa-miR-1303	MIMAT0005891	1447191	http://www.mirdb.org/cgi-bin/target_detail.cgi?targetID=1447191	369	70	http://www.mirdb.org/cgi-bin/mature_mir.cgi?name=hsa-miR-1303	TIGD6	81789	tigger transposable element derived 6
hsa-miR-1303	MIMAT0005891	1447698	http://www.mirdb.org/cgi-bin/target_detail.cgi?targetID=1447698	370	70	http://www.mirdb.org/cgi-bin/mature_mir.cgi?name=hsa-miR-1303	ATAD1	84896	ATPase family, AAA domain containing 1
hsa-miR-1303	MIMAT0005891	1447322	http://www.mirdb.org/cgi-bin/target_detail.cgi?targetID=1447322	371	70	http://www.mirdb.org/cgi-bin/mature_mir.cgi?name=hsa-miR-1303	RAB10	10890	RAB10, member RAS oncogene family
hsa-miR-1303	MIMAT0005891	1447401	http://www.mirdb.org/cgi-bin/target_detail.cgi?targetID=1447401	372	70	http://www.mirdb.org/cgi-bin/mature_mir.cgi?name=hsa-miR-1303	GNL1	2794	G protein nucleolar 1 (putative)
hsa-miR-1303	MIMAT0005891	1447846	http://www.mirdb.org/cgi-bin/target_detail.cgi?targetID=1447846	373	70	http://www.mirdb.org/cgi-bin/mature_mir.cgi?name=hsa-miR-1303	RPE	6120	ribulose-5-phosphate-3-epimerase
hsa-miR-1303	MIMAT0005891	1447141	http://www.mirdb.org/cgi-bin/target_detail.cgi?targetID=1447141	374	70	http://www.mirdb.org/cgi-bin/mature_mir.cgi?name=hsa-miR-1303	ZNF260	339324	zinc finger protein 260
hsa-miR-1303	MIMAT0005891	1447588	http://www.mirdb.org/cgi-bin/target_detail.cgi?targetID=1447588	375	70	http://www.mirdb.org/cgi-bin/mature_mir.cgi?name=hsa-miR-1303	WBP1L	54838	WW domain binding protein 1 like
hsa-miR-1303	MIMAT0005891	1447237	http://www.mirdb.org/cgi-bin/target_detail.cgi?targetID=1447237	376	70	http://www.mirdb.org/cgi-bin/mature_mir.cgi?name=hsa-miR-1303	CADM2	253559	cell adhesion molecule 2
hsa-miR-1303	MIMAT0005891	1447636	http://www.mirdb.org/cgi-bin/target_detail.cgi?targetID=1447636	377	70	http://www.mirdb.org/cgi-bin/mature_mir.cgi?name=hsa-miR-1303	FAM49A	81553	family with sequence similarity 49 member A
hsa-miR-1303	MIMAT0005891	1447301	http://www.mirdb.org/cgi-bin/target_detail.cgi?targetID=1447301	378	70	http://www.mirdb.org/cgi-bin/mature_mir.cgi?name=hsa-miR-1303	PNPLA5	150379	patatin like phospholipase domain containing 5
hsa-miR-1303	MIMAT0005891	1447695	http://www.mirdb.org/cgi-bin/target_detail.cgi?targetID=1447695	379	70	http://www.mirdb.org/cgi-bin/mature_mir.cgi?name=hsa-miR-1303	SNTB2	6645	syntrophin beta 2
hsa-miR-1303	MIMAT0005891	1447341	http://www.mirdb.org/cgi-bin/target_detail.cgi?targetID=1447341	380	70	http://www.mirdb.org/cgi-bin/mature_mir.cgi?name=hsa-miR-1303	LSM12	124801	LSM12 homolog
hsa-miR-1303	MIMAT0005891	1447629	http://www.mirdb.org/cgi-bin/target_detail.cgi?targetID=1447629	381	70	http://www.mirdb.org/cgi-bin/mature_mir.cgi?name=hsa-miR-1303	PHACTR4	65979	phosphatase and actin regulator 4
hsa-miR-1303	MIMAT0005891	1447812	http://www.mirdb.org/cgi-bin/target_detail.cgi?targetID=1447812	382	70	http://www.mirdb.org/cgi-bin/mature_mir.cgi?name=hsa-miR-1303	CCNE2	9134	cyclin E2
hsa-miR-1303	MIMAT0005891	1447392	http://www.mirdb.org/cgi-bin/target_detail.cgi?targetID=1447392	383	69	http://www.mirdb.org/cgi-bin/mature_mir.cgi?name=hsa-miR-1303	ZNF850	342892	zinc finger protein 850
hsa-miR-1303	MIMAT0005891	1447562	http://www.mirdb.org/cgi-bin/target_detail.cgi?targetID=1447562	384	69	http://www.mirdb.org/cgi-bin/mature_mir.cgi?name=hsa-miR-1303	RUFY3	22902	RUN and FYVE domain containing 3
hsa-miR-1303	MIMAT0005891	1447319	http://www.mirdb.org/cgi-bin/target_detail.cgi?targetID=1447319	385	69	http://www.mirdb.org/cgi-bin/mature_mir.cgi?name=hsa-miR-1303	RGPD4	285190	RANBP2-like and GRIP domain containing 4
hsa-miR-1303	MIMAT0005891	1447308	http://www.mirdb.org/cgi-bin/target_detail.cgi?targetID=1447308	386	69	http://www.mirdb.org/cgi-bin/mature_mir.cgi?name=hsa-miR-1303	APOL4	80832	apolipoprotein L4
hsa-miR-1303	MIMAT0005891	1447785	http://www.mirdb.org/cgi-bin/target_detail.cgi?targetID=1447785	387	69	http://www.mirdb.org/cgi-bin/mature_mir.cgi?name=hsa-miR-1303	USP32	84669	ubiquitin specific peptidase 32
hsa-miR-1303	MIMAT0005891	1447558	http://www.mirdb.org/cgi-bin/target_detail.cgi?targetID=1447558	388	69	http://www.mirdb.org/cgi-bin/mature_mir.cgi?name=hsa-miR-1303	JAM2	58494	junctional adhesion molecule 2
hsa-miR-1303	MIMAT0005891	1447544	http://www.mirdb.org/cgi-bin/target_detail.cgi?targetID=1447544	389	69	http://www.mirdb.org/cgi-bin/mature_mir.cgi?name=hsa-miR-1303	ZBTB8B	728116	zinc finger and BTB domain containing 8B
hsa-miR-1303	MIMAT0005891	1447890	http://www.mirdb.org/cgi-bin/target_detail.cgi?targetID=1447890	390	69	http://www.mirdb.org/cgi-bin/mature_mir.cgi?name=hsa-miR-1303	PDZD7	79955	PDZ domain containing 7
hsa-miR-1303	MIMAT0005891	1447584	http://www.mirdb.org/cgi-bin/target_detail.cgi?targetID=1447584	391	69	http://www.mirdb.org/cgi-bin/mature_mir.cgi?name=hsa-miR-1303	OTUD6B	51633	OTU domain containing 6B
hsa-miR-1303	MIMAT0005891	1447236	http://www.mirdb.org/cgi-bin/target_detail.cgi?targetID=1447236	392	69	http://www.mirdb.org/cgi-bin/mature_mir.cgi?name=hsa-miR-1303	LSM11	134353	LSM11, U7 small nuclear RNA associated
hsa-miR-1303	MIMAT0005891	1447542	http://www.mirdb.org/cgi-bin/target_detail.cgi?targetID=1447542	393	69	http://www.mirdb.org/cgi-bin/mature_mir.cgi?name=hsa-miR-1303	GCSAM	257144	germinal center associated signaling and motility
hsa-miR-1303	MIMAT0005891	1447180	http://www.mirdb.org/cgi-bin/target_detail.cgi?targetID=1447180	394	69	http://www.mirdb.org/cgi-bin/mature_mir.cgi?name=hsa-miR-1303	TMEM40	55287	transmembrane protein 40
hsa-miR-1303	MIMAT0005891	1447502	http://www.mirdb.org/cgi-bin/target_detail.cgi?targetID=1447502	395	69	http://www.mirdb.org/cgi-bin/mature_mir.cgi?name=hsa-miR-1303	CEP70	80321	centrosomal protein 70
hsa-miR-1303	MIMAT0005891	1447495	http://www.mirdb.org/cgi-bin/target_detail.cgi?targetID=1447495	396	69	http://www.mirdb.org/cgi-bin/mature_mir.cgi?name=hsa-miR-1303	RGPD6	729540	RANBP2-like and GRIP domain containing 6
hsa-miR-1303	MIMAT0005891	1447431	http://www.mirdb.org/cgi-bin/target_detail.cgi?targetID=1447431	397	69	http://www.mirdb.org/cgi-bin/mature_mir.cgi?name=hsa-miR-1303	BCL2L15	440603	BCL2 like 15
hsa-miR-1303	MIMAT0005891	1447362	http://www.mirdb.org/cgi-bin/target_detail.cgi?targetID=1447362	398	69	http://www.mirdb.org/cgi-bin/mature_mir.cgi?name=hsa-miR-1303	RGPD8	727851	RANBP2-like and GRIP domain containing 8
hsa-miR-1303	MIMAT0005891	1447776	http://www.mirdb.org/cgi-bin/target_detail.cgi?targetID=1447776	399	69	http://www.mirdb.org/cgi-bin/mature_mir.cgi?name=hsa-miR-1303	DENND4A	10260	DENN domain containing 4A
hsa-miR-1303	MIMAT0005891	1447739	http://www.mirdb.org/cgi-bin/target_detail.cgi?targetID=1447739	400	69	http://www.mirdb.org/cgi-bin/mature_mir.cgi?name=hsa-miR-1303	TJP1	7082	tight junction protein 1
hsa-miR-1303	MIMAT0005891	1447267	http://www.mirdb.org/cgi-bin/target_detail.cgi?targetID=1447267	401	69	http://www.mirdb.org/cgi-bin/mature_mir.cgi?name=hsa-miR-1303	PHB	5245	prohibitin
hsa-miR-1303	MIMAT0005891	1447623	http://www.mirdb.org/cgi-bin/target_detail.cgi?targetID=1447623	402	69	http://www.mirdb.org/cgi-bin/mature_mir.cgi?name=hsa-miR-1303	SV2B	9899	synaptic vesicle glycoprotein 2B
hsa-miR-1303	MIMAT0005891	1447751	http://www.mirdb.org/cgi-bin/target_detail.cgi?targetID=1447751	403	69	http://www.mirdb.org/cgi-bin/mature_mir.cgi?name=hsa-miR-1303	RGPD5	84220	RANBP2-like and GRIP domain containing 5
hsa-miR-1303	MIMAT0005891	1447222	http://www.mirdb.org/cgi-bin/target_detail.cgi?targetID=1447222	404	69	http://www.mirdb.org/cgi-bin/mature_mir.cgi?name=hsa-miR-1303	SLC46A3	283537	solute carrier family 46 member 3
hsa-miR-1303	MIMAT0005891	1447367	http://www.mirdb.org/cgi-bin/target_detail.cgi?targetID=1447367	405	69	http://www.mirdb.org/cgi-bin/mature_mir.cgi?name=hsa-miR-1303	CHST6	4166	carbohydrate sulfotransferase 6
hsa-miR-1303	MIMAT0005891	1447225	http://www.mirdb.org/cgi-bin/target_detail.cgi?targetID=1447225	406	68	http://www.mirdb.org/cgi-bin/mature_mir.cgi?name=hsa-miR-1303	PTPRT	11122	protein tyrosine phosphatase, receptor type T
hsa-miR-1303	MIMAT0005891	1447540	http://www.mirdb.org/cgi-bin/target_detail.cgi?targetID=1447540	407	68	http://www.mirdb.org/cgi-bin/mature_mir.cgi?name=hsa-miR-1303	ADAMTS17	170691	ADAM metallopeptidase with thrombospondin type 1 motif 17
hsa-miR-1303	MIMAT0005891	1447289	http://www.mirdb.org/cgi-bin/target_detail.cgi?targetID=1447289	408	68	http://www.mirdb.org/cgi-bin/mature_mir.cgi?name=hsa-miR-1303	TUBGCP3	10426	tubulin gamma complex associated protein 3
hsa-miR-1303	MIMAT0005891	1447572	http://www.mirdb.org/cgi-bin/target_detail.cgi?targetID=1447572	409	68	http://www.mirdb.org/cgi-bin/mature_mir.cgi?name=hsa-miR-1303	FAM9B	171483	family with sequence similarity 9 member B
hsa-miR-1303	MIMAT0005891	1447176	http://www.mirdb.org/cgi-bin/target_detail.cgi?targetID=1447176	410	68	http://www.mirdb.org/cgi-bin/mature_mir.cgi?name=hsa-miR-1303	RNF41	10193	ring finger protein 41
hsa-miR-1303	MIMAT0005891	1447239	http://www.mirdb.org/cgi-bin/target_detail.cgi?targetID=1447239	411	68	http://www.mirdb.org/cgi-bin/mature_mir.cgi?name=hsa-miR-1303	ANKRD34B	340120	ankyrin repeat domain 34B
hsa-miR-1303	MIMAT0005891	1447892	http://www.mirdb.org/cgi-bin/target_detail.cgi?targetID=1447892	412	68	http://www.mirdb.org/cgi-bin/mature_mir.cgi?name=hsa-miR-1303	ZC3H12C	85463	zinc finger CCCH-type containing 12C
hsa-miR-1303	MIMAT0005891	1447150	http://www.mirdb.org/cgi-bin/target_detail.cgi?targetID=1447150	413	68	http://www.mirdb.org/cgi-bin/mature_mir.cgi?name=hsa-miR-1303	AFAP1L1	134265	actin filament associated protein 1 like 1
hsa-miR-1303	MIMAT0005891	1447197	http://www.mirdb.org/cgi-bin/target_detail.cgi?targetID=1447197	414	68	http://www.mirdb.org/cgi-bin/mature_mir.cgi?name=hsa-miR-1303	FUT3	2525	fucosyltransferase 3 (Lewis blood group)
hsa-miR-1303	MIMAT0005891	1447152	http://www.mirdb.org/cgi-bin/target_detail.cgi?targetID=1447152	415	68	http://www.mirdb.org/cgi-bin/mature_mir.cgi?name=hsa-miR-1303	SEZ6L	23544	seizure related 6 homolog like
hsa-miR-1303	MIMAT0005891	1447154	http://www.mirdb.org/cgi-bin/target_detail.cgi?targetID=1447154	416	68	http://www.mirdb.org/cgi-bin/mature_mir.cgi?name=hsa-miR-1303	RTN4IP1	84816	reticulon 4 interacting protein 1
hsa-miR-1303	MIMAT0005891	1447250	http://www.mirdb.org/cgi-bin/target_detail.cgi?targetID=1447250	417	68	http://www.mirdb.org/cgi-bin/mature_mir.cgi?name=hsa-miR-1303	ERI1	90459	exoribonuclease 1
hsa-miR-1303	MIMAT0005891	1447252	http://www.mirdb.org/cgi-bin/target_detail.cgi?targetID=1447252	418	68	http://www.mirdb.org/cgi-bin/mature_mir.cgi?name=hsa-miR-1303	PALM2	114299	paralemmin 2
hsa-miR-1303	MIMAT0005891	1447728	http://www.mirdb.org/cgi-bin/target_detail.cgi?targetID=1447728	419	68	http://www.mirdb.org/cgi-bin/mature_mir.cgi?name=hsa-miR-1303	CDC14A	8556	cell division cycle 14A
hsa-miR-1303	MIMAT0005891	1447255	http://www.mirdb.org/cgi-bin/target_detail.cgi?targetID=1447255	420	68	http://www.mirdb.org/cgi-bin/mature_mir.cgi?name=hsa-miR-1303	C9orf43	257169	chromosome 9 open reading frame 43
hsa-miR-1303	MIMAT0005891	1447528	http://www.mirdb.org/cgi-bin/target_detail.cgi?targetID=1447528	421	68	http://www.mirdb.org/cgi-bin/mature_mir.cgi?name=hsa-miR-1303	TENT4B	64282	terminal nucleotidyltransferase 4B
hsa-miR-1303	MIMAT0005891	1447806	http://www.mirdb.org/cgi-bin/target_detail.cgi?targetID=1447806	422	68	http://www.mirdb.org/cgi-bin/mature_mir.cgi?name=hsa-miR-1303	MAGI2	9863	membrane associated guanylate kinase, WW and PDZ domain containing 2
hsa-miR-1303	MIMAT0005891	1447802	http://www.mirdb.org/cgi-bin/target_detail.cgi?targetID=1447802	423	68	http://www.mirdb.org/cgi-bin/mature_mir.cgi?name=hsa-miR-1303	GDAP2	54834	ganglioside induced differentiation associated protein 2
hsa-miR-1303	MIMAT0005891	1447377	http://www.mirdb.org/cgi-bin/target_detail.cgi?targetID=1447377	424	67	http://www.mirdb.org/cgi-bin/mature_mir.cgi?name=hsa-miR-1303	KCNJ16	3773	potassium voltage-gated channel subfamily J member 16
hsa-miR-1303	MIMAT0005891	1447513	http://www.mirdb.org/cgi-bin/target_detail.cgi?targetID=1447513	425	67	http://www.mirdb.org/cgi-bin/mature_mir.cgi?name=hsa-miR-1303	KCNMA1	3778	potassium calcium-activated channel subfamily M alpha 1
hsa-miR-1303	MIMAT0005891	1447508	http://www.mirdb.org/cgi-bin/target_detail.cgi?targetID=1447508	426	67	http://www.mirdb.org/cgi-bin/mature_mir.cgi?name=hsa-miR-1303	LRP2BP	55805	LRP2 binding protein
hsa-miR-1303	MIMAT0005891	1447645	http://www.mirdb.org/cgi-bin/target_detail.cgi?targetID=1447645	427	67	http://www.mirdb.org/cgi-bin/mature_mir.cgi?name=hsa-miR-1303	TACR1	6869	tachykinin receptor 1
hsa-miR-1303	MIMAT0005891	1447884	http://www.mirdb.org/cgi-bin/target_detail.cgi?targetID=1447884	428	67	http://www.mirdb.org/cgi-bin/mature_mir.cgi?name=hsa-miR-1303	FAM177A1	283635	family with sequence similarity 177 member A1
hsa-miR-1303	MIMAT0005891	1447883	http://www.mirdb.org/cgi-bin/target_detail.cgi?targetID=1447883	429	67	http://www.mirdb.org/cgi-bin/mature_mir.cgi?name=hsa-miR-1303	AHRR	57491	aryl-hydrocarbon receptor repressor
hsa-miR-1303	MIMAT0005891	1447765	http://www.mirdb.org/cgi-bin/target_detail.cgi?targetID=1447765	430	67	http://www.mirdb.org/cgi-bin/mature_mir.cgi?name=hsa-miR-1303	STRAP	11171	serine/threonine kinase receptor associated protein
hsa-miR-1303	MIMAT0005891	1447196	http://www.mirdb.org/cgi-bin/target_detail.cgi?targetID=1447196	431	67	http://www.mirdb.org/cgi-bin/mature_mir.cgi?name=hsa-miR-1303	PRR11	55771	proline rich 11
hsa-miR-1303	MIMAT0005891	1447656	http://www.mirdb.org/cgi-bin/target_detail.cgi?targetID=1447656	432	67	http://www.mirdb.org/cgi-bin/mature_mir.cgi?name=hsa-miR-1303	LANCL2	55915	LanC like 2
hsa-miR-1303	MIMAT0005891	1447824	http://www.mirdb.org/cgi-bin/target_detail.cgi?targetID=1447824	433	67	http://www.mirdb.org/cgi-bin/mature_mir.cgi?name=hsa-miR-1303	NAALADL2	254827	N-acetylated alpha-linked acidic dipeptidase like 2
hsa-miR-1303	MIMAT0005891	1447868	http://www.mirdb.org/cgi-bin/target_detail.cgi?targetID=1447868	434	67	http://www.mirdb.org/cgi-bin/mature_mir.cgi?name=hsa-miR-1303	CLVS2	134829	clavesin 2
hsa-miR-1303	MIMAT0005891	1447745	http://www.mirdb.org/cgi-bin/target_detail.cgi?targetID=1447745	435	67	http://www.mirdb.org/cgi-bin/mature_mir.cgi?name=hsa-miR-1303	ASTN2	23245	astrotactin 2
hsa-miR-1303	MIMAT0005891	1447155	http://www.mirdb.org/cgi-bin/target_detail.cgi?targetID=1447155	436	67	http://www.mirdb.org/cgi-bin/mature_mir.cgi?name=hsa-miR-1303	CACUL1	143384	CDK2 associated cullin domain 1
hsa-miR-1303	MIMAT0005891	1447536	http://www.mirdb.org/cgi-bin/target_detail.cgi?targetID=1447536	437	67	http://www.mirdb.org/cgi-bin/mature_mir.cgi?name=hsa-miR-1303	RRAS2	22800	RAS related 2
hsa-miR-1303	MIMAT0005891	1447913	http://www.mirdb.org/cgi-bin/target_detail.cgi?targetID=1447913	438	67	http://www.mirdb.org/cgi-bin/mature_mir.cgi?name=hsa-miR-1303	MAP3K2	10746	mitogen-activated protein kinase kinase kinase 2
hsa-miR-1303	MIMAT0005891	1447530	http://www.mirdb.org/cgi-bin/target_detail.cgi?targetID=1447530	439	67	http://www.mirdb.org/cgi-bin/mature_mir.cgi?name=hsa-miR-1303	TOR1AIP2	163590	torsin 1A interacting protein 2
hsa-miR-1303	MIMAT0005891	1447334	http://www.mirdb.org/cgi-bin/target_detail.cgi?targetID=1447334	440	67	http://www.mirdb.org/cgi-bin/mature_mir.cgi?name=hsa-miR-1303	PHIP	55023	pleckstrin homology domain interacting protein
hsa-miR-1303	MIMAT0005891	1447860	http://www.mirdb.org/cgi-bin/target_detail.cgi?targetID=1447860	441	67	http://www.mirdb.org/cgi-bin/mature_mir.cgi?name=hsa-miR-1303	CHRNB1	1140	cholinergic receptor nicotinic beta 1 subunit
hsa-miR-1303	MIMAT0005891	1447595	http://www.mirdb.org/cgi-bin/target_detail.cgi?targetID=1447595	442	67	http://www.mirdb.org/cgi-bin/mature_mir.cgi?name=hsa-miR-1303	SUPT7L	9913	SPT7 like, STAGA complex gamma subunit
hsa-miR-1303	MIMAT0005891	1447660	http://www.mirdb.org/cgi-bin/target_detail.cgi?targetID=1447660	443	66	http://www.mirdb.org/cgi-bin/mature_mir.cgi?name=hsa-miR-1303	PRTG	283659	protogenin
hsa-miR-1303	MIMAT0005891	1447799	http://www.mirdb.org/cgi-bin/target_detail.cgi?targetID=1447799	444	66	http://www.mirdb.org/cgi-bin/mature_mir.cgi?name=hsa-miR-1303	SEPT10	151011	septin 10
hsa-miR-1303	MIMAT0005891	1447234	http://www.mirdb.org/cgi-bin/target_detail.cgi?targetID=1447234	445	66	http://www.mirdb.org/cgi-bin/mature_mir.cgi?name=hsa-miR-1303	SLF2	55719	SMC5-SMC6 complex localization factor 2
hsa-miR-1303	MIMAT0005891	1447928	http://www.mirdb.org/cgi-bin/target_detail.cgi?targetID=1447928	446	66	http://www.mirdb.org/cgi-bin/mature_mir.cgi?name=hsa-miR-1303	GOLPH3L	55204	golgi phosphoprotein 3 like
hsa-miR-1303	MIMAT0005891	1447592	http://www.mirdb.org/cgi-bin/target_detail.cgi?targetID=1447592	447	66	http://www.mirdb.org/cgi-bin/mature_mir.cgi?name=hsa-miR-1303	ARHGAP23	57636	Rho GTPase activating protein 23
hsa-miR-1303	MIMAT0005891	1447208	http://www.mirdb.org/cgi-bin/target_detail.cgi?targetID=1447208	448	66	http://www.mirdb.org/cgi-bin/mature_mir.cgi?name=hsa-miR-1303	KCNMB1	3779	potassium calcium-activated channel subfamily M regulatory beta subunit 1
hsa-miR-1303	MIMAT0005891	1447637	http://www.mirdb.org/cgi-bin/target_detail.cgi?targetID=1447637	449	66	http://www.mirdb.org/cgi-bin/mature_mir.cgi?name=hsa-miR-1303	NIPAL3	57185	NIPA like domain containing 3
hsa-miR-1303	MIMAT0005891	1447642	http://www.mirdb.org/cgi-bin/target_detail.cgi?targetID=1447642	450	66	http://www.mirdb.org/cgi-bin/mature_mir.cgi?name=hsa-miR-1303	CCDC93	54520	coiled-coil domain containing 93
hsa-miR-1303	MIMAT0005891	1447259	http://www.mirdb.org/cgi-bin/target_detail.cgi?targetID=1447259	451	66	http://www.mirdb.org/cgi-bin/mature_mir.cgi?name=hsa-miR-1303	DDHD1	80821	DDHD domain containing 1
hsa-miR-1303	MIMAT0005891	1447493	http://www.mirdb.org/cgi-bin/target_detail.cgi?targetID=1447493	452	66	http://www.mirdb.org/cgi-bin/mature_mir.cgi?name=hsa-miR-1303	CUX1	1523	cut like homeobox 1
hsa-miR-1303	MIMAT0005891	1447896	http://www.mirdb.org/cgi-bin/target_detail.cgi?targetID=1447896	453	66	http://www.mirdb.org/cgi-bin/mature_mir.cgi?name=hsa-miR-1303	SCCPDH	51097	saccharopine dehydrogenase (putative)
hsa-miR-1303	MIMAT0005891	1447470	http://www.mirdb.org/cgi-bin/target_detail.cgi?targetID=1447470	454	66	http://www.mirdb.org/cgi-bin/mature_mir.cgi?name=hsa-miR-1303	LRRC28	123355	leucine rich repeat containing 28
hsa-miR-1303	MIMAT0005891	1447780	http://www.mirdb.org/cgi-bin/target_detail.cgi?targetID=1447780	455	66	http://www.mirdb.org/cgi-bin/mature_mir.cgi?name=hsa-miR-1303	RTL6	84247	retrotransposon Gag like 6
hsa-miR-1303	MIMAT0005891	1447766	http://www.mirdb.org/cgi-bin/target_detail.cgi?targetID=1447766	456	66	http://www.mirdb.org/cgi-bin/mature_mir.cgi?name=hsa-miR-1303	MRPS14	63931	mitochondrial ribosomal protein S14
hsa-miR-1303	MIMAT0005891	1447460	http://www.mirdb.org/cgi-bin/target_detail.cgi?targetID=1447460	457	66	http://www.mirdb.org/cgi-bin/mature_mir.cgi?name=hsa-miR-1303	RNF32	140545	ring finger protein 32
hsa-miR-1303	MIMAT0005891	1447550	http://www.mirdb.org/cgi-bin/target_detail.cgi?targetID=1447550	458	65	http://www.mirdb.org/cgi-bin/mature_mir.cgi?name=hsa-miR-1303	PAQR5	54852	progestin and adipoQ receptor family member 5
hsa-miR-1303	MIMAT0005891	1447135	http://www.mirdb.org/cgi-bin/target_detail.cgi?targetID=1447135	459	65	http://www.mirdb.org/cgi-bin/mature_mir.cgi?name=hsa-miR-1303	TFCP2L1	29842	transcription factor CP2 like 1
hsa-miR-1303	MIMAT0005891	1447372	http://www.mirdb.org/cgi-bin/target_detail.cgi?targetID=1447372	460	65	http://www.mirdb.org/cgi-bin/mature_mir.cgi?name=hsa-miR-1303	AFDN	4301	afadin, adherens junction formation factor
hsa-miR-1303	MIMAT0005891	1447918	http://www.mirdb.org/cgi-bin/target_detail.cgi?targetID=1447918	461	65	http://www.mirdb.org/cgi-bin/mature_mir.cgi?name=hsa-miR-1303	LARP4	113251	La ribonucleoprotein domain family member 4
hsa-miR-1303	MIMAT0005891	1447399	http://www.mirdb.org/cgi-bin/target_detail.cgi?targetID=1447399	462	65	http://www.mirdb.org/cgi-bin/mature_mir.cgi?name=hsa-miR-1303	ANKLE2	23141	ankyrin repeat and LEM domain containing 2
hsa-miR-1303	MIMAT0005891	1447481	http://www.mirdb.org/cgi-bin/target_detail.cgi?targetID=1447481	463	65	http://www.mirdb.org/cgi-bin/mature_mir.cgi?name=hsa-miR-1303	JRK	8629	Jrk helix-turn-helix protein
hsa-miR-1303	MIMAT0005891	1447784	http://www.mirdb.org/cgi-bin/target_detail.cgi?targetID=1447784	464	65	http://www.mirdb.org/cgi-bin/mature_mir.cgi?name=hsa-miR-1303	AP1AR	55435	adaptor related protein complex 1 associated regulatory protein
hsa-miR-1303	MIMAT0005891	1447501	http://www.mirdb.org/cgi-bin/target_detail.cgi?targetID=1447501	465	65	http://www.mirdb.org/cgi-bin/mature_mir.cgi?name=hsa-miR-1303	EXOC5	10640	exocyst complex component 5
hsa-miR-1303	MIMAT0005891	1447906	http://www.mirdb.org/cgi-bin/target_detail.cgi?targetID=1447906	466	65	http://www.mirdb.org/cgi-bin/mature_mir.cgi?name=hsa-miR-1303	SELENOP	6414	selenoprotein P
hsa-miR-1303	MIMAT0005891	1447447	http://www.mirdb.org/cgi-bin/target_detail.cgi?targetID=1447447	467	65	http://www.mirdb.org/cgi-bin/mature_mir.cgi?name=hsa-miR-1303	SIPA1L1	26037	signal induced proliferation associated 1 like 1
hsa-miR-1303	MIMAT0005891	1447333	http://www.mirdb.org/cgi-bin/target_detail.cgi?targetID=1447333	468	64	http://www.mirdb.org/cgi-bin/mature_mir.cgi?name=hsa-miR-1303	PXK	54899	PX domain containing serine/threonine kinase like
hsa-miR-1303	MIMAT0005891	1447370	http://www.mirdb.org/cgi-bin/target_detail.cgi?targetID=1447370	469	64	http://www.mirdb.org/cgi-bin/mature_mir.cgi?name=hsa-miR-1303	EFCAB11	90141	EF-hand calcium binding domain 11
hsa-miR-1303	MIMAT0005891	1447205	http://www.mirdb.org/cgi-bin/target_detail.cgi?targetID=1447205	470	64	http://www.mirdb.org/cgi-bin/mature_mir.cgi?name=hsa-miR-1303	SH3GLB1	51100	SH3 domain containing GRB2 like, endophilin B1
hsa-miR-1303	MIMAT0005891	1447872	http://www.mirdb.org/cgi-bin/target_detail.cgi?targetID=1447872	471	64	http://www.mirdb.org/cgi-bin/mature_mir.cgi?name=hsa-miR-1303	ZNF333	84449	zinc finger protein 333
hsa-miR-1303	MIMAT0005891	1447361	http://www.mirdb.org/cgi-bin/target_detail.cgi?targetID=1447361	472	64	http://www.mirdb.org/cgi-bin/mature_mir.cgi?name=hsa-miR-1303	SPRY3	10251	sprouty RTK signaling antagonist 3
hsa-miR-1303	MIMAT0005891	1447271	http://www.mirdb.org/cgi-bin/target_detail.cgi?targetID=1447271	473	64	http://www.mirdb.org/cgi-bin/mature_mir.cgi?name=hsa-miR-1303	SPAG9	9043	sperm associated antigen 9
hsa-miR-1303	MIMAT0005891	1447838	http://www.mirdb.org/cgi-bin/target_detail.cgi?targetID=1447838	474	64	http://www.mirdb.org/cgi-bin/mature_mir.cgi?name=hsa-miR-1303	SLC6A2	6530	solute carrier family 6 member 2
hsa-miR-1303	MIMAT0005891	1447865	http://www.mirdb.org/cgi-bin/target_detail.cgi?targetID=1447865	475	64	http://www.mirdb.org/cgi-bin/mature_mir.cgi?name=hsa-miR-1303	LAMC1	3915	laminin subunit gamma 1
hsa-miR-1303	MIMAT0005891	1447912	http://www.mirdb.org/cgi-bin/target_detail.cgi?targetID=1447912	476	64	http://www.mirdb.org/cgi-bin/mature_mir.cgi?name=hsa-miR-1303	FRMD3	257019	FERM domain containing 3
hsa-miR-1303	MIMAT0005891	1447874	http://www.mirdb.org/cgi-bin/target_detail.cgi?targetID=1447874	477	64	http://www.mirdb.org/cgi-bin/mature_mir.cgi?name=hsa-miR-1303	ZNF346	23567	zinc finger protein 346
hsa-miR-1303	MIMAT0005891	1447383	http://www.mirdb.org/cgi-bin/target_detail.cgi?targetID=1447383	478	64	http://www.mirdb.org/cgi-bin/mature_mir.cgi?name=hsa-miR-1303	LHX3	8022	LIM homeobox 3
hsa-miR-1303	MIMAT0005891	1447882	http://www.mirdb.org/cgi-bin/target_detail.cgi?targetID=1447882	479	64	http://www.mirdb.org/cgi-bin/mature_mir.cgi?name=hsa-miR-1303	CEACAM6	4680	carcinoembryonic antigen related cell adhesion molecule 6
hsa-miR-1303	MIMAT0005891	1447554	http://www.mirdb.org/cgi-bin/target_detail.cgi?targetID=1447554	480	64	http://www.mirdb.org/cgi-bin/mature_mir.cgi?name=hsa-miR-1303	C5orf49	134121	chromosome 5 open reading frame 49
hsa-miR-1303	MIMAT0005891	1447393	http://www.mirdb.org/cgi-bin/target_detail.cgi?targetID=1447393	481	64	http://www.mirdb.org/cgi-bin/mature_mir.cgi?name=hsa-miR-1303	TUT7	79670	terminal uridylyl transferase 7
hsa-miR-1303	MIMAT0005891	1447235	http://www.mirdb.org/cgi-bin/target_detail.cgi?targetID=1447235	482	64	http://www.mirdb.org/cgi-bin/mature_mir.cgi?name=hsa-miR-1303	SLC16A12	387700	solute carrier family 16 member 12
hsa-miR-1303	MIMAT0005891	1447589	http://www.mirdb.org/cgi-bin/target_detail.cgi?targetID=1447589	483	64	http://www.mirdb.org/cgi-bin/mature_mir.cgi?name=hsa-miR-1303	GLDN	342035	gliomedin
hsa-miR-1303	MIMAT0005891	1447406	http://www.mirdb.org/cgi-bin/target_detail.cgi?targetID=1447406	484	64	http://www.mirdb.org/cgi-bin/mature_mir.cgi?name=hsa-miR-1303	LANCL1	10314	LanC like 1
hsa-miR-1303	MIMAT0005891	1447391	http://www.mirdb.org/cgi-bin/target_detail.cgi?targetID=1447391	485	64	http://www.mirdb.org/cgi-bin/mature_mir.cgi?name=hsa-miR-1303	VLDLR	7436	very low density lipoprotein receptor
hsa-miR-1303	MIMAT0005891	1447767	http://www.mirdb.org/cgi-bin/target_detail.cgi?targetID=1447767	486	63	http://www.mirdb.org/cgi-bin/mature_mir.cgi?name=hsa-miR-1303	INA	9118	internexin neuronal intermediate filament protein alpha
hsa-miR-1303	MIMAT0005891	1447413	http://www.mirdb.org/cgi-bin/target_detail.cgi?targetID=1447413	487	63	http://www.mirdb.org/cgi-bin/mature_mir.cgi?name=hsa-miR-1303	COMMD2	51122	COMM domain containing 2
hsa-miR-1303	MIMAT0005891	1447697	http://www.mirdb.org/cgi-bin/target_detail.cgi?targetID=1447697	488	63	http://www.mirdb.org/cgi-bin/mature_mir.cgi?name=hsa-miR-1303	MASP1	5648	mannan binding lectin serine peptidase 1
hsa-miR-1303	MIMAT0005891	1447555	http://www.mirdb.org/cgi-bin/target_detail.cgi?targetID=1447555	489	63	http://www.mirdb.org/cgi-bin/mature_mir.cgi?name=hsa-miR-1303	RAB22A	57403	RAB22A, member RAS oncogene family
hsa-miR-1303	MIMAT0005891	1447316	http://www.mirdb.org/cgi-bin/target_detail.cgi?targetID=1447316	490	63	http://www.mirdb.org/cgi-bin/mature_mir.cgi?name=hsa-miR-1303	CD38	952	CD38 molecule
hsa-miR-1303	MIMAT0005891	1447815	http://www.mirdb.org/cgi-bin/target_detail.cgi?targetID=1447815	491	63	http://www.mirdb.org/cgi-bin/mature_mir.cgi?name=hsa-miR-1303	CDHR1	92211	cadherin related family member 1
hsa-miR-1303	MIMAT0005891	1447754	http://www.mirdb.org/cgi-bin/target_detail.cgi?targetID=1447754	492	63	http://www.mirdb.org/cgi-bin/mature_mir.cgi?name=hsa-miR-1303	ITGAV	3685	integrin subunit alpha V
hsa-miR-1303	MIMAT0005891	1447444	http://www.mirdb.org/cgi-bin/target_detail.cgi?targetID=1447444	493	63	http://www.mirdb.org/cgi-bin/mature_mir.cgi?name=hsa-miR-1303	PDK4	5166	pyruvate dehydrogenase kinase 4
hsa-miR-1303	MIMAT0005891	1447662	http://www.mirdb.org/cgi-bin/target_detail.cgi?targetID=1447662	494	63	http://www.mirdb.org/cgi-bin/mature_mir.cgi?name=hsa-miR-1303	AK3	50808	adenylate kinase 3
hsa-miR-1303	MIMAT0005891	1447652	http://www.mirdb.org/cgi-bin/target_detail.cgi?targetID=1447652	495	63	http://www.mirdb.org/cgi-bin/mature_mir.cgi?name=hsa-miR-1303	GGCX	2677	gamma-glutamyl carboxylase
hsa-miR-1303	MIMAT0005891	1447820	http://www.mirdb.org/cgi-bin/target_detail.cgi?targetID=1447820	496	63	http://www.mirdb.org/cgi-bin/mature_mir.cgi?name=hsa-miR-1303	RPGR	6103	retinitis pigmentosa GTPase regulator
hsa-miR-1303	MIMAT0005891	1447293	http://www.mirdb.org/cgi-bin/target_detail.cgi?targetID=1447293	497	63	http://www.mirdb.org/cgi-bin/mature_mir.cgi?name=hsa-miR-1303	GSPT1	2935	G1 to S phase transition 1
hsa-miR-1303	MIMAT0005891	1447621	http://www.mirdb.org/cgi-bin/target_detail.cgi?targetID=1447621	498	63	http://www.mirdb.org/cgi-bin/mature_mir.cgi?name=hsa-miR-1303	YTHDF2	51441	YTH N6-methyladenosine RNA binding protein 2
hsa-miR-1303	MIMAT0005891	1447600	http://www.mirdb.org/cgi-bin/target_detail.cgi?targetID=1447600	499	63	http://www.mirdb.org/cgi-bin/mature_mir.cgi?name=hsa-miR-1303	ZNF607	84775	zinc finger protein 607
hsa-miR-1303	MIMAT0005891	1447143	http://www.mirdb.org/cgi-bin/target_detail.cgi?targetID=1447143	500	63	http://www.mirdb.org/cgi-bin/mature_mir.cgi?name=hsa-miR-1303	FKBP7	51661	FKBP prolyl isomerase 7
hsa-miR-1303	MIMAT0005891	1447683	http://www.mirdb.org/cgi-bin/target_detail.cgi?targetID=1447683	501	63	http://www.mirdb.org/cgi-bin/mature_mir.cgi?name=hsa-miR-1303	LOC339862	339862	uncharacterized LOC339862
hsa-miR-1303	MIMAT0005891	1447597	http://www.mirdb.org/cgi-bin/target_detail.cgi?targetID=1447597	502	63	http://www.mirdb.org/cgi-bin/mature_mir.cgi?name=hsa-miR-1303	KLHL5	51088	kelch like family member 5
hsa-miR-1303	MIMAT0005891	1447894	http://www.mirdb.org/cgi-bin/target_detail.cgi?targetID=1447894	503	63	http://www.mirdb.org/cgi-bin/mature_mir.cgi?name=hsa-miR-1303	NSF	4905	N-ethylmaleimide sensitive factor, vesicle fusing ATPase
hsa-miR-1303	MIMAT0005891	1447181	http://www.mirdb.org/cgi-bin/target_detail.cgi?targetID=1447181	504	63	http://www.mirdb.org/cgi-bin/mature_mir.cgi?name=hsa-miR-1303	CYP11B1	1584	cytochrome P450 family 11 subfamily B member 1
hsa-miR-1303	MIMAT0005891	1447134	http://www.mirdb.org/cgi-bin/target_detail.cgi?targetID=1447134	505	63	http://www.mirdb.org/cgi-bin/mature_mir.cgi?name=hsa-miR-1303	WIPI2	26100	WD repeat domain, phosphoinositide interacting 2
hsa-miR-1303	MIMAT0005891	1447844	http://www.mirdb.org/cgi-bin/target_detail.cgi?targetID=1447844	506	63	http://www.mirdb.org/cgi-bin/mature_mir.cgi?name=hsa-miR-1303	CASP14	23581	caspase 14
hsa-miR-1303	MIMAT0005891	1447900	http://www.mirdb.org/cgi-bin/target_detail.cgi?targetID=1447900	507	63	http://www.mirdb.org/cgi-bin/mature_mir.cgi?name=hsa-miR-1303	SCRN1	9805	secernin 1
hsa-miR-1303	MIMAT0005891	1447160	http://www.mirdb.org/cgi-bin/target_detail.cgi?targetID=1447160	508	62	http://www.mirdb.org/cgi-bin/mature_mir.cgi?name=hsa-miR-1303	DEPDC7	91614	DEP domain containing 7
hsa-miR-1303	MIMAT0005891	1447164	http://www.mirdb.org/cgi-bin/target_detail.cgi?targetID=1447164	509	62	http://www.mirdb.org/cgi-bin/mature_mir.cgi?name=hsa-miR-1303	NUP133	55746	nucleoporin 133
hsa-miR-1303	MIMAT0005891	1447465	http://www.mirdb.org/cgi-bin/target_detail.cgi?targetID=1447465	510	62	http://www.mirdb.org/cgi-bin/mature_mir.cgi?name=hsa-miR-1303	BRCA1	672	BRCA1, DNA repair associated
hsa-miR-1303	MIMAT0005891	1447696	http://www.mirdb.org/cgi-bin/target_detail.cgi?targetID=1447696	511	62	http://www.mirdb.org/cgi-bin/mature_mir.cgi?name=hsa-miR-1303	ZCRB1	85437	zinc finger CCHC-type and RNA binding motif containing 1
hsa-miR-1303	MIMAT0005891	1447317	http://www.mirdb.org/cgi-bin/target_detail.cgi?targetID=1447317	512	62	http://www.mirdb.org/cgi-bin/mature_mir.cgi?name=hsa-miR-1303	NGFR	4804	nerve growth factor receptor
hsa-miR-1303	MIMAT0005891	1447575	http://www.mirdb.org/cgi-bin/target_detail.cgi?targetID=1447575	513	62	http://www.mirdb.org/cgi-bin/mature_mir.cgi?name=hsa-miR-1303	FBXO28	23219	F-box protein 28
hsa-miR-1303	MIMAT0005891	1447717	http://www.mirdb.org/cgi-bin/target_detail.cgi?targetID=1447717	514	62	http://www.mirdb.org/cgi-bin/mature_mir.cgi?name=hsa-miR-1303	PNPT1	87178	polyribonucleotide nucleotidyltransferase 1
hsa-miR-1303	MIMAT0005891	1447650	http://www.mirdb.org/cgi-bin/target_detail.cgi?targetID=1447650	515	62	http://www.mirdb.org/cgi-bin/mature_mir.cgi?name=hsa-miR-1303	NOC3L	64318	NOC3 like DNA replication regulator
hsa-miR-1303	MIMAT0005891	1447439	http://www.mirdb.org/cgi-bin/target_detail.cgi?targetID=1447439	516	62	http://www.mirdb.org/cgi-bin/mature_mir.cgi?name=hsa-miR-1303	CALCRL	10203	calcitonin receptor like receptor
hsa-miR-1303	MIMAT0005891	1447826	http://www.mirdb.org/cgi-bin/target_detail.cgi?targetID=1447826	517	62	http://www.mirdb.org/cgi-bin/mature_mir.cgi?name=hsa-miR-1303	MMS22L	253714	MMS22 like, DNA repair protein
hsa-miR-1303	MIMAT0005891	1447506	http://www.mirdb.org/cgi-bin/target_detail.cgi?targetID=1447506	518	62	http://www.mirdb.org/cgi-bin/mature_mir.cgi?name=hsa-miR-1303	ZC3H12B	340554	zinc finger CCCH-type containing 12B
hsa-miR-1303	MIMAT0005891	1447287	http://www.mirdb.org/cgi-bin/target_detail.cgi?targetID=1447287	519	62	http://www.mirdb.org/cgi-bin/mature_mir.cgi?name=hsa-miR-1303	OPN3	23596	opsin 3
hsa-miR-1303	MIMAT0005891	1447273	http://www.mirdb.org/cgi-bin/target_detail.cgi?targetID=1447273	520	62	http://www.mirdb.org/cgi-bin/mature_mir.cgi?name=hsa-miR-1303	FGF23	8074	fibroblast growth factor 23
hsa-miR-1303	MIMAT0005891	1447302	http://www.mirdb.org/cgi-bin/target_detail.cgi?targetID=1447302	521	62	http://www.mirdb.org/cgi-bin/mature_mir.cgi?name=hsa-miR-1303	HOPX	84525	HOP homeobox
hsa-miR-1303	MIMAT0005891	1447437	http://www.mirdb.org/cgi-bin/target_detail.cgi?targetID=1447437	522	62	http://www.mirdb.org/cgi-bin/mature_mir.cgi?name=hsa-miR-1303	KHDRBS1	10657	KH RNA binding domain containing, signal transduction associated 1
hsa-miR-1303	MIMAT0005891	1447591	http://www.mirdb.org/cgi-bin/target_detail.cgi?targetID=1447591	523	62	http://www.mirdb.org/cgi-bin/mature_mir.cgi?name=hsa-miR-1303	BBX	56987	BBX, HMG-box containing
hsa-miR-1303	MIMAT0005891	1447797	http://www.mirdb.org/cgi-bin/target_detail.cgi?targetID=1447797	524	62	http://www.mirdb.org/cgi-bin/mature_mir.cgi?name=hsa-miR-1303	HOXA1	3198	homeobox A1
hsa-miR-1303	MIMAT0005891	1447628	http://www.mirdb.org/cgi-bin/target_detail.cgi?targetID=1447628	525	62	http://www.mirdb.org/cgi-bin/mature_mir.cgi?name=hsa-miR-1303	CRBN	51185	cereblon
hsa-miR-1303	MIMAT0005891	1447715	http://www.mirdb.org/cgi-bin/target_detail.cgi?targetID=1447715	526	61	http://www.mirdb.org/cgi-bin/mature_mir.cgi?name=hsa-miR-1303	DMTF1	9988	cyclin D binding myb like transcription factor 1
hsa-miR-1303	MIMAT0005891	1447790	http://www.mirdb.org/cgi-bin/target_detail.cgi?targetID=1447790	527	61	http://www.mirdb.org/cgi-bin/mature_mir.cgi?name=hsa-miR-1303	SHANK2	22941	SH3 and multiple ankyrin repeat domains 2
hsa-miR-1303	MIMAT0005891	1447859	http://www.mirdb.org/cgi-bin/target_detail.cgi?targetID=1447859	528	61	http://www.mirdb.org/cgi-bin/mature_mir.cgi?name=hsa-miR-1303	C12orf65	91574	chromosome 12 open reading frame 65
hsa-miR-1303	MIMAT0005891	1447148	http://www.mirdb.org/cgi-bin/target_detail.cgi?targetID=1447148	529	61	http://www.mirdb.org/cgi-bin/mature_mir.cgi?name=hsa-miR-1303	HOOK3	84376	hook microtubule tethering protein 3
hsa-miR-1303	MIMAT0005891	1447679	http://www.mirdb.org/cgi-bin/target_detail.cgi?targetID=1447679	530	61	http://www.mirdb.org/cgi-bin/mature_mir.cgi?name=hsa-miR-1303	RSL1D1	26156	ribosomal L1 domain containing 1
hsa-miR-1303	MIMAT0005891	1447705	http://www.mirdb.org/cgi-bin/target_detail.cgi?targetID=1447705	531	61	http://www.mirdb.org/cgi-bin/mature_mir.cgi?name=hsa-miR-1303	CDKN1B	1027	cyclin dependent kinase inhibitor 1B
hsa-miR-1303	MIMAT0005891	1447188	http://www.mirdb.org/cgi-bin/target_detail.cgi?targetID=1447188	532	61	http://www.mirdb.org/cgi-bin/mature_mir.cgi?name=hsa-miR-1303	FBXL7	23194	F-box and leucine rich repeat protein 7
hsa-miR-1303	MIMAT0005891	1447168	http://www.mirdb.org/cgi-bin/target_detail.cgi?targetID=1447168	533	61	http://www.mirdb.org/cgi-bin/mature_mir.cgi?name=hsa-miR-1303	GNAL	2774	G protein subunit alpha L
hsa-miR-1303	MIMAT0005891	1447178	http://www.mirdb.org/cgi-bin/target_detail.cgi?targetID=1447178	534	61	http://www.mirdb.org/cgi-bin/mature_mir.cgi?name=hsa-miR-1303	DDO	8528	D-aspartate oxidase
hsa-miR-1303	MIMAT0005891	1447828	http://www.mirdb.org/cgi-bin/target_detail.cgi?targetID=1447828	535	61	http://www.mirdb.org/cgi-bin/mature_mir.cgi?name=hsa-miR-1303	NSRP1	84081	nuclear speckle splicing regulatory protein 1
hsa-miR-1303	MIMAT0005891	1447734	http://www.mirdb.org/cgi-bin/target_detail.cgi?targetID=1447734	536	61	http://www.mirdb.org/cgi-bin/mature_mir.cgi?name=hsa-miR-1303	GOLGA8R	101059918	golgin A8 family member R
hsa-miR-1303	MIMAT0005891	1447228	http://www.mirdb.org/cgi-bin/target_detail.cgi?targetID=1447228	537	61	http://www.mirdb.org/cgi-bin/mature_mir.cgi?name=hsa-miR-1303	ATXN1	6310	ataxin 1
hsa-miR-1303	MIMAT0005891	1447125	http://www.mirdb.org/cgi-bin/target_detail.cgi?targetID=1447125	538	61	http://www.mirdb.org/cgi-bin/mature_mir.cgi?name=hsa-miR-1303	LIMA1	51474	LIM domain and actin binding 1
hsa-miR-1303	MIMAT0005891	1447615	http://www.mirdb.org/cgi-bin/target_detail.cgi?targetID=1447615	539	61	http://www.mirdb.org/cgi-bin/mature_mir.cgi?name=hsa-miR-1303	FADD	8772	Fas associated via death domain
hsa-miR-1303	MIMAT0005891	1447455	http://www.mirdb.org/cgi-bin/target_detail.cgi?targetID=1447455	540	61	http://www.mirdb.org/cgi-bin/mature_mir.cgi?name=hsa-miR-1303	DELE1	9812	DAP3 binding cell death enhancer 1
hsa-miR-1303	MIMAT0005891	1447889	http://www.mirdb.org/cgi-bin/target_detail.cgi?targetID=1447889	541	61	http://www.mirdb.org/cgi-bin/mature_mir.cgi?name=hsa-miR-1303	CCDC47	57003	coiled-coil domain containing 47
hsa-miR-1303	MIMAT0005891	1447565	http://www.mirdb.org/cgi-bin/target_detail.cgi?targetID=1447565	542	61	http://www.mirdb.org/cgi-bin/mature_mir.cgi?name=hsa-miR-1303	ENOX2	10495	ecto-NOX disulfide-thiol exchanger 2
hsa-miR-1303	MIMAT0005891	1447138	http://www.mirdb.org/cgi-bin/target_detail.cgi?targetID=1447138	543	61	http://www.mirdb.org/cgi-bin/mature_mir.cgi?name=hsa-miR-1303	ESRP1	54845	epithelial splicing regulatory protein 1
hsa-miR-1303	MIMAT0005891	1447911	http://www.mirdb.org/cgi-bin/target_detail.cgi?targetID=1447911	544	61	http://www.mirdb.org/cgi-bin/mature_mir.cgi?name=hsa-miR-1303	ZIC1	7545	Zic family member 1
hsa-miR-1303	MIMAT0005891	1447873	http://www.mirdb.org/cgi-bin/target_detail.cgi?targetID=1447873	545	61	http://www.mirdb.org/cgi-bin/mature_mir.cgi?name=hsa-miR-1303	POLH	5429	DNA polymerase eta
hsa-miR-1303	MIMAT0005891	1447604	http://www.mirdb.org/cgi-bin/target_detail.cgi?targetID=1447604	546	61	http://www.mirdb.org/cgi-bin/mature_mir.cgi?name=hsa-miR-1303	GOLGA8O	728047	golgin A8 family member O
hsa-miR-1303	MIMAT0005891	1447876	http://www.mirdb.org/cgi-bin/target_detail.cgi?targetID=1447876	547	61	http://www.mirdb.org/cgi-bin/mature_mir.cgi?name=hsa-miR-1303	GOLGA8K	653125	golgin A8 family member K
hsa-miR-1303	MIMAT0005891	1447822	http://www.mirdb.org/cgi-bin/target_detail.cgi?targetID=1447822	548	61	http://www.mirdb.org/cgi-bin/mature_mir.cgi?name=hsa-miR-1303	PPM1L	151742	protein phosphatase, Mg2+/Mn2+ dependent 1L
hsa-miR-1303	MIMAT0005891	1447466	http://www.mirdb.org/cgi-bin/target_detail.cgi?targetID=1447466	549	61	http://www.mirdb.org/cgi-bin/mature_mir.cgi?name=hsa-miR-1303	PRKRA	8575	protein activator of interferon induced protein kinase EIF2AK2
hsa-miR-1303	MIMAT0005891	1447587	http://www.mirdb.org/cgi-bin/target_detail.cgi?targetID=1447587	550	61	http://www.mirdb.org/cgi-bin/mature_mir.cgi?name=hsa-miR-1303	JUNB	3726	JunB proto-oncogene, AP-1 transcription factor subunit
hsa-miR-1303	MIMAT0005891	1447653	http://www.mirdb.org/cgi-bin/target_detail.cgi?targetID=1447653	551	61	http://www.mirdb.org/cgi-bin/mature_mir.cgi?name=hsa-miR-1303	PTAR1	375743	protein prenyltransferase alpha subunit repeat containing 1
hsa-miR-1303	MIMAT0005891	1447492	http://www.mirdb.org/cgi-bin/target_detail.cgi?targetID=1447492	552	61	http://www.mirdb.org/cgi-bin/mature_mir.cgi?name=hsa-miR-1303	KLHL4	56062	kelch like family member 4
hsa-miR-1303	MIMAT0005891	1447648	http://www.mirdb.org/cgi-bin/target_detail.cgi?targetID=1447648	553	61	http://www.mirdb.org/cgi-bin/mature_mir.cgi?name=hsa-miR-1303	CLINT1	9685	clathrin interactor 1
hsa-miR-1303	MIMAT0005891	1447350	http://www.mirdb.org/cgi-bin/target_detail.cgi?targetID=1447350	554	61	http://www.mirdb.org/cgi-bin/mature_mir.cgi?name=hsa-miR-1303	GOLGA8J	653073	golgin A8 family member J
hsa-miR-1303	MIMAT0005891	1447257	http://www.mirdb.org/cgi-bin/target_detail.cgi?targetID=1447257	555	61	http://www.mirdb.org/cgi-bin/mature_mir.cgi?name=hsa-miR-1303	DAAM2	23500	dishevelled associated activator of morphogenesis 2
hsa-miR-1303	MIMAT0005891	1447484	http://www.mirdb.org/cgi-bin/target_detail.cgi?targetID=1447484	556	61	http://www.mirdb.org/cgi-bin/mature_mir.cgi?name=hsa-miR-1303	IPPK	64768	inositol-pentakisphosphate 2-kinase
hsa-miR-1303	MIMAT0005891	1447417	http://www.mirdb.org/cgi-bin/target_detail.cgi?targetID=1447417	557	61	http://www.mirdb.org/cgi-bin/mature_mir.cgi?name=hsa-miR-1303	AQP11	282679	aquaporin 11
hsa-miR-1303	MIMAT0005891	1447295	http://www.mirdb.org/cgi-bin/target_detail.cgi?targetID=1447295	558	60	http://www.mirdb.org/cgi-bin/mature_mir.cgi?name=hsa-miR-1303	CHD7	55636	chromodomain helicase DNA binding protein 7
hsa-miR-1303	MIMAT0005891	1447583	http://www.mirdb.org/cgi-bin/target_detail.cgi?targetID=1447583	559	60	http://www.mirdb.org/cgi-bin/mature_mir.cgi?name=hsa-miR-1303	APPL1	26060	adaptor protein, phosphotyrosine interacting with PH domain and leucine zipper 1
hsa-miR-1303	MIMAT0005891	1447496	http://www.mirdb.org/cgi-bin/target_detail.cgi?targetID=1447496	560	60	http://www.mirdb.org/cgi-bin/mature_mir.cgi?name=hsa-miR-1303	HSDL2	84263	hydroxysteroid dehydrogenase like 2
hsa-miR-1303	MIMAT0005891	1447773	http://www.mirdb.org/cgi-bin/target_detail.cgi?targetID=1447773	561	60	http://www.mirdb.org/cgi-bin/mature_mir.cgi?name=hsa-miR-1303	MAN2A1	4124	mannosidase alpha class 2A member 1
hsa-miR-1303	MIMAT0005891	1447505	http://www.mirdb.org/cgi-bin/target_detail.cgi?targetID=1447505	562	60	http://www.mirdb.org/cgi-bin/mature_mir.cgi?name=hsa-miR-1303	GOLGA8M	653720	golgin A8 family member M
hsa-miR-1303	MIMAT0005891	1447849	http://www.mirdb.org/cgi-bin/target_detail.cgi?targetID=1447849	563	60	http://www.mirdb.org/cgi-bin/mature_mir.cgi?name=hsa-miR-1303	CTSC	1075	cathepsin C
hsa-miR-1303	MIMAT0005891	1447573	http://www.mirdb.org/cgi-bin/target_detail.cgi?targetID=1447573	564	60	http://www.mirdb.org/cgi-bin/mature_mir.cgi?name=hsa-miR-1303	PLS3	5358	plastin 3
hsa-miR-1303	MIMAT0005891	1447841	http://www.mirdb.org/cgi-bin/target_detail.cgi?targetID=1447841	565	60	http://www.mirdb.org/cgi-bin/mature_mir.cgi?name=hsa-miR-1303	CCR3	1232	C-C motif chemokine receptor 3
hsa-miR-1303	MIMAT0005891	1447748	http://www.mirdb.org/cgi-bin/target_detail.cgi?targetID=1447748	566	60	http://www.mirdb.org/cgi-bin/mature_mir.cgi?name=hsa-miR-1303	RAP2B	5912	RAP2B, member of RAS oncogene family
hsa-miR-1303	MIMAT0005891	1447291	http://www.mirdb.org/cgi-bin/target_detail.cgi?targetID=1447291	567	60	http://www.mirdb.org/cgi-bin/mature_mir.cgi?name=hsa-miR-1303	SLC4A8	9498	solute carrier family 4 member 8
hsa-miR-1303	MIMAT0005891	1447175	http://www.mirdb.org/cgi-bin/target_detail.cgi?targetID=1447175	568	60	http://www.mirdb.org/cgi-bin/mature_mir.cgi?name=hsa-miR-1303	H2AFZ	3015	H2A histone family member Z
hsa-miR-1303	MIMAT0005891	1447559	http://www.mirdb.org/cgi-bin/target_detail.cgi?targetID=1447559	569	60	http://www.mirdb.org/cgi-bin/mature_mir.cgi?name=hsa-miR-1303	C12orf49	79794	chromosome 12 open reading frame 49
hsa-miR-1303	MIMAT0005891	1447245	http://www.mirdb.org/cgi-bin/target_detail.cgi?targetID=1447245	570	60	http://www.mirdb.org/cgi-bin/mature_mir.cgi?name=hsa-miR-1303	AZIN1	51582	antizyme inhibitor 1
hsa-miR-1303	MIMAT0005891	1447547	http://www.mirdb.org/cgi-bin/target_detail.cgi?targetID=1447547	571	60	http://www.mirdb.org/cgi-bin/mature_mir.cgi?name=hsa-miR-1303	FAM120C	54954	family with sequence similarity 120C
hsa-miR-1303	MIMAT0005891	1447279	http://www.mirdb.org/cgi-bin/target_detail.cgi?targetID=1447279	572	60	http://www.mirdb.org/cgi-bin/mature_mir.cgi?name=hsa-miR-1303	SPCS3	60559	signal peptidase complex subunit 3
hsa-miR-1303	MIMAT0005891	1447409	http://www.mirdb.org/cgi-bin/target_detail.cgi?targetID=1447409	573	60	http://www.mirdb.org/cgi-bin/mature_mir.cgi?name=hsa-miR-1303	GOLGA8H	728498	golgin A8 family member H
hsa-miR-1303	MIMAT0005891	1447146	http://www.mirdb.org/cgi-bin/target_detail.cgi?targetID=1447146	574	60	http://www.mirdb.org/cgi-bin/mature_mir.cgi?name=hsa-miR-1303	ZKSCAN8	7745	zinc finger with KRAB and SCAN domains 8
hsa-miR-1303	MIMAT0005891	1447231	http://www.mirdb.org/cgi-bin/target_detail.cgi?targetID=1447231	575	60	http://www.mirdb.org/cgi-bin/mature_mir.cgi?name=hsa-miR-1303	LAYN	143903	layilin
hsa-miR-1303	MIMAT0005891	1447611	http://www.mirdb.org/cgi-bin/target_detail.cgi?targetID=1447611	576	60	http://www.mirdb.org/cgi-bin/mature_mir.cgi?name=hsa-miR-1303	SMIM10	644538	small integral membrane protein 10
hsa-miR-1303	MIMAT0005891	1447925	http://www.mirdb.org/cgi-bin/target_detail.cgi?targetID=1447925	577	60	http://www.mirdb.org/cgi-bin/mature_mir.cgi?name=hsa-miR-1303	TBXAS1	6916	thromboxane A synthase 1
hsa-miR-1303	MIMAT0005891	1447380	http://www.mirdb.org/cgi-bin/target_detail.cgi?targetID=1447380	578	60	http://www.mirdb.org/cgi-bin/mature_mir.cgi?name=hsa-miR-1303	API5	8539	apoptosis inhibitor 5
hsa-miR-1303	MIMAT0005891	1447861	http://www.mirdb.org/cgi-bin/target_detail.cgi?targetID=1447861	579	60	http://www.mirdb.org/cgi-bin/mature_mir.cgi?name=hsa-miR-1303	GOLGA8N	643699	golgin A8 family member N
hsa-miR-1303	MIMAT0005891	1447818	http://www.mirdb.org/cgi-bin/target_detail.cgi?targetID=1447818	580	60	http://www.mirdb.org/cgi-bin/mature_mir.cgi?name=hsa-miR-1303	P2RY12	64805	purinergic receptor P2Y12
hsa-miR-1303	MIMAT0005891	1447667	http://www.mirdb.org/cgi-bin/target_detail.cgi?targetID=1447667	581	59	http://www.mirdb.org/cgi-bin/mature_mir.cgi?name=hsa-miR-1303	XRCC2	7516	X-ray repair cross complementing 2
hsa-miR-1303	MIMAT0005891	1447805	http://www.mirdb.org/cgi-bin/target_detail.cgi?targetID=1447805	582	59	http://www.mirdb.org/cgi-bin/mature_mir.cgi?name=hsa-miR-1303	RBM43	375287	RNA binding motif protein 43
hsa-miR-1303	MIMAT0005891	1447286	http://www.mirdb.org/cgi-bin/target_detail.cgi?targetID=1447286	583	59	http://www.mirdb.org/cgi-bin/mature_mir.cgi?name=hsa-miR-1303	NIPSNAP3B	55335	nipsnap homolog 3B
hsa-miR-1303	MIMAT0005891	1447226	http://www.mirdb.org/cgi-bin/target_detail.cgi?targetID=1447226	584	59	http://www.mirdb.org/cgi-bin/mature_mir.cgi?name=hsa-miR-1303	DIXDC1	85458	DIX domain containing 1
hsa-miR-1303	MIMAT0005891	1447903	http://www.mirdb.org/cgi-bin/target_detail.cgi?targetID=1447903	585	59	http://www.mirdb.org/cgi-bin/mature_mir.cgi?name=hsa-miR-1303	PCDH9	5101	protocadherin 9
hsa-miR-1303	MIMAT0005891	1447330	http://www.mirdb.org/cgi-bin/target_detail.cgi?targetID=1447330	586	59	http://www.mirdb.org/cgi-bin/mature_mir.cgi?name=hsa-miR-1303	DGKG	1608	diacylglycerol kinase gamma
hsa-miR-1303	MIMAT0005891	1447755	http://www.mirdb.org/cgi-bin/target_detail.cgi?targetID=1447755	587	59	http://www.mirdb.org/cgi-bin/mature_mir.cgi?name=hsa-miR-1303	RBPJL	11317	recombination signal binding protein for immunoglobulin kappa J region like
hsa-miR-1303	MIMAT0005891	1447809	http://www.mirdb.org/cgi-bin/target_detail.cgi?targetID=1447809	588	59	http://www.mirdb.org/cgi-bin/mature_mir.cgi?name=hsa-miR-1303	MTMR10	54893	myotubularin related protein 10
hsa-miR-1303	MIMAT0005891	1447364	http://www.mirdb.org/cgi-bin/target_detail.cgi?targetID=1447364	589	59	http://www.mirdb.org/cgi-bin/mature_mir.cgi?name=hsa-miR-1303	RNF122	79845	ring finger protein 122
hsa-miR-1303	MIMAT0005891	1447627	http://www.mirdb.org/cgi-bin/target_detail.cgi?targetID=1447627	590	59	http://www.mirdb.org/cgi-bin/mature_mir.cgi?name=hsa-miR-1303	RPS6KA6	27330	ribosomal protein S6 kinase A6
hsa-miR-1303	MIMAT0005891	1447669	http://www.mirdb.org/cgi-bin/target_detail.cgi?targetID=1447669	591	59	http://www.mirdb.org/cgi-bin/mature_mir.cgi?name=hsa-miR-1303	OPA3	80207	OPA3, outer mitochondrial membrane lipid metabolism regulator
hsa-miR-1303	MIMAT0005891	1447523	http://www.mirdb.org/cgi-bin/target_detail.cgi?targetID=1447523	592	59	http://www.mirdb.org/cgi-bin/mature_mir.cgi?name=hsa-miR-1303	MRPS36	92259	mitochondrial ribosomal protein S36
hsa-miR-1303	MIMAT0005891	1447480	http://www.mirdb.org/cgi-bin/target_detail.cgi?targetID=1447480	593	59	http://www.mirdb.org/cgi-bin/mature_mir.cgi?name=hsa-miR-1303	A1CF	29974	APOBEC1 complementation factor
hsa-miR-1303	MIMAT0005891	1447328	http://www.mirdb.org/cgi-bin/target_detail.cgi?targetID=1447328	594	59	http://www.mirdb.org/cgi-bin/mature_mir.cgi?name=hsa-miR-1303	RSPRY1	89970	ring finger and SPRY domain containing 1
hsa-miR-1303	MIMAT0005891	1447248	http://www.mirdb.org/cgi-bin/target_detail.cgi?targetID=1447248	595	59	http://www.mirdb.org/cgi-bin/mature_mir.cgi?name=hsa-miR-1303	OPRM1	4988	opioid receptor mu 1
hsa-miR-1303	MIMAT0005891	1447825	http://www.mirdb.org/cgi-bin/target_detail.cgi?targetID=1447825	596	59	http://www.mirdb.org/cgi-bin/mature_mir.cgi?name=hsa-miR-1303	CD8A	925	CD8a molecule
hsa-miR-1303	MIMAT0005891	1447407	http://www.mirdb.org/cgi-bin/target_detail.cgi?targetID=1447407	597	59	http://www.mirdb.org/cgi-bin/mature_mir.cgi?name=hsa-miR-1303	FAM8A1	51439	family with sequence similarity 8 member A1
hsa-miR-1303	MIMAT0005891	1447794	http://www.mirdb.org/cgi-bin/target_detail.cgi?targetID=1447794	598	59	http://www.mirdb.org/cgi-bin/mature_mir.cgi?name=hsa-miR-1303	SLC6A11	6538	solute carrier family 6 member 11
hsa-miR-1303	MIMAT0005891	1447693	http://www.mirdb.org/cgi-bin/target_detail.cgi?targetID=1447693	599	59	http://www.mirdb.org/cgi-bin/mature_mir.cgi?name=hsa-miR-1303	TGFBRAP1	9392	transforming growth factor beta receptor associated protein 1
hsa-miR-1303	MIMAT0005891	1447795	http://www.mirdb.org/cgi-bin/target_detail.cgi?targetID=1447795	600	59	http://www.mirdb.org/cgi-bin/mature_mir.cgi?name=hsa-miR-1303	UBXN7	26043	UBX domain protein 7
hsa-miR-1303	MIMAT0005891	1447778	http://www.mirdb.org/cgi-bin/target_detail.cgi?targetID=1447778	601	59	http://www.mirdb.org/cgi-bin/mature_mir.cgi?name=hsa-miR-1303	CEP350	9857	centrosomal protein 350
hsa-miR-1303	MIMAT0005891	1447207	http://www.mirdb.org/cgi-bin/target_detail.cgi?targetID=1447207	602	59	http://www.mirdb.org/cgi-bin/mature_mir.cgi?name=hsa-miR-1303	RABL6	55684	RAB, member RAS oncogene family like 6
hsa-miR-1303	MIMAT0005891	1447609	http://www.mirdb.org/cgi-bin/target_detail.cgi?targetID=1447609	603	59	http://www.mirdb.org/cgi-bin/mature_mir.cgi?name=hsa-miR-1303	MUCL1	118430	mucin like 1
hsa-miR-1303	MIMAT0005891	1447384	http://www.mirdb.org/cgi-bin/target_detail.cgi?targetID=1447384	604	59	http://www.mirdb.org/cgi-bin/mature_mir.cgi?name=hsa-miR-1303	RGS11	8786	regulator of G protein signaling 11
hsa-miR-1303	MIMAT0005891	1447658	http://www.mirdb.org/cgi-bin/target_detail.cgi?targetID=1447658	605	59	http://www.mirdb.org/cgi-bin/mature_mir.cgi?name=hsa-miR-1303	TCF21	6943	transcription factor 21
hsa-miR-1303	MIMAT0005891	1447902	http://www.mirdb.org/cgi-bin/target_detail.cgi?targetID=1447902	606	58	http://www.mirdb.org/cgi-bin/mature_mir.cgi?name=hsa-miR-1303	ZNF236	7776	zinc finger protein 236
hsa-miR-1303	MIMAT0005891	1447415	http://www.mirdb.org/cgi-bin/target_detail.cgi?targetID=1447415	607	58	http://www.mirdb.org/cgi-bin/mature_mir.cgi?name=hsa-miR-1303	ADIPOQ	9370	adiponectin, C1Q and collagen domain containing
hsa-miR-1303	MIMAT0005891	1447269	http://www.mirdb.org/cgi-bin/target_detail.cgi?targetID=1447269	608	58	http://www.mirdb.org/cgi-bin/mature_mir.cgi?name=hsa-miR-1303	MDFIC	29969	MyoD family inhibitor domain containing
hsa-miR-1303	MIMAT0005891	1447344	http://www.mirdb.org/cgi-bin/target_detail.cgi?targetID=1447344	609	58	http://www.mirdb.org/cgi-bin/mature_mir.cgi?name=hsa-miR-1303	ACE2	59272	angiotensin I converting enzyme 2
hsa-miR-1303	MIMAT0005891	1447438	http://www.mirdb.org/cgi-bin/target_detail.cgi?targetID=1447438	610	58	http://www.mirdb.org/cgi-bin/mature_mir.cgi?name=hsa-miR-1303	NCAM1	4684	neural cell adhesion molecule 1
hsa-miR-1303	MIMAT0005891	1447430	http://www.mirdb.org/cgi-bin/target_detail.cgi?targetID=1447430	611	58	http://www.mirdb.org/cgi-bin/mature_mir.cgi?name=hsa-miR-1303	CA8	767	carbonic anhydrase 8
hsa-miR-1303	MIMAT0005891	1447910	http://www.mirdb.org/cgi-bin/target_detail.cgi?targetID=1447910	612	58	http://www.mirdb.org/cgi-bin/mature_mir.cgi?name=hsa-miR-1303	XAF1	54739	XIAP associated factor 1
hsa-miR-1303	MIMAT0005891	1447282	http://www.mirdb.org/cgi-bin/target_detail.cgi?targetID=1447282	613	58	http://www.mirdb.org/cgi-bin/mature_mir.cgi?name=hsa-miR-1303	NKD1	85407	NKD1, WNT signaling pathway inhibitor
hsa-miR-1303	MIMAT0005891	1447462	http://www.mirdb.org/cgi-bin/target_detail.cgi?targetID=1447462	614	58	http://www.mirdb.org/cgi-bin/mature_mir.cgi?name=hsa-miR-1303	DNAJB7	150353	DnaJ heat shock protein family (Hsp40) member B7
hsa-miR-1303	MIMAT0005891	1447640	http://www.mirdb.org/cgi-bin/target_detail.cgi?targetID=1447640	615	58	http://www.mirdb.org/cgi-bin/mature_mir.cgi?name=hsa-miR-1303	LRAT	9227	lecithin retinol acyltransferase
hsa-miR-1303	MIMAT0005891	1447738	http://www.mirdb.org/cgi-bin/target_detail.cgi?targetID=1447738	616	58	http://www.mirdb.org/cgi-bin/mature_mir.cgi?name=hsa-miR-1303	RPS3	6188	ribosomal protein S3
hsa-miR-1303	MIMAT0005891	1447187	http://www.mirdb.org/cgi-bin/target_detail.cgi?targetID=1447187	617	58	http://www.mirdb.org/cgi-bin/mature_mir.cgi?name=hsa-miR-1303	SRRM5	100170229	serine/arginine repetitive matrix 5
hsa-miR-1303	MIMAT0005891	1447869	http://www.mirdb.org/cgi-bin/target_detail.cgi?targetID=1447869	618	58	http://www.mirdb.org/cgi-bin/mature_mir.cgi?name=hsa-miR-1303	GM2A	2760	GM2 ganglioside activator
hsa-miR-1303	MIMAT0005891	1447687	http://www.mirdb.org/cgi-bin/target_detail.cgi?targetID=1447687	619	58	http://www.mirdb.org/cgi-bin/mature_mir.cgi?name=hsa-miR-1303	CCDC32	90416	coiled-coil domain containing 32
hsa-miR-1303	MIMAT0005891	1447725	http://www.mirdb.org/cgi-bin/target_detail.cgi?targetID=1447725	620	58	http://www.mirdb.org/cgi-bin/mature_mir.cgi?name=hsa-miR-1303	PRLR	5618	prolactin receptor
hsa-miR-1303	MIMAT0005891	1447535	http://www.mirdb.org/cgi-bin/target_detail.cgi?targetID=1447535	621	58	http://www.mirdb.org/cgi-bin/mature_mir.cgi?name=hsa-miR-1303	TTC17	55761	tetratricopeptide repeat domain 17
hsa-miR-1303	MIMAT0005891	1447253	http://www.mirdb.org/cgi-bin/target_detail.cgi?targetID=1447253	622	58	http://www.mirdb.org/cgi-bin/mature_mir.cgi?name=hsa-miR-1303	TFAP2B	7021	transcription factor AP-2 beta
hsa-miR-1303	MIMAT0005891	1447601	http://www.mirdb.org/cgi-bin/target_detail.cgi?targetID=1447601	623	58	http://www.mirdb.org/cgi-bin/mature_mir.cgi?name=hsa-miR-1303	GTF3C4	9329	general transcription factor IIIC subunit 4
hsa-miR-1303	MIMAT0005891	1447880	http://www.mirdb.org/cgi-bin/target_detail.cgi?targetID=1447880	624	58	http://www.mirdb.org/cgi-bin/mature_mir.cgi?name=hsa-miR-1303	PARPBP	55010	PARP1 binding protein
hsa-miR-1303	MIMAT0005891	1447657	http://www.mirdb.org/cgi-bin/target_detail.cgi?targetID=1447657	625	58	http://www.mirdb.org/cgi-bin/mature_mir.cgi?name=hsa-miR-1303	TNRC6C	57690	trinucleotide repeat containing 6C
hsa-miR-1303	MIMAT0005891	1447324	http://www.mirdb.org/cgi-bin/target_detail.cgi?targetID=1447324	626	57	http://www.mirdb.org/cgi-bin/mature_mir.cgi?name=hsa-miR-1303	AKR1C3	8644	aldo-keto reductase family 1 member C3
hsa-miR-1303	MIMAT0005891	1447570	http://www.mirdb.org/cgi-bin/target_detail.cgi?targetID=1447570	627	57	http://www.mirdb.org/cgi-bin/mature_mir.cgi?name=hsa-miR-1303	LAX1	54900	lymphocyte transmembrane adaptor 1
hsa-miR-1303	MIMAT0005891	1447193	http://www.mirdb.org/cgi-bin/target_detail.cgi?targetID=1447193	628	57	http://www.mirdb.org/cgi-bin/mature_mir.cgi?name=hsa-miR-1303	TRAF6	7189	TNF receptor associated factor 6
hsa-miR-1303	MIMAT0005891	1447673	http://www.mirdb.org/cgi-bin/target_detail.cgi?targetID=1447673	629	57	http://www.mirdb.org/cgi-bin/mature_mir.cgi?name=hsa-miR-1303	NKIRAS1	28512	NFKB inhibitor interacting Ras like 1
hsa-miR-1303	MIMAT0005891	1447292	http://www.mirdb.org/cgi-bin/target_detail.cgi?targetID=1447292	630	57	http://www.mirdb.org/cgi-bin/mature_mir.cgi?name=hsa-miR-1303	PCDH19	57526	protocadherin 19
hsa-miR-1303	MIMAT0005891	1447574	http://www.mirdb.org/cgi-bin/target_detail.cgi?targetID=1447574	631	57	http://www.mirdb.org/cgi-bin/mature_mir.cgi?name=hsa-miR-1303	RBMS3	27303	RNA binding motif single stranded interacting protein 3
hsa-miR-1303	MIMAT0005891	1447174	http://www.mirdb.org/cgi-bin/target_detail.cgi?targetID=1447174	632	57	http://www.mirdb.org/cgi-bin/mature_mir.cgi?name=hsa-miR-1303	PGC	5225	progastricsin
hsa-miR-1303	MIMAT0005891	1447129	http://www.mirdb.org/cgi-bin/target_detail.cgi?targetID=1447129	633	57	http://www.mirdb.org/cgi-bin/mature_mir.cgi?name=hsa-miR-1303	ZNF532	55205	zinc finger protein 532
hsa-miR-1303	MIMAT0005891	1447610	http://www.mirdb.org/cgi-bin/target_detail.cgi?targetID=1447610	634	57	http://www.mirdb.org/cgi-bin/mature_mir.cgi?name=hsa-miR-1303	NEBL	10529	nebulette
hsa-miR-1303	MIMAT0005891	1447577	http://www.mirdb.org/cgi-bin/target_detail.cgi?targetID=1447577	635	57	http://www.mirdb.org/cgi-bin/mature_mir.cgi?name=hsa-miR-1303	SLFN12	55106	schlafen family member 12
hsa-miR-1303	MIMAT0005891	1447397	http://www.mirdb.org/cgi-bin/target_detail.cgi?targetID=1447397	636	57	http://www.mirdb.org/cgi-bin/mature_mir.cgi?name=hsa-miR-1303	GLP2R	9340	glucagon like peptide 2 receptor
hsa-miR-1303	MIMAT0005891	1447606	http://www.mirdb.org/cgi-bin/target_detail.cgi?targetID=1447606	637	57	http://www.mirdb.org/cgi-bin/mature_mir.cgi?name=hsa-miR-1303	ZNF704	619279	zinc finger protein 704
hsa-miR-1303	MIMAT0005891	1447585	http://www.mirdb.org/cgi-bin/target_detail.cgi?targetID=1447585	638	57	http://www.mirdb.org/cgi-bin/mature_mir.cgi?name=hsa-miR-1303	PAG1	55824	phosphoprotein membrane anchor with glycosphingolipid microdomains 1
hsa-miR-1303	MIMAT0005891	1447400	http://www.mirdb.org/cgi-bin/target_detail.cgi?targetID=1447400	639	57	http://www.mirdb.org/cgi-bin/mature_mir.cgi?name=hsa-miR-1303	TMEM144	55314	transmembrane protein 144
hsa-miR-1303	MIMAT0005891	1447781	http://www.mirdb.org/cgi-bin/target_detail.cgi?targetID=1447781	640	57	http://www.mirdb.org/cgi-bin/mature_mir.cgi?name=hsa-miR-1303	CNOT4	4850	CCR4-NOT transcription complex subunit 4
hsa-miR-1303	MIMAT0005891	1447527	http://www.mirdb.org/cgi-bin/target_detail.cgi?targetID=1447527	641	57	http://www.mirdb.org/cgi-bin/mature_mir.cgi?name=hsa-miR-1303	ZFP82	284406	ZFP82 zinc finger protein
hsa-miR-1303	MIMAT0005891	1447514	http://www.mirdb.org/cgi-bin/target_detail.cgi?targetID=1447514	642	57	http://www.mirdb.org/cgi-bin/mature_mir.cgi?name=hsa-miR-1303	GPER1	2852	G protein-coupled estrogen receptor 1
hsa-miR-1303	MIMAT0005891	1447857	http://www.mirdb.org/cgi-bin/target_detail.cgi?targetID=1447857	643	57	http://www.mirdb.org/cgi-bin/mature_mir.cgi?name=hsa-miR-1303	KCMF1	56888	potassium channel modulatory factor 1
hsa-miR-1303	MIMAT0005891	1447265	http://www.mirdb.org/cgi-bin/target_detail.cgi?targetID=1447265	644	57	http://www.mirdb.org/cgi-bin/mature_mir.cgi?name=hsa-miR-1303	ZNF45	7596	zinc finger protein 45
hsa-miR-1303	MIMAT0005891	1447342	http://www.mirdb.org/cgi-bin/target_detail.cgi?targetID=1447342	645	57	http://www.mirdb.org/cgi-bin/mature_mir.cgi?name=hsa-miR-1303	ACAD9	28976	acyl-CoA dehydrogenase family member 9
hsa-miR-1303	MIMAT0005891	1447476	http://www.mirdb.org/cgi-bin/target_detail.cgi?targetID=1447476	646	57	http://www.mirdb.org/cgi-bin/mature_mir.cgi?name=hsa-miR-1303	NMNAT2	23057	nicotinamide nucleotide adenylyltransferase 2
hsa-miR-1303	MIMAT0005891	1447337	http://www.mirdb.org/cgi-bin/target_detail.cgi?targetID=1447337	647	57	http://www.mirdb.org/cgi-bin/mature_mir.cgi?name=hsa-miR-1303	RAB1A	5861	RAB1A, member RAS oncogene family
hsa-miR-1303	MIMAT0005891	1447837	http://www.mirdb.org/cgi-bin/target_detail.cgi?targetID=1447837	648	57	http://www.mirdb.org/cgi-bin/mature_mir.cgi?name=hsa-miR-1303	RHOB	388	ras homolog family member B
hsa-miR-1303	MIMAT0005891	1447497	http://www.mirdb.org/cgi-bin/target_detail.cgi?targetID=1447497	649	57	http://www.mirdb.org/cgi-bin/mature_mir.cgi?name=hsa-miR-1303	FAM110C	642273	family with sequence similarity 110 member C
hsa-miR-1303	MIMAT0005891	1447769	http://www.mirdb.org/cgi-bin/target_detail.cgi?targetID=1447769	650	57	http://www.mirdb.org/cgi-bin/mature_mir.cgi?name=hsa-miR-1303	ZNF507	22847	zinc finger protein 507
hsa-miR-1303	MIMAT0005891	1447498	http://www.mirdb.org/cgi-bin/target_detail.cgi?targetID=1447498	651	57	http://www.mirdb.org/cgi-bin/mature_mir.cgi?name=hsa-miR-1303	BMP2K	55589	BMP2 inducible kinase
hsa-miR-1303	MIMAT0005891	1447736	http://www.mirdb.org/cgi-bin/target_detail.cgi?targetID=1447736	652	57	http://www.mirdb.org/cgi-bin/mature_mir.cgi?name=hsa-miR-1303	SLC32A1	140679	solute carrier family 32 member 1
hsa-miR-1303	MIMAT0005891	1447624	http://www.mirdb.org/cgi-bin/target_detail.cgi?targetID=1447624	653	57	http://www.mirdb.org/cgi-bin/mature_mir.cgi?name=hsa-miR-1303	CFAP65	255101	cilia and flagella associated protein 65
hsa-miR-1303	MIMAT0005891	1447823	http://www.mirdb.org/cgi-bin/target_detail.cgi?targetID=1447823	654	57	http://www.mirdb.org/cgi-bin/mature_mir.cgi?name=hsa-miR-1303	FAM228B	375190	family with sequence similarity 228 member B
hsa-miR-1303	MIMAT0005891	1447622	http://www.mirdb.org/cgi-bin/target_detail.cgi?targetID=1447622	655	56	http://www.mirdb.org/cgi-bin/mature_mir.cgi?name=hsa-miR-1303	CCDC62	84660	coiled-coil domain containing 62
hsa-miR-1303	MIMAT0005891	1447793	http://www.mirdb.org/cgi-bin/target_detail.cgi?targetID=1447793	656	56	http://www.mirdb.org/cgi-bin/mature_mir.cgi?name=hsa-miR-1303	SSH2	85464	slingshot protein phosphatase 2
hsa-miR-1303	MIMAT0005891	1447345	http://www.mirdb.org/cgi-bin/target_detail.cgi?targetID=1447345	657	56	http://www.mirdb.org/cgi-bin/mature_mir.cgi?name=hsa-miR-1303	RUFY4	285180	RUN and FYVE domain containing 4
hsa-miR-1303	MIMAT0005891	1447232	http://www.mirdb.org/cgi-bin/target_detail.cgi?targetID=1447232	658	56	http://www.mirdb.org/cgi-bin/mature_mir.cgi?name=hsa-miR-1303	LY9	4063	lymphocyte antigen 9
hsa-miR-1303	MIMAT0005891	1447931	http://www.mirdb.org/cgi-bin/target_detail.cgi?targetID=1447931	659	56	http://www.mirdb.org/cgi-bin/mature_mir.cgi?name=hsa-miR-1303	PLPBP	11212	pyridoxal phosphate binding protein
hsa-miR-1303	MIMAT0005891	1447520	http://www.mirdb.org/cgi-bin/target_detail.cgi?targetID=1447520	660	56	http://www.mirdb.org/cgi-bin/mature_mir.cgi?name=hsa-miR-1303	DNER	92737	delta/notch like EGF repeat containing
hsa-miR-1303	MIMAT0005891	1447355	http://www.mirdb.org/cgi-bin/target_detail.cgi?targetID=1447355	661	56	http://www.mirdb.org/cgi-bin/mature_mir.cgi?name=hsa-miR-1303	FAM234B	57613	family with sequence similarity 234 member B
hsa-miR-1303	MIMAT0005891	1447378	http://www.mirdb.org/cgi-bin/target_detail.cgi?targetID=1447378	662	56	http://www.mirdb.org/cgi-bin/mature_mir.cgi?name=hsa-miR-1303	YTHDC1	91746	YTH domain containing 1
hsa-miR-1303	MIMAT0005891	1447123	http://www.mirdb.org/cgi-bin/target_detail.cgi?targetID=1447123	663	56	http://www.mirdb.org/cgi-bin/mature_mir.cgi?name=hsa-miR-1303	CCDC117	150275	coiled-coil domain containing 117
hsa-miR-1303	MIMAT0005891	1447140	http://www.mirdb.org/cgi-bin/target_detail.cgi?targetID=1447140	664	56	http://www.mirdb.org/cgi-bin/mature_mir.cgi?name=hsa-miR-1303	TAF3	83860	TATA-box binding protein associated factor 3
hsa-miR-1303	MIMAT0005891	1447612	http://www.mirdb.org/cgi-bin/target_detail.cgi?targetID=1447612	665	56	http://www.mirdb.org/cgi-bin/mature_mir.cgi?name=hsa-miR-1303	MCRS1	10445	microspherule protein 1
hsa-miR-1303	MIMAT0005891	1447613	http://www.mirdb.org/cgi-bin/target_detail.cgi?targetID=1447613	666	56	http://www.mirdb.org/cgi-bin/mature_mir.cgi?name=hsa-miR-1303	ZDHHC15	158866	zinc finger DHHC-type containing 15
hsa-miR-1303	MIMAT0005891	1447850	http://www.mirdb.org/cgi-bin/target_detail.cgi?targetID=1447850	667	56	http://www.mirdb.org/cgi-bin/mature_mir.cgi?name=hsa-miR-1303	DCP1A	55802	decapping mRNA 1A
hsa-miR-1303	MIMAT0005891	1447510	http://www.mirdb.org/cgi-bin/target_detail.cgi?targetID=1447510	668	56	http://www.mirdb.org/cgi-bin/mature_mir.cgi?name=hsa-miR-1303	RDX	5962	radixin
hsa-miR-1303	MIMAT0005891	1447254	http://www.mirdb.org/cgi-bin/target_detail.cgi?targetID=1447254	669	56	http://www.mirdb.org/cgi-bin/mature_mir.cgi?name=hsa-miR-1303	IRF6	3664	interferon regulatory factor 6
hsa-miR-1303	MIMAT0005891	1447183	http://www.mirdb.org/cgi-bin/target_detail.cgi?targetID=1447183	670	56	http://www.mirdb.org/cgi-bin/mature_mir.cgi?name=hsa-miR-1303	NFKBIZ	64332	NFKB inhibitor zeta
hsa-miR-1303	MIMAT0005891	1447258	http://www.mirdb.org/cgi-bin/target_detail.cgi?targetID=1447258	671	56	http://www.mirdb.org/cgi-bin/mature_mir.cgi?name=hsa-miR-1303	CNGB1	1258	cyclic nucleotide gated channel beta 1
hsa-miR-1303	MIMAT0005891	1447449	http://www.mirdb.org/cgi-bin/target_detail.cgi?targetID=1447449	672	56	http://www.mirdb.org/cgi-bin/mature_mir.cgi?name=hsa-miR-1303	GNA13	10672	G protein subunit alpha 13
hsa-miR-1303	MIMAT0005891	1447760	http://www.mirdb.org/cgi-bin/target_detail.cgi?targetID=1447760	673	56	http://www.mirdb.org/cgi-bin/mature_mir.cgi?name=hsa-miR-1303	CXADR	1525	CXADR, Ig-like cell adhesion molecule
hsa-miR-1303	MIMAT0005891	1447179	http://www.mirdb.org/cgi-bin/target_detail.cgi?targetID=1447179	674	56	http://www.mirdb.org/cgi-bin/mature_mir.cgi?name=hsa-miR-1303	KIF13A	63971	kinesin family member 13A
hsa-miR-1303	MIMAT0005891	1447735	http://www.mirdb.org/cgi-bin/target_detail.cgi?targetID=1447735	675	56	http://www.mirdb.org/cgi-bin/mature_mir.cgi?name=hsa-miR-1303	KPRP	448834	keratinocyte proline rich protein
hsa-miR-1303	MIMAT0005891	1447414	http://www.mirdb.org/cgi-bin/target_detail.cgi?targetID=1447414	676	56	http://www.mirdb.org/cgi-bin/mature_mir.cgi?name=hsa-miR-1303	FBXO4	26272	F-box protein 4
hsa-miR-1303	MIMAT0005891	1447843	http://www.mirdb.org/cgi-bin/target_detail.cgi?targetID=1447843	677	56	http://www.mirdb.org/cgi-bin/mature_mir.cgi?name=hsa-miR-1303	CACTIN	58509	cactin, spliceosome C complex subunit
hsa-miR-1303	MIMAT0005891	1447756	http://www.mirdb.org/cgi-bin/target_detail.cgi?targetID=1447756	678	55	http://www.mirdb.org/cgi-bin/mature_mir.cgi?name=hsa-miR-1303	PAPOLA	10914	poly(A) polymerase alpha
hsa-miR-1303	MIMAT0005891	1447185	http://www.mirdb.org/cgi-bin/target_detail.cgi?targetID=1447185	679	55	http://www.mirdb.org/cgi-bin/mature_mir.cgi?name=hsa-miR-1303	FAM72C	554282	family with sequence similarity 72 member C
hsa-miR-1303	MIMAT0005891	1447635	http://www.mirdb.org/cgi-bin/target_detail.cgi?targetID=1447635	680	55	http://www.mirdb.org/cgi-bin/mature_mir.cgi?name=hsa-miR-1303	TGFBR1	7046	transforming growth factor beta receptor 1
hsa-miR-1303	MIMAT0005891	1447521	http://www.mirdb.org/cgi-bin/target_detail.cgi?targetID=1447521	681	55	http://www.mirdb.org/cgi-bin/mature_mir.cgi?name=hsa-miR-1303	SLC4A5	57835	solute carrier family 4 member 5
hsa-miR-1303	MIMAT0005891	1447149	http://www.mirdb.org/cgi-bin/target_detail.cgi?targetID=1447149	682	55	http://www.mirdb.org/cgi-bin/mature_mir.cgi?name=hsa-miR-1303	PRKAG1	5571	protein kinase AMP-activated non-catalytic subunit gamma 1
hsa-miR-1303	MIMAT0005891	1447531	http://www.mirdb.org/cgi-bin/target_detail.cgi?targetID=1447531	683	55	http://www.mirdb.org/cgi-bin/mature_mir.cgi?name=hsa-miR-1303	DSG1	1828	desmoglein 1
hsa-miR-1303	MIMAT0005891	1447537	http://www.mirdb.org/cgi-bin/target_detail.cgi?targetID=1447537	684	55	http://www.mirdb.org/cgi-bin/mature_mir.cgi?name=hsa-miR-1303	WWC3	55841	WWC family member 3
hsa-miR-1303	MIMAT0005891	1447863	http://www.mirdb.org/cgi-bin/target_detail.cgi?targetID=1447863	685	55	http://www.mirdb.org/cgi-bin/mature_mir.cgi?name=hsa-miR-1303	MPV17L	255027	MPV17 mitochondrial inner membrane protein like
hsa-miR-1303	MIMAT0005891	1447425	http://www.mirdb.org/cgi-bin/target_detail.cgi?targetID=1447425	686	55	http://www.mirdb.org/cgi-bin/mature_mir.cgi?name=hsa-miR-1303	KDELC2	143888	KDEL motif containing 2
hsa-miR-1303	MIMAT0005891	1447402	http://www.mirdb.org/cgi-bin/target_detail.cgi?targetID=1447402	687	55	http://www.mirdb.org/cgi-bin/mature_mir.cgi?name=hsa-miR-1303	ALCAM	214	activated leukocyte cell adhesion molecule
hsa-miR-1303	MIMAT0005891	1447303	http://www.mirdb.org/cgi-bin/target_detail.cgi?targetID=1447303	688	55	http://www.mirdb.org/cgi-bin/mature_mir.cgi?name=hsa-miR-1303	SLC6A15	55117	solute carrier family 6 member 15
hsa-miR-1303	MIMAT0005891	1447779	http://www.mirdb.org/cgi-bin/target_detail.cgi?targetID=1447779	689	55	http://www.mirdb.org/cgi-bin/mature_mir.cgi?name=hsa-miR-1303	TATDN3	128387	TatD DNase domain containing 3
hsa-miR-1303	MIMAT0005891	1447161	http://www.mirdb.org/cgi-bin/target_detail.cgi?targetID=1447161	690	55	http://www.mirdb.org/cgi-bin/mature_mir.cgi?name=hsa-miR-1303	SLC2A1	6513	solute carrier family 2 member 1
hsa-miR-1303	MIMAT0005891	1447332	http://www.mirdb.org/cgi-bin/target_detail.cgi?targetID=1447332	691	55	http://www.mirdb.org/cgi-bin/mature_mir.cgi?name=hsa-miR-1303	POC1A	25886	POC1 centriolar protein A
hsa-miR-1303	MIMAT0005891	1447433	http://www.mirdb.org/cgi-bin/target_detail.cgi?targetID=1447433	692	55	http://www.mirdb.org/cgi-bin/mature_mir.cgi?name=hsa-miR-1303	SRSF12	135295	serine and arginine rich splicing factor 12
hsa-miR-1303	MIMAT0005891	1447434	http://www.mirdb.org/cgi-bin/target_detail.cgi?targetID=1447434	693	55	http://www.mirdb.org/cgi-bin/mature_mir.cgi?name=hsa-miR-1303	HSD17B11	51170	hydroxysteroid 17-beta dehydrogenase 11
hsa-miR-1303	MIMAT0005891	1447443	http://www.mirdb.org/cgi-bin/target_detail.cgi?targetID=1447443	694	55	http://www.mirdb.org/cgi-bin/mature_mir.cgi?name=hsa-miR-1303	GOLGA6C	653641	golgin A6 family member C
hsa-miR-1303	MIMAT0005891	1447677	http://www.mirdb.org/cgi-bin/target_detail.cgi?targetID=1447677	695	55	http://www.mirdb.org/cgi-bin/mature_mir.cgi?name=hsa-miR-1303	KCTD7	154881	potassium channel tetramerization domain containing 7
hsa-miR-1303	MIMAT0005891	1447827	http://www.mirdb.org/cgi-bin/target_detail.cgi?targetID=1447827	696	54	http://www.mirdb.org/cgi-bin/mature_mir.cgi?name=hsa-miR-1303	GXYLT2	727936	glucoside xylosyltransferase 2
hsa-miR-1303	MIMAT0005891	1447842	http://www.mirdb.org/cgi-bin/target_detail.cgi?targetID=1447842	697	54	http://www.mirdb.org/cgi-bin/mature_mir.cgi?name=hsa-miR-1303	MAVS	57506	mitochondrial antiviral signaling protein
hsa-miR-1303	MIMAT0005891	1447881	http://www.mirdb.org/cgi-bin/target_detail.cgi?targetID=1447881	698	54	http://www.mirdb.org/cgi-bin/mature_mir.cgi?name=hsa-miR-1303	ATRNL1	26033	attractin like 1
hsa-miR-1303	MIMAT0005891	1447930	http://www.mirdb.org/cgi-bin/target_detail.cgi?targetID=1447930	699	54	http://www.mirdb.org/cgi-bin/mature_mir.cgi?name=hsa-miR-1303	TEAD1	7003	TEA domain transcription factor 1
hsa-miR-1303	MIMAT0005891	1447346	http://www.mirdb.org/cgi-bin/target_detail.cgi?targetID=1447346	700	54	http://www.mirdb.org/cgi-bin/mature_mir.cgi?name=hsa-miR-1303	ZNF3	7551	zinc finger protein 3
hsa-miR-1303	MIMAT0005891	1447199	http://www.mirdb.org/cgi-bin/target_detail.cgi?targetID=1447199	701	54	http://www.mirdb.org/cgi-bin/mature_mir.cgi?name=hsa-miR-1303	CCL28	56477	C-C motif chemokine ligand 28
hsa-miR-1303	MIMAT0005891	1447703	http://www.mirdb.org/cgi-bin/target_detail.cgi?targetID=1447703	702	54	http://www.mirdb.org/cgi-bin/mature_mir.cgi?name=hsa-miR-1303	COL4A4	1286	collagen type IV alpha 4 chain
hsa-miR-1303	MIMAT0005891	1447474	http://www.mirdb.org/cgi-bin/target_detail.cgi?targetID=1447474	703	54	http://www.mirdb.org/cgi-bin/mature_mir.cgi?name=hsa-miR-1303	SEM1	7979	SEM1, 26S proteasome complex subunit
hsa-miR-1303	MIMAT0005891	1447468	http://www.mirdb.org/cgi-bin/target_detail.cgi?targetID=1447468	704	54	http://www.mirdb.org/cgi-bin/mature_mir.cgi?name=hsa-miR-1303	ZNF670	93474	zinc finger protein 670
hsa-miR-1303	MIMAT0005891	1447246	http://www.mirdb.org/cgi-bin/target_detail.cgi?targetID=1447246	705	54	http://www.mirdb.org/cgi-bin/mature_mir.cgi?name=hsa-miR-1303	STT3B	201595	STT3B, catalytic subunit of the oligosaccharyltransferase complex
hsa-miR-1303	MIMAT0005891	1447564	http://www.mirdb.org/cgi-bin/target_detail.cgi?targetID=1447564	706	54	http://www.mirdb.org/cgi-bin/mature_mir.cgi?name=hsa-miR-1303	FAM72D	728833	family with sequence similarity 72 member D
hsa-miR-1303	MIMAT0005891	1447419	http://www.mirdb.org/cgi-bin/target_detail.cgi?targetID=1447419	707	54	http://www.mirdb.org/cgi-bin/mature_mir.cgi?name=hsa-miR-1303	ENPP3	5169	ectonucleotide pyrophosphatase/phosphodiesterase 3
hsa-miR-1303	MIMAT0005891	1447242	http://www.mirdb.org/cgi-bin/target_detail.cgi?targetID=1447242	708	54	http://www.mirdb.org/cgi-bin/mature_mir.cgi?name=hsa-miR-1303	ZCCHC4	29063	zinc finger CCHC-type containing 4
hsa-miR-1303	MIMAT0005891	1447764	http://www.mirdb.org/cgi-bin/target_detail.cgi?targetID=1447764	709	54	http://www.mirdb.org/cgi-bin/mature_mir.cgi?name=hsa-miR-1303	TARS2	80222	threonyl-tRNA synthetase 2, mitochondrial
hsa-miR-1303	MIMAT0005891	1447581	http://www.mirdb.org/cgi-bin/target_detail.cgi?targetID=1447581	710	54	http://www.mirdb.org/cgi-bin/mature_mir.cgi?name=hsa-miR-1303	TICAM2	353376	toll like receptor adaptor molecule 2
hsa-miR-1303	MIMAT0005891	1447787	http://www.mirdb.org/cgi-bin/target_detail.cgi?targetID=1447787	711	54	http://www.mirdb.org/cgi-bin/mature_mir.cgi?name=hsa-miR-1303	PTPRG	5793	protein tyrosine phosphatase, receptor type G
hsa-miR-1303	MIMAT0005891	1447602	http://www.mirdb.org/cgi-bin/target_detail.cgi?targetID=1447602	712	54	http://www.mirdb.org/cgi-bin/mature_mir.cgi?name=hsa-miR-1303	PER3	8863	period circadian regulator 3
hsa-miR-1303	MIMAT0005891	1447603	http://www.mirdb.org/cgi-bin/target_detail.cgi?targetID=1447603	713	54	http://www.mirdb.org/cgi-bin/mature_mir.cgi?name=hsa-miR-1303	COL4A1	1282	collagen type IV alpha 1 chain
hsa-miR-1303	MIMAT0005891	1447858	http://www.mirdb.org/cgi-bin/target_detail.cgi?targetID=1447858	714	54	http://www.mirdb.org/cgi-bin/mature_mir.cgi?name=hsa-miR-1303	PXMP4	11264	peroxisomal membrane protein 4
hsa-miR-1303	MIMAT0005891	1447532	http://www.mirdb.org/cgi-bin/target_detail.cgi?targetID=1447532	715	53	http://www.mirdb.org/cgi-bin/mature_mir.cgi?name=hsa-miR-1303	LRRC39	127495	leucine rich repeat containing 39
hsa-miR-1303	MIMAT0005891	1447692	http://www.mirdb.org/cgi-bin/target_detail.cgi?targetID=1447692	716	53	http://www.mirdb.org/cgi-bin/mature_mir.cgi?name=hsa-miR-1303	IGFBPL1	347252	insulin like growth factor binding protein like 1
hsa-miR-1303	MIMAT0005891	1447275	http://www.mirdb.org/cgi-bin/target_detail.cgi?targetID=1447275	717	53	http://www.mirdb.org/cgi-bin/mature_mir.cgi?name=hsa-miR-1303	ADAM28	10863	ADAM metallopeptidase domain 28
hsa-miR-1303	MIMAT0005891	1447853	http://www.mirdb.org/cgi-bin/target_detail.cgi?targetID=1447853	718	53	http://www.mirdb.org/cgi-bin/mature_mir.cgi?name=hsa-miR-1303	MSL2	55167	MSL complex subunit 2
hsa-miR-1303	MIMAT0005891	1447856	http://www.mirdb.org/cgi-bin/target_detail.cgi?targetID=1447856	719	53	http://www.mirdb.org/cgi-bin/mature_mir.cgi?name=hsa-miR-1303	SEC16A	9919	SEC16 homolog A, endoplasmic reticulum export factor
hsa-miR-1303	MIMAT0005891	1447685	http://www.mirdb.org/cgi-bin/target_detail.cgi?targetID=1447685	720	53	http://www.mirdb.org/cgi-bin/mature_mir.cgi?name=hsa-miR-1303	FGF1	2246	fibroblast growth factor 1
hsa-miR-1303	MIMAT0005891	1447390	http://www.mirdb.org/cgi-bin/target_detail.cgi?targetID=1447390	721	53	http://www.mirdb.org/cgi-bin/mature_mir.cgi?name=hsa-miR-1303	AMER3	205147	APC membrane recruitment protein 3
hsa-miR-1303	MIMAT0005891	1447209	http://www.mirdb.org/cgi-bin/target_detail.cgi?targetID=1447209	722	53	http://www.mirdb.org/cgi-bin/mature_mir.cgi?name=hsa-miR-1303	ACSL1	2180	acyl-CoA synthetase long chain family member 1
hsa-miR-1303	MIMAT0005891	1447579	http://www.mirdb.org/cgi-bin/target_detail.cgi?targetID=1447579	723	53	http://www.mirdb.org/cgi-bin/mature_mir.cgi?name=hsa-miR-1303	GABRG1	2565	gamma-aminobutyric acid type A receptor gamma1 subunit
hsa-miR-1303	MIMAT0005891	1447891	http://www.mirdb.org/cgi-bin/target_detail.cgi?targetID=1447891	724	53	http://www.mirdb.org/cgi-bin/mature_mir.cgi?name=hsa-miR-1303	MANSC1	54682	MANSC domain containing 1
hsa-miR-1303	MIMAT0005891	1447241	http://www.mirdb.org/cgi-bin/target_detail.cgi?targetID=1447241	725	53	http://www.mirdb.org/cgi-bin/mature_mir.cgi?name=hsa-miR-1303	ODF2L	57489	outer dense fiber of sperm tails 2 like
hsa-miR-1303	MIMAT0005891	1447661	http://www.mirdb.org/cgi-bin/target_detail.cgi?targetID=1447661	726	53	http://www.mirdb.org/cgi-bin/mature_mir.cgi?name=hsa-miR-1303	ZNF566	84924	zinc finger protein 566
hsa-miR-1303	MIMAT0005891	1447888	http://www.mirdb.org/cgi-bin/target_detail.cgi?targetID=1447888	727	53	http://www.mirdb.org/cgi-bin/mature_mir.cgi?name=hsa-miR-1303	NDUFA4	4697	NDUFA4, mitochondrial complex associated
hsa-miR-1303	MIMAT0005891	1447198	http://www.mirdb.org/cgi-bin/target_detail.cgi?targetID=1447198	728	53	http://www.mirdb.org/cgi-bin/mature_mir.cgi?name=hsa-miR-1303	AQR	9716	aquarius intron-binding spliceosomal factor
hsa-miR-1303	MIMAT0005891	1447421	http://www.mirdb.org/cgi-bin/target_detail.cgi?targetID=1447421	729	53	http://www.mirdb.org/cgi-bin/mature_mir.cgi?name=hsa-miR-1303	ZNF595	152687	zinc finger protein 595
hsa-miR-1303	MIMAT0005891	1447451	http://www.mirdb.org/cgi-bin/target_detail.cgi?targetID=1447451	730	53	http://www.mirdb.org/cgi-bin/mature_mir.cgi?name=hsa-miR-1303	SERINC5	256987	serine incorporator 5
hsa-miR-1303	MIMAT0005891	1447830	http://www.mirdb.org/cgi-bin/target_detail.cgi?targetID=1447830	731	53	http://www.mirdb.org/cgi-bin/mature_mir.cgi?name=hsa-miR-1303	TULP4	56995	tubby like protein 4
hsa-miR-1303	MIMAT0005891	1447771	http://www.mirdb.org/cgi-bin/target_detail.cgi?targetID=1447771	732	53	http://www.mirdb.org/cgi-bin/mature_mir.cgi?name=hsa-miR-1303	HSPA9	3313	heat shock protein family A (Hsp70) member 9
hsa-miR-1303	MIMAT0005891	1447329	http://www.mirdb.org/cgi-bin/target_detail.cgi?targetID=1447329	733	53	http://www.mirdb.org/cgi-bin/mature_mir.cgi?name=hsa-miR-1303	USP38	84640	ubiquitin specific peptidase 38
hsa-miR-1303	MIMAT0005891	1447713	http://www.mirdb.org/cgi-bin/target_detail.cgi?targetID=1447713	734	53	http://www.mirdb.org/cgi-bin/mature_mir.cgi?name=hsa-miR-1303	ITGBL1	9358	integrin subunit beta like 1
hsa-miR-1303	MIMAT0005891	1447561	http://www.mirdb.org/cgi-bin/target_detail.cgi?targetID=1447561	735	53	http://www.mirdb.org/cgi-bin/mature_mir.cgi?name=hsa-miR-1303	MMRN1	22915	multimerin 1
hsa-miR-1303	MIMAT0005891	1447194	http://www.mirdb.org/cgi-bin/target_detail.cgi?targetID=1447194	736	53	http://www.mirdb.org/cgi-bin/mature_mir.cgi?name=hsa-miR-1303	ZNF619	285267	zinc finger protein 619
hsa-miR-1303	MIMAT0005891	1447721	http://www.mirdb.org/cgi-bin/target_detail.cgi?targetID=1447721	737	53	http://www.mirdb.org/cgi-bin/mature_mir.cgi?name=hsa-miR-1303	CYP1A2	1544	cytochrome P450 family 1 subfamily A member 2
hsa-miR-1303	MIMAT0005891	1447326	http://www.mirdb.org/cgi-bin/target_detail.cgi?targetID=1447326	738	52	http://www.mirdb.org/cgi-bin/mature_mir.cgi?name=hsa-miR-1303	SLC35F5	80255	solute carrier family 35 member F5
hsa-miR-1303	MIMAT0005891	1447358	http://www.mirdb.org/cgi-bin/target_detail.cgi?targetID=1447358	739	52	http://www.mirdb.org/cgi-bin/mature_mir.cgi?name=hsa-miR-1303	ABHD2	11057	abhydrolase domain containing 2
hsa-miR-1303	MIMAT0005891	1447553	http://www.mirdb.org/cgi-bin/target_detail.cgi?targetID=1447553	740	52	http://www.mirdb.org/cgi-bin/mature_mir.cgi?name=hsa-miR-1303	BNC2	54796	basonuclin 2
hsa-miR-1303	MIMAT0005891	1447313	http://www.mirdb.org/cgi-bin/target_detail.cgi?targetID=1447313	741	52	http://www.mirdb.org/cgi-bin/mature_mir.cgi?name=hsa-miR-1303	CSRNP3	80034	cysteine and serine rich nuclear protein 3
hsa-miR-1303	MIMAT0005891	1447917	http://www.mirdb.org/cgi-bin/target_detail.cgi?targetID=1447917	742	52	http://www.mirdb.org/cgi-bin/mature_mir.cgi?name=hsa-miR-1303	CPNE4	131034	copine 4
hsa-miR-1303	MIMAT0005891	1447898	http://www.mirdb.org/cgi-bin/target_detail.cgi?targetID=1447898	743	52	http://www.mirdb.org/cgi-bin/mature_mir.cgi?name=hsa-miR-1303	MAP3K5	4217	mitogen-activated protein kinase kinase kinase 5
hsa-miR-1303	MIMAT0005891	1447428	http://www.mirdb.org/cgi-bin/target_detail.cgi?targetID=1447428	744	52	http://www.mirdb.org/cgi-bin/mature_mir.cgi?name=hsa-miR-1303	GATAD1	57798	GATA zinc finger domain containing 1
hsa-miR-1303	MIMAT0005891	1447429	http://www.mirdb.org/cgi-bin/target_detail.cgi?targetID=1447429	745	52	http://www.mirdb.org/cgi-bin/mature_mir.cgi?name=hsa-miR-1303	MFSD9	84804	major facilitator superfamily domain containing 9
hsa-miR-1303	MIMAT0005891	1447515	http://www.mirdb.org/cgi-bin/target_detail.cgi?targetID=1447515	746	52	http://www.mirdb.org/cgi-bin/mature_mir.cgi?name=hsa-miR-1303	JARID2	3720	jumonji and AT-rich interaction domain containing 2
hsa-miR-1303	MIMAT0005891	1447133	http://www.mirdb.org/cgi-bin/target_detail.cgi?targetID=1447133	747	52	http://www.mirdb.org/cgi-bin/mature_mir.cgi?name=hsa-miR-1303	CACHD1	57685	cache domain containing 1
hsa-miR-1303	MIMAT0005891	1447274	http://www.mirdb.org/cgi-bin/target_detail.cgi?targetID=1447274	748	52	http://www.mirdb.org/cgi-bin/mature_mir.cgi?name=hsa-miR-1303	IL12B	3593	interleukin 12B
hsa-miR-1303	MIMAT0005891	1447534	http://www.mirdb.org/cgi-bin/target_detail.cgi?targetID=1447534	749	52	http://www.mirdb.org/cgi-bin/mature_mir.cgi?name=hsa-miR-1303	C19orf12	83636	chromosome 19 open reading frame 12
hsa-miR-1303	MIMAT0005891	1447249	http://www.mirdb.org/cgi-bin/target_detail.cgi?targetID=1447249	750	52	http://www.mirdb.org/cgi-bin/mature_mir.cgi?name=hsa-miR-1303	ARHGAP20	57569	Rho GTPase activating protein 20
hsa-miR-1303	MIMAT0005891	1447475	http://www.mirdb.org/cgi-bin/target_detail.cgi?targetID=1447475	751	52	http://www.mirdb.org/cgi-bin/mature_mir.cgi?name=hsa-miR-1303	CCDC141	285025	coiled-coil domain containing 141
hsa-miR-1303	MIMAT0005891	1447548	http://www.mirdb.org/cgi-bin/target_detail.cgi?targetID=1447548	752	52	http://www.mirdb.org/cgi-bin/mature_mir.cgi?name=hsa-miR-1303	SLC9C2	284525	solute carrier family 9 member C2 (putative)
hsa-miR-1303	MIMAT0005891	1447440	http://www.mirdb.org/cgi-bin/target_detail.cgi?targetID=1447440	753	52	http://www.mirdb.org/cgi-bin/mature_mir.cgi?name=hsa-miR-1303	RYR2	6262	ryanodine receptor 2
hsa-miR-1303	MIMAT0005891	1447336	http://www.mirdb.org/cgi-bin/target_detail.cgi?targetID=1447336	754	52	http://www.mirdb.org/cgi-bin/mature_mir.cgi?name=hsa-miR-1303	CCNDBP1	23582	cyclin D1 binding protein 1
hsa-miR-1303	MIMAT0005891	1447875	http://www.mirdb.org/cgi-bin/target_detail.cgi?targetID=1447875	755	52	http://www.mirdb.org/cgi-bin/mature_mir.cgi?name=hsa-miR-1303	SFXN3	81855	sideroflexin 3
hsa-miR-1303	MIMAT0005891	1447752	http://www.mirdb.org/cgi-bin/target_detail.cgi?targetID=1447752	756	52	http://www.mirdb.org/cgi-bin/mature_mir.cgi?name=hsa-miR-1303	PLOD2	5352	procollagen-lysine,2-oxoglutarate 5-dioxygenase 2
hsa-miR-1303	MIMAT0005891	1447866	http://www.mirdb.org/cgi-bin/target_detail.cgi?targetID=1447866	757	52	http://www.mirdb.org/cgi-bin/mature_mir.cgi?name=hsa-miR-1303	LPCAT2	54947	lysophosphatidylcholine acyltransferase 2
hsa-miR-1303	MIMAT0005891	1447651	http://www.mirdb.org/cgi-bin/target_detail.cgi?targetID=1447651	758	52	http://www.mirdb.org/cgi-bin/mature_mir.cgi?name=hsa-miR-1303	E2F6	1876	E2F transcription factor 6
hsa-miR-1303	MIMAT0005891	1447147	http://www.mirdb.org/cgi-bin/target_detail.cgi?targetID=1447147	759	52	http://www.mirdb.org/cgi-bin/mature_mir.cgi?name=hsa-miR-1303	ZMYM2	7750	zinc finger MYM-type containing 2
hsa-miR-1303	MIMAT0005891	1447722	http://www.mirdb.org/cgi-bin/target_detail.cgi?targetID=1447722	760	52	http://www.mirdb.org/cgi-bin/mature_mir.cgi?name=hsa-miR-1303	H2AFJ	55766	H2A histone family member J
hsa-miR-1303	MIMAT0005891	1447789	http://www.mirdb.org/cgi-bin/target_detail.cgi?targetID=1447789	761	52	http://www.mirdb.org/cgi-bin/mature_mir.cgi?name=hsa-miR-1303	GATM	2628	glycine amidinotransferase
hsa-miR-1303	MIMAT0005891	1447732	http://www.mirdb.org/cgi-bin/target_detail.cgi?targetID=1447732	762	52	http://www.mirdb.org/cgi-bin/mature_mir.cgi?name=hsa-miR-1303	TRAPPC8	22878	trafficking protein particle complex 8
hsa-miR-1303	MIMAT0005891	1447195	http://www.mirdb.org/cgi-bin/target_detail.cgi?targetID=1447195	763	52	http://www.mirdb.org/cgi-bin/mature_mir.cgi?name=hsa-miR-1303	COL6A6	131873	collagen type VI alpha 6 chain
hsa-miR-1303	MIMAT0005891	1447731	http://www.mirdb.org/cgi-bin/target_detail.cgi?targetID=1447731	764	52	http://www.mirdb.org/cgi-bin/mature_mir.cgi?name=hsa-miR-1303	GRIK2	2898	glutamate ionotropic receptor kainate type subunit 2
hsa-miR-1303	MIMAT0005891	1447182	http://www.mirdb.org/cgi-bin/target_detail.cgi?targetID=1447182	765	52	http://www.mirdb.org/cgi-bin/mature_mir.cgi?name=hsa-miR-1303	PPP2R5C	5527	protein phosphatase 2 regulatory subunit B'gamma
hsa-miR-1303	MIMAT0005891	1447219	http://www.mirdb.org/cgi-bin/target_detail.cgi?targetID=1447219	766	52	http://www.mirdb.org/cgi-bin/mature_mir.cgi?name=hsa-miR-1303	OTULIN	90268	OTU deubiquitinase with linear linkage specificity
hsa-miR-1303	MIMAT0005891	1447446	http://www.mirdb.org/cgi-bin/target_detail.cgi?targetID=1447446	767	51	http://www.mirdb.org/cgi-bin/mature_mir.cgi?name=hsa-miR-1303	TAF2	6873	TATA-box binding protein associated factor 2
hsa-miR-1303	MIMAT0005891	1447742	http://www.mirdb.org/cgi-bin/target_detail.cgi?targetID=1447742	768	51	http://www.mirdb.org/cgi-bin/mature_mir.cgi?name=hsa-miR-1303	SHISA6	388336	shisa family member 6
hsa-miR-1303	MIMAT0005891	1447283	http://www.mirdb.org/cgi-bin/target_detail.cgi?targetID=1447283	769	51	http://www.mirdb.org/cgi-bin/mature_mir.cgi?name=hsa-miR-1303	SSR3	6747	signal sequence receptor subunit 3
hsa-miR-1303	MIMAT0005891	1447836	http://www.mirdb.org/cgi-bin/target_detail.cgi?targetID=1447836	770	51	http://www.mirdb.org/cgi-bin/mature_mir.cgi?name=hsa-miR-1303	PLA2G12A	81579	phospholipase A2 group XIIA
hsa-miR-1303	MIMAT0005891	1447758	http://www.mirdb.org/cgi-bin/target_detail.cgi?targetID=1447758	771	51	http://www.mirdb.org/cgi-bin/mature_mir.cgi?name=hsa-miR-1303	ANK2	287	ankyrin 2
hsa-miR-1303	MIMAT0005891	1447304	http://www.mirdb.org/cgi-bin/target_detail.cgi?targetID=1447304	772	51	http://www.mirdb.org/cgi-bin/mature_mir.cgi?name=hsa-miR-1303	GRIN2A	2903	glutamate ionotropic receptor NMDA type subunit 2A
hsa-miR-1303	MIMAT0005891	1447730	http://www.mirdb.org/cgi-bin/target_detail.cgi?targetID=1447730	773	51	http://www.mirdb.org/cgi-bin/mature_mir.cgi?name=hsa-miR-1303	ARHGAP26	23092	Rho GTPase activating protein 26
hsa-miR-1303	MIMAT0005891	1447744	http://www.mirdb.org/cgi-bin/target_detail.cgi?targetID=1447744	774	51	http://www.mirdb.org/cgi-bin/mature_mir.cgi?name=hsa-miR-1303	FABP2	2169	fatty acid binding protein 2
hsa-miR-1303	MIMAT0005891	1447158	http://www.mirdb.org/cgi-bin/target_detail.cgi?targetID=1447158	775	51	http://www.mirdb.org/cgi-bin/mature_mir.cgi?name=hsa-miR-1303	PDK3	5165	pyruvate dehydrogenase kinase 3
hsa-miR-1303	MIMAT0005891	1447356	http://www.mirdb.org/cgi-bin/target_detail.cgi?targetID=1447356	776	51	http://www.mirdb.org/cgi-bin/mature_mir.cgi?name=hsa-miR-1303	SYPL2	284612	synaptophysin like 2
hsa-miR-1303	MIMAT0005891	1447800	http://www.mirdb.org/cgi-bin/target_detail.cgi?targetID=1447800	777	51	http://www.mirdb.org/cgi-bin/mature_mir.cgi?name=hsa-miR-1303	TCHP	84260	trichoplein keratin filament binding
hsa-miR-1303	MIMAT0005891	1447772	http://www.mirdb.org/cgi-bin/target_detail.cgi?targetID=1447772	778	51	http://www.mirdb.org/cgi-bin/mature_mir.cgi?name=hsa-miR-1303	CSRNP2	81566	cysteine and serine rich nuclear protein 2
hsa-miR-1303	MIMAT0005891	1447763	http://www.mirdb.org/cgi-bin/target_detail.cgi?targetID=1447763	779	51	http://www.mirdb.org/cgi-bin/mature_mir.cgi?name=hsa-miR-1303	ZNF320	162967	zinc finger protein 320
hsa-miR-1303	MIMAT0005891	1447127	http://www.mirdb.org/cgi-bin/target_detail.cgi?targetID=1447127	780	51	http://www.mirdb.org/cgi-bin/mature_mir.cgi?name=hsa-miR-1303	MLIP	90523	muscular LMNA interacting protein
hsa-miR-1303	MIMAT0005891	1447410	http://www.mirdb.org/cgi-bin/target_detail.cgi?targetID=1447410	781	51	http://www.mirdb.org/cgi-bin/mature_mir.cgi?name=hsa-miR-1303	HIGD2A	192286	HIG1 hypoxia inducible domain family member 2A
hsa-miR-1303	MIMAT0005891	1447631	http://www.mirdb.org/cgi-bin/target_detail.cgi?targetID=1447631	782	51	http://www.mirdb.org/cgi-bin/mature_mir.cgi?name=hsa-miR-1303	RRN3	54700	RRN3 homolog, RNA polymerase I transcription factor
hsa-miR-1303	MIMAT0005891	1447594	http://www.mirdb.org/cgi-bin/target_detail.cgi?targetID=1447594	783	51	http://www.mirdb.org/cgi-bin/mature_mir.cgi?name=hsa-miR-1303	SNX16	64089	sorting nexin 16
hsa-miR-1303	MIMAT0005891	1447664	http://www.mirdb.org/cgi-bin/target_detail.cgi?targetID=1447664	784	51	http://www.mirdb.org/cgi-bin/mature_mir.cgi?name=hsa-miR-1303	CCDC6	8030	coiled-coil domain containing 6
hsa-miR-1303	MIMAT0005891	1447886	http://www.mirdb.org/cgi-bin/target_detail.cgi?targetID=1447886	785	51	http://www.mirdb.org/cgi-bin/mature_mir.cgi?name=hsa-miR-1303	FAM240A	100132146	family with sequence similarity 240 member A
hsa-miR-1303	MIMAT0005891	1447204	http://www.mirdb.org/cgi-bin/target_detail.cgi?targetID=1447204	786	51	http://www.mirdb.org/cgi-bin/mature_mir.cgi?name=hsa-miR-1303	FREM1	158326	FRAS1 related extracellular matrix 1
hsa-miR-1303	MIMAT0005891	1447568	http://www.mirdb.org/cgi-bin/target_detail.cgi?targetID=1447568	787	51	http://www.mirdb.org/cgi-bin/mature_mir.cgi?name=hsa-miR-1303	FUNDC2	65991	FUN14 domain containing 2
hsa-miR-1303	MIMAT0005891	1447221	http://www.mirdb.org/cgi-bin/target_detail.cgi?targetID=1447221	788	51	http://www.mirdb.org/cgi-bin/mature_mir.cgi?name=hsa-miR-1303	MYCT1	80177	MYC target 1
hsa-miR-1303	MIMAT0005891	1447608	http://www.mirdb.org/cgi-bin/target_detail.cgi?targetID=1447608	789	51	http://www.mirdb.org/cgi-bin/mature_mir.cgi?name=hsa-miR-1303	WNK3	65267	WNK lysine deficient protein kinase 3
hsa-miR-1303	MIMAT0005891	1447586	http://www.mirdb.org/cgi-bin/target_detail.cgi?targetID=1447586	790	51	http://www.mirdb.org/cgi-bin/mature_mir.cgi?name=hsa-miR-1303	HGF	3082	hepatocyte growth factor
hsa-miR-1303	MIMAT0005891	1447593	http://www.mirdb.org/cgi-bin/target_detail.cgi?targetID=1447593	791	51	http://www.mirdb.org/cgi-bin/mature_mir.cgi?name=hsa-miR-1303	ACOX3	8310	acyl-CoA oxidase 3, pristanoyl
hsa-miR-1303	MIMAT0005891	1447879	http://www.mirdb.org/cgi-bin/target_detail.cgi?targetID=1447879	792	51	http://www.mirdb.org/cgi-bin/mature_mir.cgi?name=hsa-miR-1303	EIF1B	10289	eukaryotic translation initiation factor 1B
hsa-miR-1303	MIMAT0005891	1447488	http://www.mirdb.org/cgi-bin/target_detail.cgi?targetID=1447488	793	51	http://www.mirdb.org/cgi-bin/mature_mir.cgi?name=hsa-miR-1303	L3MBTL4	91133	L3MBTL4, histone methyl-lysine binding protein
hsa-miR-1303	MIMAT0005891	1447190	http://www.mirdb.org/cgi-bin/target_detail.cgi?targetID=1447190	794	51	http://www.mirdb.org/cgi-bin/mature_mir.cgi?name=hsa-miR-1303	PIAS2	9063	protein inhibitor of activated STAT 2
hsa-miR-1303	MIMAT0005891	1447230	http://www.mirdb.org/cgi-bin/target_detail.cgi?targetID=1447230	795	50	http://www.mirdb.org/cgi-bin/mature_mir.cgi?name=hsa-miR-1303	WDR73	84942	WD repeat domain 73
hsa-miR-1303	MIMAT0005891	1447924	http://www.mirdb.org/cgi-bin/target_detail.cgi?targetID=1447924	796	50	http://www.mirdb.org/cgi-bin/mature_mir.cgi?name=hsa-miR-1303	ERLIN2	11160	ER lipid raft associated 2
hsa-miR-1303	MIMAT0005891	1447405	http://www.mirdb.org/cgi-bin/target_detail.cgi?targetID=1447405	797	50	http://www.mirdb.org/cgi-bin/mature_mir.cgi?name=hsa-miR-1303	IBA57	200205	IBA57, iron-sulfur cluster assembly
hsa-miR-1303	MIMAT0005891	1447166	http://www.mirdb.org/cgi-bin/target_detail.cgi?targetID=1447166	798	50	http://www.mirdb.org/cgi-bin/mature_mir.cgi?name=hsa-miR-1303	RNF217	154214	ring finger protein 217
hsa-miR-1303	MIMAT0005891	1447877	http://www.mirdb.org/cgi-bin/target_detail.cgi?targetID=1447877	799	50	http://www.mirdb.org/cgi-bin/mature_mir.cgi?name=hsa-miR-1303	CNPY1	285888	canopy FGF signaling regulator 1
hsa-miR-1303	MIMAT0005891	1447704	http://www.mirdb.org/cgi-bin/target_detail.cgi?targetID=1447704	800	50	http://www.mirdb.org/cgi-bin/mature_mir.cgi?name=hsa-miR-1303	FAS	355	Fas cell surface death receptor
hsa-miR-1303	MIMAT0005891	1447256	http://www.mirdb.org/cgi-bin/target_detail.cgi?targetID=1447256	801	50	http://www.mirdb.org/cgi-bin/mature_mir.cgi?name=hsa-miR-1303	DIO2	1734	iodothyronine deiodinase 2
hsa-miR-1303	MIMAT0005891	1447296	http://www.mirdb.org/cgi-bin/target_detail.cgi?targetID=1447296	802	50	http://www.mirdb.org/cgi-bin/mature_mir.cgi?name=hsa-miR-1303	ELF1	1997	E74 like ETS transcription factor 1
hsa-miR-1303	MIMAT0005891	1447145	http://www.mirdb.org/cgi-bin/target_detail.cgi?targetID=1447145	803	50	http://www.mirdb.org/cgi-bin/mature_mir.cgi?name=hsa-miR-1303	MEI4	101928601	meiotic double-stranded break formation protein 4
hsa-miR-1303	MIMAT0005891	1447201	http://www.mirdb.org/cgi-bin/target_detail.cgi?targetID=1447201	804	50	http://www.mirdb.org/cgi-bin/mature_mir.cgi?name=hsa-miR-1303	TRIQK	286144	triple QxxK/R motif containing
hsa-miR-1303	MIMAT0005891	1447432	http://www.mirdb.org/cgi-bin/target_detail.cgi?targetID=1447432	805	50	http://www.mirdb.org/cgi-bin/mature_mir.cgi?name=hsa-miR-1303	ZNF672	79894	zinc finger protein 672
hsa-miR-1303	MIMAT0005891	1447743	http://www.mirdb.org/cgi-bin/target_detail.cgi?targetID=1447743	806	50	http://www.mirdb.org/cgi-bin/mature_mir.cgi?name=hsa-miR-1303	CYP2B6	1555	cytochrome P450 family 2 subfamily B member 6
hsa-miR-1303	MIMAT0005891	1447543	http://www.mirdb.org/cgi-bin/target_detail.cgi?targetID=1447543	807	50	http://www.mirdb.org/cgi-bin/mature_mir.cgi?name=hsa-miR-1303	ZFYVE26	23503	zinc finger FYVE-type containing 26
hsa-miR-1303	MIMAT0005891	1447212	http://www.mirdb.org/cgi-bin/target_detail.cgi?targetID=1447212	808	50	http://www.mirdb.org/cgi-bin/mature_mir.cgi?name=hsa-miR-1303	KSR2	283455	kinase suppressor of ras 2
hsa-miR-1303	MIMAT0005891	1447821	http://www.mirdb.org/cgi-bin/target_detail.cgi?targetID=1447821	809	50	http://www.mirdb.org/cgi-bin/mature_mir.cgi?name=hsa-miR-1303	SPTY2D1	144108	SPT2 chromatin protein domain containing 1
hsa-miR-1303	MIMAT0005891	1447306	http://www.mirdb.org/cgi-bin/target_detail.cgi?targetID=1447306	810	50	http://www.mirdb.org/cgi-bin/mature_mir.cgi?name=hsa-miR-1303	CLEC12B	387837	C-type lectin domain family 12 member B
hsa-miR-1306-3p	MIMAT0005950	1860913	http://www.mirdb.org/cgi-bin/target_detail.cgi?targetID=1860913	1	87	http://www.mirdb.org/cgi-bin/mature_mir.cgi?name=hsa-miR-1306-3p	RNF169	254225	ring finger protein 169
hsa-miR-1306-3p	MIMAT0005950	1860930	http://www.mirdb.org/cgi-bin/target_detail.cgi?targetID=1860930	2	84	http://www.mirdb.org/cgi-bin/mature_mir.cgi?name=hsa-miR-1306-3p	TIAM1	7074	T cell lymphoma invasion and metastasis 1
hsa-miR-1306-3p	MIMAT0005950	1860917	http://www.mirdb.org/cgi-bin/target_detail.cgi?targetID=1860917	3	80	http://www.mirdb.org/cgi-bin/mature_mir.cgi?name=hsa-miR-1306-3p	STON2	85439	stonin 2
hsa-miR-1306-3p	MIMAT0005950	1860923	http://www.mirdb.org/cgi-bin/target_detail.cgi?targetID=1860923	4	78	http://www.mirdb.org/cgi-bin/mature_mir.cgi?name=hsa-miR-1306-3p	JADE1	79960	jade family PHD finger 1
hsa-miR-1306-3p	MIMAT0005950	1860927	http://www.mirdb.org/cgi-bin/target_detail.cgi?targetID=1860927	5	74	http://www.mirdb.org/cgi-bin/mature_mir.cgi?name=hsa-miR-1306-3p	RRAS	6237	RAS related
hsa-miR-1306-3p	MIMAT0005950	1860928	http://www.mirdb.org/cgi-bin/target_detail.cgi?targetID=1860928	6	74	http://www.mirdb.org/cgi-bin/mature_mir.cgi?name=hsa-miR-1306-3p	BFSP1	631	beaded filament structural protein 1
hsa-miR-1306-3p	MIMAT0005950	1860920	http://www.mirdb.org/cgi-bin/target_detail.cgi?targetID=1860920	7	73	http://www.mirdb.org/cgi-bin/mature_mir.cgi?name=hsa-miR-1306-3p	SLC12A6	9990	solute carrier family 12 member 6
hsa-miR-1306-3p	MIMAT0005950	1860921	http://www.mirdb.org/cgi-bin/target_detail.cgi?targetID=1860921	8	68	http://www.mirdb.org/cgi-bin/mature_mir.cgi?name=hsa-miR-1306-3p	SLC43A2	124935	solute carrier family 43 member 2
hsa-miR-1306-3p	MIMAT0005950	1860914	http://www.mirdb.org/cgi-bin/target_detail.cgi?targetID=1860914	9	68	http://www.mirdb.org/cgi-bin/mature_mir.cgi?name=hsa-miR-1306-3p	DNMT3A	1788	DNA methyltransferase 3 alpha
hsa-miR-1306-3p	MIMAT0005950	1860925	http://www.mirdb.org/cgi-bin/target_detail.cgi?targetID=1860925	10	67	http://www.mirdb.org/cgi-bin/mature_mir.cgi?name=hsa-miR-1306-3p	LPP	4026	LIM domain containing preferred translocation partner in lipoma
hsa-miR-1306-3p	MIMAT0005950	1860919	http://www.mirdb.org/cgi-bin/target_detail.cgi?targetID=1860919	11	65	http://www.mirdb.org/cgi-bin/mature_mir.cgi?name=hsa-miR-1306-3p	DUSP4	1846	dual specificity phosphatase 4
hsa-miR-1306-3p	MIMAT0005950	1860924	http://www.mirdb.org/cgi-bin/target_detail.cgi?targetID=1860924	12	65	http://www.mirdb.org/cgi-bin/mature_mir.cgi?name=hsa-miR-1306-3p	DCUN1D4	23142	defective in cullin neddylation 1 domain containing 4
hsa-miR-1306-3p	MIMAT0005950	1860916	http://www.mirdb.org/cgi-bin/target_detail.cgi?targetID=1860916	13	64	http://www.mirdb.org/cgi-bin/mature_mir.cgi?name=hsa-miR-1306-3p	ZMPSTE24	10269	zinc metallopeptidase STE24
hsa-miR-1306-3p	MIMAT0005950	1860922	http://www.mirdb.org/cgi-bin/target_detail.cgi?targetID=1860922	14	63	http://www.mirdb.org/cgi-bin/mature_mir.cgi?name=hsa-miR-1306-3p	FOXN1	8456	forkhead box N1
hsa-miR-1306-3p	MIMAT0005950	1860931	http://www.mirdb.org/cgi-bin/target_detail.cgi?targetID=1860931	15	61	http://www.mirdb.org/cgi-bin/mature_mir.cgi?name=hsa-miR-1306-3p	GNA11	2767	G protein subunit alpha 11
hsa-miR-1306-3p	MIMAT0005950	1860933	http://www.mirdb.org/cgi-bin/target_detail.cgi?targetID=1860933	16	60	http://www.mirdb.org/cgi-bin/mature_mir.cgi?name=hsa-miR-1306-3p	GUF1	60558	GUF1 homolog, GTPase
hsa-miR-1306-3p	MIMAT0005950	1860912	http://www.mirdb.org/cgi-bin/target_detail.cgi?targetID=1860912	17	60	http://www.mirdb.org/cgi-bin/mature_mir.cgi?name=hsa-miR-1306-3p	NFIX	4784	nuclear factor I X
hsa-miR-1306-3p	MIMAT0005950	1860918	http://www.mirdb.org/cgi-bin/target_detail.cgi?targetID=1860918	18	59	http://www.mirdb.org/cgi-bin/mature_mir.cgi?name=hsa-miR-1306-3p	SHOX	6473	short stature homeobox
hsa-miR-1306-3p	MIMAT0005950	1860936	http://www.mirdb.org/cgi-bin/target_detail.cgi?targetID=1860936	19	59	http://www.mirdb.org/cgi-bin/mature_mir.cgi?name=hsa-miR-1306-3p	GLYATL3	389396	glycine-N-acyltransferase like 3
hsa-miR-1306-3p	MIMAT0005950	1860932	http://www.mirdb.org/cgi-bin/target_detail.cgi?targetID=1860932	20	56	http://www.mirdb.org/cgi-bin/mature_mir.cgi?name=hsa-miR-1306-3p	FJX1	24147	four-jointed box kinase 1
hsa-miR-1306-3p	MIMAT0005950	1860934	http://www.mirdb.org/cgi-bin/target_detail.cgi?targetID=1860934	21	54	http://www.mirdb.org/cgi-bin/mature_mir.cgi?name=hsa-miR-1306-3p	UBE4B	10277	ubiquitination factor E4B
hsa-miR-1306-3p	MIMAT0005950	1860929	http://www.mirdb.org/cgi-bin/target_detail.cgi?targetID=1860929	22	53	http://www.mirdb.org/cgi-bin/mature_mir.cgi?name=hsa-miR-1306-3p	CDS2	8760	CDP-diacylglycerol synthase 2
hsa-miR-1306-3p	MIMAT0005950	1860926	http://www.mirdb.org/cgi-bin/target_detail.cgi?targetID=1860926	23	52	http://www.mirdb.org/cgi-bin/mature_mir.cgi?name=hsa-miR-1306-3p	TANC2	26115	tetratricopeptide repeat, ankyrin repeat and coiled-coil containing 2
hsa-miR-1306-3p	MIMAT0005950	1860915	http://www.mirdb.org/cgi-bin/target_detail.cgi?targetID=1860915	24	52	http://www.mirdb.org/cgi-bin/mature_mir.cgi?name=hsa-miR-1306-3p	NXF2B	728343	nuclear RNA export factor 2B
hsa-miR-1306-3p	MIMAT0005950	1860935	http://www.mirdb.org/cgi-bin/target_detail.cgi?targetID=1860935	25	52	http://www.mirdb.org/cgi-bin/mature_mir.cgi?name=hsa-miR-1306-3p	NXF2	56001	nuclear RNA export factor 2
hsa-miR-326	MIMAT0000756	3502156	http://www.mirdb.org/cgi-bin/target_detail.cgi?targetID=3502156	1	98	http://www.mirdb.org/cgi-bin/mature_mir.cgi?name=hsa-miR-326	ETS1	2113	ETS proto-oncogene 1, transcription factor
hsa-miR-326	MIMAT0000756	3502046	http://www.mirdb.org/cgi-bin/target_detail.cgi?targetID=3502046	2	98	http://www.mirdb.org/cgi-bin/mature_mir.cgi?name=hsa-miR-326	CEP85	64793	centrosomal protein 85
hsa-miR-326	MIMAT0000756	3502002	http://www.mirdb.org/cgi-bin/target_detail.cgi?targetID=3502002	3	98	http://www.mirdb.org/cgi-bin/mature_mir.cgi?name=hsa-miR-326	FGF11	2256	fibroblast growth factor 11
hsa-miR-326	MIMAT0000756	3502071	http://www.mirdb.org/cgi-bin/target_detail.cgi?targetID=3502071	4	98	http://www.mirdb.org/cgi-bin/mature_mir.cgi?name=hsa-miR-326	GPD2	2820	glycerol-3-phosphate dehydrogenase 2
hsa-miR-326	MIMAT0000756	3501826	http://www.mirdb.org/cgi-bin/target_detail.cgi?targetID=3501826	5	98	http://www.mirdb.org/cgi-bin/mature_mir.cgi?name=hsa-miR-326	UBXN10	127733	UBX domain protein 10
hsa-miR-326	MIMAT0000756	3502036	http://www.mirdb.org/cgi-bin/target_detail.cgi?targetID=3502036	6	97	http://www.mirdb.org/cgi-bin/mature_mir.cgi?name=hsa-miR-326	LETM2	137994	leucine zipper and EF-hand containing transmembrane protein 2
hsa-miR-326	MIMAT0000756	3502120	http://www.mirdb.org/cgi-bin/target_detail.cgi?targetID=3502120	7	97	http://www.mirdb.org/cgi-bin/mature_mir.cgi?name=hsa-miR-326	PALM	5064	paralemmin
hsa-miR-326	MIMAT0000756	3502022	http://www.mirdb.org/cgi-bin/target_detail.cgi?targetID=3502022	8	97	http://www.mirdb.org/cgi-bin/mature_mir.cgi?name=hsa-miR-326	KCNIP2	30819	potassium voltage-gated channel interacting protein 2
hsa-miR-326	MIMAT0000756	3502068	http://www.mirdb.org/cgi-bin/target_detail.cgi?targetID=3502068	9	96	http://www.mirdb.org/cgi-bin/mature_mir.cgi?name=hsa-miR-326	GGT7	2686	gamma-glutamyltransferase 7
hsa-miR-326	MIMAT0000756	3502134	http://www.mirdb.org/cgi-bin/target_detail.cgi?targetID=3502134	10	96	http://www.mirdb.org/cgi-bin/mature_mir.cgi?name=hsa-miR-326	YBEY	54059	ybeY metalloendoribonuclease
hsa-miR-326	MIMAT0000756	3502154	http://www.mirdb.org/cgi-bin/target_detail.cgi?targetID=3502154	11	96	http://www.mirdb.org/cgi-bin/mature_mir.cgi?name=hsa-miR-326	SLC5A3	6526	solute carrier family 5 member 3
hsa-miR-326	MIMAT0000756	3502180	http://www.mirdb.org/cgi-bin/target_detail.cgi?targetID=3502180	12	95	http://www.mirdb.org/cgi-bin/mature_mir.cgi?name=hsa-miR-326	NFATC2	4773	nuclear factor of activated T cells 2
hsa-miR-326	MIMAT0000756	3502003	http://www.mirdb.org/cgi-bin/target_detail.cgi?targetID=3502003	13	95	http://www.mirdb.org/cgi-bin/mature_mir.cgi?name=hsa-miR-326	ZZEF1	23140	zinc finger ZZ-type and EF-hand domain containing 1
hsa-miR-326	MIMAT0000756	3501881	http://www.mirdb.org/cgi-bin/target_detail.cgi?targetID=3501881	14	95	http://www.mirdb.org/cgi-bin/mature_mir.cgi?name=hsa-miR-326	ITGA5	3678	integrin subunit alpha 5
hsa-miR-326	MIMAT0000756	3501892	http://www.mirdb.org/cgi-bin/target_detail.cgi?targetID=3501892	15	94	http://www.mirdb.org/cgi-bin/mature_mir.cgi?name=hsa-miR-326	VLDLR	7436	very low density lipoprotein receptor
hsa-miR-326	MIMAT0000756	3502186	http://www.mirdb.org/cgi-bin/target_detail.cgi?targetID=3502186	16	94	http://www.mirdb.org/cgi-bin/mature_mir.cgi?name=hsa-miR-326	FAM168A	23201	family with sequence similarity 168 member A
hsa-miR-326	MIMAT0000756	3501887	http://www.mirdb.org/cgi-bin/target_detail.cgi?targetID=3501887	17	94	http://www.mirdb.org/cgi-bin/mature_mir.cgi?name=hsa-miR-326	FAM104B	90736	family with sequence similarity 104 member B
hsa-miR-326	MIMAT0000756	3502379	http://www.mirdb.org/cgi-bin/target_detail.cgi?targetID=3502379	18	93	http://www.mirdb.org/cgi-bin/mature_mir.cgi?name=hsa-miR-326	EPHB3	2049	EPH receptor B3
hsa-miR-326	MIMAT0000756	3502235	http://www.mirdb.org/cgi-bin/target_detail.cgi?targetID=3502235	19	93	http://www.mirdb.org/cgi-bin/mature_mir.cgi?name=hsa-miR-326	SAMD4B	55095	sterile alpha motif domain containing 4B
hsa-miR-326	MIMAT0000756	3502168	http://www.mirdb.org/cgi-bin/target_detail.cgi?targetID=3502168	20	92	http://www.mirdb.org/cgi-bin/mature_mir.cgi?name=hsa-miR-326	METAP1	23173	methionyl aminopeptidase 1
hsa-miR-326	MIMAT0000756	3501787	http://www.mirdb.org/cgi-bin/target_detail.cgi?targetID=3501787	21	92	http://www.mirdb.org/cgi-bin/mature_mir.cgi?name=hsa-miR-326	FNDC3A	22862	fibronectin type III domain containing 3A
hsa-miR-326	MIMAT0000756	3502133	http://www.mirdb.org/cgi-bin/target_detail.cgi?targetID=3502133	22	92	http://www.mirdb.org/cgi-bin/mature_mir.cgi?name=hsa-miR-326	SOGA1	140710	suppressor of glucose, autophagy associated 1
hsa-miR-326	MIMAT0000756	3502166	http://www.mirdb.org/cgi-bin/target_detail.cgi?targetID=3502166	23	92	http://www.mirdb.org/cgi-bin/mature_mir.cgi?name=hsa-miR-326	CHL1	10752	cell adhesion molecule L1 like
hsa-miR-326	MIMAT0000756	3502102	http://www.mirdb.org/cgi-bin/target_detail.cgi?targetID=3502102	24	92	http://www.mirdb.org/cgi-bin/mature_mir.cgi?name=hsa-miR-326	CMKLR1	1240	chemerin chemokine-like receptor 1
hsa-miR-326	MIMAT0000756	3501800	http://www.mirdb.org/cgi-bin/target_detail.cgi?targetID=3501800	25	92	http://www.mirdb.org/cgi-bin/mature_mir.cgi?name=hsa-miR-326	PIP4K2C	79837	phosphatidylinositol-5-phosphate 4-kinase type 2 gamma
hsa-miR-326	MIMAT0000756	3501682	http://www.mirdb.org/cgi-bin/target_detail.cgi?targetID=3501682	26	92	http://www.mirdb.org/cgi-bin/mature_mir.cgi?name=hsa-miR-326	ZNF322	79692	zinc finger protein 322
hsa-miR-326	MIMAT0000756	3501997	http://www.mirdb.org/cgi-bin/target_detail.cgi?targetID=3501997	27	91	http://www.mirdb.org/cgi-bin/mature_mir.cgi?name=hsa-miR-326	PPP1R3F	89801	protein phosphatase 1 regulatory subunit 3F
hsa-miR-326	MIMAT0000756	3502335	http://www.mirdb.org/cgi-bin/target_detail.cgi?targetID=3502335	28	91	http://www.mirdb.org/cgi-bin/mature_mir.cgi?name=hsa-miR-326	TOMM34	10953	translocase of outer mitochondrial membrane 34
hsa-miR-326	MIMAT0000756	3502108	http://www.mirdb.org/cgi-bin/target_detail.cgi?targetID=3502108	29	91	http://www.mirdb.org/cgi-bin/mature_mir.cgi?name=hsa-miR-326	SHISA7	729956	shisa family member 7
hsa-miR-326	MIMAT0000756	3501993	http://www.mirdb.org/cgi-bin/target_detail.cgi?targetID=3501993	30	91	http://www.mirdb.org/cgi-bin/mature_mir.cgi?name=hsa-miR-326	ZNF577	84765	zinc finger protein 577
hsa-miR-326	MIMAT0000756	3501709	http://www.mirdb.org/cgi-bin/target_detail.cgi?targetID=3501709	31	91	http://www.mirdb.org/cgi-bin/mature_mir.cgi?name=hsa-miR-326	H6PD	9563	hexose-6-phosphate dehydrogenase/glucose 1-dehydrogenase
hsa-miR-326	MIMAT0000756	3502233	http://www.mirdb.org/cgi-bin/target_detail.cgi?targetID=3502233	32	91	http://www.mirdb.org/cgi-bin/mature_mir.cgi?name=hsa-miR-326	MDM1	56890	Mdm1 nuclear protein
hsa-miR-326	MIMAT0000756	3501903	http://www.mirdb.org/cgi-bin/target_detail.cgi?targetID=3501903	33	90	http://www.mirdb.org/cgi-bin/mature_mir.cgi?name=hsa-miR-326	TSPAN18	90139	tetraspanin 18
hsa-miR-326	MIMAT0000756	3502257	http://www.mirdb.org/cgi-bin/target_detail.cgi?targetID=3502257	34	90	http://www.mirdb.org/cgi-bin/mature_mir.cgi?name=hsa-miR-326	ATP6V1G2	534	ATPase H+ transporting V1 subunit G2
hsa-miR-326	MIMAT0000756	3501774	http://www.mirdb.org/cgi-bin/target_detail.cgi?targetID=3501774	35	90	http://www.mirdb.org/cgi-bin/mature_mir.cgi?name=hsa-miR-326	TIRAP	114609	TIR domain containing adaptor protein
hsa-miR-326	MIMAT0000756	3502070	http://www.mirdb.org/cgi-bin/target_detail.cgi?targetID=3502070	36	90	http://www.mirdb.org/cgi-bin/mature_mir.cgi?name=hsa-miR-326	BRPF3	27154	bromodomain and PHD finger containing 3
hsa-miR-326	MIMAT0000756	3502056	http://www.mirdb.org/cgi-bin/target_detail.cgi?targetID=3502056	37	90	http://www.mirdb.org/cgi-bin/mature_mir.cgi?name=hsa-miR-326	GRIPAP1	56850	GRIP1 associated protein 1
hsa-miR-326	MIMAT0000756	3501734	http://www.mirdb.org/cgi-bin/target_detail.cgi?targetID=3501734	38	90	http://www.mirdb.org/cgi-bin/mature_mir.cgi?name=hsa-miR-326	PLEKHM3	389072	pleckstrin homology domain containing M3
hsa-miR-326	MIMAT0000756	3501919	http://www.mirdb.org/cgi-bin/target_detail.cgi?targetID=3501919	39	90	http://www.mirdb.org/cgi-bin/mature_mir.cgi?name=hsa-miR-326	GLOD5	392465	glyoxalase domain containing 5
hsa-miR-326	MIMAT0000756	3502007	http://www.mirdb.org/cgi-bin/target_detail.cgi?targetID=3502007	40	90	http://www.mirdb.org/cgi-bin/mature_mir.cgi?name=hsa-miR-326	PTBP1	5725	polypyrimidine tract binding protein 1
hsa-miR-326	MIMAT0000756	3501823	http://www.mirdb.org/cgi-bin/target_detail.cgi?targetID=3501823	41	90	http://www.mirdb.org/cgi-bin/mature_mir.cgi?name=hsa-miR-326	FSHR	2492	follicle stimulating hormone receptor
hsa-miR-326	MIMAT0000756	3502395	http://www.mirdb.org/cgi-bin/target_detail.cgi?targetID=3502395	42	90	http://www.mirdb.org/cgi-bin/mature_mir.cgi?name=hsa-miR-326	EPHX2	2053	epoxide hydrolase 2
hsa-miR-326	MIMAT0000756	3501953	http://www.mirdb.org/cgi-bin/target_detail.cgi?targetID=3501953	43	90	http://www.mirdb.org/cgi-bin/mature_mir.cgi?name=hsa-miR-326	WDFY1	57590	WD repeat and FYVE domain containing 1
hsa-miR-326	MIMAT0000756	3501809	http://www.mirdb.org/cgi-bin/target_detail.cgi?targetID=3501809	44	90	http://www.mirdb.org/cgi-bin/mature_mir.cgi?name=hsa-miR-326	PRKCB	5579	protein kinase C beta
hsa-miR-326	MIMAT0000756	3502407	http://www.mirdb.org/cgi-bin/target_detail.cgi?targetID=3502407	45	90	http://www.mirdb.org/cgi-bin/mature_mir.cgi?name=hsa-miR-326	RFT1	91869	RFT1 homolog
hsa-miR-326	MIMAT0000756	3502088	http://www.mirdb.org/cgi-bin/target_detail.cgi?targetID=3502088	46	89	http://www.mirdb.org/cgi-bin/mature_mir.cgi?name=hsa-miR-326	LRRTM1	347730	leucine rich repeat transmembrane neuronal 1
hsa-miR-326	MIMAT0000756	3502109	http://www.mirdb.org/cgi-bin/target_detail.cgi?targetID=3502109	47	89	http://www.mirdb.org/cgi-bin/mature_mir.cgi?name=hsa-miR-326	PPIL1	51645	peptidylprolyl isomerase like 1
hsa-miR-326	MIMAT0000756	3502254	http://www.mirdb.org/cgi-bin/target_detail.cgi?targetID=3502254	48	89	http://www.mirdb.org/cgi-bin/mature_mir.cgi?name=hsa-miR-326	MMP24	10893	matrix metallopeptidase 24
hsa-miR-326	MIMAT0000756	3502079	http://www.mirdb.org/cgi-bin/target_detail.cgi?targetID=3502079	49	89	http://www.mirdb.org/cgi-bin/mature_mir.cgi?name=hsa-miR-326	ZNF423	23090	zinc finger protein 423
hsa-miR-326	MIMAT0000756	3502405	http://www.mirdb.org/cgi-bin/target_detail.cgi?targetID=3502405	50	89	http://www.mirdb.org/cgi-bin/mature_mir.cgi?name=hsa-miR-326	RNASE13	440163	ribonuclease A family member 13 (inactive)
hsa-miR-326	MIMAT0000756	3501922	http://www.mirdb.org/cgi-bin/target_detail.cgi?targetID=3501922	51	88	http://www.mirdb.org/cgi-bin/mature_mir.cgi?name=hsa-miR-326	XIRP1	165904	xin actin binding repeat containing 1
hsa-miR-326	MIMAT0000756	3501698	http://www.mirdb.org/cgi-bin/target_detail.cgi?targetID=3501698	52	88	http://www.mirdb.org/cgi-bin/mature_mir.cgi?name=hsa-miR-326	KLK5	25818	kallikrein related peptidase 5
hsa-miR-326	MIMAT0000756	3502247	http://www.mirdb.org/cgi-bin/target_detail.cgi?targetID=3502247	53	88	http://www.mirdb.org/cgi-bin/mature_mir.cgi?name=hsa-miR-326	SDK2	54549	sidekick cell adhesion molecule 2
hsa-miR-326	MIMAT0000756	3502202	http://www.mirdb.org/cgi-bin/target_detail.cgi?targetID=3502202	54	88	http://www.mirdb.org/cgi-bin/mature_mir.cgi?name=hsa-miR-326	AMOTL1	154810	angiomotin like 1
hsa-miR-326	MIMAT0000756	3501875	http://www.mirdb.org/cgi-bin/target_detail.cgi?targetID=3501875	55	88	http://www.mirdb.org/cgi-bin/mature_mir.cgi?name=hsa-miR-326	ANKFY1	51479	ankyrin repeat and FYVE domain containing 1
hsa-miR-326	MIMAT0000756	3501663	http://www.mirdb.org/cgi-bin/target_detail.cgi?targetID=3501663	56	88	http://www.mirdb.org/cgi-bin/mature_mir.cgi?name=hsa-miR-326	ELK1	2002	ELK1, ETS transcription factor
hsa-miR-326	MIMAT0000756	3501872	http://www.mirdb.org/cgi-bin/target_detail.cgi?targetID=3501872	57	87	http://www.mirdb.org/cgi-bin/mature_mir.cgi?name=hsa-miR-326	TOMM40L	84134	translocase of outer mitochondrial membrane 40 like
hsa-miR-326	MIMAT0000756	3502276	http://www.mirdb.org/cgi-bin/target_detail.cgi?targetID=3502276	58	87	http://www.mirdb.org/cgi-bin/mature_mir.cgi?name=hsa-miR-326	MTMR8	55613	myotubularin related protein 8
hsa-miR-326	MIMAT0000756	3502385	http://www.mirdb.org/cgi-bin/target_detail.cgi?targetID=3502385	59	87	http://www.mirdb.org/cgi-bin/mature_mir.cgi?name=hsa-miR-326	ADAM29	11086	ADAM metallopeptidase domain 29
hsa-miR-326	MIMAT0000756	3501906	http://www.mirdb.org/cgi-bin/target_detail.cgi?targetID=3501906	60	87	http://www.mirdb.org/cgi-bin/mature_mir.cgi?name=hsa-miR-326	RTL8B	441518	retrotransposon Gag like 8B
hsa-miR-326	MIMAT0000756	3501797	http://www.mirdb.org/cgi-bin/target_detail.cgi?targetID=3501797	61	87	http://www.mirdb.org/cgi-bin/mature_mir.cgi?name=hsa-miR-326	IGF2BP1	10642	insulin like growth factor 2 mRNA binding protein 1
hsa-miR-326	MIMAT0000756	3502294	http://www.mirdb.org/cgi-bin/target_detail.cgi?targetID=3502294	62	87	http://www.mirdb.org/cgi-bin/mature_mir.cgi?name=hsa-miR-326	KLF14	136259	Kruppel like factor 14
hsa-miR-326	MIMAT0000756	3502326	http://www.mirdb.org/cgi-bin/target_detail.cgi?targetID=3502326	63	87	http://www.mirdb.org/cgi-bin/mature_mir.cgi?name=hsa-miR-326	NPAS3	64067	neuronal PAS domain protein 3
hsa-miR-326	MIMAT0000756	3501725	http://www.mirdb.org/cgi-bin/target_detail.cgi?targetID=3501725	64	86	http://www.mirdb.org/cgi-bin/mature_mir.cgi?name=hsa-miR-326	ATXN1	6310	ataxin 1
hsa-miR-326	MIMAT0000756	3501723	http://www.mirdb.org/cgi-bin/target_detail.cgi?targetID=3501723	65	86	http://www.mirdb.org/cgi-bin/mature_mir.cgi?name=hsa-miR-326	MRAS	22808	muscle RAS oncogene homolog
hsa-miR-326	MIMAT0000756	3501807	http://www.mirdb.org/cgi-bin/target_detail.cgi?targetID=3501807	66	86	http://www.mirdb.org/cgi-bin/mature_mir.cgi?name=hsa-miR-326	EPB41L1	2036	erythrocyte membrane protein band 4.1 like 1
hsa-miR-326	MIMAT0000756	3502097	http://www.mirdb.org/cgi-bin/target_detail.cgi?targetID=3502097	67	86	http://www.mirdb.org/cgi-bin/mature_mir.cgi?name=hsa-miR-326	MTR	4548	5-methyltetrahydrofolate-homocysteine methyltransferase
hsa-miR-326	MIMAT0000756	3502383	http://www.mirdb.org/cgi-bin/target_detail.cgi?targetID=3502383	68	86	http://www.mirdb.org/cgi-bin/mature_mir.cgi?name=hsa-miR-326	SYS1	90196	SYS1, golgi trafficking protein
hsa-miR-326	MIMAT0000756	3502063	http://www.mirdb.org/cgi-bin/target_detail.cgi?targetID=3502063	69	86	http://www.mirdb.org/cgi-bin/mature_mir.cgi?name=hsa-miR-326	TMEM178B	100507421	transmembrane protein 178B
hsa-miR-326	MIMAT0000756	3501733	http://www.mirdb.org/cgi-bin/target_detail.cgi?targetID=3501733	70	85	http://www.mirdb.org/cgi-bin/mature_mir.cgi?name=hsa-miR-326	KLF3	51274	Kruppel like factor 3
hsa-miR-326	MIMAT0000756	3501777	http://www.mirdb.org/cgi-bin/target_detail.cgi?targetID=3501777	71	85	http://www.mirdb.org/cgi-bin/mature_mir.cgi?name=hsa-miR-326	MOB3C	148932	MOB kinase activator 3C
hsa-miR-326	MIMAT0000756	3501984	http://www.mirdb.org/cgi-bin/target_detail.cgi?targetID=3501984	72	85	http://www.mirdb.org/cgi-bin/mature_mir.cgi?name=hsa-miR-326	BTBD11	121551	BTB domain containing 11
hsa-miR-326	MIMAT0000756	3502131	http://www.mirdb.org/cgi-bin/target_detail.cgi?targetID=3502131	73	85	http://www.mirdb.org/cgi-bin/mature_mir.cgi?name=hsa-miR-326	ALAD	210	aminolevulinate dehydratase
hsa-miR-326	MIMAT0000756	3502299	http://www.mirdb.org/cgi-bin/target_detail.cgi?targetID=3502299	74	85	http://www.mirdb.org/cgi-bin/mature_mir.cgi?name=hsa-miR-326	RIMS4	140730	regulating synaptic membrane exocytosis 4
hsa-miR-326	MIMAT0000756	3501890	http://www.mirdb.org/cgi-bin/target_detail.cgi?targetID=3501890	75	85	http://www.mirdb.org/cgi-bin/mature_mir.cgi?name=hsa-miR-326	KCNH1	3756	potassium voltage-gated channel subfamily H member 1
hsa-miR-326	MIMAT0000756	3501853	http://www.mirdb.org/cgi-bin/target_detail.cgi?targetID=3501853	76	85	http://www.mirdb.org/cgi-bin/mature_mir.cgi?name=hsa-miR-326	CTXN2	399697	cortexin 2
hsa-miR-326	MIMAT0000756	3502050	http://www.mirdb.org/cgi-bin/target_detail.cgi?targetID=3502050	77	85	http://www.mirdb.org/cgi-bin/mature_mir.cgi?name=hsa-miR-326	RAB3IP	117177	RAB3A interacting protein
hsa-miR-326	MIMAT0000756	3501976	http://www.mirdb.org/cgi-bin/target_detail.cgi?targetID=3501976	78	85	http://www.mirdb.org/cgi-bin/mature_mir.cgi?name=hsa-miR-326	ABCC1	4363	ATP binding cassette subfamily C member 1
hsa-miR-326	MIMAT0000756	3502228	http://www.mirdb.org/cgi-bin/target_detail.cgi?targetID=3502228	79	85	http://www.mirdb.org/cgi-bin/mature_mir.cgi?name=hsa-miR-326	UBE2W	55284	ubiquitin conjugating enzyme E2 W
hsa-miR-326	MIMAT0000756	3501895	http://www.mirdb.org/cgi-bin/target_detail.cgi?targetID=3501895	80	85	http://www.mirdb.org/cgi-bin/mature_mir.cgi?name=hsa-miR-326	GPI	2821	glucose-6-phosphate isomerase
hsa-miR-326	MIMAT0000756	3502239	http://www.mirdb.org/cgi-bin/target_detail.cgi?targetID=3502239	81	84	http://www.mirdb.org/cgi-bin/mature_mir.cgi?name=hsa-miR-326	EMC8	10328	ER membrane protein complex subunit 8
hsa-miR-326	MIMAT0000756	3501914	http://www.mirdb.org/cgi-bin/target_detail.cgi?targetID=3501914	82	84	http://www.mirdb.org/cgi-bin/mature_mir.cgi?name=hsa-miR-326	LARP1	23367	La ribonucleoprotein domain family member 1
hsa-miR-326	MIMAT0000756	3502062	http://www.mirdb.org/cgi-bin/target_detail.cgi?targetID=3502062	83	84	http://www.mirdb.org/cgi-bin/mature_mir.cgi?name=hsa-miR-326	HDHD2	84064	haloacid dehalogenase like hydrolase domain containing 2
hsa-miR-326	MIMAT0000756	3501768	http://www.mirdb.org/cgi-bin/target_detail.cgi?targetID=3501768	84	84	http://www.mirdb.org/cgi-bin/mature_mir.cgi?name=hsa-miR-326	SLC27A4	10999	solute carrier family 27 member 4
hsa-miR-326	MIMAT0000756	3501671	http://www.mirdb.org/cgi-bin/target_detail.cgi?targetID=3501671	85	84	http://www.mirdb.org/cgi-bin/mature_mir.cgi?name=hsa-miR-326	MAGI3	260425	membrane associated guanylate kinase, WW and PDZ domain containing 3
hsa-miR-326	MIMAT0000756	3501855	http://www.mirdb.org/cgi-bin/target_detail.cgi?targetID=3501855	86	84	http://www.mirdb.org/cgi-bin/mature_mir.cgi?name=hsa-miR-326	POLR2J3	548644	RNA polymerase II subunit J3
hsa-miR-326	MIMAT0000756	3502130	http://www.mirdb.org/cgi-bin/target_detail.cgi?targetID=3502130	87	84	http://www.mirdb.org/cgi-bin/mature_mir.cgi?name=hsa-miR-326	SAMD12	401474	sterile alpha motif domain containing 12
hsa-miR-326	MIMAT0000756	3502325	http://www.mirdb.org/cgi-bin/target_detail.cgi?targetID=3502325	88	84	http://www.mirdb.org/cgi-bin/mature_mir.cgi?name=hsa-miR-326	CMTM8	152189	CKLF like MARVEL transmembrane domain containing 8
hsa-miR-326	MIMAT0000756	3502160	http://www.mirdb.org/cgi-bin/target_detail.cgi?targetID=3502160	89	84	http://www.mirdb.org/cgi-bin/mature_mir.cgi?name=hsa-miR-326	OTP	23440	orthopedia homeobox
hsa-miR-326	MIMAT0000756	3501708	http://www.mirdb.org/cgi-bin/target_detail.cgi?targetID=3501708	90	84	http://www.mirdb.org/cgi-bin/mature_mir.cgi?name=hsa-miR-326	TNR	7143	tenascin R
hsa-miR-326	MIMAT0000756	3501941	http://www.mirdb.org/cgi-bin/target_detail.cgi?targetID=3501941	91	84	http://www.mirdb.org/cgi-bin/mature_mir.cgi?name=hsa-miR-326	TPBGL	100507050	trophoblast glycoprotein like
hsa-miR-326	MIMAT0000756	3502205	http://www.mirdb.org/cgi-bin/target_detail.cgi?targetID=3502205	92	83	http://www.mirdb.org/cgi-bin/mature_mir.cgi?name=hsa-miR-326	MEGF6	1953	multiple EGF like domains 6
hsa-miR-326	MIMAT0000756	3502144	http://www.mirdb.org/cgi-bin/target_detail.cgi?targetID=3502144	93	83	http://www.mirdb.org/cgi-bin/mature_mir.cgi?name=hsa-miR-326	NHS	4810	NHS actin remodeling regulator
hsa-miR-326	MIMAT0000756	3502104	http://www.mirdb.org/cgi-bin/target_detail.cgi?targetID=3502104	94	83	http://www.mirdb.org/cgi-bin/mature_mir.cgi?name=hsa-miR-326	CERS6	253782	ceramide synthase 6
hsa-miR-326	MIMAT0000756	3501932	http://www.mirdb.org/cgi-bin/target_detail.cgi?targetID=3501932	95	83	http://www.mirdb.org/cgi-bin/mature_mir.cgi?name=hsa-miR-326	ARC	23237	activity regulated cytoskeleton associated protein
hsa-miR-326	MIMAT0000756	3501877	http://www.mirdb.org/cgi-bin/target_detail.cgi?targetID=3501877	96	83	http://www.mirdb.org/cgi-bin/mature_mir.cgi?name=hsa-miR-326	LDOC1	23641	LDOC1, regulator of NFKB signaling
hsa-miR-326	MIMAT0000756	3502313	http://www.mirdb.org/cgi-bin/target_detail.cgi?targetID=3502313	97	83	http://www.mirdb.org/cgi-bin/mature_mir.cgi?name=hsa-miR-326	GDAP2	54834	ganglioside induced differentiation associated protein 2
hsa-miR-326	MIMAT0000756	3502288	http://www.mirdb.org/cgi-bin/target_detail.cgi?targetID=3502288	98	83	http://www.mirdb.org/cgi-bin/mature_mir.cgi?name=hsa-miR-326	RALGPS2	55103	Ral GEF with PH domain and SH3 binding motif 2
hsa-miR-326	MIMAT0000756	3501975	http://www.mirdb.org/cgi-bin/target_detail.cgi?targetID=3501975	99	82	http://www.mirdb.org/cgi-bin/mature_mir.cgi?name=hsa-miR-326	SSBP4	170463	single stranded DNA binding protein 4
hsa-miR-326	MIMAT0000756	3502152	http://www.mirdb.org/cgi-bin/target_detail.cgi?targetID=3502152	100	82	http://www.mirdb.org/cgi-bin/mature_mir.cgi?name=hsa-miR-326	ODR4	54953	odr-4 GPCR localization factor homolog
hsa-miR-326	MIMAT0000756	3502086	http://www.mirdb.org/cgi-bin/target_detail.cgi?targetID=3502086	101	82	http://www.mirdb.org/cgi-bin/mature_mir.cgi?name=hsa-miR-326	PARVA	55742	parvin alpha
hsa-miR-326	MIMAT0000756	3501812	http://www.mirdb.org/cgi-bin/target_detail.cgi?targetID=3501812	102	82	http://www.mirdb.org/cgi-bin/mature_mir.cgi?name=hsa-miR-326	CACNA1E	777	calcium voltage-gated channel subunit alpha1 E
hsa-miR-326	MIMAT0000756	3501803	http://www.mirdb.org/cgi-bin/target_detail.cgi?targetID=3501803	103	82	http://www.mirdb.org/cgi-bin/mature_mir.cgi?name=hsa-miR-326	NDUFAF4	29078	NADH:ubiquinone oxidoreductase complex assembly factor 4
hsa-miR-326	MIMAT0000756	3502090	http://www.mirdb.org/cgi-bin/target_detail.cgi?targetID=3502090	104	82	http://www.mirdb.org/cgi-bin/mature_mir.cgi?name=hsa-miR-326	B4GALT1	2683	beta-1,4-galactosyltransferase 1
hsa-miR-326	MIMAT0000756	3501681	http://www.mirdb.org/cgi-bin/target_detail.cgi?targetID=3501681	105	82	http://www.mirdb.org/cgi-bin/mature_mir.cgi?name=hsa-miR-326	EFNA3	1944	ephrin A3
hsa-miR-326	MIMAT0000756	3502092	http://www.mirdb.org/cgi-bin/target_detail.cgi?targetID=3502092	106	82	http://www.mirdb.org/cgi-bin/mature_mir.cgi?name=hsa-miR-326	PPP4R1	9989	protein phosphatase 4 regulatory subunit 1
hsa-miR-326	MIMAT0000756	3502332	http://www.mirdb.org/cgi-bin/target_detail.cgi?targetID=3502332	107	82	http://www.mirdb.org/cgi-bin/mature_mir.cgi?name=hsa-miR-326	GAB1	2549	GRB2 associated binding protein 1
hsa-miR-326	MIMAT0000756	3501806	http://www.mirdb.org/cgi-bin/target_detail.cgi?targetID=3501806	108	82	http://www.mirdb.org/cgi-bin/mature_mir.cgi?name=hsa-miR-326	PLEKHG3	26030	pleckstrin homology and RhoGEF domain containing G3
hsa-miR-326	MIMAT0000756	3502157	http://www.mirdb.org/cgi-bin/target_detail.cgi?targetID=3502157	109	82	http://www.mirdb.org/cgi-bin/mature_mir.cgi?name=hsa-miR-326	BTNL8	79908	butyrophilin like 8
hsa-miR-326	MIMAT0000756	3501996	http://www.mirdb.org/cgi-bin/target_detail.cgi?targetID=3501996	110	82	http://www.mirdb.org/cgi-bin/mature_mir.cgi?name=hsa-miR-326	KCNQ4	9132	potassium voltage-gated channel subfamily Q member 4
hsa-miR-326	MIMAT0000756	3501861	http://www.mirdb.org/cgi-bin/target_detail.cgi?targetID=3501861	111	82	http://www.mirdb.org/cgi-bin/mature_mir.cgi?name=hsa-miR-326	OXSR1	9943	oxidative stress responsive kinase 1
hsa-miR-326	MIMAT0000756	3501741	http://www.mirdb.org/cgi-bin/target_detail.cgi?targetID=3501741	112	82	http://www.mirdb.org/cgi-bin/mature_mir.cgi?name=hsa-miR-326	PIK3CG	5294	phosphatidylinositol-4,5-bisphosphate 3-kinase catalytic subunit gamma
hsa-miR-326	MIMAT0000756	3502268	http://www.mirdb.org/cgi-bin/target_detail.cgi?targetID=3502268	113	82	http://www.mirdb.org/cgi-bin/mature_mir.cgi?name=hsa-miR-326	BAHD1	22893	bromo adjacent homology domain containing 1
hsa-miR-326	MIMAT0000756	3502277	http://www.mirdb.org/cgi-bin/target_detail.cgi?targetID=3502277	114	82	http://www.mirdb.org/cgi-bin/mature_mir.cgi?name=hsa-miR-326	CHRM1	1128	cholinergic receptor muscarinic 1
hsa-miR-326	MIMAT0000756	3502082	http://www.mirdb.org/cgi-bin/target_detail.cgi?targetID=3502082	115	82	http://www.mirdb.org/cgi-bin/mature_mir.cgi?name=hsa-miR-326	PCNX1	22990	pecanex 1
hsa-miR-326	MIMAT0000756	3502065	http://www.mirdb.org/cgi-bin/target_detail.cgi?targetID=3502065	116	82	http://www.mirdb.org/cgi-bin/mature_mir.cgi?name=hsa-miR-326	PRX	57716	periaxin
hsa-miR-326	MIMAT0000756	3502126	http://www.mirdb.org/cgi-bin/target_detail.cgi?targetID=3502126	117	82	http://www.mirdb.org/cgi-bin/mature_mir.cgi?name=hsa-miR-326	ZNF544	27300	zinc finger protein 544
hsa-miR-326	MIMAT0000756	3502402	http://www.mirdb.org/cgi-bin/target_detail.cgi?targetID=3502402	118	81	http://www.mirdb.org/cgi-bin/mature_mir.cgi?name=hsa-miR-326	SLC38A2	54407	solute carrier family 38 member 2
hsa-miR-326	MIMAT0000756	3502389	http://www.mirdb.org/cgi-bin/target_detail.cgi?targetID=3502389	119	81	http://www.mirdb.org/cgi-bin/mature_mir.cgi?name=hsa-miR-326	VPS39	23339	VPS39, HOPS complex subunit
hsa-miR-326	MIMAT0000756	3502323	http://www.mirdb.org/cgi-bin/target_detail.cgi?targetID=3502323	120	81	http://www.mirdb.org/cgi-bin/mature_mir.cgi?name=hsa-miR-326	TMTC2	160335	transmembrane and tetratricopeptide repeat containing 2
hsa-miR-326	MIMAT0000756	3502314	http://www.mirdb.org/cgi-bin/target_detail.cgi?targetID=3502314	121	81	http://www.mirdb.org/cgi-bin/mature_mir.cgi?name=hsa-miR-326	STK35	140901	serine/threonine kinase 35
hsa-miR-326	MIMAT0000756	3502217	http://www.mirdb.org/cgi-bin/target_detail.cgi?targetID=3502217	122	81	http://www.mirdb.org/cgi-bin/mature_mir.cgi?name=hsa-miR-326	TRABD2B	388630	TraB domain containing 2B
hsa-miR-326	MIMAT0000756	3501814	http://www.mirdb.org/cgi-bin/target_detail.cgi?targetID=3501814	123	81	http://www.mirdb.org/cgi-bin/mature_mir.cgi?name=hsa-miR-326	FBXO21	23014	F-box protein 21
hsa-miR-326	MIMAT0000756	3502387	http://www.mirdb.org/cgi-bin/target_detail.cgi?targetID=3502387	124	81	http://www.mirdb.org/cgi-bin/mature_mir.cgi?name=hsa-miR-326	PIP5K1C	23396	phosphatidylinositol-4-phosphate 5-kinase type 1 gamma
hsa-miR-326	MIMAT0000756	3502179	http://www.mirdb.org/cgi-bin/target_detail.cgi?targetID=3502179	125	81	http://www.mirdb.org/cgi-bin/mature_mir.cgi?name=hsa-miR-326	FRAT2	23401	FRAT2, WNT signaling pathway regulator
hsa-miR-326	MIMAT0000756	3501764	http://www.mirdb.org/cgi-bin/target_detail.cgi?targetID=3501764	126	81	http://www.mirdb.org/cgi-bin/mature_mir.cgi?name=hsa-miR-326	NLK	51701	nemo like kinase
hsa-miR-326	MIMAT0000756	3501912	http://www.mirdb.org/cgi-bin/target_detail.cgi?targetID=3501912	127	81	http://www.mirdb.org/cgi-bin/mature_mir.cgi?name=hsa-miR-326	SLC23A2	9962	solute carrier family 23 member 2
hsa-miR-326	MIMAT0000756	3501950	http://www.mirdb.org/cgi-bin/target_detail.cgi?targetID=3501950	128	80	http://www.mirdb.org/cgi-bin/mature_mir.cgi?name=hsa-miR-326	ARPP21	10777	cAMP regulated phosphoprotein 21
hsa-miR-326	MIMAT0000756	3501831	http://www.mirdb.org/cgi-bin/target_detail.cgi?targetID=3501831	129	80	http://www.mirdb.org/cgi-bin/mature_mir.cgi?name=hsa-miR-326	MIEF1	54471	mitochondrial elongation factor 1
hsa-miR-326	MIMAT0000756	3501796	http://www.mirdb.org/cgi-bin/target_detail.cgi?targetID=3501796	130	80	http://www.mirdb.org/cgi-bin/mature_mir.cgi?name=hsa-miR-326	NINJ1	4814	ninjurin 1
hsa-miR-326	MIMAT0000756	3502009	http://www.mirdb.org/cgi-bin/target_detail.cgi?targetID=3502009	131	80	http://www.mirdb.org/cgi-bin/mature_mir.cgi?name=hsa-miR-326	HAVCR2	84868	hepatitis A virus cellular receptor 2
hsa-miR-326	MIMAT0000756	3501844	http://www.mirdb.org/cgi-bin/target_detail.cgi?targetID=3501844	132	80	http://www.mirdb.org/cgi-bin/mature_mir.cgi?name=hsa-miR-326	ZNF197	10168	zinc finger protein 197
hsa-miR-326	MIMAT0000756	3502369	http://www.mirdb.org/cgi-bin/target_detail.cgi?targetID=3502369	133	80	http://www.mirdb.org/cgi-bin/mature_mir.cgi?name=hsa-miR-326	MGA	23269	MGA, MAX dimerization protein
hsa-miR-326	MIMAT0000756	3502058	http://www.mirdb.org/cgi-bin/target_detail.cgi?targetID=3502058	134	80	http://www.mirdb.org/cgi-bin/mature_mir.cgi?name=hsa-miR-326	TK2	7084	thymidine kinase 2, mitochondrial
hsa-miR-326	MIMAT0000756	3501876	http://www.mirdb.org/cgi-bin/target_detail.cgi?targetID=3501876	135	80	http://www.mirdb.org/cgi-bin/mature_mir.cgi?name=hsa-miR-326	DYRK3	8444	dual specificity tyrosine phosphorylation regulated kinase 3
hsa-miR-326	MIMAT0000756	3501724	http://www.mirdb.org/cgi-bin/target_detail.cgi?targetID=3501724	136	80	http://www.mirdb.org/cgi-bin/mature_mir.cgi?name=hsa-miR-326	MAML3	55534	mastermind like transcriptional coactivator 3
hsa-miR-326	MIMAT0000756	3501908	http://www.mirdb.org/cgi-bin/target_detail.cgi?targetID=3501908	137	80	http://www.mirdb.org/cgi-bin/mature_mir.cgi?name=hsa-miR-326	CFAP70	118491	cilia and flagella associated protein 70
hsa-miR-326	MIMAT0000756	3502142	http://www.mirdb.org/cgi-bin/target_detail.cgi?targetID=3502142	138	80	http://www.mirdb.org/cgi-bin/mature_mir.cgi?name=hsa-miR-326	DNM1L	10059	dynamin 1 like
hsa-miR-326	MIMAT0000756	3501965	http://www.mirdb.org/cgi-bin/target_detail.cgi?targetID=3501965	139	79	http://www.mirdb.org/cgi-bin/mature_mir.cgi?name=hsa-miR-326	PML	5371	promyelocytic leukemia
hsa-miR-326	MIMAT0000756	3502380	http://www.mirdb.org/cgi-bin/target_detail.cgi?targetID=3502380	140	79	http://www.mirdb.org/cgi-bin/mature_mir.cgi?name=hsa-miR-326	SPATA5	166378	spermatogenesis associated 5
hsa-miR-326	MIMAT0000756	3501686	http://www.mirdb.org/cgi-bin/target_detail.cgi?targetID=3501686	141	79	http://www.mirdb.org/cgi-bin/mature_mir.cgi?name=hsa-miR-326	SKP2	6502	S-phase kinase associated protein 2
hsa-miR-326	MIMAT0000756	3502149	http://www.mirdb.org/cgi-bin/target_detail.cgi?targetID=3502149	142	79	http://www.mirdb.org/cgi-bin/mature_mir.cgi?name=hsa-miR-326	SSTR3	6753	somatostatin receptor 3
hsa-miR-326	MIMAT0000756	3502129	http://www.mirdb.org/cgi-bin/target_detail.cgi?targetID=3502129	143	79	http://www.mirdb.org/cgi-bin/mature_mir.cgi?name=hsa-miR-326	JADE1	79960	jade family PHD finger 1
hsa-miR-326	MIMAT0000756	3502194	http://www.mirdb.org/cgi-bin/target_detail.cgi?targetID=3502194	144	79	http://www.mirdb.org/cgi-bin/mature_mir.cgi?name=hsa-miR-326	IQSEC3	440073	IQ motif and Sec7 domain 3
hsa-miR-326	MIMAT0000756	3502352	http://www.mirdb.org/cgi-bin/target_detail.cgi?targetID=3502352	145	79	http://www.mirdb.org/cgi-bin/mature_mir.cgi?name=hsa-miR-326	FOXRED2	80020	FAD dependent oxidoreductase domain containing 2
hsa-miR-326	MIMAT0000756	3502224	http://www.mirdb.org/cgi-bin/target_detail.cgi?targetID=3502224	146	79	http://www.mirdb.org/cgi-bin/mature_mir.cgi?name=hsa-miR-326	WNT7B	7477	Wnt family member 7B
hsa-miR-326	MIMAT0000756	3502310	http://www.mirdb.org/cgi-bin/target_detail.cgi?targetID=3502310	147	79	http://www.mirdb.org/cgi-bin/mature_mir.cgi?name=hsa-miR-326	WDR91	29062	WD repeat domain 91
hsa-miR-326	MIMAT0000756	3502055	http://www.mirdb.org/cgi-bin/target_detail.cgi?targetID=3502055	148	79	http://www.mirdb.org/cgi-bin/mature_mir.cgi?name=hsa-miR-326	TCF7L1	83439	transcription factor 7 like 1
hsa-miR-326	MIMAT0000756	3502208	http://www.mirdb.org/cgi-bin/target_detail.cgi?targetID=3502208	149	79	http://www.mirdb.org/cgi-bin/mature_mir.cgi?name=hsa-miR-326	VDR	7421	vitamin D receptor
hsa-miR-326	MIMAT0000756	3501878	http://www.mirdb.org/cgi-bin/target_detail.cgi?targetID=3501878	150	79	http://www.mirdb.org/cgi-bin/mature_mir.cgi?name=hsa-miR-326	PAX5	5079	paired box 5
hsa-miR-326	MIMAT0000756	3502330	http://www.mirdb.org/cgi-bin/target_detail.cgi?targetID=3502330	151	79	http://www.mirdb.org/cgi-bin/mature_mir.cgi?name=hsa-miR-326	LRRC15	131578	leucine rich repeat containing 15
hsa-miR-326	MIMAT0000756	3502192	http://www.mirdb.org/cgi-bin/target_detail.cgi?targetID=3502192	152	79	http://www.mirdb.org/cgi-bin/mature_mir.cgi?name=hsa-miR-326	SPRYD3	84926	SPRY domain containing 3
hsa-miR-326	MIMAT0000756	3501896	http://www.mirdb.org/cgi-bin/target_detail.cgi?targetID=3501896	153	78	http://www.mirdb.org/cgi-bin/mature_mir.cgi?name=hsa-miR-326	CNDP2	55748	carnosine dipeptidase 2
hsa-miR-326	MIMAT0000756	3501801	http://www.mirdb.org/cgi-bin/target_detail.cgi?targetID=3501801	154	78	http://www.mirdb.org/cgi-bin/mature_mir.cgi?name=hsa-miR-326	RIT1	6016	Ras like without CAAX 1
hsa-miR-326	MIMAT0000756	3502021	http://www.mirdb.org/cgi-bin/target_detail.cgi?targetID=3502021	155	78	http://www.mirdb.org/cgi-bin/mature_mir.cgi?name=hsa-miR-326	CBFA2T3	863	CBFA2/RUNX1 translocation partner 3
hsa-miR-326	MIMAT0000756	3501888	http://www.mirdb.org/cgi-bin/target_detail.cgi?targetID=3501888	156	78	http://www.mirdb.org/cgi-bin/mature_mir.cgi?name=hsa-miR-326	SLC24A3	57419	solute carrier family 24 member 3
hsa-miR-326	MIMAT0000756	3501963	http://www.mirdb.org/cgi-bin/target_detail.cgi?targetID=3501963	157	78	http://www.mirdb.org/cgi-bin/mature_mir.cgi?name=hsa-miR-326	SVOP	55530	SV2 related protein
hsa-miR-326	MIMAT0000756	3502073	http://www.mirdb.org/cgi-bin/target_detail.cgi?targetID=3502073	158	78	http://www.mirdb.org/cgi-bin/mature_mir.cgi?name=hsa-miR-326	SOBP	55084	sine oculis binding protein homolog
hsa-miR-326	MIMAT0000756	3501960	http://www.mirdb.org/cgi-bin/target_detail.cgi?targetID=3501960	159	78	http://www.mirdb.org/cgi-bin/mature_mir.cgi?name=hsa-miR-326	RNF150	57484	ring finger protein 150
hsa-miR-326	MIMAT0000756	3502219	http://www.mirdb.org/cgi-bin/target_detail.cgi?targetID=3502219	160	78	http://www.mirdb.org/cgi-bin/mature_mir.cgi?name=hsa-miR-326	CKM	1158	creatine kinase, M-type
hsa-miR-326	MIMAT0000756	3502151	http://www.mirdb.org/cgi-bin/target_detail.cgi?targetID=3502151	161	78	http://www.mirdb.org/cgi-bin/mature_mir.cgi?name=hsa-miR-326	INO80D	54891	INO80 complex subunit D
hsa-miR-326	MIMAT0000756	3502084	http://www.mirdb.org/cgi-bin/target_detail.cgi?targetID=3502084	162	78	http://www.mirdb.org/cgi-bin/mature_mir.cgi?name=hsa-miR-326	PNISR	25957	PNN interacting serine and arginine rich protein
hsa-miR-326	MIMAT0000756	3501712	http://www.mirdb.org/cgi-bin/target_detail.cgi?targetID=3501712	163	78	http://www.mirdb.org/cgi-bin/mature_mir.cgi?name=hsa-miR-326	BTBD3	22903	BTB domain containing 3
hsa-miR-326	MIMAT0000756	3502001	http://www.mirdb.org/cgi-bin/target_detail.cgi?targetID=3502001	164	78	http://www.mirdb.org/cgi-bin/mature_mir.cgi?name=hsa-miR-326	RUNDC3B	154661	RUN domain containing 3B
hsa-miR-326	MIMAT0000756	3502320	http://www.mirdb.org/cgi-bin/target_detail.cgi?targetID=3502320	165	78	http://www.mirdb.org/cgi-bin/mature_mir.cgi?name=hsa-miR-326	RALGAPA1	253959	Ral GTPase activating protein catalytic alpha subunit 1
hsa-miR-326	MIMAT0000756	3502115	http://www.mirdb.org/cgi-bin/target_detail.cgi?targetID=3502115	166	78	http://www.mirdb.org/cgi-bin/mature_mir.cgi?name=hsa-miR-326	TLN1	7094	talin 1
hsa-miR-326	MIMAT0000756	3501828	http://www.mirdb.org/cgi-bin/target_detail.cgi?targetID=3501828	167	77	http://www.mirdb.org/cgi-bin/mature_mir.cgi?name=hsa-miR-326	NGFR	4804	nerve growth factor receptor
hsa-miR-326	MIMAT0000756	3502258	http://www.mirdb.org/cgi-bin/target_detail.cgi?targetID=3502258	168	77	http://www.mirdb.org/cgi-bin/mature_mir.cgi?name=hsa-miR-326	CDK15	65061	cyclin dependent kinase 15
hsa-miR-326	MIMAT0000756	3501747	http://www.mirdb.org/cgi-bin/target_detail.cgi?targetID=3501747	169	77	http://www.mirdb.org/cgi-bin/mature_mir.cgi?name=hsa-miR-326	CHCHD3	54927	coiled-coil-helix-coiled-coil-helix domain containing 3
hsa-miR-326	MIMAT0000756	3501821	http://www.mirdb.org/cgi-bin/target_detail.cgi?targetID=3501821	170	77	http://www.mirdb.org/cgi-bin/mature_mir.cgi?name=hsa-miR-326	EPN2	22905	epsin 2
hsa-miR-326	MIMAT0000756	3502334	http://www.mirdb.org/cgi-bin/target_detail.cgi?targetID=3502334	171	77	http://www.mirdb.org/cgi-bin/mature_mir.cgi?name=hsa-miR-326	INPP5K	51763	inositol polyphosphate-5-phosphatase K
hsa-miR-326	MIMAT0000756	3501790	http://www.mirdb.org/cgi-bin/target_detail.cgi?targetID=3501790	172	77	http://www.mirdb.org/cgi-bin/mature_mir.cgi?name=hsa-miR-326	IQCD	115811	IQ motif containing D
hsa-miR-326	MIMAT0000756	3502201	http://www.mirdb.org/cgi-bin/target_detail.cgi?targetID=3502201	173	77	http://www.mirdb.org/cgi-bin/mature_mir.cgi?name=hsa-miR-326	ELK4	2005	ELK4, ETS transcription factor
hsa-miR-326	MIMAT0000756	3501707	http://www.mirdb.org/cgi-bin/target_detail.cgi?targetID=3501707	174	77	http://www.mirdb.org/cgi-bin/mature_mir.cgi?name=hsa-miR-326	GRM1	2911	glutamate metabotropic receptor 1
hsa-miR-326	MIMAT0000756	3501933	http://www.mirdb.org/cgi-bin/target_detail.cgi?targetID=3501933	175	77	http://www.mirdb.org/cgi-bin/mature_mir.cgi?name=hsa-miR-326	MAPK1	5594	mitogen-activated protein kinase 1
hsa-miR-326	MIMAT0000756	3501911	http://www.mirdb.org/cgi-bin/target_detail.cgi?targetID=3501911	176	77	http://www.mirdb.org/cgi-bin/mature_mir.cgi?name=hsa-miR-326	ZNF609	23060	zinc finger protein 609
hsa-miR-326	MIMAT0000756	3502319	http://www.mirdb.org/cgi-bin/target_detail.cgi?targetID=3502319	177	77	http://www.mirdb.org/cgi-bin/mature_mir.cgi?name=hsa-miR-326	SH3BP4	23677	SH3 domain binding protein 4
hsa-miR-326	MIMAT0000756	3502033	http://www.mirdb.org/cgi-bin/target_detail.cgi?targetID=3502033	178	77	http://www.mirdb.org/cgi-bin/mature_mir.cgi?name=hsa-miR-326	ADAM17	6868	ADAM metallopeptidase domain 17
hsa-miR-326	MIMAT0000756	3502390	http://www.mirdb.org/cgi-bin/target_detail.cgi?targetID=3502390	179	77	http://www.mirdb.org/cgi-bin/mature_mir.cgi?name=hsa-miR-326	CTNS	1497	cystinosin, lysosomal cystine transporter
hsa-miR-326	MIMAT0000756	3502200	http://www.mirdb.org/cgi-bin/target_detail.cgi?targetID=3502200	180	76	http://www.mirdb.org/cgi-bin/mature_mir.cgi?name=hsa-miR-326	PLEC	5339	plectin
hsa-miR-326	MIMAT0000756	3502355	http://www.mirdb.org/cgi-bin/target_detail.cgi?targetID=3502355	181	76	http://www.mirdb.org/cgi-bin/mature_mir.cgi?name=hsa-miR-326	EMILIN3	90187	elastin microfibril interfacer 3
hsa-miR-326	MIMAT0000756	3501775	http://www.mirdb.org/cgi-bin/target_detail.cgi?targetID=3501775	182	76	http://www.mirdb.org/cgi-bin/mature_mir.cgi?name=hsa-miR-326	DYNLL1	8655	dynein light chain LC8-type 1
hsa-miR-326	MIMAT0000756	3502283	http://www.mirdb.org/cgi-bin/target_detail.cgi?targetID=3502283	183	76	http://www.mirdb.org/cgi-bin/mature_mir.cgi?name=hsa-miR-326	EBF1	1879	EBF transcription factor 1
hsa-miR-326	MIMAT0000756	3502342	http://www.mirdb.org/cgi-bin/target_detail.cgi?targetID=3502342	184	76	http://www.mirdb.org/cgi-bin/mature_mir.cgi?name=hsa-miR-326	ERBB4	2066	erb-b2 receptor tyrosine kinase 4
hsa-miR-326	MIMAT0000756	3501752	http://www.mirdb.org/cgi-bin/target_detail.cgi?targetID=3501752	185	76	http://www.mirdb.org/cgi-bin/mature_mir.cgi?name=hsa-miR-326	UBE4A	9354	ubiquitination factor E4A
hsa-miR-326	MIMAT0000756	3502360	http://www.mirdb.org/cgi-bin/target_detail.cgi?targetID=3502360	186	76	http://www.mirdb.org/cgi-bin/mature_mir.cgi?name=hsa-miR-326	FGD3	89846	FYVE, RhoGEF and PH domain containing 3
hsa-miR-326	MIMAT0000756	3501760	http://www.mirdb.org/cgi-bin/target_detail.cgi?targetID=3501760	187	76	http://www.mirdb.org/cgi-bin/mature_mir.cgi?name=hsa-miR-326	FNDC1	84624	fibronectin type III domain containing 1
hsa-miR-326	MIMAT0000756	3502271	http://www.mirdb.org/cgi-bin/target_detail.cgi?targetID=3502271	188	76	http://www.mirdb.org/cgi-bin/mature_mir.cgi?name=hsa-miR-326	CABLES2	81928	Cdk5 and Abl enzyme substrate 2
hsa-miR-326	MIMAT0000756	3502245	http://www.mirdb.org/cgi-bin/target_detail.cgi?targetID=3502245	189	76	http://www.mirdb.org/cgi-bin/mature_mir.cgi?name=hsa-miR-326	SLC19A2	10560	solute carrier family 19 member 2
hsa-miR-326	MIMAT0000756	3502263	http://www.mirdb.org/cgi-bin/target_detail.cgi?targetID=3502263	190	76	http://www.mirdb.org/cgi-bin/mature_mir.cgi?name=hsa-miR-326	CYP8B1	1582	cytochrome P450 family 8 subfamily B member 1
hsa-miR-326	MIMAT0000756	3501746	http://www.mirdb.org/cgi-bin/target_detail.cgi?targetID=3501746	191	75	http://www.mirdb.org/cgi-bin/mature_mir.cgi?name=hsa-miR-326	EGFLAM	133584	EGF like, fibronectin type III and laminin G domains
hsa-miR-326	MIMAT0000756	3502211	http://www.mirdb.org/cgi-bin/target_detail.cgi?targetID=3502211	192	75	http://www.mirdb.org/cgi-bin/mature_mir.cgi?name=hsa-miR-326	SRGAP3	9901	SLIT-ROBO Rho GTPase activating protein 3
hsa-miR-326	MIMAT0000756	3502231	http://www.mirdb.org/cgi-bin/target_detail.cgi?targetID=3502231	193	75	http://www.mirdb.org/cgi-bin/mature_mir.cgi?name=hsa-miR-326	TPM3	7170	tropomyosin 3
hsa-miR-326	MIMAT0000756	3501766	http://www.mirdb.org/cgi-bin/target_detail.cgi?targetID=3501766	194	75	http://www.mirdb.org/cgi-bin/mature_mir.cgi?name=hsa-miR-326	TOM1L2	146691	target of myb1 like 2 membrane trafficking protein
hsa-miR-326	MIMAT0000756	3501759	http://www.mirdb.org/cgi-bin/target_detail.cgi?targetID=3501759	195	75	http://www.mirdb.org/cgi-bin/mature_mir.cgi?name=hsa-miR-326	GNAO1	2775	G protein subunit alpha o1
hsa-miR-326	MIMAT0000756	3502012	http://www.mirdb.org/cgi-bin/target_detail.cgi?targetID=3502012	196	75	http://www.mirdb.org/cgi-bin/mature_mir.cgi?name=hsa-miR-326	KCNK10	54207	potassium two pore domain channel subfamily K member 10
hsa-miR-326	MIMAT0000756	3502044	http://www.mirdb.org/cgi-bin/target_detail.cgi?targetID=3502044	197	75	http://www.mirdb.org/cgi-bin/mature_mir.cgi?name=hsa-miR-326	MAPK4	5596	mitogen-activated protein kinase 4
hsa-miR-326	MIMAT0000756	3502098	http://www.mirdb.org/cgi-bin/target_detail.cgi?targetID=3502098	198	75	http://www.mirdb.org/cgi-bin/mature_mir.cgi?name=hsa-miR-326	GTF3C4	9329	general transcription factor IIIC subunit 4
hsa-miR-326	MIMAT0000756	3502197	http://www.mirdb.org/cgi-bin/target_detail.cgi?targetID=3502197	199	75	http://www.mirdb.org/cgi-bin/mature_mir.cgi?name=hsa-miR-326	ZNF84	7637	zinc finger protein 84
hsa-miR-326	MIMAT0000756	3501835	http://www.mirdb.org/cgi-bin/target_detail.cgi?targetID=3501835	200	75	http://www.mirdb.org/cgi-bin/mature_mir.cgi?name=hsa-miR-326	ERBIN	55914	erbb2 interacting protein
hsa-miR-326	MIMAT0000756	3501838	http://www.mirdb.org/cgi-bin/target_detail.cgi?targetID=3501838	201	75	http://www.mirdb.org/cgi-bin/mature_mir.cgi?name=hsa-miR-326	ALPI	248	alkaline phosphatase, intestinal
hsa-miR-326	MIMAT0000756	3502113	http://www.mirdb.org/cgi-bin/target_detail.cgi?targetID=3502113	202	75	http://www.mirdb.org/cgi-bin/mature_mir.cgi?name=hsa-miR-326	ZNF268	10795	zinc finger protein 268
hsa-miR-326	MIMAT0000756	3502403	http://www.mirdb.org/cgi-bin/target_detail.cgi?targetID=3502403	203	75	http://www.mirdb.org/cgi-bin/mature_mir.cgi?name=hsa-miR-326	TSPAN14	81619	tetraspanin 14
hsa-miR-326	MIMAT0000756	3502008	http://www.mirdb.org/cgi-bin/target_detail.cgi?targetID=3502008	204	75	http://www.mirdb.org/cgi-bin/mature_mir.cgi?name=hsa-miR-326	TAGLN2	8407	transgelin 2
hsa-miR-326	MIMAT0000756	3501695	http://www.mirdb.org/cgi-bin/target_detail.cgi?targetID=3501695	205	75	http://www.mirdb.org/cgi-bin/mature_mir.cgi?name=hsa-miR-326	LAIR1	3903	leukocyte associated immunoglobulin like receptor 1
hsa-miR-326	MIMAT0000756	3502054	http://www.mirdb.org/cgi-bin/target_detail.cgi?targetID=3502054	206	75	http://www.mirdb.org/cgi-bin/mature_mir.cgi?name=hsa-miR-326	ADAMTS18	170692	ADAM metallopeptidase with thrombospondin type 1 motif 18
hsa-miR-326	MIMAT0000756	3502269	http://www.mirdb.org/cgi-bin/target_detail.cgi?targetID=3502269	207	75	http://www.mirdb.org/cgi-bin/mature_mir.cgi?name=hsa-miR-326	ZPBP2	124626	zona pellucida binding protein 2
hsa-miR-326	MIMAT0000756	3501808	http://www.mirdb.org/cgi-bin/target_detail.cgi?targetID=3501808	208	75	http://www.mirdb.org/cgi-bin/mature_mir.cgi?name=hsa-miR-326	TBC1D16	125058	TBC1 domain family member 16
hsa-miR-326	MIMAT0000756	3502103	http://www.mirdb.org/cgi-bin/target_detail.cgi?targetID=3502103	209	75	http://www.mirdb.org/cgi-bin/mature_mir.cgi?name=hsa-miR-326	CCDC149	91050	coiled-coil domain containing 149
hsa-miR-326	MIMAT0000756	3501986	http://www.mirdb.org/cgi-bin/target_detail.cgi?targetID=3501986	210	75	http://www.mirdb.org/cgi-bin/mature_mir.cgi?name=hsa-miR-326	SH3PXD2B	285590	SH3 and PX domains 2B
hsa-miR-326	MIMAT0000756	3502067	http://www.mirdb.org/cgi-bin/target_detail.cgi?targetID=3502067	211	74	http://www.mirdb.org/cgi-bin/mature_mir.cgi?name=hsa-miR-326	CD47	961	CD47 molecule
hsa-miR-326	MIMAT0000756	3501883	http://www.mirdb.org/cgi-bin/target_detail.cgi?targetID=3501883	212	74	http://www.mirdb.org/cgi-bin/mature_mir.cgi?name=hsa-miR-326	IGSF5	150084	immunoglobulin superfamily member 5
hsa-miR-326	MIMAT0000756	3502302	http://www.mirdb.org/cgi-bin/target_detail.cgi?targetID=3502302	213	74	http://www.mirdb.org/cgi-bin/mature_mir.cgi?name=hsa-miR-326	H2BFM	286436	H2B histone family member M
hsa-miR-326	MIMAT0000756	3501736	http://www.mirdb.org/cgi-bin/target_detail.cgi?targetID=3501736	214	74	http://www.mirdb.org/cgi-bin/mature_mir.cgi?name=hsa-miR-326	ANKRD6	22881	ankyrin repeat domain 6
hsa-miR-326	MIMAT0000756	3502345	http://www.mirdb.org/cgi-bin/target_detail.cgi?targetID=3502345	215	74	http://www.mirdb.org/cgi-bin/mature_mir.cgi?name=hsa-miR-326	CNKSR3	154043	CNKSR family member 3
hsa-miR-326	MIMAT0000756	3502076	http://www.mirdb.org/cgi-bin/target_detail.cgi?targetID=3502076	216	74	http://www.mirdb.org/cgi-bin/mature_mir.cgi?name=hsa-miR-326	ZNF343	79175	zinc finger protein 343
hsa-miR-326	MIMAT0000756	3501817	http://www.mirdb.org/cgi-bin/target_detail.cgi?targetID=3501817	217	74	http://www.mirdb.org/cgi-bin/mature_mir.cgi?name=hsa-miR-326	SEC14L1	6397	SEC14 like lipid binding 1
hsa-miR-326	MIMAT0000756	3501940	http://www.mirdb.org/cgi-bin/target_detail.cgi?targetID=3501940	218	74	http://www.mirdb.org/cgi-bin/mature_mir.cgi?name=hsa-miR-326	TAF1B	9014	TATA-box binding protein associated factor, RNA polymerase I subunit B
hsa-miR-326	MIMAT0000756	3502391	http://www.mirdb.org/cgi-bin/target_detail.cgi?targetID=3502391	219	74	http://www.mirdb.org/cgi-bin/mature_mir.cgi?name=hsa-miR-326	TNFSF14	8740	TNF superfamily member 14
hsa-miR-326	MIMAT0000756	3501683	http://www.mirdb.org/cgi-bin/target_detail.cgi?targetID=3501683	220	74	http://www.mirdb.org/cgi-bin/mature_mir.cgi?name=hsa-miR-326	CDH22	64405	cadherin 22
hsa-miR-326	MIMAT0000756	3501998	http://www.mirdb.org/cgi-bin/target_detail.cgi?targetID=3501998	221	74	http://www.mirdb.org/cgi-bin/mature_mir.cgi?name=hsa-miR-326	ZHX2	22882	zinc fingers and homeoboxes 2
hsa-miR-326	MIMAT0000756	3502232	http://www.mirdb.org/cgi-bin/target_detail.cgi?targetID=3502232	222	74	http://www.mirdb.org/cgi-bin/mature_mir.cgi?name=hsa-miR-326	FAM167A	83648	family with sequence similarity 167 member A
hsa-miR-326	MIMAT0000756	3501694	http://www.mirdb.org/cgi-bin/target_detail.cgi?targetID=3501694	223	74	http://www.mirdb.org/cgi-bin/mature_mir.cgi?name=hsa-miR-326	GATA5	140628	GATA binding protein 5
hsa-miR-326	MIMAT0000756	3501918	http://www.mirdb.org/cgi-bin/target_detail.cgi?targetID=3501918	224	74	http://www.mirdb.org/cgi-bin/mature_mir.cgi?name=hsa-miR-326	ARIH1	25820	ariadne RBR E3 ubiquitin protein ligase 1
hsa-miR-326	MIMAT0000756	3502399	http://www.mirdb.org/cgi-bin/target_detail.cgi?targetID=3502399	225	74	http://www.mirdb.org/cgi-bin/mature_mir.cgi?name=hsa-miR-326	POLR2J2	246721	RNA polymerase II subunit J2
hsa-miR-326	MIMAT0000756	3502406	http://www.mirdb.org/cgi-bin/target_detail.cgi?targetID=3502406	226	73	http://www.mirdb.org/cgi-bin/mature_mir.cgi?name=hsa-miR-326	FCGR3B	2215	Fc fragment of IgG receptor IIIb
hsa-miR-326	MIMAT0000756	3501715	http://www.mirdb.org/cgi-bin/target_detail.cgi?targetID=3501715	227	73	http://www.mirdb.org/cgi-bin/mature_mir.cgi?name=hsa-miR-326	GOLGA7B	401647	golgin A7 family member B
hsa-miR-326	MIMAT0000756	3501947	http://www.mirdb.org/cgi-bin/target_detail.cgi?targetID=3501947	228	73	http://www.mirdb.org/cgi-bin/mature_mir.cgi?name=hsa-miR-326	PPP1R14C	81706	protein phosphatase 1 regulatory inhibitor subunit 14C
hsa-miR-326	MIMAT0000756	3502316	http://www.mirdb.org/cgi-bin/target_detail.cgi?targetID=3502316	229	73	http://www.mirdb.org/cgi-bin/mature_mir.cgi?name=hsa-miR-326	GPRC5B	51704	G protein-coupled receptor class C group 5 member B
hsa-miR-326	MIMAT0000756	3501675	http://www.mirdb.org/cgi-bin/target_detail.cgi?targetID=3501675	230	73	http://www.mirdb.org/cgi-bin/mature_mir.cgi?name=hsa-miR-326	MTRR	4552	5-methyltetrahydrofolate-homocysteine methyltransferase reductase
hsa-miR-326	MIMAT0000756	3502015	http://www.mirdb.org/cgi-bin/target_detail.cgi?targetID=3502015	231	73	http://www.mirdb.org/cgi-bin/mature_mir.cgi?name=hsa-miR-326	VWA2	340706	von Willebrand factor A domain containing 2
hsa-miR-326	MIMAT0000756	3502031	http://www.mirdb.org/cgi-bin/target_detail.cgi?targetID=3502031	232	73	http://www.mirdb.org/cgi-bin/mature_mir.cgi?name=hsa-miR-326	FAIM2	23017	Fas apoptotic inhibitory molecule 2
hsa-miR-326	MIMAT0000756	3502361	http://www.mirdb.org/cgi-bin/target_detail.cgi?targetID=3502361	233	73	http://www.mirdb.org/cgi-bin/mature_mir.cgi?name=hsa-miR-326	DNAJB12	54788	DnaJ heat shock protein family (Hsp40) member B12
hsa-miR-326	MIMAT0000756	3502027	http://www.mirdb.org/cgi-bin/target_detail.cgi?targetID=3502027	234	73	http://www.mirdb.org/cgi-bin/mature_mir.cgi?name=hsa-miR-326	C16orf54	283897	chromosome 16 open reading frame 54
hsa-miR-326	MIMAT0000756	3502324	http://www.mirdb.org/cgi-bin/target_detail.cgi?targetID=3502324	235	73	http://www.mirdb.org/cgi-bin/mature_mir.cgi?name=hsa-miR-326	RCAN2	10231	regulator of calcineurin 2
hsa-miR-326	MIMAT0000756	3501889	http://www.mirdb.org/cgi-bin/target_detail.cgi?targetID=3501889	236	73	http://www.mirdb.org/cgi-bin/mature_mir.cgi?name=hsa-miR-326	BPIFB4	149954	BPI fold containing family B member 4
hsa-miR-326	MIMAT0000756	3501784	http://www.mirdb.org/cgi-bin/target_detail.cgi?targetID=3501784	237	73	http://www.mirdb.org/cgi-bin/mature_mir.cgi?name=hsa-miR-326	DDX11	1663	DEAD/H-box helicase 11
hsa-miR-326	MIMAT0000756	3502250	http://www.mirdb.org/cgi-bin/target_detail.cgi?targetID=3502250	238	73	http://www.mirdb.org/cgi-bin/mature_mir.cgi?name=hsa-miR-326	KIF2A	3796	kinesin family member 2A
hsa-miR-326	MIMAT0000756	3502080	http://www.mirdb.org/cgi-bin/target_detail.cgi?targetID=3502080	239	73	http://www.mirdb.org/cgi-bin/mature_mir.cgi?name=hsa-miR-326	C2CD2	25966	C2 calcium dependent domain containing 2
hsa-miR-326	MIMAT0000756	3502064	http://www.mirdb.org/cgi-bin/target_detail.cgi?targetID=3502064	240	73	http://www.mirdb.org/cgi-bin/mature_mir.cgi?name=hsa-miR-326	PRR14L	253143	proline rich 14 like
hsa-miR-326	MIMAT0000756	3502260	http://www.mirdb.org/cgi-bin/target_detail.cgi?targetID=3502260	241	73	http://www.mirdb.org/cgi-bin/mature_mir.cgi?name=hsa-miR-326	BSN	8927	bassoon presynaptic cytomatrix protein
hsa-miR-326	MIMAT0000756	3502262	http://www.mirdb.org/cgi-bin/target_detail.cgi?targetID=3502262	242	73	http://www.mirdb.org/cgi-bin/mature_mir.cgi?name=hsa-miR-326	FBXL18	80028	F-box and leucine rich repeat protein 18
hsa-miR-326	MIMAT0000756	3502215	http://www.mirdb.org/cgi-bin/target_detail.cgi?targetID=3502215	243	73	http://www.mirdb.org/cgi-bin/mature_mir.cgi?name=hsa-miR-326	CD6	923	CD6 molecule
hsa-miR-326	MIMAT0000756	3501880	http://www.mirdb.org/cgi-bin/target_detail.cgi?targetID=3501880	244	73	http://www.mirdb.org/cgi-bin/mature_mir.cgi?name=hsa-miR-326	TANGO6	79613	transport and golgi organization 6 homolog
hsa-miR-326	MIMAT0000756	3502274	http://www.mirdb.org/cgi-bin/target_detail.cgi?targetID=3502274	245	73	http://www.mirdb.org/cgi-bin/mature_mir.cgi?name=hsa-miR-326	ST3GAL3	6487	ST3 beta-galactoside alpha-2,3-sialyltransferase 3
hsa-miR-326	MIMAT0000756	3502057	http://www.mirdb.org/cgi-bin/target_detail.cgi?targetID=3502057	246	73	http://www.mirdb.org/cgi-bin/mature_mir.cgi?name=hsa-miR-326	TMEM266	123591	transmembrane protein 266
hsa-miR-326	MIMAT0000756	3502127	http://www.mirdb.org/cgi-bin/target_detail.cgi?targetID=3502127	247	73	http://www.mirdb.org/cgi-bin/mature_mir.cgi?name=hsa-miR-326	RNF185	91445	ring finger protein 185
hsa-miR-326	MIMAT0000756	3501745	http://www.mirdb.org/cgi-bin/target_detail.cgi?targetID=3501745	248	72	http://www.mirdb.org/cgi-bin/mature_mir.cgi?name=hsa-miR-326	USH1G	124590	USH1 protein network component sans
hsa-miR-326	MIMAT0000756	3501991	http://www.mirdb.org/cgi-bin/target_detail.cgi?targetID=3501991	249	72	http://www.mirdb.org/cgi-bin/mature_mir.cgi?name=hsa-miR-326	FBXO41	150726	F-box protein 41
hsa-miR-326	MIMAT0000756	3501977	http://www.mirdb.org/cgi-bin/target_detail.cgi?targetID=3501977	250	72	http://www.mirdb.org/cgi-bin/mature_mir.cgi?name=hsa-miR-326	KRAS	3845	KRAS proto-oncogene, GTPase
hsa-miR-326	MIMAT0000756	3502085	http://www.mirdb.org/cgi-bin/target_detail.cgi?targetID=3502085	251	72	http://www.mirdb.org/cgi-bin/mature_mir.cgi?name=hsa-miR-326	NSUN2	54888	NOP2/Sun RNA methyltransferase family member 2
hsa-miR-326	MIMAT0000756	3501962	http://www.mirdb.org/cgi-bin/target_detail.cgi?targetID=3501962	252	72	http://www.mirdb.org/cgi-bin/mature_mir.cgi?name=hsa-miR-326	BHLHE40	8553	basic helix-loop-helix family member e40
hsa-miR-326	MIMAT0000756	3501727	http://www.mirdb.org/cgi-bin/target_detail.cgi?targetID=3501727	253	72	http://www.mirdb.org/cgi-bin/mature_mir.cgi?name=hsa-miR-326	GRIP2	80852	glutamate receptor interacting protein 2
hsa-miR-326	MIMAT0000756	3501972	http://www.mirdb.org/cgi-bin/target_detail.cgi?targetID=3501972	254	72	http://www.mirdb.org/cgi-bin/mature_mir.cgi?name=hsa-miR-326	PPP3CB	5532	protein phosphatase 3 catalytic subunit beta
hsa-miR-326	MIMAT0000756	3501955	http://www.mirdb.org/cgi-bin/target_detail.cgi?targetID=3501955	255	72	http://www.mirdb.org/cgi-bin/mature_mir.cgi?name=hsa-miR-326	MEST	4232	mesoderm specific transcript
hsa-miR-326	MIMAT0000756	3502110	http://www.mirdb.org/cgi-bin/target_detail.cgi?targetID=3502110	256	72	http://www.mirdb.org/cgi-bin/mature_mir.cgi?name=hsa-miR-326	TRIM68	55128	tripartite motif containing 68
hsa-miR-326	MIMAT0000756	3501718	http://www.mirdb.org/cgi-bin/target_detail.cgi?targetID=3501718	257	72	http://www.mirdb.org/cgi-bin/mature_mir.cgi?name=hsa-miR-326	MSI2	124540	musashi RNA binding protein 2
hsa-miR-326	MIMAT0000756	3502304	http://www.mirdb.org/cgi-bin/target_detail.cgi?targetID=3502304	258	72	http://www.mirdb.org/cgi-bin/mature_mir.cgi?name=hsa-miR-326	SSH2	85464	slingshot protein phosphatase 2
hsa-miR-326	MIMAT0000756	3502210	http://www.mirdb.org/cgi-bin/target_detail.cgi?targetID=3502210	259	71	http://www.mirdb.org/cgi-bin/mature_mir.cgi?name=hsa-miR-326	MARK2	2011	microtubule affinity regulating kinase 2
hsa-miR-326	MIMAT0000756	3502116	http://www.mirdb.org/cgi-bin/target_detail.cgi?targetID=3502116	260	71	http://www.mirdb.org/cgi-bin/mature_mir.cgi?name=hsa-miR-326	UBE2O	63893	ubiquitin conjugating enzyme E2 O
hsa-miR-326	MIMAT0000756	3502401	http://www.mirdb.org/cgi-bin/target_detail.cgi?targetID=3502401	261	71	http://www.mirdb.org/cgi-bin/mature_mir.cgi?name=hsa-miR-326	C16orf82	162083	chromosome 16 open reading frame 82
hsa-miR-326	MIMAT0000756	3502148	http://www.mirdb.org/cgi-bin/target_detail.cgi?targetID=3502148	262	71	http://www.mirdb.org/cgi-bin/mature_mir.cgi?name=hsa-miR-326	RAD54L2	23132	RAD54 like 2
hsa-miR-326	MIMAT0000756	3502107	http://www.mirdb.org/cgi-bin/target_detail.cgi?targetID=3502107	263	71	http://www.mirdb.org/cgi-bin/mature_mir.cgi?name=hsa-miR-326	FAM53B	9679	family with sequence similarity 53 member B
hsa-miR-326	MIMAT0000756	3502178	http://www.mirdb.org/cgi-bin/target_detail.cgi?targetID=3502178	264	71	http://www.mirdb.org/cgi-bin/mature_mir.cgi?name=hsa-miR-326	STRBP	55342	spermatid perinuclear RNA binding protein
hsa-miR-326	MIMAT0000756	3502388	http://www.mirdb.org/cgi-bin/target_detail.cgi?targetID=3502388	265	71	http://www.mirdb.org/cgi-bin/mature_mir.cgi?name=hsa-miR-326	PFKFB4	5210	6-phosphofructo-2-kinase/fructose-2,6-biphosphatase 4
hsa-miR-326	MIMAT0000756	3502096	http://www.mirdb.org/cgi-bin/target_detail.cgi?targetID=3502096	266	71	http://www.mirdb.org/cgi-bin/mature_mir.cgi?name=hsa-miR-326	NCAN	1463	neurocan
hsa-miR-326	MIMAT0000756	3501874	http://www.mirdb.org/cgi-bin/target_detail.cgi?targetID=3501874	267	71	http://www.mirdb.org/cgi-bin/mature_mir.cgi?name=hsa-miR-326	DAG1	1605	dystroglycan 1
hsa-miR-326	MIMAT0000756	3501730	http://www.mirdb.org/cgi-bin/target_detail.cgi?targetID=3501730	268	71	http://www.mirdb.org/cgi-bin/mature_mir.cgi?name=hsa-miR-326	RCOR1	23186	REST corepressor 1
hsa-miR-326	MIMAT0000756	3502413	http://www.mirdb.org/cgi-bin/target_detail.cgi?targetID=3502413	269	71	http://www.mirdb.org/cgi-bin/mature_mir.cgi?name=hsa-miR-326	SNRPA	6626	small nuclear ribonucleoprotein polypeptide A
hsa-miR-326	MIMAT0000756	3502265	http://www.mirdb.org/cgi-bin/target_detail.cgi?targetID=3502265	270	71	http://www.mirdb.org/cgi-bin/mature_mir.cgi?name=hsa-miR-326	SH3PXD2A	9644	SH3 and PX domains 2A
hsa-miR-326	MIMAT0000756	3501689	http://www.mirdb.org/cgi-bin/target_detail.cgi?targetID=3501689	271	70	http://www.mirdb.org/cgi-bin/mature_mir.cgi?name=hsa-miR-326	VASH1	22846	vasohibin 1
hsa-miR-326	MIMAT0000756	3502312	http://www.mirdb.org/cgi-bin/target_detail.cgi?targetID=3502312	272	70	http://www.mirdb.org/cgi-bin/mature_mir.cgi?name=hsa-miR-326	SBK1	388228	SH3 domain binding kinase 1
hsa-miR-326	MIMAT0000756	3501902	http://www.mirdb.org/cgi-bin/target_detail.cgi?targetID=3501902	273	70	http://www.mirdb.org/cgi-bin/mature_mir.cgi?name=hsa-miR-326	ERC1	23085	ELKS/RAB6-interacting/CAST family member 1
hsa-miR-326	MIMAT0000756	3502041	http://www.mirdb.org/cgi-bin/target_detail.cgi?targetID=3502041	274	70	http://www.mirdb.org/cgi-bin/mature_mir.cgi?name=hsa-miR-326	HIP1	3092	huntingtin interacting protein 1
hsa-miR-326	MIMAT0000756	3502300	http://www.mirdb.org/cgi-bin/target_detail.cgi?targetID=3502300	275	70	http://www.mirdb.org/cgi-bin/mature_mir.cgi?name=hsa-miR-326	ADCY9	115	adenylate cyclase 9
hsa-miR-326	MIMAT0000756	3501946	http://www.mirdb.org/cgi-bin/target_detail.cgi?targetID=3501946	276	70	http://www.mirdb.org/cgi-bin/mature_mir.cgi?name=hsa-miR-326	PTPRM	5797	protein tyrosine phosphatase, receptor type M
hsa-miR-326	MIMAT0000756	3502295	http://www.mirdb.org/cgi-bin/target_detail.cgi?targetID=3502295	277	70	http://www.mirdb.org/cgi-bin/mature_mir.cgi?name=hsa-miR-326	CDH5	1003	cadherin 5
hsa-miR-326	MIMAT0000756	3502069	http://www.mirdb.org/cgi-bin/target_detail.cgi?targetID=3502069	278	70	http://www.mirdb.org/cgi-bin/mature_mir.cgi?name=hsa-miR-326	ID1	3397	inhibitor of DNA binding 1, HLH protein
hsa-miR-326	MIMAT0000756	3502372	http://www.mirdb.org/cgi-bin/target_detail.cgi?targetID=3502372	279	70	http://www.mirdb.org/cgi-bin/mature_mir.cgi?name=hsa-miR-326	S100A7A	338324	S100 calcium binding protein A7A
hsa-miR-326	MIMAT0000756	3502371	http://www.mirdb.org/cgi-bin/target_detail.cgi?targetID=3502371	280	70	http://www.mirdb.org/cgi-bin/mature_mir.cgi?name=hsa-miR-326	DESI1	27351	desumoylating isopeptidase 1
hsa-miR-326	MIMAT0000756	3502081	http://www.mirdb.org/cgi-bin/target_detail.cgi?targetID=3502081	281	70	http://www.mirdb.org/cgi-bin/mature_mir.cgi?name=hsa-miR-326	BBX	56987	BBX, HMG-box containing
hsa-miR-326	MIMAT0000756	3501684	http://www.mirdb.org/cgi-bin/target_detail.cgi?targetID=3501684	282	70	http://www.mirdb.org/cgi-bin/mature_mir.cgi?name=hsa-miR-326	RBM19	9904	RNA binding motif protein 19
hsa-miR-326	MIMAT0000756	3502256	http://www.mirdb.org/cgi-bin/target_detail.cgi?targetID=3502256	283	70	http://www.mirdb.org/cgi-bin/mature_mir.cgi?name=hsa-miR-326	KLHL14	57565	kelch like family member 14
hsa-miR-326	MIMAT0000756	3501688	http://www.mirdb.org/cgi-bin/target_detail.cgi?targetID=3501688	284	70	http://www.mirdb.org/cgi-bin/mature_mir.cgi?name=hsa-miR-326	PRKCA	5578	protein kinase C alpha
hsa-miR-326	MIMAT0000756	3502367	http://www.mirdb.org/cgi-bin/target_detail.cgi?targetID=3502367	285	70	http://www.mirdb.org/cgi-bin/mature_mir.cgi?name=hsa-miR-326	MICAL2	9645	microtubule associated monooxygenase, calponin and LIM domain containing 2
hsa-miR-326	MIMAT0000756	3502191	http://www.mirdb.org/cgi-bin/target_detail.cgi?targetID=3502191	286	70	http://www.mirdb.org/cgi-bin/mature_mir.cgi?name=hsa-miR-326	EIF4EBP2	1979	eukaryotic translation initiation factor 4E binding protein 2
hsa-miR-326	MIMAT0000756	3502242	http://www.mirdb.org/cgi-bin/target_detail.cgi?targetID=3502242	287	69	http://www.mirdb.org/cgi-bin/mature_mir.cgi?name=hsa-miR-326	EFTUD2	9343	elongation factor Tu GTP binding domain containing 2
hsa-miR-326	MIMAT0000756	3501951	http://www.mirdb.org/cgi-bin/target_detail.cgi?targetID=3501951	288	69	http://www.mirdb.org/cgi-bin/mature_mir.cgi?name=hsa-miR-326	ARPIN	348110	actin related protein 2/3 complex inhibitor
hsa-miR-326	MIMAT0000756	3502359	http://www.mirdb.org/cgi-bin/target_detail.cgi?targetID=3502359	289	69	http://www.mirdb.org/cgi-bin/mature_mir.cgi?name=hsa-miR-326	TNC	3371	tenascin C
hsa-miR-326	MIMAT0000756	3502350	http://www.mirdb.org/cgi-bin/target_detail.cgi?targetID=3502350	290	69	http://www.mirdb.org/cgi-bin/mature_mir.cgi?name=hsa-miR-326	AAK1	22848	AP2 associated kinase 1
hsa-miR-326	MIMAT0000756	3502365	http://www.mirdb.org/cgi-bin/target_detail.cgi?targetID=3502365	291	69	http://www.mirdb.org/cgi-bin/mature_mir.cgi?name=hsa-miR-326	PLEKHG4B	153478	pleckstrin homology and RhoGEF domain containing G4B
hsa-miR-326	MIMAT0000756	3502122	http://www.mirdb.org/cgi-bin/target_detail.cgi?targetID=3502122	292	69	http://www.mirdb.org/cgi-bin/mature_mir.cgi?name=hsa-miR-326	SYT9	143425	synaptotagmin 9
hsa-miR-326	MIMAT0000756	3502368	http://www.mirdb.org/cgi-bin/target_detail.cgi?targetID=3502368	293	69	http://www.mirdb.org/cgi-bin/mature_mir.cgi?name=hsa-miR-326	ZNF747	65988	zinc finger protein 747
hsa-miR-326	MIMAT0000756	3501969	http://www.mirdb.org/cgi-bin/target_detail.cgi?targetID=3501969	294	69	http://www.mirdb.org/cgi-bin/mature_mir.cgi?name=hsa-miR-326	ATG16L1	55054	autophagy related 16 like 1
hsa-miR-326	MIMAT0000756	3502408	http://www.mirdb.org/cgi-bin/target_detail.cgi?targetID=3502408	295	69	http://www.mirdb.org/cgi-bin/mature_mir.cgi?name=hsa-miR-326	RTL10	79680	retrotransposon Gag like 10
hsa-miR-326	MIMAT0000756	3502034	http://www.mirdb.org/cgi-bin/target_detail.cgi?targetID=3502034	296	69	http://www.mirdb.org/cgi-bin/mature_mir.cgi?name=hsa-miR-326	NGB	58157	neuroglobin
hsa-miR-326	MIMAT0000756	3501909	http://www.mirdb.org/cgi-bin/target_detail.cgi?targetID=3501909	297	69	http://www.mirdb.org/cgi-bin/mature_mir.cgi?name=hsa-miR-326	SMAD6	4091	SMAD family member 6
hsa-miR-326	MIMAT0000756	3501687	http://www.mirdb.org/cgi-bin/target_detail.cgi?targetID=3501687	298	69	http://www.mirdb.org/cgi-bin/mature_mir.cgi?name=hsa-miR-326	UCP3	7352	uncoupling protein 3
hsa-miR-326	MIMAT0000756	3501927	http://www.mirdb.org/cgi-bin/target_detail.cgi?targetID=3501927	299	69	http://www.mirdb.org/cgi-bin/mature_mir.cgi?name=hsa-miR-326	MED4	29079	mediator complex subunit 4
hsa-miR-326	MIMAT0000756	3501780	http://www.mirdb.org/cgi-bin/target_detail.cgi?targetID=3501780	300	69	http://www.mirdb.org/cgi-bin/mature_mir.cgi?name=hsa-miR-326	ENG	2022	endoglin
hsa-miR-326	MIMAT0000756	3501840	http://www.mirdb.org/cgi-bin/target_detail.cgi?targetID=3501840	301	69	http://www.mirdb.org/cgi-bin/mature_mir.cgi?name=hsa-miR-326	NFIC	4782	nuclear factor I C
hsa-miR-326	MIMAT0000756	3501767	http://www.mirdb.org/cgi-bin/target_detail.cgi?targetID=3501767	302	69	http://www.mirdb.org/cgi-bin/mature_mir.cgi?name=hsa-miR-326	CTCF	10664	CCCTC-binding factor
hsa-miR-326	MIMAT0000756	3501921	http://www.mirdb.org/cgi-bin/target_detail.cgi?targetID=3501921	303	68	http://www.mirdb.org/cgi-bin/mature_mir.cgi?name=hsa-miR-326	SFTPA1	653509	surfactant protein A1
hsa-miR-326	MIMAT0000756	3501923	http://www.mirdb.org/cgi-bin/target_detail.cgi?targetID=3501923	304	68	http://www.mirdb.org/cgi-bin/mature_mir.cgi?name=hsa-miR-326	EHD4	30844	EH domain containing 4
hsa-miR-326	MIMAT0000756	3502176	http://www.mirdb.org/cgi-bin/target_detail.cgi?targetID=3502176	305	68	http://www.mirdb.org/cgi-bin/mature_mir.cgi?name=hsa-miR-326	NF2	4771	neurofibromin 2
hsa-miR-326	MIMAT0000756	3501949	http://www.mirdb.org/cgi-bin/target_detail.cgi?targetID=3501949	306	68	http://www.mirdb.org/cgi-bin/mature_mir.cgi?name=hsa-miR-326	E2F2	1870	E2F transcription factor 2
hsa-miR-326	MIMAT0000756	3501992	http://www.mirdb.org/cgi-bin/target_detail.cgi?targetID=3501992	307	68	http://www.mirdb.org/cgi-bin/mature_mir.cgi?name=hsa-miR-326	PAX8	7849	paired box 8
hsa-miR-326	MIMAT0000756	3501842	http://www.mirdb.org/cgi-bin/target_detail.cgi?targetID=3501842	308	68	http://www.mirdb.org/cgi-bin/mature_mir.cgi?name=hsa-miR-326	NR5A1	2516	nuclear receptor subfamily 5 group A member 1
hsa-miR-326	MIMAT0000756	3501789	http://www.mirdb.org/cgi-bin/target_detail.cgi?targetID=3501789	309	68	http://www.mirdb.org/cgi-bin/mature_mir.cgi?name=hsa-miR-326	SEC14L5	9717	SEC14 like lipid binding 5
hsa-miR-326	MIMAT0000756	3502011	http://www.mirdb.org/cgi-bin/target_detail.cgi?targetID=3502011	310	68	http://www.mirdb.org/cgi-bin/mature_mir.cgi?name=hsa-miR-326	ARNT2	9915	aryl hydrocarbon receptor nuclear translocator 2
hsa-miR-326	MIMAT0000756	3501816	http://www.mirdb.org/cgi-bin/target_detail.cgi?targetID=3501816	311	68	http://www.mirdb.org/cgi-bin/mature_mir.cgi?name=hsa-miR-326	PCARE	388939	photoreceptor cilium actin regulator
hsa-miR-326	MIMAT0000756	3502016	http://www.mirdb.org/cgi-bin/target_detail.cgi?targetID=3502016	312	68	http://www.mirdb.org/cgi-bin/mature_mir.cgi?name=hsa-miR-326	DPF2	5977	double PHD fingers 2
hsa-miR-326	MIMAT0000756	3501948	http://www.mirdb.org/cgi-bin/target_detail.cgi?targetID=3501948	313	68	http://www.mirdb.org/cgi-bin/mature_mir.cgi?name=hsa-miR-326	WSCD1	23302	WSC domain containing 1
hsa-miR-326	MIMAT0000756	3501891	http://www.mirdb.org/cgi-bin/target_detail.cgi?targetID=3501891	314	68	http://www.mirdb.org/cgi-bin/mature_mir.cgi?name=hsa-miR-326	ANKRD52	283373	ankyrin repeat domain 52
hsa-miR-326	MIMAT0000756	3502331	http://www.mirdb.org/cgi-bin/target_detail.cgi?targetID=3502331	315	67	http://www.mirdb.org/cgi-bin/mature_mir.cgi?name=hsa-miR-326	LAT2	7462	linker for activation of T cells family member 2
hsa-miR-326	MIMAT0000756	3502297	http://www.mirdb.org/cgi-bin/target_detail.cgi?targetID=3502297	316	67	http://www.mirdb.org/cgi-bin/mature_mir.cgi?name=hsa-miR-326	CAPN12	147968	calpain 12
hsa-miR-326	MIMAT0000756	3502225	http://www.mirdb.org/cgi-bin/target_detail.cgi?targetID=3502225	317	67	http://www.mirdb.org/cgi-bin/mature_mir.cgi?name=hsa-miR-326	RBM25	58517	RNA binding motif protein 25
hsa-miR-326	MIMAT0000756	3502255	http://www.mirdb.org/cgi-bin/target_detail.cgi?targetID=3502255	318	67	http://www.mirdb.org/cgi-bin/mature_mir.cgi?name=hsa-miR-326	FAM237A	200726	family with sequence similarity 237 member A
hsa-miR-326	MIMAT0000756	3502137	http://www.mirdb.org/cgi-bin/target_detail.cgi?targetID=3502137	319	67	http://www.mirdb.org/cgi-bin/mature_mir.cgi?name=hsa-miR-326	ACER2	340485	alkaline ceramidase 2
hsa-miR-326	MIMAT0000756	3501870	http://www.mirdb.org/cgi-bin/target_detail.cgi?targetID=3501870	320	67	http://www.mirdb.org/cgi-bin/mature_mir.cgi?name=hsa-miR-326	SDK1	221935	sidekick cell adhesion molecule 1
hsa-miR-326	MIMAT0000756	3502318	http://www.mirdb.org/cgi-bin/target_detail.cgi?targetID=3502318	321	67	http://www.mirdb.org/cgi-bin/mature_mir.cgi?name=hsa-miR-326	DRD2	1813	dopamine receptor D2
hsa-miR-326	MIMAT0000756	3502078	http://www.mirdb.org/cgi-bin/target_detail.cgi?targetID=3502078	322	67	http://www.mirdb.org/cgi-bin/mature_mir.cgi?name=hsa-miR-326	SEC63	11231	SEC63 homolog, protein translocation regulator
hsa-miR-326	MIMAT0000756	3501924	http://www.mirdb.org/cgi-bin/target_detail.cgi?targetID=3501924	323	67	http://www.mirdb.org/cgi-bin/mature_mir.cgi?name=hsa-miR-326	APOL2	23780	apolipoprotein L2
hsa-miR-326	MIMAT0000756	3502029	http://www.mirdb.org/cgi-bin/target_detail.cgi?targetID=3502029	324	67	http://www.mirdb.org/cgi-bin/mature_mir.cgi?name=hsa-miR-326	SRPRA	6734	SRP receptor subunit alpha
hsa-miR-326	MIMAT0000756	3501702	http://www.mirdb.org/cgi-bin/target_detail.cgi?targetID=3501702	325	67	http://www.mirdb.org/cgi-bin/mature_mir.cgi?name=hsa-miR-326	INAFM2	100505573	InaF motif containing 2
hsa-miR-326	MIMAT0000756	3501786	http://www.mirdb.org/cgi-bin/target_detail.cgi?targetID=3501786	326	67	http://www.mirdb.org/cgi-bin/mature_mir.cgi?name=hsa-miR-326	PRICKLE2	166336	prickle planar cell polarity protein 2
hsa-miR-326	MIMAT0000756	3501971	http://www.mirdb.org/cgi-bin/target_detail.cgi?targetID=3501971	327	67	http://www.mirdb.org/cgi-bin/mature_mir.cgi?name=hsa-miR-326	ITPRIP	85450	inositol 1,4,5-trisphosphate receptor interacting protein
hsa-miR-326	MIMAT0000756	3501815	http://www.mirdb.org/cgi-bin/target_detail.cgi?targetID=3501815	328	67	http://www.mirdb.org/cgi-bin/mature_mir.cgi?name=hsa-miR-326	RCBTB2	1102	RCC1 and BTB domain containing protein 2
hsa-miR-326	MIMAT0000756	3501959	http://www.mirdb.org/cgi-bin/target_detail.cgi?targetID=3501959	329	67	http://www.mirdb.org/cgi-bin/mature_mir.cgi?name=hsa-miR-326	APC2	10297	APC2, WNT signaling pathway regulator
hsa-miR-326	MIMAT0000756	3502135	http://www.mirdb.org/cgi-bin/target_detail.cgi?targetID=3502135	330	67	http://www.mirdb.org/cgi-bin/mature_mir.cgi?name=hsa-miR-326	CRIM1	51232	cysteine rich transmembrane BMP regulator 1
hsa-miR-326	MIMAT0000756	3501714	http://www.mirdb.org/cgi-bin/target_detail.cgi?targetID=3501714	331	66	http://www.mirdb.org/cgi-bin/mature_mir.cgi?name=hsa-miR-326	ZNF395	55893	zinc finger protein 395
hsa-miR-326	MIMAT0000756	3502169	http://www.mirdb.org/cgi-bin/target_detail.cgi?targetID=3502169	332	66	http://www.mirdb.org/cgi-bin/mature_mir.cgi?name=hsa-miR-326	RAB11FIP1	80223	RAB11 family interacting protein 1
hsa-miR-326	MIMAT0000756	3502023	http://www.mirdb.org/cgi-bin/target_detail.cgi?targetID=3502023	333	66	http://www.mirdb.org/cgi-bin/mature_mir.cgi?name=hsa-miR-326	SLC6A6	6533	solute carrier family 6 member 6
hsa-miR-326	MIMAT0000756	3501657	http://www.mirdb.org/cgi-bin/target_detail.cgi?targetID=3501657	334	66	http://www.mirdb.org/cgi-bin/mature_mir.cgi?name=hsa-miR-326	NSL1	25936	NSL1, MIS12 kinetochore complex component
hsa-miR-326	MIMAT0000756	3501863	http://www.mirdb.org/cgi-bin/target_detail.cgi?targetID=3501863	335	66	http://www.mirdb.org/cgi-bin/mature_mir.cgi?name=hsa-miR-326	CD247	919	CD247 molecule
hsa-miR-326	MIMAT0000756	3502143	http://www.mirdb.org/cgi-bin/target_detail.cgi?targetID=3502143	336	66	http://www.mirdb.org/cgi-bin/mature_mir.cgi?name=hsa-miR-326	LPP	4026	LIM domain containing preferred translocation partner in lipoma
hsa-miR-326	MIMAT0000756	3501867	http://www.mirdb.org/cgi-bin/target_detail.cgi?targetID=3501867	337	66	http://www.mirdb.org/cgi-bin/mature_mir.cgi?name=hsa-miR-326	DNAJB2	3300	DnaJ heat shock protein family (Hsp40) member B2
hsa-miR-326	MIMAT0000756	3501829	http://www.mirdb.org/cgi-bin/target_detail.cgi?targetID=3501829	338	66	http://www.mirdb.org/cgi-bin/mature_mir.cgi?name=hsa-miR-326	C22orf46	79640	chromosome 22 open reading frame 46
hsa-miR-326	MIMAT0000756	3501705	http://www.mirdb.org/cgi-bin/target_detail.cgi?targetID=3501705	339	66	http://www.mirdb.org/cgi-bin/mature_mir.cgi?name=hsa-miR-326	PAX7	5081	paired box 7
hsa-miR-326	MIMAT0000756	3501865	http://www.mirdb.org/cgi-bin/target_detail.cgi?targetID=3501865	340	66	http://www.mirdb.org/cgi-bin/mature_mir.cgi?name=hsa-miR-326	NKAIN1	79570	sodium/potassium transporting ATPase interacting 1
hsa-miR-326	MIMAT0000756	3501711	http://www.mirdb.org/cgi-bin/target_detail.cgi?targetID=3501711	341	66	http://www.mirdb.org/cgi-bin/mature_mir.cgi?name=hsa-miR-326	LYRM4	57128	LYR motif containing 4
hsa-miR-326	MIMAT0000756	3501737	http://www.mirdb.org/cgi-bin/target_detail.cgi?targetID=3501737	342	66	http://www.mirdb.org/cgi-bin/mature_mir.cgi?name=hsa-miR-326	IGFBP4	3487	insulin like growth factor binding protein 4
hsa-miR-326	MIMAT0000756	3501755	http://www.mirdb.org/cgi-bin/target_detail.cgi?targetID=3501755	343	66	http://www.mirdb.org/cgi-bin/mature_mir.cgi?name=hsa-miR-326	FAM126B	285172	family with sequence similarity 126 member B
hsa-miR-326	MIMAT0000756	3502190	http://www.mirdb.org/cgi-bin/target_detail.cgi?targetID=3502190	344	66	http://www.mirdb.org/cgi-bin/mature_mir.cgi?name=hsa-miR-326	SMOC2	64094	SPARC related modular calcium binding 2
hsa-miR-326	MIMAT0000756	3501670	http://www.mirdb.org/cgi-bin/target_detail.cgi?targetID=3501670	345	66	http://www.mirdb.org/cgi-bin/mature_mir.cgi?name=hsa-miR-326	SLC26A9	115019	solute carrier family 26 member 9
hsa-miR-326	MIMAT0000756	3502349	http://www.mirdb.org/cgi-bin/target_detail.cgi?targetID=3502349	346	66	http://www.mirdb.org/cgi-bin/mature_mir.cgi?name=hsa-miR-326	GRIN1	2902	glutamate ionotropic receptor NMDA type subunit 1
hsa-miR-326	MIMAT0000756	3502094	http://www.mirdb.org/cgi-bin/target_detail.cgi?targetID=3502094	347	66	http://www.mirdb.org/cgi-bin/mature_mir.cgi?name=hsa-miR-326	LGI1	9211	leucine rich glioma inactivated 1
hsa-miR-326	MIMAT0000756	3502093	http://www.mirdb.org/cgi-bin/target_detail.cgi?targetID=3502093	348	66	http://www.mirdb.org/cgi-bin/mature_mir.cgi?name=hsa-miR-326	APOL1	8542	apolipoprotein L1
hsa-miR-326	MIMAT0000756	3501667	http://www.mirdb.org/cgi-bin/target_detail.cgi?targetID=3501667	349	66	http://www.mirdb.org/cgi-bin/mature_mir.cgi?name=hsa-miR-326	C16orf45	89927	chromosome 16 open reading frame 45
hsa-miR-326	MIMAT0000756	3502280	http://www.mirdb.org/cgi-bin/target_detail.cgi?targetID=3502280	350	66	http://www.mirdb.org/cgi-bin/mature_mir.cgi?name=hsa-miR-326	RASL10B	91608	RAS like family 10 member B
hsa-miR-326	MIMAT0000756	3501783	http://www.mirdb.org/cgi-bin/target_detail.cgi?targetID=3501783	351	66	http://www.mirdb.org/cgi-bin/mature_mir.cgi?name=hsa-miR-326	KCNC1	3746	potassium voltage-gated channel subfamily C member 1
hsa-miR-326	MIMAT0000756	3502043	http://www.mirdb.org/cgi-bin/target_detail.cgi?targetID=3502043	352	65	http://www.mirdb.org/cgi-bin/mature_mir.cgi?name=hsa-miR-326	VTI1A	143187	vesicle transport through interaction with t-SNAREs 1A
hsa-miR-326	MIMAT0000756	3502296	http://www.mirdb.org/cgi-bin/target_detail.cgi?targetID=3502296	353	65	http://www.mirdb.org/cgi-bin/mature_mir.cgi?name=hsa-miR-326	ZNF398	57541	zinc finger protein 398
hsa-miR-326	MIMAT0000756	3502017	http://www.mirdb.org/cgi-bin/target_detail.cgi?targetID=3502017	354	65	http://www.mirdb.org/cgi-bin/mature_mir.cgi?name=hsa-miR-326	RIMKLA	284716	ribosomal modification protein rimK like family member A
hsa-miR-326	MIMAT0000756	3502307	http://www.mirdb.org/cgi-bin/target_detail.cgi?targetID=3502307	355	65	http://www.mirdb.org/cgi-bin/mature_mir.cgi?name=hsa-miR-326	MINDY2	54629	MINDY lysine 48 deubiquitinase 2
hsa-miR-326	MIMAT0000756	3502138	http://www.mirdb.org/cgi-bin/target_detail.cgi?targetID=3502138	356	65	http://www.mirdb.org/cgi-bin/mature_mir.cgi?name=hsa-miR-326	TLL1	7092	tolloid like 1
hsa-miR-326	MIMAT0000756	3501884	http://www.mirdb.org/cgi-bin/target_detail.cgi?targetID=3501884	357	65	http://www.mirdb.org/cgi-bin/mature_mir.cgi?name=hsa-miR-326	LUZP1	7798	leucine zipper protein 1
hsa-miR-326	MIMAT0000756	3502261	http://www.mirdb.org/cgi-bin/target_detail.cgi?targetID=3502261	358	65	http://www.mirdb.org/cgi-bin/mature_mir.cgi?name=hsa-miR-326	SLC35F6	54978	solute carrier family 35 member F6
hsa-miR-326	MIMAT0000756	3502282	http://www.mirdb.org/cgi-bin/target_detail.cgi?targetID=3502282	359	65	http://www.mirdb.org/cgi-bin/mature_mir.cgi?name=hsa-miR-326	IL10RA	3587	interleukin 10 receptor subunit alpha
hsa-miR-326	MIMAT0000756	3501843	http://www.mirdb.org/cgi-bin/target_detail.cgi?targetID=3501843	360	65	http://www.mirdb.org/cgi-bin/mature_mir.cgi?name=hsa-miR-326	NFAM1	150372	NFAT activating protein with ITAM motif 1
hsa-miR-326	MIMAT0000756	3502329	http://www.mirdb.org/cgi-bin/target_detail.cgi?targetID=3502329	361	65	http://www.mirdb.org/cgi-bin/mature_mir.cgi?name=hsa-miR-326	PDE1B	5153	phosphodiesterase 1B
hsa-miR-326	MIMAT0000756	3502386	http://www.mirdb.org/cgi-bin/target_detail.cgi?targetID=3502386	362	65	http://www.mirdb.org/cgi-bin/mature_mir.cgi?name=hsa-miR-326	PCDH9	5101	protocadherin 9
hsa-miR-326	MIMAT0000756	3501697	http://www.mirdb.org/cgi-bin/target_detail.cgi?targetID=3501697	363	65	http://www.mirdb.org/cgi-bin/mature_mir.cgi?name=hsa-miR-326	KCNRG	283518	potassium channel regulator
hsa-miR-326	MIMAT0000756	3501910	http://www.mirdb.org/cgi-bin/target_detail.cgi?targetID=3501910	364	65	http://www.mirdb.org/cgi-bin/mature_mir.cgi?name=hsa-miR-326	PDLIM2	64236	PDZ and LIM domain 2
hsa-miR-326	MIMAT0000756	3502226	http://www.mirdb.org/cgi-bin/target_detail.cgi?targetID=3502226	365	65	http://www.mirdb.org/cgi-bin/mature_mir.cgi?name=hsa-miR-326	CDCA5	113130	cell division cycle associated 5
hsa-miR-326	MIMAT0000756	3501765	http://www.mirdb.org/cgi-bin/target_detail.cgi?targetID=3501765	366	65	http://www.mirdb.org/cgi-bin/mature_mir.cgi?name=hsa-miR-326	DHX33	56919	DEAH-box helicase 33
hsa-miR-326	MIMAT0000756	3501999	http://www.mirdb.org/cgi-bin/target_detail.cgi?targetID=3501999	367	65	http://www.mirdb.org/cgi-bin/mature_mir.cgi?name=hsa-miR-326	ORAI2	80228	ORAI calcium release-activated calcium modulator 2
hsa-miR-326	MIMAT0000756	3501836	http://www.mirdb.org/cgi-bin/target_detail.cgi?targetID=3501836	368	65	http://www.mirdb.org/cgi-bin/mature_mir.cgi?name=hsa-miR-326	ARMC7	79637	armadillo repeat containing 7
hsa-miR-326	MIMAT0000756	3501825	http://www.mirdb.org/cgi-bin/target_detail.cgi?targetID=3501825	369	65	http://www.mirdb.org/cgi-bin/mature_mir.cgi?name=hsa-miR-326	XPO4	64328	exportin 4
hsa-miR-326	MIMAT0000756	3502363	http://www.mirdb.org/cgi-bin/target_detail.cgi?targetID=3502363	370	65	http://www.mirdb.org/cgi-bin/mature_mir.cgi?name=hsa-miR-326	CROCC	9696	ciliary rootlet coiled-coil, rootletin
hsa-miR-326	MIMAT0000756	3502393	http://www.mirdb.org/cgi-bin/target_detail.cgi?targetID=3502393	371	65	http://www.mirdb.org/cgi-bin/mature_mir.cgi?name=hsa-miR-326	BMP8A	353500	bone morphogenetic protein 8a
hsa-miR-326	MIMAT0000756	3501985	http://www.mirdb.org/cgi-bin/target_detail.cgi?targetID=3501985	372	65	http://www.mirdb.org/cgi-bin/mature_mir.cgi?name=hsa-miR-326	PSAPL1	768239	prosaposin like 1 (gene/pseudogene)
hsa-miR-326	MIMAT0000756	3502248	http://www.mirdb.org/cgi-bin/target_detail.cgi?targetID=3502248	373	65	http://www.mirdb.org/cgi-bin/mature_mir.cgi?name=hsa-miR-326	GPR26	2849	G protein-coupled receptor 26
hsa-miR-326	MIMAT0000756	3501964	http://www.mirdb.org/cgi-bin/target_detail.cgi?targetID=3501964	374	65	http://www.mirdb.org/cgi-bin/mature_mir.cgi?name=hsa-miR-326	DELE1	9812	DAP3 binding cell death enhancer 1
hsa-miR-326	MIMAT0000756	3501781	http://www.mirdb.org/cgi-bin/target_detail.cgi?targetID=3501781	375	64	http://www.mirdb.org/cgi-bin/mature_mir.cgi?name=hsa-miR-326	PDK2	5164	pyruvate dehydrogenase kinase 2
hsa-miR-326	MIMAT0000756	3502091	http://www.mirdb.org/cgi-bin/target_detail.cgi?targetID=3502091	376	64	http://www.mirdb.org/cgi-bin/mature_mir.cgi?name=hsa-miR-326	CD1E	913	CD1e molecule
hsa-miR-326	MIMAT0000756	3502221	http://www.mirdb.org/cgi-bin/target_detail.cgi?targetID=3502221	377	64	http://www.mirdb.org/cgi-bin/mature_mir.cgi?name=hsa-miR-326	DMRT2	10655	doublesex and mab-3 related transcription factor 2
hsa-miR-326	MIMAT0000756	3502286	http://www.mirdb.org/cgi-bin/target_detail.cgi?targetID=3502286	378	64	http://www.mirdb.org/cgi-bin/mature_mir.cgi?name=hsa-miR-326	CNBP	7555	CCHC-type zinc finger nucleic acid binding protein
hsa-miR-326	MIMAT0000756	3502083	http://www.mirdb.org/cgi-bin/target_detail.cgi?targetID=3502083	379	64	http://www.mirdb.org/cgi-bin/mature_mir.cgi?name=hsa-miR-326	PKIA	5569	cAMP-dependent protein kinase inhibitor alpha
hsa-miR-326	MIMAT0000756	3502182	http://www.mirdb.org/cgi-bin/target_detail.cgi?targetID=3502182	380	64	http://www.mirdb.org/cgi-bin/mature_mir.cgi?name=hsa-miR-326	NEPRO	25871	nucleolus and neural progenitor protein
hsa-miR-326	MIMAT0000756	3501794	http://www.mirdb.org/cgi-bin/target_detail.cgi?targetID=3501794	381	64	http://www.mirdb.org/cgi-bin/mature_mir.cgi?name=hsa-miR-326	TNS1	7145	tensin 1
hsa-miR-326	MIMAT0000756	3501854	http://www.mirdb.org/cgi-bin/target_detail.cgi?targetID=3501854	382	64	http://www.mirdb.org/cgi-bin/mature_mir.cgi?name=hsa-miR-326	MAU2	23383	MAU2 sister chromatid cohesion factor
hsa-miR-326	MIMAT0000756	3502270	http://www.mirdb.org/cgi-bin/target_detail.cgi?targetID=3502270	383	64	http://www.mirdb.org/cgi-bin/mature_mir.cgi?name=hsa-miR-326	SLC25A34	284723	solute carrier family 25 member 34
hsa-miR-326	MIMAT0000756	3501856	http://www.mirdb.org/cgi-bin/target_detail.cgi?targetID=3501856	384	64	http://www.mirdb.org/cgi-bin/mature_mir.cgi?name=hsa-miR-326	ANKRD13B	124930	ankyrin repeat domain 13B
hsa-miR-326	MIMAT0000756	3501758	http://www.mirdb.org/cgi-bin/target_detail.cgi?targetID=3501758	385	64	http://www.mirdb.org/cgi-bin/mature_mir.cgi?name=hsa-miR-326	CASTOR2	729438	cytosolic arginine sensor for mTORC1 subunit 2
hsa-miR-326	MIMAT0000756	3501822	http://www.mirdb.org/cgi-bin/target_detail.cgi?targetID=3501822	386	64	http://www.mirdb.org/cgi-bin/mature_mir.cgi?name=hsa-miR-326	LAMC3	10319	laminin subunit gamma 3
hsa-miR-326	MIMAT0000756	3502412	http://www.mirdb.org/cgi-bin/target_detail.cgi?targetID=3502412	387	64	http://www.mirdb.org/cgi-bin/mature_mir.cgi?name=hsa-miR-326	TNFRSF11A	8792	TNF receptor superfamily member 11a
hsa-miR-326	MIMAT0000756	3501995	http://www.mirdb.org/cgi-bin/target_detail.cgi?targetID=3501995	388	64	http://www.mirdb.org/cgi-bin/mature_mir.cgi?name=hsa-miR-326	SYNPO2L	79933	synaptopodin 2 like
hsa-miR-326	MIMAT0000756	3501701	http://www.mirdb.org/cgi-bin/target_detail.cgi?targetID=3501701	389	64	http://www.mirdb.org/cgi-bin/mature_mir.cgi?name=hsa-miR-326	TRDN	10345	triadin
hsa-miR-326	MIMAT0000756	3501958	http://www.mirdb.org/cgi-bin/target_detail.cgi?targetID=3501958	390	64	http://www.mirdb.org/cgi-bin/mature_mir.cgi?name=hsa-miR-326	ASTN1	460	astrotactin 1
hsa-miR-326	MIMAT0000756	3501925	http://www.mirdb.org/cgi-bin/target_detail.cgi?targetID=3501925	391	64	http://www.mirdb.org/cgi-bin/mature_mir.cgi?name=hsa-miR-326	KRTAP19-3	337970	keratin associated protein 19-3
hsa-miR-326	MIMAT0000756	3502347	http://www.mirdb.org/cgi-bin/target_detail.cgi?targetID=3502347	392	64	http://www.mirdb.org/cgi-bin/mature_mir.cgi?name=hsa-miR-326	PPP2R5E	5529	protein phosphatase 2 regulatory subunit B'epsilon
hsa-miR-326	MIMAT0000756	3502354	http://www.mirdb.org/cgi-bin/target_detail.cgi?targetID=3502354	393	64	http://www.mirdb.org/cgi-bin/mature_mir.cgi?name=hsa-miR-326	HSPA12B	116835	heat shock protein family A (Hsp70) member 12B
hsa-miR-326	MIMAT0000756	3502030	http://www.mirdb.org/cgi-bin/target_detail.cgi?targetID=3502030	394	64	http://www.mirdb.org/cgi-bin/mature_mir.cgi?name=hsa-miR-326	MLXIP	22877	MLX interacting protein
hsa-miR-326	MIMAT0000756	3501934	http://www.mirdb.org/cgi-bin/target_detail.cgi?targetID=3501934	395	64	http://www.mirdb.org/cgi-bin/mature_mir.cgi?name=hsa-miR-326	LZTS2	84445	leucine zipper tumor suppressor 2
hsa-miR-326	MIMAT0000756	3501720	http://www.mirdb.org/cgi-bin/target_detail.cgi?targetID=3501720	396	64	http://www.mirdb.org/cgi-bin/mature_mir.cgi?name=hsa-miR-326	DCUN1D1	54165	defective in cullin neddylation 1 domain containing 1
hsa-miR-326	MIMAT0000756	3501728	http://www.mirdb.org/cgi-bin/target_detail.cgi?targetID=3501728	397	64	http://www.mirdb.org/cgi-bin/mature_mir.cgi?name=hsa-miR-326	BEAN1	146227	brain expressed associated with NEDD4 1
hsa-miR-326	MIMAT0000756	3502038	http://www.mirdb.org/cgi-bin/target_detail.cgi?targetID=3502038	398	64	http://www.mirdb.org/cgi-bin/mature_mir.cgi?name=hsa-miR-326	OTOP2	92736	otopetrin 2
hsa-miR-326	MIMAT0000756	3501665	http://www.mirdb.org/cgi-bin/target_detail.cgi?targetID=3501665	399	64	http://www.mirdb.org/cgi-bin/mature_mir.cgi?name=hsa-miR-326	EHMT2	10919	euchromatic histone lysine methyltransferase 2
hsa-miR-326	MIMAT0000756	3501666	http://www.mirdb.org/cgi-bin/target_detail.cgi?targetID=3501666	400	64	http://www.mirdb.org/cgi-bin/mature_mir.cgi?name=hsa-miR-326	TFCP2L1	29842	transcription factor CP2 like 1
hsa-miR-326	MIMAT0000756	3502343	http://www.mirdb.org/cgi-bin/target_detail.cgi?targetID=3502343	401	64	http://www.mirdb.org/cgi-bin/mature_mir.cgi?name=hsa-miR-326	MEOX2	4223	mesenchyme homeobox 2
hsa-miR-326	MIMAT0000756	3502125	http://www.mirdb.org/cgi-bin/target_detail.cgi?targetID=3502125	402	63	http://www.mirdb.org/cgi-bin/mature_mir.cgi?name=hsa-miR-326	ZNF787	126208	zinc finger protein 787
hsa-miR-326	MIMAT0000756	3502400	http://www.mirdb.org/cgi-bin/target_detail.cgi?targetID=3502400	403	63	http://www.mirdb.org/cgi-bin/mature_mir.cgi?name=hsa-miR-326	PPP2R5B	5526	protein phosphatase 2 regulatory subunit B'beta
hsa-miR-326	MIMAT0000756	3501967	http://www.mirdb.org/cgi-bin/target_detail.cgi?targetID=3501967	404	63	http://www.mirdb.org/cgi-bin/mature_mir.cgi?name=hsa-miR-326	GGT5	2687	gamma-glutamyltransferase 5
hsa-miR-326	MIMAT0000756	3501966	http://www.mirdb.org/cgi-bin/target_detail.cgi?targetID=3501966	405	63	http://www.mirdb.org/cgi-bin/mature_mir.cgi?name=hsa-miR-326	MYL9	10398	myosin light chain 9
hsa-miR-326	MIMAT0000756	3501700	http://www.mirdb.org/cgi-bin/target_detail.cgi?targetID=3501700	406	63	http://www.mirdb.org/cgi-bin/mature_mir.cgi?name=hsa-miR-326	NDC1	55706	NDC1 transmembrane nucleoporin
hsa-miR-326	MIMAT0000756	3501677	http://www.mirdb.org/cgi-bin/target_detail.cgi?targetID=3501677	407	63	http://www.mirdb.org/cgi-bin/mature_mir.cgi?name=hsa-miR-326	SLC25A23	79085	solute carrier family 25 member 23
hsa-miR-326	MIMAT0000756	3502327	http://www.mirdb.org/cgi-bin/target_detail.cgi?targetID=3502327	408	63	http://www.mirdb.org/cgi-bin/mature_mir.cgi?name=hsa-miR-326	CALCR	799	calcitonin receptor
hsa-miR-326	MIMAT0000756	3502240	http://www.mirdb.org/cgi-bin/target_detail.cgi?targetID=3502240	409	63	http://www.mirdb.org/cgi-bin/mature_mir.cgi?name=hsa-miR-326	SLC28A1	9154	solute carrier family 28 member 1
hsa-miR-326	MIMAT0000756	3502000	http://www.mirdb.org/cgi-bin/target_detail.cgi?targetID=3502000	410	63	http://www.mirdb.org/cgi-bin/mature_mir.cgi?name=hsa-miR-326	CUX1	1523	cut like homeobox 1
hsa-miR-326	MIMAT0000756	3501785	http://www.mirdb.org/cgi-bin/target_detail.cgi?targetID=3501785	411	63	http://www.mirdb.org/cgi-bin/mature_mir.cgi?name=hsa-miR-326	SIRPA	140885	signal regulatory protein alpha
hsa-miR-326	MIMAT0000756	3501943	http://www.mirdb.org/cgi-bin/target_detail.cgi?targetID=3501943	412	63	http://www.mirdb.org/cgi-bin/mature_mir.cgi?name=hsa-miR-326	RUNX3	864	runt related transcription factor 3
hsa-miR-326	MIMAT0000756	3501928	http://www.mirdb.org/cgi-bin/target_detail.cgi?targetID=3501928	413	63	http://www.mirdb.org/cgi-bin/mature_mir.cgi?name=hsa-miR-326	RRNAD1	51093	ribosomal RNA adenine dimethylase domain containing 1
hsa-miR-326	MIMAT0000756	3501990	http://www.mirdb.org/cgi-bin/target_detail.cgi?targetID=3501990	414	63	http://www.mirdb.org/cgi-bin/mature_mir.cgi?name=hsa-miR-326	BSDC1	55108	BSD domain containing 1
hsa-miR-326	MIMAT0000756	3501930	http://www.mirdb.org/cgi-bin/target_detail.cgi?targetID=3501930	415	63	http://www.mirdb.org/cgi-bin/mature_mir.cgi?name=hsa-miR-326	ALDH5A1	7915	aldehyde dehydrogenase 5 family member A1
hsa-miR-326	MIMAT0000756	3501668	http://www.mirdb.org/cgi-bin/target_detail.cgi?targetID=3501668	416	63	http://www.mirdb.org/cgi-bin/mature_mir.cgi?name=hsa-miR-326	TNFRSF8	943	TNF receptor superfamily member 8
hsa-miR-326	MIMAT0000756	3501841	http://www.mirdb.org/cgi-bin/target_detail.cgi?targetID=3501841	417	63	http://www.mirdb.org/cgi-bin/mature_mir.cgi?name=hsa-miR-326	SLC22A12	116085	solute carrier family 22 member 12
hsa-miR-326	MIMAT0000756	3502072	http://www.mirdb.org/cgi-bin/target_detail.cgi?targetID=3502072	418	63	http://www.mirdb.org/cgi-bin/mature_mir.cgi?name=hsa-miR-326	CNTN2	6900	contactin 2
hsa-miR-326	MIMAT0000756	3502025	http://www.mirdb.org/cgi-bin/target_detail.cgi?targetID=3502025	419	63	http://www.mirdb.org/cgi-bin/mature_mir.cgi?name=hsa-miR-326	WNT5A	7474	Wnt family member 5A
hsa-miR-326	MIMAT0000756	3502311	http://www.mirdb.org/cgi-bin/target_detail.cgi?targetID=3502311	420	63	http://www.mirdb.org/cgi-bin/mature_mir.cgi?name=hsa-miR-326	LGI2	55203	leucine rich repeat LGI family member 2
hsa-miR-326	MIMAT0000756	3501885	http://www.mirdb.org/cgi-bin/target_detail.cgi?targetID=3501885	421	63	http://www.mirdb.org/cgi-bin/mature_mir.cgi?name=hsa-miR-326	HPS4	89781	HPS4, biogenesis of lysosomal organelles complex 3 subunit 2
hsa-miR-326	MIMAT0000756	3502266	http://www.mirdb.org/cgi-bin/target_detail.cgi?targetID=3502266	422	63	http://www.mirdb.org/cgi-bin/mature_mir.cgi?name=hsa-miR-326	KLF1	10661	Kruppel like factor 1
hsa-miR-326	MIMAT0000756	3502141	http://www.mirdb.org/cgi-bin/target_detail.cgi?targetID=3502141	423	63	http://www.mirdb.org/cgi-bin/mature_mir.cgi?name=hsa-miR-326	KCTD14	65987	potassium channel tetramerization domain containing 14
hsa-miR-326	MIMAT0000756	3501740	http://www.mirdb.org/cgi-bin/target_detail.cgi?targetID=3501740	424	63	http://www.mirdb.org/cgi-bin/mature_mir.cgi?name=hsa-miR-326	ZNF135	7694	zinc finger protein 135
hsa-miR-326	MIMAT0000756	3502045	http://www.mirdb.org/cgi-bin/target_detail.cgi?targetID=3502045	425	63	http://www.mirdb.org/cgi-bin/mature_mir.cgi?name=hsa-miR-326	MGLL	11343	monoglyceride lipase
hsa-miR-326	MIMAT0000756	3502264	http://www.mirdb.org/cgi-bin/target_detail.cgi?targetID=3502264	426	63	http://www.mirdb.org/cgi-bin/mature_mir.cgi?name=hsa-miR-326	GPR19	2842	G protein-coupled receptor 19
hsa-miR-326	MIMAT0000756	3502246	http://www.mirdb.org/cgi-bin/target_detail.cgi?targetID=3502246	427	63	http://www.mirdb.org/cgi-bin/mature_mir.cgi?name=hsa-miR-326	ULK3	25989	unc-51 like kinase 3
hsa-miR-326	MIMAT0000756	3502020	http://www.mirdb.org/cgi-bin/target_detail.cgi?targetID=3502020	428	63	http://www.mirdb.org/cgi-bin/mature_mir.cgi?name=hsa-miR-326	CLDN16	10686	claudin 16
hsa-miR-326	MIMAT0000756	3501721	http://www.mirdb.org/cgi-bin/target_detail.cgi?targetID=3501721	429	63	http://www.mirdb.org/cgi-bin/mature_mir.cgi?name=hsa-miR-326	RARG	5916	retinoic acid receptor gamma
hsa-miR-326	MIMAT0000756	3501713	http://www.mirdb.org/cgi-bin/target_detail.cgi?targetID=3501713	430	63	http://www.mirdb.org/cgi-bin/mature_mir.cgi?name=hsa-miR-326	KSR2	283455	kinase suppressor of ras 2
hsa-miR-326	MIMAT0000756	3502291	http://www.mirdb.org/cgi-bin/target_detail.cgi?targetID=3502291	431	63	http://www.mirdb.org/cgi-bin/mature_mir.cgi?name=hsa-miR-326	DISC1	27185	DISC1 scaffold protein
hsa-miR-326	MIMAT0000756	3501907	http://www.mirdb.org/cgi-bin/target_detail.cgi?targetID=3501907	432	62	http://www.mirdb.org/cgi-bin/mature_mir.cgi?name=hsa-miR-326	HLA-A	3105	major histocompatibility complex, class I, A
hsa-miR-326	MIMAT0000756	3502123	http://www.mirdb.org/cgi-bin/target_detail.cgi?targetID=3502123	433	62	http://www.mirdb.org/cgi-bin/mature_mir.cgi?name=hsa-miR-326	SNX30	401548	sorting nexin family member 30
hsa-miR-326	MIMAT0000756	3502222	http://www.mirdb.org/cgi-bin/target_detail.cgi?targetID=3502222	434	62	http://www.mirdb.org/cgi-bin/mature_mir.cgi?name=hsa-miR-326	PHLPP1	23239	PH domain and leucine rich repeat protein phosphatase 1
hsa-miR-326	MIMAT0000756	3502337	http://www.mirdb.org/cgi-bin/target_detail.cgi?targetID=3502337	435	62	http://www.mirdb.org/cgi-bin/mature_mir.cgi?name=hsa-miR-326	PANX3	116337	pannexin 3
hsa-miR-326	MIMAT0000756	3501954	http://www.mirdb.org/cgi-bin/target_detail.cgi?targetID=3501954	436	62	http://www.mirdb.org/cgi-bin/mature_mir.cgi?name=hsa-miR-326	COL23A1	91522	collagen type XXIII alpha 1 chain
hsa-miR-326	MIMAT0000756	3502032	http://www.mirdb.org/cgi-bin/target_detail.cgi?targetID=3502032	437	62	http://www.mirdb.org/cgi-bin/mature_mir.cgi?name=hsa-miR-326	HSD11B1	3290	hydroxysteroid 11-beta dehydrogenase 1
hsa-miR-326	MIMAT0000756	3502206	http://www.mirdb.org/cgi-bin/target_detail.cgi?targetID=3502206	438	62	http://www.mirdb.org/cgi-bin/mature_mir.cgi?name=hsa-miR-326	ZCCHC14	23174	zinc finger CCHC-type containing 14
hsa-miR-326	MIMAT0000756	3501656	http://www.mirdb.org/cgi-bin/target_detail.cgi?targetID=3501656	439	62	http://www.mirdb.org/cgi-bin/mature_mir.cgi?name=hsa-miR-326	GRWD1	83743	glutamate rich WD repeat containing 1
hsa-miR-326	MIMAT0000756	3502249	http://www.mirdb.org/cgi-bin/target_detail.cgi?targetID=3502249	440	62	http://www.mirdb.org/cgi-bin/mature_mir.cgi?name=hsa-miR-326	ADCY1	107	adenylate cyclase 1
hsa-miR-326	MIMAT0000756	3501802	http://www.mirdb.org/cgi-bin/target_detail.cgi?targetID=3501802	441	62	http://www.mirdb.org/cgi-bin/mature_mir.cgi?name=hsa-miR-326	CSNK1G1	53944	casein kinase 1 gamma 1
hsa-miR-326	MIMAT0000756	3501739	http://www.mirdb.org/cgi-bin/target_detail.cgi?targetID=3501739	442	62	http://www.mirdb.org/cgi-bin/mature_mir.cgi?name=hsa-miR-326	OPRM1	4988	opioid receptor mu 1
hsa-miR-326	MIMAT0000756	3501750	http://www.mirdb.org/cgi-bin/target_detail.cgi?targetID=3501750	443	62	http://www.mirdb.org/cgi-bin/mature_mir.cgi?name=hsa-miR-326	PDXK	8566	pyridoxal kinase
hsa-miR-326	MIMAT0000756	3501858	http://www.mirdb.org/cgi-bin/target_detail.cgi?targetID=3501858	444	62	http://www.mirdb.org/cgi-bin/mature_mir.cgi?name=hsa-miR-326	RAB36	9609	RAB36, member RAS oncogene family
hsa-miR-326	MIMAT0000756	3502398	http://www.mirdb.org/cgi-bin/target_detail.cgi?targetID=3502398	445	62	http://www.mirdb.org/cgi-bin/mature_mir.cgi?name=hsa-miR-326	OXR1	55074	oxidation resistance 1
hsa-miR-326	MIMAT0000756	3501938	http://www.mirdb.org/cgi-bin/target_detail.cgi?targetID=3501938	446	61	http://www.mirdb.org/cgi-bin/mature_mir.cgi?name=hsa-miR-326	HPGDS	27306	hematopoietic prostaglandin D synthase
hsa-miR-326	MIMAT0000756	3502181	http://www.mirdb.org/cgi-bin/target_detail.cgi?targetID=3502181	447	61	http://www.mirdb.org/cgi-bin/mature_mir.cgi?name=hsa-miR-326	FGF1	2246	fibroblast growth factor 1
hsa-miR-326	MIMAT0000756	3501937	http://www.mirdb.org/cgi-bin/target_detail.cgi?targetID=3501937	448	61	http://www.mirdb.org/cgi-bin/mature_mir.cgi?name=hsa-miR-326	RASSF1	11186	Ras association domain family member 1
hsa-miR-326	MIMAT0000756	3502174	http://www.mirdb.org/cgi-bin/target_detail.cgi?targetID=3502174	449	61	http://www.mirdb.org/cgi-bin/mature_mir.cgi?name=hsa-miR-326	BORCS8	729991	BLOC-1 related complex subunit 8
hsa-miR-326	MIMAT0000756	3501833	http://www.mirdb.org/cgi-bin/target_detail.cgi?targetID=3501833	450	61	http://www.mirdb.org/cgi-bin/mature_mir.cgi?name=hsa-miR-326	GOT1	2805	glutamic-oxaloacetic transaminase 1
hsa-miR-326	MIMAT0000756	3502285	http://www.mirdb.org/cgi-bin/target_detail.cgi?targetID=3502285	451	61	http://www.mirdb.org/cgi-bin/mature_mir.cgi?name=hsa-miR-326	TRPV3	162514	transient receptor potential cation channel subfamily V member 3
hsa-miR-326	MIMAT0000756	3502184	http://www.mirdb.org/cgi-bin/target_detail.cgi?targetID=3502184	452	61	http://www.mirdb.org/cgi-bin/mature_mir.cgi?name=hsa-miR-326	TMEM41B	440026	transmembrane protein 41B
hsa-miR-326	MIMAT0000756	3501792	http://www.mirdb.org/cgi-bin/target_detail.cgi?targetID=3501792	453	61	http://www.mirdb.org/cgi-bin/mature_mir.cgi?name=hsa-miR-326	ENHO	375704	energy homeostasis associated
hsa-miR-326	MIMAT0000756	3501868	http://www.mirdb.org/cgi-bin/target_detail.cgi?targetID=3501868	454	61	http://www.mirdb.org/cgi-bin/mature_mir.cgi?name=hsa-miR-326	MAPK8IP3	23162	mitogen-activated protein kinase 8 interacting protein 3
hsa-miR-326	MIMAT0000756	3502290	http://www.mirdb.org/cgi-bin/target_detail.cgi?targetID=3502290	455	61	http://www.mirdb.org/cgi-bin/mature_mir.cgi?name=hsa-miR-326	BCL2L11	10018	BCL2 like 11
hsa-miR-326	MIMAT0000756	3501862	http://www.mirdb.org/cgi-bin/target_detail.cgi?targetID=3501862	456	61	http://www.mirdb.org/cgi-bin/mature_mir.cgi?name=hsa-miR-326	TFAP2E	339488	transcription factor AP-2 epsilon
hsa-miR-326	MIMAT0000756	3502145	http://www.mirdb.org/cgi-bin/target_detail.cgi?targetID=3502145	457	61	http://www.mirdb.org/cgi-bin/mature_mir.cgi?name=hsa-miR-326	BIN2	51411	bridging integrator 2
hsa-miR-326	MIMAT0000756	3502340	http://www.mirdb.org/cgi-bin/target_detail.cgi?targetID=3502340	458	61	http://www.mirdb.org/cgi-bin/mature_mir.cgi?name=hsa-miR-326	DNM3	26052	dynamin 3
hsa-miR-326	MIMAT0000756	3501879	http://www.mirdb.org/cgi-bin/target_detail.cgi?targetID=3501879	459	61	http://www.mirdb.org/cgi-bin/mature_mir.cgi?name=hsa-miR-326	P2RX4	5025	purinergic receptor P2X 4
hsa-miR-326	MIMAT0000756	3501818	http://www.mirdb.org/cgi-bin/target_detail.cgi?targetID=3501818	460	61	http://www.mirdb.org/cgi-bin/mature_mir.cgi?name=hsa-miR-326	TMC1	117531	transmembrane channel like 1
hsa-miR-326	MIMAT0000756	3502328	http://www.mirdb.org/cgi-bin/target_detail.cgi?targetID=3502328	461	61	http://www.mirdb.org/cgi-bin/mature_mir.cgi?name=hsa-miR-326	CEP41	95681	centrosomal protein 41
hsa-miR-326	MIMAT0000756	3502150	http://www.mirdb.org/cgi-bin/target_detail.cgi?targetID=3502150	462	61	http://www.mirdb.org/cgi-bin/mature_mir.cgi?name=hsa-miR-326	JAKMIP3	282973	Janus kinase and microtubule interacting protein 3
hsa-miR-326	MIMAT0000756	3502204	http://www.mirdb.org/cgi-bin/target_detail.cgi?targetID=3502204	463	61	http://www.mirdb.org/cgi-bin/mature_mir.cgi?name=hsa-miR-326	EGR3	1960	early growth response 3
hsa-miR-326	MIMAT0000756	3501679	http://www.mirdb.org/cgi-bin/target_detail.cgi?targetID=3501679	464	61	http://www.mirdb.org/cgi-bin/mature_mir.cgi?name=hsa-miR-326	CDC20B	166979	cell division cycle 20B
hsa-miR-326	MIMAT0000756	3501788	http://www.mirdb.org/cgi-bin/target_detail.cgi?targetID=3501788	465	61	http://www.mirdb.org/cgi-bin/mature_mir.cgi?name=hsa-miR-326	FUCA1	2517	alpha-L-fucosidase 1
hsa-miR-326	MIMAT0000756	3502392	http://www.mirdb.org/cgi-bin/target_detail.cgi?targetID=3502392	466	60	http://www.mirdb.org/cgi-bin/mature_mir.cgi?name=hsa-miR-326	FLG2	388698	filaggrin family member 2
hsa-miR-326	MIMAT0000756	3502356	http://www.mirdb.org/cgi-bin/target_detail.cgi?targetID=3502356	467	60	http://www.mirdb.org/cgi-bin/mature_mir.cgi?name=hsa-miR-326	PCSK2	5126	proprotein convertase subtilisin/kexin type 2
hsa-miR-326	MIMAT0000756	3502158	http://www.mirdb.org/cgi-bin/target_detail.cgi?targetID=3502158	468	60	http://www.mirdb.org/cgi-bin/mature_mir.cgi?name=hsa-miR-326	ACAP3	116983	ArfGAP with coiled-coil, ankyrin repeat and PH domains 3
hsa-miR-326	MIMAT0000756	3501735	http://www.mirdb.org/cgi-bin/target_detail.cgi?targetID=3501735	469	60	http://www.mirdb.org/cgi-bin/mature_mir.cgi?name=hsa-miR-326	ARMH3	79591	armadillo-like helical domain containing 3
hsa-miR-326	MIMAT0000756	3502315	http://www.mirdb.org/cgi-bin/target_detail.cgi?targetID=3502315	470	60	http://www.mirdb.org/cgi-bin/mature_mir.cgi?name=hsa-miR-326	TNK2	10188	tyrosine kinase non receptor 2
hsa-miR-326	MIMAT0000756	3502267	http://www.mirdb.org/cgi-bin/target_detail.cgi?targetID=3502267	471	60	http://www.mirdb.org/cgi-bin/mature_mir.cgi?name=hsa-miR-326	TOR1AIP1	26092	torsin 1A interacting protein 1
hsa-miR-326	MIMAT0000756	3501743	http://www.mirdb.org/cgi-bin/target_detail.cgi?targetID=3501743	472	60	http://www.mirdb.org/cgi-bin/mature_mir.cgi?name=hsa-miR-326	C2CD4C	126567	C2 calcium dependent domain containing 4C
hsa-miR-326	MIMAT0000756	3501729	http://www.mirdb.org/cgi-bin/target_detail.cgi?targetID=3501729	473	60	http://www.mirdb.org/cgi-bin/mature_mir.cgi?name=hsa-miR-326	PHF24	23349	PHD finger protein 24
hsa-miR-326	MIMAT0000756	3501757	http://www.mirdb.org/cgi-bin/target_detail.cgi?targetID=3501757	474	60	http://www.mirdb.org/cgi-bin/mature_mir.cgi?name=hsa-miR-326	C5orf22	55322	chromosome 5 open reading frame 22
hsa-miR-326	MIMAT0000756	3502244	http://www.mirdb.org/cgi-bin/target_detail.cgi?targetID=3502244	475	60	http://www.mirdb.org/cgi-bin/mature_mir.cgi?name=hsa-miR-326	TBC1D13	54662	TBC1 domain family member 13
hsa-miR-326	MIMAT0000756	3502341	http://www.mirdb.org/cgi-bin/target_detail.cgi?targetID=3502341	476	60	http://www.mirdb.org/cgi-bin/mature_mir.cgi?name=hsa-miR-326	KRT31	3881	keratin 31
hsa-miR-326	MIMAT0000756	3501738	http://www.mirdb.org/cgi-bin/target_detail.cgi?targetID=3501738	477	60	http://www.mirdb.org/cgi-bin/mature_mir.cgi?name=hsa-miR-326	FADS1	3992	fatty acid desaturase 1
hsa-miR-326	MIMAT0000756	3502227	http://www.mirdb.org/cgi-bin/target_detail.cgi?targetID=3502227	478	60	http://www.mirdb.org/cgi-bin/mature_mir.cgi?name=hsa-miR-326	FAM169B	283777	family with sequence similarity 169 member B
hsa-miR-326	MIMAT0000756	3502357	http://www.mirdb.org/cgi-bin/target_detail.cgi?targetID=3502357	479	60	http://www.mirdb.org/cgi-bin/mature_mir.cgi?name=hsa-miR-326	MIEF2	125170	mitochondrial elongation factor 2
hsa-miR-326	MIMAT0000756	3502375	http://www.mirdb.org/cgi-bin/target_detail.cgi?targetID=3502375	480	60	http://www.mirdb.org/cgi-bin/mature_mir.cgi?name=hsa-miR-326	NDUFC2-KCTD14	100532726	NDUFC2-KCTD14 readthrough
hsa-miR-326	MIMAT0000756	3501673	http://www.mirdb.org/cgi-bin/target_detail.cgi?targetID=3501673	481	60	http://www.mirdb.org/cgi-bin/mature_mir.cgi?name=hsa-miR-326	C14orf132	56967	chromosome 14 open reading frame 132
hsa-miR-326	MIMAT0000756	3502183	http://www.mirdb.org/cgi-bin/target_detail.cgi?targetID=3502183	482	60	http://www.mirdb.org/cgi-bin/mature_mir.cgi?name=hsa-miR-326	CD44	960	CD44 molecule (Indian blood group)
hsa-miR-326	MIMAT0000756	3502284	http://www.mirdb.org/cgi-bin/target_detail.cgi?targetID=3502284	483	60	http://www.mirdb.org/cgi-bin/mature_mir.cgi?name=hsa-miR-326	SEC23IP	11196	SEC23 interacting protein
hsa-miR-326	MIMAT0000756	3501970	http://www.mirdb.org/cgi-bin/target_detail.cgi?targetID=3501970	484	60	http://www.mirdb.org/cgi-bin/mature_mir.cgi?name=hsa-miR-326	DOLPP1	57171	dolichyldiphosphatase 1
hsa-miR-326	MIMAT0000756	3501904	http://www.mirdb.org/cgi-bin/target_detail.cgi?targetID=3501904	485	60	http://www.mirdb.org/cgi-bin/mature_mir.cgi?name=hsa-miR-326	BEND3	57673	BEN domain containing 3
hsa-miR-326	MIMAT0000756	3502037	http://www.mirdb.org/cgi-bin/target_detail.cgi?targetID=3502037	486	60	http://www.mirdb.org/cgi-bin/mature_mir.cgi?name=hsa-miR-326	FAM107A	11170	family with sequence similarity 107 member A
hsa-miR-326	MIMAT0000756	3501857	http://www.mirdb.org/cgi-bin/target_detail.cgi?targetID=3501857	487	60	http://www.mirdb.org/cgi-bin/mature_mir.cgi?name=hsa-miR-326	ZNHIT1	10467	zinc finger HIT-type containing 1
hsa-miR-326	MIMAT0000756	3502119	http://www.mirdb.org/cgi-bin/target_detail.cgi?targetID=3502119	488	60	http://www.mirdb.org/cgi-bin/mature_mir.cgi?name=hsa-miR-326	EIF2A	83939	eukaryotic translation initiation factor 2A
hsa-miR-326	MIMAT0000756	3502366	http://www.mirdb.org/cgi-bin/target_detail.cgi?targetID=3502366	489	59	http://www.mirdb.org/cgi-bin/mature_mir.cgi?name=hsa-miR-326	ACRBP	84519	acrosin binding protein
hsa-miR-326	MIMAT0000756	3502308	http://www.mirdb.org/cgi-bin/target_detail.cgi?targetID=3502308	490	59	http://www.mirdb.org/cgi-bin/mature_mir.cgi?name=hsa-miR-326	SUPT3H	8464	SPT3 homolog, SAGA and STAGA complex component
hsa-miR-326	MIMAT0000756	3502377	http://www.mirdb.org/cgi-bin/target_detail.cgi?targetID=3502377	491	59	http://www.mirdb.org/cgi-bin/mature_mir.cgi?name=hsa-miR-326	MEX3C	51320	mex-3 RNA binding family member C
hsa-miR-326	MIMAT0000756	3501980	http://www.mirdb.org/cgi-bin/target_detail.cgi?targetID=3501980	492	59	http://www.mirdb.org/cgi-bin/mature_mir.cgi?name=hsa-miR-326	PPP1R12B	4660	protein phosphatase 1 regulatory subunit 12B
hsa-miR-326	MIMAT0000756	3501847	http://www.mirdb.org/cgi-bin/target_detail.cgi?targetID=3501847	493	59	http://www.mirdb.org/cgi-bin/mature_mir.cgi?name=hsa-miR-326	KCNQ3	3786	potassium voltage-gated channel subfamily Q member 3
hsa-miR-326	MIMAT0000756	3501717	http://www.mirdb.org/cgi-bin/target_detail.cgi?targetID=3501717	494	59	http://www.mirdb.org/cgi-bin/mature_mir.cgi?name=hsa-miR-326	OTULIN	90268	OTU deubiquitinase with linear linkage specificity
hsa-miR-326	MIMAT0000756	3501749	http://www.mirdb.org/cgi-bin/target_detail.cgi?targetID=3501749	495	59	http://www.mirdb.org/cgi-bin/mature_mir.cgi?name=hsa-miR-326	HIPK2	28996	homeodomain interacting protein kinase 2
hsa-miR-326	MIMAT0000756	3501703	http://www.mirdb.org/cgi-bin/target_detail.cgi?targetID=3501703	496	59	http://www.mirdb.org/cgi-bin/mature_mir.cgi?name=hsa-miR-326	ACVR1B	91	activin A receptor type 1B
hsa-miR-326	MIMAT0000756	3502189	http://www.mirdb.org/cgi-bin/target_detail.cgi?targetID=3502189	497	59	http://www.mirdb.org/cgi-bin/mature_mir.cgi?name=hsa-miR-326	NR6A1	2649	nuclear receptor subfamily 6 group A member 1
hsa-miR-326	MIMAT0000756	3501920	http://www.mirdb.org/cgi-bin/target_detail.cgi?targetID=3501920	498	59	http://www.mirdb.org/cgi-bin/mature_mir.cgi?name=hsa-miR-326	ADIPOQ	9370	adiponectin, C1Q and collagen domain containing
hsa-miR-326	MIMAT0000756	3502346	http://www.mirdb.org/cgi-bin/target_detail.cgi?targetID=3502346	499	59	http://www.mirdb.org/cgi-bin/mature_mir.cgi?name=hsa-miR-326	MAVS	57506	mitochondrial antiviral signaling protein
hsa-miR-326	MIMAT0000756	3502338	http://www.mirdb.org/cgi-bin/target_detail.cgi?targetID=3502338	500	59	http://www.mirdb.org/cgi-bin/mature_mir.cgi?name=hsa-miR-326	VAMP2	6844	vesicle associated membrane protein 2
hsa-miR-326	MIMAT0000756	3502042	http://www.mirdb.org/cgi-bin/target_detail.cgi?targetID=3502042	501	59	http://www.mirdb.org/cgi-bin/mature_mir.cgi?name=hsa-miR-326	ZBBX	79740	zinc finger B-box domain containing
hsa-miR-326	MIMAT0000756	3502155	http://www.mirdb.org/cgi-bin/target_detail.cgi?targetID=3502155	502	59	http://www.mirdb.org/cgi-bin/mature_mir.cgi?name=hsa-miR-326	DNAJC18	202052	DnaJ heat shock protein family (Hsp40) member C18
hsa-miR-326	MIMAT0000756	3501952	http://www.mirdb.org/cgi-bin/target_detail.cgi?targetID=3501952	503	59	http://www.mirdb.org/cgi-bin/mature_mir.cgi?name=hsa-miR-326	SH2B3	10019	SH2B adaptor protein 3
hsa-miR-326	MIMAT0000756	3502411	http://www.mirdb.org/cgi-bin/target_detail.cgi?targetID=3502411	504	59	http://www.mirdb.org/cgi-bin/mature_mir.cgi?name=hsa-miR-326	KIAA0319	9856	KIAA0319
hsa-miR-326	MIMAT0000756	3502099	http://www.mirdb.org/cgi-bin/target_detail.cgi?targetID=3502099	505	59	http://www.mirdb.org/cgi-bin/mature_mir.cgi?name=hsa-miR-326	ZMIZ2	83637	zinc finger MIZ-type containing 2
hsa-miR-326	MIMAT0000756	3502252	http://www.mirdb.org/cgi-bin/target_detail.cgi?targetID=3502252	506	59	http://www.mirdb.org/cgi-bin/mature_mir.cgi?name=hsa-miR-326	PSMF1	9491	proteasome inhibitor subunit 1
hsa-miR-326	MIMAT0000756	3501664	http://www.mirdb.org/cgi-bin/target_detail.cgi?targetID=3501664	507	59	http://www.mirdb.org/cgi-bin/mature_mir.cgi?name=hsa-miR-326	CACHD1	57685	cache domain containing 1
hsa-miR-326	MIMAT0000756	3501751	http://www.mirdb.org/cgi-bin/target_detail.cgi?targetID=3501751	508	59	http://www.mirdb.org/cgi-bin/mature_mir.cgi?name=hsa-miR-326	GAB3	139716	GRB2 associated binding protein 3
hsa-miR-326	MIMAT0000756	3501744	http://www.mirdb.org/cgi-bin/target_detail.cgi?targetID=3501744	509	59	http://www.mirdb.org/cgi-bin/mature_mir.cgi?name=hsa-miR-326	RGL3	57139	ral guanine nucleotide dissociation stimulator like 3
hsa-miR-326	MIMAT0000756	3502362	http://www.mirdb.org/cgi-bin/target_detail.cgi?targetID=3502362	510	59	http://www.mirdb.org/cgi-bin/mature_mir.cgi?name=hsa-miR-326	GLYCTK	132158	glycerate kinase
hsa-miR-326	MIMAT0000756	3501873	http://www.mirdb.org/cgi-bin/target_detail.cgi?targetID=3501873	511	59	http://www.mirdb.org/cgi-bin/mature_mir.cgi?name=hsa-miR-326	EMP2	2013	epithelial membrane protein 2
hsa-miR-326	MIMAT0000756	3501994	http://www.mirdb.org/cgi-bin/target_detail.cgi?targetID=3501994	512	58	http://www.mirdb.org/cgi-bin/mature_mir.cgi?name=hsa-miR-326	PRKAB2	5565	protein kinase AMP-activated non-catalytic subunit beta 2
hsa-miR-326	MIMAT0000756	3502278	http://www.mirdb.org/cgi-bin/target_detail.cgi?targetID=3502278	513	58	http://www.mirdb.org/cgi-bin/mature_mir.cgi?name=hsa-miR-326	VPS26A	9559	VPS26, retromer complex component A
hsa-miR-326	MIMAT0000756	3501849	http://www.mirdb.org/cgi-bin/target_detail.cgi?targetID=3501849	514	58	http://www.mirdb.org/cgi-bin/mature_mir.cgi?name=hsa-miR-326	ARID5B	84159	AT-rich interaction domain 5B
hsa-miR-326	MIMAT0000756	3502112	http://www.mirdb.org/cgi-bin/target_detail.cgi?targetID=3502112	515	58	http://www.mirdb.org/cgi-bin/mature_mir.cgi?name=hsa-miR-326	CCDC138	165055	coiled-coil domain containing 138
hsa-miR-326	MIMAT0000756	3502243	http://www.mirdb.org/cgi-bin/target_detail.cgi?targetID=3502243	516	58	http://www.mirdb.org/cgi-bin/mature_mir.cgi?name=hsa-miR-326	LRRC20	55222	leucine rich repeat containing 20
hsa-miR-326	MIMAT0000756	3502006	http://www.mirdb.org/cgi-bin/target_detail.cgi?targetID=3502006	517	58	http://www.mirdb.org/cgi-bin/mature_mir.cgi?name=hsa-miR-326	TMEM43	79188	transmembrane protein 43
hsa-miR-326	MIMAT0000756	3501860	http://www.mirdb.org/cgi-bin/target_detail.cgi?targetID=3501860	518	58	http://www.mirdb.org/cgi-bin/mature_mir.cgi?name=hsa-miR-326	ADAMTS2	9509	ADAM metallopeptidase with thrombospondin type 1 motif 2
hsa-miR-326	MIMAT0000756	3502177	http://www.mirdb.org/cgi-bin/target_detail.cgi?targetID=3502177	519	58	http://www.mirdb.org/cgi-bin/mature_mir.cgi?name=hsa-miR-326	AKAP5	9495	A-kinase anchoring protein 5
hsa-miR-326	MIMAT0000756	3502075	http://www.mirdb.org/cgi-bin/target_detail.cgi?targetID=3502075	520	58	http://www.mirdb.org/cgi-bin/mature_mir.cgi?name=hsa-miR-326	KLHL21	9903	kelch like family member 21
hsa-miR-326	MIMAT0000756	3501782	http://www.mirdb.org/cgi-bin/target_detail.cgi?targetID=3501782	521	58	http://www.mirdb.org/cgi-bin/mature_mir.cgi?name=hsa-miR-326	ARMC5	79798	armadillo repeat containing 5
hsa-miR-326	MIMAT0000756	3502195	http://www.mirdb.org/cgi-bin/target_detail.cgi?targetID=3502195	522	58	http://www.mirdb.org/cgi-bin/mature_mir.cgi?name=hsa-miR-326	C9orf24	84688	chromosome 9 open reading frame 24
hsa-miR-326	MIMAT0000756	3502321	http://www.mirdb.org/cgi-bin/target_detail.cgi?targetID=3502321	523	58	http://www.mirdb.org/cgi-bin/mature_mir.cgi?name=hsa-miR-326	IGLON5	402665	IgLON family member 5
hsa-miR-326	MIMAT0000756	3502236	http://www.mirdb.org/cgi-bin/target_detail.cgi?targetID=3502236	524	58	http://www.mirdb.org/cgi-bin/mature_mir.cgi?name=hsa-miR-326	HSD17B13	345275	hydroxysteroid 17-beta dehydrogenase 13
hsa-miR-326	MIMAT0000756	3502185	http://www.mirdb.org/cgi-bin/target_detail.cgi?targetID=3502185	525	58	http://www.mirdb.org/cgi-bin/mature_mir.cgi?name=hsa-miR-326	ZDHHC8	29801	zinc finger DHHC-type containing 8
hsa-miR-326	MIMAT0000756	3501830	http://www.mirdb.org/cgi-bin/target_detail.cgi?targetID=3501830	526	58	http://www.mirdb.org/cgi-bin/mature_mir.cgi?name=hsa-miR-326	C2orf68	388969	chromosome 2 open reading frame 68
hsa-miR-326	MIMAT0000756	3502172	http://www.mirdb.org/cgi-bin/target_detail.cgi?targetID=3502172	527	58	http://www.mirdb.org/cgi-bin/mature_mir.cgi?name=hsa-miR-326	PDE10A	10846	phosphodiesterase 10A
hsa-miR-326	MIMAT0000756	3501690	http://www.mirdb.org/cgi-bin/target_detail.cgi?targetID=3501690	528	58	http://www.mirdb.org/cgi-bin/mature_mir.cgi?name=hsa-miR-326	OSBPL3	26031	oxysterol binding protein like 3
hsa-miR-326	MIMAT0000756	3501669	http://www.mirdb.org/cgi-bin/target_detail.cgi?targetID=3501669	529	58	http://www.mirdb.org/cgi-bin/mature_mir.cgi?name=hsa-miR-326	KIAA1147	57189	KIAA1147
hsa-miR-326	MIMAT0000756	3502132	http://www.mirdb.org/cgi-bin/target_detail.cgi?targetID=3502132	530	58	http://www.mirdb.org/cgi-bin/mature_mir.cgi?name=hsa-miR-326	ARPC5L	81873	actin related protein 2/3 complex subunit 5 like
hsa-miR-326	MIMAT0000756	3501982	http://www.mirdb.org/cgi-bin/target_detail.cgi?targetID=3501982	531	58	http://www.mirdb.org/cgi-bin/mature_mir.cgi?name=hsa-miR-326	FOXM1	2305	forkhead box M1
hsa-miR-326	MIMAT0000756	3501660	http://www.mirdb.org/cgi-bin/target_detail.cgi?targetID=3501660	532	58	http://www.mirdb.org/cgi-bin/mature_mir.cgi?name=hsa-miR-326	C5orf66	100996485	chromosome 5 open reading frame 66
hsa-miR-326	MIMAT0000756	3501961	http://www.mirdb.org/cgi-bin/target_detail.cgi?targetID=3501961	533	57	http://www.mirdb.org/cgi-bin/mature_mir.cgi?name=hsa-miR-326	CPLX2	10814	complexin 2
hsa-miR-326	MIMAT0000756	3502159	http://www.mirdb.org/cgi-bin/target_detail.cgi?targetID=3502159	534	57	http://www.mirdb.org/cgi-bin/mature_mir.cgi?name=hsa-miR-326	WHRN	25861	whirlin
hsa-miR-326	MIMAT0000756	3501901	http://www.mirdb.org/cgi-bin/target_detail.cgi?targetID=3501901	535	57	http://www.mirdb.org/cgi-bin/mature_mir.cgi?name=hsa-miR-326	ALCAM	214	activated leukocyte cell adhesion molecule
hsa-miR-326	MIMAT0000756	3501769	http://www.mirdb.org/cgi-bin/target_detail.cgi?targetID=3501769	536	57	http://www.mirdb.org/cgi-bin/mature_mir.cgi?name=hsa-miR-326	GPR83	10888	G protein-coupled receptor 83
hsa-miR-326	MIMAT0000756	3501753	http://www.mirdb.org/cgi-bin/target_detail.cgi?targetID=3501753	537	57	http://www.mirdb.org/cgi-bin/mature_mir.cgi?name=hsa-miR-326	WNT9B	7484	Wnt family member 9B
hsa-miR-326	MIMAT0000756	3501935	http://www.mirdb.org/cgi-bin/target_detail.cgi?targetID=3501935	538	57	http://www.mirdb.org/cgi-bin/mature_mir.cgi?name=hsa-miR-326	SORD	6652	sorbitol dehydrogenase
hsa-miR-326	MIMAT0000756	3502213	http://www.mirdb.org/cgi-bin/target_detail.cgi?targetID=3502213	539	57	http://www.mirdb.org/cgi-bin/mature_mir.cgi?name=hsa-miR-326	BCL2L2	599	BCL2 like 2
hsa-miR-326	MIMAT0000756	3502273	http://www.mirdb.org/cgi-bin/target_detail.cgi?targetID=3502273	540	57	http://www.mirdb.org/cgi-bin/mature_mir.cgi?name=hsa-miR-326	YBX2	51087	Y-box binding protein 2
hsa-miR-326	MIMAT0000756	3502275	http://www.mirdb.org/cgi-bin/target_detail.cgi?targetID=3502275	541	57	http://www.mirdb.org/cgi-bin/mature_mir.cgi?name=hsa-miR-326	INA	9118	internexin neuronal intermediate filament protein alpha
hsa-miR-326	MIMAT0000756	3501832	http://www.mirdb.org/cgi-bin/target_detail.cgi?targetID=3501832	542	57	http://www.mirdb.org/cgi-bin/mature_mir.cgi?name=hsa-miR-326	ITPK1	3705	inositol-tetrakisphosphate 1-kinase
hsa-miR-326	MIMAT0000756	3502381	http://www.mirdb.org/cgi-bin/target_detail.cgi?targetID=3502381	543	57	http://www.mirdb.org/cgi-bin/mature_mir.cgi?name=hsa-miR-326	FANCA	2175	FA complementation group A
hsa-miR-326	MIMAT0000756	3501773	http://www.mirdb.org/cgi-bin/target_detail.cgi?targetID=3501773	544	57	http://www.mirdb.org/cgi-bin/mature_mir.cgi?name=hsa-miR-326	SPAG9	9043	sperm associated antigen 9
hsa-miR-326	MIMAT0000756	3501732	http://www.mirdb.org/cgi-bin/target_detail.cgi?targetID=3501732	545	57	http://www.mirdb.org/cgi-bin/mature_mir.cgi?name=hsa-miR-326	STAT5B	6777	signal transducer and activator of transcription 5B
hsa-miR-326	MIMAT0000756	3501770	http://www.mirdb.org/cgi-bin/target_detail.cgi?targetID=3501770	546	57	http://www.mirdb.org/cgi-bin/mature_mir.cgi?name=hsa-miR-326	ZNF562	54811	zinc finger protein 562
hsa-miR-326	MIMAT0000756	3502047	http://www.mirdb.org/cgi-bin/target_detail.cgi?targetID=3502047	547	57	http://www.mirdb.org/cgi-bin/mature_mir.cgi?name=hsa-miR-326	PRIMA1	145270	proline rich membrane anchor 1
hsa-miR-326	MIMAT0000756	3501897	http://www.mirdb.org/cgi-bin/target_detail.cgi?targetID=3501897	548	57	http://www.mirdb.org/cgi-bin/mature_mir.cgi?name=hsa-miR-326	LPIN2	9663	lipin 2
hsa-miR-326	MIMAT0000756	3501804	http://www.mirdb.org/cgi-bin/target_detail.cgi?targetID=3501804	549	57	http://www.mirdb.org/cgi-bin/mature_mir.cgi?name=hsa-miR-326	UBQLNL	143630	ubiquilin like
hsa-miR-326	MIMAT0000756	3501706	http://www.mirdb.org/cgi-bin/target_detail.cgi?targetID=3501706	550	57	http://www.mirdb.org/cgi-bin/mature_mir.cgi?name=hsa-miR-326	TPD52L1	7164	TPD52 like 1
hsa-miR-326	MIMAT0000756	3501988	http://www.mirdb.org/cgi-bin/target_detail.cgi?targetID=3501988	551	57	http://www.mirdb.org/cgi-bin/mature_mir.cgi?name=hsa-miR-326	PPARA	5465	peroxisome proliferator activated receptor alpha
hsa-miR-326	MIMAT0000756	3501871	http://www.mirdb.org/cgi-bin/target_detail.cgi?targetID=3501871	552	57	http://www.mirdb.org/cgi-bin/mature_mir.cgi?name=hsa-miR-326	BCL2L13	23786	BCL2 like 13
hsa-miR-326	MIMAT0000756	3502005	http://www.mirdb.org/cgi-bin/target_detail.cgi?targetID=3502005	553	57	http://www.mirdb.org/cgi-bin/mature_mir.cgi?name=hsa-miR-326	SYT2	127833	synaptotagmin 2
hsa-miR-326	MIMAT0000756	3502118	http://www.mirdb.org/cgi-bin/target_detail.cgi?targetID=3502118	554	57	http://www.mirdb.org/cgi-bin/mature_mir.cgi?name=hsa-miR-326	ZNF629	23361	zinc finger protein 629
hsa-miR-326	MIMAT0000756	3501793	http://www.mirdb.org/cgi-bin/target_detail.cgi?targetID=3501793	555	57	http://www.mirdb.org/cgi-bin/mature_mir.cgi?name=hsa-miR-326	ALDH1L2	160428	aldehyde dehydrogenase 1 family member L2
hsa-miR-326	MIMAT0000756	3502173	http://www.mirdb.org/cgi-bin/target_detail.cgi?targetID=3502173	556	57	http://www.mirdb.org/cgi-bin/mature_mir.cgi?name=hsa-miR-326	HDAC3	8841	histone deacetylase 3
hsa-miR-326	MIMAT0000756	3502171	http://www.mirdb.org/cgi-bin/target_detail.cgi?targetID=3502171	557	57	http://www.mirdb.org/cgi-bin/mature_mir.cgi?name=hsa-miR-326	KIAA0895	23366	KIAA0895
hsa-miR-326	MIMAT0000756	3502170	http://www.mirdb.org/cgi-bin/target_detail.cgi?targetID=3502170	558	57	http://www.mirdb.org/cgi-bin/mature_mir.cgi?name=hsa-miR-326	CD1C	911	CD1c molecule
hsa-miR-326	MIMAT0000756	3501658	http://www.mirdb.org/cgi-bin/target_detail.cgi?targetID=3501658	559	57	http://www.mirdb.org/cgi-bin/mature_mir.cgi?name=hsa-miR-326	ZNF366	167465	zinc finger protein 366
hsa-miR-326	MIMAT0000756	3501931	http://www.mirdb.org/cgi-bin/target_detail.cgi?targetID=3501931	560	57	http://www.mirdb.org/cgi-bin/mature_mir.cgi?name=hsa-miR-326	GID4	79018	GID complex subunit 4 homolog
hsa-miR-326	MIMAT0000756	3501655	http://www.mirdb.org/cgi-bin/target_detail.cgi?targetID=3501655	561	57	http://www.mirdb.org/cgi-bin/mature_mir.cgi?name=hsa-miR-326	FBXL16	146330	F-box and leucine rich repeat protein 16
hsa-miR-326	MIMAT0000756	3501661	http://www.mirdb.org/cgi-bin/target_detail.cgi?targetID=3501661	562	57	http://www.mirdb.org/cgi-bin/mature_mir.cgi?name=hsa-miR-326	RBM20	282996	RNA binding motif protein 20
hsa-miR-326	MIMAT0000756	3501983	http://www.mirdb.org/cgi-bin/target_detail.cgi?targetID=3501983	563	57	http://www.mirdb.org/cgi-bin/mature_mir.cgi?name=hsa-miR-326	ADGRL1	22859	adhesion G protein-coupled receptor L1
hsa-miR-326	MIMAT0000756	3502322	http://www.mirdb.org/cgi-bin/target_detail.cgi?targetID=3502322	564	57	http://www.mirdb.org/cgi-bin/mature_mir.cgi?name=hsa-miR-326	FHIT	2272	fragile histidine triad
hsa-miR-326	MIMAT0000756	3502238	http://www.mirdb.org/cgi-bin/target_detail.cgi?targetID=3502238	565	57	http://www.mirdb.org/cgi-bin/mature_mir.cgi?name=hsa-miR-326	SNPH	9751	syntaphilin
hsa-miR-326	MIMAT0000756	3502259	http://www.mirdb.org/cgi-bin/target_detail.cgi?targetID=3502259	566	56	http://www.mirdb.org/cgi-bin/mature_mir.cgi?name=hsa-miR-326	THRB	7068	thyroid hormone receptor beta
hsa-miR-326	MIMAT0000756	3502253	http://www.mirdb.org/cgi-bin/target_detail.cgi?targetID=3502253	567	56	http://www.mirdb.org/cgi-bin/mature_mir.cgi?name=hsa-miR-326	SGPL1	8879	sphingosine-1-phosphate lyase 1
hsa-miR-326	MIMAT0000756	3501859	http://www.mirdb.org/cgi-bin/target_detail.cgi?targetID=3501859	568	56	http://www.mirdb.org/cgi-bin/mature_mir.cgi?name=hsa-miR-326	ITGB8	3696	integrin subunit beta 8
hsa-miR-326	MIMAT0000756	3501761	http://www.mirdb.org/cgi-bin/target_detail.cgi?targetID=3501761	569	56	http://www.mirdb.org/cgi-bin/mature_mir.cgi?name=hsa-miR-326	CORO2B	10391	coronin 2B
hsa-miR-326	MIMAT0000756	3501662	http://www.mirdb.org/cgi-bin/target_detail.cgi?targetID=3501662	570	56	http://www.mirdb.org/cgi-bin/mature_mir.cgi?name=hsa-miR-326	SCN2B	6327	sodium voltage-gated channel beta subunit 2
hsa-miR-326	MIMAT0000756	3501893	http://www.mirdb.org/cgi-bin/target_detail.cgi?targetID=3501893	571	56	http://www.mirdb.org/cgi-bin/mature_mir.cgi?name=hsa-miR-326	ANTXR1	84168	ANTXR cell adhesion molecule 1
hsa-miR-326	MIMAT0000756	3502010	http://www.mirdb.org/cgi-bin/target_detail.cgi?targetID=3502010	572	56	http://www.mirdb.org/cgi-bin/mature_mir.cgi?name=hsa-miR-326	NFYC	4802	nuclear transcription factor Y subunit gamma
hsa-miR-326	MIMAT0000756	3502014	http://www.mirdb.org/cgi-bin/target_detail.cgi?targetID=3502014	573	56	http://www.mirdb.org/cgi-bin/mature_mir.cgi?name=hsa-miR-326	SUFU	51684	SUFU negative regulator of hedgehog signaling
hsa-miR-326	MIMAT0000756	3502348	http://www.mirdb.org/cgi-bin/target_detail.cgi?targetID=3502348	574	56	http://www.mirdb.org/cgi-bin/mature_mir.cgi?name=hsa-miR-326	RNGTT	8732	RNA guanylyltransferase and 5'-phosphatase
hsa-miR-326	MIMAT0000756	3501691	http://www.mirdb.org/cgi-bin/target_detail.cgi?targetID=3501691	575	56	http://www.mirdb.org/cgi-bin/mature_mir.cgi?name=hsa-miR-326	ARHGAP6	395	Rho GTPase activating protein 6
hsa-miR-326	MIMAT0000756	3502309	http://www.mirdb.org/cgi-bin/target_detail.cgi?targetID=3502309	576	56	http://www.mirdb.org/cgi-bin/mature_mir.cgi?name=hsa-miR-326	FZD5	7855	frizzled class receptor 5
hsa-miR-326	MIMAT0000756	3501981	http://www.mirdb.org/cgi-bin/target_detail.cgi?targetID=3501981	577	56	http://www.mirdb.org/cgi-bin/mature_mir.cgi?name=hsa-miR-326	CD34	947	CD34 molecule
hsa-miR-326	MIMAT0000756	3502306	http://www.mirdb.org/cgi-bin/target_detail.cgi?targetID=3502306	578	56	http://www.mirdb.org/cgi-bin/mature_mir.cgi?name=hsa-miR-326	LRRC55	219527	leucine rich repeat containing 55
hsa-miR-326	MIMAT0000756	3502298	http://www.mirdb.org/cgi-bin/target_detail.cgi?targetID=3502298	579	56	http://www.mirdb.org/cgi-bin/mature_mir.cgi?name=hsa-miR-326	CERCAM	51148	cerebral endothelial cell adhesion molecule
hsa-miR-326	MIMAT0000756	3501899	http://www.mirdb.org/cgi-bin/target_detail.cgi?targetID=3501899	580	56	http://www.mirdb.org/cgi-bin/mature_mir.cgi?name=hsa-miR-326	PADI2	11240	peptidyl arginine deiminase 2
hsa-miR-326	MIMAT0000756	3501678	http://www.mirdb.org/cgi-bin/target_detail.cgi?targetID=3501678	581	56	http://www.mirdb.org/cgi-bin/mature_mir.cgi?name=hsa-miR-326	SH2D5	400745	SH2 domain containing 5
hsa-miR-326	MIMAT0000756	3501979	http://www.mirdb.org/cgi-bin/target_detail.cgi?targetID=3501979	582	56	http://www.mirdb.org/cgi-bin/mature_mir.cgi?name=hsa-miR-326	SARM1	23098	sterile alpha and TIR motif containing 1
hsa-miR-326	MIMAT0000756	3501898	http://www.mirdb.org/cgi-bin/target_detail.cgi?targetID=3501898	583	56	http://www.mirdb.org/cgi-bin/mature_mir.cgi?name=hsa-miR-326	TRDMT1	1787	tRNA aspartic acid methyltransferase 1
hsa-miR-326	MIMAT0000756	3502048	http://www.mirdb.org/cgi-bin/target_detail.cgi?targetID=3502048	584	56	http://www.mirdb.org/cgi-bin/mature_mir.cgi?name=hsa-miR-326	UNC13A	23025	unc-13 homolog A
hsa-miR-326	MIMAT0000756	3502049	http://www.mirdb.org/cgi-bin/target_detail.cgi?targetID=3502049	585	56	http://www.mirdb.org/cgi-bin/mature_mir.cgi?name=hsa-miR-326	ACTR3B	57180	ARP3 actin related protein 3 homolog B
hsa-miR-326	MIMAT0000756	3501719	http://www.mirdb.org/cgi-bin/target_detail.cgi?targetID=3501719	586	56	http://www.mirdb.org/cgi-bin/mature_mir.cgi?name=hsa-miR-326	AGAP1	116987	ArfGAP with GTPase domain, ankyrin repeat and PH domain 1
hsa-miR-326	MIMAT0000756	3502004	http://www.mirdb.org/cgi-bin/target_detail.cgi?targetID=3502004	587	56	http://www.mirdb.org/cgi-bin/mature_mir.cgi?name=hsa-miR-326	GPR17	2840	G protein-coupled receptor 17
hsa-miR-326	MIMAT0000756	3501837	http://www.mirdb.org/cgi-bin/target_detail.cgi?targetID=3501837	588	56	http://www.mirdb.org/cgi-bin/mature_mir.cgi?name=hsa-miR-326	CCR1	1230	C-C motif chemokine receptor 1
hsa-miR-326	MIMAT0000756	3502087	http://www.mirdb.org/cgi-bin/target_detail.cgi?targetID=3502087	589	56	http://www.mirdb.org/cgi-bin/mature_mir.cgi?name=hsa-miR-326	CCNT1	904	cyclin T1
hsa-miR-326	MIMAT0000756	3502100	http://www.mirdb.org/cgi-bin/target_detail.cgi?targetID=3502100	590	56	http://www.mirdb.org/cgi-bin/mature_mir.cgi?name=hsa-miR-326	TAP2	6891	transporter 2, ATP binding cassette subfamily B member
hsa-miR-326	MIMAT0000756	3502220	http://www.mirdb.org/cgi-bin/target_detail.cgi?targetID=3502220	591	56	http://www.mirdb.org/cgi-bin/mature_mir.cgi?name=hsa-miR-326	AGTRAP	57085	angiotensin II receptor associated protein
hsa-miR-326	MIMAT0000756	3502187	http://www.mirdb.org/cgi-bin/target_detail.cgi?targetID=3502187	592	56	http://www.mirdb.org/cgi-bin/mature_mir.cgi?name=hsa-miR-326	DPYD	1806	dihydropyrimidine dehydrogenase
hsa-miR-326	MIMAT0000756	3502114	http://www.mirdb.org/cgi-bin/target_detail.cgi?targetID=3502114	593	56	http://www.mirdb.org/cgi-bin/mature_mir.cgi?name=hsa-miR-326	LASP1	3927	LIM and SH3 protein 1
hsa-miR-326	MIMAT0000756	3501824	http://www.mirdb.org/cgi-bin/target_detail.cgi?targetID=3501824	594	56	http://www.mirdb.org/cgi-bin/mature_mir.cgi?name=hsa-miR-326	XPO7	23039	exportin 7
hsa-miR-326	MIMAT0000756	3501763	http://www.mirdb.org/cgi-bin/target_detail.cgi?targetID=3501763	595	56	http://www.mirdb.org/cgi-bin/mature_mir.cgi?name=hsa-miR-326	STRADA	92335	STE20 related adaptor alpha
hsa-miR-326	MIMAT0000756	3502237	http://www.mirdb.org/cgi-bin/target_detail.cgi?targetID=3502237	596	56	http://www.mirdb.org/cgi-bin/mature_mir.cgi?name=hsa-miR-326	SLC9A3	6550	solute carrier family 9 member A3
hsa-miR-326	MIMAT0000756	3502140	http://www.mirdb.org/cgi-bin/target_detail.cgi?targetID=3502140	597	56	http://www.mirdb.org/cgi-bin/mature_mir.cgi?name=hsa-miR-326	CNNM1	26507	cyclin and CBS domain divalent metal cation transport mediator 1
hsa-miR-326	MIMAT0000756	3502146	http://www.mirdb.org/cgi-bin/target_detail.cgi?targetID=3502146	598	56	http://www.mirdb.org/cgi-bin/mature_mir.cgi?name=hsa-miR-326	GFRA1	2674	GDNF family receptor alpha 1
hsa-miR-326	MIMAT0000756	3501813	http://www.mirdb.org/cgi-bin/target_detail.cgi?targetID=3501813	599	55	http://www.mirdb.org/cgi-bin/mature_mir.cgi?name=hsa-miR-326	RHOT1	55288	ras homolog family member T1
hsa-miR-326	MIMAT0000756	3502128	http://www.mirdb.org/cgi-bin/target_detail.cgi?targetID=3502128	600	55	http://www.mirdb.org/cgi-bin/mature_mir.cgi?name=hsa-miR-326	ENKD1	84080	enkurin domain containing 1
hsa-miR-326	MIMAT0000756	3501968	http://www.mirdb.org/cgi-bin/target_detail.cgi?targetID=3501968	601	55	http://www.mirdb.org/cgi-bin/mature_mir.cgi?name=hsa-miR-326	ZFP1	162239	ZFP1 zinc finger protein
hsa-miR-326	MIMAT0000756	3501742	http://www.mirdb.org/cgi-bin/target_detail.cgi?targetID=3501742	602	55	http://www.mirdb.org/cgi-bin/mature_mir.cgi?name=hsa-miR-326	ABCA3	21	ATP binding cassette subfamily A member 3
hsa-miR-326	MIMAT0000756	3502281	http://www.mirdb.org/cgi-bin/target_detail.cgi?targetID=3502281	603	55	http://www.mirdb.org/cgi-bin/mature_mir.cgi?name=hsa-miR-326	ILDR2	387597	immunoglobulin like domain containing receptor 2
hsa-miR-326	MIMAT0000756	3502289	http://www.mirdb.org/cgi-bin/target_detail.cgi?targetID=3502289	604	55	http://www.mirdb.org/cgi-bin/mature_mir.cgi?name=hsa-miR-326	NOVA2	4858	NOVA alternative splicing regulator 2
hsa-miR-326	MIMAT0000756	3502305	http://www.mirdb.org/cgi-bin/target_detail.cgi?targetID=3502305	605	55	http://www.mirdb.org/cgi-bin/mature_mir.cgi?name=hsa-miR-326	BTN2A1	11120	butyrophilin subfamily 2 member A1
hsa-miR-326	MIMAT0000756	3501676	http://www.mirdb.org/cgi-bin/target_detail.cgi?targetID=3501676	606	55	http://www.mirdb.org/cgi-bin/mature_mir.cgi?name=hsa-miR-326	CCL26	10344	C-C motif chemokine ligand 26
hsa-miR-326	MIMAT0000756	3502039	http://www.mirdb.org/cgi-bin/target_detail.cgi?targetID=3502039	607	55	http://www.mirdb.org/cgi-bin/mature_mir.cgi?name=hsa-miR-326	BNC2	54796	basonuclin 2
hsa-miR-326	MIMAT0000756	3502035	http://www.mirdb.org/cgi-bin/target_detail.cgi?targetID=3502035	608	55	http://www.mirdb.org/cgi-bin/mature_mir.cgi?name=hsa-miR-326	FAM120C	54954	family with sequence similarity 120C
hsa-miR-326	MIMAT0000756	3502052	http://www.mirdb.org/cgi-bin/target_detail.cgi?targetID=3502052	609	55	http://www.mirdb.org/cgi-bin/mature_mir.cgi?name=hsa-miR-326	GLI2	2736	GLI family zinc finger 2
hsa-miR-326	MIMAT0000756	3502196	http://www.mirdb.org/cgi-bin/target_detail.cgi?targetID=3502196	610	55	http://www.mirdb.org/cgi-bin/mature_mir.cgi?name=hsa-miR-326	ENTPD5	957	ectonucleoside triphosphate diphosphohydrolase 5
hsa-miR-326	MIMAT0000756	3501989	http://www.mirdb.org/cgi-bin/target_detail.cgi?targetID=3501989	611	55	http://www.mirdb.org/cgi-bin/mature_mir.cgi?name=hsa-miR-326	NR5A2	2494	nuclear receptor subfamily 5 group A member 2
hsa-miR-326	MIMAT0000756	3502394	http://www.mirdb.org/cgi-bin/target_detail.cgi?targetID=3502394	612	55	http://www.mirdb.org/cgi-bin/mature_mir.cgi?name=hsa-miR-326	ZNHIT3	9326	zinc finger HIT-type containing 3
hsa-miR-326	MIMAT0000756	3501882	http://www.mirdb.org/cgi-bin/target_detail.cgi?targetID=3501882	613	55	http://www.mirdb.org/cgi-bin/mature_mir.cgi?name=hsa-miR-326	FGF18	8817	fibroblast growth factor 18
hsa-miR-326	MIMAT0000756	3502216	http://www.mirdb.org/cgi-bin/target_detail.cgi?targetID=3502216	614	55	http://www.mirdb.org/cgi-bin/mature_mir.cgi?name=hsa-miR-326	SCNN1B	6338	sodium channel epithelial 1 beta subunit
hsa-miR-326	MIMAT0000756	3502230	http://www.mirdb.org/cgi-bin/target_detail.cgi?targetID=3502230	615	55	http://www.mirdb.org/cgi-bin/mature_mir.cgi?name=hsa-miR-326	SMO	6608	smoothened, frizzled class receptor
hsa-miR-326	MIMAT0000756	3502147	http://www.mirdb.org/cgi-bin/target_detail.cgi?targetID=3502147	616	55	http://www.mirdb.org/cgi-bin/mature_mir.cgi?name=hsa-miR-326	NDE1	54820	nudE neurodevelopment protein 1
hsa-miR-326	MIMAT0000756	3502358	http://www.mirdb.org/cgi-bin/target_detail.cgi?targetID=3502358	617	54	http://www.mirdb.org/cgi-bin/mature_mir.cgi?name=hsa-miR-326	RBFOX2	23543	RNA binding fox-1 homolog 2
hsa-miR-326	MIMAT0000756	3501722	http://www.mirdb.org/cgi-bin/target_detail.cgi?targetID=3501722	618	54	http://www.mirdb.org/cgi-bin/mature_mir.cgi?name=hsa-miR-326	RNF112	7732	ring finger protein 112
hsa-miR-326	MIMAT0000756	3501680	http://www.mirdb.org/cgi-bin/target_detail.cgi?targetID=3501680	619	54	http://www.mirdb.org/cgi-bin/mature_mir.cgi?name=hsa-miR-326	VAPB	9217	VAMP associated protein B and C
hsa-miR-326	MIMAT0000756	3501915	http://www.mirdb.org/cgi-bin/target_detail.cgi?targetID=3501915	620	54	http://www.mirdb.org/cgi-bin/mature_mir.cgi?name=hsa-miR-326	KAT6A	7994	lysine acetyltransferase 6A
hsa-miR-326	MIMAT0000756	3501848	http://www.mirdb.org/cgi-bin/target_detail.cgi?targetID=3501848	621	54	http://www.mirdb.org/cgi-bin/mature_mir.cgi?name=hsa-miR-326	CSF2RA	1438	colony stimulating factor 2 receptor alpha subunit
hsa-miR-326	MIMAT0000756	3501791	http://www.mirdb.org/cgi-bin/target_detail.cgi?targetID=3501791	622	54	http://www.mirdb.org/cgi-bin/mature_mir.cgi?name=hsa-miR-326	PRAMEF12	390999	PRAME family member 12
hsa-miR-326	MIMAT0000756	3502106	http://www.mirdb.org/cgi-bin/target_detail.cgi?targetID=3502106	623	54	http://www.mirdb.org/cgi-bin/mature_mir.cgi?name=hsa-miR-326	PPP3R2	5535	protein phosphatase 3 regulatory subunit B, beta
hsa-miR-326	MIMAT0000756	3501987	http://www.mirdb.org/cgi-bin/target_detail.cgi?targetID=3501987	624	54	http://www.mirdb.org/cgi-bin/mature_mir.cgi?name=hsa-miR-326	PPM1F	9647	protein phosphatase, Mg2+/Mn2+ dependent 1F
hsa-miR-326	MIMAT0000756	3501692	http://www.mirdb.org/cgi-bin/target_detail.cgi?targetID=3501692	625	54	http://www.mirdb.org/cgi-bin/mature_mir.cgi?name=hsa-miR-326	C1orf109	54955	chromosome 1 open reading frame 109
hsa-miR-326	MIMAT0000756	3502303	http://www.mirdb.org/cgi-bin/target_detail.cgi?targetID=3502303	626	54	http://www.mirdb.org/cgi-bin/mature_mir.cgi?name=hsa-miR-326	MYO1D	4642	myosin ID
hsa-miR-326	MIMAT0000756	3501913	http://www.mirdb.org/cgi-bin/target_detail.cgi?targetID=3501913	627	54	http://www.mirdb.org/cgi-bin/mature_mir.cgi?name=hsa-miR-326	DCLK2	166614	doublecortin like kinase 2
hsa-miR-326	MIMAT0000756	3501834	http://www.mirdb.org/cgi-bin/target_detail.cgi?targetID=3501834	628	54	http://www.mirdb.org/cgi-bin/mature_mir.cgi?name=hsa-miR-326	TRPV6	55503	transient receptor potential cation channel subfamily V member 6
hsa-miR-326	MIMAT0000756	3502028	http://www.mirdb.org/cgi-bin/target_detail.cgi?targetID=3502028	629	54	http://www.mirdb.org/cgi-bin/mature_mir.cgi?name=hsa-miR-326	ZXDB	158586	zinc finger X-linked duplicated B
hsa-miR-326	MIMAT0000756	3502163	http://www.mirdb.org/cgi-bin/target_detail.cgi?targetID=3502163	630	54	http://www.mirdb.org/cgi-bin/mature_mir.cgi?name=hsa-miR-326	MRFAP1	93621	Morf4 family associated protein 1
hsa-miR-326	MIMAT0000756	3502199	http://www.mirdb.org/cgi-bin/target_detail.cgi?targetID=3502199	631	54	http://www.mirdb.org/cgi-bin/mature_mir.cgi?name=hsa-miR-326	DOK1	1796	docking protein 1
hsa-miR-326	MIMAT0000756	3501756	http://www.mirdb.org/cgi-bin/target_detail.cgi?targetID=3501756	632	54	http://www.mirdb.org/cgi-bin/mature_mir.cgi?name=hsa-miR-326	HTR4	3360	5-hydroxytryptamine receptor 4
hsa-miR-326	MIMAT0000756	3501846	http://www.mirdb.org/cgi-bin/target_detail.cgi?targetID=3501846	633	54	http://www.mirdb.org/cgi-bin/mature_mir.cgi?name=hsa-miR-326	DGKG	1608	diacylglycerol kinase gamma
hsa-miR-326	MIMAT0000756	3502203	http://www.mirdb.org/cgi-bin/target_detail.cgi?targetID=3502203	634	54	http://www.mirdb.org/cgi-bin/mature_mir.cgi?name=hsa-miR-326	KLHL6	89857	kelch like family member 6
hsa-miR-326	MIMAT0000756	3502198	http://www.mirdb.org/cgi-bin/target_detail.cgi?targetID=3502198	635	54	http://www.mirdb.org/cgi-bin/mature_mir.cgi?name=hsa-miR-326	COL4A4	1286	collagen type IV alpha 4 chain
hsa-miR-326	MIMAT0000756	3502293	http://www.mirdb.org/cgi-bin/target_detail.cgi?targetID=3502293	636	54	http://www.mirdb.org/cgi-bin/mature_mir.cgi?name=hsa-miR-326	PI4K2A	55361	phosphatidylinositol 4-kinase type 2 alpha
hsa-miR-326	MIMAT0000756	3502374	http://www.mirdb.org/cgi-bin/target_detail.cgi?targetID=3502374	637	54	http://www.mirdb.org/cgi-bin/mature_mir.cgi?name=hsa-miR-326	ZHX3	23051	zinc fingers and homeoboxes 3
hsa-miR-326	MIMAT0000756	3501917	http://www.mirdb.org/cgi-bin/target_detail.cgi?targetID=3501917	638	54	http://www.mirdb.org/cgi-bin/mature_mir.cgi?name=hsa-miR-326	CLCNKB	1188	chloride voltage-gated channel Kb
hsa-miR-326	MIMAT0000756	3502251	http://www.mirdb.org/cgi-bin/target_detail.cgi?targetID=3502251	639	54	http://www.mirdb.org/cgi-bin/mature_mir.cgi?name=hsa-miR-326	TPMT	7172	thiopurine S-methyltransferase
hsa-miR-326	MIMAT0000756	3502051	http://www.mirdb.org/cgi-bin/target_detail.cgi?targetID=3502051	640	54	http://www.mirdb.org/cgi-bin/mature_mir.cgi?name=hsa-miR-326	ELFN2	114794	extracellular leucine rich repeat and fibronectin type III domain containing 2
hsa-miR-326	MIMAT0000756	3502117	http://www.mirdb.org/cgi-bin/target_detail.cgi?targetID=3502117	641	54	http://www.mirdb.org/cgi-bin/mature_mir.cgi?name=hsa-miR-326	RPTN	126638	repetin
hsa-miR-326	MIMAT0000756	3501936	http://www.mirdb.org/cgi-bin/target_detail.cgi?targetID=3501936	642	54	http://www.mirdb.org/cgi-bin/mature_mir.cgi?name=hsa-miR-326	VPS45	11311	vacuolar protein sorting 45 homolog
hsa-miR-326	MIMAT0000756	3501827	http://www.mirdb.org/cgi-bin/target_detail.cgi?targetID=3501827	643	54	http://www.mirdb.org/cgi-bin/mature_mir.cgi?name=hsa-miR-326	SLC7A14	57709	solute carrier family 7 member 14
hsa-miR-326	MIMAT0000756	3502272	http://www.mirdb.org/cgi-bin/target_detail.cgi?targetID=3502272	644	54	http://www.mirdb.org/cgi-bin/mature_mir.cgi?name=hsa-miR-326	CAMK2A	815	calcium/calmodulin dependent protein kinase II alpha
hsa-miR-326	MIMAT0000756	3501696	http://www.mirdb.org/cgi-bin/target_detail.cgi?targetID=3501696	645	54	http://www.mirdb.org/cgi-bin/mature_mir.cgi?name=hsa-miR-326	CCDC97	90324	coiled-coil domain containing 97
hsa-miR-326	MIMAT0000756	3502384	http://www.mirdb.org/cgi-bin/target_detail.cgi?targetID=3502384	646	54	http://www.mirdb.org/cgi-bin/mature_mir.cgi?name=hsa-miR-326	KMT2A	4297	lysine methyltransferase 2A
hsa-miR-326	MIMAT0000756	3501839	http://www.mirdb.org/cgi-bin/target_detail.cgi?targetID=3501839	647	54	http://www.mirdb.org/cgi-bin/mature_mir.cgi?name=hsa-miR-326	PDE12	201626	phosphodiesterase 12
hsa-miR-326	MIMAT0000756	3502378	http://www.mirdb.org/cgi-bin/target_detail.cgi?targetID=3502378	648	54	http://www.mirdb.org/cgi-bin/mature_mir.cgi?name=hsa-miR-326	DAD1	1603	defender against cell death 1
hsa-miR-326	MIMAT0000756	3502287	http://www.mirdb.org/cgi-bin/target_detail.cgi?targetID=3502287	649	54	http://www.mirdb.org/cgi-bin/mature_mir.cgi?name=hsa-miR-326	SULF1	23213	sulfatase 1
hsa-miR-326	MIMAT0000756	3501974	http://www.mirdb.org/cgi-bin/target_detail.cgi?targetID=3501974	650	54	http://www.mirdb.org/cgi-bin/mature_mir.cgi?name=hsa-miR-326	TVP23B	51030	trans-golgi network vesicle protein 23 homolog B
hsa-miR-326	MIMAT0000756	3502053	http://www.mirdb.org/cgi-bin/target_detail.cgi?targetID=3502053	651	54	http://www.mirdb.org/cgi-bin/mature_mir.cgi?name=hsa-miR-326	CALCA	796	calcitonin related polypeptide alpha
hsa-miR-326	MIMAT0000756	3501929	http://www.mirdb.org/cgi-bin/target_detail.cgi?targetID=3501929	652	53	http://www.mirdb.org/cgi-bin/mature_mir.cgi?name=hsa-miR-326	EFCC1	79825	EF-hand and coiled-coil domain containing 1
hsa-miR-326	MIMAT0000756	3501799	http://www.mirdb.org/cgi-bin/target_detail.cgi?targetID=3501799	653	53	http://www.mirdb.org/cgi-bin/mature_mir.cgi?name=hsa-miR-326	SLC4A8	9498	solute carrier family 4 member 8
hsa-miR-326	MIMAT0000756	3502344	http://www.mirdb.org/cgi-bin/target_detail.cgi?targetID=3502344	654	53	http://www.mirdb.org/cgi-bin/mature_mir.cgi?name=hsa-miR-326	RAB21	23011	RAB21, member RAS oncogene family
hsa-miR-326	MIMAT0000756	3502074	http://www.mirdb.org/cgi-bin/target_detail.cgi?targetID=3502074	655	53	http://www.mirdb.org/cgi-bin/mature_mir.cgi?name=hsa-miR-326	ANKRD33B	651746	ankyrin repeat domain 33B
hsa-miR-326	MIMAT0000756	3502410	http://www.mirdb.org/cgi-bin/target_detail.cgi?targetID=3502410	656	53	http://www.mirdb.org/cgi-bin/mature_mir.cgi?name=hsa-miR-326	DSG2	1829	desmoglein 2
hsa-miR-326	MIMAT0000756	3501710	http://www.mirdb.org/cgi-bin/target_detail.cgi?targetID=3501710	657	53	http://www.mirdb.org/cgi-bin/mature_mir.cgi?name=hsa-miR-326	TMEM127	55654	transmembrane protein 127
hsa-miR-326	MIMAT0000756	3502333	http://www.mirdb.org/cgi-bin/target_detail.cgi?targetID=3502333	658	53	http://www.mirdb.org/cgi-bin/mature_mir.cgi?name=hsa-miR-326	TMED3	23423	transmembrane p24 trafficking protein 3
hsa-miR-326	MIMAT0000756	3501704	http://www.mirdb.org/cgi-bin/target_detail.cgi?targetID=3501704	659	53	http://www.mirdb.org/cgi-bin/mature_mir.cgi?name=hsa-miR-326	PATE4	399968	prostate and testis expressed 4
hsa-miR-326	MIMAT0000756	3502111	http://www.mirdb.org/cgi-bin/target_detail.cgi?targetID=3502111	660	53	http://www.mirdb.org/cgi-bin/mature_mir.cgi?name=hsa-miR-326	RALGAPB	57148	Ral GTPase activating protein non-catalytic beta subunit
hsa-miR-326	MIMAT0000756	3502353	http://www.mirdb.org/cgi-bin/target_detail.cgi?targetID=3502353	661	53	http://www.mirdb.org/cgi-bin/mature_mir.cgi?name=hsa-miR-326	ABCC5	10057	ATP binding cassette subfamily C member 5
hsa-miR-326	MIMAT0000756	3502234	http://www.mirdb.org/cgi-bin/target_detail.cgi?targetID=3502234	662	53	http://www.mirdb.org/cgi-bin/mature_mir.cgi?name=hsa-miR-326	AMOT	154796	angiomotin
hsa-miR-326	MIMAT0000756	3502188	http://www.mirdb.org/cgi-bin/target_detail.cgi?targetID=3502188	663	53	http://www.mirdb.org/cgi-bin/mature_mir.cgi?name=hsa-miR-326	SMYD5	10322	SMYD family member 5
hsa-miR-326	MIMAT0000756	3502105	http://www.mirdb.org/cgi-bin/target_detail.cgi?targetID=3502105	664	53	http://www.mirdb.org/cgi-bin/mature_mir.cgi?name=hsa-miR-326	ZNF704	619279	zinc finger protein 704
hsa-miR-326	MIMAT0000756	3502059	http://www.mirdb.org/cgi-bin/target_detail.cgi?targetID=3502059	665	53	http://www.mirdb.org/cgi-bin/mature_mir.cgi?name=hsa-miR-326	FRAS1	80144	Fraser extracellular matrix complex subunit 1
hsa-miR-326	MIMAT0000756	3501726	http://www.mirdb.org/cgi-bin/target_detail.cgi?targetID=3501726	666	53	http://www.mirdb.org/cgi-bin/mature_mir.cgi?name=hsa-miR-326	HPCA	3208	hippocalcin
hsa-miR-326	MIMAT0000756	3501731	http://www.mirdb.org/cgi-bin/target_detail.cgi?targetID=3501731	667	53	http://www.mirdb.org/cgi-bin/mature_mir.cgi?name=hsa-miR-326	ADARB2	105	adenosine deaminase, RNA specific B2 (inactive)
hsa-miR-326	MIMAT0000756	3502229	http://www.mirdb.org/cgi-bin/target_detail.cgi?targetID=3502229	668	53	http://www.mirdb.org/cgi-bin/mature_mir.cgi?name=hsa-miR-326	ZSWIM1	90204	zinc finger SWIM-type containing 1
hsa-miR-326	MIMAT0000756	3501779	http://www.mirdb.org/cgi-bin/target_detail.cgi?targetID=3501779	669	53	http://www.mirdb.org/cgi-bin/mature_mir.cgi?name=hsa-miR-326	RASSF4	83937	Ras association domain family member 4
hsa-miR-326	MIMAT0000756	3501869	http://www.mirdb.org/cgi-bin/target_detail.cgi?targetID=3501869	670	53	http://www.mirdb.org/cgi-bin/mature_mir.cgi?name=hsa-miR-326	VGLL4	9686	vestigial like family member 4
hsa-miR-326	MIMAT0000756	3502040	http://www.mirdb.org/cgi-bin/target_detail.cgi?targetID=3502040	671	53	http://www.mirdb.org/cgi-bin/mature_mir.cgi?name=hsa-miR-326	EIF4E2	9470	eukaryotic translation initiation factor 4E family member 2
hsa-miR-326	MIMAT0000756	3502121	http://www.mirdb.org/cgi-bin/target_detail.cgi?targetID=3502121	672	53	http://www.mirdb.org/cgi-bin/mature_mir.cgi?name=hsa-miR-326	NCR3LG1	374383	natural killer cell cytotoxicity receptor 3 ligand 1
hsa-miR-326	MIMAT0000756	3501685	http://www.mirdb.org/cgi-bin/target_detail.cgi?targetID=3501685	673	53	http://www.mirdb.org/cgi-bin/mature_mir.cgi?name=hsa-miR-326	ZDHHC21	340481	zinc finger DHHC-type containing 21
hsa-miR-326	MIMAT0000756	3502153	http://www.mirdb.org/cgi-bin/target_detail.cgi?targetID=3502153	674	53	http://www.mirdb.org/cgi-bin/mature_mir.cgi?name=hsa-miR-326	PIAS4	51588	protein inhibitor of activated STAT 4
hsa-miR-326	MIMAT0000756	3502317	http://www.mirdb.org/cgi-bin/target_detail.cgi?targetID=3502317	675	53	http://www.mirdb.org/cgi-bin/mature_mir.cgi?name=hsa-miR-326	NR2C2	7182	nuclear receptor subfamily 2 group C member 2
hsa-miR-326	MIMAT0000756	3501942	http://www.mirdb.org/cgi-bin/target_detail.cgi?targetID=3501942	676	53	http://www.mirdb.org/cgi-bin/mature_mir.cgi?name=hsa-miR-326	TGFB1	7040	transforming growth factor beta 1
hsa-miR-326	MIMAT0000756	3502101	http://www.mirdb.org/cgi-bin/target_detail.cgi?targetID=3502101	677	53	http://www.mirdb.org/cgi-bin/mature_mir.cgi?name=hsa-miR-326	BRD4	23476	bromodomain containing 4
hsa-miR-326	MIMAT0000756	3501956	http://www.mirdb.org/cgi-bin/target_detail.cgi?targetID=3501956	678	53	http://www.mirdb.org/cgi-bin/mature_mir.cgi?name=hsa-miR-326	CBFA2T2	9139	CBFA2/RUNX1 translocation partner 2
hsa-miR-326	MIMAT0000756	3502136	http://www.mirdb.org/cgi-bin/target_detail.cgi?targetID=3502136	679	53	http://www.mirdb.org/cgi-bin/mature_mir.cgi?name=hsa-miR-326	ATP2B2	491	ATPase plasma membrane Ca2+ transporting 2
hsa-miR-326	MIMAT0000756	3501945	http://www.mirdb.org/cgi-bin/target_detail.cgi?targetID=3501945	680	53	http://www.mirdb.org/cgi-bin/mature_mir.cgi?name=hsa-miR-326	ITGA8	8516	integrin subunit alpha 8
hsa-miR-326	MIMAT0000756	3502409	http://www.mirdb.org/cgi-bin/target_detail.cgi?targetID=3502409	681	52	http://www.mirdb.org/cgi-bin/mature_mir.cgi?name=hsa-miR-326	CLIC5	53405	chloride intracellular channel 5
hsa-miR-326	MIMAT0000756	3502397	http://www.mirdb.org/cgi-bin/target_detail.cgi?targetID=3502397	682	52	http://www.mirdb.org/cgi-bin/mature_mir.cgi?name=hsa-miR-326	KDELR1	10945	KDEL endoplasmic reticulum protein retention receptor 1
hsa-miR-326	MIMAT0000756	3501973	http://www.mirdb.org/cgi-bin/target_detail.cgi?targetID=3501973	683	52	http://www.mirdb.org/cgi-bin/mature_mir.cgi?name=hsa-miR-326	IGF1R	3480	insulin like growth factor 1 receptor
hsa-miR-326	MIMAT0000756	3501978	http://www.mirdb.org/cgi-bin/target_detail.cgi?targetID=3501978	684	52	http://www.mirdb.org/cgi-bin/mature_mir.cgi?name=hsa-miR-326	ITGA7	3679	integrin subunit alpha 7
hsa-miR-326	MIMAT0000756	3501811	http://www.mirdb.org/cgi-bin/target_detail.cgi?targetID=3501811	685	52	http://www.mirdb.org/cgi-bin/mature_mir.cgi?name=hsa-miR-326	GRIN2A	2903	glutamate ionotropic receptor NMDA type subunit 2A
hsa-miR-326	MIMAT0000756	3501957	http://www.mirdb.org/cgi-bin/target_detail.cgi?targetID=3501957	686	52	http://www.mirdb.org/cgi-bin/mature_mir.cgi?name=hsa-miR-326	DYSF	8291	dysferlin
hsa-miR-326	MIMAT0000756	3502175	http://www.mirdb.org/cgi-bin/target_detail.cgi?targetID=3502175	687	52	http://www.mirdb.org/cgi-bin/mature_mir.cgi?name=hsa-miR-326	ANGEL1	23357	angel homolog 1
hsa-miR-326	MIMAT0000756	3502364	http://www.mirdb.org/cgi-bin/target_detail.cgi?targetID=3502364	688	52	http://www.mirdb.org/cgi-bin/mature_mir.cgi?name=hsa-miR-326	RTL8A	26071	retrotransposon Gag like 8A
hsa-miR-326	MIMAT0000756	3502165	http://www.mirdb.org/cgi-bin/target_detail.cgi?targetID=3502165	689	52	http://www.mirdb.org/cgi-bin/mature_mir.cgi?name=hsa-miR-326	NXPH3	11248	neurexophilin 3
hsa-miR-326	MIMAT0000756	3502167	http://www.mirdb.org/cgi-bin/target_detail.cgi?targetID=3502167	690	52	http://www.mirdb.org/cgi-bin/mature_mir.cgi?name=hsa-miR-326	GCNT2	2651	glucosaminyl (N-acetyl) transferase 2 (I blood group)
hsa-miR-326	MIMAT0000756	3502336	http://www.mirdb.org/cgi-bin/target_detail.cgi?targetID=3502336	691	52	http://www.mirdb.org/cgi-bin/mature_mir.cgi?name=hsa-miR-326	PRDM16	63976	PR/SET domain 16
hsa-miR-326	MIMAT0000756	3501850	http://www.mirdb.org/cgi-bin/target_detail.cgi?targetID=3501850	692	52	http://www.mirdb.org/cgi-bin/mature_mir.cgi?name=hsa-miR-326	ING5	84289	inhibitor of growth family member 5
hsa-miR-326	MIMAT0000756	3502024	http://www.mirdb.org/cgi-bin/target_detail.cgi?targetID=3502024	693	52	http://www.mirdb.org/cgi-bin/mature_mir.cgi?name=hsa-miR-326	FCAMR	83953	Fc fragment of IgA and IgM receptor
hsa-miR-326	MIMAT0000756	3501864	http://www.mirdb.org/cgi-bin/target_detail.cgi?targetID=3501864	694	52	http://www.mirdb.org/cgi-bin/mature_mir.cgi?name=hsa-miR-326	ASB6	140459	ankyrin repeat and SOCS box containing 6
hsa-miR-326	MIMAT0000756	3501905	http://www.mirdb.org/cgi-bin/target_detail.cgi?targetID=3501905	695	52	http://www.mirdb.org/cgi-bin/mature_mir.cgi?name=hsa-miR-326	WASHC2A	387680	WASH complex subunit 2A
hsa-miR-326	MIMAT0000756	3502301	http://www.mirdb.org/cgi-bin/target_detail.cgi?targetID=3502301	696	52	http://www.mirdb.org/cgi-bin/mature_mir.cgi?name=hsa-miR-326	CRHR1	1394	corticotropin releasing hormone receptor 1
hsa-miR-326	MIMAT0000756	3501894	http://www.mirdb.org/cgi-bin/target_detail.cgi?targetID=3501894	697	52	http://www.mirdb.org/cgi-bin/mature_mir.cgi?name=hsa-miR-326	SYNDIG1L	646658	synapse differentiation inducing 1 like
hsa-miR-326	MIMAT0000756	3501900	http://www.mirdb.org/cgi-bin/target_detail.cgi?targetID=3501900	698	52	http://www.mirdb.org/cgi-bin/mature_mir.cgi?name=hsa-miR-326	CLSTN1	22883	calsyntenin 1
hsa-miR-326	MIMAT0000756	3502214	http://www.mirdb.org/cgi-bin/target_detail.cgi?targetID=3502214	699	52	http://www.mirdb.org/cgi-bin/mature_mir.cgi?name=hsa-miR-326	BTN2A2	10385	butyrophilin subfamily 2 member A2
hsa-miR-326	MIMAT0000756	3502292	http://www.mirdb.org/cgi-bin/target_detail.cgi?targetID=3502292	700	52	http://www.mirdb.org/cgi-bin/mature_mir.cgi?name=hsa-miR-326	MTHFR	4524	methylenetetrahydrofolate reductase
hsa-miR-326	MIMAT0000756	3502193	http://www.mirdb.org/cgi-bin/target_detail.cgi?targetID=3502193	701	52	http://www.mirdb.org/cgi-bin/mature_mir.cgi?name=hsa-miR-326	TFB1M	51106	transcription factor B1, mitochondrial
hsa-miR-326	MIMAT0000756	3502241	http://www.mirdb.org/cgi-bin/target_detail.cgi?targetID=3502241	702	52	http://www.mirdb.org/cgi-bin/mature_mir.cgi?name=hsa-miR-326	PIK3R5	23533	phosphoinositide-3-kinase regulatory subunit 5
hsa-miR-326	MIMAT0000756	3502339	http://www.mirdb.org/cgi-bin/target_detail.cgi?targetID=3502339	703	52	http://www.mirdb.org/cgi-bin/mature_mir.cgi?name=hsa-miR-326	PHLDB1	23187	pleckstrin homology like domain family B member 1
hsa-miR-326	MIMAT0000756	3501754	http://www.mirdb.org/cgi-bin/target_detail.cgi?targetID=3501754	704	52	http://www.mirdb.org/cgi-bin/mature_mir.cgi?name=hsa-miR-326	RASL12	51285	RAS like family 12
hsa-miR-326	MIMAT0000756	3501771	http://www.mirdb.org/cgi-bin/target_detail.cgi?targetID=3501771	705	52	http://www.mirdb.org/cgi-bin/mature_mir.cgi?name=hsa-miR-326	KIAA0319L	79932	KIAA0319 like
hsa-miR-326	MIMAT0000756	3501852	http://www.mirdb.org/cgi-bin/target_detail.cgi?targetID=3501852	706	52	http://www.mirdb.org/cgi-bin/mature_mir.cgi?name=hsa-miR-326	SMIM10L1	100129361	small integral membrane protein 10 like 1
hsa-miR-326	MIMAT0000756	3501926	http://www.mirdb.org/cgi-bin/target_detail.cgi?targetID=3501926	707	52	http://www.mirdb.org/cgi-bin/mature_mir.cgi?name=hsa-miR-326	SNX27	81609	sorting nexin family member 27
hsa-miR-326	MIMAT0000756	3501851	http://www.mirdb.org/cgi-bin/target_detail.cgi?targetID=3501851	708	51	http://www.mirdb.org/cgi-bin/mature_mir.cgi?name=hsa-miR-326	BHLHE22	27319	basic helix-loop-helix family member e22
hsa-miR-326	MIMAT0000756	3501659	http://www.mirdb.org/cgi-bin/target_detail.cgi?targetID=3501659	709	51	http://www.mirdb.org/cgi-bin/mature_mir.cgi?name=hsa-miR-326	CD3G	917	CD3g molecule
hsa-miR-326	MIMAT0000756	3502382	http://www.mirdb.org/cgi-bin/target_detail.cgi?targetID=3502382	710	51	http://www.mirdb.org/cgi-bin/mature_mir.cgi?name=hsa-miR-326	CNN1	1264	calponin 1
hsa-miR-326	MIMAT0000756	3502396	http://www.mirdb.org/cgi-bin/target_detail.cgi?targetID=3502396	711	51	http://www.mirdb.org/cgi-bin/mature_mir.cgi?name=hsa-miR-326	CD180	4064	CD180 molecule
hsa-miR-326	MIMAT0000756	3501672	http://www.mirdb.org/cgi-bin/target_detail.cgi?targetID=3501672	712	51	http://www.mirdb.org/cgi-bin/mature_mir.cgi?name=hsa-miR-326	DCAF7	10238	DDB1 and CUL4 associated factor 7
hsa-miR-326	MIMAT0000756	3501776	http://www.mirdb.org/cgi-bin/target_detail.cgi?targetID=3501776	713	51	http://www.mirdb.org/cgi-bin/mature_mir.cgi?name=hsa-miR-326	PLEKHH1	57475	pleckstrin homology, MyTH4 and FERM domain containing H1
hsa-miR-326	MIMAT0000756	3501748	http://www.mirdb.org/cgi-bin/target_detail.cgi?targetID=3501748	714	51	http://www.mirdb.org/cgi-bin/mature_mir.cgi?name=hsa-miR-326	HLA-DMA	3108	major histocompatibility complex, class II, DM alpha
hsa-miR-326	MIMAT0000756	3501819	http://www.mirdb.org/cgi-bin/target_detail.cgi?targetID=3501819	715	51	http://www.mirdb.org/cgi-bin/mature_mir.cgi?name=hsa-miR-326	CYREN	78996	cell cycle regulator of NHEJ
hsa-miR-326	MIMAT0000756	3501944	http://www.mirdb.org/cgi-bin/target_detail.cgi?targetID=3501944	716	51	http://www.mirdb.org/cgi-bin/mature_mir.cgi?name=hsa-miR-326	EDA	1896	ectodysplasin A
hsa-miR-326	MIMAT0000756	3501939	http://www.mirdb.org/cgi-bin/target_detail.cgi?targetID=3501939	717	51	http://www.mirdb.org/cgi-bin/mature_mir.cgi?name=hsa-miR-326	HMGXB4	10042	HMG-box containing 4
hsa-miR-326	MIMAT0000756	3501772	http://www.mirdb.org/cgi-bin/target_detail.cgi?targetID=3501772	718	51	http://www.mirdb.org/cgi-bin/mature_mir.cgi?name=hsa-miR-326	ZDHHC3	51304	zinc finger DHHC-type containing 3
hsa-miR-326	MIMAT0000756	3502066	http://www.mirdb.org/cgi-bin/target_detail.cgi?targetID=3502066	719	51	http://www.mirdb.org/cgi-bin/mature_mir.cgi?name=hsa-miR-326	IFNLR1	163702	interferon lambda receptor 1
hsa-miR-326	MIMAT0000756	3502223	http://www.mirdb.org/cgi-bin/target_detail.cgi?targetID=3502223	720	51	http://www.mirdb.org/cgi-bin/mature_mir.cgi?name=hsa-miR-326	P2RY2	5029	purinergic receptor P2Y2
hsa-miR-326	MIMAT0000756	3502212	http://www.mirdb.org/cgi-bin/target_detail.cgi?targetID=3502212	721	51	http://www.mirdb.org/cgi-bin/mature_mir.cgi?name=hsa-miR-326	TUFT1	7286	tuftelin 1
hsa-miR-326	MIMAT0000756	3502376	http://www.mirdb.org/cgi-bin/target_detail.cgi?targetID=3502376	722	51	http://www.mirdb.org/cgi-bin/mature_mir.cgi?name=hsa-miR-326	ITGA3	3675	integrin subunit alpha 3
hsa-miR-326	MIMAT0000756	3501795	http://www.mirdb.org/cgi-bin/target_detail.cgi?targetID=3501795	723	51	http://www.mirdb.org/cgi-bin/mature_mir.cgi?name=hsa-miR-326	LZTS1	11178	leucine zipper tumor suppressor 1
hsa-miR-326	MIMAT0000756	3501674	http://www.mirdb.org/cgi-bin/target_detail.cgi?targetID=3501674	724	51	http://www.mirdb.org/cgi-bin/mature_mir.cgi?name=hsa-miR-326	SND1	27044	staphylococcal nuclease and tudor domain containing 1
hsa-miR-326	MIMAT0000756	3502013	http://www.mirdb.org/cgi-bin/target_detail.cgi?targetID=3502013	725	51	http://www.mirdb.org/cgi-bin/mature_mir.cgi?name=hsa-miR-326	XIRP2	129446	xin actin binding repeat containing 2
hsa-miR-326	MIMAT0000756	3501762	http://www.mirdb.org/cgi-bin/target_detail.cgi?targetID=3501762	726	51	http://www.mirdb.org/cgi-bin/mature_mir.cgi?name=hsa-miR-326	AGRN	375790	agrin
hsa-miR-326	MIMAT0000756	3501845	http://www.mirdb.org/cgi-bin/target_detail.cgi?targetID=3501845	727	51	http://www.mirdb.org/cgi-bin/mature_mir.cgi?name=hsa-miR-326	AWAT2	158835	acyl-CoA wax alcohol acyltransferase 2
hsa-miR-326	MIMAT0000756	3502018	http://www.mirdb.org/cgi-bin/target_detail.cgi?targetID=3502018	728	51	http://www.mirdb.org/cgi-bin/mature_mir.cgi?name=hsa-miR-326	DDT	1652	D-dopachrome tautomerase
hsa-miR-326	MIMAT0000756	3502019	http://www.mirdb.org/cgi-bin/target_detail.cgi?targetID=3502019	729	51	http://www.mirdb.org/cgi-bin/mature_mir.cgi?name=hsa-miR-326	ZFP41	286128	ZFP41 zinc finger protein
hsa-miR-326	MIMAT0000756	3501716	http://www.mirdb.org/cgi-bin/target_detail.cgi?targetID=3501716	730	51	http://www.mirdb.org/cgi-bin/mature_mir.cgi?name=hsa-miR-326	USB1	79650	U6 snRNA biogenesis phosphodiesterase 1
hsa-miR-326	MIMAT0000756	3502162	http://www.mirdb.org/cgi-bin/target_detail.cgi?targetID=3502162	731	51	http://www.mirdb.org/cgi-bin/mature_mir.cgi?name=hsa-miR-326	AKT3	10000	AKT serine/threonine kinase 3
hsa-miR-326	MIMAT0000756	3502373	http://www.mirdb.org/cgi-bin/target_detail.cgi?targetID=3502373	732	51	http://www.mirdb.org/cgi-bin/mature_mir.cgi?name=hsa-miR-326	GRAP	10750	GRB2 related adaptor protein
hsa-miR-326	MIMAT0000756	3502207	http://www.mirdb.org/cgi-bin/target_detail.cgi?targetID=3502207	733	51	http://www.mirdb.org/cgi-bin/mature_mir.cgi?name=hsa-miR-326	C2CD2L	9854	C2CD2 like
hsa-miR-326	MIMAT0000756	3502139	http://www.mirdb.org/cgi-bin/target_detail.cgi?targetID=3502139	734	51	http://www.mirdb.org/cgi-bin/mature_mir.cgi?name=hsa-miR-326	DOCK3	1795	dedicator of cytokinesis 3
hsa-miR-326	MIMAT0000756	3501805	http://www.mirdb.org/cgi-bin/target_detail.cgi?targetID=3501805	735	51	http://www.mirdb.org/cgi-bin/mature_mir.cgi?name=hsa-miR-326	TRPC4AP	26133	transient receptor potential cation channel subfamily C member 4 associated protein
hsa-miR-326	MIMAT0000756	3501820	http://www.mirdb.org/cgi-bin/target_detail.cgi?targetID=3501820	736	50	http://www.mirdb.org/cgi-bin/mature_mir.cgi?name=hsa-miR-326	SLIT2	9353	slit guidance ligand 2
hsa-miR-326	MIMAT0000756	3501699	http://www.mirdb.org/cgi-bin/target_detail.cgi?targetID=3501699	737	50	http://www.mirdb.org/cgi-bin/mature_mir.cgi?name=hsa-miR-326	TRAF6	7189	TNF receptor associated factor 6
hsa-miR-326	MIMAT0000756	3502077	http://www.mirdb.org/cgi-bin/target_detail.cgi?targetID=3502077	738	50	http://www.mirdb.org/cgi-bin/mature_mir.cgi?name=hsa-miR-326	PTPN3	5774	protein tyrosine phosphatase, non-receptor type 3
hsa-miR-326	MIMAT0000756	3501866	http://www.mirdb.org/cgi-bin/target_detail.cgi?targetID=3501866	739	50	http://www.mirdb.org/cgi-bin/mature_mir.cgi?name=hsa-miR-326	FAM53C	51307	family with sequence similarity 53 member C
hsa-miR-326	MIMAT0000756	3502089	http://www.mirdb.org/cgi-bin/target_detail.cgi?targetID=3502089	740	50	http://www.mirdb.org/cgi-bin/mature_mir.cgi?name=hsa-miR-326	LOC389199	389199	uncharacterized LOC389199
hsa-miR-326	MIMAT0000756	3502404	http://www.mirdb.org/cgi-bin/target_detail.cgi?targetID=3502404	741	50	http://www.mirdb.org/cgi-bin/mature_mir.cgi?name=hsa-miR-326	MMP1	4312	matrix metallopeptidase 1
hsa-miR-326	MIMAT0000756	3502061	http://www.mirdb.org/cgi-bin/target_detail.cgi?targetID=3502061	742	50	http://www.mirdb.org/cgi-bin/mature_mir.cgi?name=hsa-miR-326	ADAM33	80332	ADAM metallopeptidase domain 33
hsa-miR-326	MIMAT0000756	3502351	http://www.mirdb.org/cgi-bin/target_detail.cgi?targetID=3502351	743	50	http://www.mirdb.org/cgi-bin/mature_mir.cgi?name=hsa-miR-326	TSFM	10102	Ts translation elongation factor, mitochondrial
hsa-miR-326	MIMAT0000756	3501693	http://www.mirdb.org/cgi-bin/target_detail.cgi?targetID=3501693	744	50	http://www.mirdb.org/cgi-bin/mature_mir.cgi?name=hsa-miR-326	HIC2	23119	HIC ZBTB transcriptional repressor 2
hsa-miR-326	MIMAT0000756	3501916	http://www.mirdb.org/cgi-bin/target_detail.cgi?targetID=3501916	745	50	http://www.mirdb.org/cgi-bin/mature_mir.cgi?name=hsa-miR-326	KLHL30	377007	kelch like family member 30
hsa-miR-326	MIMAT0000756	3502026	http://www.mirdb.org/cgi-bin/target_detail.cgi?targetID=3502026	746	50	http://www.mirdb.org/cgi-bin/mature_mir.cgi?name=hsa-miR-326	ZNF814	730051	zinc finger protein 814
hsa-miR-326	MIMAT0000756	3502164	http://www.mirdb.org/cgi-bin/target_detail.cgi?targetID=3502164	747	50	http://www.mirdb.org/cgi-bin/mature_mir.cgi?name=hsa-miR-326	CSNK2A1	1457	casein kinase 2 alpha 1
hsa-miR-326	MIMAT0000756	3502161	http://www.mirdb.org/cgi-bin/target_detail.cgi?targetID=3502161	748	50	http://www.mirdb.org/cgi-bin/mature_mir.cgi?name=hsa-miR-326	ELFN1	392617	extracellular leucine rich repeat and fibronectin type III domain containing 1
hsa-miR-326	MIMAT0000756	3502370	http://www.mirdb.org/cgi-bin/target_detail.cgi?targetID=3502370	749	50	http://www.mirdb.org/cgi-bin/mature_mir.cgi?name=hsa-miR-326	KIFC2	90990	kinesin family member C2
hsa-miR-326	MIMAT0000756	3502209	http://www.mirdb.org/cgi-bin/target_detail.cgi?targetID=3502209	750	50	http://www.mirdb.org/cgi-bin/mature_mir.cgi?name=hsa-miR-326	ZFP64	55734	ZFP64 zinc finger protein
hsa-miR-326	MIMAT0000756	3501810	http://www.mirdb.org/cgi-bin/target_detail.cgi?targetID=3501810	751	50	http://www.mirdb.org/cgi-bin/mature_mir.cgi?name=hsa-miR-326	FAM163A	148753	family with sequence similarity 163 member A
hsa-miR-326	MIMAT0000756	3501778	http://www.mirdb.org/cgi-bin/target_detail.cgi?targetID=3501778	752	50	http://www.mirdb.org/cgi-bin/mature_mir.cgi?name=hsa-miR-326	IL1B	3553	interleukin 1 beta
hsa-miR-326	MIMAT0000756	3502218	http://www.mirdb.org/cgi-bin/target_detail.cgi?targetID=3502218	753	50	http://www.mirdb.org/cgi-bin/mature_mir.cgi?name=hsa-miR-326	PPP2R5D	5528	protein phosphatase 2 regulatory subunit B'delta
hsa-miR-326	MIMAT0000756	3502279	http://www.mirdb.org/cgi-bin/target_detail.cgi?targetID=3502279	754	50	http://www.mirdb.org/cgi-bin/mature_mir.cgi?name=hsa-miR-326	SLC35F1	222553	solute carrier family 35 member F1
hsa-miR-326	MIMAT0000756	3502124	http://www.mirdb.org/cgi-bin/target_detail.cgi?targetID=3502124	755	50	http://www.mirdb.org/cgi-bin/mature_mir.cgi?name=hsa-miR-326	MTA3	57504	metastasis associated 1 family member 3
hsa-miR-326	MIMAT0000756	3502095	http://www.mirdb.org/cgi-bin/target_detail.cgi?targetID=3502095	756	50	http://www.mirdb.org/cgi-bin/mature_mir.cgi?name=hsa-miR-326	TM9SF1	10548	transmembrane 9 superfamily member 1
hsa-miR-326	MIMAT0000756	3501886	http://www.mirdb.org/cgi-bin/target_detail.cgi?targetID=3501886	757	50	http://www.mirdb.org/cgi-bin/mature_mir.cgi?name=hsa-miR-326	LCE2A	353139	late cornified envelope 2A
hsa-miR-326	MIMAT0000756	3502060	http://www.mirdb.org/cgi-bin/target_detail.cgi?targetID=3502060	758	50	http://www.mirdb.org/cgi-bin/mature_mir.cgi?name=hsa-miR-326	CISD3	284106	CDGSH iron sulfur domain 3
hsa-miR-326	MIMAT0000756	3501798	http://www.mirdb.org/cgi-bin/target_detail.cgi?targetID=3501798	759	50	http://www.mirdb.org/cgi-bin/mature_mir.cgi?name=hsa-miR-326	B3GNT7	93010	UDP-GlcNAc:betaGal beta-1,3-N-acetylglucosaminyltransferase 7
hsa-miR-4454	MIMAT0018976	1137275	http://www.mirdb.org/cgi-bin/target_detail.cgi?targetID=1137275	1	90	http://www.mirdb.org/cgi-bin/mature_mir.cgi?name=hsa-miR-4454	BAG5	9529	BCL2 associated athanogene 5
hsa-miR-4454	MIMAT0018976	1137269	http://www.mirdb.org/cgi-bin/target_detail.cgi?targetID=1137269	2	86	http://www.mirdb.org/cgi-bin/mature_mir.cgi?name=hsa-miR-4454	WDR72	256764	WD repeat domain 72
hsa-miR-4454	MIMAT0018976	1137262	http://www.mirdb.org/cgi-bin/target_detail.cgi?targetID=1137262	3	80	http://www.mirdb.org/cgi-bin/mature_mir.cgi?name=hsa-miR-4454	NUDT21	11051	nudix hydrolase 21
hsa-miR-4454	MIMAT0018976	1137278	http://www.mirdb.org/cgi-bin/target_detail.cgi?targetID=1137278	4	79	http://www.mirdb.org/cgi-bin/mature_mir.cgi?name=hsa-miR-4454	CD99	4267	CD99 molecule (Xg blood group)
hsa-miR-4454	MIMAT0018976	1137274	http://www.mirdb.org/cgi-bin/target_detail.cgi?targetID=1137274	5	79	http://www.mirdb.org/cgi-bin/mature_mir.cgi?name=hsa-miR-4454	LRRC38	126755	leucine rich repeat containing 38
hsa-miR-4454	MIMAT0018976	1137264	http://www.mirdb.org/cgi-bin/target_detail.cgi?targetID=1137264	6	78	http://www.mirdb.org/cgi-bin/mature_mir.cgi?name=hsa-miR-4454	EIF4A2	1974	eukaryotic translation initiation factor 4A2
hsa-miR-4454	MIMAT0018976	1137266	http://www.mirdb.org/cgi-bin/target_detail.cgi?targetID=1137266	7	76	http://www.mirdb.org/cgi-bin/mature_mir.cgi?name=hsa-miR-4454	ABHD2	11057	abhydrolase domain containing 2
hsa-miR-4454	MIMAT0018976	1137279	http://www.mirdb.org/cgi-bin/target_detail.cgi?targetID=1137279	8	71	http://www.mirdb.org/cgi-bin/mature_mir.cgi?name=hsa-miR-4454	TMEM248	55069	transmembrane protein 248
hsa-miR-4454	MIMAT0018976	1137267	http://www.mirdb.org/cgi-bin/target_detail.cgi?targetID=1137267	9	71	http://www.mirdb.org/cgi-bin/mature_mir.cgi?name=hsa-miR-4454	USP20	10868	ubiquitin specific peptidase 20
hsa-miR-4454	MIMAT0018976	1137273	http://www.mirdb.org/cgi-bin/target_detail.cgi?targetID=1137273	10	70	http://www.mirdb.org/cgi-bin/mature_mir.cgi?name=hsa-miR-4454	RBM47	54502	RNA binding motif protein 47
hsa-miR-4454	MIMAT0018976	1137268	http://www.mirdb.org/cgi-bin/target_detail.cgi?targetID=1137268	11	68	http://www.mirdb.org/cgi-bin/mature_mir.cgi?name=hsa-miR-4454	SLC22A11	55867	solute carrier family 22 member 11
hsa-miR-4454	MIMAT0018976	1137265	http://www.mirdb.org/cgi-bin/target_detail.cgi?targetID=1137265	12	65	http://www.mirdb.org/cgi-bin/mature_mir.cgi?name=hsa-miR-4454	DLG5	9231	discs large MAGUK scaffold protein 5
hsa-miR-4454	MIMAT0018976	1137272	http://www.mirdb.org/cgi-bin/target_detail.cgi?targetID=1137272	13	63	http://www.mirdb.org/cgi-bin/mature_mir.cgi?name=hsa-miR-4454	KCNK10	54207	potassium two pore domain channel subfamily K member 10
hsa-miR-4454	MIMAT0018976	1137270	http://www.mirdb.org/cgi-bin/target_detail.cgi?targetID=1137270	14	56	http://www.mirdb.org/cgi-bin/mature_mir.cgi?name=hsa-miR-4454	ABCD1	215	ATP binding cassette subfamily D member 1
hsa-miR-4454	MIMAT0018976	1137276	http://www.mirdb.org/cgi-bin/target_detail.cgi?targetID=1137276	15	55	http://www.mirdb.org/cgi-bin/mature_mir.cgi?name=hsa-miR-4454	CLGN	1047	calmegin
hsa-miR-4454	MIMAT0018976	1137271	http://www.mirdb.org/cgi-bin/target_detail.cgi?targetID=1137271	16	54	http://www.mirdb.org/cgi-bin/mature_mir.cgi?name=hsa-miR-4454	MOCS3	27304	molybdenum cofactor synthesis 3
hsa-miR-4454	MIMAT0018976	1137277	http://www.mirdb.org/cgi-bin/target_detail.cgi?targetID=1137277	17	52	http://www.mirdb.org/cgi-bin/mature_mir.cgi?name=hsa-miR-4454	EIF4E3	317649	eukaryotic translation initiation factor 4E family member 3
hsa-miR-4454	MIMAT0018976	1137263	http://www.mirdb.org/cgi-bin/target_detail.cgi?targetID=1137263	18	51	http://www.mirdb.org/cgi-bin/mature_mir.cgi?name=hsa-miR-4454	NIPSNAP3A	25934	nipsnap homolog 3A
hsa-miR-5591-3p	MIMAT0022302	3507795	http://www.mirdb.org/cgi-bin/target_detail.cgi?targetID=3507795	1	96	http://www.mirdb.org/cgi-bin/mature_mir.cgi?name=hsa-miR-5591-3p	PQLC3	130814	PQ loop repeat containing 3
hsa-miR-5591-3p	MIMAT0022302	3507843	http://www.mirdb.org/cgi-bin/target_detail.cgi?targetID=3507843	2	96	http://www.mirdb.org/cgi-bin/mature_mir.cgi?name=hsa-miR-5591-3p	CPEB3	22849	cytoplasmic polyadenylation element binding protein 3
hsa-miR-5591-3p	MIMAT0022302	3507611	http://www.mirdb.org/cgi-bin/target_detail.cgi?targetID=3507611	3	96	http://www.mirdb.org/cgi-bin/mature_mir.cgi?name=hsa-miR-5591-3p	EPAS1	2034	endothelial PAS domain protein 1
hsa-miR-5591-3p	MIMAT0022302	3507642	http://www.mirdb.org/cgi-bin/target_detail.cgi?targetID=3507642	4	93	http://www.mirdb.org/cgi-bin/mature_mir.cgi?name=hsa-miR-5591-3p	UPF1	5976	UPF1, RNA helicase and ATPase
hsa-miR-5591-3p	MIMAT0022302	3507610	http://www.mirdb.org/cgi-bin/target_detail.cgi?targetID=3507610	5	91	http://www.mirdb.org/cgi-bin/mature_mir.cgi?name=hsa-miR-5591-3p	ME2	4200	malic enzyme 2
hsa-miR-5591-3p	MIMAT0022302	3507721	http://www.mirdb.org/cgi-bin/target_detail.cgi?targetID=3507721	6	91	http://www.mirdb.org/cgi-bin/mature_mir.cgi?name=hsa-miR-5591-3p	SPCS2	9789	signal peptidase complex subunit 2
hsa-miR-5591-3p	MIMAT0022302	3507695	http://www.mirdb.org/cgi-bin/target_detail.cgi?targetID=3507695	7	91	http://www.mirdb.org/cgi-bin/mature_mir.cgi?name=hsa-miR-5591-3p	HIF1A	3091	hypoxia inducible factor 1 subunit alpha
hsa-miR-5591-3p	MIMAT0022302	3507655	http://www.mirdb.org/cgi-bin/target_detail.cgi?targetID=3507655	8	90	http://www.mirdb.org/cgi-bin/mature_mir.cgi?name=hsa-miR-5591-3p	CLEC3A	10143	C-type lectin domain family 3 member A
hsa-miR-5591-3p	MIMAT0022302	3507840	http://www.mirdb.org/cgi-bin/target_detail.cgi?targetID=3507840	9	90	http://www.mirdb.org/cgi-bin/mature_mir.cgi?name=hsa-miR-5591-3p	PCDHB3	56132	protocadherin beta 3
hsa-miR-5591-3p	MIMAT0022302	3507817	http://www.mirdb.org/cgi-bin/target_detail.cgi?targetID=3507817	10	90	http://www.mirdb.org/cgi-bin/mature_mir.cgi?name=hsa-miR-5591-3p	ARHGAP36	158763	Rho GTPase activating protein 36
hsa-miR-5591-3p	MIMAT0022302	3507748	http://www.mirdb.org/cgi-bin/target_detail.cgi?targetID=3507748	11	89	http://www.mirdb.org/cgi-bin/mature_mir.cgi?name=hsa-miR-5591-3p	CLCA2	9635	chloride channel accessory 2
hsa-miR-5591-3p	MIMAT0022302	3507705	http://www.mirdb.org/cgi-bin/target_detail.cgi?targetID=3507705	12	89	http://www.mirdb.org/cgi-bin/mature_mir.cgi?name=hsa-miR-5591-3p	TBC1D22B	55633	TBC1 domain family member 22B
hsa-miR-5591-3p	MIMAT0022302	3507659	http://www.mirdb.org/cgi-bin/target_detail.cgi?targetID=3507659	13	89	http://www.mirdb.org/cgi-bin/mature_mir.cgi?name=hsa-miR-5591-3p	RRP1B	23076	ribosomal RNA processing 1B
hsa-miR-5591-3p	MIMAT0022302	3507657	http://www.mirdb.org/cgi-bin/target_detail.cgi?targetID=3507657	14	88	http://www.mirdb.org/cgi-bin/mature_mir.cgi?name=hsa-miR-5591-3p	HIPK1	204851	homeodomain interacting protein kinase 1
hsa-miR-5591-3p	MIMAT0022302	3507756	http://www.mirdb.org/cgi-bin/target_detail.cgi?targetID=3507756	15	88	http://www.mirdb.org/cgi-bin/mature_mir.cgi?name=hsa-miR-5591-3p	JPH1	56704	junctophilin 1
hsa-miR-5591-3p	MIMAT0022302	3507647	http://www.mirdb.org/cgi-bin/target_detail.cgi?targetID=3507647	16	88	http://www.mirdb.org/cgi-bin/mature_mir.cgi?name=hsa-miR-5591-3p	SBNO1	55206	strawberry notch homolog 1
hsa-miR-5591-3p	MIMAT0022302	3507779	http://www.mirdb.org/cgi-bin/target_detail.cgi?targetID=3507779	17	88	http://www.mirdb.org/cgi-bin/mature_mir.cgi?name=hsa-miR-5591-3p	TGFBRAP1	9392	transforming growth factor beta receptor associated protein 1
hsa-miR-5591-3p	MIMAT0022302	3507847	http://www.mirdb.org/cgi-bin/target_detail.cgi?targetID=3507847	18	88	http://www.mirdb.org/cgi-bin/mature_mir.cgi?name=hsa-miR-5591-3p	VEZF1	7716	vascular endothelial zinc finger 1
hsa-miR-5591-3p	MIMAT0022302	3507752	http://www.mirdb.org/cgi-bin/target_detail.cgi?targetID=3507752	19	88	http://www.mirdb.org/cgi-bin/mature_mir.cgi?name=hsa-miR-5591-3p	ZBTB34	403341	zinc finger and BTB domain containing 34
hsa-miR-5591-3p	MIMAT0022302	3507643	http://www.mirdb.org/cgi-bin/target_detail.cgi?targetID=3507643	20	88	http://www.mirdb.org/cgi-bin/mature_mir.cgi?name=hsa-miR-5591-3p	SYNJ1	8867	synaptojanin 1
hsa-miR-5591-3p	MIMAT0022302	3507644	http://www.mirdb.org/cgi-bin/target_detail.cgi?targetID=3507644	21	87	http://www.mirdb.org/cgi-bin/mature_mir.cgi?name=hsa-miR-5591-3p	CDR2L	30850	cerebellar degeneration related protein 2 like
hsa-miR-5591-3p	MIMAT0022302	3507753	http://www.mirdb.org/cgi-bin/target_detail.cgi?targetID=3507753	22	87	http://www.mirdb.org/cgi-bin/mature_mir.cgi?name=hsa-miR-5591-3p	COL4A1	1282	collagen type IV alpha 1 chain
hsa-miR-5591-3p	MIMAT0022302	3507622	http://www.mirdb.org/cgi-bin/target_detail.cgi?targetID=3507622	23	87	http://www.mirdb.org/cgi-bin/mature_mir.cgi?name=hsa-miR-5591-3p	PJA2	9867	praja ring finger ubiquitin ligase 2
hsa-miR-5591-3p	MIMAT0022302	3507803	http://www.mirdb.org/cgi-bin/target_detail.cgi?targetID=3507803	24	87	http://www.mirdb.org/cgi-bin/mature_mir.cgi?name=hsa-miR-5591-3p	ASTN2	23245	astrotactin 2
hsa-miR-5591-3p	MIMAT0022302	3507734	http://www.mirdb.org/cgi-bin/target_detail.cgi?targetID=3507734	25	87	http://www.mirdb.org/cgi-bin/mature_mir.cgi?name=hsa-miR-5591-3p	RBBP6	5930	RB binding protein 6, ubiquitin ligase
hsa-miR-5591-3p	MIMAT0022302	3507606	http://www.mirdb.org/cgi-bin/target_detail.cgi?targetID=3507606	26	86	http://www.mirdb.org/cgi-bin/mature_mir.cgi?name=hsa-miR-5591-3p	ACTR2	10097	ARP2 actin related protein 2 homolog
hsa-miR-5591-3p	MIMAT0022302	3507650	http://www.mirdb.org/cgi-bin/target_detail.cgi?targetID=3507650	27	86	http://www.mirdb.org/cgi-bin/mature_mir.cgi?name=hsa-miR-5591-3p	IQCK	124152	IQ motif containing K
hsa-miR-5591-3p	MIMAT0022302	3507607	http://www.mirdb.org/cgi-bin/target_detail.cgi?targetID=3507607	28	85	http://www.mirdb.org/cgi-bin/mature_mir.cgi?name=hsa-miR-5591-3p	GCOM1	145781	GRINL1A complex locus 1
hsa-miR-5591-3p	MIMAT0022302	3507764	http://www.mirdb.org/cgi-bin/target_detail.cgi?targetID=3507764	29	85	http://www.mirdb.org/cgi-bin/mature_mir.cgi?name=hsa-miR-5591-3p	XPR1	9213	xenotropic and polytropic retrovirus receptor 1
hsa-miR-5591-3p	MIMAT0022302	3507609	http://www.mirdb.org/cgi-bin/target_detail.cgi?targetID=3507609	30	85	http://www.mirdb.org/cgi-bin/mature_mir.cgi?name=hsa-miR-5591-3p	JPH3	57338	junctophilin 3
hsa-miR-5591-3p	MIMAT0022302	3507661	http://www.mirdb.org/cgi-bin/target_detail.cgi?targetID=3507661	31	85	http://www.mirdb.org/cgi-bin/mature_mir.cgi?name=hsa-miR-5591-3p	POLR2M	81488	RNA polymerase II subunit M
hsa-miR-5591-3p	MIMAT0022302	3507739	http://www.mirdb.org/cgi-bin/target_detail.cgi?targetID=3507739	32	85	http://www.mirdb.org/cgi-bin/mature_mir.cgi?name=hsa-miR-5591-3p	RFX4	5992	regulatory factor X4
hsa-miR-5591-3p	MIMAT0022302	3507825	http://www.mirdb.org/cgi-bin/target_detail.cgi?targetID=3507825	33	85	http://www.mirdb.org/cgi-bin/mature_mir.cgi?name=hsa-miR-5591-3p	CD8A	925	CD8a molecule
hsa-miR-5591-3p	MIMAT0022302	3507786	http://www.mirdb.org/cgi-bin/target_detail.cgi?targetID=3507786	34	85	http://www.mirdb.org/cgi-bin/mature_mir.cgi?name=hsa-miR-5591-3p	USP27X	389856	ubiquitin specific peptidase 27 X-linked
hsa-miR-5591-3p	MIMAT0022302	3507819	http://www.mirdb.org/cgi-bin/target_detail.cgi?targetID=3507819	35	84	http://www.mirdb.org/cgi-bin/mature_mir.cgi?name=hsa-miR-5591-3p	MTMR10	54893	myotubularin related protein 10
hsa-miR-5591-3p	MIMAT0022302	3507625	http://www.mirdb.org/cgi-bin/target_detail.cgi?targetID=3507625	36	84	http://www.mirdb.org/cgi-bin/mature_mir.cgi?name=hsa-miR-5591-3p	ZMAT3	64393	zinc finger matrin-type 3
hsa-miR-5591-3p	MIMAT0022302	3507702	http://www.mirdb.org/cgi-bin/target_detail.cgi?targetID=3507702	37	83	http://www.mirdb.org/cgi-bin/mature_mir.cgi?name=hsa-miR-5591-3p	SIM1	6492	SIM bHLH transcription factor 1
hsa-miR-5591-3p	MIMAT0022302	3507614	http://www.mirdb.org/cgi-bin/target_detail.cgi?targetID=3507614	38	83	http://www.mirdb.org/cgi-bin/mature_mir.cgi?name=hsa-miR-5591-3p	MYCN	4613	MYCN proto-oncogene, bHLH transcription factor
hsa-miR-5591-3p	MIMAT0022302	3507766	http://www.mirdb.org/cgi-bin/target_detail.cgi?targetID=3507766	39	82	http://www.mirdb.org/cgi-bin/mature_mir.cgi?name=hsa-miR-5591-3p	DNAJC3	5611	DnaJ heat shock protein family (Hsp40) member C3
hsa-miR-5591-3p	MIMAT0022302	3507699	http://www.mirdb.org/cgi-bin/target_detail.cgi?targetID=3507699	40	82	http://www.mirdb.org/cgi-bin/mature_mir.cgi?name=hsa-miR-5591-3p	UPB1	51733	beta-ureidopropionase 1
hsa-miR-5591-3p	MIMAT0022302	3507691	http://www.mirdb.org/cgi-bin/target_detail.cgi?targetID=3507691	41	82	http://www.mirdb.org/cgi-bin/mature_mir.cgi?name=hsa-miR-5591-3p	A2ML1	144568	alpha-2-macroglobulin like 1
hsa-miR-5591-3p	MIMAT0022302	3507660	http://www.mirdb.org/cgi-bin/target_detail.cgi?targetID=3507660	42	81	http://www.mirdb.org/cgi-bin/mature_mir.cgi?name=hsa-miR-5591-3p	PATE2	399967	prostate and testis expressed 2
hsa-miR-5591-3p	MIMAT0022302	3507652	http://www.mirdb.org/cgi-bin/target_detail.cgi?targetID=3507652	43	81	http://www.mirdb.org/cgi-bin/mature_mir.cgi?name=hsa-miR-5591-3p	HDAC6	10013	histone deacetylase 6
hsa-miR-5591-3p	MIMAT0022302	3507809	http://www.mirdb.org/cgi-bin/target_detail.cgi?targetID=3507809	44	80	http://www.mirdb.org/cgi-bin/mature_mir.cgi?name=hsa-miR-5591-3p	ZBTB40	9923	zinc finger and BTB domain containing 40
hsa-miR-5591-3p	MIMAT0022302	3507826	http://www.mirdb.org/cgi-bin/target_detail.cgi?targetID=3507826	45	80	http://www.mirdb.org/cgi-bin/mature_mir.cgi?name=hsa-miR-5591-3p	PMAIP1	5366	phorbol-12-myristate-13-acetate-induced protein 1
hsa-miR-5591-3p	MIMAT0022302	3507612	http://www.mirdb.org/cgi-bin/target_detail.cgi?targetID=3507612	46	80	http://www.mirdb.org/cgi-bin/mature_mir.cgi?name=hsa-miR-5591-3p	VPS13B	157680	vacuolar protein sorting 13 homolog B
hsa-miR-5591-3p	MIMAT0022302	3507628	http://www.mirdb.org/cgi-bin/target_detail.cgi?targetID=3507628	47	80	http://www.mirdb.org/cgi-bin/mature_mir.cgi?name=hsa-miR-5591-3p	TRDN	10345	triadin
hsa-miR-5591-3p	MIMAT0022302	3507765	http://www.mirdb.org/cgi-bin/target_detail.cgi?targetID=3507765	48	80	http://www.mirdb.org/cgi-bin/mature_mir.cgi?name=hsa-miR-5591-3p	LEPR	3953	leptin receptor
hsa-miR-5591-3p	MIMAT0022302	3507784	http://www.mirdb.org/cgi-bin/target_detail.cgi?targetID=3507784	49	79	http://www.mirdb.org/cgi-bin/mature_mir.cgi?name=hsa-miR-5591-3p	DENND2D	79961	DENN domain containing 2D
hsa-miR-5591-3p	MIMAT0022302	3507823	http://www.mirdb.org/cgi-bin/target_detail.cgi?targetID=3507823	50	79	http://www.mirdb.org/cgi-bin/mature_mir.cgi?name=hsa-miR-5591-3p	ZNF599	148103	zinc finger protein 599
hsa-miR-5591-3p	MIMAT0022302	3507845	http://www.mirdb.org/cgi-bin/target_detail.cgi?targetID=3507845	51	79	http://www.mirdb.org/cgi-bin/mature_mir.cgi?name=hsa-miR-5591-3p	ANAPC5	51433	anaphase promoting complex subunit 5
hsa-miR-5591-3p	MIMAT0022302	3507712	http://www.mirdb.org/cgi-bin/target_detail.cgi?targetID=3507712	52	79	http://www.mirdb.org/cgi-bin/mature_mir.cgi?name=hsa-miR-5591-3p	FMN1	342184	formin 1
hsa-miR-5591-3p	MIMAT0022302	3507852	http://www.mirdb.org/cgi-bin/target_detail.cgi?targetID=3507852	53	79	http://www.mirdb.org/cgi-bin/mature_mir.cgi?name=hsa-miR-5591-3p	OTOR	56914	otoraplin
hsa-miR-5591-3p	MIMAT0022302	3507726	http://www.mirdb.org/cgi-bin/target_detail.cgi?targetID=3507726	54	78	http://www.mirdb.org/cgi-bin/mature_mir.cgi?name=hsa-miR-5591-3p	DNER	92737	delta/notch like EGF repeat containing
hsa-miR-5591-3p	MIMAT0022302	3507663	http://www.mirdb.org/cgi-bin/target_detail.cgi?targetID=3507663	55	78	http://www.mirdb.org/cgi-bin/mature_mir.cgi?name=hsa-miR-5591-3p	STARD4	134429	StAR related lipid transfer domain containing 4
hsa-miR-5591-3p	MIMAT0022302	3507762	http://www.mirdb.org/cgi-bin/target_detail.cgi?targetID=3507762	56	78	http://www.mirdb.org/cgi-bin/mature_mir.cgi?name=hsa-miR-5591-3p	SAMD12	401474	sterile alpha motif domain containing 12
hsa-miR-5591-3p	MIMAT0022302	3507697	http://www.mirdb.org/cgi-bin/target_detail.cgi?targetID=3507697	57	78	http://www.mirdb.org/cgi-bin/mature_mir.cgi?name=hsa-miR-5591-3p	YAF2	10138	YY1 associated factor 2
hsa-miR-5591-3p	MIMAT0022302	3507841	http://www.mirdb.org/cgi-bin/target_detail.cgi?targetID=3507841	58	77	http://www.mirdb.org/cgi-bin/mature_mir.cgi?name=hsa-miR-5591-3p	USP53	54532	ubiquitin specific peptidase 53
hsa-miR-5591-3p	MIMAT0022302	3507792	http://www.mirdb.org/cgi-bin/target_detail.cgi?targetID=3507792	59	77	http://www.mirdb.org/cgi-bin/mature_mir.cgi?name=hsa-miR-5591-3p	PRKAR2B	5577	protein kinase cAMP-dependent type II regulatory subunit beta
hsa-miR-5591-3p	MIMAT0022302	3507630	http://www.mirdb.org/cgi-bin/target_detail.cgi?targetID=3507630	60	77	http://www.mirdb.org/cgi-bin/mature_mir.cgi?name=hsa-miR-5591-3p	TMED7-TICAM2	100302736	TMED7-TICAM2 readthrough
hsa-miR-5591-3p	MIMAT0022302	3507824	http://www.mirdb.org/cgi-bin/target_detail.cgi?targetID=3507824	61	77	http://www.mirdb.org/cgi-bin/mature_mir.cgi?name=hsa-miR-5591-3p	HPSE2	60495	heparanase 2 (inactive)
hsa-miR-5591-3p	MIMAT0022302	3507772	http://www.mirdb.org/cgi-bin/target_detail.cgi?targetID=3507772	62	77	http://www.mirdb.org/cgi-bin/mature_mir.cgi?name=hsa-miR-5591-3p	RHOH	399	ras homolog family member H
hsa-miR-5591-3p	MIMAT0022302	3507777	http://www.mirdb.org/cgi-bin/target_detail.cgi?targetID=3507777	63	77	http://www.mirdb.org/cgi-bin/mature_mir.cgi?name=hsa-miR-5591-3p	TPD52L2	7165	TPD52 like 2
hsa-miR-5591-3p	MIMAT0022302	3507709	http://www.mirdb.org/cgi-bin/target_detail.cgi?targetID=3507709	64	76	http://www.mirdb.org/cgi-bin/mature_mir.cgi?name=hsa-miR-5591-3p	ITGA8	8516	integrin subunit alpha 8
hsa-miR-5591-3p	MIMAT0022302	3507834	http://www.mirdb.org/cgi-bin/target_detail.cgi?targetID=3507834	65	76	http://www.mirdb.org/cgi-bin/mature_mir.cgi?name=hsa-miR-5591-3p	ZNF124	7678	zinc finger protein 124
hsa-miR-5591-3p	MIMAT0022302	3507768	http://www.mirdb.org/cgi-bin/target_detail.cgi?targetID=3507768	66	76	http://www.mirdb.org/cgi-bin/mature_mir.cgi?name=hsa-miR-5591-3p	CDH13	1012	cadherin 13
hsa-miR-5591-3p	MIMAT0022302	3507788	http://www.mirdb.org/cgi-bin/target_detail.cgi?targetID=3507788	67	76	http://www.mirdb.org/cgi-bin/mature_mir.cgi?name=hsa-miR-5591-3p	CYP4V2	285440	cytochrome P450 family 4 subfamily V member 2
hsa-miR-5591-3p	MIMAT0022302	3507693	http://www.mirdb.org/cgi-bin/target_detail.cgi?targetID=3507693	68	76	http://www.mirdb.org/cgi-bin/mature_mir.cgi?name=hsa-miR-5591-3p	ANKH	56172	ANKH inorganic pyrophosphate transport regulator
hsa-miR-5591-3p	MIMAT0022302	3507802	http://www.mirdb.org/cgi-bin/target_detail.cgi?targetID=3507802	69	75	http://www.mirdb.org/cgi-bin/mature_mir.cgi?name=hsa-miR-5591-3p	NUDT15	55270	nudix hydrolase 15
hsa-miR-5591-3p	MIMAT0022302	3507816	http://www.mirdb.org/cgi-bin/target_detail.cgi?targetID=3507816	70	75	http://www.mirdb.org/cgi-bin/mature_mir.cgi?name=hsa-miR-5591-3p	SMOC1	64093	SPARC related modular calcium binding 1
hsa-miR-5591-3p	MIMAT0022302	3507742	http://www.mirdb.org/cgi-bin/target_detail.cgi?targetID=3507742	71	75	http://www.mirdb.org/cgi-bin/mature_mir.cgi?name=hsa-miR-5591-3p	JCAD	57608	junctional cadherin 5 associated
hsa-miR-5591-3p	MIMAT0022302	3507700	http://www.mirdb.org/cgi-bin/target_detail.cgi?targetID=3507700	72	75	http://www.mirdb.org/cgi-bin/mature_mir.cgi?name=hsa-miR-5591-3p	CALCOCO2	10241	calcium binding and coiled-coil domain 2
hsa-miR-5591-3p	MIMAT0022302	3507645	http://www.mirdb.org/cgi-bin/target_detail.cgi?targetID=3507645	73	74	http://www.mirdb.org/cgi-bin/mature_mir.cgi?name=hsa-miR-5591-3p	KLF3	51274	Kruppel like factor 3
hsa-miR-5591-3p	MIMAT0022302	3507696	http://www.mirdb.org/cgi-bin/target_detail.cgi?targetID=3507696	74	74	http://www.mirdb.org/cgi-bin/mature_mir.cgi?name=hsa-miR-5591-3p	ZFP28	140612	ZFP28 zinc finger protein
hsa-miR-5591-3p	MIMAT0022302	3507750	http://www.mirdb.org/cgi-bin/target_detail.cgi?targetID=3507750	75	74	http://www.mirdb.org/cgi-bin/mature_mir.cgi?name=hsa-miR-5591-3p	ZNF681	148213	zinc finger protein 681
hsa-miR-5591-3p	MIMAT0022302	3507785	http://www.mirdb.org/cgi-bin/target_detail.cgi?targetID=3507785	76	73	http://www.mirdb.org/cgi-bin/mature_mir.cgi?name=hsa-miR-5591-3p	CXXC4	80319	CXXC finger protein 4
hsa-miR-5591-3p	MIMAT0022302	3507710	http://www.mirdb.org/cgi-bin/target_detail.cgi?targetID=3507710	77	73	http://www.mirdb.org/cgi-bin/mature_mir.cgi?name=hsa-miR-5591-3p	ARHGAP28	79822	Rho GTPase activating protein 28
hsa-miR-5591-3p	MIMAT0022302	3507793	http://www.mirdb.org/cgi-bin/target_detail.cgi?targetID=3507793	78	73	http://www.mirdb.org/cgi-bin/mature_mir.cgi?name=hsa-miR-5591-3p	FMN2	56776	formin 2
hsa-miR-5591-3p	MIMAT0022302	3507639	http://www.mirdb.org/cgi-bin/target_detail.cgi?targetID=3507639	79	73	http://www.mirdb.org/cgi-bin/mature_mir.cgi?name=hsa-miR-5591-3p	RFK	55312	riboflavin kinase
hsa-miR-5591-3p	MIMAT0022302	3507662	http://www.mirdb.org/cgi-bin/target_detail.cgi?targetID=3507662	80	73	http://www.mirdb.org/cgi-bin/mature_mir.cgi?name=hsa-miR-5591-3p	TSTD3	100130890	thiosulfate sulfurtransferase like domain containing 3
hsa-miR-5591-3p	MIMAT0022302	3507846	http://www.mirdb.org/cgi-bin/target_detail.cgi?targetID=3507846	81	73	http://www.mirdb.org/cgi-bin/mature_mir.cgi?name=hsa-miR-5591-3p	KIAA1324L	222223	KIAA1324 like
hsa-miR-5591-3p	MIMAT0022302	3507811	http://www.mirdb.org/cgi-bin/target_detail.cgi?targetID=3507811	82	73	http://www.mirdb.org/cgi-bin/mature_mir.cgi?name=hsa-miR-5591-3p	SATB2	23314	SATB homeobox 2
hsa-miR-5591-3p	MIMAT0022302	3507804	http://www.mirdb.org/cgi-bin/target_detail.cgi?targetID=3507804	83	72	http://www.mirdb.org/cgi-bin/mature_mir.cgi?name=hsa-miR-5591-3p	ATP5PB	515	ATP synthase peripheral stalk-membrane subunit b
hsa-miR-5591-3p	MIMAT0022302	3507713	http://www.mirdb.org/cgi-bin/target_detail.cgi?targetID=3507713	84	72	http://www.mirdb.org/cgi-bin/mature_mir.cgi?name=hsa-miR-5591-3p	PTPRC	5788	protein tyrosine phosphatase, receptor type C
hsa-miR-5591-3p	MIMAT0022302	3507782	http://www.mirdb.org/cgi-bin/target_detail.cgi?targetID=3507782	85	72	http://www.mirdb.org/cgi-bin/mature_mir.cgi?name=hsa-miR-5591-3p	AMOTL1	154810	angiomotin like 1
hsa-miR-5591-3p	MIMAT0022302	3507686	http://www.mirdb.org/cgi-bin/target_detail.cgi?targetID=3507686	86	72	http://www.mirdb.org/cgi-bin/mature_mir.cgi?name=hsa-miR-5591-3p	RRAGC	64121	Ras related GTP binding C
hsa-miR-5591-3p	MIMAT0022302	3507855	http://www.mirdb.org/cgi-bin/target_detail.cgi?targetID=3507855	87	72	http://www.mirdb.org/cgi-bin/mature_mir.cgi?name=hsa-miR-5591-3p	DBT	1629	dihydrolipoamide branched chain transacylase E2
hsa-miR-5591-3p	MIMAT0022302	3507633	http://www.mirdb.org/cgi-bin/target_detail.cgi?targetID=3507633	88	71	http://www.mirdb.org/cgi-bin/mature_mir.cgi?name=hsa-miR-5591-3p	CENPA	1058	centromere protein A
hsa-miR-5591-3p	MIMAT0022302	3507828	http://www.mirdb.org/cgi-bin/target_detail.cgi?targetID=3507828	89	71	http://www.mirdb.org/cgi-bin/mature_mir.cgi?name=hsa-miR-5591-3p	ZNF326	284695	zinc finger protein 326
hsa-miR-5591-3p	MIMAT0022302	3507776	http://www.mirdb.org/cgi-bin/target_detail.cgi?targetID=3507776	90	71	http://www.mirdb.org/cgi-bin/mature_mir.cgi?name=hsa-miR-5591-3p	SREK1IP1	285672	SREK1 interacting protein 1
hsa-miR-5591-3p	MIMAT0022302	3507839	http://www.mirdb.org/cgi-bin/target_detail.cgi?targetID=3507839	91	71	http://www.mirdb.org/cgi-bin/mature_mir.cgi?name=hsa-miR-5591-3p	CSDE1	7812	cold shock domain containing E1
hsa-miR-5591-3p	MIMAT0022302	3507745	http://www.mirdb.org/cgi-bin/target_detail.cgi?targetID=3507745	92	71	http://www.mirdb.org/cgi-bin/mature_mir.cgi?name=hsa-miR-5591-3p	ABLIM3	22885	actin binding LIM protein family member 3
hsa-miR-5591-3p	MIMAT0022302	3507677	http://www.mirdb.org/cgi-bin/target_detail.cgi?targetID=3507677	93	71	http://www.mirdb.org/cgi-bin/mature_mir.cgi?name=hsa-miR-5591-3p	FAM83B	222584	family with sequence similarity 83 member B
hsa-miR-5591-3p	MIMAT0022302	3507727	http://www.mirdb.org/cgi-bin/target_detail.cgi?targetID=3507727	94	71	http://www.mirdb.org/cgi-bin/mature_mir.cgi?name=hsa-miR-5591-3p	SLC10A7	84068	solute carrier family 10 member 7
hsa-miR-5591-3p	MIMAT0022302	3507725	http://www.mirdb.org/cgi-bin/target_detail.cgi?targetID=3507725	95	71	http://www.mirdb.org/cgi-bin/mature_mir.cgi?name=hsa-miR-5591-3p	GABRR2	2570	gamma-aminobutyric acid type A receptor rho2 subunit
hsa-miR-5591-3p	MIMAT0022302	3507637	http://www.mirdb.org/cgi-bin/target_detail.cgi?targetID=3507637	96	71	http://www.mirdb.org/cgi-bin/mature_mir.cgi?name=hsa-miR-5591-3p	SLC46A3	283537	solute carrier family 46 member 3
hsa-miR-5591-3p	MIMAT0022302	3507729	http://www.mirdb.org/cgi-bin/target_detail.cgi?targetID=3507729	97	71	http://www.mirdb.org/cgi-bin/mature_mir.cgi?name=hsa-miR-5591-3p	LIFR	3977	LIF receptor alpha
hsa-miR-5591-3p	MIMAT0022302	3507678	http://www.mirdb.org/cgi-bin/target_detail.cgi?targetID=3507678	98	70	http://www.mirdb.org/cgi-bin/mature_mir.cgi?name=hsa-miR-5591-3p	TNFSF10	8743	TNF superfamily member 10
hsa-miR-5591-3p	MIMAT0022302	3507783	http://www.mirdb.org/cgi-bin/target_detail.cgi?targetID=3507783	99	70	http://www.mirdb.org/cgi-bin/mature_mir.cgi?name=hsa-miR-5591-3p	CCNY	219771	cyclin Y
hsa-miR-5591-3p	MIMAT0022302	3507799	http://www.mirdb.org/cgi-bin/target_detail.cgi?targetID=3507799	100	70	http://www.mirdb.org/cgi-bin/mature_mir.cgi?name=hsa-miR-5591-3p	FABP2	2169	fatty acid binding protein 2
hsa-miR-5591-3p	MIMAT0022302	3507723	http://www.mirdb.org/cgi-bin/target_detail.cgi?targetID=3507723	101	70	http://www.mirdb.org/cgi-bin/mature_mir.cgi?name=hsa-miR-5591-3p	KPNA4	3840	karyopherin subunit alpha 4
hsa-miR-5591-3p	MIMAT0022302	3507774	http://www.mirdb.org/cgi-bin/target_detail.cgi?targetID=3507774	102	70	http://www.mirdb.org/cgi-bin/mature_mir.cgi?name=hsa-miR-5591-3p	AOC3	8639	amine oxidase, copper containing 3
hsa-miR-5591-3p	MIMAT0022302	3507654	http://www.mirdb.org/cgi-bin/target_detail.cgi?targetID=3507654	103	69	http://www.mirdb.org/cgi-bin/mature_mir.cgi?name=hsa-miR-5591-3p	KBTBD8	84541	kelch repeat and BTB domain containing 8
hsa-miR-5591-3p	MIMAT0022302	3507849	http://www.mirdb.org/cgi-bin/target_detail.cgi?targetID=3507849	104	69	http://www.mirdb.org/cgi-bin/mature_mir.cgi?name=hsa-miR-5591-3p	COG6	57511	component of oligomeric golgi complex 6
hsa-miR-5591-3p	MIMAT0022302	3507626	http://www.mirdb.org/cgi-bin/target_detail.cgi?targetID=3507626	105	69	http://www.mirdb.org/cgi-bin/mature_mir.cgi?name=hsa-miR-5591-3p	SOX5	6660	SRY-box 5
hsa-miR-5591-3p	MIMAT0022302	3507821	http://www.mirdb.org/cgi-bin/target_detail.cgi?targetID=3507821	106	69	http://www.mirdb.org/cgi-bin/mature_mir.cgi?name=hsa-miR-5591-3p	MCPH1	79648	microcephalin 1
hsa-miR-5591-3p	MIMAT0022302	3507805	http://www.mirdb.org/cgi-bin/target_detail.cgi?targetID=3507805	107	69	http://www.mirdb.org/cgi-bin/mature_mir.cgi?name=hsa-miR-5591-3p	TTC39C	125488	tetratricopeptide repeat domain 39C
hsa-miR-5591-3p	MIMAT0022302	3507617	http://www.mirdb.org/cgi-bin/target_detail.cgi?targetID=3507617	108	69	http://www.mirdb.org/cgi-bin/mature_mir.cgi?name=hsa-miR-5591-3p	SYT13	57586	synaptotagmin 13
hsa-miR-5591-3p	MIMAT0022302	3507854	http://www.mirdb.org/cgi-bin/target_detail.cgi?targetID=3507854	109	69	http://www.mirdb.org/cgi-bin/mature_mir.cgi?name=hsa-miR-5591-3p	DCAF17	80067	DDB1 and CUL4 associated factor 17
hsa-miR-5591-3p	MIMAT0022302	3507833	http://www.mirdb.org/cgi-bin/target_detail.cgi?targetID=3507833	110	69	http://www.mirdb.org/cgi-bin/mature_mir.cgi?name=hsa-miR-5591-3p	TSFM	10102	Ts translation elongation factor, mitochondrial
hsa-miR-5591-3p	MIMAT0022302	3507797	http://www.mirdb.org/cgi-bin/target_detail.cgi?targetID=3507797	111	68	http://www.mirdb.org/cgi-bin/mature_mir.cgi?name=hsa-miR-5591-3p	IRS1	3667	insulin receptor substrate 1
hsa-miR-5591-3p	MIMAT0022302	3507653	http://www.mirdb.org/cgi-bin/target_detail.cgi?targetID=3507653	112	68	http://www.mirdb.org/cgi-bin/mature_mir.cgi?name=hsa-miR-5591-3p	ETV1	2115	ETS variant 1
hsa-miR-5591-3p	MIMAT0022302	3507796	http://www.mirdb.org/cgi-bin/target_detail.cgi?targetID=3507796	113	68	http://www.mirdb.org/cgi-bin/mature_mir.cgi?name=hsa-miR-5591-3p	CEP44	80817	centrosomal protein 44
hsa-miR-5591-3p	MIMAT0022302	3507755	http://www.mirdb.org/cgi-bin/target_detail.cgi?targetID=3507755	114	68	http://www.mirdb.org/cgi-bin/mature_mir.cgi?name=hsa-miR-5591-3p	MECP2	4204	methyl-CpG binding protein 2
hsa-miR-5591-3p	MIMAT0022302	3507675	http://www.mirdb.org/cgi-bin/target_detail.cgi?targetID=3507675	115	68	http://www.mirdb.org/cgi-bin/mature_mir.cgi?name=hsa-miR-5591-3p	CCNG1	900	cyclin G1
hsa-miR-5591-3p	MIMAT0022302	3507724	http://www.mirdb.org/cgi-bin/target_detail.cgi?targetID=3507724	116	68	http://www.mirdb.org/cgi-bin/mature_mir.cgi?name=hsa-miR-5591-3p	FAM120A	23196	family with sequence similarity 120A
hsa-miR-5591-3p	MIMAT0022302	3507770	http://www.mirdb.org/cgi-bin/target_detail.cgi?targetID=3507770	117	67	http://www.mirdb.org/cgi-bin/mature_mir.cgi?name=hsa-miR-5591-3p	BTNL8	79908	butyrophilin like 8
hsa-miR-5591-3p	MIMAT0022302	3507757	http://www.mirdb.org/cgi-bin/target_detail.cgi?targetID=3507757	118	67	http://www.mirdb.org/cgi-bin/mature_mir.cgi?name=hsa-miR-5591-3p	SPON1	10418	spondin 1
hsa-miR-5591-3p	MIMAT0022302	3507735	http://www.mirdb.org/cgi-bin/target_detail.cgi?targetID=3507735	119	67	http://www.mirdb.org/cgi-bin/mature_mir.cgi?name=hsa-miR-5591-3p	TRAM1L1	133022	translocation associated membrane protein 1 like 1
hsa-miR-5591-3p	MIMAT0022302	3507688	http://www.mirdb.org/cgi-bin/target_detail.cgi?targetID=3507688	120	67	http://www.mirdb.org/cgi-bin/mature_mir.cgi?name=hsa-miR-5591-3p	TMEM64	169200	transmembrane protein 64
hsa-miR-5591-3p	MIMAT0022302	3507749	http://www.mirdb.org/cgi-bin/target_detail.cgi?targetID=3507749	121	67	http://www.mirdb.org/cgi-bin/mature_mir.cgi?name=hsa-miR-5591-3p	FAM83A	84985	family with sequence similarity 83 member A
hsa-miR-5591-3p	MIMAT0022302	3507751	http://www.mirdb.org/cgi-bin/target_detail.cgi?targetID=3507751	122	67	http://www.mirdb.org/cgi-bin/mature_mir.cgi?name=hsa-miR-5591-3p	NCOR1	9611	nuclear receptor corepressor 1
hsa-miR-5591-3p	MIMAT0022302	3507679	http://www.mirdb.org/cgi-bin/target_detail.cgi?targetID=3507679	123	66	http://www.mirdb.org/cgi-bin/mature_mir.cgi?name=hsa-miR-5591-3p	IRAK3	11213	interleukin 1 receptor associated kinase 3
hsa-miR-5591-3p	MIMAT0022302	3507708	http://www.mirdb.org/cgi-bin/target_detail.cgi?targetID=3507708	124	66	http://www.mirdb.org/cgi-bin/mature_mir.cgi?name=hsa-miR-5591-3p	FLRT2	23768	fibronectin leucine rich transmembrane protein 2
hsa-miR-5591-3p	MIMAT0022302	3507623	http://www.mirdb.org/cgi-bin/target_detail.cgi?targetID=3507623	125	66	http://www.mirdb.org/cgi-bin/mature_mir.cgi?name=hsa-miR-5591-3p	CISD2	493856	CDGSH iron sulfur domain 2
hsa-miR-5591-3p	MIMAT0022302	3507636	http://www.mirdb.org/cgi-bin/target_detail.cgi?targetID=3507636	126	66	http://www.mirdb.org/cgi-bin/mature_mir.cgi?name=hsa-miR-5591-3p	LIMCH1	22998	LIM and calponin homology domains 1
hsa-miR-5591-3p	MIMAT0022302	3507848	http://www.mirdb.org/cgi-bin/target_detail.cgi?targetID=3507848	127	66	http://www.mirdb.org/cgi-bin/mature_mir.cgi?name=hsa-miR-5591-3p	RPS20	6224	ribosomal protein S20
hsa-miR-5591-3p	MIMAT0022302	3507674	http://www.mirdb.org/cgi-bin/target_detail.cgi?targetID=3507674	128	65	http://www.mirdb.org/cgi-bin/mature_mir.cgi?name=hsa-miR-5591-3p	ICK	22858	intestinal cell kinase
hsa-miR-5591-3p	MIMAT0022302	3507664	http://www.mirdb.org/cgi-bin/target_detail.cgi?targetID=3507664	129	65	http://www.mirdb.org/cgi-bin/mature_mir.cgi?name=hsa-miR-5591-3p	ELF1	1997	E74 like ETS transcription factor 1
hsa-miR-5591-3p	MIMAT0022302	3507820	http://www.mirdb.org/cgi-bin/target_detail.cgi?targetID=3507820	130	65	http://www.mirdb.org/cgi-bin/mature_mir.cgi?name=hsa-miR-5591-3p	ZRANB1	54764	zinc finger RANBP2-type containing 1
hsa-miR-5591-3p	MIMAT0022302	3507631	http://www.mirdb.org/cgi-bin/target_detail.cgi?targetID=3507631	131	65	http://www.mirdb.org/cgi-bin/mature_mir.cgi?name=hsa-miR-5591-3p	PTGFR	5737	prostaglandin F receptor
hsa-miR-5591-3p	MIMAT0022302	3507832	http://www.mirdb.org/cgi-bin/target_detail.cgi?targetID=3507832	132	65	http://www.mirdb.org/cgi-bin/mature_mir.cgi?name=hsa-miR-5591-3p	FAM199X	139231	family with sequence similarity 199, X-linked
hsa-miR-5591-3p	MIMAT0022302	3507685	http://www.mirdb.org/cgi-bin/target_detail.cgi?targetID=3507685	133	65	http://www.mirdb.org/cgi-bin/mature_mir.cgi?name=hsa-miR-5591-3p	PAPPA	5069	pappalysin 1
hsa-miR-5591-3p	MIMAT0022302	3507684	http://www.mirdb.org/cgi-bin/target_detail.cgi?targetID=3507684	134	65	http://www.mirdb.org/cgi-bin/mature_mir.cgi?name=hsa-miR-5591-3p	MTSS1	9788	MTSS1, I-BAR domain containing
hsa-miR-5591-3p	MIMAT0022302	3507806	http://www.mirdb.org/cgi-bin/target_detail.cgi?targetID=3507806	135	64	http://www.mirdb.org/cgi-bin/mature_mir.cgi?name=hsa-miR-5591-3p	C1GALT1	56913	core 1 synthase, glycoprotein-N-acetylgalactosamine 3-beta-galactosyltransferase 1
hsa-miR-5591-3p	MIMAT0022302	3507778	http://www.mirdb.org/cgi-bin/target_detail.cgi?targetID=3507778	136	64	http://www.mirdb.org/cgi-bin/mature_mir.cgi?name=hsa-miR-5591-3p	BANK1	55024	B cell scaffold protein with ankyrin repeats 1
hsa-miR-5591-3p	MIMAT0022302	3507818	http://www.mirdb.org/cgi-bin/target_detail.cgi?targetID=3507818	137	64	http://www.mirdb.org/cgi-bin/mature_mir.cgi?name=hsa-miR-5591-3p	MED10	84246	mediator complex subunit 10
hsa-miR-5591-3p	MIMAT0022302	3507769	http://www.mirdb.org/cgi-bin/target_detail.cgi?targetID=3507769	138	64	http://www.mirdb.org/cgi-bin/mature_mir.cgi?name=hsa-miR-5591-3p	NKX3-1	4824	NK3 homeobox 1
hsa-miR-5591-3p	MIMAT0022302	3507787	http://www.mirdb.org/cgi-bin/target_detail.cgi?targetID=3507787	139	64	http://www.mirdb.org/cgi-bin/mature_mir.cgi?name=hsa-miR-5591-3p	LRIG2	9860	leucine rich repeats and immunoglobulin like domains 2
hsa-miR-5591-3p	MIMAT0022302	3507767	http://www.mirdb.org/cgi-bin/target_detail.cgi?targetID=3507767	140	64	http://www.mirdb.org/cgi-bin/mature_mir.cgi?name=hsa-miR-5591-3p	TMOD3	29766	tropomodulin 3
hsa-miR-5591-3p	MIMAT0022302	3507731	http://www.mirdb.org/cgi-bin/target_detail.cgi?targetID=3507731	141	64	http://www.mirdb.org/cgi-bin/mature_mir.cgi?name=hsa-miR-5591-3p	PRRG1	5638	proline rich and Gla domain 1
hsa-miR-5591-3p	MIMAT0022302	3507683	http://www.mirdb.org/cgi-bin/target_detail.cgi?targetID=3507683	142	64	http://www.mirdb.org/cgi-bin/mature_mir.cgi?name=hsa-miR-5591-3p	CTNNB1	1499	catenin beta 1
hsa-miR-5591-3p	MIMAT0022302	3507716	http://www.mirdb.org/cgi-bin/target_detail.cgi?targetID=3507716	143	64	http://www.mirdb.org/cgi-bin/mature_mir.cgi?name=hsa-miR-5591-3p	DDHD2	23259	DDHD domain containing 2
hsa-miR-5591-3p	MIMAT0022302	3507714	http://www.mirdb.org/cgi-bin/target_detail.cgi?targetID=3507714	144	64	http://www.mirdb.org/cgi-bin/mature_mir.cgi?name=hsa-miR-5591-3p	BTG1	694	BTG anti-proliferation factor 1
hsa-miR-5591-3p	MIMAT0022302	3507822	http://www.mirdb.org/cgi-bin/target_detail.cgi?targetID=3507822	145	64	http://www.mirdb.org/cgi-bin/mature_mir.cgi?name=hsa-miR-5591-3p	CBR4	84869	carbonyl reductase 4
hsa-miR-5591-3p	MIMAT0022302	3507740	http://www.mirdb.org/cgi-bin/target_detail.cgi?targetID=3507740	146	64	http://www.mirdb.org/cgi-bin/mature_mir.cgi?name=hsa-miR-5591-3p	TLL2	7093	tolloid like 2
hsa-miR-5591-3p	MIMAT0022302	3507763	http://www.mirdb.org/cgi-bin/target_detail.cgi?targetID=3507763	147	64	http://www.mirdb.org/cgi-bin/mature_mir.cgi?name=hsa-miR-5591-3p	STAB2	55576	stabilin 2
hsa-miR-5591-3p	MIMAT0022302	3507830	http://www.mirdb.org/cgi-bin/target_detail.cgi?targetID=3507830	148	64	http://www.mirdb.org/cgi-bin/mature_mir.cgi?name=hsa-miR-5591-3p	UBN2	254048	ubinuclein 2
hsa-miR-5591-3p	MIMAT0022302	3507719	http://www.mirdb.org/cgi-bin/target_detail.cgi?targetID=3507719	149	63	http://www.mirdb.org/cgi-bin/mature_mir.cgi?name=hsa-miR-5591-3p	AKNAD1	254268	AKNA domain containing 1
hsa-miR-5591-3p	MIMAT0022302	3507690	http://www.mirdb.org/cgi-bin/target_detail.cgi?targetID=3507690	150	63	http://www.mirdb.org/cgi-bin/mature_mir.cgi?name=hsa-miR-5591-3p	POGZ	23126	pogo transposable element derived with ZNF domain
hsa-miR-5591-3p	MIMAT0022302	3507668	http://www.mirdb.org/cgi-bin/target_detail.cgi?targetID=3507668	151	63	http://www.mirdb.org/cgi-bin/mature_mir.cgi?name=hsa-miR-5591-3p	SLC25A40	55972	solute carrier family 25 member 40
hsa-miR-5591-3p	MIMAT0022302	3507759	http://www.mirdb.org/cgi-bin/target_detail.cgi?targetID=3507759	152	63	http://www.mirdb.org/cgi-bin/mature_mir.cgi?name=hsa-miR-5591-3p	KCNF1	3754	potassium voltage-gated channel modifier subfamily F member 1
hsa-miR-5591-3p	MIMAT0022302	3507741	http://www.mirdb.org/cgi-bin/target_detail.cgi?targetID=3507741	153	63	http://www.mirdb.org/cgi-bin/mature_mir.cgi?name=hsa-miR-5591-3p	CCDC126	90693	coiled-coil domain containing 126
hsa-miR-5591-3p	MIMAT0022302	3507835	http://www.mirdb.org/cgi-bin/target_detail.cgi?targetID=3507835	154	62	http://www.mirdb.org/cgi-bin/mature_mir.cgi?name=hsa-miR-5591-3p	MED8	112950	mediator complex subunit 8
hsa-miR-5591-3p	MIMAT0022302	3507681	http://www.mirdb.org/cgi-bin/target_detail.cgi?targetID=3507681	155	62	http://www.mirdb.org/cgi-bin/mature_mir.cgi?name=hsa-miR-5591-3p	MRPL3	11222	mitochondrial ribosomal protein L3
hsa-miR-5591-3p	MIMAT0022302	3507629	http://www.mirdb.org/cgi-bin/target_detail.cgi?targetID=3507629	156	62	http://www.mirdb.org/cgi-bin/mature_mir.cgi?name=hsa-miR-5591-3p	ZNF737	100129842	zinc finger protein 737
hsa-miR-5591-3p	MIMAT0022302	3507829	http://www.mirdb.org/cgi-bin/target_detail.cgi?targetID=3507829	157	62	http://www.mirdb.org/cgi-bin/mature_mir.cgi?name=hsa-miR-5591-3p	NRCAM	4897	neuronal cell adhesion molecule
hsa-miR-5591-3p	MIMAT0022302	3507620	http://www.mirdb.org/cgi-bin/target_detail.cgi?targetID=3507620	158	62	http://www.mirdb.org/cgi-bin/mature_mir.cgi?name=hsa-miR-5591-3p	FOLH1B	219595	folate hydrolase 1B
hsa-miR-5591-3p	MIMAT0022302	3507758	http://www.mirdb.org/cgi-bin/target_detail.cgi?targetID=3507758	159	62	http://www.mirdb.org/cgi-bin/mature_mir.cgi?name=hsa-miR-5591-3p	TNKS2	80351	tankyrase 2
hsa-miR-5591-3p	MIMAT0022302	3507813	http://www.mirdb.org/cgi-bin/target_detail.cgi?targetID=3507813	160	62	http://www.mirdb.org/cgi-bin/mature_mir.cgi?name=hsa-miR-5591-3p	MANBA	4126	mannosidase beta
hsa-miR-5591-3p	MIMAT0022302	3507836	http://www.mirdb.org/cgi-bin/target_detail.cgi?targetID=3507836	161	61	http://www.mirdb.org/cgi-bin/mature_mir.cgi?name=hsa-miR-5591-3p	GTPBP8	29083	GTP binding protein 8 (putative)
hsa-miR-5591-3p	MIMAT0022302	3507613	http://www.mirdb.org/cgi-bin/target_detail.cgi?targetID=3507613	162	61	http://www.mirdb.org/cgi-bin/mature_mir.cgi?name=hsa-miR-5591-3p	GALNT1	2589	polypeptide N-acetylgalactosaminyltransferase 1
hsa-miR-5591-3p	MIMAT0022302	3507791	http://www.mirdb.org/cgi-bin/target_detail.cgi?targetID=3507791	163	61	http://www.mirdb.org/cgi-bin/mature_mir.cgi?name=hsa-miR-5591-3p	OTULINL	54491	OTU deubiquitinase with linear linkage specificity like
hsa-miR-5591-3p	MIMAT0022302	3507733	http://www.mirdb.org/cgi-bin/target_detail.cgi?targetID=3507733	164	61	http://www.mirdb.org/cgi-bin/mature_mir.cgi?name=hsa-miR-5591-3p	G3BP2	9908	G3BP stress granule assembly factor 2
hsa-miR-5591-3p	MIMAT0022302	3507837	http://www.mirdb.org/cgi-bin/target_detail.cgi?targetID=3507837	165	61	http://www.mirdb.org/cgi-bin/mature_mir.cgi?name=hsa-miR-5591-3p	CCN4	8840	cellular communication network factor 4
hsa-miR-5591-3p	MIMAT0022302	3507676	http://www.mirdb.org/cgi-bin/target_detail.cgi?targetID=3507676	166	61	http://www.mirdb.org/cgi-bin/mature_mir.cgi?name=hsa-miR-5591-3p	CPLANE1	65250	ciliogenesis and planar polarity effector 1
hsa-miR-5591-3p	MIMAT0022302	3507669	http://www.mirdb.org/cgi-bin/target_detail.cgi?targetID=3507669	167	61	http://www.mirdb.org/cgi-bin/mature_mir.cgi?name=hsa-miR-5591-3p	SRI	6717	sorcin
hsa-miR-5591-3p	MIMAT0022302	3507656	http://www.mirdb.org/cgi-bin/target_detail.cgi?targetID=3507656	168	61	http://www.mirdb.org/cgi-bin/mature_mir.cgi?name=hsa-miR-5591-3p	SIRPA	140885	signal regulatory protein alpha
hsa-miR-5591-3p	MIMAT0022302	3507853	http://www.mirdb.org/cgi-bin/target_detail.cgi?targetID=3507853	169	60	http://www.mirdb.org/cgi-bin/mature_mir.cgi?name=hsa-miR-5591-3p	ZNF860	344787	zinc finger protein 860
hsa-miR-5591-3p	MIMAT0022302	3507812	http://www.mirdb.org/cgi-bin/target_detail.cgi?targetID=3507812	170	60	http://www.mirdb.org/cgi-bin/mature_mir.cgi?name=hsa-miR-5591-3p	GABRB3	2562	gamma-aminobutyric acid type A receptor beta3 subunit
hsa-miR-5591-3p	MIMAT0022302	3507624	http://www.mirdb.org/cgi-bin/target_detail.cgi?targetID=3507624	171	60	http://www.mirdb.org/cgi-bin/mature_mir.cgi?name=hsa-miR-5591-3p	CSGALNACT2	55454	chondroitin sulfate N-acetylgalactosaminyltransferase 2
hsa-miR-5591-3p	MIMAT0022302	3507808	http://www.mirdb.org/cgi-bin/target_detail.cgi?targetID=3507808	172	60	http://www.mirdb.org/cgi-bin/mature_mir.cgi?name=hsa-miR-5591-3p	BTNL9	153579	butyrophilin like 9
hsa-miR-5591-3p	MIMAT0022302	3507789	http://www.mirdb.org/cgi-bin/target_detail.cgi?targetID=3507789	173	60	http://www.mirdb.org/cgi-bin/mature_mir.cgi?name=hsa-miR-5591-3p	SYNJ2BP-COX16	100529257	SYNJ2BP-COX16 readthrough
hsa-miR-5591-3p	MIMAT0022302	3507673	http://www.mirdb.org/cgi-bin/target_detail.cgi?targetID=3507673	174	60	http://www.mirdb.org/cgi-bin/mature_mir.cgi?name=hsa-miR-5591-3p	ZNF454	285676	zinc finger protein 454
hsa-miR-5591-3p	MIMAT0022302	3507780	http://www.mirdb.org/cgi-bin/target_detail.cgi?targetID=3507780	175	60	http://www.mirdb.org/cgi-bin/mature_mir.cgi?name=hsa-miR-5591-3p	SNX18	112574	sorting nexin 18
hsa-miR-5591-3p	MIMAT0022302	3507807	http://www.mirdb.org/cgi-bin/target_detail.cgi?targetID=3507807	176	60	http://www.mirdb.org/cgi-bin/mature_mir.cgi?name=hsa-miR-5591-3p	YPEL1	29799	yippee like 1
hsa-miR-5591-3p	MIMAT0022302	3507651	http://www.mirdb.org/cgi-bin/target_detail.cgi?targetID=3507651	177	60	http://www.mirdb.org/cgi-bin/mature_mir.cgi?name=hsa-miR-5591-3p	HOXD1	3231	homeobox D1
hsa-miR-5591-3p	MIMAT0022302	3507775	http://www.mirdb.org/cgi-bin/target_detail.cgi?targetID=3507775	178	60	http://www.mirdb.org/cgi-bin/mature_mir.cgi?name=hsa-miR-5591-3p	UGCG	7357	UDP-glucose ceramide glucosyltransferase
hsa-miR-5591-3p	MIMAT0022302	3507635	http://www.mirdb.org/cgi-bin/target_detail.cgi?targetID=3507635	179	60	http://www.mirdb.org/cgi-bin/mature_mir.cgi?name=hsa-miR-5591-3p	PPARGC1A	10891	PPARG coactivator 1 alpha
hsa-miR-5591-3p	MIMAT0022302	3507815	http://www.mirdb.org/cgi-bin/target_detail.cgi?targetID=3507815	180	60	http://www.mirdb.org/cgi-bin/mature_mir.cgi?name=hsa-miR-5591-3p	ZHX1	11244	zinc fingers and homeoboxes 1
hsa-miR-5591-3p	MIMAT0022302	3507632	http://www.mirdb.org/cgi-bin/target_detail.cgi?targetID=3507632	181	60	http://www.mirdb.org/cgi-bin/mature_mir.cgi?name=hsa-miR-5591-3p	COX16	51241	cytochrome c oxidase assembly factor COX16
hsa-miR-5591-3p	MIMAT0022302	3507641	http://www.mirdb.org/cgi-bin/target_detail.cgi?targetID=3507641	182	60	http://www.mirdb.org/cgi-bin/mature_mir.cgi?name=hsa-miR-5591-3p	AMN1	196394	antagonist of mitotic exit network 1 homolog
hsa-miR-5591-3p	MIMAT0022302	3507844	http://www.mirdb.org/cgi-bin/target_detail.cgi?targetID=3507844	183	59	http://www.mirdb.org/cgi-bin/mature_mir.cgi?name=hsa-miR-5591-3p	GHSR	2693	growth hormone secretagogue receptor
hsa-miR-5591-3p	MIMAT0022302	3507746	http://www.mirdb.org/cgi-bin/target_detail.cgi?targetID=3507746	184	59	http://www.mirdb.org/cgi-bin/mature_mir.cgi?name=hsa-miR-5591-3p	ZNF280D	54816	zinc finger protein 280D
hsa-miR-5591-3p	MIMAT0022302	3507800	http://www.mirdb.org/cgi-bin/target_detail.cgi?targetID=3507800	185	59	http://www.mirdb.org/cgi-bin/mature_mir.cgi?name=hsa-miR-5591-3p	KIAA1549	57670	KIAA1549
hsa-miR-5591-3p	MIMAT0022302	3507704	http://www.mirdb.org/cgi-bin/target_detail.cgi?targetID=3507704	186	59	http://www.mirdb.org/cgi-bin/mature_mir.cgi?name=hsa-miR-5591-3p	FOLH1	2346	folate hydrolase 1
hsa-miR-5591-3p	MIMAT0022302	3507738	http://www.mirdb.org/cgi-bin/target_detail.cgi?targetID=3507738	187	59	http://www.mirdb.org/cgi-bin/mature_mir.cgi?name=hsa-miR-5591-3p	HRH2	3274	histamine receptor H2
hsa-miR-5591-3p	MIMAT0022302	3507838	http://www.mirdb.org/cgi-bin/target_detail.cgi?targetID=3507838	188	58	http://www.mirdb.org/cgi-bin/mature_mir.cgi?name=hsa-miR-5591-3p	LPCAT2	54947	lysophosphatidylcholine acyltransferase 2
hsa-miR-5591-3p	MIMAT0022302	3507850	http://www.mirdb.org/cgi-bin/target_detail.cgi?targetID=3507850	189	58	http://www.mirdb.org/cgi-bin/mature_mir.cgi?name=hsa-miR-5591-3p	LYPLA1	10434	lysophospholipase 1
hsa-miR-5591-3p	MIMAT0022302	3507720	http://www.mirdb.org/cgi-bin/target_detail.cgi?targetID=3507720	190	58	http://www.mirdb.org/cgi-bin/mature_mir.cgi?name=hsa-miR-5591-3p	NDST3	9348	N-deacetylase and N-sulfotransferase 3
hsa-miR-5591-3p	MIMAT0022302	3507711	http://www.mirdb.org/cgi-bin/target_detail.cgi?targetID=3507711	191	58	http://www.mirdb.org/cgi-bin/mature_mir.cgi?name=hsa-miR-5591-3p	PHF14	9678	PHD finger protein 14
hsa-miR-5591-3p	MIMAT0022302	3507718	http://www.mirdb.org/cgi-bin/target_detail.cgi?targetID=3507718	192	58	http://www.mirdb.org/cgi-bin/mature_mir.cgi?name=hsa-miR-5591-3p	MDM2	4193	MDM2 proto-oncogene
hsa-miR-5591-3p	MIMAT0022302	3507648	http://www.mirdb.org/cgi-bin/target_detail.cgi?targetID=3507648	193	58	http://www.mirdb.org/cgi-bin/mature_mir.cgi?name=hsa-miR-5591-3p	TFAP2B	7021	transcription factor AP-2 beta
hsa-miR-5591-3p	MIMAT0022302	3507851	http://www.mirdb.org/cgi-bin/target_detail.cgi?targetID=3507851	194	57	http://www.mirdb.org/cgi-bin/mature_mir.cgi?name=hsa-miR-5591-3p	DPYSL2	1808	dihydropyrimidinase like 2
hsa-miR-5591-3p	MIMAT0022302	3507798	http://www.mirdb.org/cgi-bin/target_detail.cgi?targetID=3507798	195	57	http://www.mirdb.org/cgi-bin/mature_mir.cgi?name=hsa-miR-5591-3p	DYRK1A	1859	dual specificity tyrosine phosphorylation regulated kinase 1A
hsa-miR-5591-3p	MIMAT0022302	3507760	http://www.mirdb.org/cgi-bin/target_detail.cgi?targetID=3507760	196	57	http://www.mirdb.org/cgi-bin/mature_mir.cgi?name=hsa-miR-5591-3p	NUFIP1	26747	nuclear FMR1 interacting protein 1
hsa-miR-5591-3p	MIMAT0022302	3507680	http://www.mirdb.org/cgi-bin/target_detail.cgi?targetID=3507680	197	57	http://www.mirdb.org/cgi-bin/mature_mir.cgi?name=hsa-miR-5591-3p	GNAQ	2776	G protein subunit alpha q
hsa-miR-5591-3p	MIMAT0022302	3507773	http://www.mirdb.org/cgi-bin/target_detail.cgi?targetID=3507773	198	57	http://www.mirdb.org/cgi-bin/mature_mir.cgi?name=hsa-miR-5591-3p	NR1D2	9975	nuclear receptor subfamily 1 group D member 2
hsa-miR-5591-3p	MIMAT0022302	3507736	http://www.mirdb.org/cgi-bin/target_detail.cgi?targetID=3507736	199	57	http://www.mirdb.org/cgi-bin/mature_mir.cgi?name=hsa-miR-5591-3p	NXPE4	54827	neurexophilin and PC-esterase domain family member 4
hsa-miR-5591-3p	MIMAT0022302	3507627	http://www.mirdb.org/cgi-bin/target_detail.cgi?targetID=3507627	200	57	http://www.mirdb.org/cgi-bin/mature_mir.cgi?name=hsa-miR-5591-3p	NDC1	55706	NDC1 transmembrane nucleoporin
hsa-miR-5591-3p	MIMAT0022302	3507761	http://www.mirdb.org/cgi-bin/target_detail.cgi?targetID=3507761	201	57	http://www.mirdb.org/cgi-bin/mature_mir.cgi?name=hsa-miR-5591-3p	METTL15	196074	methyltransferase like 15
hsa-miR-5591-3p	MIMAT0022302	3507670	http://www.mirdb.org/cgi-bin/target_detail.cgi?targetID=3507670	202	57	http://www.mirdb.org/cgi-bin/mature_mir.cgi?name=hsa-miR-5591-3p	CLTC	1213	clathrin heavy chain
hsa-miR-5591-3p	MIMAT0022302	3507687	http://www.mirdb.org/cgi-bin/target_detail.cgi?targetID=3507687	203	56	http://www.mirdb.org/cgi-bin/mature_mir.cgi?name=hsa-miR-5591-3p	GDA	9615	guanine deaminase
hsa-miR-5591-3p	MIMAT0022302	3507728	http://www.mirdb.org/cgi-bin/target_detail.cgi?targetID=3507728	204	56	http://www.mirdb.org/cgi-bin/mature_mir.cgi?name=hsa-miR-5591-3p	AFF3	3899	AF4/FMR2 family member 3
hsa-miR-5591-3p	MIMAT0022302	3507698	http://www.mirdb.org/cgi-bin/target_detail.cgi?targetID=3507698	205	56	http://www.mirdb.org/cgi-bin/mature_mir.cgi?name=hsa-miR-5591-3p	ZNF606	80095	zinc finger protein 606
hsa-miR-5591-3p	MIMAT0022302	3507842	http://www.mirdb.org/cgi-bin/target_detail.cgi?targetID=3507842	206	56	http://www.mirdb.org/cgi-bin/mature_mir.cgi?name=hsa-miR-5591-3p	MIF4GD	57409	MIF4G domain containing
hsa-miR-5591-3p	MIMAT0022302	3507730	http://www.mirdb.org/cgi-bin/target_detail.cgi?targetID=3507730	207	56	http://www.mirdb.org/cgi-bin/mature_mir.cgi?name=hsa-miR-5591-3p	KIF3B	9371	kinesin family member 3B
hsa-miR-5591-3p	MIMAT0022302	3507638	http://www.mirdb.org/cgi-bin/target_detail.cgi?targetID=3507638	208	56	http://www.mirdb.org/cgi-bin/mature_mir.cgi?name=hsa-miR-5591-3p	LZTFL1	54585	leucine zipper transcription factor like 1
hsa-miR-5591-3p	MIMAT0022302	3507621	http://www.mirdb.org/cgi-bin/target_detail.cgi?targetID=3507621	209	56	http://www.mirdb.org/cgi-bin/mature_mir.cgi?name=hsa-miR-5591-3p	PRKCSH	5589	protein kinase C substrate 80K-H
hsa-miR-5591-3p	MIMAT0022302	3507615	http://www.mirdb.org/cgi-bin/target_detail.cgi?targetID=3507615	210	55	http://www.mirdb.org/cgi-bin/mature_mir.cgi?name=hsa-miR-5591-3p	SQOR	58472	sulfide quinone oxidoreductase
hsa-miR-5591-3p	MIMAT0022302	3507689	http://www.mirdb.org/cgi-bin/target_detail.cgi?targetID=3507689	211	55	http://www.mirdb.org/cgi-bin/mature_mir.cgi?name=hsa-miR-5591-3p	GBA2	57704	glucosylceramidase beta 2
hsa-miR-5591-3p	MIMAT0022302	3507781	http://www.mirdb.org/cgi-bin/target_detail.cgi?targetID=3507781	212	55	http://www.mirdb.org/cgi-bin/mature_mir.cgi?name=hsa-miR-5591-3p	PPP3R1	5534	protein phosphatase 3 regulatory subunit B, alpha
hsa-miR-5591-3p	MIMAT0022302	3507814	http://www.mirdb.org/cgi-bin/target_detail.cgi?targetID=3507814	213	55	http://www.mirdb.org/cgi-bin/mature_mir.cgi?name=hsa-miR-5591-3p	LIN28A	79727	lin-28 homolog A
hsa-miR-5591-3p	MIMAT0022302	3507827	http://www.mirdb.org/cgi-bin/target_detail.cgi?targetID=3507827	214	55	http://www.mirdb.org/cgi-bin/mature_mir.cgi?name=hsa-miR-5591-3p	NCBP3	55421	nuclear cap binding subunit 3
hsa-miR-5591-3p	MIMAT0022302	3507682	http://www.mirdb.org/cgi-bin/target_detail.cgi?targetID=3507682	215	54	http://www.mirdb.org/cgi-bin/mature_mir.cgi?name=hsa-miR-5591-3p	OR12D3	81797	olfactory receptor family 12 subfamily D member 3
hsa-miR-5591-3p	MIMAT0022302	3507671	http://www.mirdb.org/cgi-bin/target_detail.cgi?targetID=3507671	216	54	http://www.mirdb.org/cgi-bin/mature_mir.cgi?name=hsa-miR-5591-3p	XPO4	64328	exportin 4
hsa-miR-5591-3p	MIMAT0022302	3507666	http://www.mirdb.org/cgi-bin/target_detail.cgi?targetID=3507666	217	54	http://www.mirdb.org/cgi-bin/mature_mir.cgi?name=hsa-miR-5591-3p	OSBPL10	114884	oxysterol binding protein like 10
hsa-miR-5591-3p	MIMAT0022302	3507706	http://www.mirdb.org/cgi-bin/target_detail.cgi?targetID=3507706	218	54	http://www.mirdb.org/cgi-bin/mature_mir.cgi?name=hsa-miR-5591-3p	DYM	54808	dymeclin
hsa-miR-5591-3p	MIMAT0022302	3507747	http://www.mirdb.org/cgi-bin/target_detail.cgi?targetID=3507747	219	54	http://www.mirdb.org/cgi-bin/mature_mir.cgi?name=hsa-miR-5591-3p	ATP11B	23200	ATPase phospholipid transporting 11B (putative)
hsa-miR-5591-3p	MIMAT0022302	3507722	http://www.mirdb.org/cgi-bin/target_detail.cgi?targetID=3507722	220	54	http://www.mirdb.org/cgi-bin/mature_mir.cgi?name=hsa-miR-5591-3p	SFXN2	118980	sideroflexin 2
hsa-miR-5591-3p	MIMAT0022302	3507744	http://www.mirdb.org/cgi-bin/target_detail.cgi?targetID=3507744	221	53	http://www.mirdb.org/cgi-bin/mature_mir.cgi?name=hsa-miR-5591-3p	IRGQ	126298	immunity related GTPase Q
hsa-miR-5591-3p	MIMAT0022302	3507649	http://www.mirdb.org/cgi-bin/target_detail.cgi?targetID=3507649	222	53	http://www.mirdb.org/cgi-bin/mature_mir.cgi?name=hsa-miR-5591-3p	TRIM39	56658	tripartite motif containing 39
hsa-miR-5591-3p	MIMAT0022302	3507707	http://www.mirdb.org/cgi-bin/target_detail.cgi?targetID=3507707	223	53	http://www.mirdb.org/cgi-bin/mature_mir.cgi?name=hsa-miR-5591-3p	SCN1B	6324	sodium voltage-gated channel beta subunit 1
hsa-miR-5591-3p	MIMAT0022302	3507801	http://www.mirdb.org/cgi-bin/target_detail.cgi?targetID=3507801	224	53	http://www.mirdb.org/cgi-bin/mature_mir.cgi?name=hsa-miR-5591-3p	ZNF480	147657	zinc finger protein 480
hsa-miR-5591-3p	MIMAT0022302	3507667	http://www.mirdb.org/cgi-bin/target_detail.cgi?targetID=3507667	225	53	http://www.mirdb.org/cgi-bin/mature_mir.cgi?name=hsa-miR-5591-3p	PFDN4	5203	prefoldin subunit 4
hsa-miR-5591-3p	MIMAT0022302	3507665	http://www.mirdb.org/cgi-bin/target_detail.cgi?targetID=3507665	226	52	http://www.mirdb.org/cgi-bin/mature_mir.cgi?name=hsa-miR-5591-3p	OXCT1	5019	3-oxoacid CoA-transferase 1
hsa-miR-5591-3p	MIMAT0022302	3507743	http://www.mirdb.org/cgi-bin/target_detail.cgi?targetID=3507743	227	52	http://www.mirdb.org/cgi-bin/mature_mir.cgi?name=hsa-miR-5591-3p	FBXO28	23219	F-box protein 28
hsa-miR-5591-3p	MIMAT0022302	3507794	http://www.mirdb.org/cgi-bin/target_detail.cgi?targetID=3507794	228	52	http://www.mirdb.org/cgi-bin/mature_mir.cgi?name=hsa-miR-5591-3p	BMT2	154743	base methyltransferase of 25S rRNA 2 homolog
hsa-miR-5591-3p	MIMAT0022302	3507737	http://www.mirdb.org/cgi-bin/target_detail.cgi?targetID=3507737	229	52	http://www.mirdb.org/cgi-bin/mature_mir.cgi?name=hsa-miR-5591-3p	NFAT5	10725	nuclear factor of activated T cells 5
hsa-miR-5591-3p	MIMAT0022302	3507640	http://www.mirdb.org/cgi-bin/target_detail.cgi?targetID=3507640	230	52	http://www.mirdb.org/cgi-bin/mature_mir.cgi?name=hsa-miR-5591-3p	FKBP5	2289	FKBP prolyl isomerase 5
hsa-miR-5591-3p	MIMAT0022302	3507694	http://www.mirdb.org/cgi-bin/target_detail.cgi?targetID=3507694	231	52	http://www.mirdb.org/cgi-bin/mature_mir.cgi?name=hsa-miR-5591-3p	DLX4	1748	distal-less homeobox 4
hsa-miR-5591-3p	MIMAT0022302	3507619	http://www.mirdb.org/cgi-bin/target_detail.cgi?targetID=3507619	232	51	http://www.mirdb.org/cgi-bin/mature_mir.cgi?name=hsa-miR-5591-3p	LRRTM2	26045	leucine rich repeat transmembrane neuronal 2
hsa-miR-5591-3p	MIMAT0022302	3507754	http://www.mirdb.org/cgi-bin/target_detail.cgi?targetID=3507754	233	51	http://www.mirdb.org/cgi-bin/mature_mir.cgi?name=hsa-miR-5591-3p	HTR1F	3355	5-hydroxytryptamine receptor 1F
hsa-miR-5591-3p	MIMAT0022302	3507790	http://www.mirdb.org/cgi-bin/target_detail.cgi?targetID=3507790	234	51	http://www.mirdb.org/cgi-bin/mature_mir.cgi?name=hsa-miR-5591-3p	AMER2	219287	APC membrane recruitment protein 2
hsa-miR-5591-3p	MIMAT0022302	3507608	http://www.mirdb.org/cgi-bin/target_detail.cgi?targetID=3507608	235	51	http://www.mirdb.org/cgi-bin/mature_mir.cgi?name=hsa-miR-5591-3p	ELAC1	55520	elaC ribonuclease Z 1
hsa-miR-5591-3p	MIMAT0022302	3507605	http://www.mirdb.org/cgi-bin/target_detail.cgi?targetID=3507605	236	51	http://www.mirdb.org/cgi-bin/mature_mir.cgi?name=hsa-miR-5591-3p	MRE11	4361	MRE11 homolog, double strand break repair nuclease
hsa-miR-5591-3p	MIMAT0022302	3507715	http://www.mirdb.org/cgi-bin/target_detail.cgi?targetID=3507715	237	51	http://www.mirdb.org/cgi-bin/mature_mir.cgi?name=hsa-miR-5591-3p	DCAF12	25853	DDB1 and CUL4 associated factor 12
hsa-miR-5591-3p	MIMAT0022302	3507732	http://www.mirdb.org/cgi-bin/target_detail.cgi?targetID=3507732	238	51	http://www.mirdb.org/cgi-bin/mature_mir.cgi?name=hsa-miR-5591-3p	HECA	51696	hdc homolog, cell cycle regulator
hsa-miR-5591-3p	MIMAT0022302	3507692	http://www.mirdb.org/cgi-bin/target_detail.cgi?targetID=3507692	239	51	http://www.mirdb.org/cgi-bin/mature_mir.cgi?name=hsa-miR-5591-3p	SIX6	4990	SIX homeobox 6
hsa-miR-5591-3p	MIMAT0022302	3507672	http://www.mirdb.org/cgi-bin/target_detail.cgi?targetID=3507672	240	51	http://www.mirdb.org/cgi-bin/mature_mir.cgi?name=hsa-miR-5591-3p	CAND1	55832	cullin associated and neddylation dissociated 1
hsa-miR-5591-3p	MIMAT0022302	3507810	http://www.mirdb.org/cgi-bin/target_detail.cgi?targetID=3507810	241	51	http://www.mirdb.org/cgi-bin/mature_mir.cgi?name=hsa-miR-5591-3p	PDE11A	50940	phosphodiesterase 11A
hsa-miR-5591-3p	MIMAT0022302	3507616	http://www.mirdb.org/cgi-bin/target_detail.cgi?targetID=3507616	242	50	http://www.mirdb.org/cgi-bin/mature_mir.cgi?name=hsa-miR-5591-3p	PTCD3	55037	pentatricopeptide repeat domain 3
hsa-miR-5591-3p	MIMAT0022302	3507703	http://www.mirdb.org/cgi-bin/target_detail.cgi?targetID=3507703	243	50	http://www.mirdb.org/cgi-bin/mature_mir.cgi?name=hsa-miR-5591-3p	CSNK1G3	1456	casein kinase 1 gamma 3
hsa-miR-5591-3p	MIMAT0022302	3507701	http://www.mirdb.org/cgi-bin/target_detail.cgi?targetID=3507701	244	50	http://www.mirdb.org/cgi-bin/mature_mir.cgi?name=hsa-miR-5591-3p	GNL3L	54552	G protein nucleolar 3 like
hsa-miR-5591-3p	MIMAT0022302	3507618	http://www.mirdb.org/cgi-bin/target_detail.cgi?targetID=3507618	245	50	http://www.mirdb.org/cgi-bin/mature_mir.cgi?name=hsa-miR-5591-3p	ZNF417	147687	zinc finger protein 417
hsa-miR-5591-3p	MIMAT0022302	3507831	http://www.mirdb.org/cgi-bin/target_detail.cgi?targetID=3507831	246	50	http://www.mirdb.org/cgi-bin/mature_mir.cgi?name=hsa-miR-5591-3p	NECTIN3	25945	nectin cell adhesion molecule 3
hsa-miR-5591-3p	MIMAT0022302	3507771	http://www.mirdb.org/cgi-bin/target_detail.cgi?targetID=3507771	247	50	http://www.mirdb.org/cgi-bin/mature_mir.cgi?name=hsa-miR-5591-3p	PLPP5	84513	phospholipid phosphatase 5
hsa-miR-5591-3p	MIMAT0022302	3507646	http://www.mirdb.org/cgi-bin/target_detail.cgi?targetID=3507646	248	50	http://www.mirdb.org/cgi-bin/mature_mir.cgi?name=hsa-miR-5591-3p	LMNTD1	160492	lamin tail domain containing 1
hsa-miR-5591-3p	MIMAT0022302	3507717	http://www.mirdb.org/cgi-bin/target_detail.cgi?targetID=3507717	249	50	http://www.mirdb.org/cgi-bin/mature_mir.cgi?name=hsa-miR-5591-3p	PCYT1B	9468	phosphate cytidylyltransferase 1, choline, beta
hsa-miR-5591-3p	MIMAT0022302	3507658	http://www.mirdb.org/cgi-bin/target_detail.cgi?targetID=3507658	250	50	http://www.mirdb.org/cgi-bin/mature_mir.cgi?name=hsa-miR-5591-3p	PPCS	79717	phosphopantothenoylcysteine synthetase
hsa-miR-5591-3p	MIMAT0022302	3507634	http://www.mirdb.org/cgi-bin/target_detail.cgi?targetID=3507634	251	50	http://www.mirdb.org/cgi-bin/mature_mir.cgi?name=hsa-miR-5591-3p	HPSE	10855	heparanase
hsa-miR-582-3p	MIMAT0004797	1499437	http://www.mirdb.org/cgi-bin/target_detail.cgi?targetID=1499437	1	97	http://www.mirdb.org/cgi-bin/mature_mir.cgi?name=hsa-miR-582-3p	TNFSF4	7292	TNF superfamily member 4
hsa-miR-582-3p	MIMAT0004797	1499375	http://www.mirdb.org/cgi-bin/target_detail.cgi?targetID=1499375	2	96	http://www.mirdb.org/cgi-bin/mature_mir.cgi?name=hsa-miR-582-3p	NEK7	140609	NIMA related kinase 7
hsa-miR-582-3p	MIMAT0004797	1499254	http://www.mirdb.org/cgi-bin/target_detail.cgi?targetID=1499254	3	96	http://www.mirdb.org/cgi-bin/mature_mir.cgi?name=hsa-miR-582-3p	PRRC2C	23215	proline rich coiled-coil 2C
hsa-miR-582-3p	MIMAT0004797	1499419	http://www.mirdb.org/cgi-bin/target_detail.cgi?targetID=1499419	4	96	http://www.mirdb.org/cgi-bin/mature_mir.cgi?name=hsa-miR-582-3p	RHOA	387	ras homolog family member A
hsa-miR-582-3p	MIMAT0004797	1499200	http://www.mirdb.org/cgi-bin/target_detail.cgi?targetID=1499200	5	95	http://www.mirdb.org/cgi-bin/mature_mir.cgi?name=hsa-miR-582-3p	UBXN2A	165324	UBX domain protein 2A
hsa-miR-582-3p	MIMAT0004797	1499509	http://www.mirdb.org/cgi-bin/target_detail.cgi?targetID=1499509	6	94	http://www.mirdb.org/cgi-bin/mature_mir.cgi?name=hsa-miR-582-3p	LRRK2	120892	leucine rich repeat kinase 2
hsa-miR-582-3p	MIMAT0004797	1499245	http://www.mirdb.org/cgi-bin/target_detail.cgi?targetID=1499245	7	93	http://www.mirdb.org/cgi-bin/mature_mir.cgi?name=hsa-miR-582-3p	SKIL	6498	SKI like proto-oncogene
[truncated: 2,200 more rows]

## Sheet: mirdbV6filtered
miRNAname	targetGene	targetScore
hsa-miR-1303	OGFRL1	100
hsa-miR-1303	TMEM108	99
hsa-miR-1303	TASOR	99
hsa-miR-1303	AGMO	98
hsa-miR-1303	SLC35G1	98
hsa-miR-1303	RSBN1	98
hsa-miR-1303	AVL9	97
[truncated: 1,775 more rows]

## Sheet: TaregetScan7.1
mirbase21	matuAcc	targetGene	representativeTranscript	geneName	LinkToSitesInUTRs	cumulativeWeightedContext++Score	totalContext++Score	aggregatePCT
[truncated: 17,908 more rows]

[truncated: 3 more sheets: TaregetScan7.1filtered, TargetSummary, Intersection]
