# Supplementary material for: Altered microRNA Transcriptome in Cultured Human Liver Cells upon Infection with Ebola Virus
Source: Int J Mol Sci. 2021 Apr 6;22(7):3792. doi: 10.3390/ijms22073792 (PMC8038836; doi:10.3390/ijms22073792)
Supplement: Supplementary file 1 [file ijms-22-03792-s001.zip › Supplementary_File/B_ miRNA_Targets_Prediction/Reston-96h-Huh7_vs_Control-96h-Huh7_up.mature_mirna/TargetSummary.xlsx]

## Sheet: mirdbV6
miRNAname	matuAcc	targetID	targetDetails	targetRank	targetScore	miRNAdetails	geneSymbol	geneID	Gene_Description
hsa-miR-1246	MIMAT0005898	995267	http://www.mirdb.org/cgi-bin/target_detail.cgi?targetID=995267	1	99	http://www.mirdb.org/cgi-bin/mature_mir.cgi?name=hsa-miR-1246	FAM53C	51307	family with sequence similarity 53 member C
hsa-miR-1246	MIMAT0005898	995281	http://www.mirdb.org/cgi-bin/target_detail.cgi?targetID=995281	2	96	http://www.mirdb.org/cgi-bin/mature_mir.cgi?name=hsa-miR-1246	C12orf71	728858	chromosome 12 open reading frame 71
hsa-miR-1246	MIMAT0005898	995308	http://www.mirdb.org/cgi-bin/target_detail.cgi?targetID=995308	3	94	http://www.mirdb.org/cgi-bin/mature_mir.cgi?name=hsa-miR-1246	GLRB	2743	glycine receptor beta
hsa-miR-1246	MIMAT0005898	995282	http://www.mirdb.org/cgi-bin/target_detail.cgi?targetID=995282	4	94	http://www.mirdb.org/cgi-bin/mature_mir.cgi?name=hsa-miR-1246	LENEP	55891	lens epithelial protein
hsa-miR-1246	MIMAT0005898	995351	http://www.mirdb.org/cgi-bin/target_detail.cgi?targetID=995351	5	93	http://www.mirdb.org/cgi-bin/mature_mir.cgi?name=hsa-miR-1246	FPGT	8790	fucose-1-phosphate guanylyltransferase
hsa-miR-1246	MIMAT0005898	995514	http://www.mirdb.org/cgi-bin/target_detail.cgi?targetID=995514	6	93	http://www.mirdb.org/cgi-bin/mature_mir.cgi?name=hsa-miR-1246	CREBL2	1389	cAMP responsive element binding protein like 2
hsa-miR-1246	MIMAT0005898	995201	http://www.mirdb.org/cgi-bin/target_detail.cgi?targetID=995201	7	92	http://www.mirdb.org/cgi-bin/mature_mir.cgi?name=hsa-miR-1246	QTRT2	79691	queuine tRNA-ribosyltransferase accessory subunit 2
hsa-miR-1246	MIMAT0005898	995292	http://www.mirdb.org/cgi-bin/target_detail.cgi?targetID=995292	8	92	http://www.mirdb.org/cgi-bin/mature_mir.cgi?name=hsa-miR-1246	SLC12A2	6558	solute carrier family 12 member 2
hsa-miR-1246	MIMAT0005898	995546	http://www.mirdb.org/cgi-bin/target_detail.cgi?targetID=995546	9	92	http://www.mirdb.org/cgi-bin/mature_mir.cgi?name=hsa-miR-1246	PLEKHB2	55041	pleckstrin homology domain containing B2
hsa-miR-1246	MIMAT0005898	995394	http://www.mirdb.org/cgi-bin/target_detail.cgi?targetID=995394	10	91	http://www.mirdb.org/cgi-bin/mature_mir.cgi?name=hsa-miR-1246	ANTXR2	118429	ANTXR cell adhesion molecule 2
hsa-miR-1246	MIMAT0005898	995477	http://www.mirdb.org/cgi-bin/target_detail.cgi?targetID=995477	11	91	http://www.mirdb.org/cgi-bin/mature_mir.cgi?name=hsa-miR-1246	MRPS14	63931	mitochondrial ribosomal protein S14
hsa-miR-1246	MIMAT0005898	995413	http://www.mirdb.org/cgi-bin/target_detail.cgi?targetID=995413	12	91	http://www.mirdb.org/cgi-bin/mature_mir.cgi?name=hsa-miR-1246	SCN3A	6328	sodium voltage-gated channel alpha subunit 3
hsa-miR-1246	MIMAT0005898	995441	http://www.mirdb.org/cgi-bin/target_detail.cgi?targetID=995441	13	91	http://www.mirdb.org/cgi-bin/mature_mir.cgi?name=hsa-miR-1246	ZNF425	155054	zinc finger protein 425
hsa-miR-1246	MIMAT0005898	995198	http://www.mirdb.org/cgi-bin/target_detail.cgi?targetID=995198	14	91	http://www.mirdb.org/cgi-bin/mature_mir.cgi?name=hsa-miR-1246	RTKN2	219790	rhotekin 2
hsa-miR-1246	MIMAT0005898	995482	http://www.mirdb.org/cgi-bin/target_detail.cgi?targetID=995482	15	90	http://www.mirdb.org/cgi-bin/mature_mir.cgi?name=hsa-miR-1246	HECTD2	143279	HECT domain E3 ubiquitin protein ligase 2
hsa-miR-1246	MIMAT0005898	995501	http://www.mirdb.org/cgi-bin/target_detail.cgi?targetID=995501	16	90	http://www.mirdb.org/cgi-bin/mature_mir.cgi?name=hsa-miR-1246	ANKDD1B	728780	ankyrin repeat and death domain containing 1B
hsa-miR-1246	MIMAT0005898	995299	http://www.mirdb.org/cgi-bin/target_detail.cgi?targetID=995299	17	89	http://www.mirdb.org/cgi-bin/mature_mir.cgi?name=hsa-miR-1246	SEPHS1	22929	selenophosphate synthetase 1
hsa-miR-1246	MIMAT0005898	995458	http://www.mirdb.org/cgi-bin/target_detail.cgi?targetID=995458	18	88	http://www.mirdb.org/cgi-bin/mature_mir.cgi?name=hsa-miR-1246	ISCA1	81689	iron-sulfur cluster assembly 1
hsa-miR-1246	MIMAT0005898	995223	http://www.mirdb.org/cgi-bin/target_detail.cgi?targetID=995223	19	88	http://www.mirdb.org/cgi-bin/mature_mir.cgi?name=hsa-miR-1246	ADAT2	134637	adenosine deaminase, tRNA specific 2
hsa-miR-1246	MIMAT0005898	995169	http://www.mirdb.org/cgi-bin/target_detail.cgi?targetID=995169	20	87	http://www.mirdb.org/cgi-bin/mature_mir.cgi?name=hsa-miR-1246	COL6A6	131873	collagen type VI alpha 6 chain
hsa-miR-1246	MIMAT0005898	995508	http://www.mirdb.org/cgi-bin/target_detail.cgi?targetID=995508	21	87	http://www.mirdb.org/cgi-bin/mature_mir.cgi?name=hsa-miR-1246	MIER1	57708	MIER1 transcriptional regulator
hsa-miR-1246	MIMAT0005898	995436	http://www.mirdb.org/cgi-bin/target_detail.cgi?targetID=995436	22	87	http://www.mirdb.org/cgi-bin/mature_mir.cgi?name=hsa-miR-1246	NDFIP1	80762	Nedd4 family interacting protein 1
hsa-miR-1246	MIMAT0005898	995163	http://www.mirdb.org/cgi-bin/target_detail.cgi?targetID=995163	23	87	http://www.mirdb.org/cgi-bin/mature_mir.cgi?name=hsa-miR-1246	ATP2B1	490	ATPase plasma membrane Ca2+ transporting 1
hsa-miR-1246	MIMAT0005898	995439	http://www.mirdb.org/cgi-bin/target_detail.cgi?targetID=995439	24	86	http://www.mirdb.org/cgi-bin/mature_mir.cgi?name=hsa-miR-1246	DYNC1I1	1780	dynein cytoplasmic 1 intermediate chain 1
hsa-miR-1246	MIMAT0005898	995243	http://www.mirdb.org/cgi-bin/target_detail.cgi?targetID=995243	25	86	http://www.mirdb.org/cgi-bin/mature_mir.cgi?name=hsa-miR-1246	MYOT	9499	myotilin
hsa-miR-1246	MIMAT0005898	995210	http://www.mirdb.org/cgi-bin/target_detail.cgi?targetID=995210	26	86	http://www.mirdb.org/cgi-bin/mature_mir.cgi?name=hsa-miR-1246	ELF5	2001	E74 like ETS transcription factor 5
hsa-miR-1246	MIMAT0005898	995216	http://www.mirdb.org/cgi-bin/target_detail.cgi?targetID=995216	27	85	http://www.mirdb.org/cgi-bin/mature_mir.cgi?name=hsa-miR-1246	FAM45A	404636	family with sequence similarity 45 member A
hsa-miR-1246	MIMAT0005898	995295	http://www.mirdb.org/cgi-bin/target_detail.cgi?targetID=995295	28	85	http://www.mirdb.org/cgi-bin/mature_mir.cgi?name=hsa-miR-1246	TBCK	93627	TBC1 domain containing kinase
hsa-miR-1246	MIMAT0005898	995467	http://www.mirdb.org/cgi-bin/target_detail.cgi?targetID=995467	29	84	http://www.mirdb.org/cgi-bin/mature_mir.cgi?name=hsa-miR-1246	KLHL14	57565	kelch like family member 14
hsa-miR-1246	MIMAT0005898	995507	http://www.mirdb.org/cgi-bin/target_detail.cgi?targetID=995507	30	84	http://www.mirdb.org/cgi-bin/mature_mir.cgi?name=hsa-miR-1246	KDM5A	5927	lysine demethylase 5A
hsa-miR-1246	MIMAT0005898	995513	http://www.mirdb.org/cgi-bin/target_detail.cgi?targetID=995513	31	84	http://www.mirdb.org/cgi-bin/mature_mir.cgi?name=hsa-miR-1246	EIF2AK3	9451	eukaryotic translation initiation factor 2 alpha kinase 3
hsa-miR-1246	MIMAT0005898	995186	http://www.mirdb.org/cgi-bin/target_detail.cgi?targetID=995186	32	84	http://www.mirdb.org/cgi-bin/mature_mir.cgi?name=hsa-miR-1246	PANX1	24145	pannexin 1
hsa-miR-1246	MIMAT0005898	995193	http://www.mirdb.org/cgi-bin/target_detail.cgi?targetID=995193	33	84	http://www.mirdb.org/cgi-bin/mature_mir.cgi?name=hsa-miR-1246	OPRM1	4988	opioid receptor mu 1
hsa-miR-1246	MIMAT0005898	995554	http://www.mirdb.org/cgi-bin/target_detail.cgi?targetID=995554	34	84	http://www.mirdb.org/cgi-bin/mature_mir.cgi?name=hsa-miR-1246	CNOT9	9125	CCR4-NOT transcription complex subunit 9
hsa-miR-1246	MIMAT0005898	995316	http://www.mirdb.org/cgi-bin/target_detail.cgi?targetID=995316	35	84	http://www.mirdb.org/cgi-bin/mature_mir.cgi?name=hsa-miR-1246	ZNF888	388559	zinc finger protein 888
hsa-miR-1246	MIMAT0005898	995153	http://www.mirdb.org/cgi-bin/target_detail.cgi?targetID=995153	36	84	http://www.mirdb.org/cgi-bin/mature_mir.cgi?name=hsa-miR-1246	TNFRSF8	943	TNF receptor superfamily member 8
hsa-miR-1246	MIMAT0005898	995464	http://www.mirdb.org/cgi-bin/target_detail.cgi?targetID=995464	37	84	http://www.mirdb.org/cgi-bin/mature_mir.cgi?name=hsa-miR-1246	C15orf53	400359	chromosome 15 open reading frame 53
hsa-miR-1246	MIMAT0005898	995419	http://www.mirdb.org/cgi-bin/target_detail.cgi?targetID=995419	38	83	http://www.mirdb.org/cgi-bin/mature_mir.cgi?name=hsa-miR-1246	GMFB	2764	glia maturation factor beta
hsa-miR-1246	MIMAT0005898	995527	http://www.mirdb.org/cgi-bin/target_detail.cgi?targetID=995527	39	83	http://www.mirdb.org/cgi-bin/mature_mir.cgi?name=hsa-miR-1246	SORBS2	8470	sorbin and SH3 domain containing 2
hsa-miR-1246	MIMAT0005898	995438	http://www.mirdb.org/cgi-bin/target_detail.cgi?targetID=995438	40	83	http://www.mirdb.org/cgi-bin/mature_mir.cgi?name=hsa-miR-1246	HLF	3131	HLF, PAR bZIP transcription factor
hsa-miR-1246	MIMAT0005898	995488	http://www.mirdb.org/cgi-bin/target_detail.cgi?targetID=995488	41	83	http://www.mirdb.org/cgi-bin/mature_mir.cgi?name=hsa-miR-1246	REPS2	9185	RALBP1 associated Eps domain containing 2
hsa-miR-1246	MIMAT0005898	995461	http://www.mirdb.org/cgi-bin/target_detail.cgi?targetID=995461	42	83	http://www.mirdb.org/cgi-bin/mature_mir.cgi?name=hsa-miR-1246	DYRK1A	1859	dual specificity tyrosine phosphorylation regulated kinase 1A
hsa-miR-1246	MIMAT0005898	995219	http://www.mirdb.org/cgi-bin/target_detail.cgi?targetID=995219	43	82	http://www.mirdb.org/cgi-bin/mature_mir.cgi?name=hsa-miR-1246	HTR5A	3361	5-hydroxytryptamine receptor 5A
hsa-miR-1246	MIMAT0005898	995237	http://www.mirdb.org/cgi-bin/target_detail.cgi?targetID=995237	44	82	http://www.mirdb.org/cgi-bin/mature_mir.cgi?name=hsa-miR-1246	CEP126	57562	centrosomal protein 126
hsa-miR-1246	MIMAT0005898	995548	http://www.mirdb.org/cgi-bin/target_detail.cgi?targetID=995548	45	82	http://www.mirdb.org/cgi-bin/mature_mir.cgi?name=hsa-miR-1246	ADAM22	53616	ADAM metallopeptidase domain 22
hsa-miR-1246	MIMAT0005898	995448	http://www.mirdb.org/cgi-bin/target_detail.cgi?targetID=995448	46	82	http://www.mirdb.org/cgi-bin/mature_mir.cgi?name=hsa-miR-1246	TAF9B	51616	TATA-box binding protein associated factor 9b
hsa-miR-1246	MIMAT0005898	995492	http://www.mirdb.org/cgi-bin/target_detail.cgi?targetID=995492	47	81	http://www.mirdb.org/cgi-bin/mature_mir.cgi?name=hsa-miR-1246	CDO1	1036	cysteine dioxygenase type 1
hsa-miR-1246	MIMAT0005898	995337	http://www.mirdb.org/cgi-bin/target_detail.cgi?targetID=995337	48	81	http://www.mirdb.org/cgi-bin/mature_mir.cgi?name=hsa-miR-1246	RPL36A	6173	ribosomal protein L36a
hsa-miR-1246	MIMAT0005898	995493	http://www.mirdb.org/cgi-bin/target_detail.cgi?targetID=995493	49	81	http://www.mirdb.org/cgi-bin/mature_mir.cgi?name=hsa-miR-1246	LYPD1	116372	LY6/PLAUR domain containing 1
hsa-miR-1246	MIMAT0005898	995521	http://www.mirdb.org/cgi-bin/target_detail.cgi?targetID=995521	50	81	http://www.mirdb.org/cgi-bin/mature_mir.cgi?name=hsa-miR-1246	DUSP18	150290	dual specificity phosphatase 18
hsa-miR-1246	MIMAT0005898	995271	http://www.mirdb.org/cgi-bin/target_detail.cgi?targetID=995271	51	80	http://www.mirdb.org/cgi-bin/mature_mir.cgi?name=hsa-miR-1246	GPR85	54329	G protein-coupled receptor 85
hsa-miR-1246	MIMAT0005898	995319	http://www.mirdb.org/cgi-bin/target_detail.cgi?targetID=995319	52	80	http://www.mirdb.org/cgi-bin/mature_mir.cgi?name=hsa-miR-1246	ESM1	11082	endothelial cell specific molecule 1
hsa-miR-1246	MIMAT0005898	995263	http://www.mirdb.org/cgi-bin/target_detail.cgi?targetID=995263	53	80	http://www.mirdb.org/cgi-bin/mature_mir.cgi?name=hsa-miR-1246	ACE2	59272	angiotensin I converting enzyme 2
hsa-miR-1246	MIMAT0005898	995542	http://www.mirdb.org/cgi-bin/target_detail.cgi?targetID=995542	54	80	http://www.mirdb.org/cgi-bin/mature_mir.cgi?name=hsa-miR-1246	DLG1	1739	discs large MAGUK scaffold protein 1
hsa-miR-1246	MIMAT0005898	995547	http://www.mirdb.org/cgi-bin/target_detail.cgi?targetID=995547	55	80	http://www.mirdb.org/cgi-bin/mature_mir.cgi?name=hsa-miR-1246	SLC38A2	54407	solute carrier family 38 member 2
hsa-miR-1246	MIMAT0005898	995298	http://www.mirdb.org/cgi-bin/target_detail.cgi?targetID=995298	56	80	http://www.mirdb.org/cgi-bin/mature_mir.cgi?name=hsa-miR-1246	SHISA9	729993	shisa family member 9
hsa-miR-1246	MIMAT0005898	995551	http://www.mirdb.org/cgi-bin/target_detail.cgi?targetID=995551	57	80	http://www.mirdb.org/cgi-bin/mature_mir.cgi?name=hsa-miR-1246	MIER3	166968	MIER family member 3
hsa-miR-1246	MIMAT0005898	995304	http://www.mirdb.org/cgi-bin/target_detail.cgi?targetID=995304	58	80	http://www.mirdb.org/cgi-bin/mature_mir.cgi?name=hsa-miR-1246	RAB14	51552	RAB14, member RAS oncogene family
hsa-miR-1246	MIMAT0005898	995401	http://www.mirdb.org/cgi-bin/target_detail.cgi?targetID=995401	59	80	http://www.mirdb.org/cgi-bin/mature_mir.cgi?name=hsa-miR-1246	DDX3X	1654	DEAD-box helicase 3 X-linked
hsa-miR-1246	MIMAT0005898	995362	http://www.mirdb.org/cgi-bin/target_detail.cgi?targetID=995362	60	80	http://www.mirdb.org/cgi-bin/mature_mir.cgi?name=hsa-miR-1246	SCEL	8796	sciellin
hsa-miR-1246	MIMAT0005898	995442	http://www.mirdb.org/cgi-bin/target_detail.cgi?targetID=995442	61	80	http://www.mirdb.org/cgi-bin/mature_mir.cgi?name=hsa-miR-1246	ZCCHC14	23174	zinc finger CCHC-type containing 14
hsa-miR-1246	MIMAT0005898	995549	http://www.mirdb.org/cgi-bin/target_detail.cgi?targetID=995549	62	80	http://www.mirdb.org/cgi-bin/mature_mir.cgi?name=hsa-miR-1246	SGO1	151648	shugoshin 1
hsa-miR-1246	MIMAT0005898	995408	http://www.mirdb.org/cgi-bin/target_detail.cgi?targetID=995408	63	79	http://www.mirdb.org/cgi-bin/mature_mir.cgi?name=hsa-miR-1246	ZNF518B	85460	zinc finger protein 518B
hsa-miR-1246	MIMAT0005898	995154	http://www.mirdb.org/cgi-bin/target_detail.cgi?targetID=995154	64	79	http://www.mirdb.org/cgi-bin/mature_mir.cgi?name=hsa-miR-1246	PSD3	23362	pleckstrin and Sec7 domain containing 3
hsa-miR-1246	MIMAT0005898	995288	http://www.mirdb.org/cgi-bin/target_detail.cgi?targetID=995288	65	79	http://www.mirdb.org/cgi-bin/mature_mir.cgi?name=hsa-miR-1246	TTC14	151613	tetratricopeptide repeat domain 14
hsa-miR-1246	MIMAT0005898	995545	http://www.mirdb.org/cgi-bin/target_detail.cgi?targetID=995545	66	79	http://www.mirdb.org/cgi-bin/mature_mir.cgi?name=hsa-miR-1246	DUSP9	1852	dual specificity phosphatase 9
hsa-miR-1246	MIMAT0005898	995406	http://www.mirdb.org/cgi-bin/target_detail.cgi?targetID=995406	67	79	http://www.mirdb.org/cgi-bin/mature_mir.cgi?name=hsa-miR-1246	GRIA1	2890	glutamate ionotropic receptor AMPA type subunit 1
hsa-miR-1246	MIMAT0005898	995450	http://www.mirdb.org/cgi-bin/target_detail.cgi?targetID=995450	68	79	http://www.mirdb.org/cgi-bin/mature_mir.cgi?name=hsa-miR-1246	DMRT2	10655	doublesex and mab-3 related transcription factor 2
hsa-miR-1246	MIMAT0005898	995392	http://www.mirdb.org/cgi-bin/target_detail.cgi?targetID=995392	69	79	http://www.mirdb.org/cgi-bin/mature_mir.cgi?name=hsa-miR-1246	TNKS2	80351	tankyrase 2
hsa-miR-1246	MIMAT0005898	995375	http://www.mirdb.org/cgi-bin/target_detail.cgi?targetID=995375	70	79	http://www.mirdb.org/cgi-bin/mature_mir.cgi?name=hsa-miR-1246	NFE2L3	9603	nuclear factor, erythroid 2 like 3
hsa-miR-1246	MIMAT0005898	995352	http://www.mirdb.org/cgi-bin/target_detail.cgi?targetID=995352	71	79	http://www.mirdb.org/cgi-bin/mature_mir.cgi?name=hsa-miR-1246	SYT16	83851	synaptotagmin 16
hsa-miR-1246	MIMAT0005898	995174	http://www.mirdb.org/cgi-bin/target_detail.cgi?targetID=995174	72	79	http://www.mirdb.org/cgi-bin/mature_mir.cgi?name=hsa-miR-1246	ZSCAN31	64288	zinc finger and SCAN domain containing 31
hsa-miR-1246	MIMAT0005898	995246	http://www.mirdb.org/cgi-bin/target_detail.cgi?targetID=995246	73	79	http://www.mirdb.org/cgi-bin/mature_mir.cgi?name=hsa-miR-1246	ABI1	10006	abl interactor 1
hsa-miR-1246	MIMAT0005898	995400	http://www.mirdb.org/cgi-bin/target_detail.cgi?targetID=995400	74	78	http://www.mirdb.org/cgi-bin/mature_mir.cgi?name=hsa-miR-1246	SYN2	6854	synapsin II
hsa-miR-1246	MIMAT0005898	995260	http://www.mirdb.org/cgi-bin/target_detail.cgi?targetID=995260	75	78	http://www.mirdb.org/cgi-bin/mature_mir.cgi?name=hsa-miR-1246	SMIM10L1	100129361	small integral membrane protein 10 like 1
hsa-miR-1246	MIMAT0005898	995503	http://www.mirdb.org/cgi-bin/target_detail.cgi?targetID=995503	76	78	http://www.mirdb.org/cgi-bin/mature_mir.cgi?name=hsa-miR-1246	CALB1	793	calbindin 1
hsa-miR-1246	MIMAT0005898	995300	http://www.mirdb.org/cgi-bin/target_detail.cgi?targetID=995300	77	78	http://www.mirdb.org/cgi-bin/mature_mir.cgi?name=hsa-miR-1246	TMEM33	55161	transmembrane protein 33
hsa-miR-1246	MIMAT0005898	995346	http://www.mirdb.org/cgi-bin/target_detail.cgi?targetID=995346	78	78	http://www.mirdb.org/cgi-bin/mature_mir.cgi?name=hsa-miR-1246	EML5	161436	EMAP like 5
hsa-miR-1246	MIMAT0005898	995475	http://www.mirdb.org/cgi-bin/target_detail.cgi?targetID=995475	79	78	http://www.mirdb.org/cgi-bin/mature_mir.cgi?name=hsa-miR-1246	SLC28A3	64078	solute carrier family 28 member 3
hsa-miR-1246	MIMAT0005898	995334	http://www.mirdb.org/cgi-bin/target_detail.cgi?targetID=995334	80	78	http://www.mirdb.org/cgi-bin/mature_mir.cgi?name=hsa-miR-1246	SORL1	6653	sortilin related receptor 1
hsa-miR-1246	MIMAT0005898	995504	http://www.mirdb.org/cgi-bin/target_detail.cgi?targetID=995504	81	78	http://www.mirdb.org/cgi-bin/mature_mir.cgi?name=hsa-miR-1246	SLITRK4	139065	SLIT and NTRK like family member 4
hsa-miR-1246	MIMAT0005898	995374	http://www.mirdb.org/cgi-bin/target_detail.cgi?targetID=995374	82	78	http://www.mirdb.org/cgi-bin/mature_mir.cgi?name=hsa-miR-1246	ALDH7A1	501	aldehyde dehydrogenase 7 family member A1
hsa-miR-1246	MIMAT0005898	995189	http://www.mirdb.org/cgi-bin/target_detail.cgi?targetID=995189	83	78	http://www.mirdb.org/cgi-bin/mature_mir.cgi?name=hsa-miR-1246	GOLGA1	2800	golgin A1
hsa-miR-1246	MIMAT0005898	995213	http://www.mirdb.org/cgi-bin/target_detail.cgi?targetID=995213	84	78	http://www.mirdb.org/cgi-bin/mature_mir.cgi?name=hsa-miR-1246	SLA	6503	Src like adaptor
hsa-miR-1246	MIMAT0005898	995195	http://www.mirdb.org/cgi-bin/target_detail.cgi?targetID=995195	85	77	http://www.mirdb.org/cgi-bin/mature_mir.cgi?name=hsa-miR-1246	FGF14	2259	fibroblast growth factor 14
hsa-miR-1246	MIMAT0005898	995261	http://www.mirdb.org/cgi-bin/target_detail.cgi?targetID=995261	86	77	http://www.mirdb.org/cgi-bin/mature_mir.cgi?name=hsa-miR-1246	PXK	54899	PX domain containing serine/threonine kinase like
hsa-miR-1246	MIMAT0005898	995197	http://www.mirdb.org/cgi-bin/target_detail.cgi?targetID=995197	87	77	http://www.mirdb.org/cgi-bin/mature_mir.cgi?name=hsa-miR-1246	ZNF267	10308	zinc finger protein 267
hsa-miR-1246	MIMAT0005898	995256	http://www.mirdb.org/cgi-bin/target_detail.cgi?targetID=995256	88	77	http://www.mirdb.org/cgi-bin/mature_mir.cgi?name=hsa-miR-1246	HS3ST1	9957	heparan sulfate-glucosamine 3-sulfotransferase 1
hsa-miR-1246	MIMAT0005898	995518	http://www.mirdb.org/cgi-bin/target_detail.cgi?targetID=995518	89	77	http://www.mirdb.org/cgi-bin/mature_mir.cgi?name=hsa-miR-1246	SDHC	6391	succinate dehydrogenase complex subunit C
hsa-miR-1246	MIMAT0005898	995382	http://www.mirdb.org/cgi-bin/target_detail.cgi?targetID=995382	90	77	http://www.mirdb.org/cgi-bin/mature_mir.cgi?name=hsa-miR-1246	BHLHE41	79365	basic helix-loop-helix family member e41
hsa-miR-1246	MIMAT0005898	995396	http://www.mirdb.org/cgi-bin/target_detail.cgi?targetID=995396	91	77	http://www.mirdb.org/cgi-bin/mature_mir.cgi?name=hsa-miR-1246	UGGT1	56886	UDP-glucose glycoprotein glucosyltransferase 1
hsa-miR-1246	MIMAT0005898	995446	http://www.mirdb.org/cgi-bin/target_detail.cgi?targetID=995446	92	77	http://www.mirdb.org/cgi-bin/mature_mir.cgi?name=hsa-miR-1246	DENND2D	79961	DENN domain containing 2D
hsa-miR-1246	MIMAT0005898	995497	http://www.mirdb.org/cgi-bin/target_detail.cgi?targetID=995497	93	76	http://www.mirdb.org/cgi-bin/mature_mir.cgi?name=hsa-miR-1246	TSTD2	158427	thiosulfate sulfurtransferase like domain containing 2
hsa-miR-1246	MIMAT0005898	995500	http://www.mirdb.org/cgi-bin/target_detail.cgi?targetID=995500	94	76	http://www.mirdb.org/cgi-bin/mature_mir.cgi?name=hsa-miR-1246	OSBPL6	114880	oxysterol binding protein like 6
hsa-miR-1246	MIMAT0005898	995175	http://www.mirdb.org/cgi-bin/target_detail.cgi?targetID=995175	95	76	http://www.mirdb.org/cgi-bin/mature_mir.cgi?name=hsa-miR-1246	SRPK2	6733	SRSF protein kinase 2
hsa-miR-1246	MIMAT0005898	995525	http://www.mirdb.org/cgi-bin/target_detail.cgi?targetID=995525	96	76	http://www.mirdb.org/cgi-bin/mature_mir.cgi?name=hsa-miR-1246	PSMA5	5686	proteasome subunit alpha 5
hsa-miR-1246	MIMAT0005898	995432	http://www.mirdb.org/cgi-bin/target_detail.cgi?targetID=995432	97	76	http://www.mirdb.org/cgi-bin/mature_mir.cgi?name=hsa-miR-1246	IFIT5	24138	interferon induced protein with tetratricopeptide repeats 5
hsa-miR-1246	MIMAT0005898	995183	http://www.mirdb.org/cgi-bin/target_detail.cgi?targetID=995183	98	76	http://www.mirdb.org/cgi-bin/mature_mir.cgi?name=hsa-miR-1246	CKS2	1164	CDC28 protein kinase regulatory subunit 2
hsa-miR-1246	MIMAT0005898	995430	http://www.mirdb.org/cgi-bin/target_detail.cgi?targetID=995430	99	76	http://www.mirdb.org/cgi-bin/mature_mir.cgi?name=hsa-miR-1246	MAFK	7975	MAF bZIP transcription factor K
hsa-miR-1246	MIMAT0005898	995190	http://www.mirdb.org/cgi-bin/target_detail.cgi?targetID=995190	100	76	http://www.mirdb.org/cgi-bin/mature_mir.cgi?name=hsa-miR-1246	NUP153	9972	nucleoporin 153
hsa-miR-1246	MIMAT0005898	995203	http://www.mirdb.org/cgi-bin/target_detail.cgi?targetID=995203	101	75	http://www.mirdb.org/cgi-bin/mature_mir.cgi?name=hsa-miR-1246	GAREM1	64762	GRB2 associated regulator of MAPK1 subtype 1
hsa-miR-1246	MIMAT0005898	995416	http://www.mirdb.org/cgi-bin/target_detail.cgi?targetID=995416	102	75	http://www.mirdb.org/cgi-bin/mature_mir.cgi?name=hsa-miR-1246	SGIP1	84251	SH3 domain GRB2 like endophilin interacting protein 1
hsa-miR-1246	MIMAT0005898	995262	http://www.mirdb.org/cgi-bin/target_detail.cgi?targetID=995262	103	75	http://www.mirdb.org/cgi-bin/mature_mir.cgi?name=hsa-miR-1246	MIS18A	54069	MIS18 kinetochore protein A
hsa-miR-1246	MIMAT0005898	995236	http://www.mirdb.org/cgi-bin/target_detail.cgi?targetID=995236	104	75	http://www.mirdb.org/cgi-bin/mature_mir.cgi?name=hsa-miR-1246	C1orf141	400757	chromosome 1 open reading frame 141
hsa-miR-1246	MIMAT0005898	995402	http://www.mirdb.org/cgi-bin/target_detail.cgi?targetID=995402	105	75	http://www.mirdb.org/cgi-bin/mature_mir.cgi?name=hsa-miR-1246	ZBTB1	22890	zinc finger and BTB domain containing 1
hsa-miR-1246	MIMAT0005898	995498	http://www.mirdb.org/cgi-bin/target_detail.cgi?targetID=995498	106	75	http://www.mirdb.org/cgi-bin/mature_mir.cgi?name=hsa-miR-1246	PRPF18	8559	pre-mRNA processing factor 18
hsa-miR-1246	MIMAT0005898	995158	http://www.mirdb.org/cgi-bin/target_detail.cgi?targetID=995158	107	75	http://www.mirdb.org/cgi-bin/mature_mir.cgi?name=hsa-miR-1246	C1orf52	148423	chromosome 1 open reading frame 52
hsa-miR-1246	MIMAT0005898	995266	http://www.mirdb.org/cgi-bin/target_detail.cgi?targetID=995266	108	75	http://www.mirdb.org/cgi-bin/mature_mir.cgi?name=hsa-miR-1246	TET2	54790	tet methylcytosine dioxygenase 2
hsa-miR-1246	MIMAT0005898	995311	http://www.mirdb.org/cgi-bin/target_detail.cgi?targetID=995311	109	75	http://www.mirdb.org/cgi-bin/mature_mir.cgi?name=hsa-miR-1246	TSPAN31	6302	tetraspanin 31
hsa-miR-1246	MIMAT0005898	995284	http://www.mirdb.org/cgi-bin/target_detail.cgi?targetID=995284	110	74	http://www.mirdb.org/cgi-bin/mature_mir.cgi?name=hsa-miR-1246	ZNF254	9534	zinc finger protein 254
hsa-miR-1246	MIMAT0005898	995516	http://www.mirdb.org/cgi-bin/target_detail.cgi?targetID=995516	111	74	http://www.mirdb.org/cgi-bin/mature_mir.cgi?name=hsa-miR-1246	FAXC	84553	failed axon connections homolog
hsa-miR-1246	MIMAT0005898	995162	http://www.mirdb.org/cgi-bin/target_detail.cgi?targetID=995162	112	74	http://www.mirdb.org/cgi-bin/mature_mir.cgi?name=hsa-miR-1246	STYX	6815	serine/threonine/tyrosine interacting protein
hsa-miR-1246	MIMAT0005898	995168	http://www.mirdb.org/cgi-bin/target_detail.cgi?targetID=995168	113	74	http://www.mirdb.org/cgi-bin/mature_mir.cgi?name=hsa-miR-1246	MSR1	4481	macrophage scavenger receptor 1
hsa-miR-1246	MIMAT0005898	995204	http://www.mirdb.org/cgi-bin/target_detail.cgi?targetID=995204	114	74	http://www.mirdb.org/cgi-bin/mature_mir.cgi?name=hsa-miR-1246	MPZ	4359	myelin protein zero
hsa-miR-1246	MIMAT0005898	995273	http://www.mirdb.org/cgi-bin/target_detail.cgi?targetID=995273	115	74	http://www.mirdb.org/cgi-bin/mature_mir.cgi?name=hsa-miR-1246	CTNND2	1501	catenin delta 2
hsa-miR-1246	MIMAT0005898	995526	http://www.mirdb.org/cgi-bin/target_detail.cgi?targetID=995526	116	74	http://www.mirdb.org/cgi-bin/mature_mir.cgi?name=hsa-miR-1246	MALT1	10892	MALT1 paracaspase
hsa-miR-1246	MIMAT0005898	995353	http://www.mirdb.org/cgi-bin/target_detail.cgi?targetID=995353	117	74	http://www.mirdb.org/cgi-bin/mature_mir.cgi?name=hsa-miR-1246	ZNF816	125893	zinc finger protein 816
hsa-miR-1246	MIMAT0005898	995314	http://www.mirdb.org/cgi-bin/target_detail.cgi?targetID=995314	118	73	http://www.mirdb.org/cgi-bin/mature_mir.cgi?name=hsa-miR-1246	ZNF697	90874	zinc finger protein 697
hsa-miR-1246	MIMAT0005898	995331	http://www.mirdb.org/cgi-bin/target_detail.cgi?targetID=995331	119	73	http://www.mirdb.org/cgi-bin/mature_mir.cgi?name=hsa-miR-1246	CFTR	1080	cystic fibrosis transmembrane conductance regulator
hsa-miR-1246	MIMAT0005898	995452	http://www.mirdb.org/cgi-bin/target_detail.cgi?targetID=995452	120	73	http://www.mirdb.org/cgi-bin/mature_mir.cgi?name=hsa-miR-1246	BACH2	60468	BTB domain and CNC homolog 2
hsa-miR-1246	MIMAT0005898	995428	http://www.mirdb.org/cgi-bin/target_detail.cgi?targetID=995428	121	73	http://www.mirdb.org/cgi-bin/mature_mir.cgi?name=hsa-miR-1246	ZBTB21	49854	zinc finger and BTB domain containing 21
hsa-miR-1246	MIMAT0005898	995192	http://www.mirdb.org/cgi-bin/target_detail.cgi?targetID=995192	122	73	http://www.mirdb.org/cgi-bin/mature_mir.cgi?name=hsa-miR-1246	IP6K1	9807	inositol hexakisphosphate kinase 1
hsa-miR-1246	MIMAT0005898	995338	http://www.mirdb.org/cgi-bin/target_detail.cgi?targetID=995338	123	73	http://www.mirdb.org/cgi-bin/mature_mir.cgi?name=hsa-miR-1246	SIX4	51804	SIX homeobox 4
hsa-miR-1246	MIMAT0005898	995511	http://www.mirdb.org/cgi-bin/target_detail.cgi?targetID=995511	124	73	http://www.mirdb.org/cgi-bin/mature_mir.cgi?name=hsa-miR-1246	ARFIP1	27236	ADP ribosylation factor interacting protein 1
hsa-miR-1246	MIMAT0005898	995332	http://www.mirdb.org/cgi-bin/target_detail.cgi?targetID=995332	125	73	http://www.mirdb.org/cgi-bin/mature_mir.cgi?name=hsa-miR-1246	PRRG4	79056	proline rich and Gla domain 4
hsa-miR-1246	MIMAT0005898	995434	http://www.mirdb.org/cgi-bin/target_detail.cgi?targetID=995434	126	73	http://www.mirdb.org/cgi-bin/mature_mir.cgi?name=hsa-miR-1246	KIAA0825	285600	KIAA0825
hsa-miR-1246	MIMAT0005898	995151	http://www.mirdb.org/cgi-bin/target_detail.cgi?targetID=995151	127	73	http://www.mirdb.org/cgi-bin/mature_mir.cgi?name=hsa-miR-1246	APH1B	83464	aph-1 homolog B, gamma-secretase subunit
hsa-miR-1246	MIMAT0005898	995473	http://www.mirdb.org/cgi-bin/target_detail.cgi?targetID=995473	128	72	http://www.mirdb.org/cgi-bin/mature_mir.cgi?name=hsa-miR-1246	PITPNC1	26207	phosphatidylinositol transfer protein cytoplasmic 1
hsa-miR-1246	MIMAT0005898	995517	http://www.mirdb.org/cgi-bin/target_detail.cgi?targetID=995517	129	72	http://www.mirdb.org/cgi-bin/mature_mir.cgi?name=hsa-miR-1246	GLS2	27165	glutaminase 2
hsa-miR-1246	MIMAT0005898	995468	http://www.mirdb.org/cgi-bin/target_detail.cgi?targetID=995468	130	72	http://www.mirdb.org/cgi-bin/mature_mir.cgi?name=hsa-miR-1246	THRB	7068	thyroid hormone receptor beta
hsa-miR-1246	MIMAT0005898	995444	http://www.mirdb.org/cgi-bin/target_detail.cgi?targetID=995444	131	72	http://www.mirdb.org/cgi-bin/mature_mir.cgi?name=hsa-miR-1246	DCX	1641	doublecortin
hsa-miR-1246	MIMAT0005898	995205	http://www.mirdb.org/cgi-bin/target_detail.cgi?targetID=995205	132	72	http://www.mirdb.org/cgi-bin/mature_mir.cgi?name=hsa-miR-1246	ATXN7L3	56970	ataxin 7 like 3
hsa-miR-1246	MIMAT0005898	995241	http://www.mirdb.org/cgi-bin/target_detail.cgi?targetID=995241	133	72	http://www.mirdb.org/cgi-bin/mature_mir.cgi?name=hsa-miR-1246	ARHGAP29	9411	Rho GTPase activating protein 29
hsa-miR-1246	MIMAT0005898	995460	http://www.mirdb.org/cgi-bin/target_detail.cgi?targetID=995460	134	72	http://www.mirdb.org/cgi-bin/mature_mir.cgi?name=hsa-miR-1246	KCNH8	131096	potassium voltage-gated channel subfamily H member 8
hsa-miR-1246	MIMAT0005898	995325	http://www.mirdb.org/cgi-bin/target_detail.cgi?targetID=995325	135	71	http://www.mirdb.org/cgi-bin/mature_mir.cgi?name=hsa-miR-1246	UBE2G1	7326	ubiquitin conjugating enzyme E2 G1
hsa-miR-1246	MIMAT0005898	995485	http://www.mirdb.org/cgi-bin/target_detail.cgi?targetID=995485	136	71	http://www.mirdb.org/cgi-bin/mature_mir.cgi?name=hsa-miR-1246	CLEC4C	170482	C-type lectin domain family 4 member C
hsa-miR-1246	MIMAT0005898	995483	http://www.mirdb.org/cgi-bin/target_detail.cgi?targetID=995483	137	71	http://www.mirdb.org/cgi-bin/mature_mir.cgi?name=hsa-miR-1246	MRPS18C	51023	mitochondrial ribosomal protein S18C
hsa-miR-1246	MIMAT0005898	995184	http://www.mirdb.org/cgi-bin/target_detail.cgi?targetID=995184	138	71	http://www.mirdb.org/cgi-bin/mature_mir.cgi?name=hsa-miR-1246	GPM6B	2824	glycoprotein M6B
hsa-miR-1246	MIMAT0005898	995228	http://www.mirdb.org/cgi-bin/target_detail.cgi?targetID=995228	139	71	http://www.mirdb.org/cgi-bin/mature_mir.cgi?name=hsa-miR-1246	SKIL	6498	SKI like proto-oncogene
hsa-miR-1246	MIMAT0005898	995317	http://www.mirdb.org/cgi-bin/target_detail.cgi?targetID=995317	140	71	http://www.mirdb.org/cgi-bin/mature_mir.cgi?name=hsa-miR-1246	TRIM17	51127	tripartite motif containing 17
hsa-miR-1246	MIMAT0005898	995469	http://www.mirdb.org/cgi-bin/target_detail.cgi?targetID=995469	141	71	http://www.mirdb.org/cgi-bin/mature_mir.cgi?name=hsa-miR-1246	FMNL3	91010	formin like 3
hsa-miR-1246	MIMAT0005898	995324	http://www.mirdb.org/cgi-bin/target_detail.cgi?targetID=995324	142	71	http://www.mirdb.org/cgi-bin/mature_mir.cgi?name=hsa-miR-1246	ZNF28	7576	zinc finger protein 28
hsa-miR-1246	MIMAT0005898	995515	http://www.mirdb.org/cgi-bin/target_detail.cgi?targetID=995515	143	71	http://www.mirdb.org/cgi-bin/mature_mir.cgi?name=hsa-miR-1246	ERBB4	2066	erb-b2 receptor tyrosine kinase 4
hsa-miR-1246	MIMAT0005898	995377	http://www.mirdb.org/cgi-bin/target_detail.cgi?targetID=995377	144	71	http://www.mirdb.org/cgi-bin/mature_mir.cgi?name=hsa-miR-1246	SH3TC2	79628	SH3 domain and tetratricopeptide repeats 2
hsa-miR-1246	MIMAT0005898	995355	http://www.mirdb.org/cgi-bin/target_detail.cgi?targetID=995355	145	70	http://www.mirdb.org/cgi-bin/mature_mir.cgi?name=hsa-miR-1246	GSK3B	2932	glycogen synthase kinase 3 beta
hsa-miR-1246	MIMAT0005898	995481	http://www.mirdb.org/cgi-bin/target_detail.cgi?targetID=995481	146	70	http://www.mirdb.org/cgi-bin/mature_mir.cgi?name=hsa-miR-1246	FERMT2	10979	fermitin family member 2
hsa-miR-1246	MIMAT0005898	995404	http://www.mirdb.org/cgi-bin/target_detail.cgi?targetID=995404	147	70	http://www.mirdb.org/cgi-bin/mature_mir.cgi?name=hsa-miR-1246	GYG2	8908	glycogenin 2
hsa-miR-1246	MIMAT0005898	995152	http://www.mirdb.org/cgi-bin/target_detail.cgi?targetID=995152	148	70	http://www.mirdb.org/cgi-bin/mature_mir.cgi?name=hsa-miR-1246	ZNF845	91664	zinc finger protein 845
hsa-miR-1246	MIMAT0005898	995445	http://www.mirdb.org/cgi-bin/target_detail.cgi?targetID=995445	149	70	http://www.mirdb.org/cgi-bin/mature_mir.cgi?name=hsa-miR-1246	PALM2-AKAP2	445815	PALM2-AKAP2 readthrough
hsa-miR-1246	MIMAT0005898	995544	http://www.mirdb.org/cgi-bin/target_detail.cgi?targetID=995544	150	70	http://www.mirdb.org/cgi-bin/mature_mir.cgi?name=hsa-miR-1246	SLC16A7	9194	solute carrier family 16 member 7
hsa-miR-1246	MIMAT0005898	995489	http://www.mirdb.org/cgi-bin/target_detail.cgi?targetID=995489	151	70	http://www.mirdb.org/cgi-bin/mature_mir.cgi?name=hsa-miR-1246	AKAP2	11217	A-kinase anchoring protein 2
hsa-miR-1246	MIMAT0005898	995224	http://www.mirdb.org/cgi-bin/target_detail.cgi?targetID=995224	152	70	http://www.mirdb.org/cgi-bin/mature_mir.cgi?name=hsa-miR-1246	TBC1D4	9882	TBC1 domain family member 4
hsa-miR-1246	MIMAT0005898	995365	http://www.mirdb.org/cgi-bin/target_detail.cgi?targetID=995365	153	69	http://www.mirdb.org/cgi-bin/mature_mir.cgi?name=hsa-miR-1246	LAX1	54900	lymphocyte transmembrane adaptor 1
hsa-miR-1246	MIMAT0005898	995287	http://www.mirdb.org/cgi-bin/target_detail.cgi?targetID=995287	154	69	http://www.mirdb.org/cgi-bin/mature_mir.cgi?name=hsa-miR-1246	MARCH6	10299	membrane associated ring-CH-type finger 6
hsa-miR-1246	MIMAT0005898	995207	http://www.mirdb.org/cgi-bin/target_detail.cgi?targetID=995207	155	69	http://www.mirdb.org/cgi-bin/mature_mir.cgi?name=hsa-miR-1246	LY75	4065	lymphocyte antigen 75
hsa-miR-1246	MIMAT0005898	995389	http://www.mirdb.org/cgi-bin/target_detail.cgi?targetID=995389	156	69	http://www.mirdb.org/cgi-bin/mature_mir.cgi?name=hsa-miR-1246	IL20RA	53832	interleukin 20 receptor subunit alpha
hsa-miR-1246	MIMAT0005898	995393	http://www.mirdb.org/cgi-bin/target_detail.cgi?targetID=995393	157	69	http://www.mirdb.org/cgi-bin/mature_mir.cgi?name=hsa-miR-1246	ARSJ	79642	arylsulfatase family member J
hsa-miR-1246	MIMAT0005898	995199	http://www.mirdb.org/cgi-bin/target_detail.cgi?targetID=995199	158	69	http://www.mirdb.org/cgi-bin/mature_mir.cgi?name=hsa-miR-1246	CCNG2	901	cyclin G2
hsa-miR-1246	MIMAT0005898	995330	http://www.mirdb.org/cgi-bin/target_detail.cgi?targetID=995330	159	69	http://www.mirdb.org/cgi-bin/mature_mir.cgi?name=hsa-miR-1246	MMUT	4594	methylmalonyl-CoA mutase
hsa-miR-1246	MIMAT0005898	995235	http://www.mirdb.org/cgi-bin/target_detail.cgi?targetID=995235	160	69	http://www.mirdb.org/cgi-bin/mature_mir.cgi?name=hsa-miR-1246	TMEM184A	202915	transmembrane protein 184A
hsa-miR-1246	MIMAT0005898	995244	http://www.mirdb.org/cgi-bin/target_detail.cgi?targetID=995244	161	69	http://www.mirdb.org/cgi-bin/mature_mir.cgi?name=hsa-miR-1246	PIK3C2A	5286	phosphatidylinositol-4-phosphate 3-kinase catalytic subunit type 2 alpha
hsa-miR-1246	MIMAT0005898	995399	http://www.mirdb.org/cgi-bin/target_detail.cgi?targetID=995399	162	69	http://www.mirdb.org/cgi-bin/mature_mir.cgi?name=hsa-miR-1246	ARHGAP24	83478	Rho GTPase activating protein 24
hsa-miR-1246	MIMAT0005898	995474	http://www.mirdb.org/cgi-bin/target_detail.cgi?targetID=995474	163	69	http://www.mirdb.org/cgi-bin/mature_mir.cgi?name=hsa-miR-1246	BTNL9	153579	butyrophilin like 9
hsa-miR-1246	MIMAT0005898	995293	http://www.mirdb.org/cgi-bin/target_detail.cgi?targetID=995293	164	69	http://www.mirdb.org/cgi-bin/mature_mir.cgi?name=hsa-miR-1246	SFTPA1	653509	surfactant protein A1
hsa-miR-1246	MIMAT0005898	995173	http://www.mirdb.org/cgi-bin/target_detail.cgi?targetID=995173	165	69	http://www.mirdb.org/cgi-bin/mature_mir.cgi?name=hsa-miR-1246	AXIN2	8313	axin 2
hsa-miR-1246	MIMAT0005898	995285	http://www.mirdb.org/cgi-bin/target_detail.cgi?targetID=995285	166	69	http://www.mirdb.org/cgi-bin/mature_mir.cgi?name=hsa-miR-1246	HCCS	3052	holocytochrome c synthase
hsa-miR-1246	MIMAT0005898	995491	http://www.mirdb.org/cgi-bin/target_detail.cgi?targetID=995491	167	69	http://www.mirdb.org/cgi-bin/mature_mir.cgi?name=hsa-miR-1246	PREX2	80243	phosphatidylinositol-3,4,5-trisphosphate dependent Rac exchange factor 2
hsa-miR-1246	MIMAT0005898	995381	http://www.mirdb.org/cgi-bin/target_detail.cgi?targetID=995381	168	68	http://www.mirdb.org/cgi-bin/mature_mir.cgi?name=hsa-miR-1246	SLC35C1	55343	solute carrier family 35 member C1
hsa-miR-1246	MIMAT0005898	995336	http://www.mirdb.org/cgi-bin/target_detail.cgi?targetID=995336	169	68	http://www.mirdb.org/cgi-bin/mature_mir.cgi?name=hsa-miR-1246	CDKN2AIP	55602	CDKN2A interacting protein
hsa-miR-1246	MIMAT0005898	995420	http://www.mirdb.org/cgi-bin/target_detail.cgi?targetID=995420	170	68	http://www.mirdb.org/cgi-bin/mature_mir.cgi?name=hsa-miR-1246	CYSTM1	84418	cysteine rich transmembrane module containing 1
hsa-miR-1246	MIMAT0005898	995329	http://www.mirdb.org/cgi-bin/target_detail.cgi?targetID=995329	171	68	http://www.mirdb.org/cgi-bin/mature_mir.cgi?name=hsa-miR-1246	THSD7A	221981	thrombospondin type 1 domain containing 7A
hsa-miR-1246	MIMAT0005898	995366	http://www.mirdb.org/cgi-bin/target_detail.cgi?targetID=995366	172	68	http://www.mirdb.org/cgi-bin/mature_mir.cgi?name=hsa-miR-1246	NRG4	145957	neuregulin 4
hsa-miR-1246	MIMAT0005898	995378	http://www.mirdb.org/cgi-bin/target_detail.cgi?targetID=995378	173	68	http://www.mirdb.org/cgi-bin/mature_mir.cgi?name=hsa-miR-1246	CFAP61	26074	cilia and flagella associated protein 61
hsa-miR-1246	MIMAT0005898	995349	http://www.mirdb.org/cgi-bin/target_detail.cgi?targetID=995349	174	68	http://www.mirdb.org/cgi-bin/mature_mir.cgi?name=hsa-miR-1246	AFF3	3899	AF4/FMR2 family member 3
hsa-miR-1246	MIMAT0005898	995459	http://www.mirdb.org/cgi-bin/target_detail.cgi?targetID=995459	175	67	http://www.mirdb.org/cgi-bin/mature_mir.cgi?name=hsa-miR-1246	BEND7	222389	BEN domain containing 7
hsa-miR-1246	MIMAT0005898	995431	http://www.mirdb.org/cgi-bin/target_detail.cgi?targetID=995431	176	67	http://www.mirdb.org/cgi-bin/mature_mir.cgi?name=hsa-miR-1246	SMCO1	255798	single-pass membrane protein with coiled-coil domains 1
hsa-miR-1246	MIMAT0005898	995519	http://www.mirdb.org/cgi-bin/target_detail.cgi?targetID=995519	177	67	http://www.mirdb.org/cgi-bin/mature_mir.cgi?name=hsa-miR-1246	CTSC	1075	cathepsin C
hsa-miR-1246	MIMAT0005898	995159	http://www.mirdb.org/cgi-bin/target_detail.cgi?targetID=995159	178	67	http://www.mirdb.org/cgi-bin/mature_mir.cgi?name=hsa-miR-1246	ZNF761	388561	zinc finger protein 761
hsa-miR-1246	MIMAT0005898	995496	http://www.mirdb.org/cgi-bin/target_detail.cgi?targetID=995496	179	67	http://www.mirdb.org/cgi-bin/mature_mir.cgi?name=hsa-miR-1246	BRWD1	54014	bromodomain and WD repeat domain containing 1
hsa-miR-1246	MIMAT0005898	995322	http://www.mirdb.org/cgi-bin/target_detail.cgi?targetID=995322	180	67	http://www.mirdb.org/cgi-bin/mature_mir.cgi?name=hsa-miR-1246	WDR72	256764	WD repeat domain 72
hsa-miR-1246	MIMAT0005898	995248	http://www.mirdb.org/cgi-bin/target_detail.cgi?targetID=995248	181	67	http://www.mirdb.org/cgi-bin/mature_mir.cgi?name=hsa-miR-1246	CCDC178	374864	coiled-coil domain containing 178
hsa-miR-1246	MIMAT0005898	995397	http://www.mirdb.org/cgi-bin/target_detail.cgi?targetID=995397	182	67	http://www.mirdb.org/cgi-bin/mature_mir.cgi?name=hsa-miR-1246	PIP4K2A	5305	phosphatidylinositol-5-phosphate 4-kinase type 2 alpha
hsa-miR-1246	MIMAT0005898	995226	http://www.mirdb.org/cgi-bin/target_detail.cgi?targetID=995226	183	67	http://www.mirdb.org/cgi-bin/mature_mir.cgi?name=hsa-miR-1246	CLASP1	23332	cytoplasmic linker associated protein 1
hsa-miR-1246	MIMAT0005898	995357	http://www.mirdb.org/cgi-bin/target_detail.cgi?targetID=995357	184	67	http://www.mirdb.org/cgi-bin/mature_mir.cgi?name=hsa-miR-1246	C4orf3	401152	chromosome 4 open reading frame 3
hsa-miR-1246	MIMAT0005898	995540	http://www.mirdb.org/cgi-bin/target_detail.cgi?targetID=995540	185	66	http://www.mirdb.org/cgi-bin/mature_mir.cgi?name=hsa-miR-1246	ZNF714	148206	zinc finger protein 714
hsa-miR-1246	MIMAT0005898	995538	http://www.mirdb.org/cgi-bin/target_detail.cgi?targetID=995538	186	66	http://www.mirdb.org/cgi-bin/mature_mir.cgi?name=hsa-miR-1246	WASF3	10810	WAS protein family member 3
hsa-miR-1246	MIMAT0005898	995415	http://www.mirdb.org/cgi-bin/target_detail.cgi?targetID=995415	187	66	http://www.mirdb.org/cgi-bin/mature_mir.cgi?name=hsa-miR-1246	ZNF566	84924	zinc finger protein 566
hsa-miR-1246	MIMAT0005898	995221	http://www.mirdb.org/cgi-bin/target_detail.cgi?targetID=995221	188	66	http://www.mirdb.org/cgi-bin/mature_mir.cgi?name=hsa-miR-1246	MAP3K13	9175	mitogen-activated protein kinase kinase kinase 13
hsa-miR-1246	MIMAT0005898	995372	http://www.mirdb.org/cgi-bin/target_detail.cgi?targetID=995372	189	66	http://www.mirdb.org/cgi-bin/mature_mir.cgi?name=hsa-miR-1246	TAB3	257397	TGF-beta activated kinase 1 (MAP3K7) binding protein 3
hsa-miR-1246	MIMAT0005898	995502	http://www.mirdb.org/cgi-bin/target_detail.cgi?targetID=995502	190	66	http://www.mirdb.org/cgi-bin/mature_mir.cgi?name=hsa-miR-1246	DKC1	1736	dyskerin pseudouridine synthase 1
hsa-miR-1246	MIMAT0005898	995301	http://www.mirdb.org/cgi-bin/target_detail.cgi?targetID=995301	191	66	http://www.mirdb.org/cgi-bin/mature_mir.cgi?name=hsa-miR-1246	VPS45	11311	vacuolar protein sorting 45 homolog
hsa-miR-1246	MIMAT0005898	995528	http://www.mirdb.org/cgi-bin/target_detail.cgi?targetID=995528	192	66	http://www.mirdb.org/cgi-bin/mature_mir.cgi?name=hsa-miR-1246	FRK	2444	fyn related Src family tyrosine kinase
hsa-miR-1246	MIMAT0005898	995387	http://www.mirdb.org/cgi-bin/target_detail.cgi?targetID=995387	193	66	http://www.mirdb.org/cgi-bin/mature_mir.cgi?name=hsa-miR-1246	GIGYF2	26058	GRB10 interacting GYF protein 2
hsa-miR-1246	MIMAT0005898	995276	http://www.mirdb.org/cgi-bin/target_detail.cgi?targetID=995276	194	66	http://www.mirdb.org/cgi-bin/mature_mir.cgi?name=hsa-miR-1246	NHLH2	4808	nescient helix-loop-helix 2
hsa-miR-1246	MIMAT0005898	995215	http://www.mirdb.org/cgi-bin/target_detail.cgi?targetID=995215	195	66	http://www.mirdb.org/cgi-bin/mature_mir.cgi?name=hsa-miR-1246	DMAC1	90871	distal membrane arm assembly complex 1
hsa-miR-1246	MIMAT0005898	995342	http://www.mirdb.org/cgi-bin/target_detail.cgi?targetID=995342	196	66	http://www.mirdb.org/cgi-bin/mature_mir.cgi?name=hsa-miR-1246	AMMECR1	9949	Alport syndrome, mental retardation, midface hypoplasia and elliptocytosis chromosomal region gene 1
hsa-miR-1246	MIMAT0005898	995457	http://www.mirdb.org/cgi-bin/target_detail.cgi?targetID=995457	197	66	http://www.mirdb.org/cgi-bin/mature_mir.cgi?name=hsa-miR-1246	AUTS2	26053	AUTS2, activator of transcription and developmental regulator
hsa-miR-1246	MIMAT0005898	995297	http://www.mirdb.org/cgi-bin/target_detail.cgi?targetID=995297	198	66	http://www.mirdb.org/cgi-bin/mature_mir.cgi?name=hsa-miR-1246	ERO1B	56605	endoplasmic reticulum oxidoreductase 1 beta
hsa-miR-1246	MIMAT0005898	995161	http://www.mirdb.org/cgi-bin/target_detail.cgi?targetID=995161	199	66	http://www.mirdb.org/cgi-bin/mature_mir.cgi?name=hsa-miR-1246	PRR27	401137	proline rich 27
hsa-miR-1246	MIMAT0005898	995286	http://www.mirdb.org/cgi-bin/target_detail.cgi?targetID=995286	200	65	http://www.mirdb.org/cgi-bin/mature_mir.cgi?name=hsa-miR-1246	PAPOLG	64895	poly(A) polymerase gamma
hsa-miR-1246	MIMAT0005898	995178	http://www.mirdb.org/cgi-bin/target_detail.cgi?targetID=995178	201	65	http://www.mirdb.org/cgi-bin/mature_mir.cgi?name=hsa-miR-1246	STXBP5	134957	syntaxin binding protein 5
hsa-miR-1246	MIMAT0005898	995386	http://www.mirdb.org/cgi-bin/target_detail.cgi?targetID=995386	202	65	http://www.mirdb.org/cgi-bin/mature_mir.cgi?name=hsa-miR-1246	ZNF570	148268	zinc finger protein 570
hsa-miR-1246	MIMAT0005898	995398	http://www.mirdb.org/cgi-bin/target_detail.cgi?targetID=995398	203	65	http://www.mirdb.org/cgi-bin/mature_mir.cgi?name=hsa-miR-1246	CRIM1	51232	cysteine rich transmembrane BMP regulator 1
hsa-miR-1246	MIMAT0005898	995480	http://www.mirdb.org/cgi-bin/target_detail.cgi?targetID=995480	204	65	http://www.mirdb.org/cgi-bin/mature_mir.cgi?name=hsa-miR-1246	PCSK6	5046	proprotein convertase subtilisin/kexin type 6
hsa-miR-1246	MIMAT0005898	995354	http://www.mirdb.org/cgi-bin/target_detail.cgi?targetID=995354	205	65	http://www.mirdb.org/cgi-bin/mature_mir.cgi?name=hsa-miR-1246	RAB22A	57403	RAB22A, member RAS oncogene family
hsa-miR-1246	MIMAT0005898	995340	http://www.mirdb.org/cgi-bin/target_detail.cgi?targetID=995340	206	65	http://www.mirdb.org/cgi-bin/mature_mir.cgi?name=hsa-miR-1246	RDX	5962	radixin
hsa-miR-1246	MIMAT0005898	995539	http://www.mirdb.org/cgi-bin/target_detail.cgi?targetID=995539	207	65	http://www.mirdb.org/cgi-bin/mature_mir.cgi?name=hsa-miR-1246	EPC2	26122	enhancer of polycomb homolog 2
hsa-miR-1246	MIMAT0005898	995449	http://www.mirdb.org/cgi-bin/target_detail.cgi?targetID=995449	208	65	http://www.mirdb.org/cgi-bin/mature_mir.cgi?name=hsa-miR-1246	GIMAP8	155038	GTPase, IMAP family member 8
hsa-miR-1246	MIMAT0005898	995249	http://www.mirdb.org/cgi-bin/target_detail.cgi?targetID=995249	209	64	http://www.mirdb.org/cgi-bin/mature_mir.cgi?name=hsa-miR-1246	C17orf80	55028	chromosome 17 open reading frame 80
hsa-miR-1246	MIMAT0005898	995470	http://www.mirdb.org/cgi-bin/target_detail.cgi?targetID=995470	210	64	http://www.mirdb.org/cgi-bin/mature_mir.cgi?name=hsa-miR-1246	USP25	29761	ubiquitin specific peptidase 25
hsa-miR-1246	MIMAT0005898	995494	http://www.mirdb.org/cgi-bin/target_detail.cgi?targetID=995494	211	64	http://www.mirdb.org/cgi-bin/mature_mir.cgi?name=hsa-miR-1246	FZD5	7855	frizzled class receptor 5
hsa-miR-1246	MIMAT0005898	995344	http://www.mirdb.org/cgi-bin/target_detail.cgi?targetID=995344	212	64	http://www.mirdb.org/cgi-bin/mature_mir.cgi?name=hsa-miR-1246	TMEM132B	114795	transmembrane protein 132B
hsa-miR-1246	MIMAT0005898	995257	http://www.mirdb.org/cgi-bin/target_detail.cgi?targetID=995257	213	64	http://www.mirdb.org/cgi-bin/mature_mir.cgi?name=hsa-miR-1246	RANBP1	5902	RAN binding protein 1
hsa-miR-1246	MIMAT0005898	995550	http://www.mirdb.org/cgi-bin/target_detail.cgi?targetID=995550	214	64	http://www.mirdb.org/cgi-bin/mature_mir.cgi?name=hsa-miR-1246	GOLPH3L	55204	golgi phosphoprotein 3 like
hsa-miR-1246	MIMAT0005898	995315	http://www.mirdb.org/cgi-bin/target_detail.cgi?targetID=995315	215	64	http://www.mirdb.org/cgi-bin/mature_mir.cgi?name=hsa-miR-1246	CPLX2	10814	complexin 2
hsa-miR-1246	MIMAT0005898	995200	http://www.mirdb.org/cgi-bin/target_detail.cgi?targetID=995200	216	64	http://www.mirdb.org/cgi-bin/mature_mir.cgi?name=hsa-miR-1246	TMEM132C	92293	transmembrane protein 132C
hsa-miR-1246	MIMAT0005898	995520	http://www.mirdb.org/cgi-bin/target_detail.cgi?targetID=995520	217	64	http://www.mirdb.org/cgi-bin/mature_mir.cgi?name=hsa-miR-1246	MOB4	25843	MOB family member 4, phocein
hsa-miR-1246	MIMAT0005898	995230	http://www.mirdb.org/cgi-bin/target_detail.cgi?targetID=995230	218	64	http://www.mirdb.org/cgi-bin/mature_mir.cgi?name=hsa-miR-1246	FKBP1A	2280	FKBP prolyl isomerase 1A
hsa-miR-1246	MIMAT0005898	995462	http://www.mirdb.org/cgi-bin/target_detail.cgi?targetID=995462	219	63	http://www.mirdb.org/cgi-bin/mature_mir.cgi?name=hsa-miR-1246	CBX5	23468	chromobox 5
hsa-miR-1246	MIMAT0005898	995490	http://www.mirdb.org/cgi-bin/target_detail.cgi?targetID=995490	220	63	http://www.mirdb.org/cgi-bin/mature_mir.cgi?name=hsa-miR-1246	LCOR	84458	ligand dependent nuclear receptor corepressor
hsa-miR-1246	MIMAT0005898	995524	http://www.mirdb.org/cgi-bin/target_detail.cgi?targetID=995524	221	63	http://www.mirdb.org/cgi-bin/mature_mir.cgi?name=hsa-miR-1246	GMNC	647309	geminin coiled-coil domain containing
hsa-miR-1246	MIMAT0005898	995231	http://www.mirdb.org/cgi-bin/target_detail.cgi?targetID=995231	222	63	http://www.mirdb.org/cgi-bin/mature_mir.cgi?name=hsa-miR-1246	FBXO33	254170	F-box protein 33
hsa-miR-1246	MIMAT0005898	995533	http://www.mirdb.org/cgi-bin/target_detail.cgi?targetID=995533	223	63	http://www.mirdb.org/cgi-bin/mature_mir.cgi?name=hsa-miR-1246	NPFFR2	10886	neuropeptide FF receptor 2
hsa-miR-1246	MIMAT0005898	995350	http://www.mirdb.org/cgi-bin/target_detail.cgi?targetID=995350	224	63	http://www.mirdb.org/cgi-bin/mature_mir.cgi?name=hsa-miR-1246	ERICH3	127254	glutamate rich 3
hsa-miR-1246	MIMAT0005898	995495	http://www.mirdb.org/cgi-bin/target_detail.cgi?targetID=995495	225	63	http://www.mirdb.org/cgi-bin/mature_mir.cgi?name=hsa-miR-1246	ZNF547	284306	zinc finger protein 547
hsa-miR-1246	MIMAT0005898	995291	http://www.mirdb.org/cgi-bin/target_detail.cgi?targetID=995291	226	63	http://www.mirdb.org/cgi-bin/mature_mir.cgi?name=hsa-miR-1246	MED23	9439	mediator complex subunit 23
hsa-miR-1246	MIMAT0005898	995269	http://www.mirdb.org/cgi-bin/target_detail.cgi?targetID=995269	227	63	http://www.mirdb.org/cgi-bin/mature_mir.cgi?name=hsa-miR-1246	NEGR1	257194	neuronal growth regulator 1
hsa-miR-1246	MIMAT0005898	995423	http://www.mirdb.org/cgi-bin/target_detail.cgi?targetID=995423	228	63	http://www.mirdb.org/cgi-bin/mature_mir.cgi?name=hsa-miR-1246	PTGER3	5733	prostaglandin E receptor 3
hsa-miR-1246	MIMAT0005898	995466	http://www.mirdb.org/cgi-bin/target_detail.cgi?targetID=995466	229	63	http://www.mirdb.org/cgi-bin/mature_mir.cgi?name=hsa-miR-1246	SLC25A21	89874	solute carrier family 25 member 21
hsa-miR-1246	MIMAT0005898	995391	http://www.mirdb.org/cgi-bin/target_detail.cgi?targetID=995391	230	62	http://www.mirdb.org/cgi-bin/mature_mir.cgi?name=hsa-miR-1246	SPA17	53340	sperm autoantigenic protein 17
hsa-miR-1246	MIMAT0005898	995150	http://www.mirdb.org/cgi-bin/target_detail.cgi?targetID=995150	231	62	http://www.mirdb.org/cgi-bin/mature_mir.cgi?name=hsa-miR-1246	STARD13	90627	StAR related lipid transfer domain containing 13
hsa-miR-1246	MIMAT0005898	995476	http://www.mirdb.org/cgi-bin/target_detail.cgi?targetID=995476	232	62	http://www.mirdb.org/cgi-bin/mature_mir.cgi?name=hsa-miR-1246	SEMA6A	57556	semaphorin 6A
hsa-miR-1246	MIMAT0005898	995425	http://www.mirdb.org/cgi-bin/target_detail.cgi?targetID=995425	233	62	http://www.mirdb.org/cgi-bin/mature_mir.cgi?name=hsa-miR-1246	CHST9	83539	carbohydrate sulfotransferase 9
hsa-miR-1246	MIMAT0005898	995506	http://www.mirdb.org/cgi-bin/target_detail.cgi?targetID=995506	234	62	http://www.mirdb.org/cgi-bin/mature_mir.cgi?name=hsa-miR-1246	SPTY2D1	144108	SPT2 chromatin protein domain containing 1
hsa-miR-1246	MIMAT0005898	995251	http://www.mirdb.org/cgi-bin/target_detail.cgi?targetID=995251	235	62	http://www.mirdb.org/cgi-bin/mature_mir.cgi?name=hsa-miR-1246	ESRRG	2104	estrogen related receptor gamma
hsa-miR-1246	MIMAT0005898	995326	http://www.mirdb.org/cgi-bin/target_detail.cgi?targetID=995326	236	62	http://www.mirdb.org/cgi-bin/mature_mir.cgi?name=hsa-miR-1246	FUT9	10690	fucosyltransferase 9
hsa-miR-1246	MIMAT0005898	995426	http://www.mirdb.org/cgi-bin/target_detail.cgi?targetID=995426	237	62	http://www.mirdb.org/cgi-bin/mature_mir.cgi?name=hsa-miR-1246	DSCC1	79075	DNA replication and sister chromatid cohesion 1
hsa-miR-1246	MIMAT0005898	995166	http://www.mirdb.org/cgi-bin/target_detail.cgi?targetID=995166	238	62	http://www.mirdb.org/cgi-bin/mature_mir.cgi?name=hsa-miR-1246	PSIP1	11168	PC4 and SFRS1 interacting protein 1
hsa-miR-1246	MIMAT0005898	995310	http://www.mirdb.org/cgi-bin/target_detail.cgi?targetID=995310	239	61	http://www.mirdb.org/cgi-bin/mature_mir.cgi?name=hsa-miR-1246	ZNF431	170959	zinc finger protein 431
hsa-miR-1246	MIMAT0005898	995510	http://www.mirdb.org/cgi-bin/target_detail.cgi?targetID=995510	240	61	http://www.mirdb.org/cgi-bin/mature_mir.cgi?name=hsa-miR-1246	LRRC15	131578	leucine rich repeat containing 15
hsa-miR-1246	MIMAT0005898	995157	http://www.mirdb.org/cgi-bin/target_detail.cgi?targetID=995157	241	61	http://www.mirdb.org/cgi-bin/mature_mir.cgi?name=hsa-miR-1246	AFAP1L1	134265	actin filament associated protein 1 like 1
hsa-miR-1246	MIMAT0005898	995156	http://www.mirdb.org/cgi-bin/target_detail.cgi?targetID=995156	242	61	http://www.mirdb.org/cgi-bin/mature_mir.cgi?name=hsa-miR-1246	MARK1	4139	microtubule affinity regulating kinase 1
hsa-miR-1246	MIMAT0005898	995478	http://www.mirdb.org/cgi-bin/target_detail.cgi?targetID=995478	243	61	http://www.mirdb.org/cgi-bin/mature_mir.cgi?name=hsa-miR-1246	GALNT15	117248	polypeptide N-acetylgalactosaminyltransferase 15
hsa-miR-1246	MIMAT0005898	995536	http://www.mirdb.org/cgi-bin/target_detail.cgi?targetID=995536	244	61	http://www.mirdb.org/cgi-bin/mature_mir.cgi?name=hsa-miR-1246	ZC3H10	84872	zinc finger CCCH-type containing 10
hsa-miR-1246	MIMAT0005898	995364	http://www.mirdb.org/cgi-bin/target_detail.cgi?targetID=995364	245	61	http://www.mirdb.org/cgi-bin/mature_mir.cgi?name=hsa-miR-1246	VPS53	55275	VPS53, GARP complex subunit
hsa-miR-1246	MIMAT0005898	995268	http://www.mirdb.org/cgi-bin/target_detail.cgi?targetID=995268	246	61	http://www.mirdb.org/cgi-bin/mature_mir.cgi?name=hsa-miR-1246	GDF2	2658	growth differentiation factor 2
hsa-miR-1246	MIMAT0005898	995277	http://www.mirdb.org/cgi-bin/target_detail.cgi?targetID=995277	247	61	http://www.mirdb.org/cgi-bin/mature_mir.cgi?name=hsa-miR-1246	NRP2	8828	neuropilin 2
hsa-miR-1246	MIMAT0005898	995247	http://www.mirdb.org/cgi-bin/target_detail.cgi?targetID=995247	248	61	http://www.mirdb.org/cgi-bin/mature_mir.cgi?name=hsa-miR-1246	OLFML2B	25903	olfactomedin like 2B
hsa-miR-1246	MIMAT0005898	995384	http://www.mirdb.org/cgi-bin/target_detail.cgi?targetID=995384	249	61	http://www.mirdb.org/cgi-bin/mature_mir.cgi?name=hsa-miR-1246	CEP89	84902	centrosomal protein 89
hsa-miR-1246	MIMAT0005898	995359	http://www.mirdb.org/cgi-bin/target_detail.cgi?targetID=995359	250	61	http://www.mirdb.org/cgi-bin/mature_mir.cgi?name=hsa-miR-1246	MCCC2	64087	methylcrotonoyl-CoA carboxylase 2
hsa-miR-1246	MIMAT0005898	995196	http://www.mirdb.org/cgi-bin/target_detail.cgi?targetID=995196	251	61	http://www.mirdb.org/cgi-bin/mature_mir.cgi?name=hsa-miR-1246	ZNF502	91392	zinc finger protein 502
hsa-miR-1246	MIMAT0005898	995343	http://www.mirdb.org/cgi-bin/target_detail.cgi?targetID=995343	252	61	http://www.mirdb.org/cgi-bin/mature_mir.cgi?name=hsa-miR-1246	ZFP69B	65243	ZFP69 zinc finger protein B
hsa-miR-1246	MIMAT0005898	995371	http://www.mirdb.org/cgi-bin/target_detail.cgi?targetID=995371	253	60	http://www.mirdb.org/cgi-bin/mature_mir.cgi?name=hsa-miR-1246	PCM1	5108	pericentriolar material 1
hsa-miR-1246	MIMAT0005898	995160	http://www.mirdb.org/cgi-bin/target_detail.cgi?targetID=995160	254	60	http://www.mirdb.org/cgi-bin/mature_mir.cgi?name=hsa-miR-1246	ZNF611	81856	zinc finger protein 611
hsa-miR-1246	MIMAT0005898	995275	http://www.mirdb.org/cgi-bin/target_detail.cgi?targetID=995275	255	60	http://www.mirdb.org/cgi-bin/mature_mir.cgi?name=hsa-miR-1246	ANKFY1	51479	ankyrin repeat and FYVE domain containing 1
hsa-miR-1246	MIMAT0005898	995487	http://www.mirdb.org/cgi-bin/target_detail.cgi?targetID=995487	256	60	http://www.mirdb.org/cgi-bin/mature_mir.cgi?name=hsa-miR-1246	ZDHHC20	253832	zinc finger DHHC-type containing 20
hsa-miR-1246	MIMAT0005898	995424	http://www.mirdb.org/cgi-bin/target_detail.cgi?targetID=995424	257	60	http://www.mirdb.org/cgi-bin/mature_mir.cgi?name=hsa-miR-1246	NT5E	4907	5'-nucleotidase ecto
hsa-miR-1246	MIMAT0005898	995259	http://www.mirdb.org/cgi-bin/target_detail.cgi?targetID=995259	258	60	http://www.mirdb.org/cgi-bin/mature_mir.cgi?name=hsa-miR-1246	CDH2	1000	cadherin 2
hsa-miR-1246	MIMAT0005898	995306	http://www.mirdb.org/cgi-bin/target_detail.cgi?targetID=995306	259	60	http://www.mirdb.org/cgi-bin/mature_mir.cgi?name=hsa-miR-1246	PCBP2	5094	poly(rC) binding protein 2
hsa-miR-1246	MIMAT0005898	995405	http://www.mirdb.org/cgi-bin/target_detail.cgi?targetID=995405	260	60	http://www.mirdb.org/cgi-bin/mature_mir.cgi?name=hsa-miR-1246	TMTC3	160418	transmembrane and tetratricopeptide repeat containing 3
hsa-miR-1246	MIMAT0005898	995234	http://www.mirdb.org/cgi-bin/target_detail.cgi?targetID=995234	261	60	http://www.mirdb.org/cgi-bin/mature_mir.cgi?name=hsa-miR-1246	RASAL2	9462	RAS protein activator like 2
hsa-miR-1246	MIMAT0005898	995543	http://www.mirdb.org/cgi-bin/target_detail.cgi?targetID=995543	262	60	http://www.mirdb.org/cgi-bin/mature_mir.cgi?name=hsa-miR-1246	ZNF680	340252	zinc finger protein 680
hsa-miR-1246	MIMAT0005898	995433	http://www.mirdb.org/cgi-bin/target_detail.cgi?targetID=995433	263	60	http://www.mirdb.org/cgi-bin/mature_mir.cgi?name=hsa-miR-1246	QKI	9444	QKI, KH domain containing RNA binding
hsa-miR-1246	MIMAT0005898	995345	http://www.mirdb.org/cgi-bin/target_detail.cgi?targetID=995345	264	60	http://www.mirdb.org/cgi-bin/mature_mir.cgi?name=hsa-miR-1246	ZNF426	79088	zinc finger protein 426
hsa-miR-1246	MIMAT0005898	995254	http://www.mirdb.org/cgi-bin/target_detail.cgi?targetID=995254	265	60	http://www.mirdb.org/cgi-bin/mature_mir.cgi?name=hsa-miR-1246	GTF2I	2969	general transcription factor IIi
hsa-miR-1246	MIMAT0005898	995390	http://www.mirdb.org/cgi-bin/target_detail.cgi?targetID=995390	266	60	http://www.mirdb.org/cgi-bin/mature_mir.cgi?name=hsa-miR-1246	RPS6KA6	27330	ribosomal protein S6 kinase A6
hsa-miR-1246	MIMAT0005898	995339	http://www.mirdb.org/cgi-bin/target_detail.cgi?targetID=995339	267	59	http://www.mirdb.org/cgi-bin/mature_mir.cgi?name=hsa-miR-1246	CFHR5	81494	complement factor H related 5
hsa-miR-1246	MIMAT0005898	995209	http://www.mirdb.org/cgi-bin/target_detail.cgi?targetID=995209	268	59	http://www.mirdb.org/cgi-bin/mature_mir.cgi?name=hsa-miR-1246	FSTL5	56884	follistatin like 5
hsa-miR-1246	MIMAT0005898	995167	http://www.mirdb.org/cgi-bin/target_detail.cgi?targetID=995167	269	59	http://www.mirdb.org/cgi-bin/mature_mir.cgi?name=hsa-miR-1246	CEP104	9731	centrosomal protein 104
hsa-miR-1246	MIMAT0005898	995172	http://www.mirdb.org/cgi-bin/target_detail.cgi?targetID=995172	270	59	http://www.mirdb.org/cgi-bin/mature_mir.cgi?name=hsa-miR-1246	TCN1	6947	transcobalamin 1
hsa-miR-1246	MIMAT0005898	995471	http://www.mirdb.org/cgi-bin/target_detail.cgi?targetID=995471	271	59	http://www.mirdb.org/cgi-bin/mature_mir.cgi?name=hsa-miR-1246	KLC1	3831	kinesin light chain 1
hsa-miR-1246	MIMAT0005898	995148	http://www.mirdb.org/cgi-bin/target_detail.cgi?targetID=995148	272	59	http://www.mirdb.org/cgi-bin/mature_mir.cgi?name=hsa-miR-1246	ATP13A3	79572	ATPase 13A3
hsa-miR-1246	MIMAT0005898	995356	http://www.mirdb.org/cgi-bin/target_detail.cgi?targetID=995356	273	59	http://www.mirdb.org/cgi-bin/mature_mir.cgi?name=hsa-miR-1246	CDC73	79577	cell division cycle 73
hsa-miR-1246	MIMAT0005898	995532	http://www.mirdb.org/cgi-bin/target_detail.cgi?targetID=995532	274	59	http://www.mirdb.org/cgi-bin/mature_mir.cgi?name=hsa-miR-1246	MEX3C	51320	mex-3 RNA binding family member C
hsa-miR-1246	MIMAT0005898	995509	http://www.mirdb.org/cgi-bin/target_detail.cgi?targetID=995509	275	59	http://www.mirdb.org/cgi-bin/mature_mir.cgi?name=hsa-miR-1246	PPP2CB	5516	protein phosphatase 2 catalytic subunit beta
hsa-miR-1246	MIMAT0005898	995499	http://www.mirdb.org/cgi-bin/target_detail.cgi?targetID=995499	276	59	http://www.mirdb.org/cgi-bin/mature_mir.cgi?name=hsa-miR-1246	HHAT	55733	hedgehog acyltransferase
hsa-miR-1246	MIMAT0005898	995417	http://www.mirdb.org/cgi-bin/target_detail.cgi?targetID=995417	277	59	http://www.mirdb.org/cgi-bin/mature_mir.cgi?name=hsa-miR-1246	KCNAB1	7881	potassium voltage-gated channel subfamily A member regulatory beta subunit 1
hsa-miR-1246	MIMAT0005898	995255	http://www.mirdb.org/cgi-bin/target_detail.cgi?targetID=995255	278	59	http://www.mirdb.org/cgi-bin/mature_mir.cgi?name=hsa-miR-1246	RBM45	129831	RNA binding motif protein 45
hsa-miR-1246	MIMAT0005898	995303	http://www.mirdb.org/cgi-bin/target_detail.cgi?targetID=995303	279	58	http://www.mirdb.org/cgi-bin/mature_mir.cgi?name=hsa-miR-1246	EDA	1896	ectodysplasin A
hsa-miR-1246	MIMAT0005898	995258	http://www.mirdb.org/cgi-bin/target_detail.cgi?targetID=995258	280	58	http://www.mirdb.org/cgi-bin/mature_mir.cgi?name=hsa-miR-1246	XK	7504	X-linked Kx blood group
hsa-miR-1246	MIMAT0005898	995218	http://www.mirdb.org/cgi-bin/target_detail.cgi?targetID=995218	281	58	http://www.mirdb.org/cgi-bin/mature_mir.cgi?name=hsa-miR-1246	DYNLL1	8655	dynein light chain LC8-type 1
hsa-miR-1246	MIMAT0005898	995347	http://www.mirdb.org/cgi-bin/target_detail.cgi?targetID=995347	282	58	http://www.mirdb.org/cgi-bin/mature_mir.cgi?name=hsa-miR-1246	SETDB2	83852	SET domain bifurcated histone lysine methyltransferase 2
hsa-miR-1246	MIMAT0005898	995530	http://www.mirdb.org/cgi-bin/target_detail.cgi?targetID=995530	283	58	http://www.mirdb.org/cgi-bin/mature_mir.cgi?name=hsa-miR-1246	METTL3	56339	methyltransferase like 3
hsa-miR-1246	MIMAT0005898	995553	http://www.mirdb.org/cgi-bin/target_detail.cgi?targetID=995553	284	58	http://www.mirdb.org/cgi-bin/mature_mir.cgi?name=hsa-miR-1246	GPR139	124274	G protein-coupled receptor 139
hsa-miR-1246	MIMAT0005898	995412	http://www.mirdb.org/cgi-bin/target_detail.cgi?targetID=995412	285	58	http://www.mirdb.org/cgi-bin/mature_mir.cgi?name=hsa-miR-1246	PTH	5741	parathyroid hormone
hsa-miR-1246	MIMAT0005898	995484	http://www.mirdb.org/cgi-bin/target_detail.cgi?targetID=995484	286	58	http://www.mirdb.org/cgi-bin/mature_mir.cgi?name=hsa-miR-1246	EXOSC9	5393	exosome component 9
hsa-miR-1246	MIMAT0005898	995421	http://www.mirdb.org/cgi-bin/target_detail.cgi?targetID=995421	287	58	http://www.mirdb.org/cgi-bin/mature_mir.cgi?name=hsa-miR-1246	ERCC4	2072	ERCC excision repair 4, endonuclease catalytic subunit
hsa-miR-1246	MIMAT0005898	995296	http://www.mirdb.org/cgi-bin/target_detail.cgi?targetID=995296	288	58	http://www.mirdb.org/cgi-bin/mature_mir.cgi?name=hsa-miR-1246	GUCY1A1	2982	guanylate cyclase 1 soluble subunit alpha 1
hsa-miR-1246	MIMAT0005898	995214	http://www.mirdb.org/cgi-bin/target_detail.cgi?targetID=995214	289	58	http://www.mirdb.org/cgi-bin/mature_mir.cgi?name=hsa-miR-1246	CLPX	10845	caseinolytic mitochondrial matrix peptidase chaperone subunit
hsa-miR-1246	MIMAT0005898	995368	http://www.mirdb.org/cgi-bin/target_detail.cgi?targetID=995368	290	58	http://www.mirdb.org/cgi-bin/mature_mir.cgi?name=hsa-miR-1246	PHC3	80012	polyhomeotic homolog 3
hsa-miR-1246	MIMAT0005898	995486	http://www.mirdb.org/cgi-bin/target_detail.cgi?targetID=995486	291	58	http://www.mirdb.org/cgi-bin/mature_mir.cgi?name=hsa-miR-1246	MATN2	4147	matrilin 2
hsa-miR-1246	MIMAT0005898	995302	http://www.mirdb.org/cgi-bin/target_detail.cgi?targetID=995302	292	58	http://www.mirdb.org/cgi-bin/mature_mir.cgi?name=hsa-miR-1246	SCN1B	6324	sodium voltage-gated channel beta subunit 1
hsa-miR-1246	MIMAT0005898	995270	http://www.mirdb.org/cgi-bin/target_detail.cgi?targetID=995270	293	57	http://www.mirdb.org/cgi-bin/mature_mir.cgi?name=hsa-miR-1246	XG	7499	Xg glycoprotein (Xg blood group)
hsa-miR-1246	MIMAT0005898	995522	http://www.mirdb.org/cgi-bin/target_detail.cgi?targetID=995522	294	57	http://www.mirdb.org/cgi-bin/mature_mir.cgi?name=hsa-miR-1246	SOCS4	122809	suppressor of cytokine signaling 4
hsa-miR-1246	MIMAT0005898	995177	http://www.mirdb.org/cgi-bin/target_detail.cgi?targetID=995177	295	57	http://www.mirdb.org/cgi-bin/mature_mir.cgi?name=hsa-miR-1246	ZNF816-ZNF321P	100529240	ZNF816-ZNF321P readthrough
hsa-miR-1246	MIMAT0005898	995222	http://www.mirdb.org/cgi-bin/target_detail.cgi?targetID=995222	296	57	http://www.mirdb.org/cgi-bin/mature_mir.cgi?name=hsa-miR-1246	PRICKLE2	166336	prickle planar cell polarity protein 2
hsa-miR-1246	MIMAT0005898	995294	http://www.mirdb.org/cgi-bin/target_detail.cgi?targetID=995294	297	57	http://www.mirdb.org/cgi-bin/mature_mir.cgi?name=hsa-miR-1246	BBOF1	80127	basal body orientation factor 1
hsa-miR-1246	MIMAT0005898	995217	http://www.mirdb.org/cgi-bin/target_detail.cgi?targetID=995217	298	57	http://www.mirdb.org/cgi-bin/mature_mir.cgi?name=hsa-miR-1246	NDUFA5	4698	NADH:ubiquinone oxidoreductase subunit A5
hsa-miR-1246	MIMAT0005898	995437	http://www.mirdb.org/cgi-bin/target_detail.cgi?targetID=995437	299	57	http://www.mirdb.org/cgi-bin/mature_mir.cgi?name=hsa-miR-1246	LAMP2	3920	lysosomal associated membrane protein 2
hsa-miR-1246	MIMAT0005898	995202	http://www.mirdb.org/cgi-bin/target_detail.cgi?targetID=995202	300	57	http://www.mirdb.org/cgi-bin/mature_mir.cgi?name=hsa-miR-1246	HCN3	57657	hyperpolarization activated cyclic nucleotide gated potassium channel 3
hsa-miR-1246	MIMAT0005898	995250	http://www.mirdb.org/cgi-bin/target_detail.cgi?targetID=995250	301	56	http://www.mirdb.org/cgi-bin/mature_mir.cgi?name=hsa-miR-1246	MARCH1	55016	membrane associated ring-CH-type finger 1
hsa-miR-1246	MIMAT0005898	995529	http://www.mirdb.org/cgi-bin/target_detail.cgi?targetID=995529	302	56	http://www.mirdb.org/cgi-bin/mature_mir.cgi?name=hsa-miR-1246	ENTPD7	57089	ectonucleoside triphosphate diphosphohydrolase 7
hsa-miR-1246	MIMAT0005898	995171	http://www.mirdb.org/cgi-bin/target_detail.cgi?targetID=995171	303	56	http://www.mirdb.org/cgi-bin/mature_mir.cgi?name=hsa-miR-1246	ATF6	22926	activating transcription factor 6
hsa-miR-1246	MIMAT0005898	995227	http://www.mirdb.org/cgi-bin/target_detail.cgi?targetID=995227	304	56	http://www.mirdb.org/cgi-bin/mature_mir.cgi?name=hsa-miR-1246	ARHGEF26	26084	Rho guanine nucleotide exchange factor 26
hsa-miR-1246	MIMAT0005898	995455	http://www.mirdb.org/cgi-bin/target_detail.cgi?targetID=995455	305	56	http://www.mirdb.org/cgi-bin/mature_mir.cgi?name=hsa-miR-1246	PRLR	5618	prolactin receptor
hsa-miR-1246	MIMAT0005898	995388	http://www.mirdb.org/cgi-bin/target_detail.cgi?targetID=995388	306	56	http://www.mirdb.org/cgi-bin/mature_mir.cgi?name=hsa-miR-1246	TMEM130	222865	transmembrane protein 130
hsa-miR-1246	MIMAT0005898	995335	http://www.mirdb.org/cgi-bin/target_detail.cgi?targetID=995335	307	56	http://www.mirdb.org/cgi-bin/mature_mir.cgi?name=hsa-miR-1246	VCPIP1	80124	valosin containing protein interacting protein 1
hsa-miR-1246	MIMAT0005898	995451	http://www.mirdb.org/cgi-bin/target_detail.cgi?targetID=995451	308	56	http://www.mirdb.org/cgi-bin/mature_mir.cgi?name=hsa-miR-1246	TRPM1	4308	transient receptor potential cation channel subfamily M member 1
hsa-miR-1246	MIMAT0005898	995194	http://www.mirdb.org/cgi-bin/target_detail.cgi?targetID=995194	309	56	http://www.mirdb.org/cgi-bin/mature_mir.cgi?name=hsa-miR-1246	ONECUT2	9480	one cut homeobox 2
hsa-miR-1246	MIMAT0005898	995327	http://www.mirdb.org/cgi-bin/target_detail.cgi?targetID=995327	310	56	http://www.mirdb.org/cgi-bin/mature_mir.cgi?name=hsa-miR-1246	ZNF808	388558	zinc finger protein 808
hsa-miR-1246	MIMAT0005898	995182	http://www.mirdb.org/cgi-bin/target_detail.cgi?targetID=995182	311	55	http://www.mirdb.org/cgi-bin/mature_mir.cgi?name=hsa-miR-1246	PHLDA1	22822	pleckstrin homology like domain family A member 1
hsa-miR-1246	MIMAT0005898	995410	http://www.mirdb.org/cgi-bin/target_detail.cgi?targetID=995410	312	55	http://www.mirdb.org/cgi-bin/mature_mir.cgi?name=hsa-miR-1246	PTAR1	375743	protein prenyltransferase alpha subunit repeat containing 1
hsa-miR-1246	MIMAT0005898	995208	http://www.mirdb.org/cgi-bin/target_detail.cgi?targetID=995208	313	55	http://www.mirdb.org/cgi-bin/mature_mir.cgi?name=hsa-miR-1246	GIT2	9815	GIT ArfGAP 2
hsa-miR-1246	MIMAT0005898	995309	http://www.mirdb.org/cgi-bin/target_detail.cgi?targetID=995309	314	55	http://www.mirdb.org/cgi-bin/mature_mir.cgi?name=hsa-miR-1246	SH2B3	10019	SH2B adaptor protein 3
hsa-miR-1246	MIMAT0005898	995376	http://www.mirdb.org/cgi-bin/target_detail.cgi?targetID=995376	315	55	http://www.mirdb.org/cgi-bin/mature_mir.cgi?name=hsa-miR-1246	DOCK7	85440	dedicator of cytokinesis 7
hsa-miR-1246	MIMAT0005898	995505	http://www.mirdb.org/cgi-bin/target_detail.cgi?targetID=995505	316	55	http://www.mirdb.org/cgi-bin/mature_mir.cgi?name=hsa-miR-1246	CTXN3	613212	cortexin 3
hsa-miR-1246	MIMAT0005898	995435	http://www.mirdb.org/cgi-bin/target_detail.cgi?targetID=995435	317	55	http://www.mirdb.org/cgi-bin/mature_mir.cgi?name=hsa-miR-1246	CD44	960	CD44 molecule (Indian blood group)
hsa-miR-1246	MIMAT0005898	995472	http://www.mirdb.org/cgi-bin/target_detail.cgi?targetID=995472	318	55	http://www.mirdb.org/cgi-bin/mature_mir.cgi?name=hsa-miR-1246	LRP6	4040	LDL receptor related protein 6
hsa-miR-1246	MIMAT0005898	995212	http://www.mirdb.org/cgi-bin/target_detail.cgi?targetID=995212	319	55	http://www.mirdb.org/cgi-bin/mature_mir.cgi?name=hsa-miR-1246	CXorf40A	91966	chromosome X open reading frame 40A
hsa-miR-1246	MIMAT0005898	995403	http://www.mirdb.org/cgi-bin/target_detail.cgi?targetID=995403	320	55	http://www.mirdb.org/cgi-bin/mature_mir.cgi?name=hsa-miR-1246	FAM71C	196472	family with sequence similarity 71 member C
hsa-miR-1246	MIMAT0005898	995523	http://www.mirdb.org/cgi-bin/target_detail.cgi?targetID=995523	321	55	http://www.mirdb.org/cgi-bin/mature_mir.cgi?name=hsa-miR-1246	MGME1	92667	mitochondrial genome maintenance exonuclease 1
hsa-miR-1246	MIMAT0005898	995373	http://www.mirdb.org/cgi-bin/target_detail.cgi?targetID=995373	322	55	http://www.mirdb.org/cgi-bin/mature_mir.cgi?name=hsa-miR-1246	SEC63	11231	SEC63 homolog, protein translocation regulator
hsa-miR-1246	MIMAT0005898	995552	http://www.mirdb.org/cgi-bin/target_detail.cgi?targetID=995552	323	55	http://www.mirdb.org/cgi-bin/mature_mir.cgi?name=hsa-miR-1246	TEAD1	7003	TEA domain transcription factor 1
hsa-miR-1246	MIMAT0005898	995264	http://www.mirdb.org/cgi-bin/target_detail.cgi?targetID=995264	324	55	http://www.mirdb.org/cgi-bin/mature_mir.cgi?name=hsa-miR-1246	GPATCH11	253635	G-patch domain containing 11
hsa-miR-1246	MIMAT0005898	995238	http://www.mirdb.org/cgi-bin/target_detail.cgi?targetID=995238	325	55	http://www.mirdb.org/cgi-bin/mature_mir.cgi?name=hsa-miR-1246	LHFPL3	375612	LHFPL tetraspan subfamily member 3
hsa-miR-1246	MIMAT0005898	995279	http://www.mirdb.org/cgi-bin/target_detail.cgi?targetID=995279	326	55	http://www.mirdb.org/cgi-bin/mature_mir.cgi?name=hsa-miR-1246	DERA	51071	deoxyribose-phosphate aldolase
hsa-miR-1246	MIMAT0005898	995341	http://www.mirdb.org/cgi-bin/target_detail.cgi?targetID=995341	327	55	http://www.mirdb.org/cgi-bin/mature_mir.cgi?name=hsa-miR-1246	NEK7	140609	NIMA related kinase 7
hsa-miR-1246	MIMAT0005898	995414	http://www.mirdb.org/cgi-bin/target_detail.cgi?targetID=995414	328	55	http://www.mirdb.org/cgi-bin/mature_mir.cgi?name=hsa-miR-1246	PARP14	54625	poly(ADP-ribose) polymerase family member 14
hsa-miR-1246	MIMAT0005898	995537	http://www.mirdb.org/cgi-bin/target_detail.cgi?targetID=995537	329	55	http://www.mirdb.org/cgi-bin/mature_mir.cgi?name=hsa-miR-1246	RORA	6095	RAR related orphan receptor A
hsa-miR-1246	MIMAT0005898	995385	http://www.mirdb.org/cgi-bin/target_detail.cgi?targetID=995385	330	55	http://www.mirdb.org/cgi-bin/mature_mir.cgi?name=hsa-miR-1246	TMEM255A	55026	transmembrane protein 255A
hsa-miR-1246	MIMAT0005898	995274	http://www.mirdb.org/cgi-bin/target_detail.cgi?targetID=995274	331	55	http://www.mirdb.org/cgi-bin/mature_mir.cgi?name=hsa-miR-1246	FAM214A	56204	family with sequence similarity 214 member A
hsa-miR-1246	MIMAT0005898	995418	http://www.mirdb.org/cgi-bin/target_detail.cgi?targetID=995418	332	55	http://www.mirdb.org/cgi-bin/mature_mir.cgi?name=hsa-miR-1246	AFG1L	246269	AFG1 like ATPase
hsa-miR-1246	MIMAT0005898	995290	http://www.mirdb.org/cgi-bin/target_detail.cgi?targetID=995290	333	55	http://www.mirdb.org/cgi-bin/mature_mir.cgi?name=hsa-miR-1246	YAF2	10138	YY1 associated factor 2
hsa-miR-1246	MIMAT0005898	995233	http://www.mirdb.org/cgi-bin/target_detail.cgi?targetID=995233	334	55	http://www.mirdb.org/cgi-bin/mature_mir.cgi?name=hsa-miR-1246	TUSC3	7991	tumor suppressor candidate 3
hsa-miR-1246	MIMAT0005898	995363	http://www.mirdb.org/cgi-bin/target_detail.cgi?targetID=995363	335	54	http://www.mirdb.org/cgi-bin/mature_mir.cgi?name=hsa-miR-1246	ATRN	8455	attractin
hsa-miR-1246	MIMAT0005898	995265	http://www.mirdb.org/cgi-bin/target_detail.cgi?targetID=995265	336	54	http://www.mirdb.org/cgi-bin/mature_mir.cgi?name=hsa-miR-1246	SRSF8	10929	serine and arginine rich splicing factor 8
hsa-miR-1246	MIMAT0005898	995289	http://www.mirdb.org/cgi-bin/target_detail.cgi?targetID=995289	337	54	http://www.mirdb.org/cgi-bin/mature_mir.cgi?name=hsa-miR-1246	METTL25	84190	methyltransferase like 25
hsa-miR-1246	MIMAT0005898	995278	http://www.mirdb.org/cgi-bin/target_detail.cgi?targetID=995278	338	54	http://www.mirdb.org/cgi-bin/mature_mir.cgi?name=hsa-miR-1246	CLEC5A	23601	C-type lectin domain containing 5A
hsa-miR-1246	MIMAT0005898	995188	http://www.mirdb.org/cgi-bin/target_detail.cgi?targetID=995188	339	54	http://www.mirdb.org/cgi-bin/mature_mir.cgi?name=hsa-miR-1246	CADM2	253559	cell adhesion molecule 2
hsa-miR-1246	MIMAT0005898	995422	http://www.mirdb.org/cgi-bin/target_detail.cgi?targetID=995422	340	54	http://www.mirdb.org/cgi-bin/mature_mir.cgi?name=hsa-miR-1246	KIAA0895	23366	KIAA0895
hsa-miR-1246	MIMAT0005898	995383	http://www.mirdb.org/cgi-bin/target_detail.cgi?targetID=995383	341	54	http://www.mirdb.org/cgi-bin/mature_mir.cgi?name=hsa-miR-1246	ANAPC16	119504	anaphase promoting complex subunit 16
hsa-miR-1246	MIMAT0005898	995320	http://www.mirdb.org/cgi-bin/target_detail.cgi?targetID=995320	342	54	http://www.mirdb.org/cgi-bin/mature_mir.cgi?name=hsa-miR-1246	TTC29	83894	tetratricopeptide repeat domain 29
hsa-miR-1246	MIMAT0005898	995531	http://www.mirdb.org/cgi-bin/target_detail.cgi?targetID=995531	343	54	http://www.mirdb.org/cgi-bin/mature_mir.cgi?name=hsa-miR-1246	SNRNP48	154007	small nuclear ribonucleoprotein U11/U12 subunit 48
hsa-miR-1246	MIMAT0005898	995245	http://www.mirdb.org/cgi-bin/target_detail.cgi?targetID=995245	344	54	http://www.mirdb.org/cgi-bin/mature_mir.cgi?name=hsa-miR-1246	FAM151B	167555	family with sequence similarity 151 member B
hsa-miR-1246	MIMAT0005898	995328	http://www.mirdb.org/cgi-bin/target_detail.cgi?targetID=995328	345	54	http://www.mirdb.org/cgi-bin/mature_mir.cgi?name=hsa-miR-1246	ELMOD2	255520	ELMO domain containing 2
hsa-miR-1246	MIMAT0005898	995307	http://www.mirdb.org/cgi-bin/target_detail.cgi?targetID=995307	346	54	http://www.mirdb.org/cgi-bin/mature_mir.cgi?name=hsa-miR-1246	CD36	948	CD36 molecule
hsa-miR-1246	MIMAT0005898	995240	http://www.mirdb.org/cgi-bin/target_detail.cgi?targetID=995240	347	54	http://www.mirdb.org/cgi-bin/mature_mir.cgi?name=hsa-miR-1246	ITGA1	3672	integrin subunit alpha 1
hsa-miR-1246	MIMAT0005898	995305	http://www.mirdb.org/cgi-bin/target_detail.cgi?targetID=995305	348	54	http://www.mirdb.org/cgi-bin/mature_mir.cgi?name=hsa-miR-1246	CALM2	805	calmodulin 2
hsa-miR-1246	MIMAT0005898	995313	http://www.mirdb.org/cgi-bin/target_detail.cgi?targetID=995313	349	54	http://www.mirdb.org/cgi-bin/mature_mir.cgi?name=hsa-miR-1246	SLAIN1	122060	SLAIN motif family member 1
hsa-miR-1246	MIMAT0005898	995283	http://www.mirdb.org/cgi-bin/target_detail.cgi?targetID=995283	350	54	http://www.mirdb.org/cgi-bin/mature_mir.cgi?name=hsa-miR-1246	ANTXR1	84168	ANTXR cell adhesion molecule 1
hsa-miR-1246	MIMAT0005898	995465	http://www.mirdb.org/cgi-bin/target_detail.cgi?targetID=995465	351	54	http://www.mirdb.org/cgi-bin/mature_mir.cgi?name=hsa-miR-1246	PROM1	8842	prominin 1
hsa-miR-1246	MIMAT0005898	995370	http://www.mirdb.org/cgi-bin/target_detail.cgi?targetID=995370	352	53	http://www.mirdb.org/cgi-bin/mature_mir.cgi?name=hsa-miR-1246	TICAM2	353376	toll like receptor adaptor molecule 2
hsa-miR-1246	MIMAT0005898	995454	http://www.mirdb.org/cgi-bin/target_detail.cgi?targetID=995454	353	53	http://www.mirdb.org/cgi-bin/mature_mir.cgi?name=hsa-miR-1246	CHN2	1124	chimerin 2
hsa-miR-1246	MIMAT0005898	995407	http://www.mirdb.org/cgi-bin/target_detail.cgi?targetID=995407	354	53	http://www.mirdb.org/cgi-bin/mature_mir.cgi?name=hsa-miR-1246	MYO16	23026	myosin XVI
hsa-miR-1246	MIMAT0005898	995411	http://www.mirdb.org/cgi-bin/target_detail.cgi?targetID=995411	355	53	http://www.mirdb.org/cgi-bin/mature_mir.cgi?name=hsa-miR-1246	DRP2	1821	dystrophin related protein 2
hsa-miR-1246	MIMAT0005898	995379	http://www.mirdb.org/cgi-bin/target_detail.cgi?targetID=995379	356	53	http://www.mirdb.org/cgi-bin/mature_mir.cgi?name=hsa-miR-1246	PCDHA9	9752	protocadherin alpha 9
hsa-miR-1246	MIMAT0005898	995252	http://www.mirdb.org/cgi-bin/target_detail.cgi?targetID=995252	357	53	http://www.mirdb.org/cgi-bin/mature_mir.cgi?name=hsa-miR-1246	MBNL3	55796	muscleblind like splicing regulator 3
hsa-miR-1246	MIMAT0005898	995229	http://www.mirdb.org/cgi-bin/target_detail.cgi?targetID=995229	358	53	http://www.mirdb.org/cgi-bin/mature_mir.cgi?name=hsa-miR-1246	PRKCE	5581	protein kinase C epsilon
hsa-miR-1246	MIMAT0005898	995211	http://www.mirdb.org/cgi-bin/target_detail.cgi?targetID=995211	359	53	http://www.mirdb.org/cgi-bin/mature_mir.cgi?name=hsa-miR-1246	PLEKHG2	64857	pleckstrin homology and RhoGEF domain containing G2
hsa-miR-1246	MIMAT0005898	995323	http://www.mirdb.org/cgi-bin/target_detail.cgi?targetID=995323	360	53	http://www.mirdb.org/cgi-bin/mature_mir.cgi?name=hsa-miR-1246	CRADD	8738	CASP2 and RIPK1 domain containing adaptor with death domain
hsa-miR-1246	MIMAT0005898	995187	http://www.mirdb.org/cgi-bin/target_detail.cgi?targetID=995187	361	53	http://www.mirdb.org/cgi-bin/mature_mir.cgi?name=hsa-miR-1246	PEAK1	79834	pseudopodium enriched atypical kinase 1
hsa-miR-1246	MIMAT0005898	995358	http://www.mirdb.org/cgi-bin/target_detail.cgi?targetID=995358	362	53	http://www.mirdb.org/cgi-bin/mature_mir.cgi?name=hsa-miR-1246	JAM2	58494	junctional adhesion molecule 2
hsa-miR-1246	MIMAT0005898	995429	http://www.mirdb.org/cgi-bin/target_detail.cgi?targetID=995429	363	53	http://www.mirdb.org/cgi-bin/mature_mir.cgi?name=hsa-miR-1246	PTCH1	5727	patched 1
hsa-miR-1246	MIMAT0005898	995170	http://www.mirdb.org/cgi-bin/target_detail.cgi?targetID=995170	364	53	http://www.mirdb.org/cgi-bin/mature_mir.cgi?name=hsa-miR-1246	TMED7-TICAM2	100302736	TMED7-TICAM2 readthrough
hsa-miR-1246	MIMAT0005898	995453	http://www.mirdb.org/cgi-bin/target_detail.cgi?targetID=995453	365	53	http://www.mirdb.org/cgi-bin/mature_mir.cgi?name=hsa-miR-1246	MAN1A1	4121	mannosidase alpha class 1A member 1
hsa-miR-1246	MIMAT0005898	995367	http://www.mirdb.org/cgi-bin/target_detail.cgi?targetID=995367	366	53	http://www.mirdb.org/cgi-bin/mature_mir.cgi?name=hsa-miR-1246	TACC1	6867	transforming acidic coiled-coil containing protein 1
hsa-miR-1246	MIMAT0005898	995176	http://www.mirdb.org/cgi-bin/target_detail.cgi?targetID=995176	367	53	http://www.mirdb.org/cgi-bin/mature_mir.cgi?name=hsa-miR-1246	DTNB	1838	dystrobrevin beta
hsa-miR-1246	MIMAT0005898	995280	http://www.mirdb.org/cgi-bin/target_detail.cgi?targetID=995280	368	53	http://www.mirdb.org/cgi-bin/mature_mir.cgi?name=hsa-miR-1246	METAP2	10988	methionyl aminopeptidase 2
hsa-miR-1246	MIMAT0005898	995272	http://www.mirdb.org/cgi-bin/target_detail.cgi?targetID=995272	369	53	http://www.mirdb.org/cgi-bin/mature_mir.cgi?name=hsa-miR-1246	MBOAT2	129642	membrane bound O-acyltransferase domain containing 2
hsa-miR-1246	MIMAT0005898	995443	http://www.mirdb.org/cgi-bin/target_detail.cgi?targetID=995443	370	52	http://www.mirdb.org/cgi-bin/mature_mir.cgi?name=hsa-miR-1246	GPR180	160897	G protein-coupled receptor 180
hsa-miR-1246	MIMAT0005898	995321	http://www.mirdb.org/cgi-bin/target_detail.cgi?targetID=995321	371	52	http://www.mirdb.org/cgi-bin/mature_mir.cgi?name=hsa-miR-1246	ZFP36L1	677	ZFP36 ring finger protein like 1
hsa-miR-1246	MIMAT0005898	995440	http://www.mirdb.org/cgi-bin/target_detail.cgi?targetID=995440	372	52	http://www.mirdb.org/cgi-bin/mature_mir.cgi?name=hsa-miR-1246	IYD	389434	iodotyrosine deiodinase
hsa-miR-1246	MIMAT0005898	995318	http://www.mirdb.org/cgi-bin/target_detail.cgi?targetID=995318	373	52	http://www.mirdb.org/cgi-bin/mature_mir.cgi?name=hsa-miR-1246	BRCA1	672	BRCA1, DNA repair associated
hsa-miR-1246	MIMAT0005898	995164	http://www.mirdb.org/cgi-bin/target_detail.cgi?targetID=995164	374	52	http://www.mirdb.org/cgi-bin/mature_mir.cgi?name=hsa-miR-1246	ZNF514	84874	zinc finger protein 514
hsa-miR-1246	MIMAT0005898	995369	http://www.mirdb.org/cgi-bin/target_detail.cgi?targetID=995369	375	52	http://www.mirdb.org/cgi-bin/mature_mir.cgi?name=hsa-miR-1246	BCAM	4059	basal cell adhesion molecule (Lutheran blood group)
hsa-miR-1246	MIMAT0005898	995395	http://www.mirdb.org/cgi-bin/target_detail.cgi?targetID=995395	376	52	http://www.mirdb.org/cgi-bin/mature_mir.cgi?name=hsa-miR-1246	CADM1	23705	cell adhesion molecule 1
hsa-miR-1246	MIMAT0005898	995239	http://www.mirdb.org/cgi-bin/target_detail.cgi?targetID=995239	377	52	http://www.mirdb.org/cgi-bin/mature_mir.cgi?name=hsa-miR-1246	HOPX	84525	HOP homeobox
hsa-miR-1246	MIMAT0005898	995427	http://www.mirdb.org/cgi-bin/target_detail.cgi?targetID=995427	378	52	http://www.mirdb.org/cgi-bin/mature_mir.cgi?name=hsa-miR-1246	UCP2	7351	uncoupling protein 2
hsa-miR-1246	MIMAT0005898	995360	http://www.mirdb.org/cgi-bin/target_detail.cgi?targetID=995360	379	52	http://www.mirdb.org/cgi-bin/mature_mir.cgi?name=hsa-miR-1246	SIAH3	283514	siah E3 ubiquitin protein ligase family member 3
hsa-miR-1246	MIMAT0005898	995225	http://www.mirdb.org/cgi-bin/target_detail.cgi?targetID=995225	380	52	http://www.mirdb.org/cgi-bin/mature_mir.cgi?name=hsa-miR-1246	ADAMTS6	11174	ADAM metallopeptidase with thrombospondin type 1 motif 6
hsa-miR-1246	MIMAT0005898	995179	http://www.mirdb.org/cgi-bin/target_detail.cgi?targetID=995179	381	51	http://www.mirdb.org/cgi-bin/mature_mir.cgi?name=hsa-miR-1246	SMG7	9887	SMG7, nonsense mediated mRNA decay factor
hsa-miR-1246	MIMAT0005898	995232	http://www.mirdb.org/cgi-bin/target_detail.cgi?targetID=995232	382	51	http://www.mirdb.org/cgi-bin/mature_mir.cgi?name=hsa-miR-1246	POLR2M	81488	RNA polymerase II subunit M
hsa-miR-1246	MIMAT0005898	995456	http://www.mirdb.org/cgi-bin/target_detail.cgi?targetID=995456	383	51	http://www.mirdb.org/cgi-bin/mature_mir.cgi?name=hsa-miR-1246	CMTM6	54918	CKLF like MARVEL transmembrane domain containing 6
hsa-miR-1246	MIMAT0005898	995534	http://www.mirdb.org/cgi-bin/target_detail.cgi?targetID=995534	384	51	http://www.mirdb.org/cgi-bin/mature_mir.cgi?name=hsa-miR-1246	ZC3H12C	85463	zinc finger CCCH-type containing 12C
hsa-miR-1246	MIMAT0005898	995333	http://www.mirdb.org/cgi-bin/target_detail.cgi?targetID=995333	385	51	http://www.mirdb.org/cgi-bin/mature_mir.cgi?name=hsa-miR-1246	CFLAR	8837	CASP8 and FADD like apoptosis regulator
hsa-miR-1246	MIMAT0005898	995181	http://www.mirdb.org/cgi-bin/target_detail.cgi?targetID=995181	386	51	http://www.mirdb.org/cgi-bin/mature_mir.cgi?name=hsa-miR-1246	LZTFL1	54585	leucine zipper transcription factor like 1
hsa-miR-1246	MIMAT0005898	995149	http://www.mirdb.org/cgi-bin/target_detail.cgi?targetID=995149	387	51	http://www.mirdb.org/cgi-bin/mature_mir.cgi?name=hsa-miR-1246	GCOM1	145781	GRINL1A complex locus 1
hsa-miR-1246	MIMAT0005898	995191	http://www.mirdb.org/cgi-bin/target_detail.cgi?targetID=995191	388	51	http://www.mirdb.org/cgi-bin/mature_mir.cgi?name=hsa-miR-1246	PRELID2	153768	PRELI domain containing 2
hsa-miR-1246	MIMAT0005898	995165	http://www.mirdb.org/cgi-bin/target_detail.cgi?targetID=995165	389	51	http://www.mirdb.org/cgi-bin/mature_mir.cgi?name=hsa-miR-1246	KLF8	11279	Kruppel like factor 8
hsa-miR-1246	MIMAT0005898	995512	http://www.mirdb.org/cgi-bin/target_detail.cgi?targetID=995512	390	51	http://www.mirdb.org/cgi-bin/mature_mir.cgi?name=hsa-miR-1246	RAVER2	55225	ribonucleoprotein, PTB binding 2
hsa-miR-1246	MIMAT0005898	995180	http://www.mirdb.org/cgi-bin/target_detail.cgi?targetID=995180	391	51	http://www.mirdb.org/cgi-bin/mature_mir.cgi?name=hsa-miR-1246	TRMT9B	57604	tRNA methyltransferase 9B (putative)
hsa-miR-1246	MIMAT0005898	995348	http://www.mirdb.org/cgi-bin/target_detail.cgi?targetID=995348	392	51	http://www.mirdb.org/cgi-bin/mature_mir.cgi?name=hsa-miR-1246	ZXDB	158586	zinc finger X-linked duplicated B
hsa-miR-1246	MIMAT0005898	995312	http://www.mirdb.org/cgi-bin/target_detail.cgi?targetID=995312	393	50	http://www.mirdb.org/cgi-bin/mature_mir.cgi?name=hsa-miR-1246	DUSP3	1845	dual specificity phosphatase 3
hsa-miR-1246	MIMAT0005898	995361	http://www.mirdb.org/cgi-bin/target_detail.cgi?targetID=995361	394	50	http://www.mirdb.org/cgi-bin/mature_mir.cgi?name=hsa-miR-1246	SPATA6	54558	spermatogenesis associated 6
hsa-miR-1246	MIMAT0005898	995409	http://www.mirdb.org/cgi-bin/target_detail.cgi?targetID=995409	395	50	http://www.mirdb.org/cgi-bin/mature_mir.cgi?name=hsa-miR-1246	ENDOV	284131	endonuclease V
hsa-miR-1246	MIMAT0005898	995220	http://www.mirdb.org/cgi-bin/target_detail.cgi?targetID=995220	396	50	http://www.mirdb.org/cgi-bin/mature_mir.cgi?name=hsa-miR-1246	ZNF701	55762	zinc finger protein 701
hsa-miR-1246	MIMAT0005898	995447	http://www.mirdb.org/cgi-bin/target_detail.cgi?targetID=995447	397	50	http://www.mirdb.org/cgi-bin/mature_mir.cgi?name=hsa-miR-1246	BCL2L2	599	BCL2 like 2
hsa-miR-1246	MIMAT0005898	995155	http://www.mirdb.org/cgi-bin/target_detail.cgi?targetID=995155	398	50	http://www.mirdb.org/cgi-bin/mature_mir.cgi?name=hsa-miR-1246	EIF4A1	1973	eukaryotic translation initiation factor 4A1
hsa-miR-1246	MIMAT0005898	995535	http://www.mirdb.org/cgi-bin/target_detail.cgi?targetID=995535	399	50	http://www.mirdb.org/cgi-bin/mature_mir.cgi?name=hsa-miR-1246	PMP2	5375	peripheral myelin protein 2
hsa-miR-1246	MIMAT0005898	995479	http://www.mirdb.org/cgi-bin/target_detail.cgi?targetID=995479	400	50	http://www.mirdb.org/cgi-bin/mature_mir.cgi?name=hsa-miR-1246	ZSCAN26	7741	zinc finger and SCAN domain containing 26
hsa-miR-1246	MIMAT0005898	995253	http://www.mirdb.org/cgi-bin/target_detail.cgi?targetID=995253	401	50	http://www.mirdb.org/cgi-bin/mature_mir.cgi?name=hsa-miR-1246	SEPT14	346288	septin 14
hsa-miR-1246	MIMAT0005898	995185	http://www.mirdb.org/cgi-bin/target_detail.cgi?targetID=995185	402	50	http://www.mirdb.org/cgi-bin/mature_mir.cgi?name=hsa-miR-1246	RAD9B	144715	RAD9 checkpoint clamp component B
hsa-miR-1246	MIMAT0005898	995242	http://www.mirdb.org/cgi-bin/target_detail.cgi?targetID=995242	403	50	http://www.mirdb.org/cgi-bin/mature_mir.cgi?name=hsa-miR-1246	SCN1A	6323	sodium voltage-gated channel alpha subunit 1
hsa-miR-1246	MIMAT0005898	995380	http://www.mirdb.org/cgi-bin/target_detail.cgi?targetID=995380	404	50	http://www.mirdb.org/cgi-bin/mature_mir.cgi?name=hsa-miR-1246	KCNS3	3790	potassium voltage-gated channel modifier subfamily S member 3
hsa-miR-1246	MIMAT0005898	995206	http://www.mirdb.org/cgi-bin/target_detail.cgi?targetID=995206	405	50	http://www.mirdb.org/cgi-bin/mature_mir.cgi?name=hsa-miR-1246	GNAO1	2775	G protein subunit alpha o1
hsa-miR-1246	MIMAT0005898	995463	http://www.mirdb.org/cgi-bin/target_detail.cgi?targetID=995463	406	50	http://www.mirdb.org/cgi-bin/mature_mir.cgi?name=hsa-miR-1246	FAM20B	9917	FAM20B, glycosaminoglycan xylosylkinase
hsa-miR-1246	MIMAT0005898	995541	http://www.mirdb.org/cgi-bin/target_detail.cgi?targetID=995541	407	50	http://www.mirdb.org/cgi-bin/mature_mir.cgi?name=hsa-miR-1246	CERS5	91012	ceramide synthase 5
hsa-miR-193b-5p	MIMAT0004767	557230	http://www.mirdb.org/cgi-bin/target_detail.cgi?targetID=557230	1	98	http://www.mirdb.org/cgi-bin/mature_mir.cgi?name=hsa-miR-193b-5p	TBC1D19	55296	TBC1 domain family member 19
hsa-miR-193b-5p	MIMAT0004767	557270	http://www.mirdb.org/cgi-bin/target_detail.cgi?targetID=557270	2	96	http://www.mirdb.org/cgi-bin/mature_mir.cgi?name=hsa-miR-193b-5p	CCDC173	129881	coiled-coil domain containing 173
hsa-miR-193b-5p	MIMAT0004767	557424	http://www.mirdb.org/cgi-bin/target_detail.cgi?targetID=557424	3	96	http://www.mirdb.org/cgi-bin/mature_mir.cgi?name=hsa-miR-193b-5p	PCDH17	27253	protocadherin 17
hsa-miR-193b-5p	MIMAT0004767	557133	http://www.mirdb.org/cgi-bin/target_detail.cgi?targetID=557133	4	95	http://www.mirdb.org/cgi-bin/mature_mir.cgi?name=hsa-miR-193b-5p	DPH6	89978	diphthamine biosynthesis 6
hsa-miR-193b-5p	MIMAT0004767	557193	http://www.mirdb.org/cgi-bin/target_detail.cgi?targetID=557193	5	94	http://www.mirdb.org/cgi-bin/mature_mir.cgi?name=hsa-miR-193b-5p	FAP	2191	fibroblast activation protein alpha
hsa-miR-193b-5p	MIMAT0004767	557399	http://www.mirdb.org/cgi-bin/target_detail.cgi?targetID=557399	6	93	http://www.mirdb.org/cgi-bin/mature_mir.cgi?name=hsa-miR-193b-5p	SYN1	6853	synapsin I
hsa-miR-193b-5p	MIMAT0004767	557216	http://www.mirdb.org/cgi-bin/target_detail.cgi?targetID=557216	7	93	http://www.mirdb.org/cgi-bin/mature_mir.cgi?name=hsa-miR-193b-5p	XYLB	9942	xylulokinase
hsa-miR-193b-5p	MIMAT0004767	557245	http://www.mirdb.org/cgi-bin/target_detail.cgi?targetID=557245	8	93	http://www.mirdb.org/cgi-bin/mature_mir.cgi?name=hsa-miR-193b-5p	PI4KB	5298	phosphatidylinositol 4-kinase beta
hsa-miR-193b-5p	MIMAT0004767	557178	http://www.mirdb.org/cgi-bin/target_detail.cgi?targetID=557178	9	92	http://www.mirdb.org/cgi-bin/mature_mir.cgi?name=hsa-miR-193b-5p	FAM216B	144809	family with sequence similarity 216 member B
hsa-miR-193b-5p	MIMAT0004767	557417	http://www.mirdb.org/cgi-bin/target_detail.cgi?targetID=557417	10	92	http://www.mirdb.org/cgi-bin/mature_mir.cgi?name=hsa-miR-193b-5p	SLC22A6	9356	solute carrier family 22 member 6
hsa-miR-193b-5p	MIMAT0004767	557296	http://www.mirdb.org/cgi-bin/target_detail.cgi?targetID=557296	11	92	http://www.mirdb.org/cgi-bin/mature_mir.cgi?name=hsa-miR-193b-5p	SLC17A8	246213	solute carrier family 17 member 8
hsa-miR-193b-5p	MIMAT0004767	557368	http://www.mirdb.org/cgi-bin/target_detail.cgi?targetID=557368	12	92	http://www.mirdb.org/cgi-bin/mature_mir.cgi?name=hsa-miR-193b-5p	TNFRSF11B	4982	TNF receptor superfamily member 11b
hsa-miR-193b-5p	MIMAT0004767	557150	http://www.mirdb.org/cgi-bin/target_detail.cgi?targetID=557150	13	91	http://www.mirdb.org/cgi-bin/mature_mir.cgi?name=hsa-miR-193b-5p	FBXL20	84961	F-box and leucine rich repeat protein 20
hsa-miR-193b-5p	MIMAT0004767	557137	http://www.mirdb.org/cgi-bin/target_detail.cgi?targetID=557137	14	90	http://www.mirdb.org/cgi-bin/mature_mir.cgi?name=hsa-miR-193b-5p	LRRTM1	347730	leucine rich repeat transmembrane neuronal 1
hsa-miR-193b-5p	MIMAT0004767	557096	http://www.mirdb.org/cgi-bin/target_detail.cgi?targetID=557096	15	89	http://www.mirdb.org/cgi-bin/mature_mir.cgi?name=hsa-miR-193b-5p	LTN1	26046	listerin E3 ubiquitin protein ligase 1
hsa-miR-193b-5p	MIMAT0004767	557128	http://www.mirdb.org/cgi-bin/target_detail.cgi?targetID=557128	16	89	http://www.mirdb.org/cgi-bin/mature_mir.cgi?name=hsa-miR-193b-5p	DND1	373863	DND microRNA-mediated repression inhibitor 1
hsa-miR-193b-5p	MIMAT0004767	557282	http://www.mirdb.org/cgi-bin/target_detail.cgi?targetID=557282	17	89	http://www.mirdb.org/cgi-bin/mature_mir.cgi?name=hsa-miR-193b-5p	EPG5	57724	ectopic P-granules autophagy protein 5 homolog
hsa-miR-193b-5p	MIMAT0004767	557358	http://www.mirdb.org/cgi-bin/target_detail.cgi?targetID=557358	18	88	http://www.mirdb.org/cgi-bin/mature_mir.cgi?name=hsa-miR-193b-5p	SBNO2	22904	strawberry notch homolog 2
hsa-miR-193b-5p	MIMAT0004767	557239	http://www.mirdb.org/cgi-bin/target_detail.cgi?targetID=557239	19	88	http://www.mirdb.org/cgi-bin/mature_mir.cgi?name=hsa-miR-193b-5p	SMAP1	60682	small ArfGAP 1
hsa-miR-193b-5p	MIMAT0004767	557396	http://www.mirdb.org/cgi-bin/target_detail.cgi?targetID=557396	20	88	http://www.mirdb.org/cgi-bin/mature_mir.cgi?name=hsa-miR-193b-5p	ZFP36L1	677	ZFP36 ring finger protein like 1
hsa-miR-193b-5p	MIMAT0004767	557347	http://www.mirdb.org/cgi-bin/target_detail.cgi?targetID=557347	21	87	http://www.mirdb.org/cgi-bin/mature_mir.cgi?name=hsa-miR-193b-5p	GAL3ST1	9514	galactose-3-O-sulfotransferase 1
hsa-miR-193b-5p	MIMAT0004767	557142	http://www.mirdb.org/cgi-bin/target_detail.cgi?targetID=557142	22	86	http://www.mirdb.org/cgi-bin/mature_mir.cgi?name=hsa-miR-193b-5p	PLEKHH2	130271	pleckstrin homology, MyTH4 and FERM domain containing H2
hsa-miR-193b-5p	MIMAT0004767	557337	http://www.mirdb.org/cgi-bin/target_detail.cgi?targetID=557337	23	86	http://www.mirdb.org/cgi-bin/mature_mir.cgi?name=hsa-miR-193b-5p	YY1AP1	55249	YY1 associated protein 1
hsa-miR-193b-5p	MIMAT0004767	557346	http://www.mirdb.org/cgi-bin/target_detail.cgi?targetID=557346	24	86	http://www.mirdb.org/cgi-bin/mature_mir.cgi?name=hsa-miR-193b-5p	EIF1AD	84285	eukaryotic translation initiation factor 1A domain containing
hsa-miR-193b-5p	MIMAT0004767	557163	http://www.mirdb.org/cgi-bin/target_detail.cgi?targetID=557163	25	86	http://www.mirdb.org/cgi-bin/mature_mir.cgi?name=hsa-miR-193b-5p	NIP7	51388	NIP7, nucleolar pre-rRNA processing protein
hsa-miR-193b-5p	MIMAT0004767	557349	http://www.mirdb.org/cgi-bin/target_detail.cgi?targetID=557349	26	86	http://www.mirdb.org/cgi-bin/mature_mir.cgi?name=hsa-miR-193b-5p	AIF1L	83543	allograft inflammatory factor 1 like
hsa-miR-193b-5p	MIMAT0004767	557353	http://www.mirdb.org/cgi-bin/target_detail.cgi?targetID=557353	27	86	http://www.mirdb.org/cgi-bin/mature_mir.cgi?name=hsa-miR-193b-5p	BRI3BP	140707	BRI3 binding protein
hsa-miR-193b-5p	MIMAT0004767	557181	http://www.mirdb.org/cgi-bin/target_detail.cgi?targetID=557181	28	86	http://www.mirdb.org/cgi-bin/mature_mir.cgi?name=hsa-miR-193b-5p	IGLL5	100423062	immunoglobulin lambda like polypeptide 5
hsa-miR-193b-5p	MIMAT0004767	557267	http://www.mirdb.org/cgi-bin/target_detail.cgi?targetID=557267	29	86	http://www.mirdb.org/cgi-bin/mature_mir.cgi?name=hsa-miR-193b-5p	CLIP3	25999	CAP-Gly domain containing linker protein 3
hsa-miR-193b-5p	MIMAT0004767	557322	http://www.mirdb.org/cgi-bin/target_detail.cgi?targetID=557322	30	86	http://www.mirdb.org/cgi-bin/mature_mir.cgi?name=hsa-miR-193b-5p	ARL8B	55207	ADP ribosylation factor like GTPase 8B
hsa-miR-193b-5p	MIMAT0004767	557105	http://www.mirdb.org/cgi-bin/target_detail.cgi?targetID=557105	31	86	http://www.mirdb.org/cgi-bin/mature_mir.cgi?name=hsa-miR-193b-5p	TRAM2	9697	translocation associated membrane protein 2
hsa-miR-193b-5p	MIMAT0004767	557205	http://www.mirdb.org/cgi-bin/target_detail.cgi?targetID=557205	32	86	http://www.mirdb.org/cgi-bin/mature_mir.cgi?name=hsa-miR-193b-5p	C5orf22	55322	chromosome 5 open reading frame 22
hsa-miR-193b-5p	MIMAT0004767	557281	http://www.mirdb.org/cgi-bin/target_detail.cgi?targetID=557281	33	86	http://www.mirdb.org/cgi-bin/mature_mir.cgi?name=hsa-miR-193b-5p	SCN3B	55800	sodium voltage-gated channel beta subunit 3
hsa-miR-193b-5p	MIMAT0004767	557097	http://www.mirdb.org/cgi-bin/target_detail.cgi?targetID=557097	34	85	http://www.mirdb.org/cgi-bin/mature_mir.cgi?name=hsa-miR-193b-5p	RORC	6097	RAR related orphan receptor C
hsa-miR-193b-5p	MIMAT0004767	557104	http://www.mirdb.org/cgi-bin/target_detail.cgi?targetID=557104	35	85	http://www.mirdb.org/cgi-bin/mature_mir.cgi?name=hsa-miR-193b-5p	GMPPA	29926	GDP-mannose pyrophosphorylase A
hsa-miR-193b-5p	MIMAT0004767	557271	http://www.mirdb.org/cgi-bin/target_detail.cgi?targetID=557271	36	85	http://www.mirdb.org/cgi-bin/mature_mir.cgi?name=hsa-miR-193b-5p	CRLF2	64109	cytokine receptor like factor 2
hsa-miR-193b-5p	MIMAT0004767	557332	http://www.mirdb.org/cgi-bin/target_detail.cgi?targetID=557332	37	85	http://www.mirdb.org/cgi-bin/mature_mir.cgi?name=hsa-miR-193b-5p	MAML2	84441	mastermind like transcriptional coactivator 2
hsa-miR-193b-5p	MIMAT0004767	557250	http://www.mirdb.org/cgi-bin/target_detail.cgi?targetID=557250	38	85	http://www.mirdb.org/cgi-bin/mature_mir.cgi?name=hsa-miR-193b-5p	DLX3	1747	distal-less homeobox 3
hsa-miR-193b-5p	MIMAT0004767	557149	http://www.mirdb.org/cgi-bin/target_detail.cgi?targetID=557149	39	85	http://www.mirdb.org/cgi-bin/mature_mir.cgi?name=hsa-miR-193b-5p	SLC4A7	9497	solute carrier family 4 member 7
hsa-miR-193b-5p	MIMAT0004767	557253	http://www.mirdb.org/cgi-bin/target_detail.cgi?targetID=557253	40	85	http://www.mirdb.org/cgi-bin/mature_mir.cgi?name=hsa-miR-193b-5p	ARL4C	10123	ADP ribosylation factor like GTPase 4C
hsa-miR-193b-5p	MIMAT0004767	557206	http://www.mirdb.org/cgi-bin/target_detail.cgi?targetID=557206	41	84	http://www.mirdb.org/cgi-bin/mature_mir.cgi?name=hsa-miR-193b-5p	FCHSD1	89848	FCH and double SH3 domains 1
hsa-miR-193b-5p	MIMAT0004767	557402	http://www.mirdb.org/cgi-bin/target_detail.cgi?targetID=557402	42	84	http://www.mirdb.org/cgi-bin/mature_mir.cgi?name=hsa-miR-193b-5p	CFAP47	286464	cilia and flagella associated protein 47
hsa-miR-193b-5p	MIMAT0004767	557293	http://www.mirdb.org/cgi-bin/target_detail.cgi?targetID=557293	43	84	http://www.mirdb.org/cgi-bin/mature_mir.cgi?name=hsa-miR-193b-5p	TFAP4	7023	transcription factor AP-4
hsa-miR-193b-5p	MIMAT0004767	557102	http://www.mirdb.org/cgi-bin/target_detail.cgi?targetID=557102	44	83	http://www.mirdb.org/cgi-bin/mature_mir.cgi?name=hsa-miR-193b-5p	SLC14A1	6563	solute carrier family 14 member 1 (Kidd blood group)
hsa-miR-193b-5p	MIMAT0004767	557395	http://www.mirdb.org/cgi-bin/target_detail.cgi?targetID=557395	45	83	http://www.mirdb.org/cgi-bin/mature_mir.cgi?name=hsa-miR-193b-5p	SEPHS2	22928	selenophosphate synthetase 2
hsa-miR-193b-5p	MIMAT0004767	557115	http://www.mirdb.org/cgi-bin/target_detail.cgi?targetID=557115	46	83	http://www.mirdb.org/cgi-bin/mature_mir.cgi?name=hsa-miR-193b-5p	TENT2	167153	terminal nucleotidyltransferase 2
hsa-miR-193b-5p	MIMAT0004767	557236	http://www.mirdb.org/cgi-bin/target_detail.cgi?targetID=557236	47	83	http://www.mirdb.org/cgi-bin/mature_mir.cgi?name=hsa-miR-193b-5p	NFATC2	4773	nuclear factor of activated T cells 2
hsa-miR-193b-5p	MIMAT0004767	557299	http://www.mirdb.org/cgi-bin/target_detail.cgi?targetID=557299	48	83	http://www.mirdb.org/cgi-bin/mature_mir.cgi?name=hsa-miR-193b-5p	GRIK5	2901	glutamate ionotropic receptor kainate type subunit 5
hsa-miR-193b-5p	MIMAT0004767	557418	http://www.mirdb.org/cgi-bin/target_detail.cgi?targetID=557418	49	83	http://www.mirdb.org/cgi-bin/mature_mir.cgi?name=hsa-miR-193b-5p	ZMAT4	79698	zinc finger matrin-type 4
hsa-miR-193b-5p	MIMAT0004767	557283	http://www.mirdb.org/cgi-bin/target_detail.cgi?targetID=557283	50	83	http://www.mirdb.org/cgi-bin/mature_mir.cgi?name=hsa-miR-193b-5p	MKS1	54903	Meckel syndrome, type 1
hsa-miR-193b-5p	MIMAT0004767	557168	http://www.mirdb.org/cgi-bin/target_detail.cgi?targetID=557168	51	82	http://www.mirdb.org/cgi-bin/mature_mir.cgi?name=hsa-miR-193b-5p	SLC25A53	401612	solute carrier family 25 member 53
hsa-miR-193b-5p	MIMAT0004767	557202	http://www.mirdb.org/cgi-bin/target_detail.cgi?targetID=557202	52	82	http://www.mirdb.org/cgi-bin/mature_mir.cgi?name=hsa-miR-193b-5p	AK3	50808	adenylate kinase 3
hsa-miR-193b-5p	MIMAT0004767	557305	http://www.mirdb.org/cgi-bin/target_detail.cgi?targetID=557305	53	82	http://www.mirdb.org/cgi-bin/mature_mir.cgi?name=hsa-miR-193b-5p	PRAP1	118471	proline rich acidic protein 1
hsa-miR-193b-5p	MIMAT0004767	557130	http://www.mirdb.org/cgi-bin/target_detail.cgi?targetID=557130	54	82	http://www.mirdb.org/cgi-bin/mature_mir.cgi?name=hsa-miR-193b-5p	CAMK1D	57118	calcium/calmodulin dependent protein kinase ID
hsa-miR-193b-5p	MIMAT0004767	557443	http://www.mirdb.org/cgi-bin/target_detail.cgi?targetID=557443	55	82	http://www.mirdb.org/cgi-bin/mature_mir.cgi?name=hsa-miR-193b-5p	ZNF189	7743	zinc finger protein 189
hsa-miR-193b-5p	MIMAT0004767	557393	http://www.mirdb.org/cgi-bin/target_detail.cgi?targetID=557393	56	81	http://www.mirdb.org/cgi-bin/mature_mir.cgi?name=hsa-miR-193b-5p	UQCRB	7381	ubiquinol-cytochrome c reductase binding protein
hsa-miR-193b-5p	MIMAT0004767	557436	http://www.mirdb.org/cgi-bin/target_detail.cgi?targetID=557436	57	81	http://www.mirdb.org/cgi-bin/mature_mir.cgi?name=hsa-miR-193b-5p	HNRNPAB	3182	heterogeneous nuclear ribonucleoprotein A/B
hsa-miR-193b-5p	MIMAT0004767	557266	http://www.mirdb.org/cgi-bin/target_detail.cgi?targetID=557266	58	81	http://www.mirdb.org/cgi-bin/mature_mir.cgi?name=hsa-miR-193b-5p	TMEM87A	25963	transmembrane protein 87A
hsa-miR-193b-5p	MIMAT0004767	557374	http://www.mirdb.org/cgi-bin/target_detail.cgi?targetID=557374	59	81	http://www.mirdb.org/cgi-bin/mature_mir.cgi?name=hsa-miR-193b-5p	GTF2A1	2957	general transcription factor IIA subunit 1
hsa-miR-193b-5p	MIMAT0004767	557373	http://www.mirdb.org/cgi-bin/target_detail.cgi?targetID=557373	60	81	http://www.mirdb.org/cgi-bin/mature_mir.cgi?name=hsa-miR-193b-5p	PLS1	5357	plastin 1
hsa-miR-193b-5p	MIMAT0004767	557123	http://www.mirdb.org/cgi-bin/target_detail.cgi?targetID=557123	61	80	http://www.mirdb.org/cgi-bin/mature_mir.cgi?name=hsa-miR-193b-5p	DVL3	1857	dishevelled segment polarity protein 3
hsa-miR-193b-5p	MIMAT0004767	557280	http://www.mirdb.org/cgi-bin/target_detail.cgi?targetID=557280	62	80	http://www.mirdb.org/cgi-bin/mature_mir.cgi?name=hsa-miR-193b-5p	TMEM214	54867	transmembrane protein 214
hsa-miR-193b-5p	MIMAT0004767	557371	http://www.mirdb.org/cgi-bin/target_detail.cgi?targetID=557371	63	80	http://www.mirdb.org/cgi-bin/mature_mir.cgi?name=hsa-miR-193b-5p	CAMTA1	23261	calmodulin binding transcription activator 1
hsa-miR-193b-5p	MIMAT0004767	557148	http://www.mirdb.org/cgi-bin/target_detail.cgi?targetID=557148	64	80	http://www.mirdb.org/cgi-bin/mature_mir.cgi?name=hsa-miR-193b-5p	SPATA31D4	389761	SPATA31 subfamily D member 4
hsa-miR-193b-5p	MIMAT0004767	557447	http://www.mirdb.org/cgi-bin/target_detail.cgi?targetID=557447	65	79	http://www.mirdb.org/cgi-bin/mature_mir.cgi?name=hsa-miR-193b-5p	ADAM22	53616	ADAM metallopeptidase domain 22
hsa-miR-193b-5p	MIMAT0004767	557307	http://www.mirdb.org/cgi-bin/target_detail.cgi?targetID=557307	66	79	http://www.mirdb.org/cgi-bin/mature_mir.cgi?name=hsa-miR-193b-5p	PIGF	5281	phosphatidylinositol glycan anchor biosynthesis class F
hsa-miR-193b-5p	MIMAT0004767	557139	http://www.mirdb.org/cgi-bin/target_detail.cgi?targetID=557139	67	79	http://www.mirdb.org/cgi-bin/mature_mir.cgi?name=hsa-miR-193b-5p	BMI1	648	BMI1 proto-oncogene, polycomb ring finger
hsa-miR-193b-5p	MIMAT0004767	557354	http://www.mirdb.org/cgi-bin/target_detail.cgi?targetID=557354	68	79	http://www.mirdb.org/cgi-bin/mature_mir.cgi?name=hsa-miR-193b-5p	FAM81A	145773	family with sequence similarity 81 member A
hsa-miR-193b-5p	MIMAT0004767	557210	http://www.mirdb.org/cgi-bin/target_detail.cgi?targetID=557210	69	79	http://www.mirdb.org/cgi-bin/mature_mir.cgi?name=hsa-miR-193b-5p	IMPG1	3617	interphotoreceptor matrix proteoglycan 1
hsa-miR-193b-5p	MIMAT0004767	557177	http://www.mirdb.org/cgi-bin/target_detail.cgi?targetID=557177	70	79	http://www.mirdb.org/cgi-bin/mature_mir.cgi?name=hsa-miR-193b-5p	ACVR2A	92	activin A receptor type 2A
hsa-miR-193b-5p	MIMAT0004767	557095	http://www.mirdb.org/cgi-bin/target_detail.cgi?targetID=557095	71	79	http://www.mirdb.org/cgi-bin/mature_mir.cgi?name=hsa-miR-193b-5p	FSTL4	23105	follistatin like 4
hsa-miR-193b-5p	MIMAT0004767	557308	http://www.mirdb.org/cgi-bin/target_detail.cgi?targetID=557308	72	79	http://www.mirdb.org/cgi-bin/mature_mir.cgi?name=hsa-miR-193b-5p	TTPAL	79183	alpha tocopherol transfer protein like
hsa-miR-193b-5p	MIMAT0004767	557254	http://www.mirdb.org/cgi-bin/target_detail.cgi?targetID=557254	73	79	http://www.mirdb.org/cgi-bin/mature_mir.cgi?name=hsa-miR-193b-5p	TEAD3	7005	TEA domain transcription factor 3
hsa-miR-193b-5p	MIMAT0004767	557113	http://www.mirdb.org/cgi-bin/target_detail.cgi?targetID=557113	74	79	http://www.mirdb.org/cgi-bin/mature_mir.cgi?name=hsa-miR-193b-5p	COMMD3-BMI1	100532731	COMMD3-BMI1 readthrough
hsa-miR-193b-5p	MIMAT0004767	557197	http://www.mirdb.org/cgi-bin/target_detail.cgi?targetID=557197	75	78	http://www.mirdb.org/cgi-bin/mature_mir.cgi?name=hsa-miR-193b-5p	F5	2153	coagulation factor V
hsa-miR-193b-5p	MIMAT0004767	557433	http://www.mirdb.org/cgi-bin/target_detail.cgi?targetID=557433	76	78	http://www.mirdb.org/cgi-bin/mature_mir.cgi?name=hsa-miR-193b-5p	HELZ	9931	helicase with zinc finger
hsa-miR-193b-5p	MIMAT0004767	557434	http://www.mirdb.org/cgi-bin/target_detail.cgi?targetID=557434	77	78	http://www.mirdb.org/cgi-bin/mature_mir.cgi?name=hsa-miR-193b-5p	NFKBID	84807	NFKB inhibitor delta
hsa-miR-193b-5p	MIMAT0004767	557435	http://www.mirdb.org/cgi-bin/target_detail.cgi?targetID=557435	78	78	http://www.mirdb.org/cgi-bin/mature_mir.cgi?name=hsa-miR-193b-5p	CASP3	836	caspase 3
hsa-miR-193b-5p	MIMAT0004767	557390	http://www.mirdb.org/cgi-bin/target_detail.cgi?targetID=557390	79	78	http://www.mirdb.org/cgi-bin/mature_mir.cgi?name=hsa-miR-193b-5p	ABLIM2	84448	actin binding LIM protein family member 2
hsa-miR-193b-5p	MIMAT0004767	557240	http://www.mirdb.org/cgi-bin/target_detail.cgi?targetID=557240	80	78	http://www.mirdb.org/cgi-bin/mature_mir.cgi?name=hsa-miR-193b-5p	CENPM	79019	centromere protein M
hsa-miR-193b-5p	MIMAT0004767	557092	http://www.mirdb.org/cgi-bin/target_detail.cgi?targetID=557092	81	78	http://www.mirdb.org/cgi-bin/mature_mir.cgi?name=hsa-miR-193b-5p	MEF2D	4209	myocyte enhancer factor 2D
hsa-miR-193b-5p	MIMAT0004767	557225	http://www.mirdb.org/cgi-bin/target_detail.cgi?targetID=557225	82	78	http://www.mirdb.org/cgi-bin/mature_mir.cgi?name=hsa-miR-193b-5p	CLN8	2055	CLN8, transmembrane ER and ERGIC protein
hsa-miR-193b-5p	MIMAT0004767	557215	http://www.mirdb.org/cgi-bin/target_detail.cgi?targetID=557215	83	77	http://www.mirdb.org/cgi-bin/mature_mir.cgi?name=hsa-miR-193b-5p	WIPF2	147179	WAS/WASL interacting protein family member 2
hsa-miR-193b-5p	MIMAT0004767	557243	http://www.mirdb.org/cgi-bin/target_detail.cgi?targetID=557243	84	77	http://www.mirdb.org/cgi-bin/mature_mir.cgi?name=hsa-miR-193b-5p	FAM122C	159091	family with sequence similarity 122C
hsa-miR-193b-5p	MIMAT0004767	557187	http://www.mirdb.org/cgi-bin/target_detail.cgi?targetID=557187	85	77	http://www.mirdb.org/cgi-bin/mature_mir.cgi?name=hsa-miR-193b-5p	PSMD13	5719	proteasome 26S subunit, non-ATPase 13
hsa-miR-193b-5p	MIMAT0004767	557248	http://www.mirdb.org/cgi-bin/target_detail.cgi?targetID=557248	86	77	http://www.mirdb.org/cgi-bin/mature_mir.cgi?name=hsa-miR-193b-5p	RASAL2	9462	RAS protein activator like 2
hsa-miR-193b-5p	MIMAT0004767	557361	http://www.mirdb.org/cgi-bin/target_detail.cgi?targetID=557361	87	77	http://www.mirdb.org/cgi-bin/mature_mir.cgi?name=hsa-miR-193b-5p	SMG1	23049	SMG1, nonsense mediated mRNA decay associated PI3K related kinase
hsa-miR-193b-5p	MIMAT0004767	557328	http://www.mirdb.org/cgi-bin/target_detail.cgi?targetID=557328	88	77	http://www.mirdb.org/cgi-bin/mature_mir.cgi?name=hsa-miR-193b-5p	EFNA5	1946	ephrin A5
hsa-miR-193b-5p	MIMAT0004767	557340	http://www.mirdb.org/cgi-bin/target_detail.cgi?targetID=557340	89	76	http://www.mirdb.org/cgi-bin/mature_mir.cgi?name=hsa-miR-193b-5p	C1orf21	81563	chromosome 1 open reading frame 21
hsa-miR-193b-5p	MIMAT0004767	557333	http://www.mirdb.org/cgi-bin/target_detail.cgi?targetID=557333	90	76	http://www.mirdb.org/cgi-bin/mature_mir.cgi?name=hsa-miR-193b-5p	ADAM10	102	ADAM metallopeptidase domain 10
hsa-miR-193b-5p	MIMAT0004767	557288	http://www.mirdb.org/cgi-bin/target_detail.cgi?targetID=557288	91	76	http://www.mirdb.org/cgi-bin/mature_mir.cgi?name=hsa-miR-193b-5p	GINS4	84296	GINS complex subunit 4
hsa-miR-193b-5p	MIMAT0004767	557221	http://www.mirdb.org/cgi-bin/target_detail.cgi?targetID=557221	92	76	http://www.mirdb.org/cgi-bin/mature_mir.cgi?name=hsa-miR-193b-5p	G2E3	55632	G2/M-phase specific E3 ubiquitin protein ligase
hsa-miR-193b-5p	MIMAT0004767	557400	http://www.mirdb.org/cgi-bin/target_detail.cgi?targetID=557400	93	76	http://www.mirdb.org/cgi-bin/mature_mir.cgi?name=hsa-miR-193b-5p	CYP26B1	56603	cytochrome P450 family 26 subfamily B member 1
hsa-miR-193b-5p	MIMAT0004767	557441	http://www.mirdb.org/cgi-bin/target_detail.cgi?targetID=557441	94	76	http://www.mirdb.org/cgi-bin/mature_mir.cgi?name=hsa-miR-193b-5p	LDAH	60526	lipid droplet associated hydrolase
hsa-miR-193b-5p	MIMAT0004767	557438	http://www.mirdb.org/cgi-bin/target_detail.cgi?targetID=557438	95	75	http://www.mirdb.org/cgi-bin/mature_mir.cgi?name=hsa-miR-193b-5p	ARNT2	9915	aryl hydrocarbon receptor nuclear translocator 2
hsa-miR-193b-5p	MIMAT0004767	557112	http://www.mirdb.org/cgi-bin/target_detail.cgi?targetID=557112	96	75	http://www.mirdb.org/cgi-bin/mature_mir.cgi?name=hsa-miR-193b-5p	PLXDC1	57125	plexin domain containing 1
hsa-miR-193b-5p	MIMAT0004767	557111	http://www.mirdb.org/cgi-bin/target_detail.cgi?targetID=557111	97	75	http://www.mirdb.org/cgi-bin/mature_mir.cgi?name=hsa-miR-193b-5p	FMO1	2326	flavin containing monooxygenase 1
hsa-miR-193b-5p	MIMAT0004767	557425	http://www.mirdb.org/cgi-bin/target_detail.cgi?targetID=557425	98	75	http://www.mirdb.org/cgi-bin/mature_mir.cgi?name=hsa-miR-193b-5p	HYDIN	54768	HYDIN, axonemal central pair apparatus protein
hsa-miR-193b-5p	MIMAT0004767	557344	http://www.mirdb.org/cgi-bin/target_detail.cgi?targetID=557344	99	75	http://www.mirdb.org/cgi-bin/mature_mir.cgi?name=hsa-miR-193b-5p	DMD	1756	dystrophin
hsa-miR-193b-5p	MIMAT0004767	557265	http://www.mirdb.org/cgi-bin/target_detail.cgi?targetID=557265	100	74	http://www.mirdb.org/cgi-bin/mature_mir.cgi?name=hsa-miR-193b-5p	SCYL3	57147	SCY1 like pseudokinase 3
hsa-miR-193b-5p	MIMAT0004767	557407	http://www.mirdb.org/cgi-bin/target_detail.cgi?targetID=557407	101	74	http://www.mirdb.org/cgi-bin/mature_mir.cgi?name=hsa-miR-193b-5p	MICAL2	9645	microtubule associated monooxygenase, calponin and LIM domain containing 2
hsa-miR-193b-5p	MIMAT0004767	557357	http://www.mirdb.org/cgi-bin/target_detail.cgi?targetID=557357	102	74	http://www.mirdb.org/cgi-bin/mature_mir.cgi?name=hsa-miR-193b-5p	ELOVL6	79071	ELOVL fatty acid elongase 6
hsa-miR-193b-5p	MIMAT0004767	557310	http://www.mirdb.org/cgi-bin/target_detail.cgi?targetID=557310	103	74	http://www.mirdb.org/cgi-bin/mature_mir.cgi?name=hsa-miR-193b-5p	MAP2K7	5609	mitogen-activated protein kinase kinase 7
hsa-miR-193b-5p	MIMAT0004767	557183	http://www.mirdb.org/cgi-bin/target_detail.cgi?targetID=557183	104	74	http://www.mirdb.org/cgi-bin/mature_mir.cgi?name=hsa-miR-193b-5p	VIPR2	7434	vasoactive intestinal peptide receptor 2
hsa-miR-193b-5p	MIMAT0004767	557369	http://www.mirdb.org/cgi-bin/target_detail.cgi?targetID=557369	105	73	http://www.mirdb.org/cgi-bin/mature_mir.cgi?name=hsa-miR-193b-5p	SHC4	399694	SHC adaptor protein 4
hsa-miR-193b-5p	MIMAT0004767	557100	http://www.mirdb.org/cgi-bin/target_detail.cgi?targetID=557100	106	73	http://www.mirdb.org/cgi-bin/mature_mir.cgi?name=hsa-miR-193b-5p	CACNA1C	775	calcium voltage-gated channel subunit alpha1 C
hsa-miR-193b-5p	MIMAT0004767	557218	http://www.mirdb.org/cgi-bin/target_detail.cgi?targetID=557218	107	73	http://www.mirdb.org/cgi-bin/mature_mir.cgi?name=hsa-miR-193b-5p	BMP2	650	bone morphogenetic protein 2
hsa-miR-193b-5p	MIMAT0004767	557453	http://www.mirdb.org/cgi-bin/target_detail.cgi?targetID=557453	108	73	http://www.mirdb.org/cgi-bin/mature_mir.cgi?name=hsa-miR-193b-5p	CHRNA1	1134	cholinergic receptor nicotinic alpha 1 subunit
hsa-miR-193b-5p	MIMAT0004767	557164	http://www.mirdb.org/cgi-bin/target_detail.cgi?targetID=557164	109	73	http://www.mirdb.org/cgi-bin/mature_mir.cgi?name=hsa-miR-193b-5p	CIAO2A	84191	cytosolic iron-sulfur assembly component 2A
hsa-miR-193b-5p	MIMAT0004767	557257	http://www.mirdb.org/cgi-bin/target_detail.cgi?targetID=557257	110	73	http://www.mirdb.org/cgi-bin/mature_mir.cgi?name=hsa-miR-193b-5p	ZDHHC11	79844	zinc finger DHHC-type containing 11
hsa-miR-193b-5p	MIMAT0004767	557321	http://www.mirdb.org/cgi-bin/target_detail.cgi?targetID=557321	111	73	http://www.mirdb.org/cgi-bin/mature_mir.cgi?name=hsa-miR-193b-5p	LRP6	4040	LDL receptor related protein 6
hsa-miR-193b-5p	MIMAT0004767	557430	http://www.mirdb.org/cgi-bin/target_detail.cgi?targetID=557430	112	72	http://www.mirdb.org/cgi-bin/mature_mir.cgi?name=hsa-miR-193b-5p	AP5B1	91056	adaptor related protein complex 5 subunit beta 1
hsa-miR-193b-5p	MIMAT0004767	557241	http://www.mirdb.org/cgi-bin/target_detail.cgi?targetID=557241	113	72	http://www.mirdb.org/cgi-bin/mature_mir.cgi?name=hsa-miR-193b-5p	ADAMTS6	11174	ADAM metallopeptidase with thrombospondin type 1 motif 6
hsa-miR-193b-5p	MIMAT0004767	557208	http://www.mirdb.org/cgi-bin/target_detail.cgi?targetID=557208	114	72	http://www.mirdb.org/cgi-bin/mature_mir.cgi?name=hsa-miR-193b-5p	AGMAT	79814	agmatinase
hsa-miR-193b-5p	MIMAT0004767	557294	http://www.mirdb.org/cgi-bin/target_detail.cgi?targetID=557294	115	72	http://www.mirdb.org/cgi-bin/mature_mir.cgi?name=hsa-miR-193b-5p	CHN1	1123	chimerin 1
hsa-miR-193b-5p	MIMAT0004767	557289	http://www.mirdb.org/cgi-bin/target_detail.cgi?targetID=557289	116	72	http://www.mirdb.org/cgi-bin/mature_mir.cgi?name=hsa-miR-193b-5p	ALAS1	211	5'-aminolevulinate synthase 1
hsa-miR-193b-5p	MIMAT0004767	557454	http://www.mirdb.org/cgi-bin/target_detail.cgi?targetID=557454	117	72	http://www.mirdb.org/cgi-bin/mature_mir.cgi?name=hsa-miR-193b-5p	MAPK3	5595	mitogen-activated protein kinase 3
hsa-miR-193b-5p	MIMAT0004767	557426	http://www.mirdb.org/cgi-bin/target_detail.cgi?targetID=557426	118	72	http://www.mirdb.org/cgi-bin/mature_mir.cgi?name=hsa-miR-193b-5p	RORA	6095	RAR related orphan receptor A
hsa-miR-193b-5p	MIMAT0004767	557432	http://www.mirdb.org/cgi-bin/target_detail.cgi?targetID=557432	119	71	http://www.mirdb.org/cgi-bin/mature_mir.cgi?name=hsa-miR-193b-5p	XAF1	54739	XIAP associated factor 1
hsa-miR-193b-5p	MIMAT0004767	557276	http://www.mirdb.org/cgi-bin/target_detail.cgi?targetID=557276	120	71	http://www.mirdb.org/cgi-bin/mature_mir.cgi?name=hsa-miR-193b-5p	UGT3A1	133688	UDP glycosyltransferase family 3 member A1
hsa-miR-193b-5p	MIMAT0004767	557366	http://www.mirdb.org/cgi-bin/target_detail.cgi?targetID=557366	121	71	http://www.mirdb.org/cgi-bin/mature_mir.cgi?name=hsa-miR-193b-5p	ATP11C	286410	ATPase phospholipid transporting 11C
hsa-miR-193b-5p	MIMAT0004767	557143	http://www.mirdb.org/cgi-bin/target_detail.cgi?targetID=557143	122	71	http://www.mirdb.org/cgi-bin/mature_mir.cgi?name=hsa-miR-193b-5p	DDIT4L	115265	DNA damage inducible transcript 4 like
hsa-miR-193b-5p	MIMAT0004767	557198	http://www.mirdb.org/cgi-bin/target_detail.cgi?targetID=557198	123	71	http://www.mirdb.org/cgi-bin/mature_mir.cgi?name=hsa-miR-193b-5p	COL27A1	85301	collagen type XXVII alpha 1 chain
hsa-miR-193b-5p	MIMAT0004767	557131	http://www.mirdb.org/cgi-bin/target_detail.cgi?targetID=557131	124	70	http://www.mirdb.org/cgi-bin/mature_mir.cgi?name=hsa-miR-193b-5p	ACPP	55	acid phosphatase, prostate
hsa-miR-193b-5p	MIMAT0004767	557287	http://www.mirdb.org/cgi-bin/target_detail.cgi?targetID=557287	125	70	http://www.mirdb.org/cgi-bin/mature_mir.cgi?name=hsa-miR-193b-5p	G6PC	2538	glucose-6-phosphatase catalytic subunit
hsa-miR-193b-5p	MIMAT0004767	557155	http://www.mirdb.org/cgi-bin/target_detail.cgi?targetID=557155	126	70	http://www.mirdb.org/cgi-bin/mature_mir.cgi?name=hsa-miR-193b-5p	MARF1	9665	meiosis regulator and mRNA stability factor 1
hsa-miR-193b-5p	MIMAT0004767	557439	http://www.mirdb.org/cgi-bin/target_detail.cgi?targetID=557439	127	70	http://www.mirdb.org/cgi-bin/mature_mir.cgi?name=hsa-miR-193b-5p	RNF44	22838	ring finger protein 44
hsa-miR-193b-5p	MIMAT0004767	557153	http://www.mirdb.org/cgi-bin/target_detail.cgi?targetID=557153	128	70	http://www.mirdb.org/cgi-bin/mature_mir.cgi?name=hsa-miR-193b-5p	KIF11	3832	kinesin family member 11
hsa-miR-193b-5p	MIMAT0004767	557323	http://www.mirdb.org/cgi-bin/target_detail.cgi?targetID=557323	129	70	http://www.mirdb.org/cgi-bin/mature_mir.cgi?name=hsa-miR-193b-5p	ADGRF2	222611	adhesion G protein-coupled receptor F2
hsa-miR-193b-5p	MIMAT0004767	557362	http://www.mirdb.org/cgi-bin/target_detail.cgi?targetID=557362	130	70	http://www.mirdb.org/cgi-bin/mature_mir.cgi?name=hsa-miR-193b-5p	NOL4	8715	nucleolar protein 4
hsa-miR-193b-5p	MIMAT0004767	557352	http://www.mirdb.org/cgi-bin/target_detail.cgi?targetID=557352	131	70	http://www.mirdb.org/cgi-bin/mature_mir.cgi?name=hsa-miR-193b-5p	RAB3C	115827	RAB3C, member RAS oncogene family
hsa-miR-193b-5p	MIMAT0004767	557314	http://www.mirdb.org/cgi-bin/target_detail.cgi?targetID=557314	132	70	http://www.mirdb.org/cgi-bin/mature_mir.cgi?name=hsa-miR-193b-5p	GLUL	2752	glutamate-ammonia ligase
hsa-miR-193b-5p	MIMAT0004767	557246	http://www.mirdb.org/cgi-bin/target_detail.cgi?targetID=557246	133	69	http://www.mirdb.org/cgi-bin/mature_mir.cgi?name=hsa-miR-193b-5p	IQSEC2	23096	IQ motif and Sec7 domain 2
hsa-miR-193b-5p	MIMAT0004767	557423	http://www.mirdb.org/cgi-bin/target_detail.cgi?targetID=557423	134	69	http://www.mirdb.org/cgi-bin/mature_mir.cgi?name=hsa-miR-193b-5p	PBX2	5089	PBX homeobox 2
hsa-miR-193b-5p	MIMAT0004767	557327	http://www.mirdb.org/cgi-bin/target_detail.cgi?targetID=557327	135	69	http://www.mirdb.org/cgi-bin/mature_mir.cgi?name=hsa-miR-193b-5p	CLDN2	9075	claudin 2
hsa-miR-193b-5p	MIMAT0004767	557255	http://www.mirdb.org/cgi-bin/target_detail.cgi?targetID=557255	136	69	http://www.mirdb.org/cgi-bin/mature_mir.cgi?name=hsa-miR-193b-5p	CNOT6L	246175	CCR4-NOT transcription complex subunit 6 like
hsa-miR-193b-5p	MIMAT0004767	557247	http://www.mirdb.org/cgi-bin/target_detail.cgi?targetID=557247	137	68	http://www.mirdb.org/cgi-bin/mature_mir.cgi?name=hsa-miR-193b-5p	HBEGF	1839	heparin binding EGF like growth factor
hsa-miR-193b-5p	MIMAT0004767	557260	http://www.mirdb.org/cgi-bin/target_detail.cgi?targetID=557260	138	68	http://www.mirdb.org/cgi-bin/mature_mir.cgi?name=hsa-miR-193b-5p	SLC25A16	8034	solute carrier family 25 member 16
hsa-miR-193b-5p	MIMAT0004767	557169	http://www.mirdb.org/cgi-bin/target_detail.cgi?targetID=557169	139	68	http://www.mirdb.org/cgi-bin/mature_mir.cgi?name=hsa-miR-193b-5p	SPINK5	11005	serine peptidase inhibitor, Kazal type 5
hsa-miR-193b-5p	MIMAT0004767	557312	http://www.mirdb.org/cgi-bin/target_detail.cgi?targetID=557312	140	68	http://www.mirdb.org/cgi-bin/mature_mir.cgi?name=hsa-miR-193b-5p	LDLRAP1	26119	low density lipoprotein receptor adaptor protein 1
hsa-miR-193b-5p	MIMAT0004767	557391	http://www.mirdb.org/cgi-bin/target_detail.cgi?targetID=557391	141	68	http://www.mirdb.org/cgi-bin/mature_mir.cgi?name=hsa-miR-193b-5p	LCE3D	84648	late cornified envelope 3D
hsa-miR-193b-5p	MIMAT0004767	557211	http://www.mirdb.org/cgi-bin/target_detail.cgi?targetID=557211	142	68	http://www.mirdb.org/cgi-bin/mature_mir.cgi?name=hsa-miR-193b-5p	HMGA2-AS1	100129940	HMGA2 antisense RNA 1
hsa-miR-193b-5p	MIMAT0004767	557106	http://www.mirdb.org/cgi-bin/target_detail.cgi?targetID=557106	143	67	http://www.mirdb.org/cgi-bin/mature_mir.cgi?name=hsa-miR-193b-5p	FHOD3	80206	formin homology 2 domain containing 3
hsa-miR-193b-5p	MIMAT0004767	557242	http://www.mirdb.org/cgi-bin/target_detail.cgi?targetID=557242	144	67	http://www.mirdb.org/cgi-bin/mature_mir.cgi?name=hsa-miR-193b-5p	KDSR	2531	3-ketodihydrosphingosine reductase
hsa-miR-193b-5p	MIMAT0004767	557292	http://www.mirdb.org/cgi-bin/target_detail.cgi?targetID=557292	145	67	http://www.mirdb.org/cgi-bin/mature_mir.cgi?name=hsa-miR-193b-5p	GSE1	23199	Gse1 coiled-coil protein
hsa-miR-193b-5p	MIMAT0004767	557201	http://www.mirdb.org/cgi-bin/target_detail.cgi?targetID=557201	146	67	http://www.mirdb.org/cgi-bin/mature_mir.cgi?name=hsa-miR-193b-5p	TMBIM6	7009	transmembrane BAX inhibitor motif containing 6
hsa-miR-193b-5p	MIMAT0004767	557217	http://www.mirdb.org/cgi-bin/target_detail.cgi?targetID=557217	147	67	http://www.mirdb.org/cgi-bin/mature_mir.cgi?name=hsa-miR-193b-5p	CXorf40A	91966	chromosome X open reading frame 40A
hsa-miR-193b-5p	MIMAT0004767	557199	http://www.mirdb.org/cgi-bin/target_detail.cgi?targetID=557199	148	67	http://www.mirdb.org/cgi-bin/mature_mir.cgi?name=hsa-miR-193b-5p	CNGB1	1258	cyclic nucleotide gated channel beta 1
hsa-miR-193b-5p	MIMAT0004767	557350	http://www.mirdb.org/cgi-bin/target_detail.cgi?targetID=557350	149	66	http://www.mirdb.org/cgi-bin/mature_mir.cgi?name=hsa-miR-193b-5p	LARP1	23367	La ribonucleoprotein domain family member 1
hsa-miR-193b-5p	MIMAT0004767	557223	http://www.mirdb.org/cgi-bin/target_detail.cgi?targetID=557223	150	66	http://www.mirdb.org/cgi-bin/mature_mir.cgi?name=hsa-miR-193b-5p	ABCB8	11194	ATP binding cassette subfamily B member 8
hsa-miR-193b-5p	MIMAT0004767	557134	http://www.mirdb.org/cgi-bin/target_detail.cgi?targetID=557134	151	66	http://www.mirdb.org/cgi-bin/mature_mir.cgi?name=hsa-miR-193b-5p	CSGALNACT2	55454	chondroitin sulfate N-acetylgalactosaminyltransferase 2
hsa-miR-193b-5p	MIMAT0004767	557290	http://www.mirdb.org/cgi-bin/target_detail.cgi?targetID=557290	152	66	http://www.mirdb.org/cgi-bin/mature_mir.cgi?name=hsa-miR-193b-5p	PDCD4	27250	programmed cell death 4
hsa-miR-193b-5p	MIMAT0004767	557126	http://www.mirdb.org/cgi-bin/target_detail.cgi?targetID=557126	153	66	http://www.mirdb.org/cgi-bin/mature_mir.cgi?name=hsa-miR-193b-5p	ADRB3	155	adrenoceptor beta 3
hsa-miR-193b-5p	MIMAT0004767	557431	http://www.mirdb.org/cgi-bin/target_detail.cgi?targetID=557431	154	66	http://www.mirdb.org/cgi-bin/mature_mir.cgi?name=hsa-miR-193b-5p	SHANK1	50944	SH3 and multiple ankyrin repeat domains 1
hsa-miR-193b-5p	MIMAT0004767	557172	http://www.mirdb.org/cgi-bin/target_detail.cgi?targetID=557172	155	66	http://www.mirdb.org/cgi-bin/mature_mir.cgi?name=hsa-miR-193b-5p	ZNF629	23361	zinc finger protein 629
hsa-miR-193b-5p	MIMAT0004767	557136	http://www.mirdb.org/cgi-bin/target_detail.cgi?targetID=557136	156	66	http://www.mirdb.org/cgi-bin/mature_mir.cgi?name=hsa-miR-193b-5p	ZNF514	84874	zinc finger protein 514
hsa-miR-193b-5p	MIMAT0004767	557334	http://www.mirdb.org/cgi-bin/target_detail.cgi?targetID=557334	157	65	http://www.mirdb.org/cgi-bin/mature_mir.cgi?name=hsa-miR-193b-5p	FRS2	10818	fibroblast growth factor receptor substrate 2
hsa-miR-193b-5p	MIMAT0004767	557086	http://www.mirdb.org/cgi-bin/target_detail.cgi?targetID=557086	158	65	http://www.mirdb.org/cgi-bin/mature_mir.cgi?name=hsa-miR-193b-5p	PHOX2B	8929	paired like homeobox 2B
hsa-miR-193b-5p	MIMAT0004767	557090	http://www.mirdb.org/cgi-bin/target_detail.cgi?targetID=557090	159	65	http://www.mirdb.org/cgi-bin/mature_mir.cgi?name=hsa-miR-193b-5p	TFCP2L1	29842	transcription factor CP2 like 1
hsa-miR-193b-5p	MIMAT0004767	557365	http://www.mirdb.org/cgi-bin/target_detail.cgi?targetID=557365	160	65	http://www.mirdb.org/cgi-bin/mature_mir.cgi?name=hsa-miR-193b-5p	ELOVL5	60481	ELOVL fatty acid elongase 5
hsa-miR-193b-5p	MIMAT0004767	557162	http://www.mirdb.org/cgi-bin/target_detail.cgi?targetID=557162	161	65	http://www.mirdb.org/cgi-bin/mature_mir.cgi?name=hsa-miR-193b-5p	MEOX1	4222	mesenchyme homeobox 1
hsa-miR-193b-5p	MIMAT0004767	557094	http://www.mirdb.org/cgi-bin/target_detail.cgi?targetID=557094	162	65	http://www.mirdb.org/cgi-bin/mature_mir.cgi?name=hsa-miR-193b-5p	SDC4	6385	syndecan 4
hsa-miR-193b-5p	MIMAT0004767	557300	http://www.mirdb.org/cgi-bin/target_detail.cgi?targetID=557300	163	65	http://www.mirdb.org/cgi-bin/mature_mir.cgi?name=hsa-miR-193b-5p	CEACAM5	1048	carcinoembryonic antigen related cell adhesion molecule 5
hsa-miR-193b-5p	MIMAT0004767	557429	http://www.mirdb.org/cgi-bin/target_detail.cgi?targetID=557429	164	64	http://www.mirdb.org/cgi-bin/mature_mir.cgi?name=hsa-miR-193b-5p	TEX51	101929926	testis expressed 51
hsa-miR-193b-5p	MIMAT0004767	557259	http://www.mirdb.org/cgi-bin/target_detail.cgi?targetID=557259	165	64	http://www.mirdb.org/cgi-bin/mature_mir.cgi?name=hsa-miR-193b-5p	SH3KBP1	30011	SH3 domain containing kinase binding protein 1
hsa-miR-193b-5p	MIMAT0004767	557411	http://www.mirdb.org/cgi-bin/target_detail.cgi?targetID=557411	166	64	http://www.mirdb.org/cgi-bin/mature_mir.cgi?name=hsa-miR-193b-5p	CHRDL1	91851	chordin like 1
hsa-miR-193b-5p	MIMAT0004767	557302	http://www.mirdb.org/cgi-bin/target_detail.cgi?targetID=557302	167	64	http://www.mirdb.org/cgi-bin/mature_mir.cgi?name=hsa-miR-193b-5p	SZRD1	26099	SUZ RNA binding domain containing 1
hsa-miR-193b-5p	MIMAT0004767	557356	http://www.mirdb.org/cgi-bin/target_detail.cgi?targetID=557356	168	64	http://www.mirdb.org/cgi-bin/mature_mir.cgi?name=hsa-miR-193b-5p	GPR82	27197	G protein-coupled receptor 82
hsa-miR-193b-5p	MIMAT0004767	557269	http://www.mirdb.org/cgi-bin/target_detail.cgi?targetID=557269	169	64	http://www.mirdb.org/cgi-bin/mature_mir.cgi?name=hsa-miR-193b-5p	GABRA1	2554	gamma-aminobutyric acid type A receptor alpha1 subunit
hsa-miR-193b-5p	MIMAT0004767	557291	http://www.mirdb.org/cgi-bin/target_detail.cgi?targetID=557291	170	64	http://www.mirdb.org/cgi-bin/mature_mir.cgi?name=hsa-miR-193b-5p	TRH	7200	thyrotropin releasing hormone
hsa-miR-193b-5p	MIMAT0004767	557448	http://www.mirdb.org/cgi-bin/target_detail.cgi?targetID=557448	171	64	http://www.mirdb.org/cgi-bin/mature_mir.cgi?name=hsa-miR-193b-5p	PECAM1	5175	platelet and endothelial cell adhesion molecule 1
hsa-miR-193b-5p	MIMAT0004767	557238	http://www.mirdb.org/cgi-bin/target_detail.cgi?targetID=557238	172	64	http://www.mirdb.org/cgi-bin/mature_mir.cgi?name=hsa-miR-193b-5p	GMPPB	29925	GDP-mannose pyrophosphorylase B
hsa-miR-193b-5p	MIMAT0004767	557121	http://www.mirdb.org/cgi-bin/target_detail.cgi?targetID=557121	173	64	http://www.mirdb.org/cgi-bin/mature_mir.cgi?name=hsa-miR-193b-5p	CNTN2	6900	contactin 2
hsa-miR-193b-5p	MIMAT0004767	557190	http://www.mirdb.org/cgi-bin/target_detail.cgi?targetID=557190	174	64	http://www.mirdb.org/cgi-bin/mature_mir.cgi?name=hsa-miR-193b-5p	CRACR2B	283229	calcium release activated channel regulator 2B
hsa-miR-193b-5p	MIMAT0004767	557101	http://www.mirdb.org/cgi-bin/target_detail.cgi?targetID=557101	175	64	http://www.mirdb.org/cgi-bin/mature_mir.cgi?name=hsa-miR-193b-5p	TMEM14B	81853	transmembrane protein 14B
hsa-miR-193b-5p	MIMAT0004767	557122	http://www.mirdb.org/cgi-bin/target_detail.cgi?targetID=557122	176	64	http://www.mirdb.org/cgi-bin/mature_mir.cgi?name=hsa-miR-193b-5p	SULF2	55959	sulfatase 2
hsa-miR-193b-5p	MIMAT0004767	557129	http://www.mirdb.org/cgi-bin/target_detail.cgi?targetID=557129	177	64	http://www.mirdb.org/cgi-bin/mature_mir.cgi?name=hsa-miR-193b-5p	VAX1	11023	ventral anterior homeobox 1
hsa-miR-193b-5p	MIMAT0004767	557107	http://www.mirdb.org/cgi-bin/target_detail.cgi?targetID=557107	178	64	http://www.mirdb.org/cgi-bin/mature_mir.cgi?name=hsa-miR-193b-5p	B4GALNT1	2583	beta-1,4-N-acetyl-galactosaminyltransferase 1
hsa-miR-193b-5p	MIMAT0004767	557147	http://www.mirdb.org/cgi-bin/target_detail.cgi?targetID=557147	179	64	http://www.mirdb.org/cgi-bin/mature_mir.cgi?name=hsa-miR-193b-5p	UBE2D1	7321	ubiquitin conjugating enzyme E2 D1
hsa-miR-193b-5p	MIMAT0004767	557219	http://www.mirdb.org/cgi-bin/target_detail.cgi?targetID=557219	180	63	http://www.mirdb.org/cgi-bin/mature_mir.cgi?name=hsa-miR-193b-5p	NUS1	116150	NUS1, dehydrodolichyl diphosphate synthase subunit
hsa-miR-193b-5p	MIMAT0004767	557406	http://www.mirdb.org/cgi-bin/target_detail.cgi?targetID=557406	181	63	http://www.mirdb.org/cgi-bin/mature_mir.cgi?name=hsa-miR-193b-5p	POLH	5429	DNA polymerase eta
hsa-miR-193b-5p	MIMAT0004767	557233	http://www.mirdb.org/cgi-bin/target_detail.cgi?targetID=557233	182	63	http://www.mirdb.org/cgi-bin/mature_mir.cgi?name=hsa-miR-193b-5p	SLC19A3	80704	solute carrier family 19 member 3
hsa-miR-193b-5p	MIMAT0004767	557099	http://www.mirdb.org/cgi-bin/target_detail.cgi?targetID=557099	183	63	http://www.mirdb.org/cgi-bin/mature_mir.cgi?name=hsa-miR-193b-5p	BCAM	4059	basal cell adhesion molecule (Lutheran blood group)
hsa-miR-193b-5p	MIMAT0004767	557186	http://www.mirdb.org/cgi-bin/target_detail.cgi?targetID=557186	184	63	http://www.mirdb.org/cgi-bin/mature_mir.cgi?name=hsa-miR-193b-5p	ZCCHC4	29063	zinc finger CCHC-type containing 4
hsa-miR-193b-5p	MIMAT0004767	557146	http://www.mirdb.org/cgi-bin/target_detail.cgi?targetID=557146	185	63	http://www.mirdb.org/cgi-bin/mature_mir.cgi?name=hsa-miR-193b-5p	KCNJ10	3766	potassium voltage-gated channel subfamily J member 10
hsa-miR-193b-5p	MIMAT0004767	557227	http://www.mirdb.org/cgi-bin/target_detail.cgi?targetID=557227	186	63	http://www.mirdb.org/cgi-bin/mature_mir.cgi?name=hsa-miR-193b-5p	ENPEP	2028	glutamyl aminopeptidase
hsa-miR-193b-5p	MIMAT0004767	557319	http://www.mirdb.org/cgi-bin/target_detail.cgi?targetID=557319	187	63	http://www.mirdb.org/cgi-bin/mature_mir.cgi?name=hsa-miR-193b-5p	MARCKSL1	65108	MARCKS like 1
hsa-miR-193b-5p	MIMAT0004767	557306	http://www.mirdb.org/cgi-bin/target_detail.cgi?targetID=557306	188	63	http://www.mirdb.org/cgi-bin/mature_mir.cgi?name=hsa-miR-193b-5p	COL20A1	57642	collagen type XX alpha 1 chain
hsa-miR-193b-5p	MIMAT0004767	557159	http://www.mirdb.org/cgi-bin/target_detail.cgi?targetID=557159	189	63	http://www.mirdb.org/cgi-bin/mature_mir.cgi?name=hsa-miR-193b-5p	ARHGEF37	389337	Rho guanine nucleotide exchange factor 37
hsa-miR-193b-5p	MIMAT0004767	557103	http://www.mirdb.org/cgi-bin/target_detail.cgi?targetID=557103	190	62	http://www.mirdb.org/cgi-bin/mature_mir.cgi?name=hsa-miR-193b-5p	NFE2L1	4779	nuclear factor, erythroid 2 like 1
hsa-miR-193b-5p	MIMAT0004767	557140	http://www.mirdb.org/cgi-bin/target_detail.cgi?targetID=557140	191	62	http://www.mirdb.org/cgi-bin/mature_mir.cgi?name=hsa-miR-193b-5p	DHCR24	1718	24-dehydrocholesterol reductase
hsa-miR-193b-5p	MIMAT0004767	557397	http://www.mirdb.org/cgi-bin/target_detail.cgi?targetID=557397	192	62	http://www.mirdb.org/cgi-bin/mature_mir.cgi?name=hsa-miR-193b-5p	IFI44L	10964	interferon induced protein 44 like
hsa-miR-193b-5p	MIMAT0004767	557180	http://www.mirdb.org/cgi-bin/target_detail.cgi?targetID=557180	193	62	http://www.mirdb.org/cgi-bin/mature_mir.cgi?name=hsa-miR-193b-5p	BEAN1	146227	brain expressed associated with NEDD4 1
hsa-miR-193b-5p	MIMAT0004767	557414	http://www.mirdb.org/cgi-bin/target_detail.cgi?targetID=557414	194	62	http://www.mirdb.org/cgi-bin/mature_mir.cgi?name=hsa-miR-193b-5p	TSHZ2	128553	teashirt zinc finger homeobox 2
hsa-miR-193b-5p	MIMAT0004767	557412	http://www.mirdb.org/cgi-bin/target_detail.cgi?targetID=557412	195	62	http://www.mirdb.org/cgi-bin/mature_mir.cgi?name=hsa-miR-193b-5p	GABRA3	2556	gamma-aminobutyric acid type A receptor alpha3 subunit
hsa-miR-193b-5p	MIMAT0004767	557375	http://www.mirdb.org/cgi-bin/target_detail.cgi?targetID=557375	196	62	http://www.mirdb.org/cgi-bin/mature_mir.cgi?name=hsa-miR-193b-5p	DUSP3	1845	dual specificity phosphatase 3
hsa-miR-193b-5p	MIMAT0004767	557132	http://www.mirdb.org/cgi-bin/target_detail.cgi?targetID=557132	197	62	http://www.mirdb.org/cgi-bin/mature_mir.cgi?name=hsa-miR-193b-5p	CCDC27	148870	coiled-coil domain containing 27
hsa-miR-193b-5p	MIMAT0004767	557341	http://www.mirdb.org/cgi-bin/target_detail.cgi?targetID=557341	198	61	http://www.mirdb.org/cgi-bin/mature_mir.cgi?name=hsa-miR-193b-5p	TUT7	79670	terminal uridylyl transferase 7
hsa-miR-193b-5p	MIMAT0004767	557303	http://www.mirdb.org/cgi-bin/target_detail.cgi?targetID=557303	199	61	http://www.mirdb.org/cgi-bin/mature_mir.cgi?name=hsa-miR-193b-5p	NECAB1	64168	N-terminal EF-hand calcium binding protein 1
hsa-miR-193b-5p	MIMAT0004767	557228	http://www.mirdb.org/cgi-bin/target_detail.cgi?targetID=557228	200	61	http://www.mirdb.org/cgi-bin/mature_mir.cgi?name=hsa-miR-193b-5p	PDE1C	5137	phosphodiesterase 1C
hsa-miR-193b-5p	MIMAT0004767	557317	http://www.mirdb.org/cgi-bin/target_detail.cgi?targetID=557317	201	61	http://www.mirdb.org/cgi-bin/mature_mir.cgi?name=hsa-miR-193b-5p	ASB6	140459	ankyrin repeat and SOCS box containing 6
hsa-miR-193b-5p	MIMAT0004767	557394	http://www.mirdb.org/cgi-bin/target_detail.cgi?targetID=557394	202	61	http://www.mirdb.org/cgi-bin/mature_mir.cgi?name=hsa-miR-193b-5p	ZNF670	93474	zinc finger protein 670
hsa-miR-193b-5p	MIMAT0004767	557379	http://www.mirdb.org/cgi-bin/target_detail.cgi?targetID=557379	203	61	http://www.mirdb.org/cgi-bin/mature_mir.cgi?name=hsa-miR-193b-5p	EFCAB2	84288	EF-hand calcium binding domain 2
hsa-miR-193b-5p	MIMAT0004767	557351	http://www.mirdb.org/cgi-bin/target_detail.cgi?targetID=557351	204	61	http://www.mirdb.org/cgi-bin/mature_mir.cgi?name=hsa-miR-193b-5p	CNIH3	149111	cornichon family AMPA receptor auxiliary protein 3
hsa-miR-193b-5p	MIMAT0004767	557449	http://www.mirdb.org/cgi-bin/target_detail.cgi?targetID=557449	205	61	http://www.mirdb.org/cgi-bin/mature_mir.cgi?name=hsa-miR-193b-5p	SCIMP	388325	SLP adaptor and CSK interacting membrane protein
hsa-miR-193b-5p	MIMAT0004767	557383	http://www.mirdb.org/cgi-bin/target_detail.cgi?targetID=557383	206	60	http://www.mirdb.org/cgi-bin/mature_mir.cgi?name=hsa-miR-193b-5p	GNA13	10672	G protein subunit alpha 13
hsa-miR-193b-5p	MIMAT0004767	557272	http://www.mirdb.org/cgi-bin/target_detail.cgi?targetID=557272	207	60	http://www.mirdb.org/cgi-bin/mature_mir.cgi?name=hsa-miR-193b-5p	ST8SIA4	7903	ST8 alpha-N-acetyl-neuraminide alpha-2,8-sialyltransferase 4
hsa-miR-193b-5p	MIMAT0004767	557398	http://www.mirdb.org/cgi-bin/target_detail.cgi?targetID=557398	208	60	http://www.mirdb.org/cgi-bin/mature_mir.cgi?name=hsa-miR-193b-5p	C3orf38	285237	chromosome 3 open reading frame 38
hsa-miR-193b-5p	MIMAT0004767	557151	http://www.mirdb.org/cgi-bin/target_detail.cgi?targetID=557151	209	60	http://www.mirdb.org/cgi-bin/mature_mir.cgi?name=hsa-miR-193b-5p	CCDC152	100129792	coiled-coil domain containing 152
hsa-miR-193b-5p	MIMAT0004767	557295	http://www.mirdb.org/cgi-bin/target_detail.cgi?targetID=557295	210	60	http://www.mirdb.org/cgi-bin/mature_mir.cgi?name=hsa-miR-193b-5p	ATAT1	79969	alpha tubulin acetyltransferase 1
hsa-miR-193b-5p	MIMAT0004767	557364	http://www.mirdb.org/cgi-bin/target_detail.cgi?targetID=557364	211	60	http://www.mirdb.org/cgi-bin/mature_mir.cgi?name=hsa-miR-193b-5p	KANK2	25959	KN motif and ankyrin repeat domains 2
hsa-miR-193b-5p	MIMAT0004767	557343	http://www.mirdb.org/cgi-bin/target_detail.cgi?targetID=557343	212	60	http://www.mirdb.org/cgi-bin/mature_mir.cgi?name=hsa-miR-193b-5p	RAB11B	9230	RAB11B, member RAS oncogene family
hsa-miR-193b-5p	MIMAT0004767	557370	http://www.mirdb.org/cgi-bin/target_detail.cgi?targetID=557370	213	60	http://www.mirdb.org/cgi-bin/mature_mir.cgi?name=hsa-miR-193b-5p	LOXL4	84171	lysyl oxidase like 4
hsa-miR-193b-5p	MIMAT0004767	557262	http://www.mirdb.org/cgi-bin/target_detail.cgi?targetID=557262	214	60	http://www.mirdb.org/cgi-bin/mature_mir.cgi?name=hsa-miR-193b-5p	N4BP2	55728	NEDD4 binding protein 2
hsa-miR-193b-5p	MIMAT0004767	557413	http://www.mirdb.org/cgi-bin/target_detail.cgi?targetID=557413	215	60	http://www.mirdb.org/cgi-bin/mature_mir.cgi?name=hsa-miR-193b-5p	HOXC9	3225	homeobox C9
hsa-miR-193b-5p	MIMAT0004767	557084	http://www.mirdb.org/cgi-bin/target_detail.cgi?targetID=557084	216	59	http://www.mirdb.org/cgi-bin/mature_mir.cgi?name=hsa-miR-193b-5p	DPP8	54878	dipeptidyl peptidase 8
hsa-miR-193b-5p	MIMAT0004767	557367	http://www.mirdb.org/cgi-bin/target_detail.cgi?targetID=557367	217	59	http://www.mirdb.org/cgi-bin/mature_mir.cgi?name=hsa-miR-193b-5p	NAALADL2	254827	N-acetylated alpha-linked acidic dipeptidase like 2
hsa-miR-193b-5p	MIMAT0004767	557329	http://www.mirdb.org/cgi-bin/target_detail.cgi?targetID=557329	218	59	http://www.mirdb.org/cgi-bin/mature_mir.cgi?name=hsa-miR-193b-5p	XKR6	286046	XK related 6
hsa-miR-193b-5p	MIMAT0004767	557234	http://www.mirdb.org/cgi-bin/target_detail.cgi?targetID=557234	219	59	http://www.mirdb.org/cgi-bin/mature_mir.cgi?name=hsa-miR-193b-5p	ZNF793	390927	zinc finger protein 793
hsa-miR-193b-5p	MIMAT0004767	557378	http://www.mirdb.org/cgi-bin/target_detail.cgi?targetID=557378	220	59	http://www.mirdb.org/cgi-bin/mature_mir.cgi?name=hsa-miR-193b-5p	RNF150	57484	ring finger protein 150
hsa-miR-193b-5p	MIMAT0004767	557214	http://www.mirdb.org/cgi-bin/target_detail.cgi?targetID=557214	221	59	http://www.mirdb.org/cgi-bin/mature_mir.cgi?name=hsa-miR-193b-5p	ETV1	2115	ETS variant 1
hsa-miR-193b-5p	MIMAT0004767	557170	http://www.mirdb.org/cgi-bin/target_detail.cgi?targetID=557170	222	59	http://www.mirdb.org/cgi-bin/mature_mir.cgi?name=hsa-miR-193b-5p	GABPB1	2553	GA binding protein transcription factor subunit beta 1
hsa-miR-193b-5p	MIMAT0004767	557207	http://www.mirdb.org/cgi-bin/target_detail.cgi?targetID=557207	223	59	http://www.mirdb.org/cgi-bin/mature_mir.cgi?name=hsa-miR-193b-5p	GNAO1	2775	G protein subunit alpha o1
hsa-miR-193b-5p	MIMAT0004767	557348	http://www.mirdb.org/cgi-bin/target_detail.cgi?targetID=557348	224	59	http://www.mirdb.org/cgi-bin/mature_mir.cgi?name=hsa-miR-193b-5p	ZFP28	140612	ZFP28 zinc finger protein
hsa-miR-193b-5p	MIMAT0004767	557200	http://www.mirdb.org/cgi-bin/target_detail.cgi?targetID=557200	225	59	http://www.mirdb.org/cgi-bin/mature_mir.cgi?name=hsa-miR-193b-5p	GABRP	2568	gamma-aminobutyric acid type A receptor pi subunit
hsa-miR-193b-5p	MIMAT0004767	557452	http://www.mirdb.org/cgi-bin/target_detail.cgi?targetID=557452	226	58	http://www.mirdb.org/cgi-bin/mature_mir.cgi?name=hsa-miR-193b-5p	HAP1	9001	huntingtin associated protein 1
hsa-miR-193b-5p	MIMAT0004767	557427	http://www.mirdb.org/cgi-bin/target_detail.cgi?targetID=557427	227	58	http://www.mirdb.org/cgi-bin/mature_mir.cgi?name=hsa-miR-193b-5p	ZNF827	152485	zinc finger protein 827
hsa-miR-193b-5p	MIMAT0004767	557451	http://www.mirdb.org/cgi-bin/target_detail.cgi?targetID=557451	228	58	http://www.mirdb.org/cgi-bin/mature_mir.cgi?name=hsa-miR-193b-5p	DCAF17	80067	DDB1 and CUL4 associated factor 17
hsa-miR-193b-5p	MIMAT0004767	557185	http://www.mirdb.org/cgi-bin/target_detail.cgi?targetID=557185	229	58	http://www.mirdb.org/cgi-bin/mature_mir.cgi?name=hsa-miR-193b-5p	ODF2L	57489	outer dense fiber of sperm tails 2 like
hsa-miR-193b-5p	MIMAT0004767	557416	http://www.mirdb.org/cgi-bin/target_detail.cgi?targetID=557416	230	58	http://www.mirdb.org/cgi-bin/mature_mir.cgi?name=hsa-miR-193b-5p	GPC6	10082	glypican 6
hsa-miR-193b-5p	MIMAT0004767	557167	http://www.mirdb.org/cgi-bin/target_detail.cgi?targetID=557167	231	58	http://www.mirdb.org/cgi-bin/mature_mir.cgi?name=hsa-miR-193b-5p	KSR1	8844	kinase suppressor of ras 1
hsa-miR-193b-5p	MIMAT0004767	557089	http://www.mirdb.org/cgi-bin/target_detail.cgi?targetID=557089	232	58	http://www.mirdb.org/cgi-bin/mature_mir.cgi?name=hsa-miR-193b-5p	SHTN1	57698	shootin 1
hsa-miR-193b-5p	MIMAT0004767	557166	http://www.mirdb.org/cgi-bin/target_detail.cgi?targetID=557166	233	57	http://www.mirdb.org/cgi-bin/mature_mir.cgi?name=hsa-miR-193b-5p	TLN1	7094	talin 1
hsa-miR-193b-5p	MIMAT0004767	557156	http://www.mirdb.org/cgi-bin/target_detail.cgi?targetID=557156	234	57	http://www.mirdb.org/cgi-bin/mature_mir.cgi?name=hsa-miR-193b-5p	UFL1	23376	UFM1 specific ligase 1
hsa-miR-193b-5p	MIMAT0004767	557326	http://www.mirdb.org/cgi-bin/target_detail.cgi?targetID=557326	235	57	http://www.mirdb.org/cgi-bin/mature_mir.cgi?name=hsa-miR-193b-5p	DAG1	1605	dystroglycan 1
hsa-miR-193b-5p	MIMAT0004767	557339	http://www.mirdb.org/cgi-bin/target_detail.cgi?targetID=557339	236	57	http://www.mirdb.org/cgi-bin/mature_mir.cgi?name=hsa-miR-193b-5p	NSD2	7468	nuclear receptor binding SET domain protein 2
hsa-miR-193b-5p	MIMAT0004767	557355	http://www.mirdb.org/cgi-bin/target_detail.cgi?targetID=557355	237	57	http://www.mirdb.org/cgi-bin/mature_mir.cgi?name=hsa-miR-193b-5p	CCDC12	151903	coiled-coil domain containing 12
hsa-miR-193b-5p	MIMAT0004767	557125	http://www.mirdb.org/cgi-bin/target_detail.cgi?targetID=557125	238	57	http://www.mirdb.org/cgi-bin/mature_mir.cgi?name=hsa-miR-193b-5p	BMPR2	659	bone morphogenetic protein receptor type 2
hsa-miR-193b-5p	MIMAT0004767	557179	http://www.mirdb.org/cgi-bin/target_detail.cgi?targetID=557179	239	57	http://www.mirdb.org/cgi-bin/mature_mir.cgi?name=hsa-miR-193b-5p	KCNT1	57582	potassium sodium-activated channel subfamily T member 1
hsa-miR-193b-5p	MIMAT0004767	557212	http://www.mirdb.org/cgi-bin/target_detail.cgi?targetID=557212	240	57	http://www.mirdb.org/cgi-bin/mature_mir.cgi?name=hsa-miR-193b-5p	CNGA3	1261	cyclic nucleotide gated channel alpha 3
hsa-miR-193b-5p	MIMAT0004767	557229	http://www.mirdb.org/cgi-bin/target_detail.cgi?targetID=557229	241	57	http://www.mirdb.org/cgi-bin/mature_mir.cgi?name=hsa-miR-193b-5p	RSL1D1	26156	ribosomal L1 domain containing 1
hsa-miR-193b-5p	MIMAT0004767	557284	http://www.mirdb.org/cgi-bin/target_detail.cgi?targetID=557284	242	57	http://www.mirdb.org/cgi-bin/mature_mir.cgi?name=hsa-miR-193b-5p	HNF1B	6928	HNF1 homeobox B
hsa-miR-193b-5p	MIMAT0004767	557195	http://www.mirdb.org/cgi-bin/target_detail.cgi?targetID=557195	243	57	http://www.mirdb.org/cgi-bin/mature_mir.cgi?name=hsa-miR-193b-5p	COLCA1	399948	colorectal cancer associated 1
hsa-miR-193b-5p	MIMAT0004767	557285	http://www.mirdb.org/cgi-bin/target_detail.cgi?targetID=557285	244	57	http://www.mirdb.org/cgi-bin/mature_mir.cgi?name=hsa-miR-193b-5p	RAP2A	5911	RAP2A, member of RAS oncogene family
hsa-miR-193b-5p	MIMAT0004767	557120	http://www.mirdb.org/cgi-bin/target_detail.cgi?targetID=557120	245	57	http://www.mirdb.org/cgi-bin/mature_mir.cgi?name=hsa-miR-193b-5p	ADCY2	108	adenylate cyclase 2
hsa-miR-193b-5p	MIMAT0004767	557088	http://www.mirdb.org/cgi-bin/target_detail.cgi?targetID=557088	246	57	http://www.mirdb.org/cgi-bin/mature_mir.cgi?name=hsa-miR-193b-5p	CHRNA2	1135	cholinergic receptor nicotinic alpha 2 subunit
hsa-miR-193b-5p	MIMAT0004767	557249	http://www.mirdb.org/cgi-bin/target_detail.cgi?targetID=557249	247	57	http://www.mirdb.org/cgi-bin/mature_mir.cgi?name=hsa-miR-193b-5p	TMPRSS4	56649	transmembrane serine protease 4
hsa-miR-193b-5p	MIMAT0004767	557405	http://www.mirdb.org/cgi-bin/target_detail.cgi?targetID=557405	248	57	http://www.mirdb.org/cgi-bin/mature_mir.cgi?name=hsa-miR-193b-5p	CYP20A1	57404	cytochrome P450 family 20 subfamily A member 1
hsa-miR-193b-5p	MIMAT0004767	557440	http://www.mirdb.org/cgi-bin/target_detail.cgi?targetID=557440	249	57	http://www.mirdb.org/cgi-bin/mature_mir.cgi?name=hsa-miR-193b-5p	EMC1	23065	ER membrane protein complex subunit 1
hsa-miR-193b-5p	MIMAT0004767	557301	http://www.mirdb.org/cgi-bin/target_detail.cgi?targetID=557301	250	57	http://www.mirdb.org/cgi-bin/mature_mir.cgi?name=hsa-miR-193b-5p	PEG10	23089	paternally expressed 10
hsa-miR-193b-5p	MIMAT0004767	557093	http://www.mirdb.org/cgi-bin/target_detail.cgi?targetID=557093	251	56	http://www.mirdb.org/cgi-bin/mature_mir.cgi?name=hsa-miR-193b-5p	XRRA1	143570	X-ray radiation resistance associated 1
hsa-miR-193b-5p	MIMAT0004767	557277	http://www.mirdb.org/cgi-bin/target_detail.cgi?targetID=557277	252	56	http://www.mirdb.org/cgi-bin/mature_mir.cgi?name=hsa-miR-193b-5p	RAB3B	5865	RAB3B, member RAS oncogene family
hsa-miR-193b-5p	MIMAT0004767	557091	http://www.mirdb.org/cgi-bin/target_detail.cgi?targetID=557091	253	56	http://www.mirdb.org/cgi-bin/mature_mir.cgi?name=hsa-miR-193b-5p	SLCO2A1	6578	solute carrier organic anion transporter family member 2A1
hsa-miR-193b-5p	MIMAT0004767	557141	http://www.mirdb.org/cgi-bin/target_detail.cgi?targetID=557141	254	56	http://www.mirdb.org/cgi-bin/mature_mir.cgi?name=hsa-miR-193b-5p	AQP4	361	aquaporin 4
hsa-miR-193b-5p	MIMAT0004767	557442	http://www.mirdb.org/cgi-bin/target_detail.cgi?targetID=557442	255	56	http://www.mirdb.org/cgi-bin/mature_mir.cgi?name=hsa-miR-193b-5p	DLX1	1745	distal-less homeobox 1
hsa-miR-193b-5p	MIMAT0004767	557273	http://www.mirdb.org/cgi-bin/target_detail.cgi?targetID=557273	256	56	http://www.mirdb.org/cgi-bin/mature_mir.cgi?name=hsa-miR-193b-5p	ZNF354C	30832	zinc finger protein 354C
hsa-miR-193b-5p	MIMAT0004767	557152	http://www.mirdb.org/cgi-bin/target_detail.cgi?targetID=557152	257	56	http://www.mirdb.org/cgi-bin/mature_mir.cgi?name=hsa-miR-193b-5p	ZDHHC15	158866	zinc finger DHHC-type containing 15
hsa-miR-193b-5p	MIMAT0004767	557444	http://www.mirdb.org/cgi-bin/target_detail.cgi?targetID=557444	258	56	http://www.mirdb.org/cgi-bin/mature_mir.cgi?name=hsa-miR-193b-5p	SLC6A6	6533	solute carrier family 6 member 6
hsa-miR-193b-5p	MIMAT0004767	557251	http://www.mirdb.org/cgi-bin/target_detail.cgi?targetID=557251	259	56	http://www.mirdb.org/cgi-bin/mature_mir.cgi?name=hsa-miR-193b-5p	C1orf141	400757	chromosome 1 open reading frame 141
hsa-miR-193b-5p	MIMAT0004767	557085	http://www.mirdb.org/cgi-bin/target_detail.cgi?targetID=557085	260	56	http://www.mirdb.org/cgi-bin/mature_mir.cgi?name=hsa-miR-193b-5p	ZFHX3	463	zinc finger homeobox 3
hsa-miR-193b-5p	MIMAT0004767	557263	http://www.mirdb.org/cgi-bin/target_detail.cgi?targetID=557263	261	56	http://www.mirdb.org/cgi-bin/mature_mir.cgi?name=hsa-miR-193b-5p	PNPT1	87178	polyribonucleotide nucleotidyltransferase 1
hsa-miR-193b-5p	MIMAT0004767	557127	http://www.mirdb.org/cgi-bin/target_detail.cgi?targetID=557127	262	56	http://www.mirdb.org/cgi-bin/mature_mir.cgi?name=hsa-miR-193b-5p	RASGRP4	115727	RAS guanyl releasing protein 4
hsa-miR-193b-5p	MIMAT0004767	557311	http://www.mirdb.org/cgi-bin/target_detail.cgi?targetID=557311	263	56	http://www.mirdb.org/cgi-bin/mature_mir.cgi?name=hsa-miR-193b-5p	TNFRSF1B	7133	TNF receptor superfamily member 1B
hsa-miR-193b-5p	MIMAT0004767	557316	http://www.mirdb.org/cgi-bin/target_detail.cgi?targetID=557316	264	56	http://www.mirdb.org/cgi-bin/mature_mir.cgi?name=hsa-miR-193b-5p	CNR1	1268	cannabinoid receptor 1
hsa-miR-193b-5p	MIMAT0004767	557324	http://www.mirdb.org/cgi-bin/target_detail.cgi?targetID=557324	265	56	http://www.mirdb.org/cgi-bin/mature_mir.cgi?name=hsa-miR-193b-5p	ZNF780B	163131	zinc finger protein 780B
hsa-miR-193b-5p	MIMAT0004767	557108	http://www.mirdb.org/cgi-bin/target_detail.cgi?targetID=557108	266	56	http://www.mirdb.org/cgi-bin/mature_mir.cgi?name=hsa-miR-193b-5p	TMEM183B	653659	transmembrane protein 183B
hsa-miR-193b-5p	MIMAT0004767	557363	http://www.mirdb.org/cgi-bin/target_detail.cgi?targetID=557363	267	55	http://www.mirdb.org/cgi-bin/mature_mir.cgi?name=hsa-miR-193b-5p	FAM174B	400451	family with sequence similarity 174 member B
hsa-miR-193b-5p	MIMAT0004767	557408	http://www.mirdb.org/cgi-bin/target_detail.cgi?targetID=557408	268	55	http://www.mirdb.org/cgi-bin/mature_mir.cgi?name=hsa-miR-193b-5p	SLC22A15	55356	solute carrier family 22 member 15
hsa-miR-193b-5p	MIMAT0004767	557274	http://www.mirdb.org/cgi-bin/target_detail.cgi?targetID=557274	269	55	http://www.mirdb.org/cgi-bin/mature_mir.cgi?name=hsa-miR-193b-5p	TMEM30B	161291	transmembrane protein 30B
hsa-miR-193b-5p	MIMAT0004767	557420	http://www.mirdb.org/cgi-bin/target_detail.cgi?targetID=557420	270	55	http://www.mirdb.org/cgi-bin/mature_mir.cgi?name=hsa-miR-193b-5p	SORCS1	114815	sortilin related VPS10 domain containing receptor 1
hsa-miR-193b-5p	MIMAT0004767	557342	http://www.mirdb.org/cgi-bin/target_detail.cgi?targetID=557342	271	55	http://www.mirdb.org/cgi-bin/mature_mir.cgi?name=hsa-miR-193b-5p	GPI	2821	glucose-6-phosphate isomerase
hsa-miR-193b-5p	MIMAT0004767	557403	http://www.mirdb.org/cgi-bin/target_detail.cgi?targetID=557403	272	55	http://www.mirdb.org/cgi-bin/mature_mir.cgi?name=hsa-miR-193b-5p	TPP1	1200	tripeptidyl peptidase 1
hsa-miR-193b-5p	MIMAT0004767	557313	http://www.mirdb.org/cgi-bin/target_detail.cgi?targetID=557313	273	55	http://www.mirdb.org/cgi-bin/mature_mir.cgi?name=hsa-miR-193b-5p	MSL3	10943	MSL complex subunit 3
hsa-miR-193b-5p	MIMAT0004767	557258	http://www.mirdb.org/cgi-bin/target_detail.cgi?targetID=557258	274	55	http://www.mirdb.org/cgi-bin/mature_mir.cgi?name=hsa-miR-193b-5p	NF1	4763	neurofibromin 1
hsa-miR-193b-5p	MIMAT0004767	557188	http://www.mirdb.org/cgi-bin/target_detail.cgi?targetID=557188	275	55	http://www.mirdb.org/cgi-bin/mature_mir.cgi?name=hsa-miR-193b-5p	SLC38A5	92745	solute carrier family 38 member 5
hsa-miR-193b-5p	MIMAT0004767	557384	http://www.mirdb.org/cgi-bin/target_detail.cgi?targetID=557384	276	55	http://www.mirdb.org/cgi-bin/mature_mir.cgi?name=hsa-miR-193b-5p	ADHFE1	137872	alcohol dehydrogenase, iron containing 1
hsa-miR-193b-5p	MIMAT0004767	557360	http://www.mirdb.org/cgi-bin/target_detail.cgi?targetID=557360	277	55	http://www.mirdb.org/cgi-bin/mature_mir.cgi?name=hsa-miR-193b-5p	MXD1	4084	MAX dimerization protein 1
hsa-miR-193b-5p	MIMAT0004767	557387	http://www.mirdb.org/cgi-bin/target_detail.cgi?targetID=557387	278	55	http://www.mirdb.org/cgi-bin/mature_mir.cgi?name=hsa-miR-193b-5p	IQSEC1	9922	IQ motif and Sec7 domain 1
hsa-miR-193b-5p	MIMAT0004767	557226	http://www.mirdb.org/cgi-bin/target_detail.cgi?targetID=557226	279	55	http://www.mirdb.org/cgi-bin/mature_mir.cgi?name=hsa-miR-193b-5p	NDUFA5	4698	NADH:ubiquinone oxidoreductase subunit A5
hsa-miR-193b-5p	MIMAT0004767	557278	http://www.mirdb.org/cgi-bin/target_detail.cgi?targetID=557278	280	55	http://www.mirdb.org/cgi-bin/mature_mir.cgi?name=hsa-miR-193b-5p	LSMEM1	286006	leucine rich single-pass membrane protein 1
hsa-miR-193b-5p	MIMAT0004767	557203	http://www.mirdb.org/cgi-bin/target_detail.cgi?targetID=557203	281	55	http://www.mirdb.org/cgi-bin/mature_mir.cgi?name=hsa-miR-193b-5p	RASL12	51285	RAS like family 12
hsa-miR-193b-5p	MIMAT0004767	557165	http://www.mirdb.org/cgi-bin/target_detail.cgi?targetID=557165	282	55	http://www.mirdb.org/cgi-bin/mature_mir.cgi?name=hsa-miR-193b-5p	SP6	80320	Sp6 transcription factor
hsa-miR-193b-5p	MIMAT0004767	557389	http://www.mirdb.org/cgi-bin/target_detail.cgi?targetID=557389	283	55	http://www.mirdb.org/cgi-bin/mature_mir.cgi?name=hsa-miR-193b-5p	KIAA0930	23313	KIAA0930
hsa-miR-193b-5p	MIMAT0004767	557118	http://www.mirdb.org/cgi-bin/target_detail.cgi?targetID=557118	284	55	http://www.mirdb.org/cgi-bin/mature_mir.cgi?name=hsa-miR-193b-5p	C22orf39	128977	chromosome 22 open reading frame 39
hsa-miR-193b-5p	MIMAT0004767	557330	http://www.mirdb.org/cgi-bin/target_detail.cgi?targetID=557330	285	55	http://www.mirdb.org/cgi-bin/mature_mir.cgi?name=hsa-miR-193b-5p	C9orf170	401535	chromosome 9 open reading frame 170
hsa-miR-193b-5p	MIMAT0004767	557392	http://www.mirdb.org/cgi-bin/target_detail.cgi?targetID=557392	286	54	http://www.mirdb.org/cgi-bin/mature_mir.cgi?name=hsa-miR-193b-5p	AAK1	22848	AP2 associated kinase 1
hsa-miR-193b-5p	MIMAT0004767	557109	http://www.mirdb.org/cgi-bin/target_detail.cgi?targetID=557109	287	54	http://www.mirdb.org/cgi-bin/mature_mir.cgi?name=hsa-miR-193b-5p	NDRG4	65009	NDRG family member 4
hsa-miR-193b-5p	MIMAT0004767	557380	http://www.mirdb.org/cgi-bin/target_detail.cgi?targetID=557380	288	54	http://www.mirdb.org/cgi-bin/mature_mir.cgi?name=hsa-miR-193b-5p	MAVS	57506	mitochondrial antiviral signaling protein
hsa-miR-193b-5p	MIMAT0004767	557110	http://www.mirdb.org/cgi-bin/target_detail.cgi?targetID=557110	289	54	http://www.mirdb.org/cgi-bin/mature_mir.cgi?name=hsa-miR-193b-5p	DPYSL5	56896	dihydropyrimidinase like 5
hsa-miR-193b-5p	MIMAT0004767	557087	http://www.mirdb.org/cgi-bin/target_detail.cgi?targetID=557087	290	54	http://www.mirdb.org/cgi-bin/mature_mir.cgi?name=hsa-miR-193b-5p	AGGF1	55109	angiogenic factor with G-patch and FHA domains 1
hsa-miR-193b-5p	MIMAT0004767	557419	http://www.mirdb.org/cgi-bin/target_detail.cgi?targetID=557419	291	54	http://www.mirdb.org/cgi-bin/mature_mir.cgi?name=hsa-miR-193b-5p	CFLAR	8837	CASP8 and FADD like apoptosis regulator
hsa-miR-193b-5p	MIMAT0004767	557388	http://www.mirdb.org/cgi-bin/target_detail.cgi?targetID=557388	292	54	http://www.mirdb.org/cgi-bin/mature_mir.cgi?name=hsa-miR-193b-5p	FMN1	342184	formin 1
hsa-miR-193b-5p	MIMAT0004767	557377	http://www.mirdb.org/cgi-bin/target_detail.cgi?targetID=557377	293	54	http://www.mirdb.org/cgi-bin/mature_mir.cgi?name=hsa-miR-193b-5p	CPNE6	9362	copine 6
hsa-miR-193b-5p	MIMAT0004767	557171	http://www.mirdb.org/cgi-bin/target_detail.cgi?targetID=557171	294	54	http://www.mirdb.org/cgi-bin/mature_mir.cgi?name=hsa-miR-193b-5p	VPS33A	65082	VPS33A, CORVET/HOPS core subunit
hsa-miR-193b-5p	MIMAT0004767	557224	http://www.mirdb.org/cgi-bin/target_detail.cgi?targetID=557224	295	54	http://www.mirdb.org/cgi-bin/mature_mir.cgi?name=hsa-miR-193b-5p	ZNF791	163049	zinc finger protein 791
hsa-miR-193b-5p	MIMAT0004767	557372	http://www.mirdb.org/cgi-bin/target_detail.cgi?targetID=557372	296	54	http://www.mirdb.org/cgi-bin/mature_mir.cgi?name=hsa-miR-193b-5p	ZNF431	170959	zinc finger protein 431
hsa-miR-193b-5p	MIMAT0004767	557114	http://www.mirdb.org/cgi-bin/target_detail.cgi?targetID=557114	297	54	http://www.mirdb.org/cgi-bin/mature_mir.cgi?name=hsa-miR-193b-5p	CPSF7	79869	cleavage and polyadenylation specific factor 7
hsa-miR-193b-5p	MIMAT0004767	557244	http://www.mirdb.org/cgi-bin/target_detail.cgi?targetID=557244	298	54	http://www.mirdb.org/cgi-bin/mature_mir.cgi?name=hsa-miR-193b-5p	C9orf24	84688	chromosome 9 open reading frame 24
hsa-miR-193b-5p	MIMAT0004767	557264	http://www.mirdb.org/cgi-bin/target_detail.cgi?targetID=557264	299	54	http://www.mirdb.org/cgi-bin/mature_mir.cgi?name=hsa-miR-193b-5p	TOMM20	9804	translocase of outer mitochondrial membrane 20
hsa-miR-193b-5p	MIMAT0004767	557338	http://www.mirdb.org/cgi-bin/target_detail.cgi?targetID=557338	300	54	http://www.mirdb.org/cgi-bin/mature_mir.cgi?name=hsa-miR-193b-5p	FAM192A	80011	family with sequence similarity 192 member A
hsa-miR-193b-5p	MIMAT0004767	557173	http://www.mirdb.org/cgi-bin/target_detail.cgi?targetID=557173	301	53	http://www.mirdb.org/cgi-bin/mature_mir.cgi?name=hsa-miR-193b-5p	GSTM4	2948	glutathione S-transferase mu 4
hsa-miR-193b-5p	MIMAT0004767	557401	http://www.mirdb.org/cgi-bin/target_detail.cgi?targetID=557401	302	53	http://www.mirdb.org/cgi-bin/mature_mir.cgi?name=hsa-miR-193b-5p	CLSTN3	9746	calsyntenin 3
hsa-miR-193b-5p	MIMAT0004767	557415	http://www.mirdb.org/cgi-bin/target_detail.cgi?targetID=557415	303	53	http://www.mirdb.org/cgi-bin/mature_mir.cgi?name=hsa-miR-193b-5p	CACNA2D4	93589	calcium voltage-gated channel auxiliary subunit alpha2delta 4
hsa-miR-193b-5p	MIMAT0004767	557182	http://www.mirdb.org/cgi-bin/target_detail.cgi?targetID=557182	304	53	http://www.mirdb.org/cgi-bin/mature_mir.cgi?name=hsa-miR-193b-5p	MTURN	222166	maturin, neural progenitor differentiation regulator homolog
hsa-miR-193b-5p	MIMAT0004767	557331	http://www.mirdb.org/cgi-bin/target_detail.cgi?targetID=557331	305	53	http://www.mirdb.org/cgi-bin/mature_mir.cgi?name=hsa-miR-193b-5p	SLC35F1	222553	solute carrier family 35 member F1
hsa-miR-193b-5p	MIMAT0004767	557124	http://www.mirdb.org/cgi-bin/target_detail.cgi?targetID=557124	306	53	http://www.mirdb.org/cgi-bin/mature_mir.cgi?name=hsa-miR-193b-5p	HS3ST3A1	9955	heparan sulfate-glucosamine 3-sulfotransferase 3A1
hsa-miR-193b-5p	MIMAT0004767	557189	http://www.mirdb.org/cgi-bin/target_detail.cgi?targetID=557189	307	53	http://www.mirdb.org/cgi-bin/mature_mir.cgi?name=hsa-miR-193b-5p	CPT1A	1374	carnitine palmitoyltransferase 1A
hsa-miR-193b-5p	MIMAT0004767	557409	http://www.mirdb.org/cgi-bin/target_detail.cgi?targetID=557409	308	53	http://www.mirdb.org/cgi-bin/mature_mir.cgi?name=hsa-miR-193b-5p	SYNPO2L	79933	synaptopodin 2 like
hsa-miR-193b-5p	MIMAT0004767	557279	http://www.mirdb.org/cgi-bin/target_detail.cgi?targetID=557279	309	53	http://www.mirdb.org/cgi-bin/mature_mir.cgi?name=hsa-miR-193b-5p	NAALAD2	10003	N-acetylated alpha-linked acidic dipeptidase 2
hsa-miR-193b-5p	MIMAT0004767	557410	http://www.mirdb.org/cgi-bin/target_detail.cgi?targetID=557410	310	53	http://www.mirdb.org/cgi-bin/mature_mir.cgi?name=hsa-miR-193b-5p	ENAH	55740	ENAH, actin regulator
hsa-miR-193b-5p	MIMAT0004767	557382	http://www.mirdb.org/cgi-bin/target_detail.cgi?targetID=557382	311	53	http://www.mirdb.org/cgi-bin/mature_mir.cgi?name=hsa-miR-193b-5p	CLOCK	9575	clock circadian regulator
hsa-miR-193b-5p	MIMAT0004767	557154	http://www.mirdb.org/cgi-bin/target_detail.cgi?targetID=557154	312	53	http://www.mirdb.org/cgi-bin/mature_mir.cgi?name=hsa-miR-193b-5p	H6PD	9563	hexose-6-phosphate dehydrogenase/glucose 1-dehydrogenase
hsa-miR-193b-5p	MIMAT0004767	557325	http://www.mirdb.org/cgi-bin/target_detail.cgi?targetID=557325	313	53	http://www.mirdb.org/cgi-bin/mature_mir.cgi?name=hsa-miR-193b-5p	DCLRE1C	64421	DNA cross-link repair 1C
hsa-miR-193b-5p	MIMAT0004767	557404	http://www.mirdb.org/cgi-bin/target_detail.cgi?targetID=557404	314	53	http://www.mirdb.org/cgi-bin/mature_mir.cgi?name=hsa-miR-193b-5p	FSD1L	83856	fibronectin type III and SPRY domain containing 1 like
hsa-miR-193b-5p	MIMAT0004767	557116	http://www.mirdb.org/cgi-bin/target_detail.cgi?targetID=557116	315	53	http://www.mirdb.org/cgi-bin/mature_mir.cgi?name=hsa-miR-193b-5p	NTSR1	4923	neurotensin receptor 1
hsa-miR-193b-5p	MIMAT0004767	557286	http://www.mirdb.org/cgi-bin/target_detail.cgi?targetID=557286	316	53	http://www.mirdb.org/cgi-bin/mature_mir.cgi?name=hsa-miR-193b-5p	UPRT	139596	uracil phosphoribosyltransferase homolog
hsa-miR-193b-5p	MIMAT0004767	557256	http://www.mirdb.org/cgi-bin/target_detail.cgi?targetID=557256	317	53	http://www.mirdb.org/cgi-bin/mature_mir.cgi?name=hsa-miR-193b-5p	APOL4	80832	apolipoprotein L4
hsa-miR-193b-5p	MIMAT0004767	557235	http://www.mirdb.org/cgi-bin/target_detail.cgi?targetID=557235	318	52	http://www.mirdb.org/cgi-bin/mature_mir.cgi?name=hsa-miR-193b-5p	MTMR6	9107	myotubularin related protein 6
hsa-miR-193b-5p	MIMAT0004767	557437	http://www.mirdb.org/cgi-bin/target_detail.cgi?targetID=557437	319	52	http://www.mirdb.org/cgi-bin/mature_mir.cgi?name=hsa-miR-193b-5p	DLX6	1750	distal-less homeobox 6
hsa-miR-193b-5p	MIMAT0004767	557222	http://www.mirdb.org/cgi-bin/target_detail.cgi?targetID=557222	320	52	http://www.mirdb.org/cgi-bin/mature_mir.cgi?name=hsa-miR-193b-5p	CSF1	1435	colony stimulating factor 1
hsa-miR-193b-5p	MIMAT0004767	557119	http://www.mirdb.org/cgi-bin/target_detail.cgi?targetID=557119	321	52	http://www.mirdb.org/cgi-bin/mature_mir.cgi?name=hsa-miR-193b-5p	LMO4	8543	LIM domain only 4
hsa-miR-193b-5p	MIMAT0004767	557446	http://www.mirdb.org/cgi-bin/target_detail.cgi?targetID=557446	322	52	http://www.mirdb.org/cgi-bin/mature_mir.cgi?name=hsa-miR-193b-5p	POU2F2	5452	POU class 2 homeobox 2
hsa-miR-193b-5p	MIMAT0004767	557297	http://www.mirdb.org/cgi-bin/target_detail.cgi?targetID=557297	323	52	http://www.mirdb.org/cgi-bin/mature_mir.cgi?name=hsa-miR-193b-5p	IL1R1	3554	interleukin 1 receptor type 1
hsa-miR-193b-5p	MIMAT0004767	557237	http://www.mirdb.org/cgi-bin/target_detail.cgi?targetID=557237	324	52	http://www.mirdb.org/cgi-bin/mature_mir.cgi?name=hsa-miR-193b-5p	FGF1	2246	fibroblast growth factor 1
hsa-miR-193b-5p	MIMAT0004767	557309	http://www.mirdb.org/cgi-bin/target_detail.cgi?targetID=557309	325	52	http://www.mirdb.org/cgi-bin/mature_mir.cgi?name=hsa-miR-193b-5p	MN1	4330	MN1 proto-oncogene, transcriptional regulator
hsa-miR-193b-5p	MIMAT0004767	557192	http://www.mirdb.org/cgi-bin/target_detail.cgi?targetID=557192	326	52	http://www.mirdb.org/cgi-bin/mature_mir.cgi?name=hsa-miR-193b-5p	PKLR	5313	pyruvate kinase L/R
hsa-miR-193b-5p	MIMAT0004767	557422	http://www.mirdb.org/cgi-bin/target_detail.cgi?targetID=557422	327	52	http://www.mirdb.org/cgi-bin/mature_mir.cgi?name=hsa-miR-193b-5p	IGSF3	3321	immunoglobulin superfamily member 3
hsa-miR-193b-5p	MIMAT0004767	557268	http://www.mirdb.org/cgi-bin/target_detail.cgi?targetID=557268	328	52	http://www.mirdb.org/cgi-bin/mature_mir.cgi?name=hsa-miR-193b-5p	RLIM	51132	ring finger protein, LIM domain interacting
hsa-miR-193b-5p	MIMAT0004767	557345	http://www.mirdb.org/cgi-bin/target_detail.cgi?targetID=557345	329	52	http://www.mirdb.org/cgi-bin/mature_mir.cgi?name=hsa-miR-193b-5p	CAPN14	440854	calpain 14
hsa-miR-193b-5p	MIMAT0004767	557174	http://www.mirdb.org/cgi-bin/target_detail.cgi?targetID=557174	330	52	http://www.mirdb.org/cgi-bin/mature_mir.cgi?name=hsa-miR-193b-5p	AGAP1	116987	ArfGAP with GTPase domain, ankyrin repeat and PH domain 1
hsa-miR-193b-5p	MIMAT0004767	557445	http://www.mirdb.org/cgi-bin/target_detail.cgi?targetID=557445	331	52	http://www.mirdb.org/cgi-bin/mature_mir.cgi?name=hsa-miR-193b-5p	PTGER2	5732	prostaglandin E receptor 2
hsa-miR-193b-5p	MIMAT0004767	557336	http://www.mirdb.org/cgi-bin/target_detail.cgi?targetID=557336	332	52	http://www.mirdb.org/cgi-bin/mature_mir.cgi?name=hsa-miR-193b-5p	PRDM7	11105	PR/SET domain 7
hsa-miR-193b-5p	MIMAT0004767	557145	http://www.mirdb.org/cgi-bin/target_detail.cgi?targetID=557145	333	52	http://www.mirdb.org/cgi-bin/mature_mir.cgi?name=hsa-miR-193b-5p	TSPYL5	85453	TSPY like 5
hsa-miR-193b-5p	MIMAT0004767	557359	http://www.mirdb.org/cgi-bin/target_detail.cgi?targetID=557359	334	52	http://www.mirdb.org/cgi-bin/mature_mir.cgi?name=hsa-miR-193b-5p	TMEM183A	92703	transmembrane protein 183A
hsa-miR-193b-5p	MIMAT0004767	557157	http://www.mirdb.org/cgi-bin/target_detail.cgi?targetID=557157	335	52	http://www.mirdb.org/cgi-bin/mature_mir.cgi?name=hsa-miR-193b-5p	PTAFR	5724	platelet activating factor receptor
hsa-miR-193b-5p	MIMAT0004767	557144	http://www.mirdb.org/cgi-bin/target_detail.cgi?targetID=557144	336	51	http://www.mirdb.org/cgi-bin/mature_mir.cgi?name=hsa-miR-193b-5p	KIAA0232	9778	KIAA0232
hsa-miR-193b-5p	MIMAT0004767	557135	http://www.mirdb.org/cgi-bin/target_detail.cgi?targetID=557135	337	51	http://www.mirdb.org/cgi-bin/mature_mir.cgi?name=hsa-miR-193b-5p	ZNF345	25850	zinc finger protein 345
hsa-miR-193b-5p	MIMAT0004767	557220	http://www.mirdb.org/cgi-bin/target_detail.cgi?targetID=557220	338	51	http://www.mirdb.org/cgi-bin/mature_mir.cgi?name=hsa-miR-193b-5p	MEX3B	84206	mex-3 RNA binding family member B
hsa-miR-193b-5p	MIMAT0004767	557298	http://www.mirdb.org/cgi-bin/target_detail.cgi?targetID=557298	339	51	http://www.mirdb.org/cgi-bin/mature_mir.cgi?name=hsa-miR-193b-5p	CLMN	79789	calmin
hsa-miR-193b-5p	MIMAT0004767	557252	http://www.mirdb.org/cgi-bin/target_detail.cgi?targetID=557252	340	51	http://www.mirdb.org/cgi-bin/mature_mir.cgi?name=hsa-miR-193b-5p	DENND5B	160518	DENN domain containing 5B
hsa-miR-193b-5p	MIMAT0004767	557232	http://www.mirdb.org/cgi-bin/target_detail.cgi?targetID=557232	341	51	http://www.mirdb.org/cgi-bin/mature_mir.cgi?name=hsa-miR-193b-5p	OR4N4	283694	olfactory receptor family 4 subfamily N member 4
hsa-miR-193b-5p	MIMAT0004767	557385	http://www.mirdb.org/cgi-bin/target_detail.cgi?targetID=557385	342	51	http://www.mirdb.org/cgi-bin/mature_mir.cgi?name=hsa-miR-193b-5p	UBN2	254048	ubinuclein 2
hsa-miR-193b-5p	MIMAT0004767	557158	http://www.mirdb.org/cgi-bin/target_detail.cgi?targetID=557158	343	51	http://www.mirdb.org/cgi-bin/mature_mir.cgi?name=hsa-miR-193b-5p	C10orf105	414152	chromosome 10 open reading frame 105
hsa-miR-193b-5p	MIMAT0004767	557320	http://www.mirdb.org/cgi-bin/target_detail.cgi?targetID=557320	344	51	http://www.mirdb.org/cgi-bin/mature_mir.cgi?name=hsa-miR-193b-5p	PCDHB9	56127	protocadherin beta 9
hsa-miR-193b-5p	MIMAT0004767	557184	http://www.mirdb.org/cgi-bin/target_detail.cgi?targetID=557184	345	51	http://www.mirdb.org/cgi-bin/mature_mir.cgi?name=hsa-miR-193b-5p	SLC46A1	113235	solute carrier family 46 member 1
hsa-miR-193b-5p	MIMAT0004767	557450	http://www.mirdb.org/cgi-bin/target_detail.cgi?targetID=557450	346	51	http://www.mirdb.org/cgi-bin/mature_mir.cgi?name=hsa-miR-193b-5p	UTP23	84294	UTP23, small subunit processome component
hsa-miR-193b-5p	MIMAT0004767	557176	http://www.mirdb.org/cgi-bin/target_detail.cgi?targetID=557176	347	51	http://www.mirdb.org/cgi-bin/mature_mir.cgi?name=hsa-miR-193b-5p	PIP4K2B	8396	phosphatidylinositol-5-phosphate 4-kinase type 2 beta
hsa-miR-193b-5p	MIMAT0004767	557261	http://www.mirdb.org/cgi-bin/target_detail.cgi?targetID=557261	348	51	http://www.mirdb.org/cgi-bin/mature_mir.cgi?name=hsa-miR-193b-5p	NUP50	10762	nucleoporin 50
hsa-miR-193b-5p	MIMAT0004767	557209	http://www.mirdb.org/cgi-bin/target_detail.cgi?targetID=557209	349	51	http://www.mirdb.org/cgi-bin/mature_mir.cgi?name=hsa-miR-193b-5p	CHRM2	1129	cholinergic receptor muscarinic 2
hsa-miR-193b-5p	MIMAT0004767	557196	http://www.mirdb.org/cgi-bin/target_detail.cgi?targetID=557196	350	51	http://www.mirdb.org/cgi-bin/mature_mir.cgi?name=hsa-miR-193b-5p	TCF21	6943	transcription factor 21
hsa-miR-193b-5p	MIMAT0004767	557138	http://www.mirdb.org/cgi-bin/target_detail.cgi?targetID=557138	351	51	http://www.mirdb.org/cgi-bin/mature_mir.cgi?name=hsa-miR-193b-5p	CCNT1	904	cyclin T1
hsa-miR-193b-5p	MIMAT0004767	557161	http://www.mirdb.org/cgi-bin/target_detail.cgi?targetID=557161	352	51	http://www.mirdb.org/cgi-bin/mature_mir.cgi?name=hsa-miR-193b-5p	PGR	5241	progesterone receptor
hsa-miR-193b-5p	MIMAT0004767	557304	http://www.mirdb.org/cgi-bin/target_detail.cgi?targetID=557304	353	51	http://www.mirdb.org/cgi-bin/mature_mir.cgi?name=hsa-miR-193b-5p	ADCY1	107	adenylate cyclase 1
hsa-miR-193b-5p	MIMAT0004767	557386	http://www.mirdb.org/cgi-bin/target_detail.cgi?targetID=557386	354	50	http://www.mirdb.org/cgi-bin/mature_mir.cgi?name=hsa-miR-193b-5p	ANK1	286	ankyrin 1
hsa-miR-193b-5p	MIMAT0004767	557275	http://www.mirdb.org/cgi-bin/target_detail.cgi?targetID=557275	355	50	http://www.mirdb.org/cgi-bin/mature_mir.cgi?name=hsa-miR-193b-5p	CCR1	1230	C-C motif chemokine receptor 1
hsa-miR-193b-5p	MIMAT0004767	557231	http://www.mirdb.org/cgi-bin/target_detail.cgi?targetID=557231	356	50	http://www.mirdb.org/cgi-bin/mature_mir.cgi?name=hsa-miR-193b-5p	RAD23A	5886	RAD23 homolog A, nucleotide excision repair protein
hsa-miR-193b-5p	MIMAT0004767	557098	http://www.mirdb.org/cgi-bin/target_detail.cgi?targetID=557098	357	50	http://www.mirdb.org/cgi-bin/mature_mir.cgi?name=hsa-miR-193b-5p	ANKRD22	118932	ankyrin repeat domain 22
hsa-miR-193b-5p	MIMAT0004767	557160	http://www.mirdb.org/cgi-bin/target_detail.cgi?targetID=557160	358	50	http://www.mirdb.org/cgi-bin/mature_mir.cgi?name=hsa-miR-193b-5p	C1RL	51279	complement C1r subcomponent like
hsa-miR-193b-5p	MIMAT0004767	557376	http://www.mirdb.org/cgi-bin/target_detail.cgi?targetID=557376	359	50	http://www.mirdb.org/cgi-bin/mature_mir.cgi?name=hsa-miR-193b-5p	RPS6KA3	6197	ribosomal protein S6 kinase A3
hsa-miR-193b-5p	MIMAT0004767	557175	http://www.mirdb.org/cgi-bin/target_detail.cgi?targetID=557175	360	50	http://www.mirdb.org/cgi-bin/mature_mir.cgi?name=hsa-miR-193b-5p	ESRRB	2103	estrogen related receptor beta
hsa-miR-193b-5p	MIMAT0004767	557335	http://www.mirdb.org/cgi-bin/target_detail.cgi?targetID=557335	361	50	http://www.mirdb.org/cgi-bin/mature_mir.cgi?name=hsa-miR-193b-5p	CEP350	9857	centrosomal protein 350
hsa-miR-193b-5p	MIMAT0004767	557318	http://www.mirdb.org/cgi-bin/target_detail.cgi?targetID=557318	362	50	http://www.mirdb.org/cgi-bin/mature_mir.cgi?name=hsa-miR-193b-5p	ERVH48-1	90625	endogenous retrovirus group 48 member 1
hsa-miR-193b-5p	MIMAT0004767	557315	http://www.mirdb.org/cgi-bin/target_detail.cgi?targetID=557315	363	50	http://www.mirdb.org/cgi-bin/mature_mir.cgi?name=hsa-miR-193b-5p	AKR1C2	1646	aldo-keto reductase family 1 member C2
hsa-miR-193b-5p	MIMAT0004767	557191	http://www.mirdb.org/cgi-bin/target_detail.cgi?targetID=557191	364	50	http://www.mirdb.org/cgi-bin/mature_mir.cgi?name=hsa-miR-193b-5p	C2orf91	400950	chromosome 2 open reading frame 91
hsa-miR-193b-5p	MIMAT0004767	557194	http://www.mirdb.org/cgi-bin/target_detail.cgi?targetID=557194	365	50	http://www.mirdb.org/cgi-bin/mature_mir.cgi?name=hsa-miR-193b-5p	DHRS9	10170	dehydrogenase/reductase 9
hsa-miR-193b-5p	MIMAT0004767	557421	http://www.mirdb.org/cgi-bin/target_detail.cgi?targetID=557421	366	50	http://www.mirdb.org/cgi-bin/mature_mir.cgi?name=hsa-miR-193b-5p	GATD1	347862	glutamine amidotransferase like class 1 domain containing 1
hsa-miR-193b-5p	MIMAT0004767	557117	http://www.mirdb.org/cgi-bin/target_detail.cgi?targetID=557117	367	50	http://www.mirdb.org/cgi-bin/mature_mir.cgi?name=hsa-miR-193b-5p	FGF5	2250	fibroblast growth factor 5
hsa-miR-193b-5p	MIMAT0004767	557204	http://www.mirdb.org/cgi-bin/target_detail.cgi?targetID=557204	368	50	http://www.mirdb.org/cgi-bin/mature_mir.cgi?name=hsa-miR-193b-5p	FOXC1	2296	forkhead box C1
hsa-miR-193b-5p	MIMAT0004767	557428	http://www.mirdb.org/cgi-bin/target_detail.cgi?targetID=557428	369	50	http://www.mirdb.org/cgi-bin/mature_mir.cgi?name=hsa-miR-193b-5p	PNPLA4	8228	patatin like phospholipase domain containing 4
hsa-miR-193b-5p	MIMAT0004767	557213	http://www.mirdb.org/cgi-bin/target_detail.cgi?targetID=557213	370	50	http://www.mirdb.org/cgi-bin/mature_mir.cgi?name=hsa-miR-193b-5p	COX10	1352	cytochrome c oxidase assembly factor heme A:farnesyltransferase COX10
hsa-miR-193b-5p	MIMAT0004767	557381	http://www.mirdb.org/cgi-bin/target_detail.cgi?targetID=557381	371	50	http://www.mirdb.org/cgi-bin/mature_mir.cgi?name=hsa-miR-193b-5p	EHF	26298	ETS homologous factor

## Sheet: mirdbV6filtered
miRNAname	targetGene	targetScore
hsa-miR-1246	FAM53C	99
hsa-miR-1246	C12orf71	96
hsa-miR-1246	GLRB	94
hsa-miR-1246	LENEP	94
hsa-miR-1246	FPGT	93
hsa-miR-1246	CREBL2	93
hsa-miR-1246	QTRT2	92
hsa-miR-1246	SLC12A2	92
hsa-miR-1246	PLEKHB2	92
hsa-miR-1246	ANTXR2	91
hsa-miR-1246	MRPS14	91
hsa-miR-1246	SCN3A	91
hsa-miR-1246	ZNF425	91
hsa-miR-1246	RTKN2	91
hsa-miR-1246	HECTD2	90
hsa-miR-1246	ANKDD1B	90
hsa-miR-1246	SEPHS1	89
hsa-miR-1246	ISCA1	88
hsa-miR-1246	ADAT2	88
hsa-miR-1246	COL6A6	87
hsa-miR-1246	MIER1	87
hsa-miR-1246	NDFIP1	87
hsa-miR-1246	ATP2B1	87
hsa-miR-1246	DYNC1I1	86
hsa-miR-1246	MYOT	86
hsa-miR-1246	ELF5	86
hsa-miR-1246	FAM45A	85
hsa-miR-1246	TBCK	85
hsa-miR-1246	KLHL14	84
hsa-miR-1246	KDM5A	84
hsa-miR-1246	EIF2AK3	84
hsa-miR-1246	PANX1	84
hsa-miR-1246	OPRM1	84
hsa-miR-1246	CNOT9	84
hsa-miR-1246	ZNF888	84
hsa-miR-1246	TNFRSF8	84
hsa-miR-1246	C15orf53	84
hsa-miR-1246	GMFB	83
hsa-miR-1246	SORBS2	83
hsa-miR-1246	HLF	83
hsa-miR-1246	REPS2	83
hsa-miR-1246	DYRK1A	83
hsa-miR-1246	HTR5A	82
hsa-miR-1246	CEP126	82
hsa-miR-1246	ADAM22	82
hsa-miR-1246	TAF9B	82
hsa-miR-1246	CDO1	81
hsa-miR-1246	RPL36A	81
hsa-miR-1246	LYPD1	81
hsa-miR-1246	DUSP18	81
hsa-miR-1246	GPR85	80
hsa-miR-1246	ESM1	80
hsa-miR-1246	ACE2	80
hsa-miR-1246	DLG1	80
hsa-miR-1246	SLC38A2	80
hsa-miR-1246	SHISA9	80
hsa-miR-1246	MIER3	80
hsa-miR-1246	RAB14	80
hsa-miR-1246	DDX3X	80
hsa-miR-1246	SCEL	80
hsa-miR-1246	ZCCHC14	80
hsa-miR-1246	SGO1	80
hsa-miR-1246	ZNF518B	79
hsa-miR-1246	PSD3	79
hsa-miR-1246	TTC14	79
hsa-miR-1246	DUSP9	79
hsa-miR-1246	GRIA1	79
hsa-miR-1246	DMRT2	79
hsa-miR-1246	TNKS2	79
hsa-miR-1246	NFE2L3	79
hsa-miR-1246	SYT16	79
hsa-miR-1246	ZSCAN31	79
hsa-miR-1246	ABI1	79
hsa-miR-1246	SYN2	78
hsa-miR-1246	SMIM10L1	78
hsa-miR-1246	CALB1	78
hsa-miR-1246	TMEM33	78
hsa-miR-1246	EML5	78
hsa-miR-1246	SLC28A3	78
hsa-miR-1246	SORL1	78
hsa-miR-1246	SLITRK4	78
hsa-miR-1246	ALDH7A1	78
hsa-miR-1246	GOLGA1	78
hsa-miR-1246	SLA	78
hsa-miR-1246	FGF14	77
hsa-miR-1246	PXK	77
hsa-miR-1246	ZNF267	77
hsa-miR-1246	HS3ST1	77
hsa-miR-1246	SDHC	77
hsa-miR-1246	BHLHE41	77
hsa-miR-1246	UGGT1	77
hsa-miR-1246	DENND2D	77
hsa-miR-1246	TSTD2	76
hsa-miR-1246	OSBPL6	76
hsa-miR-1246	SRPK2	76
hsa-miR-1246	PSMA5	76
hsa-miR-1246	IFIT5	76
hsa-miR-1246	CKS2	76
hsa-miR-1246	MAFK	76
hsa-miR-1246	NUP153	76
hsa-miR-1246	GAREM1	75
hsa-miR-1246	SGIP1	75
hsa-miR-1246	MIS18A	75
hsa-miR-1246	C1orf141	75
hsa-miR-1246	ZBTB1	75
hsa-miR-1246	PRPF18	75
hsa-miR-1246	C1orf52	75
hsa-miR-1246	TET2	75
hsa-miR-1246	TSPAN31	75
hsa-miR-1246	ZNF254	74
hsa-miR-1246	FAXC	74
hsa-miR-1246	STYX	74
hsa-miR-1246	MSR1	74
hsa-miR-1246	MPZ	74
hsa-miR-1246	CTNND2	74
hsa-miR-1246	MALT1	74
hsa-miR-1246	ZNF816	74
hsa-miR-1246	ZNF697	73
hsa-miR-1246	CFTR	73
hsa-miR-1246	BACH2	73
hsa-miR-1246	ZBTB21	73
hsa-miR-1246	IP6K1	73
hsa-miR-1246	SIX4	73
hsa-miR-1246	ARFIP1	73
hsa-miR-1246	PRRG4	73
hsa-miR-1246	KIAA0825	73
hsa-miR-1246	APH1B	73
hsa-miR-1246	PITPNC1	72
hsa-miR-1246	GLS2	72
hsa-miR-1246	THRB	72
hsa-miR-1246	DCX	72
hsa-miR-1246	ATXN7L3	72
hsa-miR-1246	ARHGAP29	72
hsa-miR-1246	KCNH8	72
hsa-miR-1246	UBE2G1	71
hsa-miR-1246	CLEC4C	71
hsa-miR-1246	MRPS18C	71
hsa-miR-1246	GPM6B	71
hsa-miR-1246	SKIL	71
hsa-miR-1246	TRIM17	71
hsa-miR-1246	FMNL3	71
hsa-miR-1246	ZNF28	71
hsa-miR-1246	ERBB4	71
hsa-miR-1246	SH3TC2	71
hsa-miR-1246	GSK3B	70
hsa-miR-1246	FERMT2	70
hsa-miR-1246	GYG2	70
hsa-miR-1246	ZNF845	70
hsa-miR-1246	PALM2-AKAP2	70
hsa-miR-1246	SLC16A7	70
hsa-miR-1246	AKAP2	70
hsa-miR-1246	TBC1D4	70
hsa-miR-193b-5p	TBC1D19	98
hsa-miR-193b-5p	CCDC173	96
hsa-miR-193b-5p	PCDH17	96
hsa-miR-193b-5p	DPH6	95
hsa-miR-193b-5p	FAP	94
hsa-miR-193b-5p	SYN1	93
hsa-miR-193b-5p	XYLB	93
hsa-miR-193b-5p	PI4KB	93
hsa-miR-193b-5p	FAM216B	92
hsa-miR-193b-5p	SLC22A6	92
hsa-miR-193b-5p	SLC17A8	92
hsa-miR-193b-5p	TNFRSF11B	92
hsa-miR-193b-5p	FBXL20	91
hsa-miR-193b-5p	LRRTM1	90
hsa-miR-193b-5p	LTN1	89
hsa-miR-193b-5p	DND1	89
hsa-miR-193b-5p	EPG5	89
hsa-miR-193b-5p	SBNO2	88
hsa-miR-193b-5p	SMAP1	88
hsa-miR-193b-5p	ZFP36L1	88
hsa-miR-193b-5p	GAL3ST1	87
hsa-miR-193b-5p	PLEKHH2	86
hsa-miR-193b-5p	YY1AP1	86
hsa-miR-193b-5p	EIF1AD	86
hsa-miR-193b-5p	NIP7	86
hsa-miR-193b-5p	AIF1L	86
hsa-miR-193b-5p	BRI3BP	86
hsa-miR-193b-5p	IGLL5	86
hsa-miR-193b-5p	CLIP3	86
hsa-miR-193b-5p	ARL8B	86
hsa-miR-193b-5p	TRAM2	86
hsa-miR-193b-5p	C5orf22	86
hsa-miR-193b-5p	SCN3B	86
hsa-miR-193b-5p	RORC	85
hsa-miR-193b-5p	GMPPA	85
hsa-miR-193b-5p	CRLF2	85
hsa-miR-193b-5p	MAML2	85
hsa-miR-193b-5p	DLX3	85
hsa-miR-193b-5p	SLC4A7	85
hsa-miR-193b-5p	ARL4C	85
hsa-miR-193b-5p	FCHSD1	84
hsa-miR-193b-5p	CFAP47	84
hsa-miR-193b-5p	TFAP4	84
hsa-miR-193b-5p	SLC14A1	83
hsa-miR-193b-5p	SEPHS2	83
hsa-miR-193b-5p	TENT2	83
hsa-miR-193b-5p	NFATC2	83
hsa-miR-193b-5p	GRIK5	83
hsa-miR-193b-5p	ZMAT4	83
hsa-miR-193b-5p	MKS1	83
hsa-miR-193b-5p	SLC25A53	82
hsa-miR-193b-5p	AK3	82
hsa-miR-193b-5p	PRAP1	82
hsa-miR-193b-5p	CAMK1D	82
hsa-miR-193b-5p	ZNF189	82
hsa-miR-193b-5p	UQCRB	81
hsa-miR-193b-5p	HNRNPAB	81
hsa-miR-193b-5p	TMEM87A	81
hsa-miR-193b-5p	GTF2A1	81
hsa-miR-193b-5p	PLS1	81
hsa-miR-193b-5p	DVL3	80
hsa-miR-193b-5p	TMEM214	80
hsa-miR-193b-5p	CAMTA1	80
hsa-miR-193b-5p	SPATA31D4	80
hsa-miR-193b-5p	ADAM22	79
hsa-miR-193b-5p	PIGF	79
hsa-miR-193b-5p	BMI1	79
hsa-miR-193b-5p	FAM81A	79
hsa-miR-193b-5p	IMPG1	79
hsa-miR-193b-5p	ACVR2A	79
hsa-miR-193b-5p	FSTL4	79
hsa-miR-193b-5p	TTPAL	79
hsa-miR-193b-5p	TEAD3	79
hsa-miR-193b-5p	COMMD3-BMI1	79
hsa-miR-193b-5p	F5	78
hsa-miR-193b-5p	HELZ	78
hsa-miR-193b-5p	NFKBID	78
hsa-miR-193b-5p	CASP3	78
hsa-miR-193b-5p	ABLIM2	78
hsa-miR-193b-5p	CENPM	78
hsa-miR-193b-5p	MEF2D	78
hsa-miR-193b-5p	CLN8	78
hsa-miR-193b-5p	WIPF2	77
hsa-miR-193b-5p	FAM122C	77
hsa-miR-193b-5p	PSMD13	77
hsa-miR-193b-5p	RASAL2	77
hsa-miR-193b-5p	SMG1	77
hsa-miR-193b-5p	EFNA5	77
hsa-miR-193b-5p	C1orf21	76
hsa-miR-193b-5p	ADAM10	76
hsa-miR-193b-5p	GINS4	76
hsa-miR-193b-5p	G2E3	76
hsa-miR-193b-5p	CYP26B1	76
hsa-miR-193b-5p	LDAH	76
hsa-miR-193b-5p	ARNT2	75
hsa-miR-193b-5p	PLXDC1	75
hsa-miR-193b-5p	FMO1	75
hsa-miR-193b-5p	HYDIN	75
hsa-miR-193b-5p	DMD	75
hsa-miR-193b-5p	SCYL3	74
hsa-miR-193b-5p	MICAL2	74
hsa-miR-193b-5p	ELOVL6	74
hsa-miR-193b-5p	MAP2K7	74
hsa-miR-193b-5p	VIPR2	74
hsa-miR-193b-5p	SHC4	73
hsa-miR-193b-5p	CACNA1C	73
hsa-miR-193b-5p	BMP2	73
hsa-miR-193b-5p	CHRNA1	73
hsa-miR-193b-5p	CIAO2A	73
hsa-miR-193b-5p	ZDHHC11	73
hsa-miR-193b-5p	LRP6	73
hsa-miR-193b-5p	AP5B1	72
hsa-miR-193b-5p	ADAMTS6	72
hsa-miR-193b-5p	AGMAT	72
hsa-miR-193b-5p	CHN1	72
hsa-miR-193b-5p	ALAS1	72
hsa-miR-193b-5p	MAPK3	72
hsa-miR-193b-5p	RORA	72
hsa-miR-193b-5p	XAF1	71
hsa-miR-193b-5p	UGT3A1	71
hsa-miR-193b-5p	ATP11C	71
hsa-miR-193b-5p	DDIT4L	71
hsa-miR-193b-5p	COL27A1	71
hsa-miR-193b-5p	ACPP	70
hsa-miR-193b-5p	G6PC	70
hsa-miR-193b-5p	MARF1	70
hsa-miR-193b-5p	RNF44	70
hsa-miR-193b-5p	KIF11	70
hsa-miR-193b-5p	ADGRF2	70
hsa-miR-193b-5p	NOL4	70
hsa-miR-193b-5p	RAB3C	70
hsa-miR-193b-5p	GLUL	70

## Sheet: TaregetScan7.1
mirbase21	matuAcc	targetGene	representativeTranscript	geneName	LinkToSitesInUTRs	cumulativeWeightedContext++Score	totalContext++Score	aggregatePCT
hsa-miR-193b-5p	MIMAT0004767	ARL8B	ENST00000419534.2	ADP-ribosylation factor-like 8B	http://www.targetscan.org/cgi-bin/targetscan/vert_71/view_gene.cgi?rs=ENST00000419534.2&taxid=9606&members=miR-193b-5p&showcnc=1&shownc=1&shownc_nc=1&showncf1=1&showncf2=1&subset=1	-1.12	-1.12	N/A
hsa-miR-193b-5p	MIMAT0004767	AL359091.2	ENST00000601297.1	CDNA: FLJ21673 fis, clone COL09042; HCG2036511; Uncharacterized protein	http://www.targetscan.org/cgi-bin/targetscan/vert_71/view_gene.cgi?rs=ENST00000601297.1&taxid=9606&members=miR-193b-5p&showcnc=1&shownc=1&shownc_nc=1&showncf1=1&showncf2=1&subset=1	-1.07	-1.07	N/A
hsa-miR-193b-5p	MIMAT0004767	ZNF791	ENST00000446165.1	zinc finger protein 791	http://www.targetscan.org/cgi-bin/targetscan/vert_71/view_gene.cgi?rs=ENST00000446165.1&taxid=9606&members=miR-193b-5p&showcnc=1&shownc=1&shownc_nc=1&showncf1=1&showncf2=1&subset=1	-1.01	-1.07	N/A
hsa-miR-193b-5p	MIMAT0004767	SLC14A1	ENST00000321925.4	solute carrier family 14 (urea transporter), member 1	http://www.targetscan.org/cgi-bin/targetscan/vert_71/view_gene.cgi?rs=ENST00000321925.4&taxid=9606&members=miR-193b-5p&showcnc=1&shownc=1&shownc_nc=1&showncf1=1&showncf2=1&subset=1	-0.98	-0.99	N/A
hsa-miR-193b-5p	MIMAT0004767	KIAA1024L	ENST00000564719.1	KIAA1024-like	http://www.targetscan.org/cgi-bin/targetscan/vert_71/view_gene.cgi?rs=ENST00000564719.1&taxid=9606&members=miR-193b-5p&showcnc=1&shownc=1&shownc_nc=1&showncf1=1&showncf2=1&subset=1	-0.97	-0.97	N/A
hsa-miR-193b-5p	MIMAT0004767	C15orf40	ENST00000304177.5	chromosome 15 open reading frame 40	http://www.targetscan.org/cgi-bin/targetscan/vert_71/view_gene.cgi?rs=ENST00000304177.5&taxid=9606&members=miR-193b-5p&showcnc=1&shownc=1&shownc_nc=1&showncf1=1&showncf2=1&subset=1	-0.96	-1.69	N/A
hsa-miR-193b-5p	MIMAT0004767	AC093802.1	ENST00000407524.1	Uncharacterized protein	http://www.targetscan.org/cgi-bin/targetscan/vert_71/view_gene.cgi?rs=ENST00000407524.1&taxid=9606&members=miR-193b-5p&showcnc=1&shownc=1&shownc_nc=1&showncf1=1&showncf2=1&subset=1	-0.9	-0.9	N/A
hsa-miR-193b-5p	MIMAT0004767	TSHZ2	ENST00000371497.5	teashirt zinc finger homeobox 2	http://www.targetscan.org/cgi-bin/targetscan/vert_71/view_gene.cgi?rs=ENST00000371497.5&taxid=9606&members=miR-193b-5p&showcnc=1&shownc=1&shownc_nc=1&showncf1=1&showncf2=1&subset=1	-0.83	-0.84	N/A
hsa-miR-193b-5p	MIMAT0004767	YY1AP1	ENST00000311573.5	YY1 associated protein 1	http://www.targetscan.org/cgi-bin/targetscan/vert_71/view_gene.cgi?rs=ENST00000311573.5&taxid=9606&members=miR-193b-5p&showcnc=1&shownc=1&shownc_nc=1&showncf1=1&showncf2=1&subset=1	-0.83	-0.83	N/A
hsa-miR-193b-5p	MIMAT0004767	PLEKHS1	ENST00000354462.3	pleckstrin homology domain containing, family S member 1	http://www.targetscan.org/cgi-bin/targetscan/vert_71/view_gene.cgi?rs=ENST00000354462.3&taxid=9606&members=miR-193b-5p&showcnc=1&shownc=1&shownc_nc=1&showncf1=1&showncf2=1&subset=1	-0.82	-0.82	N/A
hsa-miR-193b-5p	MIMAT0004767	GINS4	ENST00000523277.2	GINS complex subunit 4 (Sld5 homolog)	http://www.targetscan.org/cgi-bin/targetscan/vert_71/view_gene.cgi?rs=ENST00000523277.2&taxid=9606&members=miR-193b-5p&showcnc=1&shownc=1&shownc_nc=1&showncf1=1&showncf2=1&subset=1	-0.82	-0.82	N/A
hsa-miR-193b-5p	MIMAT0004767	ZNF140	ENST00000440550.2	zinc finger protein 140	http://www.targetscan.org/cgi-bin/targetscan/vert_71/view_gene.cgi?rs=ENST00000440550.2&taxid=9606&members=miR-193b-5p&showcnc=1&shownc=1&shownc_nc=1&showncf1=1&showncf2=1&subset=1	-0.81	-0.9	N/A
hsa-miR-193b-5p	MIMAT0004767	UBE2C	ENST00000243893.6	ubiquitin-conjugating enzyme E2C	http://www.targetscan.org/cgi-bin/targetscan/vert_71/view_gene.cgi?rs=ENST00000243893.6&taxid=9606&members=miR-193b-5p&showcnc=1&shownc=1&shownc_nc=1&showncf1=1&showncf2=1&subset=1	-0.8	-0.8	N/A
hsa-miR-193b-5p	MIMAT0004767	CATSPER1	ENST00000312106.5	cation channel, sperm associated 1	http://www.targetscan.org/cgi-bin/targetscan/vert_71/view_gene.cgi?rs=ENST00000312106.5&taxid=9606&members=miR-193b-5p&showcnc=1&shownc=1&shownc_nc=1&showncf1=1&showncf2=1&subset=1	-0.8	-0.8	N/A
hsa-miR-193b-5p	MIMAT0004767	XAF1	ENST00000361842.3	XIAP associated factor 1	http://www.targetscan.org/cgi-bin/targetscan/vert_71/view_gene.cgi?rs=ENST00000361842.3&taxid=9606&members=miR-193b-5p&showcnc=1&shownc=1&shownc_nc=1&showncf1=1&showncf2=1&subset=1	-0.8	-0.8	N/A
hsa-miR-193b-5p	MIMAT0004767	PRAP1	ENST00000433452.2	proline-rich acidic protein 1	http://www.targetscan.org/cgi-bin/targetscan/vert_71/view_gene.cgi?rs=ENST00000433452.2&taxid=9606&members=miR-193b-5p&showcnc=1&shownc=1&shownc_nc=1&showncf1=1&showncf2=1&subset=1	-0.76	-1.01	N/A
hsa-miR-193b-5p	MIMAT0004767	PGLYRP1	ENST00000008938.4	peptidoglycan recognition protein 1	http://www.targetscan.org/cgi-bin/targetscan/vert_71/view_gene.cgi?rs=ENST00000008938.4&taxid=9606&members=miR-193b-5p&showcnc=1&shownc=1&shownc_nc=1&showncf1=1&showncf2=1&subset=1	-0.76	-0.76	N/A
hsa-miR-193b-5p	MIMAT0004767	CTD-2616J11.4	ENST00000574814.1	uncharacterized protein LOC147646	http://www.targetscan.org/cgi-bin/targetscan/vert_71/view_gene.cgi?rs=ENST00000574814.1&taxid=9606&members=miR-193b-5p&showcnc=1&shownc=1&shownc_nc=1&showncf1=1&showncf2=1&subset=1	-0.73	-0.73	N/A
hsa-miR-193b-5p	MIMAT0004767	FAM96A	ENST00000557835.1	family with sequence similarity 96, member A	http://www.targetscan.org/cgi-bin/targetscan/vert_71/view_gene.cgi?rs=ENST00000557835.1&taxid=9606&members=miR-193b-5p&showcnc=1&shownc=1&shownc_nc=1&showncf1=1&showncf2=1&subset=1	-0.72	-0.73	N/A
hsa-miR-193b-5p	MIMAT0004767	MRPL49	ENST00000279242.2	mitochondrial ribosomal protein L49	http://www.targetscan.org/cgi-bin/targetscan/vert_71/view_gene.cgi?rs=ENST00000279242.2&taxid=9606&members=miR-193b-5p&showcnc=1&shownc=1&shownc_nc=1&showncf1=1&showncf2=1&subset=1	-0.71	-0.71	N/A
hsa-miR-193b-5p	MIMAT0004767	RPP14	ENST00000528153.1	Hydroxyacyl-thioester dehydratase type 2, mitochondrial	http://www.targetscan.org/cgi-bin/targetscan/vert_71/view_gene.cgi?rs=ENST00000528153.1&taxid=9606&members=miR-193b-5p&showcnc=1&shownc=1&shownc_nc=1&showncf1=1&showncf2=1&subset=1	-0.7	-0.94	N/A
hsa-miR-193b-5p	MIMAT0004767	SCIMP	ENST00000574081.1	SLP adaptor and CSK interacting membrane protein	http://www.targetscan.org/cgi-bin/targetscan/vert_71/view_gene.cgi?rs=ENST00000574081.1&taxid=9606&members=miR-193b-5p&showcnc=1&shownc=1&shownc_nc=1&showncf1=1&showncf2=1&subset=1	-0.69	-0.99	N/A
hsa-miR-193b-5p	MIMAT0004767	DDIT4L	ENST00000273990.2	DNA-damage-inducible transcript 4-like	http://www.targetscan.org/cgi-bin/targetscan/vert_71/view_gene.cgi?rs=ENST00000273990.2&taxid=9606&members=miR-193b-5p&showcnc=1&shownc=1&shownc_nc=1&showncf1=1&showncf2=1&subset=1	-0.69	-0.69	N/A
hsa-miR-193b-5p	MIMAT0004767	ZNF511	ENST00000368554.4	zinc finger protein 511	http://www.targetscan.org/cgi-bin/targetscan/vert_71/view_gene.cgi?rs=ENST00000368554.4&taxid=9606&members=miR-193b-5p&showcnc=1&shownc=1&shownc_nc=1&showncf1=1&showncf2=1&subset=1	-0.68	-0.92	N/A
hsa-miR-193b-5p	MIMAT0004767	LCE3D	ENST00000368787.3	late cornified envelope 3D	http://www.targetscan.org/cgi-bin/targetscan/vert_71/view_gene.cgi?rs=ENST00000368787.3&taxid=9606&members=miR-193b-5p&showcnc=1&shownc=1&shownc_nc=1&showncf1=1&showncf2=1&subset=1	-0.67	-0.67	N/A
hsa-miR-193b-5p	MIMAT0004767	CSAG1	ENST00000370291.2	chondrosarcoma associated gene 1	http://www.targetscan.org/cgi-bin/targetscan/vert_71/view_gene.cgi?rs=ENST00000370291.2&taxid=9606&members=miR-193b-5p&showcnc=1&shownc=1&shownc_nc=1&showncf1=1&showncf2=1&subset=1	-0.65	-0.65	N/A
hsa-miR-193b-5p	MIMAT0004767	AL391421.1	ENST00000372387.1	Uncharacterized protein; cDNA FLJ43696 fis, clone TBAES2007964	http://www.targetscan.org/cgi-bin/targetscan/vert_71/view_gene.cgi?rs=ENST00000372387.1&taxid=9606&members=miR-193b-5p&showcnc=1&shownc=1&shownc_nc=1&showncf1=1&showncf2=1&subset=1	-0.64	-0.64	N/A
hsa-miR-193b-5p	MIMAT0004767	RRP36	ENST00000244496.5	ribosomal RNA processing 36 homolog (S. cerevisiae)	http://www.targetscan.org/cgi-bin/targetscan/vert_71/view_gene.cgi?rs=ENST00000244496.5&taxid=9606&members=miR-193b-5p&showcnc=1&shownc=1&shownc_nc=1&showncf1=1&showncf2=1&subset=1	-0.64	-0.78	N/A
hsa-miR-193b-5p	MIMAT0004767	CCDC12	ENST00000425441.1	coiled-coil domain containing 12	http://www.targetscan.org/cgi-bin/targetscan/vert_71/view_gene.cgi?rs=ENST00000425441.1&taxid=9606&members=miR-193b-5p&showcnc=1&shownc=1&shownc_nc=1&showncf1=1&showncf2=1&subset=1	-0.64	-0.64	N/A
hsa-miR-193b-5p	MIMAT0004767	ZNF506	ENST00000545006.1	zinc finger protein 506	http://www.targetscan.org/cgi-bin/targetscan/vert_71/view_gene.cgi?rs=ENST00000545006.1&taxid=9606&members=miR-193b-5p&showcnc=1&shownc=1&shownc_nc=1&showncf1=1&showncf2=1&subset=1	-0.64	-0.64	N/A
hsa-miR-193b-5p	MIMAT0004767	KRTAP2-1	ENST00000391419.3	keratin associated protein 2-1	http://www.targetscan.org/cgi-bin/targetscan/vert_71/view_gene.cgi?rs=ENST00000391419.3&taxid=9606&members=miR-193b-5p&showcnc=1&shownc=1&shownc_nc=1&showncf1=1&showncf2=1&subset=1	-0.63	-0.63	N/A
hsa-miR-193b-5p	MIMAT0004767	ZFP36L1	ENST00000555997.1	ZFP36 ring finger protein-like 1	http://www.targetscan.org/cgi-bin/targetscan/vert_71/view_gene.cgi?rs=ENST00000555997.1&taxid=9606&members=miR-193b-5p&showcnc=1&shownc=1&shownc_nc=1&showncf1=1&showncf2=1&subset=1	-0.63	-0.73	N/A
hsa-miR-193b-5p	MIMAT0004767	DLX1	ENST00000341900.6	distal-less homeobox 1	http://www.targetscan.org/cgi-bin/targetscan/vert_71/view_gene.cgi?rs=ENST00000341900.6&taxid=9606&members=miR-193b-5p&showcnc=1&shownc=1&shownc_nc=1&showncf1=1&showncf2=1&subset=1	-0.63	-0.63	N/A
hsa-miR-193b-5p	MIMAT0004767	SLC22A6	ENST00000360421.4	solute carrier family 22 (organic anion transporter), member 6	http://www.targetscan.org/cgi-bin/targetscan/vert_71/view_gene.cgi?rs=ENST00000360421.4&taxid=9606&members=miR-193b-5p&showcnc=1&shownc=1&shownc_nc=1&showncf1=1&showncf2=1&subset=1	-0.63	-0.63	N/A
hsa-miR-193b-5p	MIMAT0004767	NKAIN4	ENST00000370316.3	Na+/K+ transporting ATPase interacting 4	http://www.targetscan.org/cgi-bin/targetscan/vert_71/view_gene.cgi?rs=ENST00000370316.3&taxid=9606&members=miR-193b-5p&showcnc=1&shownc=1&shownc_nc=1&showncf1=1&showncf2=1&subset=1	-0.62	-0.62	N/A
hsa-miR-193b-5p	MIMAT0004767	AP006621.5	ENST00000530083.1	Protein LOC100506518	http://www.targetscan.org/cgi-bin/targetscan/vert_71/view_gene.cgi?rs=ENST00000530083.1&taxid=9606&members=miR-193b-5p&showcnc=1&shownc=1&shownc_nc=1&showncf1=1&showncf2=1&subset=1	-0.62	-0.83	N/A
hsa-miR-193b-5p	MIMAT0004767	TMEM107	ENST00000532998.1	transmembrane protein 107	http://www.targetscan.org/cgi-bin/targetscan/vert_71/view_gene.cgi?rs=ENST00000532998.1&taxid=9606&members=miR-193b-5p&showcnc=1&shownc=1&shownc_nc=1&showncf1=1&showncf2=1&subset=1	-0.62	-0.63	N/A
hsa-miR-193b-5p	MIMAT0004767	POU2F2	ENST00000342301.4	POU class 2 homeobox 2	http://www.targetscan.org/cgi-bin/targetscan/vert_71/view_gene.cgi?rs=ENST00000342301.4&taxid=9606&members=miR-193b-5p&showcnc=1&shownc=1&shownc_nc=1&showncf1=1&showncf2=1&subset=1	-0.61	-0.62	N/A
hsa-miR-193b-5p	MIMAT0004767	PI4KB	ENST00000368874.4	phosphatidylinositol 4-kinase, catalytic, beta	http://www.targetscan.org/cgi-bin/targetscan/vert_71/view_gene.cgi?rs=ENST00000368874.4&taxid=9606&members=miR-193b-5p&showcnc=1&shownc=1&shownc_nc=1&showncf1=1&showncf2=1&subset=1	-0.61	-0.61	N/A
hsa-miR-193b-5p	MIMAT0004767	SYN1	ENST00000340666.4	synapsin I	http://www.targetscan.org/cgi-bin/targetscan/vert_71/view_gene.cgi?rs=ENST00000340666.4&taxid=9606&members=miR-193b-5p&showcnc=1&shownc=1&shownc_nc=1&showncf1=1&showncf2=1&subset=1	-0.61	-0.61	N/A
hsa-miR-193b-5p	MIMAT0004767	ZDHHC11	ENST00000424784.2	zinc finger, DHHC-type containing 11	http://www.targetscan.org/cgi-bin/targetscan/vert_71/view_gene.cgi?rs=ENST00000424784.2&taxid=9606&members=miR-193b-5p&showcnc=1&shownc=1&shownc_nc=1&showncf1=1&showncf2=1&subset=1	-0.61	-0.61	N/A
hsa-miR-193b-5p	MIMAT0004767	HOXC9	ENST00000303450.4	homeobox C9	http://www.targetscan.org/cgi-bin/targetscan/vert_71/view_gene.cgi?rs=ENST00000303450.4&taxid=9606&members=miR-193b-5p&showcnc=1&shownc=1&shownc_nc=1&showncf1=1&showncf2=1&subset=1	-0.61	-0.61	N/A
hsa-miR-193b-5p	MIMAT0004767	RAB7A	ENST00000265062.3	RAB7A, member RAS oncogene family	http://www.targetscan.org/cgi-bin/targetscan/vert_71/view_gene.cgi?rs=ENST00000265062.3&taxid=9606&members=miR-193b-5p&showcnc=1&shownc=1&shownc_nc=1&showncf1=1&showncf2=1&subset=1	-0.6	-0.6	N/A
hsa-miR-193b-5p	MIMAT0004767	CCL5	ENST00000293272.3	chemokine (C-C motif) ligand 5	http://www.targetscan.org/cgi-bin/targetscan/vert_71/view_gene.cgi?rs=ENST00000293272.3&taxid=9606&members=miR-193b-5p&showcnc=1&shownc=1&shownc_nc=1&showncf1=1&showncf2=1&subset=1	-0.59	-0.59	N/A
hsa-miR-193b-5p	MIMAT0004767	IGLL5	ENST00000532223.2	immunoglobulin lambda-like polypeptide 5	http://www.targetscan.org/cgi-bin/targetscan/vert_71/view_gene.cgi?rs=ENST00000532223.2&taxid=9606&members=miR-193b-5p&showcnc=1&shownc=1&shownc_nc=1&showncf1=1&showncf2=1&subset=1	-0.59	-0.59	N/A
hsa-miR-193b-5p	MIMAT0004767	CPNE6	ENST00000397016.2	copine VI (neuronal)	http://www.targetscan.org/cgi-bin/targetscan/vert_71/view_gene.cgi?rs=ENST00000397016.2&taxid=9606&members=miR-193b-5p&showcnc=1&shownc=1&shownc_nc=1&showncf1=1&showncf2=1&subset=1	-0.59	-0.59	N/A
hsa-miR-193b-5p	MIMAT0004767	AL590483.1	ENST00000598000.1	Uncharacterized protein; cDNA FLJ42623 fis, clone BRACE3015894	http://www.targetscan.org/cgi-bin/targetscan/vert_71/view_gene.cgi?rs=ENST00000598000.1&taxid=9606&members=miR-193b-5p&showcnc=1&shownc=1&shownc_nc=1&showncf1=1&showncf2=1&subset=1	-0.58	-0.58	N/A
hsa-miR-193b-5p	MIMAT0004767	BLOC1S1	ENST00000549147.1	biogenesis of lysosomal organelles complex-1, subunit 1	http://www.targetscan.org/cgi-bin/targetscan/vert_71/view_gene.cgi?rs=ENST00000549147.1&taxid=9606&members=miR-193b-5p&showcnc=1&shownc=1&shownc_nc=1&showncf1=1&showncf2=1&subset=1	-0.58	-0.58	N/A
hsa-miR-193b-5p	MIMAT0004767	FAM167B	ENST00000373582.3	family with sequence similarity 167, member B	http://www.targetscan.org/cgi-bin/targetscan/vert_71/view_gene.cgi?rs=ENST00000373582.3&taxid=9606&members=miR-193b-5p&showcnc=1&shownc=1&shownc_nc=1&showncf1=1&showncf2=1&subset=1	-0.58	-0.58	N/A
hsa-miR-193b-5p	MIMAT0004767	AC021860.1	ENST00000436901.1	Uncharacterized protein	http://www.targetscan.org/cgi-bin/targetscan/vert_71/view_gene.cgi?rs=ENST00000436901.1&taxid=9606&members=miR-193b-5p&showcnc=1&shownc=1&shownc_nc=1&showncf1=1&showncf2=1&subset=1	-0.58	-0.58	N/A
hsa-miR-193b-5p	MIMAT0004767	DKFZP434E1119	ENST00000598970.1		http://www.targetscan.org/cgi-bin/targetscan/vert_71/view_gene.cgi?rs=ENST00000598970.1&taxid=9606&members=miR-193b-5p&showcnc=1&shownc=1&shownc_nc=1&showncf1=1&showncf2=1&subset=1	-0.57	-0.57	N/A
hsa-miR-193b-5p	MIMAT0004767	DLX3	ENST00000434704.2	distal-less homeobox 3	http://www.targetscan.org/cgi-bin/targetscan/vert_71/view_gene.cgi?rs=ENST00000434704.2&taxid=9606&members=miR-193b-5p&showcnc=1&shownc=1&shownc_nc=1&showncf1=1&showncf2=1&subset=1	-0.57	-0.57	N/A
hsa-miR-193b-5p	MIMAT0004767	NFKBID	ENST00000396901.1	nuclear factor of kappa light polypeptide gene enhancer in B-cells inhibitor, delta	http://www.targetscan.org/cgi-bin/targetscan/vert_71/view_gene.cgi?rs=ENST00000396901.1&taxid=9606&members=miR-193b-5p&showcnc=1&shownc=1&shownc_nc=1&showncf1=1&showncf2=1&subset=1	-0.57	-0.57	N/A
hsa-miR-193b-5p	MIMAT0004767	PROKR2	ENST00000546004.1	prokineticin receptor 2	http://www.targetscan.org/cgi-bin/targetscan/vert_71/view_gene.cgi?rs=ENST00000546004.1&taxid=9606&members=miR-193b-5p&showcnc=1&shownc=1&shownc_nc=1&showncf1=1&showncf2=1&subset=1	-0.56	-0.56	N/A
hsa-miR-193b-5p	MIMAT0004767	BMP2	ENST00000378827.4	bone morphogenetic protein 2	http://www.targetscan.org/cgi-bin/targetscan/vert_71/view_gene.cgi?rs=ENST00000378827.4&taxid=9606&members=miR-193b-5p&showcnc=1&shownc=1&shownc_nc=1&showncf1=1&showncf2=1&subset=1	-0.56	-0.56	N/A
hsa-miR-193b-5p	MIMAT0004767	TMEM14B	ENST00000379542.5	transmembrane protein 14B	http://www.targetscan.org/cgi-bin/targetscan/vert_71/view_gene.cgi?rs=ENST00000379542.5&taxid=9606&members=miR-193b-5p&showcnc=1&shownc=1&shownc_nc=1&showncf1=1&showncf2=1&subset=1	-0.56	-0.56	N/A
hsa-miR-193b-5p	MIMAT0004767	HSPB6	ENST00000592984.1	heat shock protein, alpha-crystallin-related, B6	http://www.targetscan.org/cgi-bin/targetscan/vert_71/view_gene.cgi?rs=ENST00000592984.1&taxid=9606&members=miR-193b-5p&showcnc=1&shownc=1&shownc_nc=1&showncf1=1&showncf2=1&subset=1	-0.56	-0.56	N/A
hsa-miR-193b-5p	MIMAT0004767	ALDH1B1	ENST00000377698.3	aldehyde dehydrogenase 1 family, member B1	http://www.targetscan.org/cgi-bin/targetscan/vert_71/view_gene.cgi?rs=ENST00000377698.3&taxid=9606&members=miR-193b-5p&showcnc=1&shownc=1&shownc_nc=1&showncf1=1&showncf2=1&subset=1	-0.56	-0.56	N/A
hsa-miR-193b-5p	MIMAT0004767	UNCX	ENST00000316333.8	UNC homeobox	http://www.targetscan.org/cgi-bin/targetscan/vert_71/view_gene.cgi?rs=ENST00000316333.8&taxid=9606&members=miR-193b-5p&showcnc=1&shownc=1&shownc_nc=1&showncf1=1&showncf2=1&subset=1	-0.55	-0.55	N/A
hsa-miR-193b-5p	MIMAT0004767	C10orf12	ENST00000286067.2	chromosome 10 open reading frame 12	http://www.targetscan.org/cgi-bin/targetscan/vert_71/view_gene.cgi?rs=ENST00000286067.2&taxid=9606&members=miR-193b-5p&showcnc=1&shownc=1&shownc_nc=1&showncf1=1&showncf2=1&subset=1	-0.55	-0.6	N/A
hsa-miR-193b-5p	MIMAT0004767	C1orf210	ENST00000523677.1	chromosome 1 open reading frame 210	http://www.targetscan.org/cgi-bin/targetscan/vert_71/view_gene.cgi?rs=ENST00000523677.1&taxid=9606&members=miR-193b-5p&showcnc=1&shownc=1&shownc_nc=1&showncf1=1&showncf2=1&subset=1	-0.55	-0.55	N/A
hsa-miR-193b-5p	MIMAT0004767	SPINK5	ENST00000359874.3	serine peptidase inhibitor, Kazal type 5	http://www.targetscan.org/cgi-bin/targetscan/vert_71/view_gene.cgi?rs=ENST00000359874.3&taxid=9606&members=miR-193b-5p&showcnc=1&shownc=1&shownc_nc=1&showncf1=1&showncf2=1&subset=1	-0.55	-0.55	N/A
hsa-miR-193b-5p	MIMAT0004767	GLTP	ENST00000318348.4	glycolipid transfer protein	http://www.targetscan.org/cgi-bin/targetscan/vert_71/view_gene.cgi?rs=ENST00000318348.4&taxid=9606&members=miR-193b-5p&showcnc=1&shownc=1&shownc_nc=1&showncf1=1&showncf2=1&subset=1	-0.54	-0.54	N/A
hsa-miR-193b-5p	MIMAT0004767	FAM216B	ENST00000537894.1	family with sequence similarity 216, member B	http://www.targetscan.org/cgi-bin/targetscan/vert_71/view_gene.cgi?rs=ENST00000537894.1&taxid=9606&members=miR-193b-5p&showcnc=1&shownc=1&shownc_nc=1&showncf1=1&showncf2=1&subset=1	-0.54	-0.54	N/A
hsa-miR-193b-5p	MIMAT0004767	GRIK5	ENST00000262895.3	glutamate receptor, ionotropic, kainate 5	http://www.targetscan.org/cgi-bin/targetscan/vert_71/view_gene.cgi?rs=ENST00000262895.3&taxid=9606&members=miR-193b-5p&showcnc=1&shownc=1&shownc_nc=1&showncf1=1&showncf2=1&subset=1	-0.54	-0.54	N/A
hsa-miR-193b-5p	MIMAT0004767	GIPC3	ENST00000322315.5	GIPC PDZ domain containing family, member 3	http://www.targetscan.org/cgi-bin/targetscan/vert_71/view_gene.cgi?rs=ENST00000322315.5&taxid=9606&members=miR-193b-5p&showcnc=1&shownc=1&shownc_nc=1&showncf1=1&showncf2=1&subset=1	-0.54	-0.54	N/A
hsa-miR-193b-5p	MIMAT0004767	RTBDN	ENST00000589272.1	retbindin	http://www.targetscan.org/cgi-bin/targetscan/vert_71/view_gene.cgi?rs=ENST00000589272.1&taxid=9606&members=miR-193b-5p&showcnc=1&shownc=1&shownc_nc=1&showncf1=1&showncf2=1&subset=1	-0.54	-0.54	N/A
hsa-miR-193b-5p	MIMAT0004767	VPS33A	ENST00000267199.4	vacuolar protein sorting 33 homolog A (S. cerevisiae)	http://www.targetscan.org/cgi-bin/targetscan/vert_71/view_gene.cgi?rs=ENST00000267199.4&taxid=9606&members=miR-193b-5p&showcnc=1&shownc=1&shownc_nc=1&showncf1=1&showncf2=1&subset=1	-0.54	-0.54	N/A
hsa-miR-193b-5p	MIMAT0004767	C5orf22	ENST00000325366.9	chromosome 5 open reading frame 22	http://www.targetscan.org/cgi-bin/targetscan/vert_71/view_gene.cgi?rs=ENST00000325366.9&taxid=9606&members=miR-193b-5p&showcnc=1&shownc=1&shownc_nc=1&showncf1=1&showncf2=1&subset=1	-0.53	-0.58	N/A
hsa-miR-193b-5p	MIMAT0004767	IDNK	ENST00000405990.3	idnK, gluconokinase homolog (E. coli)	http://www.targetscan.org/cgi-bin/targetscan/vert_71/view_gene.cgi?rs=ENST00000405990.3&taxid=9606&members=miR-193b-5p&showcnc=1&shownc=1&shownc_nc=1&showncf1=1&showncf2=1&subset=1	-0.53	-0.56	N/A
hsa-miR-193b-5p	MIMAT0004767	IMPG1	ENST00000369963.3	interphotoreceptor matrix proteoglycan 1	http://www.targetscan.org/cgi-bin/targetscan/vert_71/view_gene.cgi?rs=ENST00000369963.3&taxid=9606&members=miR-193b-5p&showcnc=1&shownc=1&shownc_nc=1&showncf1=1&showncf2=1&subset=1	-0.53	-0.54	N/A
hsa-miR-193b-5p	MIMAT0004767	FAM174B	ENST00000327355.5	family with sequence similarity 174, member B	http://www.targetscan.org/cgi-bin/targetscan/vert_71/view_gene.cgi?rs=ENST00000327355.5&taxid=9606&members=miR-193b-5p&showcnc=1&shownc=1&shownc_nc=1&showncf1=1&showncf2=1&subset=1	-0.53	-0.53	N/A
hsa-miR-193b-5p	MIMAT0004767	CLN3	ENST00000535392.1	ceroid-lipofuscinosis, neuronal 3	http://www.targetscan.org/cgi-bin/targetscan/vert_71/view_gene.cgi?rs=ENST00000535392.1&taxid=9606&members=miR-193b-5p&showcnc=1&shownc=1&shownc_nc=1&showncf1=1&showncf2=1&subset=1	-0.53	-0.53	N/A
hsa-miR-193b-5p	MIMAT0004767	NIP7	ENST00000254940.5	NIP7, nucleolar pre-rRNA processing protein	http://www.targetscan.org/cgi-bin/targetscan/vert_71/view_gene.cgi?rs=ENST00000254940.5&taxid=9606&members=miR-193b-5p&showcnc=1&shownc=1&shownc_nc=1&showncf1=1&showncf2=1&subset=1	-0.53	-0.65	N/A
hsa-miR-193b-5p	MIMAT0004767	NMNAT1	ENST00000377205.1	nicotinamide nucleotide adenylyltransferase 1	http://www.targetscan.org/cgi-bin/targetscan/vert_71/view_gene.cgi?rs=ENST00000377205.1&taxid=9606&members=miR-193b-5p&showcnc=1&shownc=1&shownc_nc=1&showncf1=1&showncf2=1&subset=1	-0.53	-0.53	N/A
hsa-miR-193b-5p	MIMAT0004767	CHTF8	ENST00000448552.2	CTF8, chromosome transmission fidelity factor 8 homolog (S. cerevisiae)	http://www.targetscan.org/cgi-bin/targetscan/vert_71/view_gene.cgi?rs=ENST00000448552.2&taxid=9606&members=miR-193b-5p&showcnc=1&shownc=1&shownc_nc=1&showncf1=1&showncf2=1&subset=1	-0.53	-0.53	N/A
hsa-miR-193b-5p	MIMAT0004767	OR14I1	ENST00000342623.3	olfactory receptor, family 14, subfamily I, member 1	http://www.targetscan.org/cgi-bin/targetscan/vert_71/view_gene.cgi?rs=ENST00000342623.3&taxid=9606&members=miR-193b-5p&showcnc=1&shownc=1&shownc_nc=1&showncf1=1&showncf2=1&subset=1	-0.53	-0.53	N/A
hsa-miR-193b-5p	MIMAT0004767	C1orf158	ENST00000288048.5	chromosome 1 open reading frame 158	http://www.targetscan.org/cgi-bin/targetscan/vert_71/view_gene.cgi?rs=ENST00000288048.5&taxid=9606&members=miR-193b-5p&showcnc=1&shownc=1&shownc_nc=1&showncf1=1&showncf2=1&subset=1	-0.52	-0.52	N/A
hsa-miR-193b-5p	MIMAT0004767	CACNB4	ENST00000539935.1	calcium channel, voltage-dependent, beta 4 subunit	http://www.targetscan.org/cgi-bin/targetscan/vert_71/view_gene.cgi?rs=ENST00000539935.1&taxid=9606&members=miR-193b-5p&showcnc=1&shownc=1&shownc_nc=1&showncf1=1&showncf2=1&subset=1	-0.52	-0.52	N/A
hsa-miR-193b-5p	MIMAT0004767	ZNF788	ENST00000430298.2	zinc finger family member 788	http://www.targetscan.org/cgi-bin/targetscan/vert_71/view_gene.cgi?rs=ENST00000430298.2&taxid=9606&members=miR-193b-5p&showcnc=1&shownc=1&shownc_nc=1&showncf1=1&showncf2=1&subset=1	-0.52	-0.52	N/A
hsa-miR-193b-5p	MIMAT0004767	FOXC1	ENST00000380874.2	forkhead box C1	http://www.targetscan.org/cgi-bin/targetscan/vert_71/view_gene.cgi?rs=ENST00000380874.2&taxid=9606&members=miR-193b-5p&showcnc=1&shownc=1&shownc_nc=1&showncf1=1&showncf2=1&subset=1	-0.52	-0.52	N/A
hsa-miR-193b-5p	MIMAT0004767	BEAN1	ENST00000299694.8	brain expressed, associated with NEDD4, 1	http://www.targetscan.org/cgi-bin/targetscan/vert_71/view_gene.cgi?rs=ENST00000299694.8&taxid=9606&members=miR-193b-5p&showcnc=1&shownc=1&shownc_nc=1&showncf1=1&showncf2=1&subset=1	-0.52	-0.52	N/A
hsa-miR-193b-5p	MIMAT0004767	RPP14	ENST00000445193.3	ribonuclease P/MRP 14kDa subunit	http://www.targetscan.org/cgi-bin/targetscan/vert_71/view_gene.cgi?rs=ENST00000445193.3&taxid=9606&members=miR-193b-5p&showcnc=1&shownc=1&shownc_nc=1&showncf1=1&showncf2=1&subset=1	-0.52	-0.9	N/A
hsa-miR-193b-5p	MIMAT0004767	LRRTM1	ENST00000295057.3	leucine rich repeat transmembrane neuronal 1	http://www.targetscan.org/cgi-bin/targetscan/vert_71/view_gene.cgi?rs=ENST00000295057.3&taxid=9606&members=miR-193b-5p&showcnc=1&shownc=1&shownc_nc=1&showncf1=1&showncf2=1&subset=1	-0.52	-0.52	N/A
hsa-miR-193b-5p	MIMAT0004767	TNFRSF11B	ENST00000297350.4	tumor necrosis factor receptor superfamily, member 11b	http://www.targetscan.org/cgi-bin/targetscan/vert_71/view_gene.cgi?rs=ENST00000297350.4&taxid=9606&members=miR-193b-5p&showcnc=1&shownc=1&shownc_nc=1&showncf1=1&showncf2=1&subset=1	-0.52	-0.52	N/A
hsa-miR-193b-5p	MIMAT0004767	EFCAB4A	ENST00000450448.1	EF-hand calcium binding domain 4A	http://www.targetscan.org/cgi-bin/targetscan/vert_71/view_gene.cgi?rs=ENST00000450448.1&taxid=9606&members=miR-193b-5p&showcnc=1&shownc=1&shownc_nc=1&showncf1=1&showncf2=1&subset=1	-0.52	-0.52	N/A
hsa-miR-193b-5p	MIMAT0004767	CXorf21	ENST00000378962.3	chromosome X open reading frame 21	http://www.targetscan.org/cgi-bin/targetscan/vert_71/view_gene.cgi?rs=ENST00000378962.3&taxid=9606&members=miR-193b-5p&showcnc=1&shownc=1&shownc_nc=1&showncf1=1&showncf2=1&subset=1	-0.51	-0.71	N/A
hsa-miR-193b-5p	MIMAT0004767	AC000003.2	ENST00000581040.1	CDNA FLJ25865 fis, clone CBR01927	http://www.targetscan.org/cgi-bin/targetscan/vert_71/view_gene.cgi?rs=ENST00000581040.1&taxid=9606&members=miR-193b-5p&showcnc=1&shownc=1&shownc_nc=1&showncf1=1&showncf2=1&subset=1	-0.51	-0.51	N/A
hsa-miR-193b-5p	MIMAT0004767	TRH	ENST00000302649.3	thyrotropin-releasing hormone	http://www.targetscan.org/cgi-bin/targetscan/vert_71/view_gene.cgi?rs=ENST00000302649.3&taxid=9606&members=miR-193b-5p&showcnc=1&shownc=1&shownc_nc=1&showncf1=1&showncf2=1&subset=1	-0.51	-0.51	N/A
hsa-miR-193b-5p	MIMAT0004767	CHRNA1	ENST00000348749.5	cholinergic receptor, nicotinic, alpha 1 (muscle)	http://www.targetscan.org/cgi-bin/targetscan/vert_71/view_gene.cgi?rs=ENST00000348749.5&taxid=9606&members=miR-193b-5p&showcnc=1&shownc=1&shownc_nc=1&showncf1=1&showncf2=1&subset=1	-0.51	-0.51	N/A
hsa-miR-193b-5p	MIMAT0004767	DPH6	ENST00000256538.4	diphthamine biosynthesis 6	http://www.targetscan.org/cgi-bin/targetscan/vert_71/view_gene.cgi?rs=ENST00000256538.4&taxid=9606&members=miR-193b-5p&showcnc=1&shownc=1&shownc_nc=1&showncf1=1&showncf2=1&subset=1	-0.51	-0.54	N/A
hsa-miR-193b-5p	MIMAT0004767	NFATC2	ENST00000371564.3	nuclear factor of activated T-cells, cytoplasmic, calcineurin-dependent 2	http://www.targetscan.org/cgi-bin/targetscan/vert_71/view_gene.cgi?rs=ENST00000371564.3&taxid=9606&members=miR-193b-5p&showcnc=1&shownc=1&shownc_nc=1&showncf1=1&showncf2=1&subset=1	-0.51	-0.51	N/A
hsa-miR-193b-5p	MIMAT0004767	C9orf64	ENST00000376344.3	chromosome 9 open reading frame 64	http://www.targetscan.org/cgi-bin/targetscan/vert_71/view_gene.cgi?rs=ENST00000376344.3&taxid=9606&members=miR-193b-5p&showcnc=1&shownc=1&shownc_nc=1&showncf1=1&showncf2=1&subset=1	-0.51	-0.52	N/A
hsa-miR-193b-5p	MIMAT0004767	CRCP	ENST00000415001.2	CGRP receptor component	http://www.targetscan.org/cgi-bin/targetscan/vert_71/view_gene.cgi?rs=ENST00000415001.2&taxid=9606&members=miR-193b-5p&showcnc=1&shownc=1&shownc_nc=1&showncf1=1&showncf2=1&subset=1	-0.51	-1.13	N/A
hsa-miR-193b-5p	MIMAT0004767	POLH	ENST00000372226.1	polymerase (DNA directed), eta	http://www.targetscan.org/cgi-bin/targetscan/vert_71/view_gene.cgi?rs=ENST00000372226.1&taxid=9606&members=miR-193b-5p&showcnc=1&shownc=1&shownc_nc=1&showncf1=1&showncf2=1&subset=1	-0.51	-0.55	N/A
hsa-miR-193b-5p	MIMAT0004767	AC005003.1	ENST00000504184.2	CDNA FLJ20464 fis, clone KAT06158; HCG1777549; Uncharacterized protein	http://www.targetscan.org/cgi-bin/targetscan/vert_71/view_gene.cgi?rs=ENST00000504184.2&taxid=9606&members=miR-193b-5p&showcnc=1&shownc=1&shownc_nc=1&showncf1=1&showncf2=1&subset=1	-0.51	-0.51	N/A
hsa-miR-193b-5p	MIMAT0004767	ANP32B	ENST00000339399.4	acidic (leucine-rich) nuclear phosphoprotein 32 family, member B	http://www.targetscan.org/cgi-bin/targetscan/vert_71/view_gene.cgi?rs=ENST00000339399.4&taxid=9606&members=miR-193b-5p&showcnc=1&shownc=1&shownc_nc=1&showncf1=1&showncf2=1&subset=1	-0.51	-0.51	N/A
hsa-miR-193b-5p	MIMAT0004767	DNASE2	ENST00000222219.3	deoxyribonuclease II, lysosomal	http://www.targetscan.org/cgi-bin/targetscan/vert_71/view_gene.cgi?rs=ENST00000222219.3&taxid=9606&members=miR-193b-5p&showcnc=1&shownc=1&shownc_nc=1&showncf1=1&showncf2=1&subset=1	-0.5	-0.5	N/A
hsa-miR-193b-5p	MIMAT0004767	H2BFM	ENST00000355016.3	H2B histone family, member M	http://www.targetscan.org/cgi-bin/targetscan/vert_71/view_gene.cgi?rs=ENST00000355016.3&taxid=9606&members=miR-193b-5p&showcnc=1&shownc=1&shownc_nc=1&showncf1=1&showncf2=1&subset=1	-0.5	-0.5	N/A
hsa-miR-193b-5p	MIMAT0004767	AL354898.1	ENST00000277491.7		http://www.targetscan.org/cgi-bin/targetscan/vert_71/view_gene.cgi?rs=ENST00000277491.7&taxid=9606&members=miR-193b-5p&showcnc=1&shownc=1&shownc_nc=1&showncf1=1&showncf2=1&subset=1	-0.5	-0.5	N/A
hsa-miR-193b-5p	MIMAT0004767	FHOD3	ENST00000257209.4	formin homology 2 domain containing 3	http://www.targetscan.org/cgi-bin/targetscan/vert_71/view_gene.cgi?rs=ENST00000257209.4&taxid=9606&members=miR-193b-5p&showcnc=1&shownc=1&shownc_nc=1&showncf1=1&showncf2=1&subset=1	-0.5	-0.5	N/A
hsa-miR-193b-5p	MIMAT0004767	C10orf53	ENST00000374113.3	chromosome 10 open reading frame 53	http://www.targetscan.org/cgi-bin/targetscan/vert_71/view_gene.cgi?rs=ENST00000374113.3&taxid=9606&members=miR-193b-5p&showcnc=1&shownc=1&shownc_nc=1&showncf1=1&showncf2=1&subset=1	-0.5	-0.5	N/A
hsa-miR-193b-5p	MIMAT0004767	NKAIN3	ENST00000523211.1	Na+/K+ transporting ATPase interacting 3	http://www.targetscan.org/cgi-bin/targetscan/vert_71/view_gene.cgi?rs=ENST00000523211.1&taxid=9606&members=miR-193b-5p&showcnc=1&shownc=1&shownc_nc=1&showncf1=1&showncf2=1&subset=1	-0.5	-0.5	N/A
hsa-miR-193b-5p	MIMAT0004767	AC007431.1	ENST00000299415.2	Homo sapiens coiled-coil domain-containing protein ENSP00000299415 (LOC101927581), mRNA.	http://www.targetscan.org/cgi-bin/targetscan/vert_71/view_gene.cgi?rs=ENST00000299415.2&taxid=9606&members=miR-193b-5p&showcnc=1&shownc=1&shownc_nc=1&showncf1=1&showncf2=1&subset=1	-0.5	-0.5	N/A
hsa-miR-193b-5p	MIMAT0004767	GABRP	ENST00000518525.1	gamma-aminobutyric acid (GABA) A receptor, pi	http://www.targetscan.org/cgi-bin/targetscan/vert_71/view_gene.cgi?rs=ENST00000518525.1&taxid=9606&members=miR-193b-5p&showcnc=1&shownc=1&shownc_nc=1&showncf1=1&showncf2=1&subset=1	-0.5	-0.5	N/A
hsa-miR-193b-5p	MIMAT0004767	AC140481.2	ENST00000409982.1	Uncharacterized protein	http://www.targetscan.org/cgi-bin/targetscan/vert_71/view_gene.cgi?rs=ENST00000409982.1&taxid=9606&members=miR-193b-5p&showcnc=1&shownc=1&shownc_nc=1&showncf1=1&showncf2=1&subset=1	-0.5	-0.5	N/A
hsa-miR-193b-5p	MIMAT0004767	C12orf79	ENST00000549802.1	chromosome 12 open reading frame 79	http://www.targetscan.org/cgi-bin/targetscan/vert_71/view_gene.cgi?rs=ENST00000549802.1&taxid=9606&members=miR-193b-5p&showcnc=1&shownc=1&shownc_nc=1&showncf1=1&showncf2=1&subset=1	-0.49	-0.5	N/A
hsa-miR-193b-5p	MIMAT0004767	CASP3	ENST00000393585.2	caspase 3, apoptosis-related cysteine peptidase	http://www.targetscan.org/cgi-bin/targetscan/vert_71/view_gene.cgi?rs=ENST00000393585.2&taxid=9606&members=miR-193b-5p&showcnc=1&shownc=1&shownc_nc=1&showncf1=1&showncf2=1&subset=1	-0.49	-0.49	N/A
hsa-miR-193b-5p	MIMAT0004767	AC008964.1	ENST00000593965.1		http://www.targetscan.org/cgi-bin/targetscan/vert_71/view_gene.cgi?rs=ENST00000593965.1&taxid=9606&members=miR-193b-5p&showcnc=1&shownc=1&shownc_nc=1&showncf1=1&showncf2=1&subset=1	-0.49	-0.49	N/A
hsa-miR-193b-5p	MIMAT0004767	RSL1D1	ENST00000571133.1	ribosomal L1 domain containing 1	http://www.targetscan.org/cgi-bin/targetscan/vert_71/view_gene.cgi?rs=ENST00000571133.1&taxid=9606&members=miR-193b-5p&showcnc=1&shownc=1&shownc_nc=1&showncf1=1&showncf2=1&subset=1	-0.49	-0.77	N/A
hsa-miR-193b-5p	MIMAT0004767	CLIP3	ENST00000360535.4	CAP-GLY domain containing linker protein 3	http://www.targetscan.org/cgi-bin/targetscan/vert_71/view_gene.cgi?rs=ENST00000360535.4&taxid=9606&members=miR-193b-5p&showcnc=1&shownc=1&shownc_nc=1&showncf1=1&showncf2=1&subset=1	-0.49	-0.85	N/A
hsa-miR-193b-5p	MIMAT0004767	MSANTD1	ENST00000507492.1	Myb/SANT-like DNA-binding domain containing 1	http://www.targetscan.org/cgi-bin/targetscan/vert_71/view_gene.cgi?rs=ENST00000507492.1&taxid=9606&members=miR-193b-5p&showcnc=1&shownc=1&shownc_nc=1&showncf1=1&showncf2=1&subset=1	-0.49	-0.49	N/A
hsa-miR-193b-5p	MIMAT0004767	ZNF629	ENST00000262525.4	zinc finger protein 629	http://www.targetscan.org/cgi-bin/targetscan/vert_71/view_gene.cgi?rs=ENST00000262525.4&taxid=9606&members=miR-193b-5p&showcnc=1&shownc=1&shownc_nc=1&showncf1=1&showncf2=1&subset=1	-0.49	-0.49	N/A
hsa-miR-193b-5p	MIMAT0004767	RORC	ENST00000356728.6	RAR-related orphan receptor C	http://www.targetscan.org/cgi-bin/targetscan/vert_71/view_gene.cgi?rs=ENST00000356728.6&taxid=9606&members=miR-193b-5p&showcnc=1&shownc=1&shownc_nc=1&showncf1=1&showncf2=1&subset=1	-0.49	-0.49	N/A
hsa-miR-193b-5p	MIMAT0004767	TM4SF1	ENST00000472441.1	transmembrane 4 L six family member 1	http://www.targetscan.org/cgi-bin/targetscan/vert_71/view_gene.cgi?rs=ENST00000472441.1&taxid=9606&members=miR-193b-5p&showcnc=1&shownc=1&shownc_nc=1&showncf1=1&showncf2=1&subset=1	-0.49	-0.49	N/A
hsa-miR-193b-5p	MIMAT0004767	CMTM5	ENST00000359320.3	CKLF-like MARVEL transmembrane domain containing 5	http://www.targetscan.org/cgi-bin/targetscan/vert_71/view_gene.cgi?rs=ENST00000359320.3&taxid=9606&members=miR-193b-5p&showcnc=1&shownc=1&shownc_nc=1&showncf1=1&showncf2=1&subset=1	-0.49	-0.49	N/A
hsa-miR-193b-5p	MIMAT0004767	AC006132.1	ENST00000593161.1	uncharacterized protein LOC100287177	http://www.targetscan.org/cgi-bin/targetscan/vert_71/view_gene.cgi?rs=ENST00000593161.1&taxid=9606&members=miR-193b-5p&showcnc=1&shownc=1&shownc_nc=1&showncf1=1&showncf2=1&subset=1	-0.49	-0.49	N/A
hsa-miR-193b-5p	MIMAT0004767	EMX2	ENST00000442245.4	empty spiracles homeobox 2	http://www.targetscan.org/cgi-bin/targetscan/vert_71/view_gene.cgi?rs=ENST00000442245.4&taxid=9606&members=miR-193b-5p&showcnc=1&shownc=1&shownc_nc=1&showncf1=1&showncf2=1&subset=1	-0.49	-0.52	N/A
hsa-miR-193b-5p	MIMAT0004767	TMEM134	ENST00000393877.3	transmembrane protein 134	http://www.targetscan.org/cgi-bin/targetscan/vert_71/view_gene.cgi?rs=ENST00000393877.3&taxid=9606&members=miR-193b-5p&showcnc=1&shownc=1&shownc_nc=1&showncf1=1&showncf2=1&subset=1	-0.49	-0.69	N/A
hsa-miR-193b-5p	MIMAT0004767	SHC4	ENST00000332408.4	SHC (Src homology 2 domain containing) family, member 4	http://www.targetscan.org/cgi-bin/targetscan/vert_71/view_gene.cgi?rs=ENST00000332408.4&taxid=9606&members=miR-193b-5p&showcnc=1&shownc=1&shownc_nc=1&showncf1=1&showncf2=1&subset=1	-0.49	-0.49	N/A
hsa-miR-193b-5p	MIMAT0004767	LLPH	ENST00000266604.2	LLP homolog, long-term synaptic facilitation (Aplysia)	http://www.targetscan.org/cgi-bin/targetscan/vert_71/view_gene.cgi?rs=ENST00000266604.2&taxid=9606&members=miR-193b-5p&showcnc=1&shownc=1&shownc_nc=1&showncf1=1&showncf2=1&subset=1	-0.49	-0.49	N/A
hsa-miR-193b-5p	MIMAT0004767	TMEM214	ENST00000238788.9	transmembrane protein 214	http://www.targetscan.org/cgi-bin/targetscan/vert_71/view_gene.cgi?rs=ENST00000238788.9&taxid=9606&members=miR-193b-5p&showcnc=1&shownc=1&shownc_nc=1&showncf1=1&showncf2=1&subset=1	-0.49	-0.49	N/A
hsa-miR-193b-5p	MIMAT0004767	EDNRA	ENST00000339690.5	endothelin receptor type A	http://www.targetscan.org/cgi-bin/targetscan/vert_71/view_gene.cgi?rs=ENST00000339690.5&taxid=9606&members=miR-193b-5p&showcnc=1&shownc=1&shownc_nc=1&showncf1=1&showncf2=1&subset=1	-0.49	-0.49	N/A
hsa-miR-193b-5p	MIMAT0004767	CCR1	ENST00000296140.3	chemokine (C-C motif) receptor 1	http://www.targetscan.org/cgi-bin/targetscan/vert_71/view_gene.cgi?rs=ENST00000296140.3&taxid=9606&members=miR-193b-5p&showcnc=1&shownc=1&shownc_nc=1&showncf1=1&showncf2=1&subset=1	-0.49	-0.49	N/A
hsa-miR-193b-5p	MIMAT0004767	COLCA1	ENST00000532918.1	colorectal cancer associated 1	http://www.targetscan.org/cgi-bin/targetscan/vert_71/view_gene.cgi?rs=ENST00000532918.1&taxid=9606&members=miR-193b-5p&showcnc=1&shownc=1&shownc_nc=1&showncf1=1&showncf2=1&subset=1	-0.48	-0.48	N/A
hsa-miR-193b-5p	MIMAT0004767	C1QL2	ENST00000272520.3	complement component 1, q subcomponent-like 2	http://www.targetscan.org/cgi-bin/targetscan/vert_71/view_gene.cgi?rs=ENST00000272520.3&taxid=9606&members=miR-193b-5p&showcnc=1&shownc=1&shownc_nc=1&showncf1=1&showncf2=1&subset=1	-0.48	-0.48	N/A
hsa-miR-193b-5p	MIMAT0004767	ZMAT4	ENST00000315769.7	zinc finger, matrin-type 4	http://www.targetscan.org/cgi-bin/targetscan/vert_71/view_gene.cgi?rs=ENST00000315769.7&taxid=9606&members=miR-193b-5p&showcnc=1&shownc=1&shownc_nc=1&showncf1=1&showncf2=1&subset=1	-0.48	-0.48	N/A
hsa-miR-193b-5p	MIMAT0004767	MAP2K7	ENST00000397981.3	mitogen-activated protein kinase kinase 7	http://www.targetscan.org/cgi-bin/targetscan/vert_71/view_gene.cgi?rs=ENST00000397981.3&taxid=9606&members=miR-193b-5p&showcnc=1&shownc=1&shownc_nc=1&showncf1=1&showncf2=1&subset=1	-0.48	-0.48	N/A
hsa-miR-193b-5p	MIMAT0004767	SPATA8	ENST00000328504.3	spermatogenesis associated 8	http://www.targetscan.org/cgi-bin/targetscan/vert_71/view_gene.cgi?rs=ENST00000328504.3&taxid=9606&members=miR-193b-5p&showcnc=1&shownc=1&shownc_nc=1&showncf1=1&showncf2=1&subset=1	-0.48	-0.48	N/A
hsa-miR-193b-5p	MIMAT0004767	BRI3BP	ENST00000341446.8	BRI3 binding protein	http://www.targetscan.org/cgi-bin/targetscan/vert_71/view_gene.cgi?rs=ENST00000341446.8&taxid=9606&members=miR-193b-5p&showcnc=1&shownc=1&shownc_nc=1&showncf1=1&showncf2=1&subset=1	-0.47	-0.49	N/A
hsa-miR-193b-5p	MIMAT0004767	TNFRSF1B	ENST00000376259.3	tumor necrosis factor receptor superfamily, member 1B	http://www.targetscan.org/cgi-bin/targetscan/vert_71/view_gene.cgi?rs=ENST00000376259.3&taxid=9606&members=miR-193b-5p&showcnc=1&shownc=1&shownc_nc=1&showncf1=1&showncf2=1&subset=1	-0.47	-0.47	N/A
hsa-miR-193b-5p	MIMAT0004767	C8orf86	ENST00000358138.1	chromosome 8 open reading frame 86	http://www.targetscan.org/cgi-bin/targetscan/vert_71/view_gene.cgi?rs=ENST00000358138.1&taxid=9606&members=miR-193b-5p&showcnc=1&shownc=1&shownc_nc=1&showncf1=1&showncf2=1&subset=1	-0.47	-0.47	N/A
hsa-miR-193b-5p	MIMAT0004767	TRIML1	ENST00000332517.3	tripartite motif family-like 1	http://www.targetscan.org/cgi-bin/targetscan/vert_71/view_gene.cgi?rs=ENST00000332517.3&taxid=9606&members=miR-193b-5p&showcnc=1&shownc=1&shownc_nc=1&showncf1=1&showncf2=1&subset=1	-0.47	-0.47	N/A
hsa-miR-193b-5p	MIMAT0004767	SYNPO2L	ENST00000372873.4	synaptopodin 2-like	http://www.targetscan.org/cgi-bin/targetscan/vert_71/view_gene.cgi?rs=ENST00000372873.4&taxid=9606&members=miR-193b-5p&showcnc=1&shownc=1&shownc_nc=1&showncf1=1&showncf2=1&subset=1	-0.47	-0.47	N/A
hsa-miR-193b-5p	MIMAT0004767	FAM192A	ENST00000309137.8	family with sequence similarity 192, member A	http://www.targetscan.org/cgi-bin/targetscan/vert_71/view_gene.cgi?rs=ENST00000309137.8&taxid=9606&members=miR-193b-5p&showcnc=1&shownc=1&shownc_nc=1&showncf1=1&showncf2=1&subset=1	-0.47	-0.61	N/A
hsa-miR-193b-5p	MIMAT0004767	N4BP2	ENST00000261435.6	NEDD4 binding protein 2	http://www.targetscan.org/cgi-bin/targetscan/vert_71/view_gene.cgi?rs=ENST00000261435.6&taxid=9606&members=miR-193b-5p&showcnc=1&shownc=1&shownc_nc=1&showncf1=1&showncf2=1&subset=1	-0.47	-0.47	N/A
hsa-miR-193b-5p	MIMAT0004767	RBL1	ENST00000598590.1	RBL1 protein; Uncharacterized protein	http://www.targetscan.org/cgi-bin/targetscan/vert_71/view_gene.cgi?rs=ENST00000598590.1&taxid=9606&members=miR-193b-5p&showcnc=1&shownc=1&shownc_nc=1&showncf1=1&showncf2=1&subset=1	-0.47	-0.47	N/A
hsa-miR-193b-5p	MIMAT0004767	AC008394.1	ENST00000445770.2	Uncharacterized protein	http://www.targetscan.org/cgi-bin/targetscan/vert_71/view_gene.cgi?rs=ENST00000445770.2&taxid=9606&members=miR-193b-5p&showcnc=1&shownc=1&shownc_nc=1&showncf1=1&showncf2=1&subset=1	-0.47	-0.47	N/A
hsa-miR-193b-5p	MIMAT0004767	ALG1	ENST00000262374.5	ALG1, chitobiosyldiphosphodolichol beta-mannosyltransferase	http://www.targetscan.org/cgi-bin/targetscan/vert_71/view_gene.cgi?rs=ENST00000262374.5&taxid=9606&members=miR-193b-5p&showcnc=1&shownc=1&shownc_nc=1&showncf1=1&showncf2=1&subset=1	-0.47	-0.47	N/A
hsa-miR-193b-5p	MIMAT0004767	ZNF780B	ENST00000434248.1	zinc finger protein 780B	http://www.targetscan.org/cgi-bin/targetscan/vert_71/view_gene.cgi?rs=ENST00000434248.1&taxid=9606&members=miR-193b-5p&showcnc=1&shownc=1&shownc_nc=1&showncf1=1&showncf2=1&subset=1	-0.47	-0.5	N/A
hsa-miR-193b-5p	MIMAT0004767	RMND1	ENST00000336451.3	required for meiotic nuclear division 1 homolog (S. cerevisiae)	http://www.targetscan.org/cgi-bin/targetscan/vert_71/view_gene.cgi?rs=ENST00000336451.3&taxid=9606&members=miR-193b-5p&showcnc=1&shownc=1&shownc_nc=1&showncf1=1&showncf2=1&subset=1	-0.47	-0.47	N/A
hsa-miR-193b-5p	MIMAT0004767	SEPHS2	ENST00000542752.1	selenophosphate synthetase 2	http://www.targetscan.org/cgi-bin/targetscan/vert_71/view_gene.cgi?rs=ENST00000542752.1&taxid=9606&members=miR-193b-5p&showcnc=1&shownc=1&shownc_nc=1&showncf1=1&showncf2=1&subset=1	-0.46	-0.47	N/A
hsa-miR-193b-5p	MIMAT0004767	TMEM183A	ENST00000367242.3	transmembrane protein 183A	http://www.targetscan.org/cgi-bin/targetscan/vert_71/view_gene.cgi?rs=ENST00000367242.3&taxid=9606&members=miR-193b-5p&showcnc=1&shownc=1&shownc_nc=1&showncf1=1&showncf2=1&subset=1	-0.46	-0.46	N/A
hsa-miR-193b-5p	MIMAT0004767	AP5S1	ENST00000379573.2	adaptor-related protein complex 5, sigma 1 subunit	http://www.targetscan.org/cgi-bin/targetscan/vert_71/view_gene.cgi?rs=ENST00000379573.2&taxid=9606&members=miR-193b-5p&showcnc=1&shownc=1&shownc_nc=1&showncf1=1&showncf2=1&subset=1	-0.46	-0.51	N/A
hsa-miR-193b-5p	MIMAT0004767	AC114783.1	ENST00000450035.1	Protein LOC339760	http://www.targetscan.org/cgi-bin/targetscan/vert_71/view_gene.cgi?rs=ENST00000450035.1&taxid=9606&members=miR-193b-5p&showcnc=1&shownc=1&shownc_nc=1&showncf1=1&showncf2=1&subset=1	-0.46	-0.46	N/A
hsa-miR-193b-5p	MIMAT0004767	ZNF345	ENST00000589046.1	zinc finger protein 345	http://www.targetscan.org/cgi-bin/targetscan/vert_71/view_gene.cgi?rs=ENST00000589046.1&taxid=9606&members=miR-193b-5p&showcnc=1&shownc=1&shownc_nc=1&showncf1=1&showncf2=1&subset=1	-0.46	-0.46	N/A
hsa-miR-193b-5p	MIMAT0004767	C10orf105	ENST00000441508.2	chromosome 10 open reading frame 105	http://www.targetscan.org/cgi-bin/targetscan/vert_71/view_gene.cgi?rs=ENST00000441508.2&taxid=9606&members=miR-193b-5p&showcnc=1&shownc=1&shownc_nc=1&showncf1=1&showncf2=1&subset=1	-0.46	-0.46	N/A
hsa-miR-193b-5p	MIMAT0004767	MEOX1	ENST00000318579.4	mesenchyme homeobox 1	http://www.targetscan.org/cgi-bin/targetscan/vert_71/view_gene.cgi?rs=ENST00000318579.4&taxid=9606&members=miR-193b-5p&showcnc=1&shownc=1&shownc_nc=1&showncf1=1&showncf2=1&subset=1	-0.46	-0.46	N/A
hsa-miR-193b-5p	MIMAT0004767	ABHD6	ENST00000295962.4	abhydrolase domain containing 6	http://www.targetscan.org/cgi-bin/targetscan/vert_71/view_gene.cgi?rs=ENST00000295962.4&taxid=9606&members=miR-193b-5p&showcnc=1&shownc=1&shownc_nc=1&showncf1=1&showncf2=1&subset=1	-0.46	-0.46	N/A
hsa-miR-193b-5p	MIMAT0004767	ZNF431	ENST00000311048.7	zinc finger protein 431	http://www.targetscan.org/cgi-bin/targetscan/vert_71/view_gene.cgi?rs=ENST00000311048.7&taxid=9606&members=miR-193b-5p&showcnc=1&shownc=1&shownc_nc=1&showncf1=1&showncf2=1&subset=1	-0.46	-0.61	N/A
hsa-miR-193b-5p	MIMAT0004767	PEA15	ENST00000360472.4	phosphoprotein enriched in astrocytes 15	http://www.targetscan.org/cgi-bin/targetscan/vert_71/view_gene.cgi?rs=ENST00000360472.4&taxid=9606&members=miR-193b-5p&showcnc=1&shownc=1&shownc_nc=1&showncf1=1&showncf2=1&subset=1	-0.46	-0.46	N/A
hsa-miR-193b-5p	MIMAT0004767	C2orf43	ENST00000440866.2	chromosome 2 open reading frame 43	http://www.targetscan.org/cgi-bin/targetscan/vert_71/view_gene.cgi?rs=ENST00000440866.2&taxid=9606&members=miR-193b-5p&showcnc=1&shownc=1&shownc_nc=1&showncf1=1&showncf2=1&subset=1	-0.46	-0.56	N/A
hsa-miR-193b-5p	MIMAT0004767	HILPDA	ENST00000257696.4	hypoxia inducible lipid droplet-associated	http://www.targetscan.org/cgi-bin/targetscan/vert_71/view_gene.cgi?rs=ENST00000257696.4&taxid=9606&members=miR-193b-5p&showcnc=1&shownc=1&shownc_nc=1&showncf1=1&showncf2=1&subset=1	-0.46	-0.46	N/A
hsa-miR-193b-5p	MIMAT0004767	GPX6	ENST00000361902.1	glutathione peroxidase 6 (olfactory)	http://www.targetscan.org/cgi-bin/targetscan/vert_71/view_gene.cgi?rs=ENST00000361902.1&taxid=9606&members=miR-193b-5p&showcnc=1&shownc=1&shownc_nc=1&showncf1=1&showncf2=1&subset=1	-0.46	-0.46	N/A
hsa-miR-193b-5p	MIMAT0004767	DUSP3	ENST00000226004.3	dual specificity phosphatase 3	http://www.targetscan.org/cgi-bin/targetscan/vert_71/view_gene.cgi?rs=ENST00000226004.3&taxid=9606&members=miR-193b-5p&showcnc=1&shownc=1&shownc_nc=1&showncf1=1&showncf2=1&subset=1	-0.46	-0.73	N/A
hsa-miR-193b-5p	MIMAT0004767	WFDC13	ENST00000305479.2	WAP four-disulfide core domain 13	http://www.targetscan.org/cgi-bin/targetscan/vert_71/view_gene.cgi?rs=ENST00000305479.2&taxid=9606&members=miR-193b-5p&showcnc=1&shownc=1&shownc_nc=1&showncf1=1&showncf2=1&subset=1	-0.46	-0.46	N/A
hsa-miR-193b-5p	MIMAT0004767	CXorf22	ENST00000297866.5	chromosome X open reading frame 22	http://www.targetscan.org/cgi-bin/targetscan/vert_71/view_gene.cgi?rs=ENST00000297866.5&taxid=9606&members=miR-193b-5p&showcnc=1&shownc=1&shownc_nc=1&showncf1=1&showncf2=1&subset=1	-0.45	-0.45	N/A
hsa-miR-193b-5p	MIMAT0004767	UBE2D1	ENST00000373910.4	ubiquitin-conjugating enzyme E2D 1	http://www.targetscan.org/cgi-bin/targetscan/vert_71/view_gene.cgi?rs=ENST00000373910.4&taxid=9606&members=miR-193b-5p&showcnc=1&shownc=1&shownc_nc=1&showncf1=1&showncf2=1&subset=1	-0.45	-0.47	N/A
hsa-miR-193b-5p	MIMAT0004767	ABHD11	ENST00000437775.2	abhydrolase domain containing 11	http://www.targetscan.org/cgi-bin/targetscan/vert_71/view_gene.cgi?rs=ENST00000437775.2&taxid=9606&members=miR-193b-5p&showcnc=1&shownc=1&shownc_nc=1&showncf1=1&showncf2=1&subset=1	-0.45	-0.45	N/A
hsa-miR-193b-5p	MIMAT0004767	TNFSF10	ENST00000420541.2	tumor necrosis factor (ligand) superfamily, member 10	http://www.targetscan.org/cgi-bin/targetscan/vert_71/view_gene.cgi?rs=ENST00000420541.2&taxid=9606&members=miR-193b-5p&showcnc=1&shownc=1&shownc_nc=1&showncf1=1&showncf2=1&subset=1	-0.45	-0.45	N/A
hsa-miR-193b-5p	MIMAT0004767	SLC25A53	ENST00000357421.4	solute carrier family 25, member 53	http://www.targetscan.org/cgi-bin/targetscan/vert_71/view_gene.cgi?rs=ENST00000357421.4&taxid=9606&members=miR-193b-5p&showcnc=1&shownc=1&shownc_nc=1&showncf1=1&showncf2=1&subset=1	-0.45	-0.62	N/A
hsa-miR-193b-5p	MIMAT0004767	PTAFR	ENST00000373857.3	platelet-activating factor receptor	http://www.targetscan.org/cgi-bin/targetscan/vert_71/view_gene.cgi?rs=ENST00000373857.3&taxid=9606&members=miR-193b-5p&showcnc=1&shownc=1&shownc_nc=1&showncf1=1&showncf2=1&subset=1	-0.45	-0.47	N/A
hsa-miR-193b-5p	MIMAT0004767	SDC4	ENST00000372733.3	syndecan 4	http://www.targetscan.org/cgi-bin/targetscan/vert_71/view_gene.cgi?rs=ENST00000372733.3&taxid=9606&members=miR-193b-5p&showcnc=1&shownc=1&shownc_nc=1&showncf1=1&showncf2=1&subset=1	-0.45	-0.51	N/A
hsa-miR-193b-5p	MIMAT0004767	SLC50A1	ENST00000368404.4	solute carrier family 50 (sugar efflux transporter), member 1	http://www.targetscan.org/cgi-bin/targetscan/vert_71/view_gene.cgi?rs=ENST00000368404.4&taxid=9606&members=miR-193b-5p&showcnc=1&shownc=1&shownc_nc=1&showncf1=1&showncf2=1&subset=1	-0.45	-0.45	N/A
hsa-miR-193b-5p	MIMAT0004767	ASCL1	ENST00000266744.3	achaete-scute complex homolog 1 (Drosophila)	http://www.targetscan.org/cgi-bin/targetscan/vert_71/view_gene.cgi?rs=ENST00000266744.3&taxid=9606&members=miR-193b-5p&showcnc=1&shownc=1&shownc_nc=1&showncf1=1&showncf2=1&subset=1	-0.45	-0.45	N/A
hsa-miR-193b-5p	MIMAT0004767	ACAP2	ENST00000326793.6	ArfGAP with coiled-coil, ankyrin repeat and PH domains 2	http://www.targetscan.org/cgi-bin/targetscan/vert_71/view_gene.cgi?rs=ENST00000326793.6&taxid=9606&members=miR-193b-5p&showcnc=1&shownc=1&shownc_nc=1&showncf1=1&showncf2=1&subset=1	-0.45	-0.49	N/A
hsa-miR-193b-5p	MIMAT0004767	GPR45	ENST00000258456.1	G protein-coupled receptor 45	http://www.targetscan.org/cgi-bin/targetscan/vert_71/view_gene.cgi?rs=ENST00000258456.1&taxid=9606&members=miR-193b-5p&showcnc=1&shownc=1&shownc_nc=1&showncf1=1&showncf2=1&subset=1	-0.45	-0.45	N/A
hsa-miR-193b-5p	MIMAT0004767	SMAP1	ENST00000370455.3	small ArfGAP 1	http://www.targetscan.org/cgi-bin/targetscan/vert_71/view_gene.cgi?rs=ENST00000370455.3&taxid=9606&members=miR-193b-5p&showcnc=1&shownc=1&shownc_nc=1&showncf1=1&showncf2=1&subset=1	-0.45	-0.45	N/A
hsa-miR-193b-5p	MIMAT0004767	LSM2	ENST00000375661.5	LSM2 homolog, U6 small nuclear RNA associated (S. cerevisiae)	http://www.targetscan.org/cgi-bin/targetscan/vert_71/view_gene.cgi?rs=ENST00000375661.5&taxid=9606&members=miR-193b-5p&showcnc=1&shownc=1&shownc_nc=1&showncf1=1&showncf2=1&subset=1	-0.45	-0.45	N/A
hsa-miR-193b-5p	MIMAT0004767	ZG16	ENST00000400752.4	zymogen granule protein 16	http://www.targetscan.org/cgi-bin/targetscan/vert_71/view_gene.cgi?rs=ENST00000400752.4&taxid=9606&members=miR-193b-5p&showcnc=1&shownc=1&shownc_nc=1&showncf1=1&showncf2=1&subset=1	-0.44	-0.52	N/A
hsa-miR-193b-5p	MIMAT0004767	NMT2	ENST00000378165.4	N-myristoyltransferase 2	http://www.targetscan.org/cgi-bin/targetscan/vert_71/view_gene.cgi?rs=ENST00000378165.4&taxid=9606&members=miR-193b-5p&showcnc=1&shownc=1&shownc_nc=1&showncf1=1&showncf2=1&subset=1	-0.44	-0.64	N/A
hsa-miR-193b-5p	MIMAT0004767	BMI1	ENST00000376663.3	BMI1 polycomb ring finger oncogene	http://www.targetscan.org/cgi-bin/targetscan/vert_71/view_gene.cgi?rs=ENST00000376663.3&taxid=9606&members=miR-193b-5p&showcnc=1&shownc=1&shownc_nc=1&showncf1=1&showncf2=1&subset=1	-0.44	-0.45	N/A
hsa-miR-193b-5p	MIMAT0004767	ZCCHC4	ENST00000302874.4	zinc finger, CCHC domain containing 4	http://www.targetscan.org/cgi-bin/targetscan/vert_71/view_gene.cgi?rs=ENST00000302874.4&taxid=9606&members=miR-193b-5p&showcnc=1&shownc=1&shownc_nc=1&showncf1=1&showncf2=1&subset=1	-0.44	-0.54	N/A
hsa-miR-193b-5p	MIMAT0004767	MAP3K13	ENST00000448876.1	mitogen-activated protein kinase kinase kinase 13	http://www.targetscan.org/cgi-bin/targetscan/vert_71/view_gene.cgi?rs=ENST00000448876.1&taxid=9606&members=miR-193b-5p&showcnc=1&shownc=1&shownc_nc=1&showncf1=1&showncf2=1&subset=1	-0.44	-0.44	N/A
hsa-miR-193b-5p	MIMAT0004767	AP000769.1	ENST00000309775.7	Uncharacterized protein	http://www.targetscan.org/cgi-bin/targetscan/vert_71/view_gene.cgi?rs=ENST00000309775.7&taxid=9606&members=miR-193b-5p&showcnc=1&shownc=1&shownc_nc=1&showncf1=1&showncf2=1&subset=1	-0.44	-0.44	N/A
hsa-miR-193b-5p	MIMAT0004767	TIMP4	ENST00000287814.4	TIMP metallopeptidase inhibitor 4	http://www.targetscan.org/cgi-bin/targetscan/vert_71/view_gene.cgi?rs=ENST00000287814.4&taxid=9606&members=miR-193b-5p&showcnc=1&shownc=1&shownc_nc=1&showncf1=1&showncf2=1&subset=1	-0.44	-0.49	N/A
hsa-miR-193b-5p	MIMAT0004767	SORCS1	ENST00000369698.1	sortilin-related VPS10 domain containing receptor 1	http://www.targetscan.org/cgi-bin/targetscan/vert_71/view_gene.cgi?rs=ENST00000369698.1&taxid=9606&members=miR-193b-5p&showcnc=1&shownc=1&shownc_nc=1&showncf1=1&showncf2=1&subset=1	-0.44	-0.51	N/A
hsa-miR-193b-5p	MIMAT0004767	C9orf170	ENST00000375941.2	chromosome 9 open reading frame 170	http://www.targetscan.org/cgi-bin/targetscan/vert_71/view_gene.cgi?rs=ENST00000375941.2&taxid=9606&members=miR-193b-5p&showcnc=1&shownc=1&shownc_nc=1&showncf1=1&showncf2=1&subset=1	-0.44	-0.44	N/A
hsa-miR-193b-5p	MIMAT0004767	ACER3	ENST00000532485.1	alkaline ceramidase 3	http://www.targetscan.org/cgi-bin/targetscan/vert_71/view_gene.cgi?rs=ENST00000532485.1&taxid=9606&members=miR-193b-5p&showcnc=1&shownc=1&shownc_nc=1&showncf1=1&showncf2=1&subset=1	-0.44	-0.48	N/A
hsa-miR-193b-5p	MIMAT0004767	VIPR2	ENST00000262178.2	vasoactive intestinal peptide receptor 2	http://www.targetscan.org/cgi-bin/targetscan/vert_71/view_gene.cgi?rs=ENST00000262178.2&taxid=9606&members=miR-193b-5p&showcnc=1&shownc=1&shownc_nc=1&showncf1=1&showncf2=1&subset=1	-0.43	-0.43	N/A
hsa-miR-193b-5p	MIMAT0004767	ERVFRD-1	ENST00000472091.1	endogenous retrovirus group FRD, member 1	http://www.targetscan.org/cgi-bin/targetscan/vert_71/view_gene.cgi?rs=ENST00000472091.1&taxid=9606&members=miR-193b-5p&showcnc=1&shownc=1&shownc_nc=1&showncf1=1&showncf2=1&subset=1	-0.43	-0.43	N/A
hsa-miR-193b-5p	MIMAT0004767	OLAH	ENST00000378228.3	oleoyl-ACP hydrolase	http://www.targetscan.org/cgi-bin/targetscan/vert_71/view_gene.cgi?rs=ENST00000378228.3&taxid=9606&members=miR-193b-5p&showcnc=1&shownc=1&shownc_nc=1&showncf1=1&showncf2=1&subset=1	-0.43	-0.43	N/A
hsa-miR-193b-5p	MIMAT0004767	ZNF33A	ENST00000469037.2	zinc finger protein 33A	http://www.targetscan.org/cgi-bin/targetscan/vert_71/view_gene.cgi?rs=ENST00000469037.2&taxid=9606&members=miR-193b-5p&showcnc=1&shownc=1&shownc_nc=1&showncf1=1&showncf2=1&subset=1	-0.43	-0.51	N/A
hsa-miR-193b-5p	MIMAT0004767	ZFP28	ENST00000301318.3	ZFP28 zinc finger protein	http://www.targetscan.org/cgi-bin/targetscan/vert_71/view_gene.cgi?rs=ENST00000301318.3&taxid=9606&members=miR-193b-5p&showcnc=1&shownc=1&shownc_nc=1&showncf1=1&showncf2=1&subset=1	-0.43	-0.43	N/A
hsa-miR-193b-5p	MIMAT0004767	AC137932.1	ENST00000602042.1		http://www.targetscan.org/cgi-bin/targetscan/vert_71/view_gene.cgi?rs=ENST00000602042.1&taxid=9606&members=miR-193b-5p&showcnc=1&shownc=1&shownc_nc=1&showncf1=1&showncf2=1&subset=1	-0.43	-0.43	N/A
hsa-miR-193b-5p	MIMAT0004767	GCK	ENST00000403799.3	glucokinase (hexokinase 4)	http://www.targetscan.org/cgi-bin/targetscan/vert_71/view_gene.cgi?rs=ENST00000403799.3&taxid=9606&members=miR-193b-5p&showcnc=1&shownc=1&shownc_nc=1&showncf1=1&showncf2=1&subset=1	-0.43	-0.43	N/A
hsa-miR-193b-5p	MIMAT0004767	AKR1C2	ENST00000380753.4	aldo-keto reductase family 1, member C2	http://www.targetscan.org/cgi-bin/targetscan/vert_71/view_gene.cgi?rs=ENST00000380753.4&taxid=9606&members=miR-193b-5p&showcnc=1&shownc=1&shownc_nc=1&showncf1=1&showncf2=1&subset=1	-0.43	-0.43	N/A
hsa-miR-193b-5p	MIMAT0004767	RUNDC1	ENST00000361677.1	RUN domain containing 1	http://www.targetscan.org/cgi-bin/targetscan/vert_71/view_gene.cgi?rs=ENST00000361677.1&taxid=9606&members=miR-193b-5p&showcnc=1&shownc=1&shownc_nc=1&showncf1=1&showncf2=1&subset=1	-0.43	-0.43	N/A
hsa-miR-193b-5p	MIMAT0004767	FP15737	ENST00000399967.3		http://www.targetscan.org/cgi-bin/targetscan/vert_71/view_gene.cgi?rs=ENST00000399967.3&taxid=9606&members=miR-193b-5p&showcnc=1&shownc=1&shownc_nc=1&showncf1=1&showncf2=1&subset=1	-0.43	-0.43	N/A
hsa-miR-193b-5p	MIMAT0004767	TRANK1	ENST00000428977.2	tetratricopeptide repeat and ankyrin repeat containing 1	http://www.targetscan.org/cgi-bin/targetscan/vert_71/view_gene.cgi?rs=ENST00000428977.2&taxid=9606&members=miR-193b-5p&showcnc=1&shownc=1&shownc_nc=1&showncf1=1&showncf2=1&subset=1	-0.43	-0.43	N/A
hsa-miR-193b-5p	MIMAT0004767	AIF1L	ENST00000372300.1	allograft inflammatory factor 1-like	http://www.targetscan.org/cgi-bin/targetscan/vert_71/view_gene.cgi?rs=ENST00000372300.1&taxid=9606&members=miR-193b-5p&showcnc=1&shownc=1&shownc_nc=1&showncf1=1&showncf2=1&subset=1	-0.43	-0.68	N/A
hsa-miR-193b-5p	MIMAT0004767	ZDHHC11B	ENST00000508859.2	zinc finger, DHHC-type containing 11B	http://www.targetscan.org/cgi-bin/targetscan/vert_71/view_gene.cgi?rs=ENST00000508859.2&taxid=9606&members=miR-193b-5p&showcnc=1&shownc=1&shownc_nc=1&showncf1=1&showncf2=1&subset=1	-0.42	-0.42	N/A
hsa-miR-193b-5p	MIMAT0004767	ZNF107	ENST00000344930.3	zinc finger protein 107	http://www.targetscan.org/cgi-bin/targetscan/vert_71/view_gene.cgi?rs=ENST00000344930.3&taxid=9606&members=miR-193b-5p&showcnc=1&shownc=1&shownc_nc=1&showncf1=1&showncf2=1&subset=1	-0.42	-0.42	N/A
hsa-miR-193b-5p	MIMAT0004767	TMPRSS4	ENST00000534111.1	transmembrane protease, serine 4	http://www.targetscan.org/cgi-bin/targetscan/vert_71/view_gene.cgi?rs=ENST00000534111.1&taxid=9606&members=miR-193b-5p&showcnc=1&shownc=1&shownc_nc=1&showncf1=1&showncf2=1&subset=1	-0.42	-0.42	N/A
hsa-miR-193b-5p	MIMAT0004767	SIRT2	ENST00000358931.5	sirtuin 2	http://www.targetscan.org/cgi-bin/targetscan/vert_71/view_gene.cgi?rs=ENST00000358931.5&taxid=9606&members=miR-193b-5p&showcnc=1&shownc=1&shownc_nc=1&showncf1=1&showncf2=1&subset=1	-0.42	-0.47	N/A
hsa-miR-193b-5p	MIMAT0004767	TFAP4	ENST00000204517.6	transcription factor AP-4 (activating enhancer binding protein 4)	http://www.targetscan.org/cgi-bin/targetscan/vert_71/view_gene.cgi?rs=ENST00000204517.6&taxid=9606&members=miR-193b-5p&showcnc=1&shownc=1&shownc_nc=1&showncf1=1&showncf2=1&subset=1	-0.42	-0.42	N/A
hsa-miR-193b-5p	MIMAT0004767	ARL4C	ENST00000390645.2	ADP-ribosylation factor-like 4C	http://www.targetscan.org/cgi-bin/targetscan/vert_71/view_gene.cgi?rs=ENST00000390645.2&taxid=9606&members=miR-193b-5p&showcnc=1&shownc=1&shownc_nc=1&showncf1=1&showncf2=1&subset=1	-0.42	-0.42	N/A
hsa-miR-193b-5p	MIMAT0004767	LOXL4	ENST00000260702.3	lysyl oxidase-like 4	http://www.targetscan.org/cgi-bin/targetscan/vert_71/view_gene.cgi?rs=ENST00000260702.3&taxid=9606&members=miR-193b-5p&showcnc=1&shownc=1&shownc_nc=1&showncf1=1&showncf2=1&subset=1	-0.42	-0.42	N/A
hsa-miR-193b-5p	MIMAT0004767	B4GALNT1	ENST00000341156.4	beta-1,4-N-acetyl-galactosaminyl transferase 1	http://www.targetscan.org/cgi-bin/targetscan/vert_71/view_gene.cgi?rs=ENST00000341156.4&taxid=9606&members=miR-193b-5p&showcnc=1&shownc=1&shownc_nc=1&showncf1=1&showncf2=1&subset=1	-0.42	-0.42	N/A
hsa-miR-193b-5p	MIMAT0004767	CC2D2A	ENST00000511544.1	coiled-coil and C2 domain containing 2A	http://www.targetscan.org/cgi-bin/targetscan/vert_71/view_gene.cgi?rs=ENST00000511544.1&taxid=9606&members=miR-193b-5p&showcnc=1&shownc=1&shownc_nc=1&showncf1=1&showncf2=1&subset=1	-0.42	-0.42	N/A
hsa-miR-193b-5p	MIMAT0004767	PRRT1	ENST00000211413.5	proline-rich transmembrane protein 1	http://www.targetscan.org/cgi-bin/targetscan/vert_71/view_gene.cgi?rs=ENST00000211413.5&taxid=9606&members=miR-193b-5p&showcnc=1&shownc=1&shownc_nc=1&showncf1=1&showncf2=1&subset=1	-0.42	-0.42	N/A
hsa-miR-193b-5p	MIMAT0004767	DTX4	ENST00000227451.3	deltex homolog 4 (Drosophila)	http://www.targetscan.org/cgi-bin/targetscan/vert_71/view_gene.cgi?rs=ENST00000227451.3&taxid=9606&members=miR-193b-5p&showcnc=1&shownc=1&shownc_nc=1&showncf1=1&showncf2=1&subset=1	-0.42	-0.42	N/A
hsa-miR-193b-5p	MIMAT0004767	FAM81A	ENST00000288228.5	family with sequence similarity 81, member A	http://www.targetscan.org/cgi-bin/targetscan/vert_71/view_gene.cgi?rs=ENST00000288228.5&taxid=9606&members=miR-193b-5p&showcnc=1&shownc=1&shownc_nc=1&showncf1=1&showncf2=1&subset=1	-0.42	-0.42	N/A
hsa-miR-193b-5p	MIMAT0004767	COMMD3-BMI1	ENST00000602390.1	COMMD3-BMI1 readthrough	http://www.targetscan.org/cgi-bin/targetscan/vert_71/view_gene.cgi?rs=ENST00000602390.1&taxid=9606&members=miR-193b-5p&showcnc=1&shownc=1&shownc_nc=1&showncf1=1&showncf2=1&subset=1	-0.42	-0.42	N/A
hsa-miR-193b-5p	MIMAT0004767	ZNF627	ENST00000361113.5	zinc finger protein 627	http://www.targetscan.org/cgi-bin/targetscan/vert_71/view_gene.cgi?rs=ENST00000361113.5&taxid=9606&members=miR-193b-5p&showcnc=1&shownc=1&shownc_nc=1&showncf1=1&showncf2=1&subset=1	-0.42	-0.42	N/A
hsa-miR-193b-5p	MIMAT0004767	C3orf65	ENST00000296270.1	chromosome 3 open reading frame 65	http://www.targetscan.org/cgi-bin/targetscan/vert_71/view_gene.cgi?rs=ENST00000296270.1&taxid=9606&members=miR-193b-5p&showcnc=1&shownc=1&shownc_nc=1&showncf1=1&showncf2=1&subset=1	-0.42	-0.42	N/A
hsa-miR-193b-5p	MIMAT0004767	MARCKSL1	ENST00000329421.7	MARCKS-like 1	http://www.targetscan.org/cgi-bin/targetscan/vert_71/view_gene.cgi?rs=ENST00000329421.7&taxid=9606&members=miR-193b-5p&showcnc=1&shownc=1&shownc_nc=1&showncf1=1&showncf2=1&subset=1	-0.41	-0.51	N/A
hsa-miR-193b-5p	MIMAT0004767	GALE	ENST00000374497.3	UDP-galactose-4-epimerase	http://www.targetscan.org/cgi-bin/targetscan/vert_71/view_gene.cgi?rs=ENST00000374497.3&taxid=9606&members=miR-193b-5p&showcnc=1&shownc=1&shownc_nc=1&showncf1=1&showncf2=1&subset=1	-0.41	-0.41	N/A
hsa-miR-193b-5p	MIMAT0004767	RAP2A	ENST00000245304.4	RAP2A, member of RAS oncogene family	http://www.targetscan.org/cgi-bin/targetscan/vert_71/view_gene.cgi?rs=ENST00000245304.4&taxid=9606&members=miR-193b-5p&showcnc=1&shownc=1&shownc_nc=1&showncf1=1&showncf2=1&subset=1	-0.41	-0.41	N/A
hsa-miR-193b-5p	MIMAT0004767	AL079342.1	ENST00000369474.1	Uncharacterized protein; cDNA FLJ27030 fis, clone SLV07741	http://www.targetscan.org/cgi-bin/targetscan/vert_71/view_gene.cgi?rs=ENST00000369474.1&taxid=9606&members=miR-193b-5p&showcnc=1&shownc=1&shownc_nc=1&showncf1=1&showncf2=1&subset=1	-0.41	-0.41	N/A
hsa-miR-193b-5p	MIMAT0004767	CNIH3	ENST00000272133.3	cornichon family AMPA receptor auxiliary protein 3	http://www.targetscan.org/cgi-bin/targetscan/vert_71/view_gene.cgi?rs=ENST00000272133.3&taxid=9606&members=miR-193b-5p&showcnc=1&shownc=1&shownc_nc=1&showncf1=1&showncf2=1&subset=1	-0.41	-0.47	N/A
hsa-miR-193b-5p	MIMAT0004767	AC069547.2	ENST00000596442.1	Uncharacterized protein	http://www.targetscan.org/cgi-bin/targetscan/vert_71/view_gene.cgi?rs=ENST00000596442.1&taxid=9606&members=miR-193b-5p&showcnc=1&shownc=1&shownc_nc=1&showncf1=1&showncf2=1&subset=1	-0.41	-0.41	N/A
hsa-miR-193b-5p	MIMAT0004767	XPNPEP2	ENST00000371106.3	X-prolyl aminopeptidase (aminopeptidase P) 2, membrane-bound	http://www.targetscan.org/cgi-bin/targetscan/vert_71/view_gene.cgi?rs=ENST00000371106.3&taxid=9606&members=miR-193b-5p&showcnc=1&shownc=1&shownc_nc=1&showncf1=1&showncf2=1&subset=1	-0.41	-0.62	N/A
hsa-miR-193b-5p	MIMAT0004767	RP11-268J15.5	ENST00000373137.2		http://www.targetscan.org/cgi-bin/targetscan/vert_71/view_gene.cgi?rs=ENST00000373137.2&taxid=9606&members=miR-193b-5p&showcnc=1&shownc=1&shownc_nc=1&showncf1=1&showncf2=1&subset=1	-0.41	-0.43	N/A
hsa-miR-193b-5p	MIMAT0004767	AL049747.1	ENST00000594060.1		http://www.targetscan.org/cgi-bin/targetscan/vert_71/view_gene.cgi?rs=ENST00000594060.1&taxid=9606&members=miR-193b-5p&showcnc=1&shownc=1&shownc_nc=1&showncf1=1&showncf2=1&subset=1	-0.41	-0.41	N/A
hsa-miR-193b-5p	MIMAT0004767	TRIM31	ENST00000376734.3	tripartite motif containing 31	http://www.targetscan.org/cgi-bin/targetscan/vert_71/view_gene.cgi?rs=ENST00000376734.3&taxid=9606&members=miR-193b-5p&showcnc=1&shownc=1&shownc_nc=1&showncf1=1&showncf2=1&subset=1	-0.41	-0.41	N/A
hsa-miR-193b-5p	MIMAT0004767	HCST	ENST00000246551.4	hematopoietic cell signal transducer	http://www.targetscan.org/cgi-bin/targetscan/vert_71/view_gene.cgi?rs=ENST00000246551.4&taxid=9606&members=miR-193b-5p&showcnc=1&shownc=1&shownc_nc=1&showncf1=1&showncf2=1&subset=1	-0.41	-0.46	N/A
hsa-miR-193b-5p	MIMAT0004767	AC005481.5	ENST00000409610.1	Uncharacterized protein	http://www.targetscan.org/cgi-bin/targetscan/vert_71/view_gene.cgi?rs=ENST00000409610.1&taxid=9606&members=miR-193b-5p&showcnc=1&shownc=1&shownc_nc=1&showncf1=1&showncf2=1&subset=1	-0.41	-0.41	N/A
hsa-miR-193b-5p	MIMAT0004767	TNFSF14	ENST00000245912.3	tumor necrosis factor (ligand) superfamily, member 14	http://www.targetscan.org/cgi-bin/targetscan/vert_71/view_gene.cgi?rs=ENST00000245912.3&taxid=9606&members=miR-193b-5p&showcnc=1&shownc=1&shownc_nc=1&showncf1=1&showncf2=1&subset=1	-0.41	-0.66	N/A
hsa-miR-193b-5p	MIMAT0004767	GDPD1	ENST00000284116.4	glycerophosphodiester phosphodiesterase domain containing 1	http://www.targetscan.org/cgi-bin/targetscan/vert_71/view_gene.cgi?rs=ENST00000284116.4&taxid=9606&members=miR-193b-5p&showcnc=1&shownc=1&shownc_nc=1&showncf1=1&showncf2=1&subset=1	-0.41	-0.43	N/A
hsa-miR-193b-5p	MIMAT0004767	MAPK3	ENST00000403394.1	mitogen-activated protein kinase 3	http://www.targetscan.org/cgi-bin/targetscan/vert_71/view_gene.cgi?rs=ENST00000403394.1&taxid=9606&members=miR-193b-5p&showcnc=1&shownc=1&shownc_nc=1&showncf1=1&showncf2=1&subset=1	-0.41	-0.41	N/A
hsa-miR-193b-5p	MIMAT0004767	HBEGF	ENST00000230990.6	heparin-binding EGF-like growth factor	http://www.targetscan.org/cgi-bin/targetscan/vert_71/view_gene.cgi?rs=ENST00000230990.6&taxid=9606&members=miR-193b-5p&showcnc=1&shownc=1&shownc_nc=1&showncf1=1&showncf2=1&subset=1	-0.41	-0.41	N/A
hsa-miR-193b-5p	MIMAT0004767	C5orf51	ENST00000381647.2	chromosome 5 open reading frame 51	http://www.targetscan.org/cgi-bin/targetscan/vert_71/view_gene.cgi?rs=ENST00000381647.2&taxid=9606&members=miR-193b-5p&showcnc=1&shownc=1&shownc_nc=1&showncf1=1&showncf2=1&subset=1	-0.41	-0.41	N/A
hsa-miR-193b-5p	MIMAT0004767	FAM200A	ENST00000449309.1	family with sequence similarity 200, member A	http://www.targetscan.org/cgi-bin/targetscan/vert_71/view_gene.cgi?rs=ENST00000449309.1&taxid=9606&members=miR-193b-5p&showcnc=1&shownc=1&shownc_nc=1&showncf1=1&showncf2=1&subset=1	-0.4	-0.4	N/A
hsa-miR-193b-5p	MIMAT0004767	CLDN2	ENST00000336803.1	claudin 2	http://www.targetscan.org/cgi-bin/targetscan/vert_71/view_gene.cgi?rs=ENST00000336803.1&taxid=9606&members=miR-193b-5p&showcnc=1&shownc=1&shownc_nc=1&showncf1=1&showncf2=1&subset=1	-0.4	-0.4	N/A
hsa-miR-193b-5p	MIMAT0004767	C14orf144	ENST00000419115.1	chromosome 14 open reading frame 144	http://www.targetscan.org/cgi-bin/targetscan/vert_71/view_gene.cgi?rs=ENST00000419115.1&taxid=9606&members=miR-193b-5p&showcnc=1&shownc=1&shownc_nc=1&showncf1=1&showncf2=1&subset=1	-0.4	-0.4	N/A
hsa-miR-193b-5p	MIMAT0004767	IQCC	ENST00000537469.1	IQ motif containing C	http://www.targetscan.org/cgi-bin/targetscan/vert_71/view_gene.cgi?rs=ENST00000537469.1&taxid=9606&members=miR-193b-5p&showcnc=1&shownc=1&shownc_nc=1&showncf1=1&showncf2=1&subset=1	-0.4	-0.4	N/A
hsa-miR-193b-5p	MIMAT0004767	DRAXIN	ENST00000294485.5	dorsal inhibitory axon guidance protein	http://www.targetscan.org/cgi-bin/targetscan/vert_71/view_gene.cgi?rs=ENST00000294485.5&taxid=9606&members=miR-193b-5p&showcnc=1&shownc=1&shownc_nc=1&showncf1=1&showncf2=1&subset=1	-0.4	-0.4	N/A
hsa-miR-193b-5p	MIMAT0004767	STPG1	ENST00000374409.1	sperm-tail PG-rich repeat containing 1	http://www.targetscan.org/cgi-bin/targetscan/vert_71/view_gene.cgi?rs=ENST00000374409.1&taxid=9606&members=miR-193b-5p&showcnc=1&shownc=1&shownc_nc=1&showncf1=1&showncf2=1&subset=1	-0.4	-0.56	N/A
hsa-miR-193b-5p	MIMAT0004767	RBM3	ENST00000376759.3	RNA binding motif (RNP1, RRM) protein 3	http://www.targetscan.org/cgi-bin/targetscan/vert_71/view_gene.cgi?rs=ENST00000376759.3&taxid=9606&members=miR-193b-5p&showcnc=1&shownc=1&shownc_nc=1&showncf1=1&showncf2=1&subset=1	-0.4	-0.74	N/A
hsa-miR-193b-5p	MIMAT0004767	RSPH3	ENST00000367069.2	radial spoke 3 homolog (Chlamydomonas)	http://www.targetscan.org/cgi-bin/targetscan/vert_71/view_gene.cgi?rs=ENST00000367069.2&taxid=9606&members=miR-193b-5p&showcnc=1&shownc=1&shownc_nc=1&showncf1=1&showncf2=1&subset=1	-0.4	-0.4	N/A
hsa-miR-193b-5p	MIMAT0004767	EPS8L3	ENST00000361852.4	EPS8-like 3	http://www.targetscan.org/cgi-bin/targetscan/vert_71/view_gene.cgi?rs=ENST00000361852.4&taxid=9606&members=miR-193b-5p&showcnc=1&shownc=1&shownc_nc=1&showncf1=1&showncf2=1&subset=1	-0.4	-0.4	N/A
hsa-miR-193b-5p	MIMAT0004767	SEMA6D	ENST00000355997.3	sema domain, transmembrane domain (TM), and cytoplasmic domain, (semaphorin) 6D	http://www.targetscan.org/cgi-bin/targetscan/vert_71/view_gene.cgi?rs=ENST00000355997.3&taxid=9606&members=miR-193b-5p&showcnc=1&shownc=1&shownc_nc=1&showncf1=1&showncf2=1&subset=1	-0.4	-0.4	N/A
hsa-miR-193b-5p	MIMAT0004767	APLP2	ENST00000263574.5	amyloid beta (A4) precursor-like protein 2	http://www.targetscan.org/cgi-bin/targetscan/vert_71/view_gene.cgi?rs=ENST00000263574.5&taxid=9606&members=miR-193b-5p&showcnc=1&shownc=1&shownc_nc=1&showncf1=1&showncf2=1&subset=1	-0.4	-0.4	N/A
hsa-miR-193b-5p	MIMAT0004767	NAALAD2	ENST00000534061.1	N-acetylated alpha-linked acidic dipeptidase 2	http://www.targetscan.org/cgi-bin/targetscan/vert_71/view_gene.cgi?rs=ENST00000534061.1&taxid=9606&members=miR-193b-5p&showcnc=1&shownc=1&shownc_nc=1&showncf1=1&showncf2=1&subset=1	-0.4	-0.4	N/A
hsa-miR-193b-5p	MIMAT0004767	SLC35A4	ENST00000323146.3	solute carrier family 35, member A4	http://www.targetscan.org/cgi-bin/targetscan/vert_71/view_gene.cgi?rs=ENST00000323146.3&taxid=9606&members=miR-193b-5p&showcnc=1&shownc=1&shownc_nc=1&showncf1=1&showncf2=1&subset=1	-0.4	-0.4	N/A
hsa-miR-193b-5p	MIMAT0004767	PLEKHH2	ENST00000282406.4	pleckstrin homology domain containing, family H (with MyTH4 domain) member 2	http://www.targetscan.org/cgi-bin/targetscan/vert_71/view_gene.cgi?rs=ENST00000282406.4&taxid=9606&members=miR-193b-5p&showcnc=1&shownc=1&shownc_nc=1&showncf1=1&showncf2=1&subset=1	-0.4	-0.4	N/A
hsa-miR-193b-5p	MIMAT0004767	POU5F1B	ENST00000465342.2	POU class 5 homeobox 1B	http://www.targetscan.org/cgi-bin/targetscan/vert_71/view_gene.cgi?rs=ENST00000465342.2&taxid=9606&members=miR-193b-5p&showcnc=1&shownc=1&shownc_nc=1&showncf1=1&showncf2=1&subset=1	-0.4	-0.4	N/A
hsa-miR-193b-5p	MIMAT0004767	ETV1	ENST00000430479.1	ets variant 1	http://www.targetscan.org/cgi-bin/targetscan/vert_71/view_gene.cgi?rs=ENST00000430479.1&taxid=9606&members=miR-193b-5p&showcnc=1&shownc=1&shownc_nc=1&showncf1=1&showncf2=1&subset=1	-0.4	-0.42	N/A
hsa-miR-193b-5p	MIMAT0004767	ZNF773	ENST00000599847.1	zinc finger protein 773	http://www.targetscan.org/cgi-bin/targetscan/vert_71/view_gene.cgi?rs=ENST00000599847.1&taxid=9606&members=miR-193b-5p&showcnc=1&shownc=1&shownc_nc=1&showncf1=1&showncf2=1&subset=1	-0.4	-0.4	N/A
hsa-miR-193b-5p	MIMAT0004767	MAFF	ENST00000338483.2	v-maf avian musculoaponeurotic fibrosarcoma oncogene homolog F	http://www.targetscan.org/cgi-bin/targetscan/vert_71/view_gene.cgi?rs=ENST00000338483.2&taxid=9606&members=miR-193b-5p&showcnc=1&shownc=1&shownc_nc=1&showncf1=1&showncf2=1&subset=1	-0.39	-0.4	N/A
hsa-miR-193b-5p	MIMAT0004767	AC079612.1	ENST00000358775.1	Uncharacterized protein; cDNA FLJ45964 fis, clone PLACE7014396	http://www.targetscan.org/cgi-bin/targetscan/vert_71/view_gene.cgi?rs=ENST00000358775.1&taxid=9606&members=miR-193b-5p&showcnc=1&shownc=1&shownc_nc=1&showncf1=1&showncf2=1&subset=1	-0.39	-0.39	N/A
hsa-miR-193b-5p	MIMAT0004767	ARHGAP19	ENST00000358531.4	Rho GTPase activating protein 19	http://www.targetscan.org/cgi-bin/targetscan/vert_71/view_gene.cgi?rs=ENST00000358531.4&taxid=9606&members=miR-193b-5p&showcnc=1&shownc=1&shownc_nc=1&showncf1=1&showncf2=1&subset=1	-0.39	-0.39	N/A
hsa-miR-193b-5p	MIMAT0004767	NECAB1	ENST00000417640.2	N-terminal EF-hand calcium binding protein 1	http://www.targetscan.org/cgi-bin/targetscan/vert_71/view_gene.cgi?rs=ENST00000417640.2&taxid=9606&members=miR-193b-5p&showcnc=1&shownc=1&shownc_nc=1&showncf1=1&showncf2=1&subset=1	-0.39	-0.39	N/A
hsa-miR-193b-5p	MIMAT0004767	HSPBAP1	ENST00000383659.1	HSPB (heat shock 27kDa) associated protein 1	http://www.targetscan.org/cgi-bin/targetscan/vert_71/view_gene.cgi?rs=ENST00000383659.1&taxid=9606&members=miR-193b-5p&showcnc=1&shownc=1&shownc_nc=1&showncf1=1&showncf2=1&subset=1	-0.39	-0.39	N/A
hsa-miR-193b-5p	MIMAT0004767	Z98049.1	ENST00000598601.1	CDNA FLJ25492 fis, clone CBR01389; Uncharacterized protein	http://www.targetscan.org/cgi-bin/targetscan/vert_71/view_gene.cgi?rs=ENST00000598601.1&taxid=9606&members=miR-193b-5p&showcnc=1&shownc=1&shownc_nc=1&showncf1=1&showncf2=1&subset=1	-0.39	-0.39	N/A
hsa-miR-193b-5p	MIMAT0004767	CNGA3	ENST00000272602.2	cyclic nucleotide gated channel alpha 3	http://www.targetscan.org/cgi-bin/targetscan/vert_71/view_gene.cgi?rs=ENST00000272602.2&taxid=9606&members=miR-193b-5p&showcnc=1&shownc=1&shownc_nc=1&showncf1=1&showncf2=1&subset=1	-0.39	-0.39	N/A
hsa-miR-193b-5p	MIMAT0004767	C10orf40	ENST00000521074.1	chromosome 10 open reading frame 40	http://www.targetscan.org/cgi-bin/targetscan/vert_71/view_gene.cgi?rs=ENST00000521074.1&taxid=9606&members=miR-193b-5p&showcnc=1&shownc=1&shownc_nc=1&showncf1=1&showncf2=1&subset=1	-0.39	-0.39	N/A
hsa-miR-193b-5p	MIMAT0004767	CT62	ENST00000566432.1	cancer/testis antigen 62	http://www.targetscan.org/cgi-bin/targetscan/vert_71/view_gene.cgi?rs=ENST00000566432.1&taxid=9606&members=miR-193b-5p&showcnc=1&shownc=1&shownc_nc=1&showncf1=1&showncf2=1&subset=1	-0.39	-0.39	N/A
hsa-miR-193b-5p	MIMAT0004767	ADRB3	ENST00000345060.3	adrenoceptor beta 3	http://www.targetscan.org/cgi-bin/targetscan/vert_71/view_gene.cgi?rs=ENST00000345060.3&taxid=9606&members=miR-193b-5p&showcnc=1&shownc=1&shownc_nc=1&showncf1=1&showncf2=1&subset=1	-0.39	-0.39	N/A
hsa-miR-193b-5p	MIMAT0004767	PHOX2B	ENST00000226382.2	paired-like homeobox 2b	http://www.targetscan.org/cgi-bin/targetscan/vert_71/view_gene.cgi?rs=ENST00000226382.2&taxid=9606&members=miR-193b-5p&showcnc=1&shownc=1&shownc_nc=1&showncf1=1&showncf2=1&subset=1	-0.39	-0.39	N/A
hsa-miR-193b-5p	MIMAT0004767	CCDC84	ENST00000334418.1	coiled-coil domain containing 84	http://www.targetscan.org/cgi-bin/targetscan/vert_71/view_gene.cgi?rs=ENST00000334418.1&taxid=9606&members=miR-193b-5p&showcnc=1&shownc=1&shownc_nc=1&showncf1=1&showncf2=1&subset=1	-0.39	-0.39	N/A
hsa-miR-193b-5p	MIMAT0004767	PHLDA3	ENST00000367311.3	pleckstrin homology-like domain, family A, member 3	http://www.targetscan.org/cgi-bin/targetscan/vert_71/view_gene.cgi?rs=ENST00000367311.3&taxid=9606&members=miR-193b-5p&showcnc=1&shownc=1&shownc_nc=1&showncf1=1&showncf2=1&subset=1	-0.39	-0.65	N/A
hsa-miR-193b-5p	MIMAT0004767	CYP4A22	ENST00000371891.3	cytochrome P450, family 4, subfamily A, polypeptide 22	http://www.targetscan.org/cgi-bin/targetscan/vert_71/view_gene.cgi?rs=ENST00000371891.3&taxid=9606&members=miR-193b-5p&showcnc=1&shownc=1&shownc_nc=1&showncf1=1&showncf2=1&subset=1	-0.39	-0.39	N/A
hsa-miR-193b-5p	MIMAT0004767	LITAF	ENST00000413364.2	lipopolysaccharide-induced TNF factor	http://www.targetscan.org/cgi-bin/targetscan/vert_71/view_gene.cgi?rs=ENST00000413364.2&taxid=9606&members=miR-193b-5p&showcnc=1&shownc=1&shownc_nc=1&showncf1=1&showncf2=1&subset=1	-0.39	-0.39	N/A
hsa-miR-193b-5p	MIMAT0004767	TNNI1	ENST00000361379.4	troponin I type 1 (skeletal, slow)	http://www.targetscan.org/cgi-bin/targetscan/vert_71/view_gene.cgi?rs=ENST00000361379.4&taxid=9606&members=miR-193b-5p&showcnc=1&shownc=1&shownc_nc=1&showncf1=1&showncf2=1&subset=1	-0.39	-0.45	N/A
hsa-miR-193b-5p	MIMAT0004767	IL7R	ENST00000303115.3	interleukin 7 receptor	http://www.targetscan.org/cgi-bin/targetscan/vert_71/view_gene.cgi?rs=ENST00000303115.3&taxid=9606&members=miR-193b-5p&showcnc=1&shownc=1&shownc_nc=1&showncf1=1&showncf2=1&subset=1	-0.39	-0.39	N/A
hsa-miR-193b-5p	MIMAT0004767	LYRM7	ENST00000507584.1	LYR motif containing 7	http://www.targetscan.org/cgi-bin/targetscan/vert_71/view_gene.cgi?rs=ENST00000507584.1&taxid=9606&members=miR-193b-5p&showcnc=1&shownc=1&shownc_nc=1&showncf1=1&showncf2=1&subset=1	-0.39	-0.95	N/A
hsa-miR-193b-5p	MIMAT0004767	ACPP	ENST00000336375.5	acid phosphatase, prostate	http://www.targetscan.org/cgi-bin/targetscan/vert_71/view_gene.cgi?rs=ENST00000336375.5&taxid=9606&members=miR-193b-5p&showcnc=1&shownc=1&shownc_nc=1&showncf1=1&showncf2=1&subset=1	-0.39	-0.39	N/A
hsa-miR-193b-5p	MIMAT0004767	AC115618.1	ENST00000376775.2	Uncharacterized protein; cDNA FLJ26048 fis, clone PRS02384	http://www.targetscan.org/cgi-bin/targetscan/vert_71/view_gene.cgi?rs=ENST00000376775.2&taxid=9606&members=miR-193b-5p&showcnc=1&shownc=1&shownc_nc=1&showncf1=1&showncf2=1&subset=1	-0.39	-0.39	N/A
hsa-miR-193b-5p	MIMAT0004767	FCF1	ENST00000341162.4	FCF1 rRNA-processing protein	http://www.targetscan.org/cgi-bin/targetscan/vert_71/view_gene.cgi?rs=ENST00000341162.4&taxid=9606&members=miR-193b-5p&showcnc=1&shownc=1&shownc_nc=1&showncf1=1&showncf2=1&subset=1	-0.39	-0.68	N/A
hsa-miR-193b-5p	MIMAT0004767	C1ORF220	ENST00000367636.4		http://www.targetscan.org/cgi-bin/targetscan/vert_71/view_gene.cgi?rs=ENST00000367636.4&taxid=9606&members=miR-193b-5p&showcnc=1&shownc=1&shownc_nc=1&showncf1=1&showncf2=1&subset=1	-0.39	-0.39	N/A
hsa-miR-193b-5p	MIMAT0004767	ST8SIA4	ENST00000231461.5	ST8 alpha-N-acetyl-neuraminide alpha-2,8-sialyltransferase 4	http://www.targetscan.org/cgi-bin/targetscan/vert_71/view_gene.cgi?rs=ENST00000231461.5&taxid=9606&members=miR-193b-5p&showcnc=1&shownc=1&shownc_nc=1&showncf1=1&showncf2=1&subset=1	-0.39	-0.39	N/A
hsa-miR-193b-5p	MIMAT0004767	FOXP3	ENST00000376207.4	forkhead box P3	http://www.targetscan.org/cgi-bin/targetscan/vert_71/view_gene.cgi?rs=ENST00000376207.4&taxid=9606&members=miR-193b-5p&showcnc=1&shownc=1&shownc_nc=1&showncf1=1&showncf2=1&subset=1	-0.39	-0.39	N/A
hsa-miR-193b-5p	MIMAT0004767	STOML3	ENST00000379631.4	stomatin (EPB72)-like 3	http://www.targetscan.org/cgi-bin/targetscan/vert_71/view_gene.cgi?rs=ENST00000379631.4&taxid=9606&members=miR-193b-5p&showcnc=1&shownc=1&shownc_nc=1&showncf1=1&showncf2=1&subset=1	-0.38	-0.38	N/A
hsa-miR-193b-5p	MIMAT0004767	KRT82	ENST00000257974.2	keratin 82	http://www.targetscan.org/cgi-bin/targetscan/vert_71/view_gene.cgi?rs=ENST00000257974.2&taxid=9606&members=miR-193b-5p&showcnc=1&shownc=1&shownc_nc=1&showncf1=1&showncf2=1&subset=1	-0.38	-0.38	N/A
hsa-miR-193b-5p	MIMAT0004767	TNFRSF10C	ENST00000397703.2	tumor necrosis factor receptor superfamily, member 10c, decoy without an intracellular domain	http://www.targetscan.org/cgi-bin/targetscan/vert_71/view_gene.cgi?rs=ENST00000397703.2&taxid=9606&members=miR-193b-5p&showcnc=1&shownc=1&shownc_nc=1&showncf1=1&showncf2=1&subset=1	-0.38	-0.38	N/A
hsa-miR-193b-5p	MIMAT0004767	IFI44L	ENST00000370751.5	interferon-induced protein 44-like	http://www.targetscan.org/cgi-bin/targetscan/vert_71/view_gene.cgi?rs=ENST00000370751.5&taxid=9606&members=miR-193b-5p&showcnc=1&shownc=1&shownc_nc=1&showncf1=1&showncf2=1&subset=1	-0.38	-0.38	N/A
hsa-miR-193b-5p	MIMAT0004767	LTN1	ENST00000361371.5	listerin E3 ubiquitin protein ligase 1	http://www.targetscan.org/cgi-bin/targetscan/vert_71/view_gene.cgi?rs=ENST00000361371.5&taxid=9606&members=miR-193b-5p&showcnc=1&shownc=1&shownc_nc=1&showncf1=1&showncf2=1&subset=1	-0.38	-0.62	N/A
hsa-miR-193b-5p	MIMAT0004767	DRG2	ENST00000395726.4	developmentally regulated GTP binding protein 2	http://www.targetscan.org/cgi-bin/targetscan/vert_71/view_gene.cgi?rs=ENST00000395726.4&taxid=9606&members=miR-193b-5p&showcnc=1&shownc=1&shownc_nc=1&showncf1=1&showncf2=1&subset=1	-0.38	-0.39	N/A
hsa-miR-193b-5p	MIMAT0004767	PEG10	ENST00000482108.1	paternally expressed 10	http://www.targetscan.org/cgi-bin/targetscan/vert_71/view_gene.cgi?rs=ENST00000482108.1&taxid=9606&members=miR-193b-5p&showcnc=1&shownc=1&shownc_nc=1&showncf1=1&showncf2=1&subset=1	-0.38	-0.38	N/A
hsa-miR-193b-5p	MIMAT0004767	TSPAN8	ENST00000393330.2	tetraspanin 8	http://www.targetscan.org/cgi-bin/targetscan/vert_71/view_gene.cgi?rs=ENST00000393330.2&taxid=9606&members=miR-193b-5p&showcnc=1&shownc=1&shownc_nc=1&showncf1=1&showncf2=1&subset=1	-0.38	-0.38	N/A
hsa-miR-193b-5p	MIMAT0004767	OAS2	ENST00000342315.4	2'-5'-oligoadenylate synthetase 2, 69/71kDa	http://www.targetscan.org/cgi-bin/targetscan/vert_71/view_gene.cgi?rs=ENST00000342315.4&taxid=9606&members=miR-193b-5p&showcnc=1&shownc=1&shownc_nc=1&showncf1=1&showncf2=1&subset=1	-0.38	-0.38	N/A
hsa-miR-193b-5p	MIMAT0004767	CTSS	ENST00000368985.3	cathepsin S	http://www.targetscan.org/cgi-bin/targetscan/vert_71/view_gene.cgi?rs=ENST00000368985.3&taxid=9606&members=miR-193b-5p&showcnc=1&shownc=1&shownc_nc=1&showncf1=1&showncf2=1&subset=1	-0.38	-0.38	N/A
hsa-miR-193b-5p	MIMAT0004767	ZFP36	ENST00000597629.1	ZFP36 ring finger protein	http://www.targetscan.org/cgi-bin/targetscan/vert_71/view_gene.cgi?rs=ENST00000597629.1&taxid=9606&members=miR-193b-5p&showcnc=1&shownc=1&shownc_nc=1&showncf1=1&showncf2=1&subset=1	-0.38	-0.38	N/A
hsa-miR-193b-5p	MIMAT0004767	HPS1	ENST00000361490.4	Hermansky-Pudlak syndrome 1	http://www.targetscan.org/cgi-bin/targetscan/vert_71/view_gene.cgi?rs=ENST00000361490.4&taxid=9606&members=miR-193b-5p&showcnc=1&shownc=1&shownc_nc=1&showncf1=1&showncf2=1&subset=1	-0.38	-0.38	N/A
hsa-miR-193b-5p	MIMAT0004767	PTGER2	ENST00000245457.5	prostaglandin E receptor 2 (subtype EP2), 53kDa	http://www.targetscan.org/cgi-bin/targetscan/vert_71/view_gene.cgi?rs=ENST00000245457.5&taxid=9606&members=miR-193b-5p&showcnc=1&shownc=1&shownc_nc=1&showncf1=1&showncf2=1&subset=1	-0.38	-0.38	N/A
hsa-miR-193b-5p	MIMAT0004767	COX4I2	ENST00000376075.3	cytochrome c oxidase subunit IV isoform 2 (lung)	http://www.targetscan.org/cgi-bin/targetscan/vert_71/view_gene.cgi?rs=ENST00000376075.3&taxid=9606&members=miR-193b-5p&showcnc=1&shownc=1&shownc_nc=1&showncf1=1&showncf2=1&subset=1	-0.38	-0.38	N/A
hsa-miR-193b-5p	MIMAT0004767	CAPN14	ENST00000444918.2	calpain 14	http://www.targetscan.org/cgi-bin/targetscan/vert_71/view_gene.cgi?rs=ENST00000444918.2&taxid=9606&members=miR-193b-5p&showcnc=1&shownc=1&shownc_nc=1&showncf1=1&showncf2=1&subset=1	-0.38	-0.38	N/A
hsa-miR-193b-5p	MIMAT0004767	PBX2	ENST00000375050.4	pre-B-cell leukemia homeobox 2	http://www.targetscan.org/cgi-bin/targetscan/vert_71/view_gene.cgi?rs=ENST00000375050.4&taxid=9606&members=miR-193b-5p&showcnc=1&shownc=1&shownc_nc=1&showncf1=1&showncf2=1&subset=1	-0.38	-0.39	N/A
hsa-miR-193b-5p	MIMAT0004767	CAMK1D	ENST00000378845.1	calcium/calmodulin-dependent protein kinase ID	http://www.targetscan.org/cgi-bin/targetscan/vert_71/view_gene.cgi?rs=ENST00000378845.1&taxid=9606&members=miR-193b-5p&showcnc=1&shownc=1&shownc_nc=1&showncf1=1&showncf2=1&subset=1	-0.38	-0.38	N/A
hsa-miR-193b-5p	MIMAT0004767	PSMD13	ENST00000431206.2	proteasome (prosome, macropain) 26S subunit, non-ATPase, 13	http://www.targetscan.org/cgi-bin/targetscan/vert_71/view_gene.cgi?rs=ENST00000431206.2&taxid=9606&members=miR-193b-5p&showcnc=1&shownc=1&shownc_nc=1&showncf1=1&showncf2=1&subset=1	-0.38	-0.38	N/A
hsa-miR-193b-5p	MIMAT0004767	ARL11	ENST00000282026.1	ADP-ribosylation factor-like 11	http://www.targetscan.org/cgi-bin/targetscan/vert_71/view_gene.cgi?rs=ENST00000282026.1&taxid=9606&members=miR-193b-5p&showcnc=1&shownc=1&shownc_nc=1&showncf1=1&showncf2=1&subset=1	-0.38	-0.38	N/A
hsa-miR-193b-5p	MIMAT0004767	ZNF606	ENST00000341164.4	zinc finger protein 606	http://www.targetscan.org/cgi-bin/targetscan/vert_71/view_gene.cgi?rs=ENST00000341164.4&taxid=9606&members=miR-193b-5p&showcnc=1&shownc=1&shownc_nc=1&showncf1=1&showncf2=1&subset=1	-0.38	-0.38	N/A
hsa-miR-193b-5p	MIMAT0004767	HOXB1	ENST00000239174.6	homeobox B1	http://www.targetscan.org/cgi-bin/targetscan/vert_71/view_gene.cgi?rs=ENST00000239174.6&taxid=9606&members=miR-193b-5p&showcnc=1&shownc=1&shownc_nc=1&showncf1=1&showncf2=1&subset=1	-0.38	-0.38	N/A
hsa-miR-193b-5p	MIMAT0004767	GRP	ENST00000529320.2	gastrin-releasing peptide	http://www.targetscan.org/cgi-bin/targetscan/vert_71/view_gene.cgi?rs=ENST00000529320.2&taxid=9606&members=miR-193b-5p&showcnc=1&shownc=1&shownc_nc=1&showncf1=1&showncf2=1&subset=1	-0.38	-0.38	N/A
hsa-miR-193b-5p	MIMAT0004767	SLCO2A1	ENST00000310926.4	solute carrier organic anion transporter family, member 2A1	http://www.targetscan.org/cgi-bin/targetscan/vert_71/view_gene.cgi?rs=ENST00000310926.4&taxid=9606&members=miR-193b-5p&showcnc=1&shownc=1&shownc_nc=1&showncf1=1&showncf2=1&subset=1	-0.38	-0.39	N/A
hsa-miR-193b-5p	MIMAT0004767	IL22	ENST00000538666.1	interleukin 22	http://www.targetscan.org/cgi-bin/targetscan/vert_71/view_gene.cgi?rs=ENST00000538666.1&taxid=9606&members=miR-193b-5p&showcnc=1&shownc=1&shownc_nc=1&showncf1=1&showncf2=1&subset=1	-0.38	-0.38	N/A
hsa-miR-193b-5p	MIMAT0004767	ORC6	ENST00000568364.2	origin recognition complex, subunit 6	http://www.targetscan.org/cgi-bin/targetscan/vert_71/view_gene.cgi?rs=ENST00000568364.2&taxid=9606&members=miR-193b-5p&showcnc=1&shownc=1&shownc_nc=1&showncf1=1&showncf2=1&subset=1	-0.37	-0.38	N/A
hsa-miR-193b-5p	MIMAT0004767	COPS2	ENST00000388901.5	COP9 signalosome subunit 2	http://www.targetscan.org/cgi-bin/targetscan/vert_71/view_gene.cgi?rs=ENST00000388901.5&taxid=9606&members=miR-193b-5p&showcnc=1&shownc=1&shownc_nc=1&showncf1=1&showncf2=1&subset=1	-0.37	-0.38	N/A
hsa-miR-193b-5p	MIMAT0004767	ZCCHC6	ENST00000277141.6	zinc finger, CCHC domain containing 6	http://www.targetscan.org/cgi-bin/targetscan/vert_71/view_gene.cgi?rs=ENST00000277141.6&taxid=9606&members=miR-193b-5p&showcnc=1&shownc=1&shownc_nc=1&showncf1=1&showncf2=1&subset=1	-0.37	-0.37	N/A
hsa-miR-193b-5p	MIMAT0004767	SAMD1	ENST00000533683.2	sterile alpha motif domain containing 1	http://www.targetscan.org/cgi-bin/targetscan/vert_71/view_gene.cgi?rs=ENST00000533683.2&taxid=9606&members=miR-193b-5p&showcnc=1&shownc=1&shownc_nc=1&showncf1=1&showncf2=1&subset=1	-0.37	-0.37	N/A
hsa-miR-193b-5p	MIMAT0004767	C9orf139	ENST00000314330.2	chromosome 9 open reading frame 139	http://www.targetscan.org/cgi-bin/targetscan/vert_71/view_gene.cgi?rs=ENST00000314330.2&taxid=9606&members=miR-193b-5p&showcnc=1&shownc=1&shownc_nc=1&showncf1=1&showncf2=1&subset=1	-0.37	-0.37	N/A
hsa-miR-193b-5p	MIMAT0004767	SCYL3	ENST00000367771.6	SCY1-like 3 (S. cerevisiae)	http://www.targetscan.org/cgi-bin/targetscan/vert_71/view_gene.cgi?rs=ENST00000367771.6&taxid=9606&members=miR-193b-5p&showcnc=1&shownc=1&shownc_nc=1&showncf1=1&showncf2=1&subset=1	-0.37	-0.4	N/A
hsa-miR-193b-5p	MIMAT0004767	NRSN1	ENST00000378491.4	neurensin 1	http://www.targetscan.org/cgi-bin/targetscan/vert_71/view_gene.cgi?rs=ENST00000378491.4&taxid=9606&members=miR-193b-5p&showcnc=1&shownc=1&shownc_nc=1&showncf1=1&showncf2=1&subset=1	-0.37	-0.37	N/A
hsa-miR-193b-5p	MIMAT0004767	C21orf49	ENST00000382375.4	chromosome 21 open reading frame 49	http://www.targetscan.org/cgi-bin/targetscan/vert_71/view_gene.cgi?rs=ENST00000382375.4&taxid=9606&members=miR-193b-5p&showcnc=1&shownc=1&shownc_nc=1&showncf1=1&showncf2=1&subset=1	-0.37	-0.37	N/A
hsa-miR-193b-5p	MIMAT0004767	PLEKHB2	ENST00000438882.2	pleckstrin homology domain containing, family B (evectins) member 2	http://www.targetscan.org/cgi-bin/targetscan/vert_71/view_gene.cgi?rs=ENST00000438882.2&taxid=9606&members=miR-193b-5p&showcnc=1&shownc=1&shownc_nc=1&showncf1=1&showncf2=1&subset=1	-0.37	-0.39	N/A
hsa-miR-193b-5p	MIMAT0004767	AAK1	ENST00000409085.4	AP2 associated kinase 1	http://www.targetscan.org/cgi-bin/targetscan/vert_71/view_gene.cgi?rs=ENST00000409085.4&taxid=9606&members=miR-193b-5p&showcnc=1&shownc=1&shownc_nc=1&showncf1=1&showncf2=1&subset=1	-0.37	-0.61	N/A
hsa-miR-193b-5p	MIMAT0004767	CEACAM5	ENST00000221992.6	carcinoembryonic antigen-related cell adhesion molecule 5	http://www.targetscan.org/cgi-bin/targetscan/vert_71/view_gene.cgi?rs=ENST00000221992.6&taxid=9606&members=miR-193b-5p&showcnc=1&shownc=1&shownc_nc=1&showncf1=1&showncf2=1&subset=1	-0.37	-0.51	N/A
hsa-miR-193b-5p	MIMAT0004767	FGF5	ENST00000456523.3	fibroblast growth factor 5	http://www.targetscan.org/cgi-bin/targetscan/vert_71/view_gene.cgi?rs=ENST00000456523.3&taxid=9606&members=miR-193b-5p&showcnc=1&shownc=1&shownc_nc=1&showncf1=1&showncf2=1&subset=1	-0.37	-0.37	N/A
hsa-miR-193b-5p	MIMAT0004767	MED18	ENST00000373842.4	mediator complex subunit 18	http://www.targetscan.org/cgi-bin/targetscan/vert_71/view_gene.cgi?rs=ENST00000373842.4&taxid=9606&members=miR-193b-5p&showcnc=1&shownc=1&shownc_nc=1&showncf1=1&showncf2=1&subset=1	-0.37	-0.37	N/A
hsa-miR-193b-5p	MIMAT0004767	TPP1	ENST00000299427.6	tripeptidyl peptidase I	http://www.targetscan.org/cgi-bin/targetscan/vert_71/view_gene.cgi?rs=ENST00000299427.6&taxid=9606&members=miR-193b-5p&showcnc=1&shownc=1&shownc_nc=1&showncf1=1&showncf2=1&subset=1	-0.37	-0.43	N/A
hsa-miR-193b-5p	MIMAT0004767	LMOD3	ENST00000420581.2	leiomodin 3 (fetal)	http://www.targetscan.org/cgi-bin/targetscan/vert_71/view_gene.cgi?rs=ENST00000420581.2&taxid=9606&members=miR-193b-5p&showcnc=1&shownc=1&shownc_nc=1&showncf1=1&showncf2=1&subset=1	-0.37	-0.37	N/A
hsa-miR-193b-5p	MIMAT0004767	LL22NC03-63E9.3	ENST00000407120.1	Uncharacterized protein	http://www.targetscan.org/cgi-bin/targetscan/vert_71/view_gene.cgi?rs=ENST00000407120.1&taxid=9606&members=miR-193b-5p&showcnc=1&shownc=1&shownc_nc=1&showncf1=1&showncf2=1&subset=1	-0.37	-0.37	N/A
hsa-miR-193b-5p	MIMAT0004767	FMO1	ENST00000367750.3	flavin containing monooxygenase 1	http://www.targetscan.org/cgi-bin/targetscan/vert_71/view_gene.cgi?rs=ENST00000367750.3&taxid=9606&members=miR-193b-5p&showcnc=1&shownc=1&shownc_nc=1&showncf1=1&showncf2=1&subset=1	-0.37	-0.37	N/A
hsa-miR-193b-5p	MIMAT0004767	CTDNEP1	ENST00000574322.1	CTD nuclear envelope phosphatase 1	http://www.targetscan.org/cgi-bin/targetscan/vert_71/view_gene.cgi?rs=ENST00000574322.1&taxid=9606&members=miR-193b-5p&showcnc=1&shownc=1&shownc_nc=1&showncf1=1&showncf2=1&subset=1	-0.37	-0.37	N/A
hsa-miR-193b-5p	MIMAT0004767	CCDC125	ENST00000396496.2	coiled-coil domain containing 125	http://www.targetscan.org/cgi-bin/targetscan/vert_71/view_gene.cgi?rs=ENST00000396496.2&taxid=9606&members=miR-193b-5p&showcnc=1&shownc=1&shownc_nc=1&showncf1=1&showncf2=1&subset=1	-0.37	-0.37	N/A
hsa-miR-193b-5p	MIMAT0004767	SSC5D	ENST00000389623.6	scavenger receptor cysteine rich domain containing (5 domains)	http://www.targetscan.org/cgi-bin/targetscan/vert_71/view_gene.cgi?rs=ENST00000389623.6&taxid=9606&members=miR-193b-5p&showcnc=1&shownc=1&shownc_nc=1&showncf1=1&showncf2=1&subset=1	-0.37	-0.37	N/A
hsa-miR-193b-5p	MIMAT0004767	COMMD2	ENST00000473414.1	COMM domain containing 2	http://www.targetscan.org/cgi-bin/targetscan/vert_71/view_gene.cgi?rs=ENST00000473414.1&taxid=9606&members=miR-193b-5p&showcnc=1&shownc=1&shownc_nc=1&showncf1=1&showncf2=1&subset=1	-0.37	-0.37	N/A
hsa-miR-193b-5p	MIMAT0004767	ASAP1	ENST00000357668.1	ArfGAP with SH3 domain, ankyrin repeat and PH domain 1	http://www.targetscan.org/cgi-bin/targetscan/vert_71/view_gene.cgi?rs=ENST00000357668.1&taxid=9606&members=miR-193b-5p&showcnc=1&shownc=1&shownc_nc=1&showncf1=1&showncf2=1&subset=1	-0.37	-0.41	N/A
hsa-miR-193b-5p	MIMAT0004767	DNASE1L1	ENST00000369809.1	deoxyribonuclease I-like 1	http://www.targetscan.org/cgi-bin/targetscan/vert_71/view_gene.cgi?rs=ENST00000369809.1&taxid=9606&members=miR-193b-5p&showcnc=1&shownc=1&shownc_nc=1&showncf1=1&showncf2=1&subset=1	-0.37	-0.37	N/A
hsa-miR-193b-5p	MIMAT0004767	TMEM154	ENST00000304385.3	transmembrane protein 154	http://www.targetscan.org/cgi-bin/targetscan/vert_71/view_gene.cgi?rs=ENST00000304385.3&taxid=9606&members=miR-193b-5p&showcnc=1&shownc=1&shownc_nc=1&showncf1=1&showncf2=1&subset=1	-0.37	-0.37	N/A
hsa-miR-193b-5p	MIMAT0004767	MTMR6	ENST00000381801.5	myotubularin related protein 6	http://www.targetscan.org/cgi-bin/targetscan/vert_71/view_gene.cgi?rs=ENST00000381801.5&taxid=9606&members=miR-193b-5p&showcnc=1&shownc=1&shownc_nc=1&showncf1=1&showncf2=1&subset=1	-0.37	-0.37	N/A
hsa-miR-193b-5p	MIMAT0004767	COG7	ENST00000307149.5	component of oligomeric golgi complex 7	http://www.targetscan.org/cgi-bin/targetscan/vert_71/view_gene.cgi?rs=ENST00000307149.5&taxid=9606&members=miR-193b-5p&showcnc=1&shownc=1&shownc_nc=1&showncf1=1&showncf2=1&subset=1	-0.36	-0.36	N/A
hsa-miR-193b-5p	MIMAT0004767	RASAL2	ENST00000448150.3	RAS protein activator like 2	http://www.targetscan.org/cgi-bin/targetscan/vert_71/view_gene.cgi?rs=ENST00000448150.3&taxid=9606&members=miR-193b-5p&showcnc=1&shownc=1&shownc_nc=1&showncf1=1&showncf2=1&subset=1	-0.36	-0.4	N/A
hsa-miR-193b-5p	MIMAT0004767	DUSP26	ENST00000256261.4	dual specificity phosphatase 26 (putative)	http://www.targetscan.org/cgi-bin/targetscan/vert_71/view_gene.cgi?rs=ENST00000256261.4&taxid=9606&members=miR-193b-5p&showcnc=1&shownc=1&shownc_nc=1&showncf1=1&showncf2=1&subset=1	-0.36	-0.36	N/A
hsa-miR-193b-5p	MIMAT0004767	RP11-47I22.4	ENST00000556347.1		http://www.targetscan.org/cgi-bin/targetscan/vert_71/view_gene.cgi?rs=ENST00000556347.1&taxid=9606&members=miR-193b-5p&showcnc=1&shownc=1&shownc_nc=1&showncf1=1&showncf2=1&subset=1	-0.36	-0.5	N/A
hsa-miR-193b-5p	MIMAT0004767	ST3GAL1	ENST00000319914.5	ST3 beta-galactoside alpha-2,3-sialyltransferase 1	http://www.targetscan.org/cgi-bin/targetscan/vert_71/view_gene.cgi?rs=ENST00000319914.5&taxid=9606&members=miR-193b-5p&showcnc=1&shownc=1&shownc_nc=1&showncf1=1&showncf2=1&subset=1	-0.36	-0.36	N/A
hsa-miR-193b-5p	MIMAT0004767	RASGRP4	ENST00000586305.1	RAS guanyl releasing protein 4	http://www.targetscan.org/cgi-bin/targetscan/vert_71/view_gene.cgi?rs=ENST00000586305.1&taxid=9606&members=miR-193b-5p&showcnc=1&shownc=1&shownc_nc=1&showncf1=1&showncf2=1&subset=1	-0.36	-0.36	N/A
hsa-miR-193b-5p	MIMAT0004767	FSCN1	ENST00000382361.3	fascin homolog 1, actin-bundling protein (Strongylocentrotus purpuratus)	http://www.targetscan.org/cgi-bin/targetscan/vert_71/view_gene.cgi?rs=ENST00000382361.3&taxid=9606&members=miR-193b-5p&showcnc=1&shownc=1&shownc_nc=1&showncf1=1&showncf2=1&subset=1	-0.36	-0.36	N/A
hsa-miR-193b-5p	MIMAT0004767	RNF223	ENST00000453464.2	ring finger protein 223	http://www.targetscan.org/cgi-bin/targetscan/vert_71/view_gene.cgi?rs=ENST00000453464.2&taxid=9606&members=miR-193b-5p&showcnc=1&shownc=1&shownc_nc=1&showncf1=1&showncf2=1&subset=1	-0.36	-0.36	N/A
hsa-miR-193b-5p	MIMAT0004767	TBX19	ENST00000367821.3	T-box 19	http://www.targetscan.org/cgi-bin/targetscan/vert_71/view_gene.cgi?rs=ENST00000367821.3&taxid=9606&members=miR-193b-5p&showcnc=1&shownc=1&shownc_nc=1&showncf1=1&showncf2=1&subset=1	-0.36	-0.36	N/A
hsa-miR-193b-5p	MIMAT0004767	KANSL3	ENST00000431828.1	KAT8 regulatory NSL complex subunit 3	http://www.targetscan.org/cgi-bin/targetscan/vert_71/view_gene.cgi?rs=ENST00000431828.1&taxid=9606&members=miR-193b-5p&showcnc=1&shownc=1&shownc_nc=1&showncf1=1&showncf2=1&subset=1	-0.36	-0.36	N/A
hsa-miR-193b-5p	MIMAT0004767	NEK8	ENST00000268766.6	NIMA-related kinase 8	http://www.targetscan.org/cgi-bin/targetscan/vert_71/view_gene.cgi?rs=ENST00000268766.6&taxid=9606&members=miR-193b-5p&showcnc=1&shownc=1&shownc_nc=1&showncf1=1&showncf2=1&subset=1	-0.36	-0.37	N/A
hsa-miR-193b-5p	MIMAT0004767	KCTD18	ENST00000359878.3	potassium channel tetramerization domain containing 18	http://www.targetscan.org/cgi-bin/targetscan/vert_71/view_gene.cgi?rs=ENST00000359878.3&taxid=9606&members=miR-193b-5p&showcnc=1&shownc=1&shownc_nc=1&showncf1=1&showncf2=1&subset=1	-0.36	-0.36	N/A
hsa-miR-193b-5p	MIMAT0004767	SEC14L6	ENST00000402034.2	SEC14-like 6 (S. cerevisiae)	http://www.targetscan.org/cgi-bin/targetscan/vert_71/view_gene.cgi?rs=ENST00000402034.2&taxid=9606&members=miR-193b-5p&showcnc=1&shownc=1&shownc_nc=1&showncf1=1&showncf2=1&subset=1	-0.36	-0.36	N/A
hsa-miR-193b-5p	MIMAT0004767	AC093157.1	ENST00000593496.1	Uncharacterized protein	http://www.targetscan.org/cgi-bin/targetscan/vert_71/view_gene.cgi?rs=ENST00000593496.1&taxid=9606&members=miR-193b-5p&showcnc=1&shownc=1&shownc_nc=1&showncf1=1&showncf2=1&subset=1	-0.36	-0.36	N/A
hsa-miR-193b-5p	MIMAT0004767	AP1G2	ENST00000308724.5	adaptor-related protein complex 1, gamma 2 subunit	http://www.targetscan.org/cgi-bin/targetscan/vert_71/view_gene.cgi?rs=ENST00000308724.5&taxid=9606&members=miR-193b-5p&showcnc=1&shownc=1&shownc_nc=1&showncf1=1&showncf2=1&subset=1	-0.36	-0.36	N/A
hsa-miR-193b-5p	MIMAT0004767	PIKFYVE	ENST00000264380.4	phosphoinositide kinase, FYVE finger containing	http://www.targetscan.org/cgi-bin/targetscan/vert_71/view_gene.cgi?rs=ENST00000264380.4&taxid=9606&members=miR-193b-5p&showcnc=1&shownc=1&shownc_nc=1&showncf1=1&showncf2=1&subset=1	-0.36	-0.37	N/A
hsa-miR-193b-5p	MIMAT0004767	PANX3	ENST00000284288.2	pannexin 3	http://www.targetscan.org/cgi-bin/targetscan/vert_71/view_gene.cgi?rs=ENST00000284288.2&taxid=9606&members=miR-193b-5p&showcnc=1&shownc=1&shownc_nc=1&showncf1=1&showncf2=1&subset=1	-0.36	-0.36	N/A
hsa-miR-193b-5p	MIMAT0004767	GPRC5C	ENST00000481232.1	G protein-coupled receptor, family C, group 5, member C	http://www.targetscan.org/cgi-bin/targetscan/vert_71/view_gene.cgi?rs=ENST00000481232.1&taxid=9606&members=miR-193b-5p&showcnc=1&shownc=1&shownc_nc=1&showncf1=1&showncf2=1&subset=1	-0.36	-0.36	N/A
hsa-miR-193b-5p	MIMAT0004767	PCBD1	ENST00000299299.3	pterin-4 alpha-carbinolamine dehydratase/dimerization cofactor of hepatocyte nuclear factor 1 alpha	http://www.targetscan.org/cgi-bin/targetscan/vert_71/view_gene.cgi?rs=ENST00000299299.3&taxid=9606&members=miR-193b-5p&showcnc=1&shownc=1&shownc_nc=1&showncf1=1&showncf2=1&subset=1	-0.36	-0.6	N/A
hsa-miR-193b-5p	MIMAT0004767	SERF1A	ENST00000354833.3	small EDRK-rich factor 1A (telomeric)	http://www.targetscan.org/cgi-bin/targetscan/vert_71/view_gene.cgi?rs=ENST00000354833.3&taxid=9606&members=miR-193b-5p&showcnc=1&shownc=1&shownc_nc=1&showncf1=1&showncf2=1&subset=1	-0.35	-0.35	N/A
hsa-miR-193b-5p	MIMAT0004767	ELOVL6	ENST00000394607.3	ELOVL fatty acid elongase 6	http://www.targetscan.org/cgi-bin/targetscan/vert_71/view_gene.cgi?rs=ENST00000394607.3&taxid=9606&members=miR-193b-5p&showcnc=1&shownc=1&shownc_nc=1&showncf1=1&showncf2=1&subset=1	-0.35	-0.35	N/A
hsa-miR-193b-5p	MIMAT0004767	SERF1B	ENST00000380750.3	small EDRK-rich factor 1B (centromeric)	http://www.targetscan.org/cgi-bin/targetscan/vert_71/view_gene.cgi?rs=ENST00000380750.3&taxid=9606&members=miR-193b-5p&showcnc=1&shownc=1&shownc_nc=1&showncf1=1&showncf2=1&subset=1	-0.35	-0.35	N/A
hsa-miR-193b-5p	MIMAT0004767	PLS1	ENST00000457734.2	plastin 1	http://www.targetscan.org/cgi-bin/targetscan/vert_71/view_gene.cgi?rs=ENST00000457734.2&taxid=9606&members=miR-193b-5p&showcnc=1&shownc=1&shownc_nc=1&showncf1=1&showncf2=1&subset=1	-0.35	-0.37	N/A
hsa-miR-193b-5p	MIMAT0004767	KREMEN2	ENST00000319500.6	kringle containing transmembrane protein 2	http://www.targetscan.org/cgi-bin/targetscan/vert_71/view_gene.cgi?rs=ENST00000319500.6&taxid=9606&members=miR-193b-5p&showcnc=1&shownc=1&shownc_nc=1&showncf1=1&showncf2=1&subset=1	-0.35	-0.35	N/A
hsa-miR-193b-5p	MIMAT0004767	UBE2G2	ENST00000345496.2	ubiquitin-conjugating enzyme E2G 2	http://www.targetscan.org/cgi-bin/targetscan/vert_71/view_gene.cgi?rs=ENST00000345496.2&taxid=9606&members=miR-193b-5p&showcnc=1&shownc=1&shownc_nc=1&showncf1=1&showncf2=1&subset=1	-0.35	-0.36	N/A
hsa-miR-193b-5p	MIMAT0004767	PA2G4	ENST00000303305.6	proliferation-associated 2G4, 38kDa	http://www.targetscan.org/cgi-bin/targetscan/vert_71/view_gene.cgi?rs=ENST00000303305.6&taxid=9606&members=miR-193b-5p&showcnc=1&shownc=1&shownc_nc=1&showncf1=1&showncf2=1&subset=1	-0.35	-0.35	N/A
hsa-miR-193b-5p	MIMAT0004767	ZNF793	ENST00000445217.1	zinc finger protein 793	http://www.targetscan.org/cgi-bin/targetscan/vert_71/view_gene.cgi?rs=ENST00000445217.1&taxid=9606&members=miR-193b-5p&showcnc=1&shownc=1&shownc_nc=1&showncf1=1&showncf2=1&subset=1	-0.35	-0.99	N/A
hsa-miR-193b-5p	MIMAT0004767	GAL3ST1	ENST00000406955.1	galactose-3-O-sulfotransferase 1	http://www.targetscan.org/cgi-bin/targetscan/vert_71/view_gene.cgi?rs=ENST00000406955.1&taxid=9606&members=miR-193b-5p&showcnc=1&shownc=1&shownc_nc=1&showncf1=1&showncf2=1&subset=1	-0.35	-0.35	N/A
hsa-miR-193b-5p	MIMAT0004767	NME6	ENST00000450160.1	NME/NM23 nucleoside diphosphate kinase 6	http://www.targetscan.org/cgi-bin/targetscan/vert_71/view_gene.cgi?rs=ENST00000450160.1&taxid=9606&members=miR-193b-5p&showcnc=1&shownc=1&shownc_nc=1&showncf1=1&showncf2=1&subset=1	-0.35	-0.4	N/A
hsa-miR-193b-5p	MIMAT0004767	RP4-758J18.2	ENST00000444362.1	HCG20425, isoform CRA_a; Uncharacterized protein; cDNA FLJ53815	http://www.targetscan.org/cgi-bin/targetscan/vert_71/view_gene.cgi?rs=ENST00000444362.1&taxid=9606&members=miR-193b-5p&showcnc=1&shownc=1&shownc_nc=1&showncf1=1&showncf2=1&subset=1	-0.35	-0.35	N/A
hsa-miR-193b-5p	MIMAT0004767	NKIRAS2	ENST00000307641.5	NFKB inhibitor interacting Ras-like 2	http://www.targetscan.org/cgi-bin/targetscan/vert_71/view_gene.cgi?rs=ENST00000307641.5&taxid=9606&members=miR-193b-5p&showcnc=1&shownc=1&shownc_nc=1&showncf1=1&showncf2=1&subset=1	-0.35	-0.35	N/A
hsa-miR-193b-5p	MIMAT0004767	FAP	ENST00000188790.4	fibroblast activation protein, alpha	http://www.targetscan.org/cgi-bin/targetscan/vert_71/view_gene.cgi?rs=ENST00000188790.4&taxid=9606&members=miR-193b-5p&showcnc=1&shownc=1&shownc_nc=1&showncf1=1&showncf2=1&subset=1	-0.35	-0.35	N/A
hsa-miR-193b-5p	MIMAT0004767	ZNF625	ENST00000455799.1	zinc finger protein 625	http://www.targetscan.org/cgi-bin/targetscan/vert_71/view_gene.cgi?rs=ENST00000455799.1&taxid=9606&members=miR-193b-5p&showcnc=1&shownc=1&shownc_nc=1&showncf1=1&showncf2=1&subset=1	-0.35	-0.6	N/A
hsa-miR-193b-5p	MIMAT0004767	GNAT1	ENST00000232461.3	guanine nucleotide binding protein (G protein), alpha transducing activity polypeptide 1	http://www.targetscan.org/cgi-bin/targetscan/vert_71/view_gene.cgi?rs=ENST00000232461.3&taxid=9606&members=miR-193b-5p&showcnc=1&shownc=1&shownc_nc=1&showncf1=1&showncf2=1&subset=1	-0.35	-0.74	N/A
hsa-miR-193b-5p	MIMAT0004767	SOCS2	ENST00000548537.1	suppressor of cytokine signaling 2	http://www.targetscan.org/cgi-bin/targetscan/vert_71/view_gene.cgi?rs=ENST00000548537.1&taxid=9606&members=miR-193b-5p&showcnc=1&shownc=1&shownc_nc=1&showncf1=1&showncf2=1&subset=1	-0.34	-0.34	N/A
hsa-miR-193b-5p	MIMAT0004767	WIPF2	ENST00000323571.4	WAS/WASL interacting protein family, member 2	http://www.targetscan.org/cgi-bin/targetscan/vert_71/view_gene.cgi?rs=ENST00000323571.4&taxid=9606&members=miR-193b-5p&showcnc=1&shownc=1&shownc_nc=1&showncf1=1&showncf2=1&subset=1	-0.34	-0.48	N/A
hsa-miR-193b-5p	MIMAT0004767	GMPPB	ENST00000480687.1	GDP-mannose pyrophosphorylase B	http://www.targetscan.org/cgi-bin/targetscan/vert_71/view_gene.cgi?rs=ENST00000480687.1&taxid=9606&members=miR-193b-5p&showcnc=1&shownc=1&shownc_nc=1&showncf1=1&showncf2=1&subset=1	-0.34	-0.48	N/A
hsa-miR-193b-5p	MIMAT0004767	C9orf91	ENST00000374049.4	chromosome 9 open reading frame 91	http://www.targetscan.org/cgi-bin/targetscan/vert_71/view_gene.cgi?rs=ENST00000374049.4&taxid=9606&members=miR-193b-5p&showcnc=1&shownc=1&shownc_nc=1&showncf1=1&showncf2=1&subset=1	-0.34	-0.38	N/A
hsa-miR-193b-5p	MIMAT0004767	LDLRAP1	ENST00000374338.4	low density lipoprotein receptor adaptor protein 1	http://www.targetscan.org/cgi-bin/targetscan/vert_71/view_gene.cgi?rs=ENST00000374338.4&taxid=9606&members=miR-193b-5p&showcnc=1&shownc=1&shownc_nc=1&showncf1=1&showncf2=1&subset=1	-0.34	-0.34	N/A
hsa-miR-193b-5p	MIMAT0004767	CHN1	ENST00000409900.3	chimerin 1	http://www.targetscan.org/cgi-bin/targetscan/vert_71/view_gene.cgi?rs=ENST00000409900.3&taxid=9606&members=miR-193b-5p&showcnc=1&shownc=1&shownc_nc=1&showncf1=1&showncf2=1&subset=1	-0.34	-0.34	N/A
hsa-miR-193b-5p	MIMAT0004767	QRFPR	ENST00000394427.2	pyroglutamylated RFamide peptide receptor	http://www.targetscan.org/cgi-bin/targetscan/vert_71/view_gene.cgi?rs=ENST00000394427.2&taxid=9606&members=miR-193b-5p&showcnc=1&shownc=1&shownc_nc=1&showncf1=1&showncf2=1&subset=1	-0.34	-0.34	N/A
hsa-miR-193b-5p	MIMAT0004767	DEGS1	ENST00000323699.4	delta(4)-desaturase, sphingolipid 1	http://www.targetscan.org/cgi-bin/targetscan/vert_71/view_gene.cgi?rs=ENST00000323699.4&taxid=9606&members=miR-193b-5p&showcnc=1&shownc=1&shownc_nc=1&showncf1=1&showncf2=1&subset=1	-0.34	-0.35	N/A
hsa-miR-193b-5p	MIMAT0004767	SLC35B4	ENST00000378509.4	solute carrier family 35 (UDP-xylose/UDP-N-acetylglucosamine transporter), member B4	http://www.targetscan.org/cgi-bin/targetscan/vert_71/view_gene.cgi?rs=ENST00000378509.4&taxid=9606&members=miR-193b-5p&showcnc=1&shownc=1&shownc_nc=1&showncf1=1&showncf2=1&subset=1	-0.34	-0.35	N/A
hsa-miR-193b-5p	MIMAT0004767	CCDC176	ENST00000394009.3	coiled-coil domain containing 176	http://www.targetscan.org/cgi-bin/targetscan/vert_71/view_gene.cgi?rs=ENST00000394009.3&taxid=9606&members=miR-193b-5p&showcnc=1&shownc=1&shownc_nc=1&showncf1=1&showncf2=1&subset=1	-0.34	-0.34	N/A
hsa-miR-193b-5p	MIMAT0004767	PDE6A	ENST00000255266.5	phosphodiesterase 6A, cGMP-specific, rod, alpha	http://www.targetscan.org/cgi-bin/targetscan/vert_71/view_gene.cgi?rs=ENST00000255266.5&taxid=9606&members=miR-193b-5p&showcnc=1&shownc=1&shownc_nc=1&showncf1=1&showncf2=1&subset=1	-0.34	-0.34	N/A
hsa-miR-193b-5p	MIMAT0004767	RABL5	ENST00000517481.1	RAB, member RAS oncogene family-like 5	http://www.targetscan.org/cgi-bin/targetscan/vert_71/view_gene.cgi?rs=ENST00000517481.1&taxid=9606&members=miR-193b-5p&showcnc=1&shownc=1&shownc_nc=1&showncf1=1&showncf2=1&subset=1	-0.34	-0.95	N/A
hsa-miR-193b-5p	MIMAT0004767	SLC35E1	ENST00000595753.1	solute carrier family 35, member E1	http://www.targetscan.org/cgi-bin/targetscan/vert_71/view_gene.cgi?rs=ENST00000595753.1&taxid=9606&members=miR-193b-5p&showcnc=1&shownc=1&shownc_nc=1&showncf1=1&showncf2=1&subset=1	-0.34	-0.34	N/A
hsa-miR-193b-5p	MIMAT0004767	ERCC1	ENST00000300853.3	excision repair cross-complementing rodent repair deficiency, complementation group 1 (includes overlapping antisense sequence)	http://www.targetscan.org/cgi-bin/targetscan/vert_71/view_gene.cgi?rs=ENST00000300853.3&taxid=9606&members=miR-193b-5p&showcnc=1&shownc=1&shownc_nc=1&showncf1=1&showncf2=1&subset=1	-0.34	-0.34	N/A
hsa-miR-193b-5p	MIMAT0004767	ZNF99	ENST00000596209.1	zinc finger protein 99	http://www.targetscan.org/cgi-bin/targetscan/vert_71/view_gene.cgi?rs=ENST00000596209.1&taxid=9606&members=miR-193b-5p&showcnc=1&shownc=1&shownc_nc=1&showncf1=1&showncf2=1&subset=1	-0.34	-0.34	N/A
hsa-miR-193b-5p	MIMAT0004767	AP3M2	ENST00000174653.3	adaptor-related protein complex 3, mu 2 subunit	http://www.targetscan.org/cgi-bin/targetscan/vert_71/view_gene.cgi?rs=ENST00000174653.3&taxid=9606&members=miR-193b-5p&showcnc=1&shownc=1&shownc_nc=1&showncf1=1&showncf2=1&subset=1	-0.34	-0.34	N/A
hsa-miR-193b-5p	MIMAT0004767	ADHFE1	ENST00000396623.3	alcohol dehydrogenase, iron containing, 1	http://www.targetscan.org/cgi-bin/targetscan/vert_71/view_gene.cgi?rs=ENST00000396623.3&taxid=9606&members=miR-193b-5p&showcnc=1&shownc=1&shownc_nc=1&showncf1=1&showncf2=1&subset=1	-0.34	-0.34	N/A
hsa-miR-193b-5p	MIMAT0004767	TRAM2	ENST00000182527.3	translocation associated membrane protein 2	http://www.targetscan.org/cgi-bin/targetscan/vert_71/view_gene.cgi?rs=ENST00000182527.3&taxid=9606&members=miR-193b-5p&showcnc=1&shownc=1&shownc_nc=1&showncf1=1&showncf2=1&subset=1	-0.34	-0.34	N/A
hsa-miR-193b-5p	MIMAT0004767	DHCR24	ENST00000371269.3	24-dehydrocholesterol reductase	http://www.targetscan.org/cgi-bin/targetscan/vert_71/view_gene.cgi?rs=ENST00000371269.3&taxid=9606&members=miR-193b-5p&showcnc=1&shownc=1&shownc_nc=1&showncf1=1&showncf2=1&subset=1	-0.34	-0.34	N/A
hsa-miR-193b-5p	MIMAT0004767	AGMAT	ENST00000375826.3	agmatine ureohydrolase (agmatinase)	http://www.targetscan.org/cgi-bin/targetscan/vert_71/view_gene.cgi?rs=ENST00000375826.3&taxid=9606&members=miR-193b-5p&showcnc=1&shownc=1&shownc_nc=1&showncf1=1&showncf2=1&subset=1	-0.34	-0.53	N/A
hsa-miR-193b-5p	MIMAT0004767	GPATCH11	ENST00000409774.1	G patch domain containing 11	http://www.targetscan.org/cgi-bin/targetscan/vert_71/view_gene.cgi?rs=ENST00000409774.1&taxid=9606&members=miR-193b-5p&showcnc=1&shownc=1&shownc_nc=1&showncf1=1&showncf2=1&subset=1	-0.34	-0.34	N/A
hsa-miR-193b-5p	MIMAT0004767	CYP26B1	ENST00000001146.2	cytochrome P450, family 26, subfamily B, polypeptide 1	http://www.targetscan.org/cgi-bin/targetscan/vert_71/view_gene.cgi?rs=ENST00000001146.2&taxid=9606&members=miR-193b-5p&showcnc=1&shownc=1&shownc_nc=1&showncf1=1&showncf2=1&subset=1	-0.34	-0.34	N/A
hsa-miR-193b-5p	MIMAT0004767	SNAP91	ENST00000521485.1	synaptosomal-associated protein, 91kDa	http://www.targetscan.org/cgi-bin/targetscan/vert_71/view_gene.cgi?rs=ENST00000521485.1&taxid=9606&members=miR-193b-5p&showcnc=1&shownc=1&shownc_nc=1&showncf1=1&showncf2=1&subset=1	-0.34	-0.34	N/A
hsa-miR-193b-5p	MIMAT0004767	TCTA	ENST00000273590.3	T-cell leukemia translocation altered	http://www.targetscan.org/cgi-bin/targetscan/vert_71/view_gene.cgi?rs=ENST00000273590.3&taxid=9606&members=miR-193b-5p&showcnc=1&shownc=1&shownc_nc=1&showncf1=1&showncf2=1&subset=1	-0.34	-0.41	N/A
hsa-miR-193b-5p	MIMAT0004767	FGF23	ENST00000237837.1	fibroblast growth factor 23	http://www.targetscan.org/cgi-bin/targetscan/vert_71/view_gene.cgi?rs=ENST00000237837.1&taxid=9606&members=miR-193b-5p&showcnc=1&shownc=1&shownc_nc=1&showncf1=1&showncf2=1&subset=1	-0.34	-0.34	N/A
hsa-miR-193b-5p	MIMAT0004767	ILF2	ENST00000361891.4	interleukin enhancer binding factor 2	http://www.targetscan.org/cgi-bin/targetscan/vert_71/view_gene.cgi?rs=ENST00000361891.4&taxid=9606&members=miR-193b-5p&showcnc=1&shownc=1&shownc_nc=1&showncf1=1&showncf2=1&subset=1	-0.34	-0.34	N/A
hsa-miR-193b-5p	MIMAT0004767	IL6R	ENST00000344086.4	interleukin 6 receptor	http://www.targetscan.org/cgi-bin/targetscan/vert_71/view_gene.cgi?rs=ENST00000344086.4&taxid=9606&members=miR-193b-5p&showcnc=1&shownc=1&shownc_nc=1&showncf1=1&showncf2=1&subset=1	-0.34	-0.34	N/A
hsa-miR-193b-5p	MIMAT0004767	VWC2	ENST00000340652.4	von Willebrand factor C domain containing 2	http://www.targetscan.org/cgi-bin/targetscan/vert_71/view_gene.cgi?rs=ENST00000340652.4&taxid=9606&members=miR-193b-5p&showcnc=1&shownc=1&shownc_nc=1&showncf1=1&showncf2=1&subset=1	-0.34	-0.34	N/A
hsa-miR-193b-5p	MIMAT0004767	C2orf91	ENST00000378711.2	chromosome 2 open reading frame 91	http://www.targetscan.org/cgi-bin/targetscan/vert_71/view_gene.cgi?rs=ENST00000378711.2&taxid=9606&members=miR-193b-5p&showcnc=1&shownc=1&shownc_nc=1&showncf1=1&showncf2=1&subset=1	-0.34	-0.34	N/A
hsa-miR-193b-5p	MIMAT0004767	C1orf162	ENST00000343534.5	chromosome 1 open reading frame 162	http://www.targetscan.org/cgi-bin/targetscan/vert_71/view_gene.cgi?rs=ENST00000343534.5&taxid=9606&members=miR-193b-5p&showcnc=1&shownc=1&shownc_nc=1&showncf1=1&showncf2=1&subset=1	-0.34	-0.34	N/A
hsa-miR-193b-5p	MIMAT0004767	SIGLEC10	ENST00000441969.3	sialic acid binding Ig-like lectin 10	http://www.targetscan.org/cgi-bin/targetscan/vert_71/view_gene.cgi?rs=ENST00000441969.3&taxid=9606&members=miR-193b-5p&showcnc=1&shownc=1&shownc_nc=1&showncf1=1&showncf2=1&subset=1	-0.34	-0.34	N/A
hsa-miR-193b-5p	MIMAT0004767	KCNE3	ENST00000310128.4	potassium voltage-gated channel, Isk-related family, member 3	http://www.targetscan.org/cgi-bin/targetscan/vert_71/view_gene.cgi?rs=ENST00000310128.4&taxid=9606&members=miR-193b-5p&showcnc=1&shownc=1&shownc_nc=1&showncf1=1&showncf2=1&subset=1	-0.33	-0.33	N/A
hsa-miR-193b-5p	MIMAT0004767	LRRC2	ENST00000395905.3	leucine rich repeat containing 2	http://www.targetscan.org/cgi-bin/targetscan/vert_71/view_gene.cgi?rs=ENST00000395905.3&taxid=9606&members=miR-193b-5p&showcnc=1&shownc=1&shownc_nc=1&showncf1=1&showncf2=1&subset=1	-0.33	-0.33	N/A
hsa-miR-193b-5p	MIMAT0004767	BMP8B	ENST00000372827.3	bone morphogenetic protein 8b	http://www.targetscan.org/cgi-bin/targetscan/vert_71/view_gene.cgi?rs=ENST00000372827.3&taxid=9606&members=miR-193b-5p&showcnc=1&shownc=1&shownc_nc=1&showncf1=1&showncf2=1&subset=1	-0.33	-0.33	N/A
hsa-miR-193b-5p	MIMAT0004767	GPR111	ENST00000398742.2	G protein-coupled receptor 111	http://www.targetscan.org/cgi-bin/targetscan/vert_71/view_gene.cgi?rs=ENST00000398742.2&taxid=9606&members=miR-193b-5p&showcnc=1&shownc=1&shownc_nc=1&showncf1=1&showncf2=1&subset=1	-0.33	-0.33	N/A
hsa-miR-193b-5p	MIMAT0004767	MRPL37	ENST00000360840.5	mitochondrial ribosomal protein L37	http://www.targetscan.org/cgi-bin/targetscan/vert_71/view_gene.cgi?rs=ENST00000360840.5&taxid=9606&members=miR-193b-5p&showcnc=1&shownc=1&shownc_nc=1&showncf1=1&showncf2=1&subset=1	-0.33	-0.33	N/A
hsa-miR-193b-5p	MIMAT0004767	FAM106A	ENST00000392176.3	family with sequence similarity 106, member A	http://www.targetscan.org/cgi-bin/targetscan/vert_71/view_gene.cgi?rs=ENST00000392176.3&taxid=9606&members=miR-193b-5p&showcnc=1&shownc=1&shownc_nc=1&showncf1=1&showncf2=1&subset=1	-0.33	-0.33	N/A
hsa-miR-193b-5p	MIMAT0004767	ACBD7	ENST00000356189.5	acyl-CoA binding domain containing 7	http://www.targetscan.org/cgi-bin/targetscan/vert_71/view_gene.cgi?rs=ENST00000356189.5&taxid=9606&members=miR-193b-5p&showcnc=1&shownc=1&shownc_nc=1&showncf1=1&showncf2=1&subset=1	-0.33	-0.4	N/A
hsa-miR-193b-5p	MIMAT0004767	C9orf24	ENST00000379133.3	chromosome 9 open reading frame 24	http://www.targetscan.org/cgi-bin/targetscan/vert_71/view_gene.cgi?rs=ENST00000379133.3&taxid=9606&members=miR-193b-5p&showcnc=1&shownc=1&shownc_nc=1&showncf1=1&showncf2=1&subset=1	-0.33	-0.33	N/A
hsa-miR-193b-5p	MIMAT0004767	ZNF571	ENST00000590751.1	zinc finger protein 571	http://www.targetscan.org/cgi-bin/targetscan/vert_71/view_gene.cgi?rs=ENST00000590751.1&taxid=9606&members=miR-193b-5p&showcnc=1&shownc=1&shownc_nc=1&showncf1=1&showncf2=1&subset=1	-0.33	-0.33	N/A
hsa-miR-193b-5p	MIMAT0004767	C1orf220	ENST00000319387.2	chromosome 1 open reading frame 220	http://www.targetscan.org/cgi-bin/targetscan/vert_71/view_gene.cgi?rs=ENST00000319387.2&taxid=9606&members=miR-193b-5p&showcnc=1&shownc=1&shownc_nc=1&showncf1=1&showncf2=1&subset=1	-0.33	-0.33	N/A
hsa-miR-193b-5p	MIMAT0004767	ANKRD13A	ENST00000261739.4	ankyrin repeat domain 13A	http://www.targetscan.org/cgi-bin/targetscan/vert_71/view_gene.cgi?rs=ENST00000261739.4&taxid=9606&members=miR-193b-5p&showcnc=1&shownc=1&shownc_nc=1&showncf1=1&showncf2=1&subset=1	-0.33	-0.33	N/A
hsa-miR-193b-5p	MIMAT0004767	SCRT2	ENST00000246104.6	scratch homolog 2, zinc finger protein (Drosophila)	http://www.targetscan.org/cgi-bin/targetscan/vert_71/view_gene.cgi?rs=ENST00000246104.6&taxid=9606&members=miR-193b-5p&showcnc=1&shownc=1&shownc_nc=1&showncf1=1&showncf2=1&subset=1	-0.33	-0.33	N/A
hsa-miR-193b-5p	MIMAT0004767	RBM43	ENST00000331426.5	RNA binding motif protein 43	http://www.targetscan.org/cgi-bin/targetscan/vert_71/view_gene.cgi?rs=ENST00000331426.5&taxid=9606&members=miR-193b-5p&showcnc=1&shownc=1&shownc_nc=1&showncf1=1&showncf2=1&subset=1	-0.33	-0.37	N/A
hsa-miR-193b-5p	MIMAT0004767	RP11-366L20.2	ENST00000356215.2	Uncharacterized protein	http://www.targetscan.org/cgi-bin/targetscan/vert_71/view_gene.cgi?rs=ENST00000356215.2&taxid=9606&members=miR-193b-5p&showcnc=1&shownc=1&shownc_nc=1&showncf1=1&showncf2=1&subset=1	-0.33	-0.33	N/A
hsa-miR-193b-5p	MIMAT0004767	GNE	ENST00000396594.3	glucosamine (UDP-N-acetyl)-2-epimerase/N-acetylmannosamine kinase	http://www.targetscan.org/cgi-bin/targetscan/vert_71/view_gene.cgi?rs=ENST00000396594.3&taxid=9606&members=miR-193b-5p&showcnc=1&shownc=1&shownc_nc=1&showncf1=1&showncf2=1&subset=1	-0.33	-0.33	N/A
hsa-miR-193b-5p	MIMAT0004767	ZNF763	ENST00000343949.5	zinc finger protein 763	http://www.targetscan.org/cgi-bin/targetscan/vert_71/view_gene.cgi?rs=ENST00000343949.5&taxid=9606&members=miR-193b-5p&showcnc=1&shownc=1&shownc_nc=1&showncf1=1&showncf2=1&subset=1	-0.33	-0.33	N/A
hsa-miR-193b-5p	MIMAT0004767	C21orf119	ENST00000534991.2	chromosome 21 open reading frame 119	http://www.targetscan.org/cgi-bin/targetscan/vert_71/view_gene.cgi?rs=ENST00000534991.2&taxid=9606&members=miR-193b-5p&showcnc=1&shownc=1&shownc_nc=1&showncf1=1&showncf2=1&subset=1	-0.33	-0.33	N/A
hsa-miR-193b-5p	MIMAT0004767	MEX3B	ENST00000558133.1	mex-3 RNA binding family member B	http://www.targetscan.org/cgi-bin/targetscan/vert_71/view_gene.cgi?rs=ENST00000558133.1&taxid=9606&members=miR-193b-5p&showcnc=1&shownc=1&shownc_nc=1&showncf1=1&showncf2=1&subset=1	-0.33	-0.33	N/A
hsa-miR-193b-5p	MIMAT0004767	SLC13A5	ENST00000433363.2	solute carrier family 13 (sodium-dependent citrate transporter), member 5	http://www.targetscan.org/cgi-bin/targetscan/vert_71/view_gene.cgi?rs=ENST00000433363.2&taxid=9606&members=miR-193b-5p&showcnc=1&shownc=1&shownc_nc=1&showncf1=1&showncf2=1&subset=1	-0.33	-0.33	N/A
hsa-miR-193b-5p	MIMAT0004767	HOXC8	ENST00000040584.4	homeobox C8	http://www.targetscan.org/cgi-bin/targetscan/vert_71/view_gene.cgi?rs=ENST00000040584.4&taxid=9606&members=miR-193b-5p&showcnc=1&shownc=1&shownc_nc=1&showncf1=1&showncf2=1&subset=1	-0.33	-0.33	N/A
hsa-miR-193b-5p	MIMAT0004767	CCDC27	ENST00000294600.2	coiled-coil domain containing 27	http://www.targetscan.org/cgi-bin/targetscan/vert_71/view_gene.cgi?rs=ENST00000294600.2&taxid=9606&members=miR-193b-5p&showcnc=1&shownc=1&shownc_nc=1&showncf1=1&showncf2=1&subset=1	-0.33	-0.33	N/A
hsa-miR-193b-5p	MIMAT0004767	CHST6	ENST00000332272.4	carbohydrate (N-acetylglucosamine 6-O) sulfotransferase 6	http://www.targetscan.org/cgi-bin/targetscan/vert_71/view_gene.cgi?rs=ENST00000332272.4&taxid=9606&members=miR-193b-5p&showcnc=1&shownc=1&shownc_nc=1&showncf1=1&showncf2=1&subset=1	-0.33	-0.34	N/A
hsa-miR-193b-5p	MIMAT0004767	GMPPA	ENST00000358215.3	GDP-mannose pyrophosphorylase A	http://www.targetscan.org/cgi-bin/targetscan/vert_71/view_gene.cgi?rs=ENST00000358215.3&taxid=9606&members=miR-193b-5p&showcnc=1&shownc=1&shownc_nc=1&showncf1=1&showncf2=1&subset=1	-0.33	-0.33	N/A
hsa-miR-193b-5p	MIMAT0004767	UFL1	ENST00000369278.4	UFM1-specific ligase 1	http://www.targetscan.org/cgi-bin/targetscan/vert_71/view_gene.cgi?rs=ENST00000369278.4&taxid=9606&members=miR-193b-5p&showcnc=1&shownc=1&shownc_nc=1&showncf1=1&showncf2=1&subset=1	-0.33	-0.33	N/A
hsa-miR-193b-5p	MIMAT0004767	VTI1B	ENST00000554659.1	vesicle transport through interaction with t-SNAREs 1B	http://www.targetscan.org/cgi-bin/targetscan/vert_71/view_gene.cgi?rs=ENST00000554659.1&taxid=9606&members=miR-193b-5p&showcnc=1&shownc=1&shownc_nc=1&showncf1=1&showncf2=1&subset=1	-0.33	-0.63	N/A
hsa-miR-193b-5p	MIMAT0004767	MRPS18B	ENST00000259873.4	mitochondrial ribosomal protein S18B	http://www.targetscan.org/cgi-bin/targetscan/vert_71/view_gene.cgi?rs=ENST00000259873.4&taxid=9606&members=miR-193b-5p&showcnc=1&shownc=1&shownc_nc=1&showncf1=1&showncf2=1&subset=1	-0.33	-0.33	N/A
hsa-miR-193b-5p	MIMAT0004767	RALBP1	ENST00000383432.3	ralA binding protein 1	http://www.targetscan.org/cgi-bin/targetscan/vert_71/view_gene.cgi?rs=ENST00000383432.3&taxid=9606&members=miR-193b-5p&showcnc=1&shownc=1&shownc_nc=1&showncf1=1&showncf2=1&subset=1	-0.33	-0.33	N/A
hsa-miR-193b-5p	MIMAT0004767	ZNF785	ENST00000470110.1	zinc finger protein 785	http://www.targetscan.org/cgi-bin/targetscan/vert_71/view_gene.cgi?rs=ENST00000470110.1&taxid=9606&members=miR-193b-5p&showcnc=1&shownc=1&shownc_nc=1&showncf1=1&showncf2=1&subset=1	-0.33	-0.33	N/A
hsa-miR-193b-5p	MIMAT0004767	LRRC3DN	ENST00000596691.1	LRRC3 downstream neighbor (non-protein coding)	http://www.targetscan.org/cgi-bin/targetscan/vert_71/view_gene.cgi?rs=ENST00000596691.1&taxid=9606&members=miR-193b-5p&showcnc=1&shownc=1&shownc_nc=1&showncf1=1&showncf2=1&subset=1	-0.33	-0.34	N/A
hsa-miR-193b-5p	MIMAT0004767	LAIR1	ENST00000391743.3	leukocyte-associated immunoglobulin-like receptor 1	http://www.targetscan.org/cgi-bin/targetscan/vert_71/view_gene.cgi?rs=ENST00000391743.3&taxid=9606&members=miR-193b-5p&showcnc=1&shownc=1&shownc_nc=1&showncf1=1&showncf2=1&subset=1	-0.33	-0.33	N/A
hsa-miR-193b-5p	MIMAT0004767	METTL15	ENST00000342303.5	methyltransferase like 15	http://www.targetscan.org/cgi-bin/targetscan/vert_71/view_gene.cgi?rs=ENST00000342303.5&taxid=9606&members=miR-193b-5p&showcnc=1&shownc=1&shownc_nc=1&showncf1=1&showncf2=1&subset=1	-0.33	-0.42	N/A
hsa-miR-193b-5p	MIMAT0004767	NRIP2	ENST00000337508.4	nuclear receptor interacting protein 2	http://www.targetscan.org/cgi-bin/targetscan/vert_71/view_gene.cgi?rs=ENST00000337508.4&taxid=9606&members=miR-193b-5p&showcnc=1&shownc=1&shownc_nc=1&showncf1=1&showncf2=1&subset=1	-0.33	-0.33	N/A
hsa-miR-193b-5p	MIMAT0004767	CDC42SE1	ENST00000439374.2	CDC42 small effector 1	http://www.targetscan.org/cgi-bin/targetscan/vert_71/view_gene.cgi?rs=ENST00000439374.2&taxid=9606&members=miR-193b-5p&showcnc=1&shownc=1&shownc_nc=1&showncf1=1&showncf2=1&subset=1	-0.32	-0.32	N/A
hsa-miR-193b-5p	MIMAT0004767	F2RL3	ENST00000248076.3	coagulation factor II (thrombin) receptor-like 3	http://www.targetscan.org/cgi-bin/targetscan/vert_71/view_gene.cgi?rs=ENST00000248076.3&taxid=9606&members=miR-193b-5p&showcnc=1&shownc=1&shownc_nc=1&showncf1=1&showncf2=1&subset=1	-0.32	-0.32	N/A
hsa-miR-193b-5p	MIMAT0004767	ZC4H2	ENST00000545618.1	zinc finger, C4H2 domain containing	http://www.targetscan.org/cgi-bin/targetscan/vert_71/view_gene.cgi?rs=ENST00000545618.1&taxid=9606&members=miR-193b-5p&showcnc=1&shownc=1&shownc_nc=1&showncf1=1&showncf2=1&subset=1	-0.32	-0.32	N/A
hsa-miR-193b-5p	MIMAT0004767	ZNF236	ENST00000253159.8	zinc finger protein 236	http://www.targetscan.org/cgi-bin/targetscan/vert_71/view_gene.cgi?rs=ENST00000253159.8&taxid=9606&members=miR-193b-5p&showcnc=1&shownc=1&shownc_nc=1&showncf1=1&showncf2=1&subset=1	-0.32	-0.32	N/A
hsa-miR-193b-5p	MIMAT0004767	CMBL	ENST00000296658.3	carboxymethylenebutenolidase homolog (Pseudomonas)	http://www.targetscan.org/cgi-bin/targetscan/vert_71/view_gene.cgi?rs=ENST00000296658.3&taxid=9606&members=miR-193b-5p&showcnc=1&shownc=1&shownc_nc=1&showncf1=1&showncf2=1&subset=1	-0.32	-0.48	N/A
hsa-miR-193b-5p	MIMAT0004767	HIST1H2BJ	ENST00000541790.1	histone cluster 1, H2bj	http://www.targetscan.org/cgi-bin/targetscan/vert_71/view_gene.cgi?rs=ENST00000541790.1&taxid=9606&members=miR-193b-5p&showcnc=1&shownc=1&shownc_nc=1&showncf1=1&showncf2=1&subset=1	-0.32	-0.62	N/A
hsa-miR-193b-5p	MIMAT0004767	ABLIM2	ENST00000361737.5	actin binding LIM protein family, member 2	http://www.targetscan.org/cgi-bin/targetscan/vert_71/view_gene.cgi?rs=ENST00000361737.5&taxid=9606&members=miR-193b-5p&showcnc=1&shownc=1&shownc_nc=1&showncf1=1&showncf2=1&subset=1	-0.32	-0.34	N/A
hsa-miR-193b-5p	MIMAT0004767	ABHD10	ENST00000494817.1	abhydrolase domain containing 10	http://www.targetscan.org/cgi-bin/targetscan/vert_71/view_gene.cgi?rs=ENST00000494817.1&taxid=9606&members=miR-193b-5p&showcnc=1&shownc=1&shownc_nc=1&showncf1=1&showncf2=1&subset=1	-0.32	-0.39	N/A
hsa-miR-193b-5p	MIMAT0004767	ZNF558	ENST00000601372.1	zinc finger protein 558	http://www.targetscan.org/cgi-bin/targetscan/vert_71/view_gene.cgi?rs=ENST00000601372.1&taxid=9606&members=miR-193b-5p&showcnc=1&shownc=1&shownc_nc=1&showncf1=1&showncf2=1&subset=1	-0.32	-0.39	N/A
hsa-miR-193b-5p	MIMAT0004767	BIK	ENST00000216115.2	BCL2-interacting killer (apoptosis-inducing)	http://www.targetscan.org/cgi-bin/targetscan/vert_71/view_gene.cgi?rs=ENST00000216115.2&taxid=9606&members=miR-193b-5p&showcnc=1&shownc=1&shownc_nc=1&showncf1=1&showncf2=1&subset=1	-0.32	-0.32	N/A
hsa-miR-193b-5p	MIMAT0004767	AC112693.2	ENST00000599897.1		http://www.targetscan.org/cgi-bin/targetscan/vert_71/view_gene.cgi?rs=ENST00000599897.1&taxid=9606&members=miR-193b-5p&showcnc=1&shownc=1&shownc_nc=1&showncf1=1&showncf2=1&subset=1	-0.32	-0.32	N/A
hsa-miR-193b-5p	MIMAT0004767	LSMEM1	ENST00000312849.4	leucine-rich single-pass membrane protein 1	http://www.targetscan.org/cgi-bin/targetscan/vert_71/view_gene.cgi?rs=ENST00000312849.4&taxid=9606&members=miR-193b-5p&showcnc=1&shownc=1&shownc_nc=1&showncf1=1&showncf2=1&subset=1	-0.32	-0.32	N/A
hsa-miR-193b-5p	MIMAT0004767	FAM222B	ENST00000582266.1	family with sequence similarity 222, member B	http://www.targetscan.org/cgi-bin/targetscan/vert_71/view_gene.cgi?rs=ENST00000582266.1&taxid=9606&members=miR-193b-5p&showcnc=1&shownc=1&shownc_nc=1&showncf1=1&showncf2=1&subset=1	-0.32	-0.33	N/A
hsa-miR-193b-5p	MIMAT0004767	FBLN7	ENST00000409903.1	fibulin 7	http://www.targetscan.org/cgi-bin/targetscan/vert_71/view_gene.cgi?rs=ENST00000409903.1&taxid=9606&members=miR-193b-5p&showcnc=1&shownc=1&shownc_nc=1&showncf1=1&showncf2=1&subset=1	-0.32	-0.36	N/A
hsa-miR-193b-5p	MIMAT0004767	NOL4	ENST00000261592.5	nucleolar protein 4	http://www.targetscan.org/cgi-bin/targetscan/vert_71/view_gene.cgi?rs=ENST00000261592.5&taxid=9606&members=miR-193b-5p&showcnc=1&shownc=1&shownc_nc=1&showncf1=1&showncf2=1&subset=1	-0.32	-0.32	N/A
hsa-miR-193b-5p	MIMAT0004767	ZDHHC20	ENST00000320220.9	zinc finger, DHHC-type containing 20	http://www.targetscan.org/cgi-bin/targetscan/vert_71/view_gene.cgi?rs=ENST00000320220.9&taxid=9606&members=miR-193b-5p&showcnc=1&shownc=1&shownc_nc=1&showncf1=1&showncf2=1&subset=1	-0.32	-0.32	N/A
hsa-miR-193b-5p	MIMAT0004767	COPS7A	ENST00000534947.1	COP9 signalosome subunit 7A	http://www.targetscan.org/cgi-bin/targetscan/vert_71/view_gene.cgi?rs=ENST00000534947.1&taxid=9606&members=miR-193b-5p&showcnc=1&shownc=1&shownc_nc=1&showncf1=1&showncf2=1&subset=1	-0.32	-0.37	N/A
hsa-miR-193b-5p	MIMAT0004767	EMILIN3	ENST00000332312.3	elastin microfibril interfacer 3	http://www.targetscan.org/cgi-bin/targetscan/vert_71/view_gene.cgi?rs=ENST00000332312.3&taxid=9606&members=miR-193b-5p&showcnc=1&shownc=1&shownc_nc=1&showncf1=1&showncf2=1&subset=1	-0.32	-0.32	N/A
hsa-miR-193b-5p	MIMAT0004767	ZNF454	ENST00000320129.3	zinc finger protein 454	http://www.targetscan.org/cgi-bin/targetscan/vert_71/view_gene.cgi?rs=ENST00000320129.3&taxid=9606&members=miR-193b-5p&showcnc=1&shownc=1&shownc_nc=1&showncf1=1&showncf2=1&subset=1	-0.32	-0.32	N/A
hsa-miR-193b-5p	MIMAT0004767	PNPLA1	ENST00000388715.3	patatin-like phospholipase domain containing 1	http://www.targetscan.org/cgi-bin/targetscan/vert_71/view_gene.cgi?rs=ENST00000388715.3&taxid=9606&members=miR-193b-5p&showcnc=1&shownc=1&shownc_nc=1&showncf1=1&showncf2=1&subset=1	-0.32	-0.32	N/A
hsa-miR-193b-5p	MIMAT0004767	BGN	ENST00000331595.4	biglycan	http://www.targetscan.org/cgi-bin/targetscan/vert_71/view_gene.cgi?rs=ENST00000331595.4&taxid=9606&members=miR-193b-5p&showcnc=1&shownc=1&shownc_nc=1&showncf1=1&showncf2=1&subset=1	-0.32	-0.32	N/A
hsa-miR-193b-5p	MIMAT0004767	S100A1	ENST00000292169.1	S100 calcium binding protein A1	http://www.targetscan.org/cgi-bin/targetscan/vert_71/view_gene.cgi?rs=ENST00000292169.1&taxid=9606&members=miR-193b-5p&showcnc=1&shownc=1&shownc_nc=1&showncf1=1&showncf2=1&subset=1	-0.32	-0.32	N/A
hsa-miR-193b-5p	MIMAT0004767	VHL	ENST00000256474.2	von Hippel-Lindau tumor suppressor, E3 ubiquitin protein ligase	http://www.targetscan.org/cgi-bin/targetscan/vert_71/view_gene.cgi?rs=ENST00000256474.2&taxid=9606&members=miR-193b-5p&showcnc=1&shownc=1&shownc_nc=1&showncf1=1&showncf2=1&subset=1	-0.32	-0.33	N/A
hsa-miR-193b-5p	MIMAT0004767	EIF3F	ENST00000533626.1	eukaryotic translation initiation factor 3, subunit F	http://www.targetscan.org/cgi-bin/targetscan/vert_71/view_gene.cgi?rs=ENST00000533626.1&taxid=9606&members=miR-193b-5p&showcnc=1&shownc=1&shownc_nc=1&showncf1=1&showncf2=1&subset=1	-0.32	-0.56	N/A
hsa-miR-193b-5p	MIMAT0004767	CYP3A4	ENST00000354593.2	cytochrome P450, family 3, subfamily A, polypeptide 4	http://www.targetscan.org/cgi-bin/targetscan/vert_71/view_gene.cgi?rs=ENST00000354593.2&taxid=9606&members=miR-193b-5p&showcnc=1&shownc=1&shownc_nc=1&showncf1=1&showncf2=1&subset=1	-0.32	-0.32	N/A
hsa-miR-193b-5p	MIMAT0004767	MKS1	ENST00000393119.2	Meckel syndrome, type 1	http://www.targetscan.org/cgi-bin/targetscan/vert_71/view_gene.cgi?rs=ENST00000393119.2&taxid=9606&members=miR-193b-5p&showcnc=1&shownc=1&shownc_nc=1&showncf1=1&showncf2=1&subset=1	-0.32	-0.33	N/A
hsa-miR-193b-5p	MIMAT0004767	KCNJ10	ENST00000368089.3	potassium inwardly-rectifying channel, subfamily J, member 10	http://www.targetscan.org/cgi-bin/targetscan/vert_71/view_gene.cgi?rs=ENST00000368089.3&taxid=9606&members=miR-193b-5p&showcnc=1&shownc=1&shownc_nc=1&showncf1=1&showncf2=1&subset=1	-0.32	-0.32	N/A
hsa-miR-193b-5p	MIMAT0004767	PMP22	ENST00000395938.2	peripheral myelin protein 22	http://www.targetscan.org/cgi-bin/targetscan/vert_71/view_gene.cgi?rs=ENST00000395938.2&taxid=9606&members=miR-193b-5p&showcnc=1&shownc=1&shownc_nc=1&showncf1=1&showncf2=1&subset=1	-0.32	-0.32	N/A
hsa-miR-193b-5p	MIMAT0004767	SERTM1	ENST00000315190.3	serine-rich and transmembrane domain containing 1	http://www.targetscan.org/cgi-bin/targetscan/vert_71/view_gene.cgi?rs=ENST00000315190.3&taxid=9606&members=miR-193b-5p&showcnc=1&shownc=1&shownc_nc=1&showncf1=1&showncf2=1&subset=1	-0.32	-0.32	N/A
hsa-miR-193b-5p	MIMAT0004767	ASB13	ENST00000357700.6	ankyrin repeat and SOCS box containing 13	http://www.targetscan.org/cgi-bin/targetscan/vert_71/view_gene.cgi?rs=ENST00000357700.6&taxid=9606&members=miR-193b-5p&showcnc=1&shownc=1&shownc_nc=1&showncf1=1&showncf2=1&subset=1	-0.32	-0.32	N/A
hsa-miR-193b-5p	MIMAT0004767	H2BFWT	ENST00000217926.5	H2B histone family, member W, testis-specific	http://www.targetscan.org/cgi-bin/targetscan/vert_71/view_gene.cgi?rs=ENST00000217926.5&taxid=9606&members=miR-193b-5p&showcnc=1&shownc=1&shownc_nc=1&showncf1=1&showncf2=1&subset=1	-0.32	-0.32	N/A
hsa-miR-193b-5p	MIMAT0004767	CLSTN3	ENST00000266546.6	calsyntenin 3	http://www.targetscan.org/cgi-bin/targetscan/vert_71/view_gene.cgi?rs=ENST00000266546.6&taxid=9606&members=miR-193b-5p&showcnc=1&shownc=1&shownc_nc=1&showncf1=1&showncf2=1&subset=1	-0.32	-0.32	N/A
hsa-miR-193b-5p	MIMAT0004767	TEAD3	ENST00000402886.3	TEA domain family member 3	http://www.targetscan.org/cgi-bin/targetscan/vert_71/view_gene.cgi?rs=ENST00000402886.3&taxid=9606&members=miR-193b-5p&showcnc=1&shownc=1&shownc_nc=1&showncf1=1&showncf2=1&subset=1	-0.32	-0.4	N/A
hsa-miR-193b-5p	MIMAT0004767	FTCD	ENST00000355384.2	formimidoyltransferase cyclodeaminase	http://www.targetscan.org/cgi-bin/targetscan/vert_71/view_gene.cgi?rs=ENST00000355384.2&taxid=9606&members=miR-193b-5p&showcnc=1&shownc=1&shownc_nc=1&showncf1=1&showncf2=1&subset=1	-0.31	-0.32	N/A
hsa-miR-193b-5p	MIMAT0004767	PAPD4	ENST00000453514.1	PAP associated domain containing 4	http://www.targetscan.org/cgi-bin/targetscan/vert_71/view_gene.cgi?rs=ENST00000453514.1&taxid=9606&members=miR-193b-5p&showcnc=1&shownc=1&shownc_nc=1&showncf1=1&showncf2=1&subset=1	-0.31	-0.6	N/A
hsa-miR-193b-5p	MIMAT0004767	SND1	ENST00000354725.3	staphylococcal nuclease and tudor domain containing 1	http://www.targetscan.org/cgi-bin/targetscan/vert_71/view_gene.cgi?rs=ENST00000354725.3&taxid=9606&members=miR-193b-5p&showcnc=1&shownc=1&shownc_nc=1&showncf1=1&showncf2=1&subset=1	-0.31	-0.44	N/A
hsa-miR-193b-5p	MIMAT0004767	HMMR	ENST00000393915.4	hyaluronan-mediated motility receptor (RHAMM)	http://www.targetscan.org/cgi-bin/targetscan/vert_71/view_gene.cgi?rs=ENST00000393915.4&taxid=9606&members=miR-193b-5p&showcnc=1&shownc=1&shownc_nc=1&showncf1=1&showncf2=1&subset=1	-0.31	-0.32	N/A
hsa-miR-193b-5p	MIMAT0004767	ATP10B	ENST00000327245.5	ATPase, class V, type 10B	http://www.targetscan.org/cgi-bin/targetscan/vert_71/view_gene.cgi?rs=ENST00000327245.5&taxid=9606&members=miR-193b-5p&showcnc=1&shownc=1&shownc_nc=1&showncf1=1&showncf2=1&subset=1	-0.31	-0.31	N/A
hsa-miR-193b-5p	MIMAT0004767	CSF2RA	ENST00000381524.3	colony stimulating factor 2 receptor, alpha, low-affinity (granulocyte-macrophage)	http://www.targetscan.org/cgi-bin/targetscan/vert_71/view_gene.cgi?rs=ENST00000381524.3&taxid=9606&members=miR-193b-5p&showcnc=1&shownc=1&shownc_nc=1&showncf1=1&showncf2=1&subset=1	-0.31	-0.31	N/A
hsa-miR-193b-5p	MIMAT0004767	EIF1AD	ENST00000526451.1	eukaryotic translation initiation factor 1A domain containing	http://www.targetscan.org/cgi-bin/targetscan/vert_71/view_gene.cgi?rs=ENST00000526451.1&taxid=9606&members=miR-193b-5p&showcnc=1&shownc=1&shownc_nc=1&showncf1=1&showncf2=1&subset=1	-0.31	-0.31	N/A
hsa-miR-193b-5p	MIMAT0004767	MSH3	ENST00000265081.6	mutS homolog 3	http://www.targetscan.org/cgi-bin/targetscan/vert_71/view_gene.cgi?rs=ENST00000265081.6&taxid=9606&members=miR-193b-5p&showcnc=1&shownc=1&shownc_nc=1&showncf1=1&showncf2=1&subset=1	-0.31	-0.36	N/A
hsa-miR-193b-5p	MIMAT0004767	FCRLA	ENST00000367959.2	Fc receptor-like A	http://www.targetscan.org/cgi-bin/targetscan/vert_71/view_gene.cgi?rs=ENST00000367959.2&taxid=9606&members=miR-193b-5p&showcnc=1&shownc=1&shownc_nc=1&showncf1=1&showncf2=1&subset=1	-0.31	-0.31	N/A
hsa-miR-193b-5p	MIMAT0004767	PLXDC1	ENST00000315392.4	plexin domain containing 1	http://www.targetscan.org/cgi-bin/targetscan/vert_71/view_gene.cgi?rs=ENST00000315392.4&taxid=9606&members=miR-193b-5p&showcnc=1&shownc=1&shownc_nc=1&showncf1=1&showncf2=1&subset=1	-0.31	-0.59	N/A
hsa-miR-193b-5p	MIMAT0004767	ACER2	ENST00000340967.2	alkaline ceramidase 2	http://www.targetscan.org/cgi-bin/targetscan/vert_71/view_gene.cgi?rs=ENST00000340967.2&taxid=9606&members=miR-193b-5p&showcnc=1&shownc=1&shownc_nc=1&showncf1=1&showncf2=1&subset=1	-0.31	-0.36	N/A
hsa-miR-193b-5p	MIMAT0004767	SPRED3	ENST00000587013.1	sprouty-related, EVH1 domain containing 3	http://www.targetscan.org/cgi-bin/targetscan/vert_71/view_gene.cgi?rs=ENST00000587013.1&taxid=9606&members=miR-193b-5p&showcnc=1&shownc=1&shownc_nc=1&showncf1=1&showncf2=1&subset=1	-0.31	-0.36	N/A
hsa-miR-193b-5p	MIMAT0004767	GOLT1B	ENST00000540141.1	golgi transport 1B	http://www.targetscan.org/cgi-bin/targetscan/vert_71/view_gene.cgi?rs=ENST00000540141.1&taxid=9606&members=miR-193b-5p&showcnc=1&shownc=1&shownc_nc=1&showncf1=1&showncf2=1&subset=1	-0.31	-0.53	N/A
hsa-miR-193b-5p	MIMAT0004767	F5	ENST00000367797.3	coagulation factor V (proaccelerin, labile factor)	http://www.targetscan.org/cgi-bin/targetscan/vert_71/view_gene.cgi?rs=ENST00000367797.3&taxid=9606&members=miR-193b-5p&showcnc=1&shownc=1&shownc_nc=1&showncf1=1&showncf2=1&subset=1	-0.31	-0.46	N/A
hsa-miR-193b-5p	MIMAT0004767	NUS1	ENST00000368494.3	nuclear undecaprenyl pyrophosphate synthase 1 homolog (S. cerevisiae)	http://www.targetscan.org/cgi-bin/targetscan/vert_71/view_gene.cgi?rs=ENST00000368494.3&taxid=9606&members=miR-193b-5p&showcnc=1&shownc=1&shownc_nc=1&showncf1=1&showncf2=1&subset=1	-0.31	-0.31	N/A
hsa-miR-193b-5p	MIMAT0004767	TNIP3	ENST00000057513.3	TNFAIP3 interacting protein 3	http://www.targetscan.org/cgi-bin/targetscan/vert_71/view_gene.cgi?rs=ENST00000057513.3&taxid=9606&members=miR-193b-5p&showcnc=1&shownc=1&shownc_nc=1&showncf1=1&showncf2=1&subset=1	-0.31	-0.31	N/A
hsa-miR-193b-5p	MIMAT0004767	BATF2	ENST00000301887.4	basic leucine zipper transcription factor, ATF-like 2	http://www.targetscan.org/cgi-bin/targetscan/vert_71/view_gene.cgi?rs=ENST00000301887.4&taxid=9606&members=miR-193b-5p&showcnc=1&shownc=1&shownc_nc=1&showncf1=1&showncf2=1&subset=1	-0.31	-0.31	N/A
hsa-miR-193b-5p	MIMAT0004767	FAM9B	ENST00000362066.3	family with sequence similarity 9, member B	http://www.targetscan.org/cgi-bin/targetscan/vert_71/view_gene.cgi?rs=ENST00000362066.3&taxid=9606&members=miR-193b-5p&showcnc=1&shownc=1&shownc_nc=1&showncf1=1&showncf2=1&subset=1	-0.31	-0.31	N/A
hsa-miR-193b-5p	MIMAT0004767	TNFSF15	ENST00000374045.4	tumor necrosis factor (ligand) superfamily, member 15	http://www.targetscan.org/cgi-bin/targetscan/vert_71/view_gene.cgi?rs=ENST00000374045.4&taxid=9606&members=miR-193b-5p&showcnc=1&shownc=1&shownc_nc=1&showncf1=1&showncf2=1&subset=1	-0.31	-0.31	N/A
hsa-miR-193b-5p	MIMAT0004767	RP11-156E8.1	ENST00000607453.1		http://www.targetscan.org/cgi-bin/targetscan/vert_71/view_gene.cgi?rs=ENST00000607453.1&taxid=9606&members=miR-193b-5p&showcnc=1&shownc=1&shownc_nc=1&showncf1=1&showncf2=1&subset=1	-0.31	-0.4	N/A
hsa-miR-193b-5p	MIMAT0004767	CD8B	ENST00000393759.2	CD8b molecule	http://www.targetscan.org/cgi-bin/targetscan/vert_71/view_gene.cgi?rs=ENST00000393759.2&taxid=9606&members=miR-193b-5p&showcnc=1&shownc=1&shownc_nc=1&showncf1=1&showncf2=1&subset=1	-0.31	-0.31	N/A
hsa-miR-193b-5p	MIMAT0004767	FAM27C	ENST00000377542.3	family with sequence similarity 27, member C	http://www.targetscan.org/cgi-bin/targetscan/vert_71/view_gene.cgi?rs=ENST00000377542.3&taxid=9606&members=miR-193b-5p&showcnc=1&shownc=1&shownc_nc=1&showncf1=1&showncf2=1&subset=1	-0.31	-0.31	N/A
hsa-miR-193b-5p	MIMAT0004767	FAM27B	ENST00000377484.3	family with sequence similarity 27, member B	http://www.targetscan.org/cgi-bin/targetscan/vert_71/view_gene.cgi?rs=ENST00000377484.3&taxid=9606&members=miR-193b-5p&showcnc=1&shownc=1&shownc_nc=1&showncf1=1&showncf2=1&subset=1	-0.31	-0.31	N/A
hsa-miR-193b-5p	MIMAT0004767	NDRG4	ENST00000258187.5	NDRG family member 4	http://www.targetscan.org/cgi-bin/targetscan/vert_71/view_gene.cgi?rs=ENST00000258187.5&taxid=9606&members=miR-193b-5p&showcnc=1&shownc=1&shownc_nc=1&showncf1=1&showncf2=1&subset=1	-0.31	-0.32	N/A
hsa-miR-193b-5p	MIMAT0004767	AP002884.2	ENST00000595053.1	LOC100132686 protein; Uncharacterized protein	http://www.targetscan.org/cgi-bin/targetscan/vert_71/view_gene.cgi?rs=ENST00000595053.1&taxid=9606&members=miR-193b-5p&showcnc=1&shownc=1&shownc_nc=1&showncf1=1&showncf2=1&subset=1	-0.31	-0.31	N/A
hsa-miR-193b-5p	MIMAT0004767	ZNF474	ENST00000296600.4	zinc finger protein 474	http://www.targetscan.org/cgi-bin/targetscan/vert_71/view_gene.cgi?rs=ENST00000296600.4&taxid=9606&members=miR-193b-5p&showcnc=1&shownc=1&shownc_nc=1&showncf1=1&showncf2=1&subset=1	-0.31	-0.31	N/A
hsa-miR-193b-5p	MIMAT0004767	ISCA1	ENST00000375991.4	iron-sulfur cluster assembly 1	http://www.targetscan.org/cgi-bin/targetscan/vert_71/view_gene.cgi?rs=ENST00000375991.4&taxid=9606&members=miR-193b-5p&showcnc=1&shownc=1&shownc_nc=1&showncf1=1&showncf2=1&subset=1	-0.31	-0.31	N/A
hsa-miR-193b-5p	MIMAT0004767	MOG	ENST00000376894.4	myelin oligodendrocyte glycoprotein	http://www.targetscan.org/cgi-bin/targetscan/vert_71/view_gene.cgi?rs=ENST00000376894.4&taxid=9606&members=miR-193b-5p&showcnc=1&shownc=1&shownc_nc=1&showncf1=1&showncf2=1&subset=1	-0.31	-0.31	N/A
hsa-miR-193b-5p	MIMAT0004767	DND1	ENST00000542735.1	DND microRNA-mediated repression inhibitor 1	http://www.targetscan.org/cgi-bin/targetscan/vert_71/view_gene.cgi?rs=ENST00000542735.1&taxid=9606&members=miR-193b-5p&showcnc=1&shownc=1&shownc_nc=1&showncf1=1&showncf2=1&subset=1	-0.31	-0.31	N/A
hsa-miR-193b-5p	MIMAT0004767	DMC1	ENST00000216024.2	DNA meiotic recombinase 1	http://www.targetscan.org/cgi-bin/targetscan/vert_71/view_gene.cgi?rs=ENST00000216024.2&taxid=9606&members=miR-193b-5p&showcnc=1&shownc=1&shownc_nc=1&showncf1=1&showncf2=1&subset=1	-0.31	-0.31	N/A
hsa-miR-193b-5p	MIMAT0004767	RASL12	ENST00000220062.4	RAS-like, family 12	http://www.targetscan.org/cgi-bin/targetscan/vert_71/view_gene.cgi?rs=ENST00000220062.4&taxid=9606&members=miR-193b-5p&showcnc=1&shownc=1&shownc_nc=1&showncf1=1&showncf2=1&subset=1	-0.31	-0.31	N/A
hsa-miR-193b-5p	MIMAT0004767	UBE4A	ENST00000252108.3	ubiquitination factor E4A	http://www.targetscan.org/cgi-bin/targetscan/vert_71/view_gene.cgi?rs=ENST00000252108.3&taxid=9606&members=miR-193b-5p&showcnc=1&shownc=1&shownc_nc=1&showncf1=1&showncf2=1&subset=1	-0.31	-0.38	N/A
hsa-miR-193b-5p	MIMAT0004767	ZNF844	ENST00000439326.3	zinc finger protein 844	http://www.targetscan.org/cgi-bin/targetscan/vert_71/view_gene.cgi?rs=ENST00000439326.3&taxid=9606&members=miR-193b-5p&showcnc=1&shownc=1&shownc_nc=1&showncf1=1&showncf2=1&subset=1	-0.3	-0.3	N/A
hsa-miR-193b-5p	MIMAT0004767	FAM27A	ENST00000377531.3	family with sequence similarity 27, member A	http://www.targetscan.org/cgi-bin/targetscan/vert_71/view_gene.cgi?rs=ENST00000377531.3&taxid=9606&members=miR-193b-5p&showcnc=1&shownc=1&shownc_nc=1&showncf1=1&showncf2=1&subset=1	-0.3	-0.3	N/A
hsa-miR-193b-5p	MIMAT0004767	HAO2	ENST00000361035.4	hydroxyacid oxidase 2 (long chain)	http://www.targetscan.org/cgi-bin/targetscan/vert_71/view_gene.cgi?rs=ENST00000361035.4&taxid=9606&members=miR-193b-5p&showcnc=1&shownc=1&shownc_nc=1&showncf1=1&showncf2=1&subset=1	-0.3	-0.3	N/A
hsa-miR-193b-5p	MIMAT0004767	CPSF7	ENST00000340437.4	cleavage and polyadenylation specific factor 7, 59kDa	http://www.targetscan.org/cgi-bin/targetscan/vert_71/view_gene.cgi?rs=ENST00000340437.4&taxid=9606&members=miR-193b-5p&showcnc=1&shownc=1&shownc_nc=1&showncf1=1&showncf2=1&subset=1	-0.3	-0.3	N/A
hsa-miR-193b-5p	MIMAT0004767	ZNF594	ENST00000399604.4	zinc finger protein 594	http://www.targetscan.org/cgi-bin/targetscan/vert_71/view_gene.cgi?rs=ENST00000399604.4&taxid=9606&members=miR-193b-5p&showcnc=1&shownc=1&shownc_nc=1&showncf1=1&showncf2=1&subset=1	-0.3	-0.3	N/A
hsa-miR-193b-5p	MIMAT0004767	PAX8	ENST00000263335.7	paired box 8	http://www.targetscan.org/cgi-bin/targetscan/vert_71/view_gene.cgi?rs=ENST00000263335.7&taxid=9606&members=miR-193b-5p&showcnc=1&shownc=1&shownc_nc=1&showncf1=1&showncf2=1&subset=1	-0.3	-0.3	N/A
hsa-miR-193b-5p	MIMAT0004767	SP6	ENST00000342234.2	Sp6 transcription factor	http://www.targetscan.org/cgi-bin/targetscan/vert_71/view_gene.cgi?rs=ENST00000342234.2&taxid=9606&members=miR-193b-5p&showcnc=1&shownc=1&shownc_nc=1&showncf1=1&showncf2=1&subset=1	-0.3	-0.3	N/A
hsa-miR-193b-5p	MIMAT0004767	ISY1	ENST00000393295.3	ISY1 splicing factor homolog (S. cerevisiae)	http://www.targetscan.org/cgi-bin/targetscan/vert_71/view_gene.cgi?rs=ENST00000393295.3&taxid=9606&members=miR-193b-5p&showcnc=1&shownc=1&shownc_nc=1&showncf1=1&showncf2=1&subset=1	-0.3	-0.47	N/A
hsa-miR-193b-5p	MIMAT0004767	STK4	ENST00000372801.1	serine/threonine kinase 4	http://www.targetscan.org/cgi-bin/targetscan/vert_71/view_gene.cgi?rs=ENST00000372801.1&taxid=9606&members=miR-193b-5p&showcnc=1&shownc=1&shownc_nc=1&showncf1=1&showncf2=1&subset=1	-0.3	-0.3	N/A
hsa-miR-193b-5p	MIMAT0004767	SLAMF7	ENST00000359331.4	SLAM family member 7	http://www.targetscan.org/cgi-bin/targetscan/vert_71/view_gene.cgi?rs=ENST00000359331.4&taxid=9606&members=miR-193b-5p&showcnc=1&shownc=1&shownc_nc=1&showncf1=1&showncf2=1&subset=1	-0.3	-0.3	N/A
hsa-miR-193b-5p	MIMAT0004767	HNRNPAB	ENST00000358344.3	heterogeneous nuclear ribonucleoprotein A/B	http://www.targetscan.org/cgi-bin/targetscan/vert_71/view_gene.cgi?rs=ENST00000358344.3&taxid=9606&members=miR-193b-5p&showcnc=1&shownc=1&shownc_nc=1&showncf1=1&showncf2=1&subset=1	-0.3	-0.32	N/A
hsa-miR-193b-5p	MIMAT0004767	RNF150	ENST00000515673.2	ring finger protein 150	http://www.targetscan.org/cgi-bin/targetscan/vert_71/view_gene.cgi?rs=ENST00000515673.2&taxid=9606&members=miR-193b-5p&showcnc=1&shownc=1&shownc_nc=1&showncf1=1&showncf2=1&subset=1	-0.3	-0.34	N/A
hsa-miR-193b-5p	MIMAT0004767	SLC35F1	ENST00000360388.4	solute carrier family 35, member F1	http://www.targetscan.org/cgi-bin/targetscan/vert_71/view_gene.cgi?rs=ENST00000360388.4&taxid=9606&members=miR-193b-5p&showcnc=1&shownc=1&shownc_nc=1&showncf1=1&showncf2=1&subset=1	-0.3	-0.3	N/A
hsa-miR-193b-5p	MIMAT0004767	TIGD3	ENST00000309880.5	tigger transposable element derived 3	http://www.targetscan.org/cgi-bin/targetscan/vert_71/view_gene.cgi?rs=ENST00000309880.5&taxid=9606&members=miR-193b-5p&showcnc=1&shownc=1&shownc_nc=1&showncf1=1&showncf2=1&subset=1	-0.3	-0.3	N/A
hsa-miR-193b-5p	MIMAT0004767	ELOVL5	ENST00000370918.4	ELOVL fatty acid elongase 5	http://www.targetscan.org/cgi-bin/targetscan/vert_71/view_gene.cgi?rs=ENST00000370918.4&taxid=9606&members=miR-193b-5p&showcnc=1&shownc=1&shownc_nc=1&showncf1=1&showncf2=1&subset=1	-0.3	-0.3	N/A
hsa-miR-193b-5p	MIMAT0004767	RAB27A	ENST00000396307.2	RAB27A, member RAS oncogene family	http://www.targetscan.org/cgi-bin/targetscan/vert_71/view_gene.cgi?rs=ENST00000396307.2&taxid=9606&members=miR-193b-5p&showcnc=1&shownc=1&shownc_nc=1&showncf1=1&showncf2=1&subset=1	-0.3	-0.3	N/A
hsa-miR-193b-5p	MIMAT0004767	SNTA1	ENST00000217381.2	syntrophin, alpha 1	http://www.targetscan.org/cgi-bin/targetscan/vert_71/view_gene.cgi?rs=ENST00000217381.2&taxid=9606&members=miR-193b-5p&showcnc=1&shownc=1&shownc_nc=1&showncf1=1&showncf2=1&subset=1	-0.3	-0.3	N/A
hsa-miR-193b-5p	MIMAT0004767	RP11-113D6.10	ENST00000527059.1	Putative mitochondrial carrier protein LOC494141	http://www.targetscan.org/cgi-bin/targetscan/vert_71/view_gene.cgi?rs=ENST00000527059.1&taxid=9606&members=miR-193b-5p&showcnc=1&shownc=1&shownc_nc=1&showncf1=1&showncf2=1&subset=1	-0.3	-0.3	N/A
hsa-miR-193b-5p	MIMAT0004767	KLK9	ENST00000376832.4	kallikrein-related peptidase 9	http://www.targetscan.org/cgi-bin/targetscan/vert_71/view_gene.cgi?rs=ENST00000376832.4&taxid=9606&members=miR-193b-5p&showcnc=1&shownc=1&shownc_nc=1&showncf1=1&showncf2=1&subset=1	-0.3	-0.3	N/A
hsa-miR-193b-5p	MIMAT0004767	OTUD6A	ENST00000338352.2	OTU domain containing 6A	http://www.targetscan.org/cgi-bin/targetscan/vert_71/view_gene.cgi?rs=ENST00000338352.2&taxid=9606&members=miR-193b-5p&showcnc=1&shownc=1&shownc_nc=1&showncf1=1&showncf2=1&subset=1	-0.3	-0.3	N/A
hsa-miR-193b-5p	MIMAT0004767	COL27A1	ENST00000356083.3	collagen, type XXVII, alpha 1	http://www.targetscan.org/cgi-bin/targetscan/vert_71/view_gene.cgi?rs=ENST00000356083.3&taxid=9606&members=miR-193b-5p&showcnc=1&shownc=1&shownc_nc=1&showncf1=1&showncf2=1&subset=1	-0.3	-0.3	N/A
hsa-miR-193b-5p	MIMAT0004767	TAS2R5	ENST00000247883.4	taste receptor, type 2, member 5	http://www.targetscan.org/cgi-bin/targetscan/vert_71/view_gene.cgi?rs=ENST00000247883.4&taxid=9606&members=miR-193b-5p&showcnc=1&shownc=1&shownc_nc=1&showncf1=1&showncf2=1&subset=1	-0.3	-0.5	N/A
hsa-miR-193b-5p	MIMAT0004767	STAT3	ENST00000585517.1	signal transducer and activator of transcription 3 (acute-phase response factor)	http://www.targetscan.org/cgi-bin/targetscan/vert_71/view_gene.cgi?rs=ENST00000585517.1&taxid=9606&members=miR-193b-5p&showcnc=1&shownc=1&shownc_nc=1&showncf1=1&showncf2=1&subset=1	-0.3	-0.3	N/A
hsa-miR-193b-5p	MIMAT0004767	TIPRL	ENST00000367833.2	TIP41, TOR signaling pathway regulator-like (S. cerevisiae)	http://www.targetscan.org/cgi-bin/targetscan/vert_71/view_gene.cgi?rs=ENST00000367833.2&taxid=9606&members=miR-193b-5p&showcnc=1&shownc=1&shownc_nc=1&showncf1=1&showncf2=1&subset=1	-0.3	-0.36	N/A
hsa-miR-193b-5p	MIMAT0004767	COQ10B	ENST00000263960.2	coenzyme Q10 homolog B (S. cerevisiae)	http://www.targetscan.org/cgi-bin/targetscan/vert_71/view_gene.cgi?rs=ENST00000263960.2&taxid=9606&members=miR-193b-5p&showcnc=1&shownc=1&shownc_nc=1&showncf1=1&showncf2=1&subset=1	-0.29	-0.29	N/A
hsa-miR-193b-5p	MIMAT0004767	DAG1	ENST00000515359.2	dystroglycan 1 (dystrophin-associated glycoprotein 1)	http://www.targetscan.org/cgi-bin/targetscan/vert_71/view_gene.cgi?rs=ENST00000515359.2&taxid=9606&members=miR-193b-5p&showcnc=1&shownc=1&shownc_nc=1&showncf1=1&showncf2=1&subset=1	-0.29	-0.29	N/A
hsa-miR-193b-5p	MIMAT0004767	BEST1	ENST00000449131.2	bestrophin 1	http://www.targetscan.org/cgi-bin/targetscan/vert_71/view_gene.cgi?rs=ENST00000449131.2&taxid=9606&members=miR-193b-5p&showcnc=1&shownc=1&shownc_nc=1&showncf1=1&showncf2=1&subset=1	-0.29	-0.43	N/A
hsa-miR-193b-5p	MIMAT0004767	SNRNP35	ENST00000526639.2	small nuclear ribonucleoprotein 35kDa (U11/U12)	http://www.targetscan.org/cgi-bin/targetscan/vert_71/view_gene.cgi?rs=ENST00000526639.2&taxid=9606&members=miR-193b-5p&showcnc=1&shownc=1&shownc_nc=1&showncf1=1&showncf2=1&subset=1	-0.29	-0.29	N/A
hsa-miR-193b-5p	MIMAT0004767	TFAP2C	ENST00000201031.2	transcription factor AP-2 gamma (activating enhancer binding protein 2 gamma)	http://www.targetscan.org/cgi-bin/targetscan/vert_71/view_gene.cgi?rs=ENST00000201031.2&taxid=9606&members=miR-193b-5p&showcnc=1&shownc=1&shownc_nc=1&showncf1=1&showncf2=1&subset=1	-0.29	-0.29	N/A
hsa-miR-193b-5p	MIMAT0004767	ASAH2B	ENST00000374007.1	N-acylsphingosine amidohydrolase (non-lysosomal ceramidase) 2B	http://www.targetscan.org/cgi-bin/targetscan/vert_71/view_gene.cgi?rs=ENST00000374007.1&taxid=9606&members=miR-193b-5p&showcnc=1&shownc=1&shownc_nc=1&showncf1=1&showncf2=1&subset=1	-0.29	-0.29	N/A
hsa-miR-193b-5p	MIMAT0004767	HIST1H3I	ENST00000328488.2	histone cluster 1, H3i	http://www.targetscan.org/cgi-bin/targetscan/vert_71/view_gene.cgi?rs=ENST00000328488.2&taxid=9606&members=miR-193b-5p&showcnc=1&shownc=1&shownc_nc=1&showncf1=1&showncf2=1&subset=1	-0.29	-0.29	N/A
hsa-miR-193b-5p	MIMAT0004767	ZFAND2B	ENST00000409594.1	zinc finger, AN1-type domain 2B	http://www.targetscan.org/cgi-bin/targetscan/vert_71/view_gene.cgi?rs=ENST00000409594.1&taxid=9606&members=miR-193b-5p&showcnc=1&shownc=1&shownc_nc=1&showncf1=1&showncf2=1&subset=1	-0.29	-0.29	N/A
hsa-miR-193b-5p	MIMAT0004767	GRIN2B	ENST00000609686.1	glutamate receptor, ionotropic, N-methyl D-aspartate 2B	http://www.targetscan.org/cgi-bin/targetscan/vert_71/view_gene.cgi?rs=ENST00000609686.1&taxid=9606&members=miR-193b-5p&showcnc=1&shownc=1&shownc_nc=1&showncf1=1&showncf2=1&subset=1	-0.29	-0.29	N/A
hsa-miR-193b-5p	MIMAT0004767	APOL4	ENST00000352371.1	apolipoprotein L, 4	http://www.targetscan.org/cgi-bin/targetscan/vert_71/view_gene.cgi?rs=ENST00000352371.1&taxid=9606&members=miR-193b-5p&showcnc=1&shownc=1&shownc_nc=1&showncf1=1&showncf2=1&subset=1	-0.29	-0.29	N/A
hsa-miR-193b-5p	MIMAT0004767	POLE3	ENST00000374169.3	polymerase (DNA directed), epsilon 3, accessory subunit	http://www.targetscan.org/cgi-bin/targetscan/vert_71/view_gene.cgi?rs=ENST00000374169.3&taxid=9606&members=miR-193b-5p&showcnc=1&shownc=1&shownc_nc=1&showncf1=1&showncf2=1&subset=1	-0.29	-0.29	N/A
hsa-miR-193b-5p	MIMAT0004767	BTN1A1	ENST00000244513.6	butyrophilin, subfamily 1, member A1	http://www.targetscan.org/cgi-bin/targetscan/vert_71/view_gene.cgi?rs=ENST00000244513.6&taxid=9606&members=miR-193b-5p&showcnc=1&shownc=1&shownc_nc=1&showncf1=1&showncf2=1&subset=1	-0.29	-0.29	N/A
hsa-miR-193b-5p	MIMAT0004767	LEPREL4	ENST00000355468.3	leprecan-like 4	http://www.targetscan.org/cgi-bin/targetscan/vert_71/view_gene.cgi?rs=ENST00000355468.3&taxid=9606&members=miR-193b-5p&showcnc=1&shownc=1&shownc_nc=1&showncf1=1&showncf2=1&subset=1	-0.29	-0.29	N/A
hsa-miR-193b-5p	MIMAT0004767	AP000708.1	ENST00000527818.1		http://www.targetscan.org/cgi-bin/targetscan/vert_71/view_gene.cgi?rs=ENST00000527818.1&taxid=9606&members=miR-193b-5p&showcnc=1&shownc=1&shownc_nc=1&showncf1=1&showncf2=1&subset=1	-0.29	-0.29	N/A
hsa-miR-193b-5p	MIMAT0004767	MEF2D	ENST00000464356.2	myocyte enhancer factor 2D	http://www.targetscan.org/cgi-bin/targetscan/vert_71/view_gene.cgi?rs=ENST00000464356.2&taxid=9606&members=miR-193b-5p&showcnc=1&shownc=1&shownc_nc=1&showncf1=1&showncf2=1&subset=1	-0.29	-0.44	N/A
hsa-miR-193b-5p	MIMAT0004767	MAML2	ENST00000524717.1	mastermind-like 2 (Drosophila)	http://www.targetscan.org/cgi-bin/targetscan/vert_71/view_gene.cgi?rs=ENST00000524717.1&taxid=9606&members=miR-193b-5p&showcnc=1&shownc=1&shownc_nc=1&showncf1=1&showncf2=1&subset=1	-0.29	-0.29	N/A
hsa-miR-193b-5p	MIMAT0004767	GPSM1	ENST00000440944.1	G-protein signaling modulator 1	http://www.targetscan.org/cgi-bin/targetscan/vert_71/view_gene.cgi?rs=ENST00000440944.1&taxid=9606&members=miR-193b-5p&showcnc=1&shownc=1&shownc_nc=1&showncf1=1&showncf2=1&subset=1	-0.29	-0.29	N/A
hsa-miR-193b-5p	MIMAT0004767	CPO	ENST00000272852.3	carboxypeptidase O	http://www.targetscan.org/cgi-bin/targetscan/vert_71/view_gene.cgi?rs=ENST00000272852.3&taxid=9606&members=miR-193b-5p&showcnc=1&shownc=1&shownc_nc=1&showncf1=1&showncf2=1&subset=1	-0.29	-0.29	N/A
hsa-miR-193b-5p	MIMAT0004767	UPRT	ENST00000373383.4	uracil phosphoribosyltransferase (FUR1) homolog (S. cerevisiae)	http://www.targetscan.org/cgi-bin/targetscan/vert_71/view_gene.cgi?rs=ENST00000373383.4&taxid=9606&members=miR-193b-5p&showcnc=1&shownc=1&shownc_nc=1&showncf1=1&showncf2=1&subset=1	-0.29	-0.29	N/A
hsa-miR-193b-5p	MIMAT0004767	KDSR	ENST00000406396.3	3-ketodihydrosphingosine reductase	http://www.targetscan.org/cgi-bin/targetscan/vert_71/view_gene.cgi?rs=ENST00000406396.3&taxid=9606&members=miR-193b-5p&showcnc=1&shownc=1&shownc_nc=1&showncf1=1&showncf2=1&subset=1	-0.29	-0.44	N/A
hsa-miR-193b-5p	MIMAT0004767	SFXN3	ENST00000393459.1	sideroflexin 3	http://www.targetscan.org/cgi-bin/targetscan/vert_71/view_gene.cgi?rs=ENST00000393459.1&taxid=9606&members=miR-193b-5p&showcnc=1&shownc=1&shownc_nc=1&showncf1=1&showncf2=1&subset=1	-0.29	-0.29	N/A
hsa-miR-193b-5p	MIMAT0004767	BSDC1	ENST00000341071.7	BSD domain containing 1	http://www.targetscan.org/cgi-bin/targetscan/vert_71/view_gene.cgi?rs=ENST00000341071.7&taxid=9606&members=miR-193b-5p&showcnc=1&shownc=1&shownc_nc=1&showncf1=1&showncf2=1&subset=1	-0.29	-0.29	N/A
hsa-miR-193b-5p	MIMAT0004767	DLX2	ENST00000234198.4	distal-less homeobox 2	http://www.targetscan.org/cgi-bin/targetscan/vert_71/view_gene.cgi?rs=ENST00000234198.4&taxid=9606&members=miR-193b-5p&showcnc=1&shownc=1&shownc_nc=1&showncf1=1&showncf2=1&subset=1	-0.29	-0.3	N/A
hsa-miR-193b-5p	MIMAT0004767	LRP11	ENST00000239367.2	low density lipoprotein receptor-related protein 11	http://www.targetscan.org/cgi-bin/targetscan/vert_71/view_gene.cgi?rs=ENST00000239367.2&taxid=9606&members=miR-193b-5p&showcnc=1&shownc=1&shownc_nc=1&showncf1=1&showncf2=1&subset=1	-0.29	-0.29	N/A
hsa-miR-193b-5p	MIMAT0004767	EXOSC10	ENST00000544779.1	exosome component 10	http://www.targetscan.org/cgi-bin/targetscan/vert_71/view_gene.cgi?rs=ENST00000544779.1&taxid=9606&members=miR-193b-5p&showcnc=1&shownc=1&shownc_nc=1&showncf1=1&showncf2=1&subset=1	-0.29	-0.29	N/A
hsa-miR-193b-5p	MIMAT0004767	NDUFAF7	ENST00000002125.4	NADH dehydrogenase (ubiquinone) complex I, assembly factor 7	http://www.targetscan.org/cgi-bin/targetscan/vert_71/view_gene.cgi?rs=ENST00000002125.4&taxid=9606&members=miR-193b-5p&showcnc=1&shownc=1&shownc_nc=1&showncf1=1&showncf2=1&subset=1	-0.29	-0.3	N/A
hsa-miR-193b-5p	MIMAT0004767	CRK	ENST00000398970.5	v-crk avian sarcoma virus CT10 oncogene homolog	http://www.targetscan.org/cgi-bin/targetscan/vert_71/view_gene.cgi?rs=ENST00000398970.5&taxid=9606&members=miR-193b-5p&showcnc=1&shownc=1&shownc_nc=1&showncf1=1&showncf2=1&subset=1	-0.29	-0.29	N/A
hsa-miR-193b-5p	MIMAT0004767	SLC17A8	ENST00000323346.5	solute carrier family 17 (vesicular glutamate transporter), member 8	http://www.targetscan.org/cgi-bin/targetscan/vert_71/view_gene.cgi?rs=ENST00000323346.5&taxid=9606&members=miR-193b-5p&showcnc=1&shownc=1&shownc_nc=1&showncf1=1&showncf2=1&subset=1	-0.29	-0.29	N/A
hsa-miR-193b-5p	MIMAT0004767	MIEF2	ENST00000395704.4	mitochondrial elongation factor 2	http://www.targetscan.org/cgi-bin/targetscan/vert_71/view_gene.cgi?rs=ENST00000395704.4&taxid=9606&members=miR-193b-5p&showcnc=1&shownc=1&shownc_nc=1&showncf1=1&showncf2=1&subset=1	-0.29	-0.51	N/A
hsa-miR-193b-5p	MIMAT0004767	PRR15	ENST00000319694.2	proline rich 15	http://www.targetscan.org/cgi-bin/targetscan/vert_71/view_gene.cgi?rs=ENST00000319694.2&taxid=9606&members=miR-193b-5p&showcnc=1&shownc=1&shownc_nc=1&showncf1=1&showncf2=1&subset=1	-0.29	-0.29	N/A
hsa-miR-193b-5p	MIMAT0004767	C11orf53	ENST00000280325.4	chromosome 11 open reading frame 53	http://www.targetscan.org/cgi-bin/targetscan/vert_71/view_gene.cgi?rs=ENST00000280325.4&taxid=9606&members=miR-193b-5p&showcnc=1&shownc=1&shownc_nc=1&showncf1=1&showncf2=1&subset=1	-0.29	-0.29	N/A
hsa-miR-193b-5p	MIMAT0004767	ZSWIM5	ENST00000359600.5	zinc finger, SWIM-type containing 5	http://www.targetscan.org/cgi-bin/targetscan/vert_71/view_gene.cgi?rs=ENST00000359600.5&taxid=9606&members=miR-193b-5p&showcnc=1&shownc=1&shownc_nc=1&showncf1=1&showncf2=1&subset=1	-0.29	-0.29	N/A
hsa-miR-193b-5p	MIMAT0004767	SH2B1	ENST00000359285.5	SH2B adaptor protein 1	http://www.targetscan.org/cgi-bin/targetscan/vert_71/view_gene.cgi?rs=ENST00000359285.5&taxid=9606&members=miR-193b-5p&showcnc=1&shownc=1&shownc_nc=1&showncf1=1&showncf2=1&subset=1	-0.29	-0.29	N/A
hsa-miR-193b-5p	MIMAT0004767	FAM132B	ENST00000546354.1	family with sequence similarity 132, member B	http://www.targetscan.org/cgi-bin/targetscan/vert_71/view_gene.cgi?rs=ENST00000546354.1&taxid=9606&members=miR-193b-5p&showcnc=1&shownc=1&shownc_nc=1&showncf1=1&showncf2=1&subset=1	-0.29	-0.29	N/A
hsa-miR-193b-5p	MIMAT0004767	RP11-770J1.4	ENST00000532619.1		http://www.targetscan.org/cgi-bin/targetscan/vert_71/view_gene.cgi?rs=ENST00000532619.1&taxid=9606&members=miR-193b-5p&showcnc=1&shownc=1&shownc_nc=1&showncf1=1&showncf2=1&subset=1	-0.29	-0.29	N/A
hsa-miR-193b-5p	MIMAT0004767	GSTM1	ENST00000309851.5	glutathione S-transferase mu 1	http://www.targetscan.org/cgi-bin/targetscan/vert_71/view_gene.cgi?rs=ENST00000309851.5&taxid=9606&members=miR-193b-5p&showcnc=1&shownc=1&shownc_nc=1&showncf1=1&showncf2=1&subset=1	-0.29	-0.29	N/A
hsa-miR-193b-5p	MIMAT0004767	LRRC25	ENST00000339007.3	leucine rich repeat containing 25	http://www.targetscan.org/cgi-bin/targetscan/vert_71/view_gene.cgi?rs=ENST00000339007.3&taxid=9606&members=miR-193b-5p&showcnc=1&shownc=1&shownc_nc=1&showncf1=1&showncf2=1&subset=1	-0.28	-0.28	N/A
hsa-miR-193b-5p	MIMAT0004767	GNB2	ENST00000303210.4	guanine nucleotide binding protein (G protein), beta polypeptide 2	http://www.targetscan.org/cgi-bin/targetscan/vert_71/view_gene.cgi?rs=ENST00000303210.4&taxid=9606&members=miR-193b-5p&showcnc=1&shownc=1&shownc_nc=1&showncf1=1&showncf2=1&subset=1	-0.28	-0.28	N/A
hsa-miR-193b-5p	MIMAT0004767	PIGF	ENST00000281382.6	phosphatidylinositol glycan anchor biosynthesis, class F	http://www.targetscan.org/cgi-bin/targetscan/vert_71/view_gene.cgi?rs=ENST00000281382.6&taxid=9606&members=miR-193b-5p&showcnc=1&shownc=1&shownc_nc=1&showncf1=1&showncf2=1&subset=1	-0.28	-0.28	N/A
hsa-miR-193b-5p	MIMAT0004767	COL9A1	ENST00000357250.6	collagen, type IX, alpha 1	http://www.targetscan.org/cgi-bin/targetscan/vert_71/view_gene.cgi?rs=ENST00000357250.6&taxid=9606&members=miR-193b-5p&showcnc=1&shownc=1&shownc_nc=1&showncf1=1&showncf2=1&subset=1	-0.28	-0.28	N/A
hsa-miR-193b-5p	MIMAT0004767	SULF2	ENST00000359930.4	sulfatase 2	http://www.targetscan.org/cgi-bin/targetscan/vert_71/view_gene.cgi?rs=ENST00000359930.4&taxid=9606&members=miR-193b-5p&showcnc=1&shownc=1&shownc_nc=1&showncf1=1&showncf2=1&subset=1	-0.28	-0.33	N/A
hsa-miR-193b-5p	MIMAT0004767	GDI1	ENST00000447750.2	GDP dissociation inhibitor 1	http://www.targetscan.org/cgi-bin/targetscan/vert_71/view_gene.cgi?rs=ENST00000447750.2&taxid=9606&members=miR-193b-5p&showcnc=1&shownc=1&shownc_nc=1&showncf1=1&showncf2=1&subset=1	-0.28	-0.28	N/A
hsa-miR-193b-5p	MIMAT0004767	C22orf26	ENST00000396008.2	chromosome 22 open reading frame 26	http://www.targetscan.org/cgi-bin/targetscan/vert_71/view_gene.cgi?rs=ENST00000396008.2&taxid=9606&members=miR-193b-5p&showcnc=1&shownc=1&shownc_nc=1&showncf1=1&showncf2=1&subset=1	-0.28	-0.28	N/A
hsa-miR-193b-5p	MIMAT0004767	ZNF429	ENST00000358491.4	zinc finger protein 429	http://www.targetscan.org/cgi-bin/targetscan/vert_71/view_gene.cgi?rs=ENST00000358491.4&taxid=9606&members=miR-193b-5p&showcnc=1&shownc=1&shownc_nc=1&showncf1=1&showncf2=1&subset=1	-0.28	-0.28	N/A
hsa-miR-193b-5p	MIMAT0004767	UBTF	ENST00000343638.5	upstream binding transcription factor, RNA polymerase I	http://www.targetscan.org/cgi-bin/targetscan/vert_71/view_gene.cgi?rs=ENST00000343638.5&taxid=9606&members=miR-193b-5p&showcnc=1&shownc=1&shownc_nc=1&showncf1=1&showncf2=1&subset=1	-0.28	-0.3	N/A
hsa-miR-193b-5p	MIMAT0004767	GRB2	ENST00000392563.1	growth factor receptor-bound protein 2	http://www.targetscan.org/cgi-bin/targetscan/vert_71/view_gene.cgi?rs=ENST00000392563.1&taxid=9606&members=miR-193b-5p&showcnc=1&shownc=1&shownc_nc=1&showncf1=1&showncf2=1&subset=1	-0.28	-0.29	N/A
hsa-miR-193b-5p	MIMAT0004767	AKIRIN1	ENST00000432648.3	akirin 1	http://www.targetscan.org/cgi-bin/targetscan/vert_71/view_gene.cgi?rs=ENST00000432648.3&taxid=9606&members=miR-193b-5p&showcnc=1&shownc=1&shownc_nc=1&showncf1=1&showncf2=1&subset=1	-0.28	-0.47	N/A
hsa-miR-193b-5p	MIMAT0004767	GNA13	ENST00000439174.2	guanine nucleotide binding protein (G protein), alpha 13	http://www.targetscan.org/cgi-bin/targetscan/vert_71/view_gene.cgi?rs=ENST00000439174.2&taxid=9606&members=miR-193b-5p&showcnc=1&shownc=1&shownc_nc=1&showncf1=1&showncf2=1&subset=1	-0.28	-0.35	N/A
hsa-miR-193b-5p	MIMAT0004767	TRPV2	ENST00000338560.7	transient receptor potential cation channel, subfamily V, member 2	http://www.targetscan.org/cgi-bin/targetscan/vert_71/view_gene.cgi?rs=ENST00000338560.7&taxid=9606&members=miR-193b-5p&showcnc=1&shownc=1&shownc_nc=1&showncf1=1&showncf2=1&subset=1	-0.28	-0.28	N/A
hsa-miR-193b-5p	MIMAT0004767	ITSN2	ENST00000361999.3	intersectin 2	http://www.targetscan.org/cgi-bin/targetscan/vert_71/view_gene.cgi?rs=ENST00000361999.3&taxid=9606&members=miR-193b-5p&showcnc=1&shownc=1&shownc_nc=1&showncf1=1&showncf2=1&subset=1	-0.28	-0.28	N/A
hsa-miR-193b-5p	MIMAT0004767	HERPUD2	ENST00000396081.1	HERPUD family member 2	http://www.targetscan.org/cgi-bin/targetscan/vert_71/view_gene.cgi?rs=ENST00000396081.1&taxid=9606&members=miR-193b-5p&showcnc=1&shownc=1&shownc_nc=1&showncf1=1&showncf2=1&subset=1	-0.28	-0.28	N/A
hsa-miR-193b-5p	MIMAT0004767	MRI1	ENST00000319545.8	methylthioribose-1-phosphate isomerase 1	http://www.targetscan.org/cgi-bin/targetscan/vert_71/view_gene.cgi?rs=ENST00000319545.8&taxid=9606&members=miR-193b-5p&showcnc=1&shownc=1&shownc_nc=1&showncf1=1&showncf2=1&subset=1	-0.28	-0.28	N/A
hsa-miR-193b-5p	MIMAT0004767	MT-ND4L	ENST00000361335.1	mitochondrially encoded NADH dehydrogenase 4L	http://www.targetscan.org/cgi-bin/targetscan/vert_71/view_gene.cgi?rs=ENST00000361335.1&taxid=9606&members=miR-193b-5p&showcnc=1&shownc=1&shownc_nc=1&showncf1=1&showncf2=1&subset=1	-0.28	-0.41	N/A
hsa-miR-193b-5p	MIMAT0004767	TNFAIP8L1	ENST00000327473.4	tumor necrosis factor, alpha-induced protein 8-like 1	http://www.targetscan.org/cgi-bin/targetscan/vert_71/view_gene.cgi?rs=ENST00000327473.4&taxid=9606&members=miR-193b-5p&showcnc=1&shownc=1&shownc_nc=1&showncf1=1&showncf2=1&subset=1	-0.28	-0.34	N/A
hsa-miR-193b-5p	MIMAT0004767	TRIB1	ENST00000311922.3	tribbles pseudokinase 1	http://www.targetscan.org/cgi-bin/targetscan/vert_71/view_gene.cgi?rs=ENST00000311922.3&taxid=9606&members=miR-193b-5p&showcnc=1&shownc=1&shownc_nc=1&showncf1=1&showncf2=1&subset=1	-0.28	-0.3	N/A
hsa-miR-193b-5p	MIMAT0004767	C3orf83	ENST00000564146.3	chromosome 3 open reading frame 83	http://www.targetscan.org/cgi-bin/targetscan/vert_71/view_gene.cgi?rs=ENST00000564146.3&taxid=9606&members=miR-193b-5p&showcnc=1&shownc=1&shownc_nc=1&showncf1=1&showncf2=1&subset=1	-0.28	-0.28	N/A
hsa-miR-193b-5p	MIMAT0004767	RDH13	ENST00000415061.3	retinol dehydrogenase 13 (all-trans/9-cis)	http://www.targetscan.org/cgi-bin/targetscan/vert_71/view_gene.cgi?rs=ENST00000415061.3&taxid=9606&members=miR-193b-5p&showcnc=1&shownc=1&shownc_nc=1&showncf1=1&showncf2=1&subset=1	-0.28	-0.33	N/A
hsa-miR-193b-5p	MIMAT0004767	C3orf38	ENST00000486971.1	chromosome 3 open reading frame 38	http://www.targetscan.org/cgi-bin/targetscan/vert_71/view_gene.cgi?rs=ENST00000486971.1&taxid=9606&members=miR-193b-5p&showcnc=1&shownc=1&shownc_nc=1&showncf1=1&showncf2=1&subset=1	-0.28	-0.52	N/A
hsa-miR-193b-5p	MIMAT0004767	CSMD1	ENST00000400186.3	CUB and Sushi multiple domains 1	http://www.targetscan.org/cgi-bin/targetscan/vert_71/view_gene.cgi?rs=ENST00000400186.3&taxid=9606&members=miR-193b-5p&showcnc=1&shownc=1&shownc_nc=1&showncf1=1&showncf2=1&subset=1	-0.28	-0.32	N/A
hsa-miR-193b-5p	MIMAT0004767	ZNF160	ENST00000599056.1	zinc finger protein 160	http://www.targetscan.org/cgi-bin/targetscan/vert_71/view_gene.cgi?rs=ENST00000599056.1&taxid=9606&members=miR-193b-5p&showcnc=1&shownc=1&shownc_nc=1&showncf1=1&showncf2=1&subset=1	-0.28	-0.29	N/A
hsa-miR-193b-5p	MIMAT0004767	CACNA2D4	ENST00000382722.5	calcium channel, voltage-dependent, alpha 2/delta subunit 4	http://www.targetscan.org/cgi-bin/targetscan/vert_71/view_gene.cgi?rs=ENST00000382722.5&taxid=9606&members=miR-193b-5p&showcnc=1&shownc=1&shownc_nc=1&showncf1=1&showncf2=1&subset=1	-0.28	-0.49	N/A
hsa-miR-193b-5p	MIMAT0004767	RIMS2	ENST00000507740.1	regulating synaptic membrane exocytosis 2	http://www.targetscan.org/cgi-bin/targetscan/vert_71/view_gene.cgi?rs=ENST00000507740.1&taxid=9606&members=miR-193b-5p&showcnc=1&shownc=1&shownc_nc=1&showncf1=1&showncf2=1&subset=1	-0.28	-0.28	N/A
hsa-miR-193b-5p	MIMAT0004767	AARD	ENST00000378279.3	alanine and arginine rich domain containing protein	http://www.targetscan.org/cgi-bin/targetscan/vert_71/view_gene.cgi?rs=ENST00000378279.3&taxid=9606&members=miR-193b-5p&showcnc=1&shownc=1&shownc_nc=1&showncf1=1&showncf2=1&subset=1	-0.28	-0.42	N/A
hsa-miR-193b-5p	MIMAT0004767	CDAN1	ENST00000356231.3	codanin 1	http://www.targetscan.org/cgi-bin/targetscan/vert_71/view_gene.cgi?rs=ENST00000356231.3&taxid=9606&members=miR-193b-5p&showcnc=1&shownc=1&shownc_nc=1&showncf1=1&showncf2=1&subset=1	-0.28	-0.28	N/A
hsa-miR-193b-5p	MIMAT0004767	GNG12	ENST00000370982.3	guanine nucleotide binding protein (G protein), gamma 12	http://www.targetscan.org/cgi-bin/targetscan/vert_71/view_gene.cgi?rs=ENST00000370982.3&taxid=9606&members=miR-193b-5p&showcnc=1&shownc=1&shownc_nc=1&showncf1=1&showncf2=1&subset=1	-0.28	-0.29	N/A
hsa-miR-193b-5p	MIMAT0004767	SULT2A1	ENST00000222002.3	sulfotransferase family, cytosolic, 2A, dehydroepiandrosterone (DHEA)-preferring, member 1	http://www.targetscan.org/cgi-bin/targetscan/vert_71/view_gene.cgi?rs=ENST00000222002.3&taxid=9606&members=miR-193b-5p&showcnc=1&shownc=1&shownc_nc=1&showncf1=1&showncf2=1&subset=1	-0.28	-0.39	N/A
hsa-miR-193b-5p	MIMAT0004767	C6orf25	ENST00000375810.4	chromosome 6 open reading frame 25	http://www.targetscan.org/cgi-bin/targetscan/vert_71/view_gene.cgi?rs=ENST00000375810.4&taxid=9606&members=miR-193b-5p&showcnc=1&shownc=1&shownc_nc=1&showncf1=1&showncf2=1&subset=1	-0.28	-0.28	N/A
hsa-miR-193b-5p	MIMAT0004767	PPP1R12B	ENST00000608999.1	protein phosphatase 1, regulatory subunit 12B	http://www.targetscan.org/cgi-bin/targetscan/vert_71/view_gene.cgi?rs=ENST00000608999.1&taxid=9606&members=miR-193b-5p&showcnc=1&shownc=1&shownc_nc=1&showncf1=1&showncf2=1&subset=1	-0.28	-0.28	N/A
hsa-miR-193b-5p	MIMAT0004767	RAB15	ENST00000436278.2	RAB15, member RAS oncogene family	http://www.targetscan.org/cgi-bin/targetscan/vert_71/view_gene.cgi?rs=ENST00000436278.2&taxid=9606&members=miR-193b-5p&showcnc=1&shownc=1&shownc_nc=1&showncf1=1&showncf2=1&subset=1	-0.28	-0.31	N/A
hsa-miR-193b-5p	MIMAT0004767	PCDH17	ENST00000377918.3	protocadherin 17	http://www.targetscan.org/cgi-bin/targetscan/vert_71/view_gene.cgi?rs=ENST00000377918.3&taxid=9606&members=miR-193b-5p&showcnc=1&shownc=1&shownc_nc=1&showncf1=1&showncf2=1&subset=1	-0.28	-0.28	N/A
hsa-miR-193b-5p	MIMAT0004767	C17orf77	ENST00000392620.1	chromosome 17 open reading frame 77	http://www.targetscan.org/cgi-bin/targetscan/vert_71/view_gene.cgi?rs=ENST00000392620.1&taxid=9606&members=miR-193b-5p&showcnc=1&shownc=1&shownc_nc=1&showncf1=1&showncf2=1&subset=1	-0.28	-0.28	N/A
hsa-miR-193b-5p	MIMAT0004767	ETV6	ENST00000396373.4	ets variant 6	http://www.targetscan.org/cgi-bin/targetscan/vert_71/view_gene.cgi?rs=ENST00000396373.4&taxid=9606&members=miR-193b-5p&showcnc=1&shownc=1&shownc_nc=1&showncf1=1&showncf2=1&subset=1	-0.28	-0.31	N/A
hsa-miR-193b-5p	MIMAT0004767	ALAS1	ENST00000394965.2	aminolevulinate, delta-, synthase 1	http://www.targetscan.org/cgi-bin/targetscan/vert_71/view_gene.cgi?rs=ENST00000394965.2&taxid=9606&members=miR-193b-5p&showcnc=1&shownc=1&shownc_nc=1&showncf1=1&showncf2=1&subset=1	-0.28	-0.28	N/A
hsa-miR-193b-5p	MIMAT0004767	ZNF347	ENST00000334197.7	zinc finger protein 347	http://www.targetscan.org/cgi-bin/targetscan/vert_71/view_gene.cgi?rs=ENST00000334197.7&taxid=9606&members=miR-193b-5p&showcnc=1&shownc=1&shownc_nc=1&showncf1=1&showncf2=1&subset=1	-0.28	-0.39	N/A
hsa-miR-193b-5p	MIMAT0004767	C1orf213	ENST00000335648.3	chromosome 1 open reading frame 213	http://www.targetscan.org/cgi-bin/targetscan/vert_71/view_gene.cgi?rs=ENST00000335648.3&taxid=9606&members=miR-193b-5p&showcnc=1&shownc=1&shownc_nc=1&showncf1=1&showncf2=1&subset=1	-0.28	-0.28	N/A
hsa-miR-193b-5p	MIMAT0004767	KANK2	ENST00000586659.1	KN motif and ankyrin repeat domains 2	http://www.targetscan.org/cgi-bin/targetscan/vert_71/view_gene.cgi?rs=ENST00000586659.1&taxid=9606&members=miR-193b-5p&showcnc=1&shownc=1&shownc_nc=1&showncf1=1&showncf2=1&subset=1	-0.28	-0.28	N/A
hsa-miR-193b-5p	MIMAT0004767	GLOD5	ENST00000303227.6	glyoxalase domain containing 5	http://www.targetscan.org/cgi-bin/targetscan/vert_71/view_gene.cgi?rs=ENST00000303227.6&taxid=9606&members=miR-193b-5p&showcnc=1&shownc=1&shownc_nc=1&showncf1=1&showncf2=1&subset=1	-0.28	-0.28	N/A
hsa-miR-193b-5p	MIMAT0004767	CYP19A1	ENST00000396402.1	cytochrome P450, family 19, subfamily A, polypeptide 1	http://www.targetscan.org/cgi-bin/targetscan/vert_71/view_gene.cgi?rs=ENST00000396402.1&taxid=9606&members=miR-193b-5p&showcnc=1&shownc=1&shownc_nc=1&showncf1=1&showncf2=1&subset=1	-0.28	-0.28	N/A
hsa-miR-193b-5p	MIMAT0004767	ZNF765	ENST00000594030.1	zinc finger protein 765	http://www.targetscan.org/cgi-bin/targetscan/vert_71/view_gene.cgi?rs=ENST00000594030.1&taxid=9606&members=miR-193b-5p&showcnc=1&shownc=1&shownc_nc=1&showncf1=1&showncf2=1&subset=1	-0.27	-0.3	N/A
hsa-miR-193b-5p	MIMAT0004767	EMCN	ENST00000296420.4	endomucin	http://www.targetscan.org/cgi-bin/targetscan/vert_71/view_gene.cgi?rs=ENST00000296420.4&taxid=9606&members=miR-193b-5p&showcnc=1&shownc=1&shownc_nc=1&showncf1=1&showncf2=1&subset=1	-0.27	-0.28	N/A
hsa-miR-193b-5p	MIMAT0004767	RBM42	ENST00000588161.1	RNA binding motif protein 42	http://www.targetscan.org/cgi-bin/targetscan/vert_71/view_gene.cgi?rs=ENST00000588161.1&taxid=9606&members=miR-193b-5p&showcnc=1&shownc=1&shownc_nc=1&showncf1=1&showncf2=1&subset=1	-0.27	-0.27	N/A
hsa-miR-193b-5p	MIMAT0004767	HAUS5	ENST00000203166.5	HAUS augmin-like complex, subunit 5	http://www.targetscan.org/cgi-bin/targetscan/vert_71/view_gene.cgi?rs=ENST00000203166.5&taxid=9606&members=miR-193b-5p&showcnc=1&shownc=1&shownc_nc=1&showncf1=1&showncf2=1&subset=1	-0.27	-0.27	N/A
hsa-miR-193b-5p	MIMAT0004767	ZNF768	ENST00000380412.5	zinc finger protein 768	http://www.targetscan.org/cgi-bin/targetscan/vert_71/view_gene.cgi?rs=ENST00000380412.5&taxid=9606&members=miR-193b-5p&showcnc=1&shownc=1&shownc_nc=1&showncf1=1&showncf2=1&subset=1	-0.27	-0.27	N/A
hsa-miR-193b-5p	MIMAT0004767	DNAJC24	ENST00000465995.1	DnaJ (Hsp40) homolog, subfamily C, member 24	http://www.targetscan.org/cgi-bin/targetscan/vert_71/view_gene.cgi?rs=ENST00000465995.1&taxid=9606&members=miR-193b-5p&showcnc=1&shownc=1&shownc_nc=1&showncf1=1&showncf2=1&subset=1	-0.27	-0.33	N/A
hsa-miR-193b-5p	MIMAT0004767	LELP1	ENST00000368747.1	late cornified envelope-like proline-rich 1	http://www.targetscan.org/cgi-bin/targetscan/vert_71/view_gene.cgi?rs=ENST00000368747.1&taxid=9606&members=miR-193b-5p&showcnc=1&shownc=1&shownc_nc=1&showncf1=1&showncf2=1&subset=1	-0.27	-0.27	N/A
hsa-miR-193b-5p	MIMAT0004767	ZNF215	ENST00000414517.2	zinc finger protein 215	http://www.targetscan.org/cgi-bin/targetscan/vert_71/view_gene.cgi?rs=ENST00000414517.2&taxid=9606&members=miR-193b-5p&showcnc=1&shownc=1&shownc_nc=1&showncf1=1&showncf2=1&subset=1	-0.27	-0.29	N/A
hsa-miR-193b-5p	MIMAT0004767	ACBD3	ENST00000366812.5	acyl-CoA binding domain containing 3	http://www.targetscan.org/cgi-bin/targetscan/vert_71/view_gene.cgi?rs=ENST00000366812.5&taxid=9606&members=miR-193b-5p&showcnc=1&shownc=1&shownc_nc=1&showncf1=1&showncf2=1&subset=1	-0.27	-0.28	N/A
hsa-miR-193b-5p	MIMAT0004767	DMRT3	ENST00000190165.2	doublesex and mab-3 related transcription factor 3	http://www.targetscan.org/cgi-bin/targetscan/vert_71/view_gene.cgi?rs=ENST00000190165.2&taxid=9606&members=miR-193b-5p&showcnc=1&shownc=1&shownc_nc=1&showncf1=1&showncf2=1&subset=1	-0.27	-0.47	N/A
hsa-miR-193b-5p	MIMAT0004767	ZNF713	ENST00000429591.2	zinc finger protein 713	http://www.targetscan.org/cgi-bin/targetscan/vert_71/view_gene.cgi?rs=ENST00000429591.2&taxid=9606&members=miR-193b-5p&showcnc=1&shownc=1&shownc_nc=1&showncf1=1&showncf2=1&subset=1	-0.27	-0.27	N/A
hsa-miR-193b-5p	MIMAT0004767	L2HGDH	ENST00000267436.4	L-2-hydroxyglutarate dehydrogenase	http://www.targetscan.org/cgi-bin/targetscan/vert_71/view_gene.cgi?rs=ENST00000267436.4&taxid=9606&members=miR-193b-5p&showcnc=1&shownc=1&shownc_nc=1&showncf1=1&showncf2=1&subset=1	-0.27	-0.27	N/A
hsa-miR-193b-5p	MIMAT0004767	RFX6	ENST00000332958.2	regulatory factor X, 6	http://www.targetscan.org/cgi-bin/targetscan/vert_71/view_gene.cgi?rs=ENST00000332958.2&taxid=9606&members=miR-193b-5p&showcnc=1&shownc=1&shownc_nc=1&showncf1=1&showncf2=1&subset=1	-0.27	-0.45	N/A
hsa-miR-193b-5p	MIMAT0004767	AC011997.1	ENST00000409845.1	Uncharacterized protein	http://www.targetscan.org/cgi-bin/targetscan/vert_71/view_gene.cgi?rs=ENST00000409845.1&taxid=9606&members=miR-193b-5p&showcnc=1&shownc=1&shownc_nc=1&showncf1=1&showncf2=1&subset=1	-0.27	-0.27	N/A
hsa-miR-193b-5p	MIMAT0004767	AC003102.1	ENST00000399246.2		http://www.targetscan.org/cgi-bin/targetscan/vert_71/view_gene.cgi?rs=ENST00000399246.2&taxid=9606&members=miR-193b-5p&showcnc=1&shownc=1&shownc_nc=1&showncf1=1&showncf2=1&subset=1	-0.27	-0.27	N/A
hsa-miR-193b-5p	MIMAT0004767	LRRFIP2	ENST00000421307.1	leucine rich repeat (in FLII) interacting protein 2	http://www.targetscan.org/cgi-bin/targetscan/vert_71/view_gene.cgi?rs=ENST00000421307.1&taxid=9606&members=miR-193b-5p&showcnc=1&shownc=1&shownc_nc=1&showncf1=1&showncf2=1&subset=1	-0.27	-0.27	N/A
hsa-miR-193b-5p	MIMAT0004767	MIXL1	ENST00000366810.5	Mix paired-like homeobox	http://www.targetscan.org/cgi-bin/targetscan/vert_71/view_gene.cgi?rs=ENST00000366810.5&taxid=9606&members=miR-193b-5p&showcnc=1&shownc=1&shownc_nc=1&showncf1=1&showncf2=1&subset=1	-0.27	-0.27	N/A
hsa-miR-193b-5p	MIMAT0004767	TP53I11	ENST00000531928.2	tumor protein p53 inducible protein 11	http://www.targetscan.org/cgi-bin/targetscan/vert_71/view_gene.cgi?rs=ENST00000531928.2&taxid=9606&members=miR-193b-5p&showcnc=1&shownc=1&shownc_nc=1&showncf1=1&showncf2=1&subset=1	-0.27	-0.27	N/A
hsa-miR-193b-5p	MIMAT0004767	FUT2	ENST00000425340.2	fucosyltransferase 2 (secretor status included)	http://www.targetscan.org/cgi-bin/targetscan/vert_71/view_gene.cgi?rs=ENST00000425340.2&taxid=9606&members=miR-193b-5p&showcnc=1&shownc=1&shownc_nc=1&showncf1=1&showncf2=1&subset=1	-0.27	-0.27	N/A
hsa-miR-193b-5p	MIMAT0004767	ELMO1	ENST00000341056.3	engulfment and cell motility 1	http://www.targetscan.org/cgi-bin/targetscan/vert_71/view_gene.cgi?rs=ENST00000341056.3&taxid=9606&members=miR-193b-5p&showcnc=1&shownc=1&shownc_nc=1&showncf1=1&showncf2=1&subset=1	-0.27	-0.27	N/A
hsa-miR-193b-5p	MIMAT0004767	SMAD6	ENST00000288840.5	SMAD family member 6	http://www.targetscan.org/cgi-bin/targetscan/vert_71/view_gene.cgi?rs=ENST00000288840.5&taxid=9606&members=miR-193b-5p&showcnc=1&shownc=1&shownc_nc=1&showncf1=1&showncf2=1&subset=1	-0.27	-0.27	N/A
hsa-miR-193b-5p	MIMAT0004767	TSPYL5	ENST00000322128.3	TSPY-like 5	http://www.targetscan.org/cgi-bin/targetscan/vert_71/view_gene.cgi?rs=ENST00000322128.3&taxid=9606&members=miR-193b-5p&showcnc=1&shownc=1&shownc_nc=1&showncf1=1&showncf2=1&subset=1	-0.27	-0.27	N/A
hsa-miR-193b-5p	MIMAT0004767	RIC8A	ENST00000526104.1	RIC8 guanine nucleotide exchange factor A	http://www.targetscan.org/cgi-bin/targetscan/vert_71/view_gene.cgi?rs=ENST00000526104.1&taxid=9606&members=miR-193b-5p&showcnc=1&shownc=1&shownc_nc=1&showncf1=1&showncf2=1&subset=1	-0.27	-0.27	N/A
hsa-miR-193b-5p	MIMAT0004767	RPL23	ENST00000479035.2	ribosomal protein L23	http://www.targetscan.org/cgi-bin/targetscan/vert_71/view_gene.cgi?rs=ENST00000479035.2&taxid=9606&members=miR-193b-5p&showcnc=1&shownc=1&shownc_nc=1&showncf1=1&showncf2=1&subset=1	-0.27	-0.39	N/A
hsa-miR-193b-5p	MIMAT0004767	PSMG4	ENST00000473000.2	proteasome (prosome, macropain) assembly chaperone 4	http://www.targetscan.org/cgi-bin/targetscan/vert_71/view_gene.cgi?rs=ENST00000473000.2&taxid=9606&members=miR-193b-5p&showcnc=1&shownc=1&shownc_nc=1&showncf1=1&showncf2=1&subset=1	-0.27	-0.28	N/A
hsa-miR-193b-5p	MIMAT0004767	CKS1B	ENST00000308987.5	CDC28 protein kinase regulatory subunit 1B	http://www.targetscan.org/cgi-bin/targetscan/vert_71/view_gene.cgi?rs=ENST00000308987.5&taxid=9606&members=miR-193b-5p&showcnc=1&shownc=1&shownc_nc=1&showncf1=1&showncf2=1&subset=1	-0.27	-0.34	N/A
hsa-miR-193b-5p	MIMAT0004767	SLC6A6	ENST00000454876.2	solute carrier family 6 (neurotransmitter transporter), member 6	http://www.targetscan.org/cgi-bin/targetscan/vert_71/view_gene.cgi?rs=ENST00000454876.2&taxid=9606&members=miR-193b-5p&showcnc=1&shownc=1&shownc_nc=1&showncf1=1&showncf2=1&subset=1	-0.27	-0.28	N/A
hsa-miR-193b-5p	MIMAT0004767	ZNF592	ENST00000299927.3	zinc finger protein 592	http://www.targetscan.org/cgi-bin/targetscan/vert_71/view_gene.cgi?rs=ENST00000299927.3&taxid=9606&members=miR-193b-5p&showcnc=1&shownc=1&shownc_nc=1&showncf1=1&showncf2=1&subset=1	-0.27	-0.32	N/A
hsa-miR-193b-5p	MIMAT0004767	C10orf85	ENST00000369071.2	chromosome 10 open reading frame 85	http://www.targetscan.org/cgi-bin/targetscan/vert_71/view_gene.cgi?rs=ENST00000369071.2&taxid=9606&members=miR-193b-5p&showcnc=1&shownc=1&shownc_nc=1&showncf1=1&showncf2=1&subset=1	-0.27	-0.27	N/A
hsa-miR-193b-5p	MIMAT0004767	CHCHD5	ENST00000409719.1	coiled-coil-helix-coiled-coil-helix domain containing 5	http://www.targetscan.org/cgi-bin/targetscan/vert_71/view_gene.cgi?rs=ENST00000409719.1&taxid=9606&members=miR-193b-5p&showcnc=1&shownc=1&shownc_nc=1&showncf1=1&showncf2=1&subset=1	-0.27	-0.27	N/A
hsa-miR-193b-5p	MIMAT0004767	ODF2L	ENST00000359242.3	outer dense fiber of sperm tails 2-like	http://www.targetscan.org/cgi-bin/targetscan/vert_71/view_gene.cgi?rs=ENST00000359242.3&taxid=9606&members=miR-193b-5p&showcnc=1&shownc=1&shownc_nc=1&showncf1=1&showncf2=1&subset=1	-0.27	-0.31	N/A
hsa-miR-193b-5p	MIMAT0004767	G2E3	ENST00000206595.6	G2/M-phase specific E3 ubiquitin protein ligase	http://www.targetscan.org/cgi-bin/targetscan/vert_71/view_gene.cgi?rs=ENST00000206595.6&taxid=9606&members=miR-193b-5p&showcnc=1&shownc=1&shownc_nc=1&showncf1=1&showncf2=1&subset=1	-0.27	-0.34	N/A
hsa-miR-193b-5p	MIMAT0004767	MRP63	ENST00000309594.4	mitochondrial ribosomal protein 63	http://www.targetscan.org/cgi-bin/targetscan/vert_71/view_gene.cgi?rs=ENST00000309594.4&taxid=9606&members=miR-193b-5p&showcnc=1&shownc=1&shownc_nc=1&showncf1=1&showncf2=1&subset=1	-0.27	-1.12	N/A
hsa-miR-193b-5p	MIMAT0004767	TLN1	ENST00000314888.9	talin 1	http://www.targetscan.org/cgi-bin/targetscan/vert_71/view_gene.cgi?rs=ENST00000314888.9&taxid=9606&members=miR-193b-5p&showcnc=1&shownc=1&shownc_nc=1&showncf1=1&showncf2=1&subset=1	-0.27	-0.27	N/A
hsa-miR-193b-5p	MIMAT0004767	UGT3A1	ENST00000274278.3	UDP glycosyltransferase 3 family, polypeptide A1	http://www.targetscan.org/cgi-bin/targetscan/vert_71/view_gene.cgi?rs=ENST00000274278.3&taxid=9606&members=miR-193b-5p&showcnc=1&shownc=1&shownc_nc=1&showncf1=1&showncf2=1&subset=1	-0.27	-0.27	N/A
hsa-miR-193b-5p	MIMAT0004767	SERPINB9	ENST00000380698.4	serpin peptidase inhibitor, clade B (ovalbumin), member 9	http://www.targetscan.org/cgi-bin/targetscan/vert_71/view_gene.cgi?rs=ENST00000380698.4&taxid=9606&members=miR-193b-5p&showcnc=1&shownc=1&shownc_nc=1&showncf1=1&showncf2=1&subset=1	-0.27	-0.27	N/A
hsa-miR-193b-5p	MIMAT0004767	KSR1	ENST00000398988.3	kinase suppressor of ras 1	http://www.targetscan.org/cgi-bin/targetscan/vert_71/view_gene.cgi?rs=ENST00000398988.3&taxid=9606&members=miR-193b-5p&showcnc=1&shownc=1&shownc_nc=1&showncf1=1&showncf2=1&subset=1	-0.27	-0.27	N/A
hsa-miR-193b-5p	MIMAT0004767	MPV17L	ENST00000396385.3	MPV17 mitochondrial membrane protein-like	http://www.targetscan.org/cgi-bin/targetscan/vert_71/view_gene.cgi?rs=ENST00000396385.3&taxid=9606&members=miR-193b-5p&showcnc=1&shownc=1&shownc_nc=1&showncf1=1&showncf2=1&subset=1	-0.27	-0.44	N/A
hsa-miR-193b-5p	MIMAT0004767	ZNF615	ENST00000602063.1	zinc finger protein 615	http://www.targetscan.org/cgi-bin/targetscan/vert_71/view_gene.cgi?rs=ENST00000602063.1&taxid=9606&members=miR-193b-5p&showcnc=1&shownc=1&shownc_nc=1&showncf1=1&showncf2=1&subset=1	-0.27	-0.27	N/A
hsa-miR-193b-5p	MIMAT0004767	PIK3R2	ENST00000222254.8	phosphoinositide-3-kinase, regulatory subunit 2 (beta)	http://www.targetscan.org/cgi-bin/targetscan/vert_71/view_gene.cgi?rs=ENST00000222254.8&taxid=9606&members=miR-193b-5p&showcnc=1&shownc=1&shownc_nc=1&showncf1=1&showncf2=1&subset=1	-0.27	-0.27	N/A
hsa-miR-193b-5p	MIMAT0004767	IRX6	ENST00000290552.7	iroquois homeobox 6	http://www.targetscan.org/cgi-bin/targetscan/vert_71/view_gene.cgi?rs=ENST00000290552.7&taxid=9606&members=miR-193b-5p&showcnc=1&shownc=1&shownc_nc=1&showncf1=1&showncf2=1&subset=1	-0.27	-0.27	N/A
hsa-miR-193b-5p	MIMAT0004767	ZNF69	ENST00000340180.5	zinc finger protein 69	http://www.targetscan.org/cgi-bin/targetscan/vert_71/view_gene.cgi?rs=ENST00000340180.5&taxid=9606&members=miR-193b-5p&showcnc=1&shownc=1&shownc_nc=1&showncf1=1&showncf2=1&subset=1	-0.27	-0.27	N/A
hsa-miR-193b-5p	MIMAT0004767	EPT1	ENST00000260585.7	ethanolaminephosphotransferase 1 (CDP-ethanolamine-specific)	http://www.targetscan.org/cgi-bin/targetscan/vert_71/view_gene.cgi?rs=ENST00000260585.7&taxid=9606&members=miR-193b-5p&showcnc=1&shownc=1&shownc_nc=1&showncf1=1&showncf2=1&subset=1	-0.26	-0.3	N/A
hsa-miR-193b-5p	MIMAT0004767	DHRS9	ENST00000602501.1	dehydrogenase/reductase (SDR family) member 9	http://www.targetscan.org/cgi-bin/targetscan/vert_71/view_gene.cgi?rs=ENST00000602501.1&taxid=9606&members=miR-193b-5p&showcnc=1&shownc=1&shownc_nc=1&showncf1=1&showncf2=1&subset=1	-0.26	-0.26	N/A
hsa-miR-193b-5p	MIMAT0004767	MSI1	ENST00000257552.2	musashi RNA-binding protein 1	http://www.targetscan.org/cgi-bin/targetscan/vert_71/view_gene.cgi?rs=ENST00000257552.2&taxid=9606&members=miR-193b-5p&showcnc=1&shownc=1&shownc_nc=1&showncf1=1&showncf2=1&subset=1	-0.26	-0.26	N/A
hsa-miR-193b-5p	MIMAT0004767	ZBTB25	ENST00000608382.1	zinc finger and BTB domain containing 25	http://www.targetscan.org/cgi-bin/targetscan/vert_71/view_gene.cgi?rs=ENST00000608382.1&taxid=9606&members=miR-193b-5p&showcnc=1&shownc=1&shownc_nc=1&showncf1=1&showncf2=1&subset=1	-0.26	-0.4	N/A
hsa-miR-193b-5p	MIMAT0004767	COL1A1	ENST00000225964.5	collagen, type I, alpha 1	http://www.targetscan.org/cgi-bin/targetscan/vert_71/view_gene.cgi?rs=ENST00000225964.5&taxid=9606&members=miR-193b-5p&showcnc=1&shownc=1&shownc_nc=1&showncf1=1&showncf2=1&subset=1	-0.26	-0.42	N/A
hsa-miR-193b-5p	MIMAT0004767	KRTAP5-7	ENST00000398536.4	keratin associated protein 5-7	http://www.targetscan.org/cgi-bin/targetscan/vert_71/view_gene.cgi?rs=ENST00000398536.4&taxid=9606&members=miR-193b-5p&showcnc=1&shownc=1&shownc_nc=1&showncf1=1&showncf2=1&subset=1	-0.26	-0.26	N/A
hsa-miR-193b-5p	MIMAT0004767	CHRDL1	ENST00000372045.1	chordin-like 1	http://www.targetscan.org/cgi-bin/targetscan/vert_71/view_gene.cgi?rs=ENST00000372045.1&taxid=9606&members=miR-193b-5p&showcnc=1&shownc=1&shownc_nc=1&showncf1=1&showncf2=1&subset=1	-0.26	-0.26	N/A
hsa-miR-193b-5p	MIMAT0004767	CARF	ENST00000402905.3	calcium responsive transcription factor	http://www.targetscan.org/cgi-bin/targetscan/vert_71/view_gene.cgi?rs=ENST00000402905.3&taxid=9606&members=miR-193b-5p&showcnc=1&shownc=1&shownc_nc=1&showncf1=1&showncf2=1&subset=1	-0.26	-0.26	N/A
hsa-miR-193b-5p	MIMAT0004767	TRAF1	ENST00000373887.3	TNF receptor-associated factor 1	http://www.targetscan.org/cgi-bin/targetscan/vert_71/view_gene.cgi?rs=ENST00000373887.3&taxid=9606&members=miR-193b-5p&showcnc=1&shownc=1&shownc_nc=1&showncf1=1&showncf2=1&subset=1	-0.26	-0.68	N/A
hsa-miR-193b-5p	MIMAT0004767	SGMS2	ENST00000394684.4	sphingomyelin synthase 2	http://www.targetscan.org/cgi-bin/targetscan/vert_71/view_gene.cgi?rs=ENST00000394684.4&taxid=9606&members=miR-193b-5p&showcnc=1&shownc=1&shownc_nc=1&showncf1=1&showncf2=1&subset=1	-0.26	-0.31	N/A
hsa-miR-193b-5p	MIMAT0004767	NUGGC	ENST00000413272.2	nuclear GTPase, germinal center associated	http://www.targetscan.org/cgi-bin/targetscan/vert_71/view_gene.cgi?rs=ENST00000413272.2&taxid=9606&members=miR-193b-5p&showcnc=1&shownc=1&shownc_nc=1&showncf1=1&showncf2=1&subset=1	-0.26	-0.26	N/A
hsa-miR-193b-5p	MIMAT0004767	C1RL	ENST00000544702.1	complement component 1, r subcomponent-like	http://www.targetscan.org/cgi-bin/targetscan/vert_71/view_gene.cgi?rs=ENST00000544702.1&taxid=9606&members=miR-193b-5p&showcnc=1&shownc=1&shownc_nc=1&showncf1=1&showncf2=1&subset=1	-0.26	-0.68	N/A
hsa-miR-193b-5p	MIMAT0004767	CPLX4	ENST00000587244.1	complexin 4	http://www.targetscan.org/cgi-bin/targetscan/vert_71/view_gene.cgi?rs=ENST00000587244.1&taxid=9606&members=miR-193b-5p&showcnc=1&shownc=1&shownc_nc=1&showncf1=1&showncf2=1&subset=1	-0.26	-0.26	N/A
hsa-miR-193b-5p	MIMAT0004767	ORC3	ENST00000392844.3	origin recognition complex, subunit 3	http://www.targetscan.org/cgi-bin/targetscan/vert_71/view_gene.cgi?rs=ENST00000392844.3&taxid=9606&members=miR-193b-5p&showcnc=1&shownc=1&shownc_nc=1&showncf1=1&showncf2=1&subset=1	-0.26	-0.26	N/A
hsa-miR-193b-5p	MIMAT0004767	RAB7L1	ENST00000367139.3	RAB7, member RAS oncogene family-like 1	http://www.targetscan.org/cgi-bin/targetscan/vert_71/view_gene.cgi?rs=ENST00000367139.3&taxid=9606&members=miR-193b-5p&showcnc=1&shownc=1&shownc_nc=1&showncf1=1&showncf2=1&subset=1	-0.26	-0.26	N/A
hsa-miR-193b-5p	MIMAT0004767	CTD-2207O23.12	ENST00000599312.1	Uncharacterized protein	http://www.targetscan.org/cgi-bin/targetscan/vert_71/view_gene.cgi?rs=ENST00000599312.1&taxid=9606&members=miR-193b-5p&showcnc=1&shownc=1&shownc_nc=1&showncf1=1&showncf2=1&subset=1	-0.26	-0.29	N/A
hsa-miR-193b-5p	MIMAT0004767	TTLL3	ENST00000383827.1	tubulin tyrosine ligase-like family, member 3	http://www.targetscan.org/cgi-bin/targetscan/vert_71/view_gene.cgi?rs=ENST00000383827.1&taxid=9606&members=miR-193b-5p&showcnc=1&shownc=1&shownc_nc=1&showncf1=1&showncf2=1&subset=1	-0.26	-0.29	N/A
hsa-miR-193b-5p	MIMAT0004767	SNRK	ENST00000429705.2	SNF related kinase	http://www.targetscan.org/cgi-bin/targetscan/vert_71/view_gene.cgi?rs=ENST00000429705.2&taxid=9606&members=miR-193b-5p&showcnc=1&shownc=1&shownc_nc=1&showncf1=1&showncf2=1&subset=1	-0.26	-0.26	N/A
hsa-miR-193b-5p	MIMAT0004767	TMEM38A	ENST00000187762.2	transmembrane protein 38A	http://www.targetscan.org/cgi-bin/targetscan/vert_71/view_gene.cgi?rs=ENST00000187762.2&taxid=9606&members=miR-193b-5p&showcnc=1&shownc=1&shownc_nc=1&showncf1=1&showncf2=1&subset=1	-0.26	-0.26	N/A
hsa-miR-193b-5p	MIMAT0004767	ZBTB38	ENST00000514251.1	zinc finger and BTB domain containing 38	http://www.targetscan.org/cgi-bin/targetscan/vert_71/view_gene.cgi?rs=ENST00000514251.1&taxid=9606&members=miR-193b-5p&showcnc=1&shownc=1&shownc_nc=1&showncf1=1&showncf2=1&subset=1	-0.26	-0.26	N/A
hsa-miR-193b-5p	MIMAT0004767	FLVCR1	ENST00000366971.4	feline leukemia virus subgroup C cellular receptor 1	http://www.targetscan.org/cgi-bin/targetscan/vert_71/view_gene.cgi?rs=ENST00000366971.4&taxid=9606&members=miR-193b-5p&showcnc=1&shownc=1&shownc_nc=1&showncf1=1&showncf2=1&subset=1	-0.26	-0.37	N/A
hsa-miR-193b-5p	MIMAT0004767	C16orf58	ENST00000570164.1	chromosome 16 open reading frame 58	http://www.targetscan.org/cgi-bin/targetscan/vert_71/view_gene.cgi?rs=ENST00000570164.1&taxid=9606&members=miR-193b-5p&showcnc=1&shownc=1&shownc_nc=1&showncf1=1&showncf2=1&subset=1	-0.26	-0.26	N/A
hsa-miR-193b-5p	MIMAT0004767	DLST	ENST00000334220.4	dihydrolipoamide S-succinyltransferase (E2 component of 2-oxo-glutarate complex)	http://www.targetscan.org/cgi-bin/targetscan/vert_71/view_gene.cgi?rs=ENST00000334220.4&taxid=9606&members=miR-193b-5p&showcnc=1&shownc=1&shownc_nc=1&showncf1=1&showncf2=1&subset=1	-0.26	-0.26	N/A
hsa-miR-193b-5p	MIMAT0004767	SERTAD2	ENST00000313349.3	SERTA domain containing 2	http://www.targetscan.org/cgi-bin/targetscan/vert_71/view_gene.cgi?rs=ENST00000313349.3&taxid=9606&members=miR-193b-5p&showcnc=1&shownc=1&shownc_nc=1&showncf1=1&showncf2=1&subset=1	-0.26	-0.34	N/A
hsa-miR-193b-5p	MIMAT0004767	PCIF1	ENST00000372409.3	PDX1 C-terminal inhibiting factor 1	http://www.targetscan.org/cgi-bin/targetscan/vert_71/view_gene.cgi?rs=ENST00000372409.3&taxid=9606&members=miR-193b-5p&showcnc=1&shownc=1&shownc_nc=1&showncf1=1&showncf2=1&subset=1	-0.26	-0.26	N/A
hsa-miR-193b-5p	MIMAT0004767	SHROOM4	ENST00000376020.2	shroom family member 4	http://www.targetscan.org/cgi-bin/targetscan/vert_71/view_gene.cgi?rs=ENST00000376020.2&taxid=9606&members=miR-193b-5p&showcnc=1&shownc=1&shownc_nc=1&showncf1=1&showncf2=1&subset=1	-0.26	-0.29	N/A
hsa-miR-193b-5p	MIMAT0004767	CNOT2	ENST00000229195.3	CCR4-NOT transcription complex, subunit 2	http://www.targetscan.org/cgi-bin/targetscan/vert_71/view_gene.cgi?rs=ENST00000229195.3&taxid=9606&members=miR-193b-5p&showcnc=1&shownc=1&shownc_nc=1&showncf1=1&showncf2=1&subset=1	-0.26	-0.26	N/A
hsa-miR-193b-5p	MIMAT0004767	AGBL4	ENST00000371839.1	ATP/GTP binding protein-like 4	http://www.targetscan.org/cgi-bin/targetscan/vert_71/view_gene.cgi?rs=ENST00000371839.1&taxid=9606&members=miR-193b-5p&showcnc=1&shownc=1&shownc_nc=1&showncf1=1&showncf2=1&subset=1	-0.26	-0.26	N/A
hsa-miR-193b-5p	MIMAT0004767	PRDM7	ENST00000325921.6	PR domain containing 7	http://www.targetscan.org/cgi-bin/targetscan/vert_71/view_gene.cgi?rs=ENST00000325921.6&taxid=9606&members=miR-193b-5p&showcnc=1&shownc=1&shownc_nc=1&showncf1=1&showncf2=1&subset=1	-0.26	-0.26	N/A
hsa-miR-193b-5p	MIMAT0004767	CITED2	ENST00000367651.2	Cbp/p300-interacting transactivator, with Glu/Asp-rich carboxy-terminal domain, 2	http://www.targetscan.org/cgi-bin/targetscan/vert_71/view_gene.cgi?rs=ENST00000367651.2&taxid=9606&members=miR-193b-5p&showcnc=1&shownc=1&shownc_nc=1&showncf1=1&showncf2=1&subset=1	-0.26	-0.26	N/A
hsa-miR-193b-5p	MIMAT0004767	FAM196B	ENST00000377365.3	family with sequence similarity 196, member B	http://www.targetscan.org/cgi-bin/targetscan/vert_71/view_gene.cgi?rs=ENST00000377365.3&taxid=9606&members=miR-193b-5p&showcnc=1&shownc=1&shownc_nc=1&showncf1=1&showncf2=1&subset=1	-0.26	-0.27	N/A
hsa-miR-193b-5p	MIMAT0004767	ABCE1	ENST00000296577.4	ATP-binding cassette, sub-family E (OABP), member 1	http://www.targetscan.org/cgi-bin/targetscan/vert_71/view_gene.cgi?rs=ENST00000296577.4&taxid=9606&members=miR-193b-5p&showcnc=1&shownc=1&shownc_nc=1&showncf1=1&showncf2=1&subset=1	-0.26	-0.26	N/A
hsa-miR-193b-5p	MIMAT0004767	EPB42	ENST00000300215.3	erythrocyte membrane protein band 4.2	http://www.targetscan.org/cgi-bin/targetscan/vert_71/view_gene.cgi?rs=ENST00000300215.3&taxid=9606&members=miR-193b-5p&showcnc=1&shownc=1&shownc_nc=1&showncf1=1&showncf2=1&subset=1	-0.26	-0.26	N/A
hsa-miR-193b-5p	MIMAT0004767	IGSF3	ENST00000369486.3	immunoglobulin superfamily, member 3	http://www.targetscan.org/cgi-bin/targetscan/vert_71/view_gene.cgi?rs=ENST00000369486.3&taxid=9606&members=miR-193b-5p&showcnc=1&shownc=1&shownc_nc=1&showncf1=1&showncf2=1&subset=1	-0.26	-0.43	N/A
hsa-miR-193b-5p	MIMAT0004767	TMEM213	ENST00000442682.2	transmembrane protein 213	http://www.targetscan.org/cgi-bin/targetscan/vert_71/view_gene.cgi?rs=ENST00000442682.2&taxid=9606&members=miR-193b-5p&showcnc=1&shownc=1&shownc_nc=1&showncf1=1&showncf2=1&subset=1	-0.26	-0.26	N/A
hsa-miR-193b-5p	MIMAT0004767	TNNC1	ENST00000232975.3	troponin C type 1 (slow)	http://www.targetscan.org/cgi-bin/targetscan/vert_71/view_gene.cgi?rs=ENST00000232975.3&taxid=9606&members=miR-193b-5p&showcnc=1&shownc=1&shownc_nc=1&showncf1=1&showncf2=1&subset=1	-0.26	-0.26	N/A
hsa-miR-193b-5p	MIMAT0004767	PRRT2	ENST00000300797.6	proline-rich transmembrane protein 2	http://www.targetscan.org/cgi-bin/targetscan/vert_71/view_gene.cgi?rs=ENST00000300797.6&taxid=9606&members=miR-193b-5p&showcnc=1&shownc=1&shownc_nc=1&showncf1=1&showncf2=1&subset=1	-0.26	-0.26	N/A
hsa-miR-193b-5p	MIMAT0004767	SERPINB10	ENST00000238508.3	serpin peptidase inhibitor, clade B (ovalbumin), member 10	http://www.targetscan.org/cgi-bin/targetscan/vert_71/view_gene.cgi?rs=ENST00000238508.3&taxid=9606&members=miR-193b-5p&showcnc=1&shownc=1&shownc_nc=1&showncf1=1&showncf2=1&subset=1	-0.26	-0.26	N/A
hsa-miR-193b-5p	MIMAT0004767	CREBRF	ENST00000540014.1	CREB3 regulatory factor	http://www.targetscan.org/cgi-bin/targetscan/vert_71/view_gene.cgi?rs=ENST00000540014.1&taxid=9606&members=miR-193b-5p&showcnc=1&shownc=1&shownc_nc=1&showncf1=1&showncf2=1&subset=1	-0.25	-0.29	N/A
hsa-miR-193b-5p	MIMAT0004767	MT-ND5	ENST00000361567.2	mitochondrially encoded NADH dehydrogenase 5	http://www.targetscan.org/cgi-bin/targetscan/vert_71/view_gene.cgi?rs=ENST00000361567.2&taxid=9606&members=miR-193b-5p&showcnc=1&shownc=1&shownc_nc=1&showncf1=1&showncf2=1&subset=1	-0.25	-0.42	N/A
hsa-miR-193b-5p	MIMAT0004767	HECTD3	ENST00000372168.3	HECT domain containing E3 ubiquitin protein ligase 3	http://www.targetscan.org/cgi-bin/targetscan/vert_71/view_gene.cgi?rs=ENST00000372168.3&taxid=9606&members=miR-193b-5p&showcnc=1&shownc=1&shownc_nc=1&showncf1=1&showncf2=1&subset=1	-0.25	-0.26	N/A
hsa-miR-193b-5p	MIMAT0004767	TAL2	ENST00000334077.3	T-cell acute lymphocytic leukemia 2	http://www.targetscan.org/cgi-bin/targetscan/vert_71/view_gene.cgi?rs=ENST00000334077.3&taxid=9606&members=miR-193b-5p&showcnc=1&shownc=1&shownc_nc=1&showncf1=1&showncf2=1&subset=1	-0.25	-0.34	N/A
hsa-miR-193b-5p	MIMAT0004767	ALOX12	ENST00000251535.6	arachidonate 12-lipoxygenase	http://www.targetscan.org/cgi-bin/targetscan/vert_71/view_gene.cgi?rs=ENST00000251535.6&taxid=9606&members=miR-193b-5p&showcnc=1&shownc=1&shownc_nc=1&showncf1=1&showncf2=1&subset=1	-0.25	-0.25	N/A
hsa-miR-193b-5p	MIMAT0004767	CHRNA2	ENST00000407991.1	cholinergic receptor, nicotinic, alpha 2 (neuronal)	http://www.targetscan.org/cgi-bin/targetscan/vert_71/view_gene.cgi?rs=ENST00000407991.1&taxid=9606&members=miR-193b-5p&showcnc=1&shownc=1&shownc_nc=1&showncf1=1&showncf2=1&subset=1	-0.25	-0.25	N/A
hsa-miR-193b-5p	MIMAT0004767	TBC1D10C	ENST00000526387.1	TBC1 domain family, member 10C	http://www.targetscan.org/cgi-bin/targetscan/vert_71/view_gene.cgi?rs=ENST00000526387.1&taxid=9606&members=miR-193b-5p&showcnc=1&shownc=1&shownc_nc=1&showncf1=1&showncf2=1&subset=1	-0.25	-0.25	N/A
hsa-miR-193b-5p	MIMAT0004767	MCTP2	ENST00000357742.4	multiple C2 domains, transmembrane 2	http://www.targetscan.org/cgi-bin/targetscan/vert_71/view_gene.cgi?rs=ENST00000357742.4&taxid=9606&members=miR-193b-5p&showcnc=1&shownc=1&shownc_nc=1&showncf1=1&showncf2=1&subset=1	-0.25	-0.32	N/A
hsa-miR-193b-5p	MIMAT0004767	DNAL4	ENST00000216068.4	dynein, axonemal, light chain 4	http://www.targetscan.org/cgi-bin/targetscan/vert_71/view_gene.cgi?rs=ENST00000216068.4&taxid=9606&members=miR-193b-5p&showcnc=1&shownc=1&shownc_nc=1&showncf1=1&showncf2=1&subset=1	-0.25	-0.25	N/A
hsa-miR-193b-5p	MIMAT0004767	PPP1R10	ENST00000376511.2	protein phosphatase 1, regulatory subunit 10	http://www.targetscan.org/cgi-bin/targetscan/vert_71/view_gene.cgi?rs=ENST00000376511.2&taxid=9606&members=miR-193b-5p&showcnc=1&shownc=1&shownc_nc=1&showncf1=1&showncf2=1&subset=1	-0.25	-0.25	N/A
hsa-miR-193b-5p	MIMAT0004767	SYT6	ENST00000607941.1	synaptotagmin VI	http://www.targetscan.org/cgi-bin/targetscan/vert_71/view_gene.cgi?rs=ENST00000607941.1&taxid=9606&members=miR-193b-5p&showcnc=1&shownc=1&shownc_nc=1&showncf1=1&showncf2=1&subset=1	-0.25	-0.25	N/A
hsa-miR-193b-5p	MIMAT0004767	CDC42EP1	ENST00000249014.4	CDC42 effector protein (Rho GTPase binding) 1	http://www.targetscan.org/cgi-bin/targetscan/vert_71/view_gene.cgi?rs=ENST00000249014.4&taxid=9606&members=miR-193b-5p&showcnc=1&shownc=1&shownc_nc=1&showncf1=1&showncf2=1&subset=1	-0.25	-0.25	N/A
hsa-miR-193b-5p	MIMAT0004767	AP000974.1	ENST00000544076.1	CDNA FLJ26432 fis, clone KDN01418; Uncharacterized protein	http://www.targetscan.org/cgi-bin/targetscan/vert_71/view_gene.cgi?rs=ENST00000544076.1&taxid=9606&members=miR-193b-5p&showcnc=1&shownc=1&shownc_nc=1&showncf1=1&showncf2=1&subset=1	-0.25	-0.25	N/A
hsa-miR-193b-5p	MIMAT0004767	BRCA1	ENST00000468300.1	breast cancer 1, early onset	http://www.targetscan.org/cgi-bin/targetscan/vert_71/view_gene.cgi?rs=ENST00000468300.1&taxid=9606&members=miR-193b-5p&showcnc=1&shownc=1&shownc_nc=1&showncf1=1&showncf2=1&subset=1	-0.25	-0.25	N/A
hsa-miR-193b-5p	MIMAT0004767	ZNF716	ENST00000420713.1	zinc finger protein 716	http://www.targetscan.org/cgi-bin/targetscan/vert_71/view_gene.cgi?rs=ENST00000420713.1&taxid=9606&members=miR-193b-5p&showcnc=1&shownc=1&shownc_nc=1&showncf1=1&showncf2=1&subset=1	-0.25	-0.25	N/A
hsa-miR-193b-5p	MIMAT0004767	LDHA	ENST00000227157.4	lactate dehydrogenase A	http://www.targetscan.org/cgi-bin/targetscan/vert_71/view_gene.cgi?rs=ENST00000227157.4&taxid=9606&members=miR-193b-5p&showcnc=1&shownc=1&shownc_nc=1&showncf1=1&showncf2=1&subset=1	-0.25	-0.78	N/A
hsa-miR-193b-5p	MIMAT0004767	CYP20A1	ENST00000356079.4	cytochrome P450, family 20, subfamily A, polypeptide 1	http://www.targetscan.org/cgi-bin/targetscan/vert_71/view_gene.cgi?rs=ENST00000356079.4&taxid=9606&members=miR-193b-5p&showcnc=1&shownc=1&shownc_nc=1&showncf1=1&showncf2=1&subset=1	-0.25	-0.6	N/A
hsa-miR-193b-5p	MIMAT0004767	GTF2A1	ENST00000553612.1	general transcription factor IIA, 1, 19/37kDa	http://www.targetscan.org/cgi-bin/targetscan/vert_71/view_gene.cgi?rs=ENST00000553612.1&taxid=9606&members=miR-193b-5p&showcnc=1&shownc=1&shownc_nc=1&showncf1=1&showncf2=1&subset=1	-0.25	-0.26	N/A
hsa-miR-193b-5p	MIMAT0004767	GPR17	ENST00000272644.3	G protein-coupled receptor 17	http://www.targetscan.org/cgi-bin/targetscan/vert_71/view_gene.cgi?rs=ENST00000272644.3&taxid=9606&members=miR-193b-5p&showcnc=1&shownc=1&shownc_nc=1&showncf1=1&showncf2=1&subset=1	-0.25	-0.25	N/A
hsa-miR-193b-5p	MIMAT0004767	AL357673.1	ENST00000536061.1	CDNA: FLJ21031 fis, clone CAE07336; HCG1780521; Uncharacterized protein	http://www.targetscan.org/cgi-bin/targetscan/vert_71/view_gene.cgi?rs=ENST00000536061.1&taxid=9606&members=miR-193b-5p&showcnc=1&shownc=1&shownc_nc=1&showncf1=1&showncf2=1&subset=1	-0.25	-0.25	N/A
hsa-miR-193b-5p	MIMAT0004767	MLF2	ENST00000435120.1	myeloid leukemia factor 2	http://www.targetscan.org/cgi-bin/targetscan/vert_71/view_gene.cgi?rs=ENST00000435120.1&taxid=9606&members=miR-193b-5p&showcnc=1&shownc=1&shownc_nc=1&showncf1=1&showncf2=1&subset=1	-0.25	-0.25	N/A
hsa-miR-193b-5p	MIMAT0004767	RSG1	ENST00000375599.3	REM2 and RAB-like small GTPase 1	http://www.targetscan.org/cgi-bin/targetscan/vert_71/view_gene.cgi?rs=ENST00000375599.3&taxid=9606&members=miR-193b-5p&showcnc=1&shownc=1&shownc_nc=1&showncf1=1&showncf2=1&subset=1	-0.25	-0.25	N/A
hsa-miR-193b-5p	MIMAT0004767	SCN3B	ENST00000392770.2	sodium channel, voltage-gated, type III, beta subunit	http://www.targetscan.org/cgi-bin/targetscan/vert_71/view_gene.cgi?rs=ENST00000392770.2&taxid=9606&members=miR-193b-5p&showcnc=1&shownc=1&shownc_nc=1&showncf1=1&showncf2=1&subset=1	-0.25	-0.25	N/A
hsa-miR-193b-5p	MIMAT0004767	ZNF7	ENST00000528372.1	zinc finger protein 7	http://www.targetscan.org/cgi-bin/targetscan/vert_71/view_gene.cgi?rs=ENST00000528372.1&taxid=9606&members=miR-193b-5p&showcnc=1&shownc=1&shownc_nc=1&showncf1=1&showncf2=1&subset=1	-0.25	-0.31	N/A
hsa-miR-193b-5p	MIMAT0004767	ZNF175	ENST00000262259.2	zinc finger protein 175	http://www.targetscan.org/cgi-bin/targetscan/vert_71/view_gene.cgi?rs=ENST00000262259.2&taxid=9606&members=miR-193b-5p&showcnc=1&shownc=1&shownc_nc=1&showncf1=1&showncf2=1&subset=1	-0.25	-0.28	N/A
hsa-miR-193b-5p	MIMAT0004767	OSBPL1A	ENST00000319481.3	oxysterol binding protein-like 1A	http://www.targetscan.org/cgi-bin/targetscan/vert_71/view_gene.cgi?rs=ENST00000319481.3&taxid=9606&members=miR-193b-5p&showcnc=1&shownc=1&shownc_nc=1&showncf1=1&showncf2=1&subset=1	-0.25	-0.26	N/A
hsa-miR-193b-5p	MIMAT0004767	RAD52	ENST00000358495.3	RAD52 homolog (S. cerevisiae)	http://www.targetscan.org/cgi-bin/targetscan/vert_71/view_gene.cgi?rs=ENST00000358495.3&taxid=9606&members=miR-193b-5p&showcnc=1&shownc=1&shownc_nc=1&showncf1=1&showncf2=1&subset=1	-0.25	-0.42	N/A
hsa-miR-193b-5p	MIMAT0004767	PDCD4	ENST00000280154.7	programmed cell death 4 (neoplastic transformation inhibitor)	http://www.targetscan.org/cgi-bin/targetscan/vert_71/view_gene.cgi?rs=ENST00000280154.7&taxid=9606&members=miR-193b-5p&showcnc=1&shownc=1&shownc_nc=1&showncf1=1&showncf2=1&subset=1	-0.25	-0.3	N/A
hsa-miR-193b-5p	MIMAT0004767	SEC24D	ENST00000429811.2	SEC24 family, member D (S. cerevisiae)	http://www.targetscan.org/cgi-bin/targetscan/vert_71/view_gene.cgi?rs=ENST00000429811.2&taxid=9606&members=miR-193b-5p&showcnc=1&shownc=1&shownc_nc=1&showncf1=1&showncf2=1&subset=1	-0.24	-0.24	N/A
hsa-miR-193b-5p	MIMAT0004767	KBTBD6	ENST00000379485.1	kelch repeat and BTB (POZ) domain containing 6	http://www.targetscan.org/cgi-bin/targetscan/vert_71/view_gene.cgi?rs=ENST00000379485.1&taxid=9606&members=miR-193b-5p&showcnc=1&shownc=1&shownc_nc=1&showncf1=1&showncf2=1&subset=1	-0.24	-0.24	N/A
hsa-miR-193b-5p	MIMAT0004767	GPR3	ENST00000374024.3	G protein-coupled receptor 3	http://www.targetscan.org/cgi-bin/targetscan/vert_71/view_gene.cgi?rs=ENST00000374024.3&taxid=9606&members=miR-193b-5p&showcnc=1&shownc=1&shownc_nc=1&showncf1=1&showncf2=1&subset=1	-0.24	-0.24	N/A
hsa-miR-193b-5p	MIMAT0004767	ARHGAP17	ENST00000441763.2	Rho GTPase activating protein 17	http://www.targetscan.org/cgi-bin/targetscan/vert_71/view_gene.cgi?rs=ENST00000441763.2&taxid=9606&members=miR-193b-5p&showcnc=1&shownc=1&shownc_nc=1&showncf1=1&showncf2=1&subset=1	-0.24	-0.24	N/A
hsa-miR-193b-5p	MIMAT0004767	FNDC8	ENST00000158009.5	fibronectin type III domain containing 8	http://www.targetscan.org/cgi-bin/targetscan/vert_71/view_gene.cgi?rs=ENST00000158009.5&taxid=9606&members=miR-193b-5p&showcnc=1&shownc=1&shownc_nc=1&showncf1=1&showncf2=1&subset=1	-0.24	-0.24	N/A
hsa-miR-193b-5p	MIMAT0004767	FKBP14	ENST00000222803.5	FK506 binding protein 14, 22 kDa	http://www.targetscan.org/cgi-bin/targetscan/vert_71/view_gene.cgi?rs=ENST00000222803.5&taxid=9606&members=miR-193b-5p&showcnc=1&shownc=1&shownc_nc=1&showncf1=1&showncf2=1&subset=1	-0.24	-0.29	N/A
hsa-miR-193b-5p	MIMAT0004767	ATP11C	ENST00000327569.3	ATPase, class VI, type 11C	http://www.targetscan.org/cgi-bin/targetscan/vert_71/view_gene.cgi?rs=ENST00000327569.3&taxid=9606&members=miR-193b-5p&showcnc=1&shownc=1&shownc_nc=1&showncf1=1&showncf2=1&subset=1	-0.24	-0.25	N/A
hsa-miR-193b-5p	MIMAT0004767	DOK6	ENST00000382713.5	docking protein 6	http://www.targetscan.org/cgi-bin/targetscan/vert_71/view_gene.cgi?rs=ENST00000382713.5&taxid=9606&members=miR-193b-5p&showcnc=1&shownc=1&shownc_nc=1&showncf1=1&showncf2=1&subset=1	-0.24	-0.24	N/A
hsa-miR-193b-5p	MIMAT0004767	GALNT6	ENST00000543196.2	UDP-N-acetyl-alpha-D-galactosamine:polypeptide N-acetylgalactosaminyltransferase 6 (GalNAc-T6)	http://www.targetscan.org/cgi-bin/targetscan/vert_71/view_gene.cgi?rs=ENST00000543196.2&taxid=9606&members=miR-193b-5p&showcnc=1&shownc=1&shownc_nc=1&showncf1=1&showncf2=1&subset=1	-0.24	-0.24	N/A
hsa-miR-193b-5p	MIMAT0004767	C6orf89	ENST00000480824.2	chromosome 6 open reading frame 89	http://www.targetscan.org/cgi-bin/targetscan/vert_71/view_gene.cgi?rs=ENST00000480824.2&taxid=9606&members=miR-193b-5p&showcnc=1&shownc=1&shownc_nc=1&showncf1=1&showncf2=1&subset=1	-0.24	-0.37	N/A
hsa-miR-193b-5p	MIMAT0004767	CD84	ENST00000534968.1	CD84 molecule	http://www.targetscan.org/cgi-bin/targetscan/vert_71/view_gene.cgi?rs=ENST00000534968.1&taxid=9606&members=miR-193b-5p&showcnc=1&shownc=1&shownc_nc=1&showncf1=1&showncf2=1&subset=1	-0.24	-0.51	N/A
hsa-miR-193b-5p	MIMAT0004767	BVES	ENST00000314641.5	blood vessel epicardial substance	http://www.targetscan.org/cgi-bin/targetscan/vert_71/view_gene.cgi?rs=ENST00000314641.5&taxid=9606&members=miR-193b-5p&showcnc=1&shownc=1&shownc_nc=1&showncf1=1&showncf2=1&subset=1	-0.24	-0.31	N/A
hsa-miR-193b-5p	MIMAT0004767	PRELP	ENST00000343110.2	proline/arginine-rich end leucine-rich repeat protein	http://www.targetscan.org/cgi-bin/targetscan/vert_71/view_gene.cgi?rs=ENST00000343110.2&taxid=9606&members=miR-193b-5p&showcnc=1&shownc=1&shownc_nc=1&showncf1=1&showncf2=1&subset=1	-0.24	-0.24	N/A
hsa-miR-193b-5p	MIMAT0004767	WFDC6	ENST00000600168.1	WAP four-disulfide core domain 6	http://www.targetscan.org/cgi-bin/targetscan/vert_71/view_gene.cgi?rs=ENST00000600168.1&taxid=9606&members=miR-193b-5p&showcnc=1&shownc=1&shownc_nc=1&showncf1=1&showncf2=1&subset=1	-0.24	-0.24	N/A
hsa-miR-193b-5p	MIMAT0004767	AC074389.6	ENST00000382528.1	LOC401296 protein; Uncharacterized protein	http://www.targetscan.org/cgi-bin/targetscan/vert_71/view_gene.cgi?rs=ENST00000382528.1&taxid=9606&members=miR-193b-5p&showcnc=1&shownc=1&shownc_nc=1&showncf1=1&showncf2=1&subset=1	-0.24	-0.24	N/A
hsa-miR-193b-5p	MIMAT0004767	ZNF514	ENST00000295208.2	zinc finger protein 514	http://www.targetscan.org/cgi-bin/targetscan/vert_71/view_gene.cgi?rs=ENST00000295208.2&taxid=9606&members=miR-193b-5p&showcnc=1&shownc=1&shownc_nc=1&showncf1=1&showncf2=1&subset=1	-0.24	-0.24	N/A
hsa-miR-193b-5p	MIMAT0004767	METRNL	ENST00000320095.7	meteorin, glial cell differentiation regulator-like	http://www.targetscan.org/cgi-bin/targetscan/vert_71/view_gene.cgi?rs=ENST00000320095.7&taxid=9606&members=miR-193b-5p&showcnc=1&shownc=1&shownc_nc=1&showncf1=1&showncf2=1&subset=1	-0.24	-0.24	N/A
hsa-miR-193b-5p	MIMAT0004767	ARL10	ENST00000310389.5	ADP-ribosylation factor-like 10	http://www.targetscan.org/cgi-bin/targetscan/vert_71/view_gene.cgi?rs=ENST00000310389.5&taxid=9606&members=miR-193b-5p&showcnc=1&shownc=1&shownc_nc=1&showncf1=1&showncf2=1&subset=1	-0.24	-0.24	N/A
hsa-miR-193b-5p	MIMAT0004767	NRF1	ENST00000393230.2	nuclear respiratory factor 1	http://www.targetscan.org/cgi-bin/targetscan/vert_71/view_gene.cgi?rs=ENST00000393230.2&taxid=9606&members=miR-193b-5p&showcnc=1&shownc=1&shownc_nc=1&showncf1=1&showncf2=1&subset=1	-0.24	-0.36	N/A
hsa-miR-193b-5p	MIMAT0004767	SERPINA9	ENST00000448305.2	serpin peptidase inhibitor, clade A (alpha-1 antiproteinase, antitrypsin), member 9	http://www.targetscan.org/cgi-bin/targetscan/vert_71/view_gene.cgi?rs=ENST00000448305.2&taxid=9606&members=miR-193b-5p&showcnc=1&shownc=1&shownc_nc=1&showncf1=1&showncf2=1&subset=1	-0.24	-0.24	N/A
hsa-miR-193b-5p	MIMAT0004767	NPFFR1	ENST00000277942.6	neuropeptide FF receptor 1	http://www.targetscan.org/cgi-bin/targetscan/vert_71/view_gene.cgi?rs=ENST00000277942.6&taxid=9606&members=miR-193b-5p&showcnc=1&shownc=1&shownc_nc=1&showncf1=1&showncf2=1&subset=1	-0.24	-0.24	N/A
hsa-miR-193b-5p	MIMAT0004767	CYP4A11	ENST00000310638.4	cytochrome P450, family 4, subfamily A, polypeptide 11	http://www.targetscan.org/cgi-bin/targetscan/vert_71/view_gene.cgi?rs=ENST00000310638.4&taxid=9606&members=miR-193b-5p&showcnc=1&shownc=1&shownc_nc=1&showncf1=1&showncf2=1&subset=1	-0.24	-0.24	N/A
hsa-miR-193b-5p	MIMAT0004767	ARNT2	ENST00000303329.4	aryl-hydrocarbon receptor nuclear translocator 2	http://www.targetscan.org/cgi-bin/targetscan/vert_71/view_gene.cgi?rs=ENST00000303329.4&taxid=9606&members=miR-193b-5p&showcnc=1&shownc=1&shownc_nc=1&showncf1=1&showncf2=1&subset=1	-0.24	-0.24	N/A
hsa-miR-193b-5p	MIMAT0004767	TRIM17	ENST00000456946.2	tripartite motif containing 17	http://www.targetscan.org/cgi-bin/targetscan/vert_71/view_gene.cgi?rs=ENST00000456946.2&taxid=9606&members=miR-193b-5p&showcnc=1&shownc=1&shownc_nc=1&showncf1=1&showncf2=1&subset=1	-0.24	-0.24	N/A
hsa-miR-193b-5p	MIMAT0004767	APOA2	ENST00000491350.1	apolipoprotein A-II	http://www.targetscan.org/cgi-bin/targetscan/vert_71/view_gene.cgi?rs=ENST00000491350.1&taxid=9606&members=miR-193b-5p&showcnc=1&shownc=1&shownc_nc=1&showncf1=1&showncf2=1&subset=1	-0.24	-0.26	N/A
hsa-miR-193b-5p	MIMAT0004767	FAM50B	ENST00000380274.1	family with sequence similarity 50, member B	http://www.targetscan.org/cgi-bin/targetscan/vert_71/view_gene.cgi?rs=ENST00000380274.1&taxid=9606&members=miR-193b-5p&showcnc=1&shownc=1&shownc_nc=1&showncf1=1&showncf2=1&subset=1	-0.24	-0.27	N/A
hsa-miR-193b-5p	MIMAT0004767	DKFZP779J2370	ENST00000378904.2		http://www.targetscan.org/cgi-bin/targetscan/vert_71/view_gene.cgi?rs=ENST00000378904.2&taxid=9606&members=miR-193b-5p&showcnc=1&shownc=1&shownc_nc=1&showncf1=1&showncf2=1&subset=1	-0.24	-0.24	N/A
hsa-miR-193b-5p	MIMAT0004767	AP1S3	ENST00000396654.2	adaptor-related protein complex 1, sigma 3 subunit	http://www.targetscan.org/cgi-bin/targetscan/vert_71/view_gene.cgi?rs=ENST00000396654.2&taxid=9606&members=miR-193b-5p&showcnc=1&shownc=1&shownc_nc=1&showncf1=1&showncf2=1&subset=1	-0.24	-0.48	N/A
hsa-miR-193b-5p	MIMAT0004767	EFNA5	ENST00000333274.6	ephrin-A5	http://www.targetscan.org/cgi-bin/targetscan/vert_71/view_gene.cgi?rs=ENST00000333274.6&taxid=9606&members=miR-193b-5p&showcnc=1&shownc=1&shownc_nc=1&showncf1=1&showncf2=1&subset=1	-0.24	-0.24	N/A
hsa-miR-193b-5p	MIMAT0004767	PDLIM5	ENST00000437932.1	PDZ and LIM domain 5	http://www.targetscan.org/cgi-bin/targetscan/vert_71/view_gene.cgi?rs=ENST00000437932.1&taxid=9606&members=miR-193b-5p&showcnc=1&shownc=1&shownc_nc=1&showncf1=1&showncf2=1&subset=1	-0.24	-0.26	N/A
hsa-miR-193b-5p	MIMAT0004767	SLC8A3	ENST00000533541.1	solute carrier family 8 (sodium/calcium exchanger), member 3	http://www.targetscan.org/cgi-bin/targetscan/vert_71/view_gene.cgi?rs=ENST00000533541.1&taxid=9606&members=miR-193b-5p&showcnc=1&shownc=1&shownc_nc=1&showncf1=1&showncf2=1&subset=1	-0.24	-0.24	N/A
hsa-miR-193b-5p	MIMAT0004767	GABRA3	ENST00000370314.4	gamma-aminobutyric acid (GABA) A receptor, alpha 3	http://www.targetscan.org/cgi-bin/targetscan/vert_71/view_gene.cgi?rs=ENST00000370314.4&taxid=9606&members=miR-193b-5p&showcnc=1&shownc=1&shownc_nc=1&showncf1=1&showncf2=1&subset=1	-0.24	-0.24	N/A
hsa-miR-193b-5p	MIMAT0004767	TNRC6A	ENST00000395799.3	trinucleotide repeat containing 6A	http://www.targetscan.org/cgi-bin/targetscan/vert_71/view_gene.cgi?rs=ENST00000395799.3&taxid=9606&members=miR-193b-5p&showcnc=1&shownc=1&shownc_nc=1&showncf1=1&showncf2=1&subset=1	-0.24	-0.24	N/A
hsa-miR-193b-5p	MIMAT0004767	MYEOV	ENST00000308946.3	myeloma overexpressed	http://www.targetscan.org/cgi-bin/targetscan/vert_71/view_gene.cgi?rs=ENST00000308946.3&taxid=9606&members=miR-193b-5p&showcnc=1&shownc=1&shownc_nc=1&showncf1=1&showncf2=1&subset=1	-0.24	-0.24	N/A
hsa-miR-193b-5p	MIMAT0004767	EFTUD2	ENST00000426333.2	elongation factor Tu GTP binding domain containing 2	http://www.targetscan.org/cgi-bin/targetscan/vert_71/view_gene.cgi?rs=ENST00000426333.2&taxid=9606&members=miR-193b-5p&showcnc=1&shownc=1&shownc_nc=1&showncf1=1&showncf2=1&subset=1	-0.24	-0.24	N/A
hsa-miR-193b-5p	MIMAT0004767	ZNF440	ENST00000304060.5	zinc finger protein 440	http://www.targetscan.org/cgi-bin/targetscan/vert_71/view_gene.cgi?rs=ENST00000304060.5&taxid=9606&members=miR-193b-5p&showcnc=1&shownc=1&shownc_nc=1&showncf1=1&showncf2=1&subset=1	-0.24	-0.38	N/A
hsa-miR-193b-5p	MIMAT0004767	CPT1A	ENST00000265641.5	carnitine palmitoyltransferase 1A (liver)	http://www.targetscan.org/cgi-bin/targetscan/vert_71/view_gene.cgi?rs=ENST00000265641.5&taxid=9606&members=miR-193b-5p&showcnc=1&shownc=1&shownc_nc=1&showncf1=1&showncf2=1&subset=1	-0.24	-0.25	N/A
hsa-miR-193b-5p	MIMAT0004767	ADAM10	ENST00000260408.3	ADAM metallopeptidase domain 10	http://www.targetscan.org/cgi-bin/targetscan/vert_71/view_gene.cgi?rs=ENST00000260408.3&taxid=9606&members=miR-193b-5p&showcnc=1&shownc=1&shownc_nc=1&showncf1=1&showncf2=1&subset=1	-0.24	-0.26	N/A
hsa-miR-193b-5p	MIMAT0004767	AMER2	ENST00000357816.2	APC membrane recruitment protein 2	http://www.targetscan.org/cgi-bin/targetscan/vert_71/view_gene.cgi?rs=ENST00000357816.2&taxid=9606&members=miR-193b-5p&showcnc=1&shownc=1&shownc_nc=1&showncf1=1&showncf2=1&subset=1	-0.24	-0.32	N/A
hsa-miR-193b-5p	MIMAT0004767	ANKRD34A	ENST00000323397.4	ankyrin repeat domain 34A	http://www.targetscan.org/cgi-bin/targetscan/vert_71/view_gene.cgi?rs=ENST00000323397.4&taxid=9606&members=miR-193b-5p&showcnc=1&shownc=1&shownc_nc=1&showncf1=1&showncf2=1&subset=1	-0.24	-0.24	N/A
hsa-miR-193b-5p	MIMAT0004767	GPD1	ENST00000301149.3	glycerol-3-phosphate dehydrogenase 1 (soluble)	http://www.targetscan.org/cgi-bin/targetscan/vert_71/view_gene.cgi?rs=ENST00000301149.3&taxid=9606&members=miR-193b-5p&showcnc=1&shownc=1&shownc_nc=1&showncf1=1&showncf2=1&subset=1	-0.24	-0.24	N/A
hsa-miR-193b-5p	MIMAT0004767	ENTPD5	ENST00000334696.6	ectonucleoside triphosphate diphosphohydrolase 5	http://www.targetscan.org/cgi-bin/targetscan/vert_71/view_gene.cgi?rs=ENST00000334696.6&taxid=9606&members=miR-193b-5p&showcnc=1&shownc=1&shownc_nc=1&showncf1=1&showncf2=1&subset=1	-0.24	-0.25	N/A
hsa-miR-193b-5p	MIMAT0004767	NYNRIN	ENST00000382554.3	NYN domain and retroviral integrase containing	http://www.targetscan.org/cgi-bin/targetscan/vert_71/view_gene.cgi?rs=ENST00000382554.3&taxid=9606&members=miR-193b-5p&showcnc=1&shownc=1&shownc_nc=1&showncf1=1&showncf2=1&subset=1	-0.24	-0.24	N/A
hsa-miR-193b-5p	MIMAT0004767	NFE2L1	ENST00000585291.1	nuclear factor, erythroid 2-like 1	http://www.targetscan.org/cgi-bin/targetscan/vert_71/view_gene.cgi?rs=ENST00000585291.1&taxid=9606&members=miR-193b-5p&showcnc=1&shownc=1&shownc_nc=1&showncf1=1&showncf2=1&subset=1	-0.24	-0.24	N/A
hsa-miR-193b-5p	MIMAT0004767	NTN4	ENST00000343702.4	netrin 4	http://www.targetscan.org/cgi-bin/targetscan/vert_71/view_gene.cgi?rs=ENST00000343702.4&taxid=9606&members=miR-193b-5p&showcnc=1&shownc=1&shownc_nc=1&showncf1=1&showncf2=1&subset=1	-0.24	-0.24	N/A
hsa-miR-193b-5p	MIMAT0004767	FAM109A	ENST00000361483.3	family with sequence similarity 109, member A	http://www.targetscan.org/cgi-bin/targetscan/vert_71/view_gene.cgi?rs=ENST00000361483.3&taxid=9606&members=miR-193b-5p&showcnc=1&shownc=1&shownc_nc=1&showncf1=1&showncf2=1&subset=1	-0.24	-0.24	N/A
hsa-miR-193b-5p	MIMAT0004767	SMIM14	ENST00000295958.5	small integral membrane protein 14	http://www.targetscan.org/cgi-bin/targetscan/vert_71/view_gene.cgi?rs=ENST00000295958.5&taxid=9606&members=miR-193b-5p&showcnc=1&shownc=1&shownc_nc=1&showncf1=1&showncf2=1&subset=1	-0.24	-0.24	N/A
hsa-miR-193b-5p	MIMAT0004767	FAM129C	ENST00000335393.4	family with sequence similarity 129, member C	http://www.targetscan.org/cgi-bin/targetscan/vert_71/view_gene.cgi?rs=ENST00000335393.4&taxid=9606&members=miR-193b-5p&showcnc=1&shownc=1&shownc_nc=1&showncf1=1&showncf2=1&subset=1	-0.24	-0.24	N/A
hsa-miR-193b-5p	MIMAT0004767	POM121	ENST00000395270.1	POM121 transmembrane nucleoporin	http://www.targetscan.org/cgi-bin/targetscan/vert_71/view_gene.cgi?rs=ENST00000395270.1&taxid=9606&members=miR-193b-5p&showcnc=1&shownc=1&shownc_nc=1&showncf1=1&showncf2=1&subset=1	-0.24	-0.24	N/A
hsa-miR-193b-5p	MIMAT0004767	AP003068.23	ENST00000526623.1	Uncharacterized protein	http://www.targetscan.org/cgi-bin/targetscan/vert_71/view_gene.cgi?rs=ENST00000526623.1&taxid=9606&members=miR-193b-5p&showcnc=1&shownc=1&shownc_nc=1&showncf1=1&showncf2=1&subset=1	-0.24	-0.24	N/A
hsa-miR-193b-5p	MIMAT0004767	OVOL1	ENST00000335987.3	ovo-like 1(Drosophila)	http://www.targetscan.org/cgi-bin/targetscan/vert_71/view_gene.cgi?rs=ENST00000335987.3&taxid=9606&members=miR-193b-5p&showcnc=1&shownc=1&shownc_nc=1&showncf1=1&showncf2=1&subset=1	-0.24	-0.24	N/A
hsa-miR-193b-5p	MIMAT0004767	PCSK2	ENST00000377899.1	proprotein convertase subtilisin/kexin type 2	http://www.targetscan.org/cgi-bin/targetscan/vert_71/view_gene.cgi?rs=ENST00000377899.1&taxid=9606&members=miR-193b-5p&showcnc=1&shownc=1&shownc_nc=1&showncf1=1&showncf2=1&subset=1	-0.24	-0.24	N/A
hsa-miR-193b-5p	MIMAT0004767	C16orf52	ENST00000542527.2	chromosome 16 open reading frame 52	http://www.targetscan.org/cgi-bin/targetscan/vert_71/view_gene.cgi?rs=ENST00000542527.2&taxid=9606&members=miR-193b-5p&showcnc=1&shownc=1&shownc_nc=1&showncf1=1&showncf2=1&subset=1	-0.24	-0.32	N/A
hsa-miR-193b-5p	MIMAT0004767	SLC25A15	ENST00000338625.4	solute carrier family 25 (mitochondrial carrier; ornithine transporter) member 15	http://www.targetscan.org/cgi-bin/targetscan/vert_71/view_gene.cgi?rs=ENST00000338625.4&taxid=9606&members=miR-193b-5p&showcnc=1&shownc=1&shownc_nc=1&showncf1=1&showncf2=1&subset=1	-0.24	-0.24	N/A
hsa-miR-193b-5p	MIMAT0004767	CNKSR1	ENST00000361530.6	connector enhancer of kinase suppressor of Ras 1	http://www.targetscan.org/cgi-bin/targetscan/vert_71/view_gene.cgi?rs=ENST00000361530.6&taxid=9606&members=miR-193b-5p&showcnc=1&shownc=1&shownc_nc=1&showncf1=1&showncf2=1&subset=1	-0.24	-0.24	N/A
hsa-miR-193b-5p	MIMAT0004767	NBPF3	ENST00000318220.6	neuroblastoma breakpoint family, member 3	http://www.targetscan.org/cgi-bin/targetscan/vert_71/view_gene.cgi?rs=ENST00000318220.6&taxid=9606&members=miR-193b-5p&showcnc=1&shownc=1&shownc_nc=1&showncf1=1&showncf2=1&subset=1	-0.24	-0.24	N/A
hsa-miR-193b-5p	MIMAT0004767	MOBP	ENST00000420739.1	myelin-associated oligodendrocyte basic protein	http://www.targetscan.org/cgi-bin/targetscan/vert_71/view_gene.cgi?rs=ENST00000420739.1&taxid=9606&members=miR-193b-5p&showcnc=1&shownc=1&shownc_nc=1&showncf1=1&showncf2=1&subset=1	-0.24	-0.28	N/A
hsa-miR-193b-5p	MIMAT0004767	PIWIL1	ENST00000245255.3	piwi-like RNA-mediated gene silencing 1	http://www.targetscan.org/cgi-bin/targetscan/vert_71/view_gene.cgi?rs=ENST00000245255.3&taxid=9606&members=miR-193b-5p&showcnc=1&shownc=1&shownc_nc=1&showncf1=1&showncf2=1&subset=1	-0.23	-0.23	N/A
hsa-miR-193b-5p	MIMAT0004767	ASPA	ENST00000263080.2	aspartoacylase	http://www.targetscan.org/cgi-bin/targetscan/vert_71/view_gene.cgi?rs=ENST00000263080.2&taxid=9606&members=miR-193b-5p&showcnc=1&shownc=1&shownc_nc=1&showncf1=1&showncf2=1&subset=1	-0.23	-0.23	N/A
hsa-miR-193b-5p	MIMAT0004767	LOR	ENST00000368742.3	loricrin	http://www.targetscan.org/cgi-bin/targetscan/vert_71/view_gene.cgi?rs=ENST00000368742.3&taxid=9606&members=miR-193b-5p&showcnc=1&shownc=1&shownc_nc=1&showncf1=1&showncf2=1&subset=1	-0.23	-0.23	N/A
hsa-miR-193b-5p	MIMAT0004767	PTP4A3	ENST00000520105.1	protein tyrosine phosphatase type IVA, member 3	http://www.targetscan.org/cgi-bin/targetscan/vert_71/view_gene.cgi?rs=ENST00000520105.1&taxid=9606&members=miR-193b-5p&showcnc=1&shownc=1&shownc_nc=1&showncf1=1&showncf2=1&subset=1	-0.23	-0.31	N/A
hsa-miR-193b-5p	MIMAT0004767	RAB11B	ENST00000328024.6	RAB11B, member RAS oncogene family	http://www.targetscan.org/cgi-bin/targetscan/vert_71/view_gene.cgi?rs=ENST00000328024.6&taxid=9606&members=miR-193b-5p&showcnc=1&shownc=1&shownc_nc=1&showncf1=1&showncf2=1&subset=1	-0.23	-0.41	N/A
hsa-miR-193b-5p	MIMAT0004767	TAC3	ENST00000458521.2	tachykinin 3	http://www.targetscan.org/cgi-bin/targetscan/vert_71/view_gene.cgi?rs=ENST00000458521.2&taxid=9606&members=miR-193b-5p&showcnc=1&shownc=1&shownc_nc=1&showncf1=1&showncf2=1&subset=1	-0.23	-0.23	N/A
hsa-miR-193b-5p	MIMAT0004767	RP11-302B13.5	ENST00000398092.4	ADP-ribosylation factor 3	http://www.targetscan.org/cgi-bin/targetscan/vert_71/view_gene.cgi?rs=ENST00000398092.4&taxid=9606&members=miR-193b-5p&showcnc=1&shownc=1&shownc_nc=1&showncf1=1&showncf2=1&subset=1	-0.23	-0.8	N/A
hsa-miR-193b-5p	MIMAT0004767	SMG1	ENST00000446231.2	SMG1 phosphatidylinositol 3-kinase-related kinase	http://www.targetscan.org/cgi-bin/targetscan/vert_71/view_gene.cgi?rs=ENST00000446231.2&taxid=9606&members=miR-193b-5p&showcnc=1&shownc=1&shownc_nc=1&showncf1=1&showncf2=1&subset=1	-0.23	-0.25	N/A
hsa-miR-193b-5p	MIMAT0004767	PLD2	ENST00000263088.6	phospholipase D2	http://www.targetscan.org/cgi-bin/targetscan/vert_71/view_gene.cgi?rs=ENST00000263088.6&taxid=9606&members=miR-193b-5p&showcnc=1&shownc=1&shownc_nc=1&showncf1=1&showncf2=1&subset=1	-0.23	-0.23	N/A
hsa-miR-193b-5p	MIMAT0004767	FCHO1	ENST00000594202.1	FCH domain only 1	http://www.targetscan.org/cgi-bin/targetscan/vert_71/view_gene.cgi?rs=ENST00000594202.1&taxid=9606&members=miR-193b-5p&showcnc=1&shownc=1&shownc_nc=1&showncf1=1&showncf2=1&subset=1	-0.23	-0.23	N/A
hsa-miR-193b-5p	MIMAT0004767	OSGEP	ENST00000555656.1	O-sialoglycoprotein endopeptidase	http://www.targetscan.org/cgi-bin/targetscan/vert_71/view_gene.cgi?rs=ENST00000555656.1&taxid=9606&members=miR-193b-5p&showcnc=1&shownc=1&shownc_nc=1&showncf1=1&showncf2=1&subset=1	-0.23	-0.23	N/A
hsa-miR-193b-5p	MIMAT0004767	C20orf27	ENST00000217195.8	chromosome 20 open reading frame 27	http://www.targetscan.org/cgi-bin/targetscan/vert_71/view_gene.cgi?rs=ENST00000217195.8&taxid=9606&members=miR-193b-5p&showcnc=1&shownc=1&shownc_nc=1&showncf1=1&showncf2=1&subset=1	-0.23	-0.23	N/A
hsa-miR-193b-5p	MIMAT0004767	LCP2	ENST00000046794.5	lymphocyte cytosolic protein 2 (SH2 domain containing leukocyte protein of 76kDa)	http://www.targetscan.org/cgi-bin/targetscan/vert_71/view_gene.cgi?rs=ENST00000046794.5&taxid=9606&members=miR-193b-5p&showcnc=1&shownc=1&shownc_nc=1&showncf1=1&showncf2=1&subset=1	-0.23	-0.23	N/A
hsa-miR-193b-5p	MIMAT0004767	ESM1	ENST00000381405.4	endothelial cell-specific molecule 1	http://www.targetscan.org/cgi-bin/targetscan/vert_71/view_gene.cgi?rs=ENST00000381405.4&taxid=9606&members=miR-193b-5p&showcnc=1&shownc=1&shownc_nc=1&showncf1=1&showncf2=1&subset=1	-0.23	-0.23	N/A
hsa-miR-193b-5p	MIMAT0004767	KRTAP4-2	ENST00000377726.2	keratin associated protein 4-2	http://www.targetscan.org/cgi-bin/targetscan/vert_71/view_gene.cgi?rs=ENST00000377726.2&taxid=9606&members=miR-193b-5p&showcnc=1&shownc=1&shownc_nc=1&showncf1=1&showncf2=1&subset=1	-0.23	-0.23	N/A
hsa-miR-193b-5p	MIMAT0004767	DNAH10OS	ENST00000514254.2	dynein, axonemal, heavy chain 10 opposite strand	http://www.targetscan.org/cgi-bin/targetscan/vert_71/view_gene.cgi?rs=ENST00000514254.2&taxid=9606&members=miR-193b-5p&showcnc=1&shownc=1&shownc_nc=1&showncf1=1&showncf2=1&subset=1	-0.23	-0.23	N/A
hsa-miR-193b-5p	MIMAT0004767	HAUS2	ENST00000260372.3	HAUS augmin-like complex, subunit 2	http://www.targetscan.org/cgi-bin/targetscan/vert_71/view_gene.cgi?rs=ENST00000260372.3&taxid=9606&members=miR-193b-5p&showcnc=1&shownc=1&shownc_nc=1&showncf1=1&showncf2=1&subset=1	-0.23	-0.25	N/A
hsa-miR-193b-5p	MIMAT0004767	SLC38A7	ENST00000570101.1	solute carrier family 38, member 7	http://www.targetscan.org/cgi-bin/targetscan/vert_71/view_gene.cgi?rs=ENST00000570101.1&taxid=9606&members=miR-193b-5p&showcnc=1&shownc=1&shownc_nc=1&showncf1=1&showncf2=1&subset=1	-0.23	-0.23	N/A
hsa-miR-193b-5p	MIMAT0004767	AC127496.1	ENST00000321930.4	Uncharacterized protein	http://www.targetscan.org/cgi-bin/targetscan/vert_71/view_gene.cgi?rs=ENST00000321930.4&taxid=9606&members=miR-193b-5p&showcnc=1&shownc=1&shownc_nc=1&showncf1=1&showncf2=1&subset=1	-0.23	-0.29	N/A
hsa-miR-193b-5p	MIMAT0004767	SAMD7	ENST00000428432.2	sterile alpha motif domain containing 7	http://www.targetscan.org/cgi-bin/targetscan/vert_71/view_gene.cgi?rs=ENST00000428432.2&taxid=9606&members=miR-193b-5p&showcnc=1&shownc=1&shownc_nc=1&showncf1=1&showncf2=1&subset=1	-0.23	-0.23	N/A
hsa-miR-193b-5p	MIMAT0004767	SEPT14	ENST00000388975.3	septin 14	http://www.targetscan.org/cgi-bin/targetscan/vert_71/view_gene.cgi?rs=ENST00000388975.3&taxid=9606&members=miR-193b-5p&showcnc=1&shownc=1&shownc_nc=1&showncf1=1&showncf2=1&subset=1	-0.23	-0.23	N/A
hsa-miR-193b-5p	MIMAT0004767	LRRC41	ENST00000343304.6	leucine rich repeat containing 41	http://www.targetscan.org/cgi-bin/targetscan/vert_71/view_gene.cgi?rs=ENST00000343304.6&taxid=9606&members=miR-193b-5p&showcnc=1&shownc=1&shownc_nc=1&showncf1=1&showncf2=1&subset=1	-0.23	-0.23	N/A
hsa-miR-193b-5p	MIMAT0004767	TPD52L3	ENST00000344545.5	tumor protein D52-like 3	http://www.targetscan.org/cgi-bin/targetscan/vert_71/view_gene.cgi?rs=ENST00000344545.5&taxid=9606&members=miR-193b-5p&showcnc=1&shownc=1&shownc_nc=1&showncf1=1&showncf2=1&subset=1	-0.23	-0.23	N/A
hsa-miR-193b-5p	MIMAT0004767	TRA2A	ENST00000297071.4	transformer 2 alpha homolog (Drosophila)	http://www.targetscan.org/cgi-bin/targetscan/vert_71/view_gene.cgi?rs=ENST00000297071.4&taxid=9606&members=miR-193b-5p&showcnc=1&shownc=1&shownc_nc=1&showncf1=1&showncf2=1&subset=1	-0.23	-0.23	N/A
hsa-miR-193b-5p	MIMAT0004767	LIN28A	ENST00000326279.6	lin-28 homolog A (C. elegans)	http://www.targetscan.org/cgi-bin/targetscan/vert_71/view_gene.cgi?rs=ENST00000326279.6&taxid=9606&members=miR-193b-5p&showcnc=1&shownc=1&shownc_nc=1&showncf1=1&showncf2=1&subset=1	-0.23	-0.23	N/A
hsa-miR-193b-5p	MIMAT0004767	CLMP	ENST00000448775.2	CXADR-like membrane protein	http://www.targetscan.org/cgi-bin/targetscan/vert_71/view_gene.cgi?rs=ENST00000448775.2&taxid=9606&members=miR-193b-5p&showcnc=1&shownc=1&shownc_nc=1&showncf1=1&showncf2=1&subset=1	-0.23	-0.24	N/A
hsa-miR-193b-5p	MIMAT0004767	XKR4	ENST00000327381.6	XK, Kell blood group complex subunit-related family, member 4	http://www.targetscan.org/cgi-bin/targetscan/vert_71/view_gene.cgi?rs=ENST00000327381.6&taxid=9606&members=miR-193b-5p&showcnc=1&shownc=1&shownc_nc=1&showncf1=1&showncf2=1&subset=1	-0.23	-0.23	N/A
hsa-miR-193b-5p	MIMAT0004767	PLK1	ENST00000300093.4	polo-like kinase 1	http://www.targetscan.org/cgi-bin/targetscan/vert_71/view_gene.cgi?rs=ENST00000300093.4&taxid=9606&members=miR-193b-5p&showcnc=1&shownc=1&shownc_nc=1&showncf1=1&showncf2=1&subset=1	-0.23	-0.23	N/A
hsa-miR-193b-5p	MIMAT0004767	EXO1	ENST00000518483.1	exonuclease 1	http://www.targetscan.org/cgi-bin/targetscan/vert_71/view_gene.cgi?rs=ENST00000518483.1&taxid=9606&members=miR-193b-5p&showcnc=1&shownc=1&shownc_nc=1&showncf1=1&showncf2=1&subset=1	-0.23	-0.23	N/A
hsa-miR-193b-5p	MIMAT0004767	PGR	ENST00000325455.5	progesterone receptor	http://www.targetscan.org/cgi-bin/targetscan/vert_71/view_gene.cgi?rs=ENST00000325455.5&taxid=9606&members=miR-193b-5p&showcnc=1&shownc=1&shownc_nc=1&showncf1=1&showncf2=1&subset=1	-0.23	-0.23	N/A
hsa-miR-193b-5p	MIMAT0004767	HSPB7	ENST00000411503.1	heat shock 27kDa protein family, member 7 (cardiovascular)	http://www.targetscan.org/cgi-bin/targetscan/vert_71/view_gene.cgi?rs=ENST00000411503.1&taxid=9606&members=miR-193b-5p&showcnc=1&shownc=1&shownc_nc=1&showncf1=1&showncf2=1&subset=1	-0.23	-0.23	N/A
hsa-miR-193b-5p	MIMAT0004767	TEAD4	ENST00000359864.2	TEA domain family member 4	http://www.targetscan.org/cgi-bin/targetscan/vert_71/view_gene.cgi?rs=ENST00000359864.2&taxid=9606&members=miR-193b-5p&showcnc=1&shownc=1&shownc_nc=1&showncf1=1&showncf2=1&subset=1	-0.23	-0.23	N/A
hsa-miR-193b-5p	MIMAT0004767	LHX2	ENST00000373615.4	LIM homeobox 2	http://www.targetscan.org/cgi-bin/targetscan/vert_71/view_gene.cgi?rs=ENST00000373615.4&taxid=9606&members=miR-193b-5p&showcnc=1&shownc=1&shownc_nc=1&showncf1=1&showncf2=1&subset=1	-0.23	-0.23	N/A
hsa-miR-193b-5p	MIMAT0004767	GDNF	ENST00000326524.2	glial cell derived neurotrophic factor	http://www.targetscan.org/cgi-bin/targetscan/vert_71/view_gene.cgi?rs=ENST00000326524.2&taxid=9606&members=miR-193b-5p&showcnc=1&shownc=1&shownc_nc=1&showncf1=1&showncf2=1&subset=1	-0.23	-0.23	N/A
hsa-miR-193b-5p	MIMAT0004767	PIAS3	ENST00000393045.2	protein inhibitor of activated STAT, 3	http://www.targetscan.org/cgi-bin/targetscan/vert_71/view_gene.cgi?rs=ENST00000393045.2&taxid=9606&members=miR-193b-5p&showcnc=1&shownc=1&shownc_nc=1&showncf1=1&showncf2=1&subset=1	-0.23	-0.23	N/A
hsa-miR-193b-5p	MIMAT0004767	RP11-321F6.1	ENST00000558797.1	HCG2003567; Uncharacterized protein	http://www.targetscan.org/cgi-bin/targetscan/vert_71/view_gene.cgi?rs=ENST00000558797.1&taxid=9606&members=miR-193b-5p&showcnc=1&shownc=1&shownc_nc=1&showncf1=1&showncf2=1&subset=1	-0.23	-0.23	N/A
[truncated: 6,625 more rows]

## Sheet: TaregetScan7.1filtered
miRNAname	targetGene	cumulativeWeightedContext++Score	totalContext++Score
hsa-miR-193b-5p	ARL8B	-1.12	-1.12
hsa-miR-193b-5p	AL359091.2	-1.07	-1.07
[truncated: 623 more rows]

## Sheet: TargetSummary
miRNAname	targetGene	targetScan7.1	mirdbV6	NumSum	miRTarBase(Y/N)
[truncated: 795 more rows]

[truncated: 1 more sheets: Intersection]
