# Supplementary material for: Altered microRNA Transcriptome in Cultured Human Liver Cells upon Infection with Ebola Virus
Source: Int J Mol Sci. 2021 Apr 6;22(7):3792. doi: 10.3390/ijms22073792 (PMC8038836; doi:10.3390/ijms22073792)
Supplement: Supplementary file 1 [file ijms-22-03792-s001.zip › Supplementary_File/C_ GO_Analysis_Results/16-30nt_go_Makona-24h-Huh7_vs_Control-24h-Huh7_down.mature_mirna_targets/BP_result(Human).xls]

## Sheet: BP
#Column "GO.ID" stands for the ID of gene ontology term
#Column "Term" stands for the name of gene ontology term
#Column "Ontology" stands for the ontology of GOID belongs to
#Column "Count" stands for the number of DE genes associated with the listed GOID
#Column "Pop.Hits" stands for the number of background population genes associated with the listed GOID
#Column "List.Total" stands for the total number of DE genes
#Column "Pop.Total" stands for the total number of background population genes
#Column "Fold.Enrichment" stands for the Fold Enrichment value of the GOID, it equals (Count/Pop.Hits)/(List.Total/Pop.Total)
#Column "Pvalue" stands for the significance testing value of the GOID
#Column "FDR" stands for the false discovery rate of the GOID, using Benjamini & Hochberg (1995) method
#Column "Enrichment.Score" stands for the Enrichment Score value of the GOID, it equals (-log10(Pvalue))
#Column "Gene.Ratio" stands for the Gene Ratio value genes associated with the GOID, it equals (Count/List.Total)
#Column "GENES" stands for the DE genes associated with the GOID
GO.ID	Term	Ontology	Count	Pop.Hits	List.Total	Pop.Total	Fold.Enrichment	Pvalue	FDR	Enrichment.Score	Gene.Ratio	GENES
GO:0090342	regulation of cell aging	Biological process	4	53	115	17653	11.5852	0.000391267	1	3.40753	0.0347826	MIF//VASH1//KRAS//EEF1E1
GO:0002720	positive regulation of cytokine production involved in immune response	Biological process	3	36	115	17653	12.792	0.00164411	1	2.78407	0.026087	MAP3K7//MIF//FFAR3
GO:0002367	cytokine production involved in immune response	Biological process	4	85	115	17653	7.22373	0.00230635	1	2.63707	0.0347826	KDELR1//FFAR3//MAP3K7//MIF
GO:0038166	angiotensin-activated signaling pathway	Biological process	2	12	115	17653	25.5841	0.00266073	1	2.575	0.0173913	AHCYL1//MAS1
GO:0006662	glycerol ether metabolic process	Biological process	2	13	115	17653	23.6161	0.00313114	1	2.5043	0.0173913	FAR1//TXNDC8
GO:0044794	positive regulation by host of viral process	Biological process	2	13	115	17653	23.6161	0.00313114	1	2.5043	0.0173913	PC//VAPA
GO:2000772	regulation of cellular senescence	Biological process	3	45	115	17653	10.2336	0.00313158	1	2.50424	0.026087	KRAS//EEF1E1//VASH1
GO:0051353	positive regulation of oxidoreductase activity	Biological process	3	47	115	17653	9.79815	0.0035449	1	2.4504	0.026087	KRAS//NPR3//ABL2
GO:0001946	lymphangiogenesis	Biological process	2	15	115	17653	20.4672	0.0041793	1	2.3789	0.0173913	VASH1//PROX2
GO:1902188	positive regulation of viral release from host cell	Biological process	2	15	115	17653	20.4672	0.0041793	1	2.3789	0.0173913	PC//VAPA
GO:0032526	response to retinoic acid	Biological process	4	104	115	17653	5.90401	0.00476614	1	2.32183	0.0347826	OSR1//ABL2//CDKN2D//IGFBP7
GO:2000774	positive regulation of cellular senescence	Biological process	2	17	115	17653	18.0593	0.00536739	1	2.27024	0.0173913	KRAS//EEF1E1
GO:0038093	Fc receptor signaling pathway	Biological process	6	246	115	17653	3.74401	0.00548525	1	2.2608	0.0521739	VAV3//KRAS//PSMB8//PSMC6//MAP3K7//ARPC3
GO:0032722	positive regulation of chemokine production	Biological process	3	55	115	17653	8.37296	0.00552354	1	2.25778	0.026087	TSLP//MIF//FFAR3
GO:0007569	cell aging	Biological process	4	111	115	17653	5.53169	0.00599636	1	2.22211	0.0347826	MIF//VASH1//KRAS//EEF1E1
GO:0007250	activation of NF-kappaB-inducing kinase activity	Biological process	2	18	115	17653	17.056	0.00601274	1	2.22093	0.0173913	MAS1//MAP3K7
GO:0018904	ether metabolic process	Biological process	2	18	115	17653	17.056	0.00601274	1	2.22093	0.0173913	TXNDC8//FAR1
GO:0036303	lymph vessel morphogenesis	Biological process	2	18	115	17653	17.056	0.00601274	1	2.22093	0.0173913	PROX2//VASH1
GO:1903902	positive regulation of viral life cycle	Biological process	3	57	115	17653	8.07918	0.00610279	1	2.21447	0.026087	PC//VAPA//VAPB
GO:0038095	Fc-epsilon receptor signaling pathway	Biological process	5	179	115	17653	4.28783	0.00634282	1	2.19772	0.0434783	VAV3//KRAS//PSMB8//PSMC6//MAP3K7
GO:0090343	positive regulation of cell aging	Biological process	2	19	115	17653	16.1584	0.00669167	1	2.17447	0.0173913	KRAS//EEF1E1
GO:0006555	methionine metabolic process	Biological process	2	20	115	17653	15.3504	0.00740372	1	2.13055	0.0173913	MTAP//AHCYL1
GO:0051000	positive regulation of nitric-oxide synthase activity	Biological process	2	20	115	17653	15.3504	0.00740372	1	2.13055	0.0173913	KRAS//NPR3
GO:2001020	regulation of response to DNA damage stimulus	Biological process	5	186	115	17653	4.12646	0.00743039	1	2.12899	0.0434783	POLH//PPP4R2//EEF1E1//MIF//CDKN2D
GO:0033554	cellular response to stress	Biological process	22	1962	115	17653	1.72125	0.00757981	1	2.12034	0.191304	CDKN2D//POLH//POLI//INO80D//VAV3//VAPB//OSR1//MAP3K7//PPP4R2//MIF//PSMC6//GIGYF2//SRXN1//TXNDC8//STAC//UFM1//TMX1//MAPK7//EEF1E1//PSMB8//VASH1//KRAS
GO:0043687	post-translational protein modification	Biological process	8	442	115	17653	2.77836	0.00834472	1	2.07859	0.0695652	TECTB//KLHL2//IGFBP5//IGFBP7//GOLM1//PSMB8//PSMC6//RAB2A
GO:0070555	response to interleukin-1	Biological process	5	192	115	17653	3.99751	0.00846099	1	2.07258	0.0434783	PSMB8//PSMC6//MAP3K7//CCL16//SLC30A8
GO:0002223	stimulatory C-type lectin receptor signaling pathway	Biological process	4	123	115	17653	4.99201	0.00856638	1	2.0672	0.0347826	KRAS//PSMB8//PSMC6//MAP3K7
GO:0002718	regulation of cytokine production involved in immune response	Biological process	3	66	115	17653	6.97747	0.00914962	1	2.0386	0.026087	FFAR3//MAP3K7//MIF
GO:0002220	innate immune response activating cell surface receptor signaling pathway	Biological process	4	126	115	17653	4.87315	0.00930559	1	2.03126	0.0347826	KRAS//PSMB8//PSMC6//MAP3K7
GO:0038061	NIK/NF-kappaB signaling	Biological process	4	126	115	17653	4.87315	0.00930559	1	2.03126	0.0347826	MAS1//MAP3K7//PSMB8//PSMC6
GO:0071577	zinc ion transmembrane transport	Biological process	2	23	115	17653	13.3482	0.00973413	1	2.0117	0.0173913	SLC30A8//SLC39A11
GO:1904385	cellular response to angiotensin	Biological process	2	23	115	17653	13.3482	0.00973413	1	2.0117	0.0173913	AHCYL1//MAS1
GO:0001945	lymph vessel development	Biological process	2	24	115	17653	12.792	0.0105742	1	1.97575	0.0173913	PROX2//VASH1
GO:0070227	lymphocyte apoptotic process	Biological process	3	70	115	17653	6.57876	0.0107421	1	1.96891	0.026087	MIF//KDELR1//TSC22D3
GO:0006888	ER to Golgi vesicle-mediated transport	Biological process	5	205	115	17653	3.74401	0.0110261	1	1.95758	0.0434783	VAPB//VAPA//KDELR1//TRAPPC8//ZW10
GO:0090398	cellular senescence	Biological process	3	71	115	17653	6.4861	0.0111636	1	1.95219	0.026087	VASH1//KRAS//EEF1E1
GO:0006829	zinc ion transport	Biological process	2	26	115	17653	11.808	0.0123466	1	1.90845	0.0173913	SLC30A8//SLC39A11
GO:0044788	modulation by host of viral process	Biological process	2	26	115	17653	11.808	0.0123466	1	1.90845	0.0173913	PC//VAPA
GO:1990776	response to angiotensin	Biological process	2	26	115	17653	11.808	0.0123466	1	1.90845	0.0173913	AHCYL1//MAS1
GO:0002702	positive regulation of production of molecular mediator of immune response	Biological process	3	74	115	17653	6.22315	0.0124852	1	1.9036	0.026087	FFAR3//MAP3K7//MIF
GO:0032642	regulation of chemokine production	Biological process	3	74	115	17653	6.22315	0.0124852	1	1.9036	0.026087	FFAR3//TSLP//MIF
GO:0000731	DNA synthesis involved in DNA repair	Biological process	3	75	115	17653	6.14017	0.0129448	1	1.88791	0.026087	POLI//POLH//CDKN2D
GO:0007030	Golgi organization	Biological process	4	139	115	17653	4.41739	0.012986	1	1.88652	0.0347826	UBXN2B//TRAPPC8//RAB2A//ZW10
GO:0032770	positive regulation of monooxygenase activity	Biological process	2	27	115	17653	11.3707	0.0132782	1	1.87686	0.0173913	KRAS//NPR3
GO:0006464	cellular protein modification process	Biological process	38	4192	115	17653	1.3915	0.01472	1	1.83209	0.330435	CDKN2D//KRAS//MAPK7//PSMB8//PSMC6//MAP3K7//UBE2E1//MAS1//CDK2AP1//UBE2E3//KLHL2//PAN3//PPP4R2//METTL21A//PCMT1//ASPH//MOGS//TET1//TECTB//VAPB//GXYLT1//INO80D//OSR1//ABL2//ZDHHC20//NDFIP2//MIF//TSLP//RIT2//UBXN2B//IGFBP5//IGFBP7//GOLM1//RAB2A//PRDM4//LRP8//CCL16//UFM1
GO:0036211	protein modification process	Biological process	38	4192	115	17653	1.3915	0.01472	1	1.83209	0.330435	CDKN2D//KRAS//MAPK7//PSMB8//PSMC6//MAP3K7//UBE2E1//MAS1//CDK2AP1//UBE2E3//KLHL2//PPP4R2//ABL2//PAN3//METTL21A//PCMT1//ASPH//MOGS//TET1//TECTB//VAPB//GXYLT1//INO80D//OSR1//ZDHHC20//NDFIP2//MIF//TSLP//RIT2//UBXN2B//IGFBP5//IGFBP7//GOLM1//RAB2A//PRDM4//LRP8//CCL16//UFM1
GO:1902230	negative regulation of intrinsic apoptotic signaling pathway in response to DNA damage	Biological process	2	29	115	17653	10.5865	0.0152296	1	1.81731	0.0173913	MIF//CDKN2D
GO:0031145	anaphase-promoting complex-dependent catabolic process	Biological process	3	80	115	17653	5.75641	0.015387	1	1.81285	0.026087	PSMB8//PSMC6//UBE2E1
GO:0032602	chemokine production	Biological process	3	81	115	17653	5.68535	0.0159044	1	1.79848	0.026087	FFAR3//TSLP//MIF
GO:0043516	regulation of DNA damage response, signal transduction by p53 class mediator	Biological process	2	30	115	17653	10.2336	0.0162487	1	1.78918	0.0173913	EEF1E1//MIF
GO:0048873	homeostasis of number of cells within a tissue	Biological process	2	30	115	17653	10.2336	0.0162487	1	1.78918	0.0173913	GIGYF2//KRAS
GO:0044070	regulation of anion transport	Biological process	3	83	115	17653	5.54835	0.0169685	1	1.77036	0.026087	MIF//OSR1//AHCYL1
GO:0021522	spinal cord motor neuron differentiation	Biological process	2	31	115	17653	9.90351	0.0172963	1	1.76205	0.0173913	GIGYF2//LMO4
GO:0070229	negative regulation of lymphocyte apoptotic process	Biological process	2	31	115	17653	9.90351	0.0172963	1	1.76205	0.0173913	MIF//TSC22D3
GO:1902186	regulation of viral release from host cell	Biological process	2	31	115	17653	9.90351	0.0172963	1	1.76205	0.0173913	PC//VAPA
GO:0002369	T cell cytokine production	Biological process	2	34	115	17653	9.02967	0.020605	1	1.68603	0.0173913	MAP3K7//KDELR1
GO:0030815	negative regulation of cAMP metabolic process	Biological process	2	34	115	17653	9.02967	0.020605	1	1.68603	0.0173913	NPR3//MAPK7
GO:0045070	positive regulation of viral genome replication	Biological process	2	34	115	17653	9.02967	0.020605	1	1.68603	0.0173913	VAPA//VAPB
GO:0051453	regulation of intracellular pH	Biological process	3	91	115	17653	5.06058	0.0216157	1	1.66523	0.026087	TTPA//ATP6V1A//SLC9B1
GO:0019076	viral release from host cell	Biological process	2	35	115	17653	8.77168	0.0217621	1	1.6623	0.0173913	PC//VAPA
GO:0035890	exit from host	Biological process	2	35	115	17653	8.77168	0.0217621	1	1.6623	0.0173913	PC//VAPA
GO:0035891	exit from host cell	Biological process	2	35	115	17653	8.77168	0.0217621	1	1.6623	0.0173913	PC//VAPA
GO:0052126	movement in host environment	Biological process	2	35	115	17653	8.77168	0.0217621	1	1.6623	0.0173913	PC//VAPA
GO:0052192	movement in environment of other organism involved in symbiotic interaction	Biological process	2	35	115	17653	8.77168	0.0217621	1	1.6623	0.0173913	PC//VAPA
GO:0051341	regulation of oxidoreductase activity	Biological process	3	92	115	17653	5.00558	0.0222407	1	1.65285	0.026087	KRAS//NPR3//ABL2
GO:0042127	regulation of cell proliferation	Biological process	18	1668	115	17653	1.65652	0.0224047	1	1.64966	0.156522	VASH1//KRAS//MAB21L1//MAS1//TET1//TSLP//CDKN2D//IGFBP7//ASPH//EEF1E1//VAV3//MIF//NPR3//HLA-DPA1//FOSL2//IGFBP5//OSR1//ABL2
GO:0030800	negative regulation of cyclic nucleotide metabolic process	Biological process	2	36	115	17653	8.52802	0.0229455	1	1.6393	0.0173913	NPR3//MAPK7
GO:1902229	regulation of intrinsic apoptotic signaling pathway in response to DNA damage	Biological process	2	37	115	17653	8.29753	0.0241549	1	1.617	0.0173913	MIF//CDKN2D
GO:0030641	regulation of cellular pH	Biological process	3	95	115	17653	4.84751	0.0241746	1	1.61664	0.026087	TTPA//SLC9B1//ATP6V1A
GO:2001243	negative regulation of intrinsic apoptotic signaling pathway	Biological process	3	96	115	17653	4.79701	0.0248388	1	1.60487	0.026087	MIF//MAPK7//CDKN2D
GO:0071347	cellular response to interleukin-1	Biological process	4	170	115	17653	3.61187	0.0251572	1	1.59934	0.0347826	PSMB8//PSMC6//MAP3K7//CCL16
GO:0000096	sulfur amino acid metabolic process	Biological process	2	38	115	17653	8.07918	0.0253899	1	1.59534	0.0173913	MTAP//AHCYL1
GO:0019048	modulation by virus of host morphology or physiology	Biological process	2	38	115	17653	8.07918	0.0253899	1	1.59534	0.0173913	VAPA//VAPB
GO:1901988	negative regulation of cell cycle phase transition	Biological process	5	256	115	17653	2.99813	0.0261218	1	1.583	0.0434783	ZW10//PSMB8//PSMC6//GIGYF2//CDKN2D
GO:0048009	insulin-like growth factor receptor signaling pathway	Biological process	2	39	115	17653	7.87202	0.0266502	1	1.5743	0.0173913	IGFBP5//GIGYF2
GO:0010948	negative regulation of cell cycle process	Biological process	6	350	115	17653	2.6315	0.0270426	1	1.56795	0.0521739	ZW10//PSMB8//PSMC6//GIGYF2//MIF//CDKN2D
GO:0070498	interleukin-1-mediated signaling pathway	Biological process	3	100	115	17653	4.60513	0.0275938	1	1.55919	0.026087	PSMB8//PSMC6//MAP3K7
GO:0043902	positive regulation of multi-organism process	Biological process	4	175	115	17653	3.50867	0.0275966	1	1.55914	0.0347826	MIF//PC//VAPA//VAPB
GO:0002429	immune response-activating cell surface receptor signaling pathway	Biological process	7	450	115	17653	2.38785	0.0278752	1	1.55478	0.0608696	KRAS//PSMB8//PSMC6//MAP3K7//HLA-DPA1//ARPC3//VAV3
GO:0006885	regulation of pH	Biological process	3	102	115	17653	4.51483	0.02903	1	1.53715	0.026087	TTPA//SLC9B1//ATP6V1A
GO:0071887	leukocyte apoptotic process	Biological process	3	102	115	17653	4.51483	0.02903	1	1.53715	0.026087	MIF//KDELR1//TSC22D3
GO:0043412	macromolecule modification	Biological process	38	4389	115	17653	1.32904	0.029567	1	1.52919	0.330435	CDKN2D//KRAS//MAPK7//PSMB8//PSMC6//MAP3K7//UBE2E1//MAS1//CDK2AP1//UBE2E3//KLHL2//PPP4R2//ABL2//PAN3//METTL21A//PCMT1//ASPH//MOGS//TET1//TECTB//VAPB//GXYLT1//INO80D//OSR1//ZDHHC20//NDFIP2//MIF//TSLP//RIT2//UBXN2B//IGFBP5//IGFBP7//GOLM1//RAB2A//PRDM4//LRP8//CCL16//UFM1
GO:0048524	positive regulation of viral process	Biological process	3	103	115	17653	4.471	0.0297628	1	1.52633	0.026087	PC//VAPA//VAPB
GO:0006479	protein methylation	Biological process	4	180	115	17653	3.41121	0.0301729	1	1.52038	0.0347826	METTL21A//TET1//PRDM4//PCMT1
GO:0008213	protein alkylation	Biological process	4	180	115	17653	3.41121	0.0301729	1	1.52038	0.0347826	METTL21A//PCMT1//TET1//PRDM4
GO:0019985	translesion synthesis	Biological process	2	42	115	17653	7.30973	0.0305787	1	1.51458	0.0173913	POLI//POLH
GO:0030890	positive regulation of B cell proliferation	Biological process	2	42	115	17653	7.30973	0.0305787	1	1.51458	0.0173913	VAV3//MIF
GO:0080135	regulation of cellular response to stress	Biological process	9	672	115	17653	2.05586	0.0314743	1	1.50204	0.0782609	POLH//PPP4R2//MAP3K7//EEF1E1//MIF//MAPK7//CDKN2D//VASH1//KRAS
GO:0010470	regulation of gastrulation	Biological process	2	43	115	17653	7.13974	0.0319363	1	1.49572	0.0173913	MAPK7//OSR1
GO:1901224	positive regulation of NIK/NF-kappaB signaling	Biological process	2	43	115	17653	7.13974	0.0319363	1	1.49572	0.0173913	MAS1//MAP3K7
GO:0051817	modification of morphology or physiology of other organism involved in symbiotic interaction	Biological process	3	107	115	17653	4.30386	0.032791	1	1.48425	0.026087	VAPB//PC//VAPA
GO:0031349	positive regulation of defense response	Biological process	7	466	115	17653	2.30586	0.0327987	1	1.48414	0.0608696	KRAS//PSMB8//PSMC6//MAP3K7//FFAR3//CCL16//TSLP
GO:0006520	cellular amino acid metabolic process	Biological process	6	367	115	17653	2.50961	0.0330018	1	1.48146	0.0521739	IARS//EEF1E1//PSMB8//PSMC6//MTAP//AHCYL1
GO:0006790	sulfur compound metabolic process	Biological process	6	367	115	17653	2.50961	0.0330018	1	1.48146	0.0521739	EEF1E1//PC//MTAP//XYLT2//AHCYL1//FAR1
GO:0021517	ventral spinal cord development	Biological process	2	44	115	17653	6.97747	0.0333172	1	1.47733	0.0173913	LMO4//GIGYF2
GO:0080134	regulation of response to stress	Biological process	16	1500	115	17653	1.63738	0.0338602	1	1.47031	0.13913	KRAS//PSMB8//PSMC6//MAP3K7//FFAR3//POLH//PPP4R2//EEF1E1//MIF//MAS1//MAPK7//TNFAIP8L2//CCL16//TSLP//CDKN2D//VASH1
GO:0000041	transition metal ion transport	Biological process	3	110	115	17653	4.18648	0.0351638	1	1.4539	0.026087	SLC30A8//ATP6V1A//SLC39A11
GO:0019221	cytokine-mediated signaling pathway	Biological process	10	798	115	17653	1.92361	0.0354584	1	1.45028	0.0869565	TSLP//PSMB8//PSMC6//MIF//MTAP//HLA-DPA1//CCL16//MAP3K7//KRAS//LRP8
GO:0044003	modification by symbiont of host morphology or physiology	Biological process	2	46	115	17653	6.6741	0.0361479	1	1.44192	0.0173913	VAPB//VAPA
GO:0042327	positive regulation of phosphorylation	Biological process	12	1032	115	17653	1.78493	0.0364807	1	1.43794	0.104348	MAP3K7//KRAS//CDK2AP1//VAPB//MAS1//MIF//LMO4//TSLP//RIT2//VAV3//LRP8//CCL16
GO:0050851	antigen receptor-mediated signaling pathway	Biological process	5	282	115	17653	2.72171	0.0373091	1	1.42819	0.0434783	HLA-DPA1//PSMB8//PSMC6//MAP3K7//VAV3
GO:0035722	interleukin-12-mediated signaling pathway	Biological process	2	47	115	17653	6.5321	0.0375969	1	1.42485	0.0173913	MIF//MTAP
GO:0050999	regulation of nitric-oxide synthase activity	Biological process	2	47	115	17653	6.5321	0.0375969	1	1.42485	0.0173913	KRAS//NPR3
GO:0071349	cellular response to interleukin-12	Biological process	2	47	115	17653	6.5321	0.0375969	1	1.42485	0.0173913	MIF//MTAP
GO:0002768	immune response-regulating cell surface receptor signaling pathway	Biological process	7	482	115	17653	2.22932	0.0382753	1	1.41708	0.0608696	KRAS//PSMB8//PSMC6//MAP3K7//HLA-DPA1//VAV3//ARPC3
GO:0030004	cellular monovalent inorganic cation homeostasis	Biological process	3	114	115	17653	4.03959	0.0384621	1	1.41497	0.026087	TTPA//SLC9B1//ATP6V1A
GO:0033674	positive regulation of kinase activity	Biological process	8	590	115	17653	2.08141	0.0390325	1	1.40857	0.0695652	MAP3K7//VAPB//MAS1//KRAS//MIF//VAV3//LRP8//LMO4
GO:0051452	intracellular pH reduction	Biological process	2	48	115	17653	6.39601	0.0390679	1	1.40818	0.0173913	ATP6V1A//TTPA
GO:0070231	T cell apoptotic process	Biological process	2	48	115	17653	6.39601	0.0390679	1	1.40818	0.0173913	TSC22D3//KDELR1
GO:0002700	regulation of production of molecular mediator of immune response	Biological process	3	115	115	17653	4.00446	0.0393106	1	1.40549	0.026087	FFAR3//MAP3K7//MIF
GO:0031347	regulation of defense response	Biological process	10	813	115	17653	1.88812	0.0394625	1	1.40382	0.0869565	KRAS//PSMB8//PSMC6//MAP3K7//FFAR3//MAS1//MAPK7//TNFAIP8L2//CCL16//TSLP
GO:0050715	positive regulation of cytokine secretion	Biological process	3	116	115	17653	3.96994	0.0401685	1	1.39611	0.026087	TSLP//CLEC9A//MIF
GO:0006418	tRNA aminoacylation for protein translation	Biological process	2	49	115	17653	6.26548	0.0405606	1	1.3919	0.0173913	IARS//EEF1E1
GO:0045851	pH reduction	Biological process	2	49	115	17653	6.26548	0.0405606	1	1.3919	0.0173913	TTPA//ATP6V1A
GO:0070671	response to interleukin-12	Biological process	2	49	115	17653	6.26548	0.0405606	1	1.3919	0.0173913	MIF//MTAP
GO:2000107	negative regulation of leukocyte apoptotic process	Biological process	2	49	115	17653	6.26548	0.0405606	1	1.3919	0.0173913	MIF//TSC22D3
GO:0007188	adenylate cyclase-modulating G-protein coupled receptor signaling pathway	Biological process	4	199	115	17653	3.08551	0.0412273	1	1.38482	0.0347826	RIT2//FFAR3//NPR3//GNA14
GO:0050852	T cell receptor signaling pathway	Biological process	4	200	115	17653	3.07009	0.0418649	1	1.37815	0.0347826	HLA-DPA1//PSMB8//PSMC6//MAP3K7
GO:0032890	regulation of organic acid transport	Biological process	2	50	115	17653	6.14017	0.0420746	1	1.37598	0.0173913	MIF//OSR1
GO:0043618	regulation of transcription from RNA polymerase II promoter in response to stress	Biological process	3	119	115	17653	3.86986	0.0427992	1	1.36856	0.026087	MAPK7//PSMB8//PSMC6
GO:0050871	positive regulation of B cell activation	Biological process	3	119	115	17653	3.86986	0.0427992	1	1.36856	0.026087	VAV3//MIF//ATP11C
GO:0021515	cell differentiation in spinal cord	Biological process	2	51	115	17653	6.01978	0.0436096	1	1.36042	0.0173913	LMO4//GIGYF2
GO:0070936	protein K48-linked ubiquitination	Biological process	2	51	115	17653	6.01978	0.0436096	1	1.36042	0.0173913	UBE2E3//UBE2E1
GO:0055085	transmembrane transport	Biological process	16	1550	115	17653	1.58456	0.0436675	1	1.35984	0.13913	ATP6V1A//AHCYL1//SLC9B1//TSC22D3//ATP11C//GRIA3//ASPH//SLC30A8//SLC39A11//STAC//OSR1//SLC25A15//FFAR3//PSMB8//PSMC6//SLC16A2
GO:0043039	tRNA aminoacylation	Biological process	2	52	115	17653	5.90401	0.0451652	1	1.3452	0.0173913	IARS//EEF1E1
GO:0007568	aging	Biological process	5	298	115	17653	2.57558	0.0454615	1	1.34236	0.0434783	MIF//VASH1//KRAS//EEF1E1//IGFBP5
GO:0006301	postreplication repair	Biological process	2	53	115	17653	5.79262	0.0467411	1	1.3303	0.0173913	POLI//POLH
GO:0043038	amino acid activation	Biological process	2	53	115	17653	5.79262	0.0467411	1	1.3303	0.0173913	IARS//EEF1E1
GO:0048146	positive regulation of fibroblast proliferation	Biological process	2	53	115	17653	5.79262	0.0467411	1	1.3303	0.0173913	FOSL2//MIF
GO:0050729	positive regulation of inflammatory response	Biological process	3	124	115	17653	3.71381	0.047371	1	1.32449	0.026087	FFAR3//CCL16//TSLP
GO:0043620	regulation of DNA-templated transcription in response to stress	Biological process	3	125	115	17653	3.6841	0.0483132	1	1.31593	0.026087	MAPK7//PSMB8//PSMC6
GO:0008219	cell death	Biological process	21	2216	115	17653	1.45469	0.0486763	1	1.31268	0.182609	MIF//SMNDC1//FAM32A//CDKN2D//OSR1//UFM1//TSLP//ABL2//TNFAIP8L2//ANP32E//VAV3//EEF1E1//MAP3K7//KRAS//TTPA//KDELR1//TSC22D3//ITM2B//MAPK7//FOSL2//VAPA
GO:0048662	negative regulation of smooth muscle cell proliferation	Biological process	2	55	115	17653	5.58198	0.0499526	1	1.30144	0.0173913	IGFBP5//NPR3
GO:0070228	regulation of lymphocyte apoptotic process	Biological process	2	55	115	17653	5.58198	0.0499526	1	1.30144	0.0173913	MIF//TSC22D3
