# Supplementary material for: Altered microRNA Transcriptome in Cultured Human Liver Cells upon Infection with Ebola Virus
Source: Int J Mol Sci. 2021 Apr 6;22(7):3792. doi: 10.3390/ijms22073792 (PMC8038836; doi:10.3390/ijms22073792)
Supplement: Supplementary file 1 [file ijms-22-03792-s001.zip › Supplementary_File/C_ GO_Analysis_Results/16-30nt_go_Makona-24h-Huh7_vs_Control-24h-Huh7_down.mature_mirna_targets/BP_result.txt]

GO.ID	Term	Ontology	Count	Pop.Hits	List.Total	Pop.Total	Fold.Enrichment	Pvalue	FDR	Enrichment.Score	Gene.Ratio	GENES
GO:0090342	regulation of cell aging	Biological process	4	53	115	17653	11.5852337981952	0.000391266658989643	1	3.40752715806338	0.0347826086956522	MIF//VASH1//KRAS//EEF1E1//
GO:0002720	positive regulation of cytokine production involved in immune response	Biological process	3	36	115	17653	12.7920289855072	0.0016441132066601	1	2.78406828209091	0.0260869565217391	MAP3K7//MIF//FFAR3//
GO:0002367	cytokine production involved in immune response	Biological process	4	85	115	17653	7.22373401534527	0.00230635106952961	1	2.63707458431162	0.0347826086956522	KDELR1//FFAR3//MAP3K7//MIF//
GO:0038166	angiotensin-activated signaling pathway	Biological process	2	12	115	17653	25.5840579710145	0.00266072852010825	1	2.57499943519444	0.0173913043478261	AHCYL1//MAS1//
GO:0006662	glycerol ether metabolic process	Biological process	2	13	115	17653	23.6160535117057	0.00313114338179917	1	2.50429704464804	0.0173913043478261	FAR1//TXNDC8//
GO:0044794	positive regulation by host of viral process	Biological process	2	13	115	17653	23.6160535117057	0.00313114338179917	1	2.50429704464804	0.0173913043478261	PC//VAPA//
GO:2000772	regulation of cellular senescence	Biological process	3	45	115	17653	10.2336231884058	0.00313158129450028	1	2.50423630971882	0.0260869565217391	KRAS//EEF1E1//VASH1//
GO:0051353	positive regulation of oxidoreductase activity	Biological process	3	47	115	17653	9.79814986123959	0.00354490308366069	1	2.45039563376913	0.0260869565217391	KRAS//NPR3//ABL2//
GO:0001946	lymphangiogenesis	Biological process	2	15	115	17653	20.4672463768116	0.0041793032627315	1	2.37889611400778	0.0173913043478261	VASH1//PROX2//
GO:1902188	positive regulation of viral release from host cell	Biological process	2	15	115	17653	20.4672463768116	0.0041793032627315	1	2.37889611400778	0.0173913043478261	PC//VAPA//
GO:0032526	response to retinoic acid	Biological process	4	104	115	17653	5.90401337792642	0.00476613753646075	1	2.32183342937015	0.0347826086956522	OSR1//ABL2//CDKN2D//IGFBP7//
GO:2000774	positive regulation of cellular senescence	Biological process	2	17	115	17653	18.0593350383632	0.00536739371191964	1	2.27023654694459	0.0173913043478261	KRAS//EEF1E1//
GO:0038093	Fc receptor signaling pathway	Biological process	6	246	115	17653	3.7440084835631	0.00548525484863753	1	2.26080319000616	0.0521739130434783	VAV3//KRAS//PSMB8//PSMC6//MAP3K7//ARPC3//
GO:0032722	positive regulation of chemokine production	Biological process	3	55	115	17653	8.37296442687747	0.00552353623595287	1	2.25778279255207	0.0260869565217391	TSLP//MIF//FFAR3//
GO:0007569	cell aging	Biological process	4	111	115	17653	5.53168820994908	0.00599635965559669	1	2.22211232649809	0.0347826086956522	MIF//VASH1//KRAS//EEF1E1//
GO:0007250	activation of NF-kappaB-inducing kinase activity	Biological process	2	18	115	17653	17.056038647343	0.00601273901112247	1	2.22092764672647	0.0173913043478261	MAS1//MAP3K7//
GO:0018904	ether metabolic process	Biological process	2	18	115	17653	17.056038647343	0.00601273901112247	1	2.22092764672647	0.0173913043478261	TXNDC8//FAR1//
GO:0036303	lymph vessel morphogenesis	Biological process	2	18	115	17653	17.056038647343	0.00601273901112247	1	2.22092764672647	0.0173913043478261	PROX2//VASH1//
GO:1903902	positive regulation of viral life cycle	Biological process	3	57	115	17653	8.079176201373	0.00610279440460175	1	2.21447126062688	0.0260869565217391	PC//VAPA//VAPB//
GO:0038095	Fc-epsilon receptor signaling pathway	Biological process	5	179	115	17653	4.28783094486276	0.00634282160839712	1	2.19771750294563	0.0434782608695652	VAV3//KRAS//PSMB8//PSMC6//MAP3K7//
GO:0090343	positive regulation of cell aging	Biological process	2	19	115	17653	16.158352402746	0.00669166736545584	1	2.17446565541697	0.0173913043478261	KRAS//EEF1E1//
GO:0006555	methionine metabolic process	Biological process	2	20	115	17653	15.3504347826087	0.00740372163633793	1	2.13054991813024	0.0173913043478261	MTAP//AHCYL1//
GO:0051000	positive regulation of nitric-oxide synthase activity	Biological process	2	20	115	17653	15.3504347826087	0.00740372163633793	1	2.13054991813024	0.0173913043478261	KRAS//NPR3//
GO:2001020	regulation of response to DNA damage stimulus	Biological process	5	186	115	17653	4.12646096306685	0.00743038506465157	1	2.12898867922461	0.0434782608695652	POLH//PPP4R2//EEF1E1//MIF//CDKN2D//
GO:0033554	cellular response to stress	Biological process	22	1962	115	17653	1.7212516066126	0.00757980806963829	1	2.12034179111627	0.191304347826087	CDKN2D//POLH//POLI//INO80D//VAV3//VAPB//OSR1//MAP3K7//PPP4R2//MIF//PSMC6//GIGYF2//SRXN1//TXNDC8//STAC//UFM1//TMX1//MAPK7//EEF1E1//PSMB8//VASH1//KRAS//
GO:0043687	post-translational protein modification	Biological process	8	442	115	17653	2.77835923667126	0.00834472347921287	1	2.07858805005025	0.0695652173913043	TECTB//KLHL2//IGFBP5//IGFBP7//GOLM1//PSMB8//PSMC6//RAB2A//
GO:0070555	response to interleukin-1	Biological process	5	192	115	17653	3.99750905797101	0.00846099489768142	1	2.07257856684646	0.0434782608695652	PSMB8//PSMC6//MAP3K7//CCL16//SLC30A8//
GO:0002223	stimulatory C-type lectin receptor signaling pathway	Biological process	4	123	115	17653	4.99201131141746	0.0085663807223169	1	2.06720262782329	0.0347826086956522	KRAS//PSMB8//PSMC6//MAP3K7//
GO:0002718	regulation of cytokine production involved in immune response	Biological process	3	66	115	17653	6.97747035573123	0.00914962168269055	1	2.03859686271132	0.0260869565217391	FFAR3//MAP3K7//MIF//
GO:0002220	innate immune response activating cell surface receptor signaling pathway	Biological process	4	126	115	17653	4.87315389924086	0.00930558975632695	1	2.03125609756792	0.0347826086956522	KRAS//PSMB8//PSMC6//MAP3K7//
GO:0038061	NIK/NF-kappaB signaling	Biological process	4	126	115	17653	4.87315389924086	0.00930558975632695	1	2.03125609756792	0.0347826086956522	MAS1//MAP3K7//PSMB8//PSMC6//
GO:0071577	zinc ion transmembrane transport	Biological process	2	23	115	17653	13.3482041587902	0.00973413494193359	1	2.01170263753252	0.0173913043478261	SLC30A8//SLC39A11//
GO:1904385	cellular response to angiotensin	Biological process	2	23	115	17653	13.3482041587902	0.00973413494193359	1	2.01170263753252	0.0173913043478261	AHCYL1//MAS1//
GO:0001945	lymph vessel development	Biological process	2	24	115	17653	12.7920289855072	0.0105742097371406	1	1.97575207970928	0.0173913043478261	PROX2//VASH1//
GO:0070227	lymphocyte apoptotic process	Biological process	3	70	115	17653	6.57875776397515	0.0107420732767137	1	1.96891188942432	0.0260869565217391	MIF//KDELR1//TSC22D3//
GO:0006888	ER to Golgi vesicle-mediated transport	Biological process	5	205	115	17653	3.7440084835631	0.011026117790398	1	1.95757737232776	0.0434782608695652	VAPB//VAPA//KDELR1//TRAPPC8//ZW10//
GO:0090398	cellular senescence	Biological process	3	71	115	17653	6.48609920391917	0.0111636356579107	1	1.95219434580764	0.0260869565217391	VASH1//KRAS//EEF1E1//
GO:0006829	zinc ion transport	Biological process	2	26	115	17653	11.8080267558528	0.0123466465137428	1	1.90845098559023	0.0173913043478261	SLC30A8//SLC39A11//
GO:0044788	modulation by host of viral process	Biological process	2	26	115	17653	11.8080267558528	0.0123466465137428	1	1.90845098559023	0.0173913043478261	PC//VAPA//
GO:1990776	response to angiotensin	Biological process	2	26	115	17653	11.8080267558528	0.0123466465137428	1	1.90845098559023	0.0173913043478261	AHCYL1//MAS1//
GO:0002702	positive regulation of production of molecular mediator of immune response	Biological process	3	74	115	17653	6.22314923619271	0.0124851949550797	1	1.90360467179447	0.0260869565217391	FFAR3//MAP3K7//MIF//
GO:0032642	regulation of chemokine production	Biological process	3	74	115	17653	6.22314923619271	0.0124851949550797	1	1.90360467179447	0.0260869565217391	FFAR3//TSLP//MIF//
GO:0000731	DNA synthesis involved in DNA repair	Biological process	3	75	115	17653	6.14017391304348	0.0129447810335891	1	1.88790529144064	0.0260869565217391	POLI//POLH//CDKN2D//
GO:0007030	Golgi organization	Biological process	4	139	115	17653	4.41739130434783	0.0129859978744651	1	1.88652467254814	0.0347826086956522	UBXN2B//TRAPPC8//RAB2A//ZW10//
GO:0032770	positive regulation of monooxygenase activity	Biological process	2	27	115	17653	11.370692431562	0.0132781506037863	1	1.87686240979496	0.0173913043478261	KRAS//NPR3//
GO:0006464	cellular protein modification process	Biological process	38	4192	115	17653	1.39149933620976	0.0147199738394812	1	1.83209296183134	0.330434782608696	CDKN2D//KRAS//MAPK7//PSMB8//PSMC6//MAP3K7//UBE2E1//MAS1//CDK2AP1//UBE2E3//KLHL2//PAN3//PPP4R2//METTL21A//PCMT1//ASPH//MOGS//TET1//TECTB//VAPB//GXYLT1//INO80D//OSR1//ABL2//ZDHHC20//NDFIP2//MIF//TSLP//RIT2//UBXN2B//IGFBP5//IGFBP7//GOLM1//RAB2A//PRDM4//LRP8//CCL16//UFM1//
GO:0036211	protein modification process	Biological process	38	4192	115	17653	1.39149933620976	0.0147199738394812	1	1.83209296183134	0.330434782608696	CDKN2D//KRAS//MAPK7//PSMB8//PSMC6//MAP3K7//UBE2E1//MAS1//CDK2AP1//UBE2E3//KLHL2//PPP4R2//ABL2//PAN3//METTL21A//PCMT1//ASPH//MOGS//TET1//TECTB//VAPB//GXYLT1//INO80D//OSR1//ZDHHC20//NDFIP2//MIF//TSLP//RIT2//UBXN2B//IGFBP5//IGFBP7//GOLM1//RAB2A//PRDM4//LRP8//CCL16//UFM1//
GO:1902230	negative regulation of intrinsic apoptotic signaling pathway in response to DNA damage	Biological process	2	29	115	17653	10.5865067466267	0.0152296168860232	1	1.81731102157393	0.0173913043478261	MIF//CDKN2D//
GO:0031145	anaphase-promoting complex-dependent catabolic process	Biological process	3	80	115	17653	5.75641304347826	0.0153869683109759	1	1.81284694063081	0.0260869565217391	PSMB8//PSMC6//UBE2E1//
GO:0032602	chemokine production	Biological process	3	81	115	17653	5.685346215781	0.0159044213720567	1	1.79848212658768	0.0260869565217391	FFAR3//TSLP//MIF//
GO:0043516	regulation of DNA damage response, signal transduction by p53 class mediator	Biological process	2	30	115	17653	10.2336231884058	0.0162487461789468	1	1.78918014536653	0.0173913043478261	EEF1E1//MIF//
GO:0048873	homeostasis of number of cells within a tissue	Biological process	2	30	115	17653	10.2336231884058	0.0162487461789468	1	1.78918014536653	0.0173913043478261	GIGYF2//KRAS//
GO:0044070	regulation of anion transport	Biological process	3	83	115	17653	5.54834992142483	0.0169684994115682	1	1.77035656228402	0.0260869565217391	MIF//OSR1//AHCYL1//
GO:0021522	spinal cord motor neuron differentiation	Biological process	2	31	115	17653	9.90350631136045	0.0172962577920478	1	1.76204785040109	0.0173913043478261	GIGYF2//LMO4//
GO:0070229	negative regulation of lymphocyte apoptotic process	Biological process	2	31	115	17653	9.90350631136045	0.0172962577920478	1	1.76204785040109	0.0173913043478261	MIF//TSC22D3//
GO:1902186	regulation of viral release from host cell	Biological process	2	31	115	17653	9.90350631136045	0.0172962577920478	1	1.76204785040109	0.0173913043478261	PC//VAPA//
GO:0002369	T cell cytokine production	Biological process	2	34	115	17653	9.02966751918159	0.0206050438151642	1	1.686026457642	0.0173913043478261	MAP3K7//KDELR1//
GO:0030815	negative regulation of cAMP metabolic process	Biological process	2	34	115	17653	9.02966751918159	0.0206050438151642	1	1.686026457642	0.0173913043478261	NPR3//MAPK7//
GO:0045070	positive regulation of viral genome replication	Biological process	2	34	115	17653	9.02966751918159	0.0206050438151642	1	1.686026457642	0.0173913043478261	VAPA//VAPB//
GO:0051453	regulation of intracellular pH	Biological process	3	91	115	17653	5.0605828953655	0.0216156680083183	1	1.6652313385322	0.0260869565217391	TTPA//ATP6V1A//SLC9B1//
GO:0019076	viral release from host cell	Biological process	2	35	115	17653	8.77167701863354	0.0217620618740782	1	1.66229995924443	0.0173913043478261	PC//VAPA//
GO:0035890	exit from host	Biological process	2	35	115	17653	8.77167701863354	0.0217620618740782	1	1.66229995924443	0.0173913043478261	PC//VAPA//
GO:0035891	exit from host cell	Biological process	2	35	115	17653	8.77167701863354	0.0217620618740782	1	1.66229995924443	0.0173913043478261	PC//VAPA//
GO:0052126	movement in host environment	Biological process	2	35	115	17653	8.77167701863354	0.0217620618740782	1	1.66229995924443	0.0173913043478261	PC//VAPA//
GO:0052192	movement in environment of other organism involved in symbiotic interaction	Biological process	2	35	115	17653	8.77167701863354	0.0217620618740782	1	1.66229995924443	0.0173913043478261	PC//VAPA//
GO:0051341	regulation of oxidoreductase activity	Biological process	3	92	115	17653	5.00557655954631	0.0222406716578658	1	1.65285210140202	0.0260869565217391	KRAS//NPR3//ABL2//
GO:0042127	regulation of cell proliferation	Biological process	18	1668	115	17653	1.65652173913043	0.0224047435689285	1	1.64966002239306	0.156521739130435	VASH1//KRAS//MAB21L1//MAS1//TET1//TSLP//CDKN2D//IGFBP7//ASPH//EEF1E1//VAV3//MIF//NPR3//HLA-DPA1//FOSL2//IGFBP5//OSR1//ABL2//
GO:0030800	negative regulation of cyclic nucleotide metabolic process	Biological process	2	36	115	17653	8.5280193236715	0.0229454706192204	1	1.63930303035396	0.0173913043478261	NPR3//MAPK7//
GO:1902229	regulation of intrinsic apoptotic signaling pathway in response to DNA damage	Biological process	2	37	115	17653	8.29753231492362	0.0241548834757939	1	1.61699505322784	0.0173913043478261	MIF//CDKN2D//
GO:0030641	regulation of cellular pH	Biological process	3	95	115	17653	4.8475057208238	0.0241745661615397	1	1.61664131105427	0.0260869565217391	TTPA//SLC9B1//ATP6V1A//
GO:2001243	negative regulation of intrinsic apoptotic signaling pathway	Biological process	3	96	115	17653	4.79701086956522	0.0248388204346214	1	1.60486903212261	0.0260869565217391	MIF//MAPK7//CDKN2D//
GO:0071347	cellular response to interleukin-1	Biological process	4	170	115	17653	3.61186700767263	0.0251571971568438	1	1.59933774665774	0.0347826086956522	PSMB8//PSMC6//MAP3K7//CCL16//
GO:0000096	sulfur amino acid metabolic process	Biological process	2	38	115	17653	8.079176201373	0.0253899177083388	1	1.59533870672267	0.0173913043478261	MTAP//AHCYL1//
GO:0019048	modulation by virus of host morphology or physiology	Biological process	2	38	115	17653	8.079176201373	0.0253899177083388	1	1.59533870672267	0.0173913043478261	VAPA//VAPB//
GO:1901988	negative regulation of cell cycle phase transition	Biological process	5	256	115	17653	2.99813179347826	0.0261218239525076	1	1.58299650179002	0.0434782608695652	ZW10//PSMB8//PSMC6//GIGYF2//CDKN2D//
GO:0048009	insulin-like growth factor receptor signaling pathway	Biological process	2	39	115	17653	7.87201783723523	0.0266501943878334	1	1.57429961886047	0.0173913043478261	IGFBP5//GIGYF2//
GO:0010948	negative regulation of cell cycle process	Biological process	6	350	115	17653	2.63150310559006	0.027042609887338	1	1.56795139686604	0.0521739130434783	ZW10//PSMB8//PSMC6//GIGYF2//MIF//CDKN2D//
GO:0070498	interleukin-1-mediated signaling pathway	Biological process	3	100	115	17653	4.60513043478261	0.0275938309412873	1	1.5591880008197	0.0260869565217391	PSMB8//PSMC6//MAP3K7//
GO:0043902	positive regulation of multi-organism process	Biological process	4	175	115	17653	3.50867080745342	0.0275965969315018	1	1.55914446956493	0.0347826086956522	MIF//PC//VAPA//VAPB//
GO:0002429	immune response-activating cell surface receptor signaling pathway	Biological process	7	450	115	17653	2.38784541062802	0.0278751790058857	1	1.55478233502831	0.0608695652173913	KRAS//PSMB8//PSMC6//MAP3K7//HLA-DPA1//ARPC3//VAV3//
GO:0006885	regulation of pH	Biological process	3	102	115	17653	4.51483375959079	0.0290300242118915	1	1.53715260195384	0.0260869565217391	TTPA//SLC9B1//ATP6V1A//
GO:0071887	leukocyte apoptotic process	Biological process	3	102	115	17653	4.51483375959079	0.0290300242118915	1	1.53715260195384	0.0260869565217391	MIF//KDELR1//TSC22D3//
GO:0043412	macromolecule modification	Biological process	38	4389	115	17653	1.32904197252023	0.0295669953186444	1	1.52919280746019	0.330434782608696	CDKN2D//KRAS//MAPK7//PSMB8//PSMC6//MAP3K7//UBE2E1//MAS1//CDK2AP1//UBE2E3//KLHL2//PPP4R2//ABL2//PAN3//METTL21A//PCMT1//ASPH//MOGS//TET1//TECTB//VAPB//GXYLT1//INO80D//OSR1//ZDHHC20//NDFIP2//MIF//TSLP//RIT2//UBXN2B//IGFBP5//IGFBP7//GOLM1//RAB2A//PRDM4//LRP8//CCL16//UFM1//
GO:0048524	positive regulation of viral process	Biological process	3	103	115	17653	4.47100042211904	0.0297627572270047	1	1.52632683814612	0.0260869565217391	PC//VAPA//VAPB//
GO:0006479	protein methylation	Biological process	4	180	115	17653	3.4112077294686	0.03017289779501	1	1.52038297832525	0.0347826086956522	METTL21A//TET1//PRDM4//PCMT1//
GO:0008213	protein alkylation	Biological process	4	180	115	17653	3.4112077294686	0.03017289779501	1	1.52038297832525	0.0347826086956522	METTL21A//PCMT1//TET1//PRDM4//
GO:0019985	translesion synthesis	Biological process	2	42	115	17653	7.30973084886128	0.0305787462307475	1	1.51458032520985	0.0173913043478261	POLI//POLH//
GO:0030890	positive regulation of B cell proliferation	Biological process	2	42	115	17653	7.30973084886128	0.0305787462307475	1	1.51458032520985	0.0173913043478261	VAV3//MIF//
GO:0080135	regulation of cellular response to stress	Biological process	9	672	115	17653	2.05586180124224	0.0314743125205072	1	1.50204374721886	0.0782608695652174	POLH//PPP4R2//MAP3K7//EEF1E1//MIF//MAPK7//CDKN2D//VASH1//KRAS//
GO:0010470	regulation of gastrulation	Biological process	2	43	115	17653	7.13973710819009	0.0319362783996114	1	1.49571569448065	0.0173913043478261	MAPK7//OSR1//
GO:1901224	positive regulation of NIK/NF-kappaB signaling	Biological process	2	43	115	17653	7.13973710819009	0.0319362783996114	1	1.49571569448065	0.0173913043478261	MAS1//MAP3K7//
GO:0051817	modification of morphology or physiology of other organism involved in symbiotic interaction	Biological process	3	107	115	17653	4.303860219423	0.0327909519970323	1	1.48424597457625	0.0260869565217391	VAPB//PC//VAPA//
GO:0031349	positive regulation of defense response	Biological process	7	466	115	17653	2.3058593021086	0.0327986750865507	1	1.48414369940483	0.0608695652173913	KRAS//PSMB8//PSMC6//MAP3K7//FFAR3//CCL16//TSLP//
GO:0006520	cellular amino acid metabolic process	Biological process	6	367	115	17653	2.50960786636654	0.0330017764012675	1	1.48146268253107	0.0521739130434783	IARS//EEF1E1//PSMB8//PSMC6//MTAP//AHCYL1//
GO:0006790	sulfur compound metabolic process	Biological process	6	367	115	17653	2.50960786636654	0.0330017764012675	1	1.48146268253107	0.0521739130434783	EEF1E1//PC//MTAP//XYLT2//AHCYL1//FAR1//
GO:0021517	ventral spinal cord development	Biological process	2	44	115	17653	6.97747035573123	0.0333172143334968	1	1.47733131729422	0.0173913043478261	LMO4//GIGYF2//
GO:0080134	regulation of response to stress	Biological process	16	1500	115	17653	1.63737971014493	0.0338601822823585	1	1.47031070824689	0.139130434782609	KRAS//PSMB8//PSMC6//MAP3K7//FFAR3//POLH//PPP4R2//EEF1E1//MIF//MAS1//MAPK7//TNFAIP8L2//CCL16//TSLP//CDKN2D//VASH1//
GO:0000041	transition metal ion transport	Biological process	3	110	115	17653	4.18648221343873	0.0351637697037157	1	1.45390457291102	0.0260869565217391	SLC30A8//ATP6V1A//SLC39A11//
GO:0019221	cytokine-mediated signaling pathway	Biological process	10	798	115	17653	1.92361338127929	0.0354583926358641	1	1.45028095528887	0.0869565217391304	TSLP//PSMB8//PSMC6//MIF//MTAP//HLA-DPA1//CCL16//MAP3K7//KRAS//LRP8//
GO:0044003	modification by symbiont of host morphology or physiology	Biological process	2	46	115	17653	6.67410207939508	0.0361478740122011	1	1.44191724005467	0.0173913043478261	VAPB//VAPA//
GO:0042327	positive regulation of phosphorylation	Biological process	12	1032	115	17653	1.78493427704752	0.0364806717857321	1	1.43793717280661	0.104347826086957	MAP3K7//KRAS//CDK2AP1//VAPB//MAS1//MIF//LMO4//TSLP//RIT2//VAV3//LRP8//CCL16//
GO:0050851	antigen receptor-mediated signaling pathway	Biological process	5	282	115	17653	2.72170829478878	0.0373090867577703	1	1.42818538137769	0.0434782608695652	HLA-DPA1//PSMB8//PSMC6//MAP3K7//VAV3//
GO:0035722	interleukin-12-mediated signaling pathway	Biological process	2	47	115	17653	6.53209990749306	0.0375968949423585	1	1.42484802116499	0.0173913043478261	MIF//MTAP//
GO:0050999	regulation of nitric-oxide synthase activity	Biological process	2	47	115	17653	6.53209990749306	0.0375968949423585	1	1.42484802116499	0.0173913043478261	KRAS//NPR3//
GO:0071349	cellular response to interleukin-12	Biological process	2	47	115	17653	6.53209990749306	0.0375968949423585	1	1.42484802116499	0.0173913043478261	MIF//MTAP//
GO:0002768	immune response-regulating cell surface receptor signaling pathway	Biological process	7	482	115	17653	2.2293162547357	0.0382752711446702	1	1.41708172404663	0.0608695652173913	KRAS//PSMB8//PSMC6//MAP3K7//HLA-DPA1//VAV3//ARPC3//
GO:0030004	cellular monovalent inorganic cation homeostasis	Biological process	3	114	115	17653	4.0395881006865	0.0384620922599398	1	1.4149670947145	0.0260869565217391	TTPA//SLC9B1//ATP6V1A//
GO:0033674	positive regulation of kinase activity	Biological process	8	590	115	17653	2.08141488577745	0.0390325044085392	1	1.40857358256668	0.0695652173913043	MAP3K7//VAPB//MAS1//KRAS//MIF//VAV3//LRP8//LMO4//
GO:0051452	intracellular pH reduction	Biological process	2	48	115	17653	6.39601449275362	0.0390679139467103	1	1.40817977755483	0.0173913043478261	ATP6V1A//TTPA//
GO:0070231	T cell apoptotic process	Biological process	2	48	115	17653	6.39601449275362	0.0390679139467103	1	1.40817977755483	0.0173913043478261	TSC22D3//KDELR1//
GO:0002700	regulation of production of molecular mediator of immune response	Biological process	3	115	115	17653	4.00446124763705	0.039310552792512	1	1.4054908490049	0.0260869565217391	FFAR3//MAP3K7//MIF//
GO:0031347	regulation of defense response	Biological process	10	813	115	17653	1.88812235948446	0.0394625252593028	1	1.403815127115	0.0869565217391304	KRAS//PSMB8//PSMC6//MAP3K7//FFAR3//MAS1//MAPK7//TNFAIP8L2//CCL16//TSLP//
GO:0050715	positive regulation of cytokine secretion	Biological process	3	116	115	17653	3.96994002998501	0.0401685160433188	1	1.39611421223403	0.0260869565217391	TSLP//CLEC9A//MIF//
GO:0006418	tRNA aminoacylation for protein translation	Biological process	2	49	115	17653	6.26548358473824	0.0405605884073722	1	1.39189575337341	0.0173913043478261	IARS//EEF1E1//
GO:0045851	pH reduction	Biological process	2	49	115	17653	6.26548358473824	0.0405605884073722	1	1.39189575337341	0.0173913043478261	TTPA//ATP6V1A//
GO:0070671	response to interleukin-12	Biological process	2	49	115	17653	6.26548358473824	0.0405605884073722	1	1.39189575337341	0.0173913043478261	MIF//MTAP//
GO:2000107	negative regulation of leukocyte apoptotic process	Biological process	2	49	115	17653	6.26548358473824	0.0405605884073722	1	1.39189575337341	0.0173913043478261	MIF//TSC22D3//
GO:0007188	adenylate cyclase-modulating G-protein coupled receptor signaling pathway	Biological process	4	199	115	17653	3.08551452916758	0.0412272575569196	1	1.38481555356899	0.0347826086956522	RIT2//FFAR3//NPR3//GNA14//
GO:0050852	T cell receptor signaling pathway	Biological process	4	200	115	17653	3.07008695652174	0.0418648749262258	1	1.37815020193404	0.0347826086956522	HLA-DPA1//PSMB8//PSMC6//MAP3K7//
GO:0032890	regulation of organic acid transport	Biological process	2	50	115	17653	6.14017391304348	0.042074579167735	1	1.37598021916781	0.0173913043478261	MIF//OSR1//
GO:0043618	regulation of transcription from RNA polymerase II promoter in response to stress	Biological process	3	119	115	17653	3.86985750822068	0.0427991552290828	1	1.3685648030188	0.0260869565217391	MAPK7//PSMB8//PSMC6//
GO:0050871	positive regulation of B cell activation	Biological process	3	119	115	17653	3.86985750822068	0.0427991552290828	1	1.3685648030188	0.0260869565217391	VAV3//MIF//ATP11C//
GO:0021515	cell differentiation in spinal cord	Biological process	2	51	115	17653	6.01977834612106	0.0436095505025577	1	1.36041838971421	0.0173913043478261	LMO4//GIGYF2//
GO:0070936	protein K48-linked ubiquitination	Biological process	2	51	115	17653	6.01977834612106	0.0436095505025577	1	1.36041838971421	0.0173913043478261	UBE2E3//UBE2E1//
GO:0055085	transmembrane transport	Biological process	16	1550	115	17653	1.58456100981767	0.0436675064808768	1	1.35984160662489	0.139130434782609	ATP6V1A//AHCYL1//SLC9B1//TSC22D3//ATP11C//GRIA3//ASPH//SLC30A8//SLC39A11//STAC//OSR1//SLC25A15//FFAR3//PSMB8//PSMC6//SLC16A2//
GO:0043039	tRNA aminoacylation	Biological process	2	52	115	17653	5.90401337792642	0.0451651700882984	1	1.34519634991135	0.0173913043478261	IARS//EEF1E1//
GO:0007568	aging	Biological process	5	298	115	17653	2.57557630580683	0.0454615110521254	1	1.34235613326803	0.0434782608695652	MIF//VASH1//KRAS//EEF1E1//IGFBP5//
GO:0006301	postreplication repair	Biological process	2	53	115	17653	5.79261689909762	0.0467411089736808	1	1.33030098780522	0.0173913043478261	POLI//POLH//
GO:0043038	amino acid activation	Biological process	2	53	115	17653	5.79261689909762	0.0467411089736808	1	1.33030098780522	0.0173913043478261	IARS//EEF1E1//
GO:0048146	positive regulation of fibroblast proliferation	Biological process	2	53	115	17653	5.79261689909762	0.0467411089736808	1	1.33030098780522	0.0173913043478261	FOSL2//MIF//
GO:0050729	positive regulation of inflammatory response	Biological process	3	124	115	17653	3.71381486676017	0.0473709869967814	1	1.3244875664481	0.0260869565217391	FFAR3//CCL16//TSLP//
GO:0043620	regulation of DNA-templated transcription in response to stress	Biological process	3	125	115	17653	3.68410434782609	0.0483131898650012	1	1.31593428739376	0.0260869565217391	MAPK7//PSMB8//PSMC6//
GO:0008219	cell death	Biological process	21	2216	115	17653	1.45468921676346	0.0486763417226443	1	1.31268206867881	0.182608695652174	MIF//SMNDC1//FAM32A//CDKN2D//OSR1//UFM1//TSLP//ABL2//TNFAIP8L2//ANP32E//VAV3//EEF1E1//MAP3K7//KRAS//TTPA//KDELR1//TSC22D3//ITM2B//MAPK7//FOSL2//VAPA//
GO:0048662	negative regulation of smooth muscle cell proliferation	Biological process	2	55	115	17653	5.58197628458498	0.0499526455246286	1	1.30144150631041	0.0173913043478261	IGFBP5//NPR3//
GO:0070228	regulation of lymphocyte apoptotic process	Biological process	2	55	115	17653	5.58197628458498	0.0499526455246286	1	1.30144150631041	0.0173913043478261	MIF//TSC22D3//
