# Supplementary material for: Altered microRNA Transcriptome in Cultured Human Liver Cells upon Infection with Ebola Virus
Source: Int J Mol Sci. 2021 Apr 6;22(7):3792. doi: 10.3390/ijms22073792 (PMC8038836; doi:10.3390/ijms22073792)
Supplement: Supplementary file 1 [file ijms-22-03792-s001.zip › Supplementary_File/C_ GO_Analysis_Results/16-30nt_go_Makona-24h-Huh7_vs_Control-24h-Huh7_down.mature_mirna_targets/CC_result(Human).xls]

## Sheet: CC
#Column "GO.ID" stands for the ID of gene ontology term
#Column "Term" stands for the name of gene ontology term
#Column "Ontology" stands for the ontology of GOID belongs to
#Column "Count" stands for the number of DE genes associated with the listed GOID
#Column "Pop.Hits" stands for the number of background population genes associated with the listed GOID
#Column "List.Total" stands for the total number of DE genes
#Column "Pop.Total" stands for the total number of background population genes
#Column "Fold.Enrichment" stands for the Fold Enrichment value of the GOID, it equals (Count/Pop.Hits)/(List.Total/Pop.Total)
#Column "Pvalue" stands for the significance testing value of the GOID
#Column "FDR" stands for the false discovery rate of the GOID, using Benjamini & Hochberg (1995) method
#Column "Enrichment.Score" stands for the Enrichment Score value of the GOID, it equals (-log10(Pvalue))
#Column "Gene.Ratio" stands for the Gene Ratio value genes associated with the GOID, it equals (Count/List.Total)
#Column "GENES" stands for the DE genes associated with the GOID
GO.ID	Term	Ontology	Count	Pop.Hits	List.Total	Pop.Total	Fold.Enrichment	Pvalue	FDR	Enrichment.Score	Gene.Ratio	GENES
GO:0017101	aminoacyl-tRNA synthetase multienzyme complex	Cellular component	2	12	118	18698	26.4096	0.00250082	1	2.60192	0.0169492	IARS//EEF1E1
GO:0005622	intracellular	Cellular component	104	14673	118	18698	1.12312	0.00485162	1	2.31411	0.881356	KDELR1//HLA-DPA1//NDFIP2//RAB2A//XYLT2//VAPB//VAPA//ITM2B//UBE2E1//GNA14//TRAPPC8//PSMB8//PSMC6//ZW10//PHF6//GABPA//GATAD2B//ANP32E//PAN3//TXNDC8//CCDC58//SLC9B1//KRAS//PC//ATP6V1A//ARPC3//CDKN2D//VAV3//UBE2E3//AHCYL1//KLHL2//KLF12//OSR1//UBXN2B//SRXN1//TSC22D3//NECAP1//GIGYF2//ABL2//IARS//MIF//MTAP//PCMT1//POLH//ASAP3//MAPK7//DDX55//STAC//MAP3K7//TTPA//CDK2AP1//FBP2//EEF1E1//FAR1//SMNDC1//WDR3//…
GO:0005783	endoplasmic reticulum	Cellular component	21	1859	118	18698	1.79	0.00598277	1	2.2231	0.177966	ASPH//IGFBP5//IGFBP7//GOLM1//AHCYL1//KDELR1//ATP11C//RAB2A//XYLT2//MOGS//TMX1//ZW10//VAPB//VAPA//HLA-DPA1//UBXN2B//VASH1//ZDHHC20//GIGYF2//UFM1//NDFIP2
GO:0044424	intracellular part	Cellular component	102	14395	118	18698	1.1228	0.00716836	1	2.14458	0.864407	UBE2E1//GNA14//PSMB8//PSMC6//EFS//SMNDC1//CDKN2D//IFI44//AHCYL1//PRDM4//KLHL2//MSI2//SRXN1//METTL21A//PPP4R2//TSC22D3//SLC39A11//DNAH12//VASH1//TXNDC8//ABHD14A//IARS//KRAS//MTAP//PC//PCMT1//UFM1//SGTB//NDFIP2//ASAP3//MAPK7//DDX55//RIT2//BRD2//TNFAIP8L2//MEDAG//FBP2//VAPB//EEF1E1//LMO4//TRAPPC8//ABL2//SLC25A15//HLA-DPA1//FAR1//ITM2B//CCDC58//SLC9B1//ATP6V1A//ARPC3//VAV3//UBE2E3//KLF12//OSR1//UBXN2…
GO:0031982	vesicle	Cellular component	39	4372	118	18698	1.41351	0.0105276	1	1.97767	0.330508	PCMT1//SLC30A8//TRAPPC8//ANP32E//ARPC3//VAV3//AHCYL1//BROX//TXNDC8//ABHD14A//IARS//IGFBP7//MIF//MTAP//NPR3//GOLM1//UFM1//ATP6V1A//PSMB8//PSMC6//RAB2A//MOGS//ABHD8//FBP2//ITM2B//EEF1E1//GNA14//GIGYF2//ANKRD50//RASGEF1B//TTPA//KDELR1//ATP11C//NDFIP2//HLA-DPA1//GRIA3//VAPA//MAP3K7//NECAP1
GO:0044432	endoplasmic reticulum part	Cellular component	15	1319	118	18698	1.80202	0.0188756	1	1.7241	0.127119	IGFBP5//IGFBP7//GOLM1//AHCYL1//KDELR1//ATP11C//ASPH//RAB2A//XYLT2//MOGS//TMX1//ZW10//VAPB//VAPA//HLA-DPA1
GO:0043226	organelle	Cellular component	96	13597	118	18698	1.11877	0.0193731	1	1.7128	0.813559	DNAH12//HLA-DPA1//NDFIP2//ASAP3//FAR1//ITM2B//MIF//VAPA//PCMT1//LRP8//CCDC58//SLC9B1//KRAS//PC//ATP6V1A//SMNDC1//CDKN2D//WDR3//OSR1//UBXN2B//PPP4R2//TSC22D3//SLC39A11//FOSL2//GABPA//FAM32A//PROX2//MAB21L1//MTAP//UFM1//INO80D//MAPK7//PSMB8//PSMC6//DDX55//RAB2A//RIT2//SNAPC1//MAP3K7//UBE2E1//IFRD2//TET1//CDK2AP1//ANP32E//PHF6//TIGD5//ZNF682//ZW10//SRSF11//EEF1E1//VASH1//ZDHHC20//GIGYF2//ATP11C//ASP…
GO:0043227	membrane-bounded organelle	Cellular component	90	12616	118	18698	1.1304	0.0234842	1	1.62922	0.762712	HLA-DPA1//NDFIP2//ASAP3//FAR1//ITM2B//MIF//VAPA//CCDC58//SLC9B1//KRAS//PC//ATP6V1A//SMNDC1//CDKN2D//WDR3//OSR1//UBXN2B//PPP4R2//TSC22D3//SLC39A11//FOSL2//GABPA//FAM32A//PROX2//MAB21L1//MTAP//UFM1//INO80D//MAPK7//PSMB8//PSMC6//DDX55//RAB2A//RIT2//SNAPC1//MAP3K7//UBE2E1//IFRD2//TET1//CDK2AP1//ANP32E//PHF6//TIGD5//ZNF682//ZW10//SRSF11//EEF1E1//VASH1//ZDHHC20//GIGYF2//ATP11C//ASPH//MOGS//TMX1//VAPB//…
GO:0031234	extrinsic component of cytoplasmic side of plasma membrane	Cellular component	3	110	118	18698	4.32157	0.0324795	1	1.48839	0.0254237	GNA14//ABL2//KRAS
GO:0005789	endoplasmic reticulum membrane	Cellular component	12	1050	118	18698	1.81094	0.0333245	1	1.47724	0.101695	ASPH//HLA-DPA1//AHCYL1//KDELR1//ATP11C//RAB2A//XYLT2//MOGS//TMX1//ZW10//VAPB//VAPA
GO:0016607	nuclear speck	Cellular component	6	381	118	18698	2.4954	0.0338465	1	1.47049	0.0508475	SMNDC1//POLI//FAM206A//GATAD2B//BRD2//SRSF11
GO:0098827	endoplasmic reticulum subcompartment	Cellular component	12	1054	118	18698	1.80407	0.0341644	1	1.46643	0.101695	AHCYL1//KDELR1//ATP11C//ASPH//RAB2A//XYLT2//MOGS//TMX1//ZW10//VAPB//VAPA//HLA-DPA1
GO:0030660	Golgi-associated vesicle membrane	Cellular component	3	113	118	18698	4.20684	0.0347655	1	1.45885	0.0254237	HLA-DPA1//KDELR1//ITM2B
GO:0042175	nuclear outer membrane-endoplasmic reticulum membrane network	Cellular component	12	1071	118	18698	1.77544	0.0379041	1	1.42131	0.101695	AHCYL1//KDELR1//ATP11C//ASPH//RAB2A//XYLT2//MOGS//TMX1//ZW10//VAPB//VAPA//HLA-DPA1
GO:0005654	nucleoplasm	Cellular component	30	3472	118	18698	1.36916	0.0395442	1	1.40292	0.254237	MAP3K7//SMNDC1//GATAD2B//MAPK7//POLI//FAM206A//BRD2//SRSF11//PRDM4//CDKN2D//UBE2E3//WDR3//SNRNP27//KLF12//METTL21A//PPP4R2//FOSL2//GABPA//MIF//POLH//INO80D//ASAP3//PSMB8//PSMC6//SNAPC1//UBE2E1//CDK2AP1//PHF6//FBP2//EEF1E1
GO:0005737	cytoplasm	Cellular component	82	11544	118	18698	1.12557	0.0486296	1	1.3131	0.694915	KDELR1//HLA-DPA1//NDFIP2//RAB2A//XYLT2//VAPB//VAPA//ITM2B//TRAPPC8//PAN3//TXNDC8//CCDC58//SLC9B1//KRAS//PC//ATP6V1A//ARPC3//CDKN2D//VAV3//UBE2E3//AHCYL1//KLHL2//KLF12//OSR1//UBXN2B//SRXN1//TSC22D3//NECAP1//GIGYF2//ABL2//IARS//MIF//MTAP//PCMT1//POLH//ASAP3//MAPK7//PSMB8//PSMC6//DDX55//STAC//MAP3K7//TTPA//UBE2E1//CDK2AP1//FBP2//ZW10//EEF1E1//FAR1//SLC25A15//ATP11C//ANKRD50//RASGEF1B//VASH1//ZDHHC20…
