# Supplementary material for: Altered microRNA Transcriptome in Cultured Human Liver Cells upon Infection with Ebola Virus
Source: Int J Mol Sci. 2021 Apr 6;22(7):3792. doi: 10.3390/ijms22073792 (PMC8038836; doi:10.3390/ijms22073792)
Supplement: Supplementary file 1 [file ijms-22-03792-s001.zip › Supplementary_File/C_ GO_Analysis_Results/16-30nt_go_Makona-24h-Huh7_vs_Control-24h-Huh7_down.mature_mirna_targets/MF_result(Human).xls]

## Sheet: MF
#Column "GO.ID" stands for the ID of gene ontology term
#Column "Term" stands for the name of gene ontology term
#Column "Ontology" stands for the ontology of GOID belongs to
#Column "Count" stands for the number of DE genes associated with the listed GOID
#Column "Pop.Hits" stands for the number of background population genes associated with the listed GOID
#Column "List.Total" stands for the total number of DE genes
#Column "Pop.Total" stands for the total number of background population genes
#Column "Fold.Enrichment" stands for the Fold Enrichment value of the GOID, it equals (Count/Pop.Hits)/(List.Total/Pop.Total)
#Column "Pvalue" stands for the significance testing value of the GOID
#Column "FDR" stands for the false discovery rate of the GOID, using Benjamini & Hochberg (1995) method
#Column "Enrichment.Score" stands for the Enrichment Score value of the GOID, it equals (-log10(Pvalue))
#Column "Gene.Ratio" stands for the Gene Ratio value genes associated with the GOID, it equals (Count/List.Total)
#Column "GENES" stands for the DE genes associated with the GOID
GO.ID	Term	Ontology	Count	Pop.Hits	List.Total	Pop.Total	Fold.Enrichment	Pvalue	FDR	Enrichment.Score	Gene.Ratio	GENES
GO:0033218	amide binding	Molecular function	7	308	114	17548	3.49841	0.00398512	1	2.39956	0.0614035	GRIA3//ITM2B//KDELR1//PC//MAS1//NPR3//HLA-DPA1
GO:0016763	transferase activity, transferring pentosyl groups	Molecular function	3	52	114	17548	8.88057	0.00468219	1	2.32955	0.0263158	MTAP//XYLT2//GXYLT1
GO:0016667	oxidoreductase activity, acting on a sulfur group of donors	Molecular function	3	61	114	17548	7.57032	0.00731017	1	2.13607	0.0263158	TXNDC8//TMX1//SRXN1
GO:0042277	peptide binding	Molecular function	6	273	114	17548	3.38307	0.00883965	1	2.05357	0.0526316	GRIA3//ITM2B//KDELR1//MAS1//NPR3//HLA-DPA1
GO:0005385	zinc ion transmembrane transporter activity	Molecular function	2	22	114	17548	13.9936	0.00887765	1	2.0517	0.0175439	SLC30A8//SLC39A11
GO:0072509	divalent inorganic cation transmembrane transporter activity	Molecular function	2	26	114	17548	11.8408	0.0122812	1	1.91076	0.0175439	SLC30A8//SLC39A11
GO:0035639	purine ribonucleoside triphosphate binding	Molecular function	20	1810	114	17548	1.70088	0.012358	1	1.90805	0.175439	UBE2E3//SRXN1//DNAH12//PAN3//ABL2//ATP11C//IARS//MAB21L1//PC//ATP6V1A//MAPK7//PSMC6//DDX55//MAP3K7//UBE2E1//ITM2B//KRAS//RAB2A//RIT2//GNA14
GO:0061631	ubiquitin conjugating enzyme activity	Molecular function	2	27	114	17548	11.4022	0.0132079	1	1.87917	0.0175439	UBE2E3//UBE2E1
GO:0061650	ubiquitin-like protein conjugating enzyme activity	Molecular function	2	28	114	17548	10.995	0.0141641	1	1.84881	0.0175439	UBE2E3//UBE2E1
GO:0003887	DNA-directed DNA polymerase activity	Molecular function	2	29	114	17548	10.6158	0.0151494	1	1.8196	0.0175439	POLI//POLH
GO:0005520	insulin-like growth factor binding	Molecular function	2	29	114	17548	10.6158	0.0151494	1	1.8196	0.0175439	IGFBP5//IGFBP7
GO:0032555	purine ribonucleotide binding	Molecular function	20	1854	114	17548	1.66052	0.0157633	1	1.80235	0.175439	UBE2E3//SRXN1//DNAH12//PAN3//ABL2//ATP11C//IARS//MAB21L1//PC//ATP6V1A//MAPK7//PSMC6//DDX55//MAP3K7//UBE2E1//ITM2B//KRAS//RAB2A//RIT2//GNA14
GO:0017076	purine nucleotide binding	Molecular function	20	1868	114	17548	1.64807	0.0169909	1	1.76978	0.175439	UBE2E3//SRXN1//DNAH12//PAN3//ABL2//ATP11C//IARS//MAB21L1//PC//ATP6V1A//MAPK7//PSMC6//DDX55//MAP3K7//UBE2E1//ITM2B//KRAS//RAB2A//RIT2//GNA14
GO:0032553	ribonucleotide binding	Molecular function	20	1869	114	17548	1.64719	0.0170814	1	1.76748	0.175439	UBE2E3//SRXN1//DNAH12//PAN3//ABL2//ATP11C//IARS//MAB21L1//PC//ATP6V1A//MAPK7//PSMC6//DDX55//MAP3K7//UBE2E1//ITM2B//KRAS//RAB2A//RIT2//GNA14
GO:0042056	chemoattractant activity	Molecular function	2	34	114	17548	9.0547	0.0204978	1	1.68829	0.0175439	MIF//CCL16
GO:0019208	phosphatase regulator activity	Molecular function	3	91	114	17548	5.07461	0.0214582	1	1.66841	0.0263158	ANP32E//UBXN2B//PPP4R2
GO:0046915	transition metal ion transmembrane transporter activity	Molecular function	2	40	114	17548	7.69649	0.0277919	1	1.55608	0.0175439	SLC30A8//SLC39A11
GO:0005524	ATP binding	Molecular function	16	1474	114	17548	1.67088	0.028756	1	1.54127	0.140351	UBE2E3//SRXN1//DNAH12//PAN3//ABL2//ATP11C//IARS//MAB21L1//PC//ATP6V1A//MAPK7//PSMC6//DDX55//MAP3K7//UBE2E1//ITM2B
GO:0017046	peptide hormone binding	Molecular function	2	42	114	17548	7.32999	0.0304225	1	1.51681	0.0175439	MAS1//NPR3
GO:0034061	DNA polymerase activity	Molecular function	2	42	114	17548	7.32999	0.0304225	1	1.51681	0.0175439	POLI//POLH
GO:0015036	disulfide oxidoreductase activity	Molecular function	2	43	114	17548	7.15953	0.0317735	1	1.49794	0.0175439	TXNDC8//TMX1
GO:0016706	oxidoreductase activity, acting on paired donors, with incorporation or reduction of molecular oxygen, 2-oxoglutarate as one donor, and incorporation of one atom each of oxygen into both donors	Molecular function	2	45	114	17548	6.84133	0.034545	1	1.46161	0.0175439	ASPH//TET1
GO:0032559	adenyl ribonucleotide binding	Molecular function	16	1510	114	17548	1.63104	0.0348495	1	1.4578	0.140351	UBE2E3//SRXN1//DNAH12//PAN3//ABL2//ATP11C//IARS//MAB21L1//PC//ATP6V1A//MAPK7//PSMC6//DDX55//MAP3K7//UBE2E1//ITM2B
GO:0030554	adenyl nucleotide binding	Molecular function	16	1522	114	17548	1.61818	0.0370789	1	1.43087	0.140351	UBE2E3//SRXN1//DNAH12//PAN3//ABL2//ATP11C//IARS//MAB21L1//PC//ATP6V1A//MAPK7//PSMC6//DDX55//MAP3K7//UBE2E1//ITM2B
GO:0016860	intramolecular oxidoreductase activity	Molecular function	2	49	114	17548	6.28285	0.0403567	1	1.39408	0.0175439	TMX1//MIF
