# Supplementary material for: Altered microRNA Transcriptome in Cultured Human Liver Cells upon Infection with Ebola Virus
Source: Int J Mol Sci. 2021 Apr 6;22(7):3792. doi: 10.3390/ijms22073792 (PMC8038836; doi:10.3390/ijms22073792)
Supplement: Supplementary file 1 [file ijms-22-03792-s001.zip › Supplementary_File/C_ GO_Analysis_Results/16-30nt_go_Makona-24h-Huh7_vs_Control-24h-Huh7_down.mature_mirna_targets/MF_result.txt]

GO.ID	Term	Ontology	Count	Pop.Hits	List.Total	Pop.Total	Fold.Enrichment	Pvalue	FDR	Enrichment.Score	Gene.Ratio	GENES
GO:0033218	amide binding	Molecular function	7	308	114	17548	3.49840510366826	0.00398512271003212	1	2.39955830125173	0.0614035087719298	GRIA3//ITM2B//KDELR1//PC//MAS1//NPR3//HLA-DPA1//
GO:0016763	transferase activity, transferring pentosyl groups	Molecular function	3	52	114	17548	8.88056680161943	0.00468218727402406	1	2.32955121976184	0.0263157894736842	MTAP//XYLT2//GXYLT1//
GO:0016667	oxidoreductase activity, acting on a sulfur group of donors	Molecular function	3	61	114	17548	7.57031924072476	0.00731016703390057	1	2.13607269950281	0.0263157894736842	TXNDC8//TMX1//SRXN1//
GO:0042277	peptide binding	Molecular function	6	273	114	17548	3.38307306728359	0.00883964736794393	1	2.05356505955827	0.0526315789473684	GRIA3//ITM2B//KDELR1//MAS1//NPR3//HLA-DPA1//
GO:0005385	zinc ion transmembrane transporter activity	Molecular function	2	22	114	17548	13.993620414673	0.00887764524185152	1	2.05170221373559	0.0175438596491228	SLC30A8//SLC39A11//
GO:0072509	divalent inorganic cation transmembrane transporter activity	Molecular function	2	26	114	17548	11.8407557354926	0.0122811839717656	1	1.91075976286763	0.0175438596491228	SLC30A8//SLC39A11//
GO:0035639	purine ribonucleoside triphosphate binding	Molecular function	20	1810	114	17548	1.70088203935252	0.0123579763317848	1	1.90805264088913	0.175438596491228	UBE2E3//SRXN1//DNAH12//PAN3//ABL2//ATP11C//IARS//MAB21L1//PC//ATP6V1A//MAPK7//PSMC6//DDX55//MAP3K7//UBE2E1//ITM2B//KRAS//RAB2A//RIT2//GNA14//
GO:0061631	ubiquitin conjugating enzyme activity	Molecular function	2	27	114	17548	11.4022092267706	0.0132079098887667	1	1.87916590271807	0.0175438596491228	UBE2E3//UBE2E1//
GO:0061650	ubiquitin-like protein conjugating enzyme activity	Molecular function	2	28	114	17548	10.9949874686717	0.0141641273293873	1	1.84881017777655	0.0175438596491228	UBE2E3//UBE2E1//
GO:0003887	DNA-directed DNA polymerase activity	Molecular function	2	29	114	17548	10.615849969752	0.0151494210250093	1	1.81960396455101	0.0175438596491228	POLI//POLH//
GO:0005520	insulin-like growth factor binding	Molecular function	2	29	114	17548	10.615849969752	0.0151494210250093	1	1.81960396455101	0.0175438596491228	IGFBP5//IGFBP7//
GO:0032555	purine ribonucleotide binding	Molecular function	20	1854	114	17548	1.66051590681126	0.0157633488334974	1	1.80235151366052	0.175438596491228	UBE2E3//SRXN1//DNAH12//PAN3//ABL2//ATP11C//IARS//MAB21L1//PC//ATP6V1A//MAPK7//PSMC6//DDX55//MAP3K7//UBE2E1//ITM2B//KRAS//RAB2A//RIT2//GNA14//
GO:0017076	purine nucleotide binding	Molecular function	20	1868	114	17548	1.64807092678162	0.0169909386607515	1	1.76978262796297	0.175438596491228	UBE2E3//SRXN1//DNAH12//PAN3//ABL2//ATP11C//IARS//MAB21L1//PC//ATP6V1A//MAPK7//PSMC6//DDX55//MAP3K7//UBE2E1//ITM2B//KRAS//RAB2A//RIT2//GNA14//
GO:0032553	ribonucleotide binding	Molecular function	20	1869	114	17548	1.6471891338834	0.0170814408593506	1	1.76747549835004	0.175438596491228	UBE2E3//SRXN1//DNAH12//PAN3//ABL2//ATP11C//IARS//MAB21L1//PC//ATP6V1A//MAPK7//PSMC6//DDX55//MAP3K7//UBE2E1//ITM2B//KRAS//RAB2A//RIT2//GNA14//
GO:0042056	chemoattractant activity	Molecular function	2	34	114	17548	9.0546955624355	0.0204977817404834	1	1.68829313552931	0.0175438596491228	MIF//CCL16//
GO:0019208	phosphatase regulator activity	Molecular function	3	91	114	17548	5.07460960092539	0.0214581734413484	1	1.66840724873094	0.0263157894736842	ANP32E//UBXN2B//PPP4R2//
GO:0046915	transition metal ion transmembrane transporter activity	Molecular function	2	40	114	17548	7.69649122807017	0.0277919211038393	1	1.55608143177751	0.0175438596491228	SLC30A8//SLC39A11//
GO:0005524	ATP binding	Molecular function	16	1474	114	17548	1.6708800495132	0.0287560446872669	1	1.54127085016071	0.140350877192982	UBE2E3//SRXN1//DNAH12//PAN3//ABL2//ATP11C//IARS//MAB21L1//PC//ATP6V1A//MAPK7//PSMC6//DDX55//MAP3K7//UBE2E1//ITM2B//
GO:0017046	peptide hormone binding	Molecular function	2	42	114	17548	7.32999164578112	0.0304224855190833	1	1.51680530694555	0.0175438596491228	MAS1//NPR3//
GO:0034061	DNA polymerase activity	Molecular function	2	42	114	17548	7.32999164578112	0.0304224855190833	1	1.51680530694555	0.0175438596491228	POLI//POLH//
GO:0015036	disulfide oxidoreductase activity	Molecular function	2	43	114	17548	7.15952672378621	0.0317734597788667	1	1.49793549272522	0.0175438596491228	TXNDC8//TMX1//
GO:0016706	oxidoreductase activity, acting on paired donors, with incorporation or reduction of molecular oxygen, 2-oxoglutarate as one donor, and incorporation of one atom each of oxygen into both donors	Molecular function	2	45	114	17548	6.84132553606238	0.0345450035670997	1	1.46161475813506	0.0175438596491228	ASPH//TET1//
GO:0032559	adenyl ribonucleotide binding	Molecular function	16	1510	114	17548	1.63104449866388	0.0348495387698903	1	1.45780296537134	0.140350877192982	UBE2E3//SRXN1//DNAH12//PAN3//ABL2//ATP11C//IARS//MAB21L1//PC//ATP6V1A//MAPK7//PSMC6//DDX55//MAP3K7//UBE2E1//ITM2B//
GO:0030554	adenyl nucleotide binding	Molecular function	16	1522	114	17548	1.61818475228808	0.0370788862686325	1	1.43087331915136	0.140350877192982	UBE2E3//SRXN1//DNAH12//PAN3//ABL2//ATP11C//IARS//MAB21L1//PC//ATP6V1A//MAPK7//PSMC6//DDX55//MAP3K7//UBE2E1//ITM2B//
GO:0016860	intramolecular oxidoreductase activity	Molecular function	2	49	114	17548	6.2828499820981	0.0403566785422504	1	1.39408458450974	0.0175438596491228	TMX1//MIF//
