# Supplementary material for: Altered microRNA Transcriptome in Cultured Human Liver Cells upon Infection with Ebola Virus
Source: Int J Mol Sci. 2021 Apr 6;22(7):3792. doi: 10.3390/ijms22073792 (PMC8038836; doi:10.3390/ijms22073792)
Supplement: Supplementary file 1 [file ijms-22-03792-s001.zip › Supplementary_File/C_ GO_Analysis_Results/16-30nt_go_Makona-24h-Huh7_vs_Control-24h-Huh7_up.mature_mirna_targets/BP_result(Human).xls]

## Sheet: BP
#Column "GO.ID" stands for the ID of gene ontology term
#Column "Term" stands for the name of gene ontology term
#Column "Ontology" stands for the ontology of GOID belongs to
#Column "Count" stands for the number of DE genes associated with the listed GOID
#Column "Pop.Hits" stands for the number of background population genes associated with the listed GOID
#Column "List.Total" stands for the total number of DE genes
#Column "Pop.Total" stands for the total number of background population genes
#Column "Fold.Enrichment" stands for the Fold Enrichment value of the GOID, it equals (Count/Pop.Hits)/(List.Total/Pop.Total)
#Column "Pvalue" stands for the significance testing value of the GOID
#Column "FDR" stands for the false discovery rate of the GOID, using Benjamini & Hochberg (1995) method
#Column "Enrichment.Score" stands for the Enrichment Score value of the GOID, it equals (-log10(Pvalue))
#Column "Gene.Ratio" stands for the Gene Ratio value genes associated with the GOID, it equals (Count/List.Total)
#Column "GENES" stands for the DE genes associated with the GOID
GO.ID	Term	Ontology	Count	Pop.Hits	List.Total	Pop.Total	Fold.Enrichment	Pvalue	FDR	Enrichment.Score	Gene.Ratio	GENES
GO:0006366	transcription by RNA polymerase II	Biological process	207	2405	902	17653	1.68449	4.33138e-15	2.92931e-11	14.3634	0.22949	TSHZ1//ZBTB18//CEBPB//TCERG1//STRAP//KLF12//GSC//ARX//DNMT3B//EDN1//EDNRB//EFNA1//CC2D1B//EN1//EP300//ESR1//JAZF1//CPEB3//FOXF1//MYT1L//SIN3B//SIRT1//ZFPM2//DNAJB5//GLI3//CNOT7//HIC1//FOXA1//HSBP1//ID2//IFNG//IRF2//AR//ISL1//JARID2//JUN//MAF//MDM4//MEF2A//MYB//NFIA//NFIB//NFIC//NR4A2//PAX5//KLF3//POU4F1//PPARG//ZBTB4//RB1//RBBP8//CCND1//RNF2//SARS//PRDM16//SMARCA2//SUV39H1//ZEB1//TFAP2A//TGIF1//K…
GO:0006357	regulation of transcription by RNA polymerase II	Biological process	193	2227	902	17653	1.69609	2.5831e-14	8.73474e-11	13.5879	0.213969	TSHZ1//ZBTB18//CEBPB//TCERG1//STRAP//KLF12//GSC//ARX//DNMT3B//EDN1//EDNRB//EFNA1//CC2D1B//EN1//EP300//ESR1//JAZF1//CPEB3//FOXF1//MYT1L//SIN3B//SIRT1//ZFPM2//DNAJB5//GLI3//CNOT7//HIC1//FOXA1//HSBP1//ID2//IFNG//IRF2//AR//ISL1//JARID2//JUN//MAF//MDM4//MEF2A//MYB//NFIA//NFIB//NFIC//NR4A2//PAX5//KLF3//POU4F1//PPARG//ZBTB4//RB1//RBBP8//CCND1//RNF2//SARS//PRDM16//SMARCA2//SUV39H1//ZEB1//TFAP2A//TGIF1//K…
GO:0048468	cell development	Biological process	180	2045	902	17653	1.72263	6.06287e-14	1.36677e-10	13.2173	0.199557	EREG//YTHDF2//AGFG1//EDNRB//ISL1//SEMA4C//ACVR1//CCM2//CLIC4//MET//GLI3//FZD3//SULF1//BMPR2//ESR1//TP63//GJA1//PTHLH//DLL1//PALLD//AR//FRMD6//TGFBR2//CELF1//DZIP1//RNF2//BOLL//WT1//TDRD5//SMARCA2//QKI//SLITRK3//OGN//POU4F1//PRELP//WNT7A//SLIT2//RANBP9//ARX//DPYSL2//EFNA1//EFNB2//OTX2//PIK3CA//PIK3CB//ENAH//MAPK1//ROBO2//SCN1B//WNT3//KLF7//RPS6KA5//NRXN3//FEZ2//NOG//GSTM3//FRZB//PTEN//SNAP25//STMN…
GO:0031325	positive regulation of cellular metabolic process	Biological process	243	3074	902	17653	1.54709	1.55218e-13	2.62435e-10	12.8091	0.269401	GADD45A//TNF//CRKL//TAOK1//RAF1//RAP1A//C1QTNF2//LPAR1//NRG1//IGF1//NTF3//PIK3CB//PRKAA1//MAPK1//C5AR1//UBE2V1//EPS15//NSG1//VAMP3//EDNRB//EFNA1//FMR1//SIRT1//NPTN//IFNG//KDR//MAVS//CCND1//PRR5L//CCND2//EREG//FBXW7//EGLN3//F3//PMAIP1//PPARG//CASP2//EP300//COPS8//MDFIC//SOCS1//CCL21//TGFBR2//PPARGC1B//NPNT//CALM2//INHBB//BMP3//BMPR2//TTK//GDF5//ACVR1//CNEP1R1//LDLR//EDN1//ABHD5//MTMR9//ARPP19//CPE…
GO:0007275	multicellular organism development	Biological process	373	5351	902	17653	1.36422	3.46003e-13	4.68004e-10	12.4609	0.413525	WNT7A//HAPLN1//EN1//EVC//FRZB//SERP1//GNAQ//IGF1//PRELP//PTHLH//BMP3//SOX4//KLF10//TP63//NOG//RASSF2//MYCN//S1PR1//EFNA1//ELK3//EREG//UNC5B//SIRT1//LEMD3//CLIC4//HOXA3//JUN//KDR//RHOB//MEOX2//TNFRSF12A//PIK3CA//PKNOX1//PTEN//RORA//CCL2//VEGFB//CEBPB//ADCYAP1//INHBB//IMMP2L//ESR1//CASP2//CRKL//FOXF1//SPHK2//TGFBR2//RAPGEF2//EDN1//PPP3R1//ACVR1//GJC1//ZFPM2//RASA1//WT1//CCM2//TEAD2//QKI//RAB18//SMO…
GO:0048856	anatomical structure development	Biological process	398	5836	902	17653	1.33469	7.97085e-13	8.98447e-10	12.0985	0.441242	WNT7A//VASH2//CDH20//NRG1//SS18//WNT3//HAPLN1//EN1//EVC//FRZB//SERP1//GNAQ//IGF1//PRELP//PTHLH//BMP3//SOX4//KLF10//TP63//NOG//RASSF2//MYCN//S1PR1//EFNA1//ELK3//EREG//UNC5B//SIRT1//LEMD3//CLIC4//HOXA3//JUN//KDR//RHOB//MEOX2//TNFRSF12A//PIK3CA//PKNOX1//PTEN//RORA//CCL2//VEGFB//CEBPB//ADCYAP1//INHBB//IMMP2L//ESR1//CASP2//YTHDF2//CRKL//FOXF1//SPHK2//TGFBR2//RAPGEF2//EDN1//PPP3R1//ACVR1//GJC1//ZFPM2//…
GO:0051173	positive regulation of nitrogen compound metabolic process	Biological process	233	2965	902	17653	1.53795	1.17198e-12	1.1323e-09	11.9311	0.258315	GADD45A//TNF//CRKL//TAOK1//RAF1//RAP1A//C1QTNF2//LPAR1//NRG1//IGF1//NTF3//PIK3CB//PRKAA1//MAPK1//C5AR1//UBE2V1//EDNRB//EFNA1//FMR1//SIRT1//NPTN//IFNG//KDR//MAVS//CCND1//PRR5L//CCND2//EREG//FBXW7//EGLN3//F3//PMAIP1//PPARG//CASP2//EP300//COPS8//MDFIC//SOCS1//CCL21//CALM2//INHBB//BMP3//BMPR2//TTK//GDF5//ACVR1//CPEB3//SERP1//PRR16//SOX4//FXR1//CREBL2//ESR1//ETS1//ATF5//FOXF1//FOXF2//FLI1//PHF8//NR5A2…
GO:0009893	positive regulation of metabolic process	Biological process	253	3329	902	17653	1.48737	3.37309e-12	2.85153e-09	11.472	0.280488	GADD45A//TNF//CRKL//TAOK1//RAF1//RAP1A//C1QTNF2//LPAR1//NRG1//IGF1//NTF3//PIK3CB//PRKAA1//MAPK1//C5AR1//UBE2V1//EPS15//NSG1//VAMP3//EDNRB//EFNA1//FMR1//SIRT1//NPTN//IFNG//KDR//MAVS//CCND1//PRR5L//CCND2//EREG//FBXW7//EGLN3//F3//PMAIP1//PPARG//CASP2//EP300//COPS8//MDFIC//SOCS1//CCL21//ARX//DNMT3B//ETS1//RAB3GAP1//GJA1//ID2//AR//ITGB8//LDLR//MSN//MYCN//POU4F1//PTEN//TFAP2A//WNT3//WNT10A//FUBP3//CD3E…
GO:0048731	system development	Biological process	333	4760	902	17653	1.36914	1.24317e-11	9.34173e-09	10.9055	0.36918	HAPLN1//EN1//EVC//FRZB//SERP1//GNAQ//IGF1//PRELP//PTHLH//BMP3//SOX4//KLF10//TP63//NOG//RASSF2//MYCN//WNT7A//S1PR1//EFNA1//ELK3//EREG//UNC5B//SIRT1//LEMD3//CLIC4//HOXA3//JUN//KDR//RHOB//MEOX2//TNFRSF12A//PIK3CA//PKNOX1//PTEN//RORA//CCL2//VEGFB//CEBPB//ADCYAP1//INHBB//IMMP2L//ESR1//CASP2//CRKL//FOXF1//SPHK2//TGFBR2//RAPGEF2//EDN1//PPP3R1//ACVR1//GJC1//ZFPM2//RASA1//WT1//CCM2//TEAD2//QKI//RAB18//SMO…
GO:0045944	positive regulation of transcription by RNA polymerase II	Biological process	111	1132	902	17653	1.91906	1.5571e-11	9.76681e-09	10.8077	0.12306	EP300//INSIG2//ESR1//JUN//CEBPB//FBXW7//NPNT//ZBTB18//ADCYAP1//PPARGC1B//CREBRF//E2F5//S1PR1//EDN1//ELK3//EN1//ETS1//ETV5//MED19//ATF5//FOXF1//FOXF2//FLI1//SIRT1//ZFPM2//KPNA6//NR5A2//AGO1//GLI3//DLL1//ATAD2//TBK1//GTF2H1//CNOT7//H2AFZ//NRG1//FOXA1//IGF1//IL2//IRF1//IRF2//AR//ISL1//LRP6//MAF//MEF2A//MEOX2//MET//MYB//MYBL1//MYCN//MYOG//PPP1R12A//NCK1//NEUROD1//NEUROG1//NFIA//NFIB//NFIC//NHLH2//NPA…
GO:0050793	regulation of developmental process	Biological process	204	2563	902	17653	1.55773	1.61022e-11	9.76681e-09	10.7931	0.226164	GLI3//FZD3//TNFAIP3//TGFBR2//CD3E//WT1//BMPR2//ISL1//CFDP1//WASF3//PALM2//LPAR1//EPS8//BAMBI//ANXA7//KDR//RHOB//RND3//MSN//BRWD1//RASA1//CCL2//PLXNA4//WDR1//STRAP//EFNA1//FOXA1//PPP2CA//PTEN//LDLRAD4//FRZB//PPARG//MYOG//BHLHE41//SNAP25//STMN2//ADCYAP1//NPTN//NCK1//SERPINI1//RAP1A//SCN1B//RAPGEF2//EFNB2//MYLIP//PTPRG//SPOCK1//TSC1//BAG5//EDNRB//DLL1//SPRED1//SULF1//AGO1//FOXJ2//SARS//SH3D19//CAMSA…
GO:0031323	regulation of cellular metabolic process	Biological process	425	6454	902	17653	1.28876	1.73298e-11	9.76681e-09	10.7612	0.471175	GADD45A//GTF2H1//PTEN//CCNT2//DIRAS3//NPAT//TSHZ1//ZBTB18//CEBPB//TCERG1//STRAP//KLF12//GSC//ARX//DNMT3B//EDN1//EDNRB//EFNA1//CC2D1B//EN1//EP300//ESR1//JAZF1//CPEB3//FOXF1//MYT1L//SIN3B//SIRT1//ZFPM2//DNAJB5//GLI3//CNOT7//HIC1//FOXA1//HSBP1//ID2//IFNG//IRF2//AR//ISL1//JARID2//JUN//MAF//MDM4//MEF2A//MYB//NFIA//NFIB//NFIC//NR4A2//PAX5//KLF3//POU4F1//PPARG//ZBTB4//RB1//RBBP8//CCND1//RNF2//SARS//PRDM…
GO:0045595	regulation of cell differentiation	Biological process	153	1761	902	17653	1.70037	2.01603e-11	1.0488e-08	10.6955	0.169623	GLI3//FZD3//BAMBI//ISL1//TGFBR2//STRAP//EFNA1//FOXA1//PPP2CA//PTEN//LDLRAD4//FRZB//PPARG//MYOG//BHLHE41//SNAP25//STMN2//ADCYAP1//NPTN//NCK1//SERPINI1//RAP1A//SCN1B//RAPGEF2//LPAR1//EFNB2//MYLIP//PTPRG//SPOCK1//TSC1//BAG5//EDNRB//DPYSL2//RAB21//DLL1//IFNG//CCND1//WNT7A//MAF//PTHLH//GDF5//SOX5//ZEB1//HMGB3//ID2//IL2//CBFB//IRF1//SOCS1//MAPK1//AR//JUN//NEUROD1//SOCS3//DLK2//SIRT1//ZFPM2//RORA//TNF//…
GO:0009653	anatomical structure morphogenesis	Biological process	209	2656	902	17653	1.54003	2.42001e-11	1.16904e-08	10.6162	0.231707	VASH2//CDH20//NRG1//SS18//WNT3//MYCN//WNT7A//S1PR1//EFNA1//ELK3//EREG//UNC5B//SIRT1//LEMD3//CLIC4//HOXA3//JUN//KDR//RHOB//MEOX2//TNFRSF12A//PIK3CA//PKNOX1//PTEN//RORA//CCL2//VEGFB//EDN1//PPP3R1//TGFBR2//ACVR1//GJC1//FOXF1//ZFPM2//RASA1//WT1//CCM2//TEAD2//QKI//NPNT//GLI3//AGFG1//LRP6//RNF2//DUSP1//NOG//BMPR2//FZD3//TP63//EP300//DLL1//SOX4//SEMA4C//PRKACB//TSC1//FZD6//MET//GJA1//ARHGAP12//E2F8//EFN…
GO:0010604	positive regulation of macromolecule metabolic process	Biological process	236	3106	902	17653	1.48704	2.64665e-11	1.19328e-08	10.5773	0.261641	GADD45A//TNF//CRKL//TAOK1//RAF1//RAP1A//C1QTNF2//LPAR1//NRG1//IGF1//NTF3//PIK3CB//PRKAA1//MAPK1//C5AR1//UBE2V1//EPS15//NSG1//VAMP3//EDNRB//EFNA1//FMR1//SIRT1//NPTN//IFNG//KDR//MAVS//CCND1//PRR5L//CCND2//EREG//FBXW7//EGLN3//F3//PMAIP1//PPARG//CASP2//EP300//COPS8//MDFIC//SOCS1//CCL21//ARX//DNMT3B//ETS1//RAB3GAP1//GJA1//ID2//AR//ITGB8//LDLR//MSN//MYCN//POU4F1//PTEN//TFAP2A//WNT3//WNT10A//FUBP3//CD3E…
GO:0048519	negative regulation of biological process	Biological process	361	5303	902	17653	1.33229	3.59777e-11	1.52073e-08	10.444	0.400222	USP28//CLOCK//TSHZ1//ZBTB18//CEBPB//TCERG1//STRAP//KLF12//GSC//ARX//DNMT3B//EDN1//EDNRB//EFNA1//CC2D1B//EN1//EP300//ESR1//JAZF1//CPEB3//FOXF1//MYT1L//SIN3B//SIRT1//ZFPM2//DNAJB5//GLI3//CNOT7//HIC1//FOXA1//HSBP1//ID2//IFNG//IRF2//AR//ISL1//JARID2//JUN//MAF//MDM4//MEF2A//MYB//NFIA//NFIB//NFIC//NR4A2//PAX5//KLF3//POU4F1//PPARG//ZBTB4//RB1//RBBP8//CCND1//RNF2//SARS//PRDM16//SMARCA2//SUV39H1//ZEB1//TF…
GO:0009888	tissue development	Biological process	165	1969	902	17653	1.64002	4.95134e-11	1.96976e-08	10.3053	0.182927	MYCN//WNT7A//EDN1//PPP3R1//TGFBR2//ACVR1//NPNT//ROBO2//SDC1//WT1//SLIT2//GLI3//DUSP1//NOG//BMPR2//WNT3//FZD3//TP63//EDNRB//ISL1//SEMA4C//EP300//FOXF1//DLL1//MEOX2//FOXF2//FAM83D//DLG5//SOX4//LRP6//PRKACB//TSC1//FZD6//TEAD2//CCM2//CLIC4//MET//APCDD1//WNT10A//GJA1//ARHGAP12//SNX19//NFIB//CYTL1//GDF5//RUNX3//SULF1//ESR1//KDR//NRG1//ID2//EFNA1//ZFPM2//POU4F1//S1PR1//NEUROD1//PALLD//AR//FRMD6//TFAP2A/…
GO:0048522	positive regulation of cellular process	Biological process	351	5142	902	17653	1.33594	6.08741e-11	2.28717e-08	10.2156	0.389135	GADD45A//TNF//CRKL//TAOK1//RAF1//RAP1A//C1QTNF2//LPAR1//NRG1//IGF1//NTF3//PIK3CB//PRKAA1//MAPK1//C5AR1//UBE2V1//EPS15//NSG1//VAMP3//EDNRB//EFNA1//FMR1//SIRT1//NPTN//IFNG//KDR//MAVS//CCND1//PRR5L//CCND2//F3//RICTOR//PPP1R16B//JUN//BMPR2//VEGFB//VASH2//GLI3//FZD3//FOXF1//MYCN//TGFBR2//TP63//FOXP2//CCL8//EDN2//CXCL9//EREG//FBXW7//GTF2H1//EGLN3//PMAIP1//PPARG//CASP2//EP300//CNOT6L//CNOT7//MDM4//CNOT6…
GO:0048523	negative regulation of cellular process	Biological process	333	4821	902	17653	1.35182	6.56138e-11	2.32967e-08	10.183	0.36918	USP28//CLOCK//TSHZ1//ZBTB18//CEBPB//TCERG1//STRAP//KLF12//GSC//ARX//DNMT3B//EDN1//EDNRB//EFNA1//CC2D1B//EN1//EP300//ESR1//JAZF1//CPEB3//FOXF1//MYT1L//SIN3B//SIRT1//ZFPM2//DNAJB5//GLI3//CNOT7//HIC1//FOXA1//HSBP1//ID2//IFNG//IRF2//AR//ISL1//JARID2//JUN//MAF//MDM4//MEF2A//MYB//NFIA//NFIB//NFIC//NR4A2//PAX5//KLF3//POU4F1//PPARG//ZBTB4//RB1//RBBP8//CCND1//RNF2//SARS//PRDM16//SMARCA2//SUV39H1//ZEB1//TF…
GO:0032502	developmental process	Biological process	412	6267	902	17653	1.28662	6.88946e-11	2.32967e-08	10.1618	0.456763	WNT7A//VASH2//CDH20//NRG1//SS18//WNT3//TP63//HAPLN1//EN1//EVC//FRZB//SERP1//GNAQ//IGF1//PRELP//PTHLH//BMP3//SOX4//KLF10//NOG//RASSF2//MYCN//S1PR1//EFNA1//ELK3//EREG//UNC5B//SIRT1//LEMD3//CLIC4//HOXA3//JUN//KDR//RHOB//MEOX2//TNFRSF12A//PIK3CA//PKNOX1//PTEN//RORA//CCL2//VEGFB//CEBPB//ADCYAP1//INHBB//IMMP2L//ESR1//CASP2//YTHDF2//CRKL//FOXF1//SPHK2//TGFBR2//RAPGEF2//EDN1//PPP3R1//ACVR1//GJC1//ZFPM2//…
GO:0051252	regulation of RNA metabolic process	Biological process	285	3984	902	17653	1.40003	8.93033e-11	2.87599e-08	10.0491	0.315965	NPAT//TSHZ1//ZBTB18//CEBPB//TCERG1//STRAP//KLF12//GSC//ARX//DNMT3B//EDN1//EDNRB//EFNA1//CC2D1B//EN1//EP300//ESR1//JAZF1//CPEB3//FOXF1//MYT1L//SIN3B//SIRT1//ZFPM2//DNAJB5//GLI3//CNOT7//HIC1//FOXA1//HSBP1//ID2//IFNG//IRF2//AR//ISL1//JARID2//JUN//MAF//MDM4//MEF2A//MYB//NFIA//NFIB//NFIC//NR4A2//PAX5//KLF3//POU4F1//PPARG//ZBTB4//RB1//RBBP8//CCND1//RNF2//SARS//PRDM16//SMARCA2//SUV39H1//ZEB1//TFAP2A//TG…
GO:2000026	regulation of multicellular organismal development	Biological process	166	2008	902	17653	1.61792	1.23787e-10	3.71548e-08	9.90733	0.184035	GLI3//FZD3//TGFBR2//CD3E//WT1//BMPR2//ISL1//BAMBI//STRAP//EFNA1//FOXA1//PPP2CA//PTEN//LDLRAD4//SNAP25//STMN2//ADCYAP1//NPTN//NCK1//SERPINI1//RAP1A//SCN1B//RAPGEF2//LPAR1//EFNB2//MYLIP//PTPRG//SPOCK1//TSC1//BAG5//EDNRB//DLL1//SPRED1//SULF1//AGO1//PPARG//FOXJ2//SARS//S1PR1//GJA1//TFAP2A//ACVR1//DPYSL2//RAB21//IFNG//CCND1//WNT7A//TNFRSF21//WASF3//NRG1//MAF//PTHLH//GDF5//SOX5//ZEB1//OTX2//EDN1//WNT10…
GO:0007399	nervous system development	Biological process	184	2296	902	17653	1.5684	1.26358e-10	3.71548e-08	9.8984	0.203991	GJA1//GPM6A//LRP12//NR4A2//SPOCK1//FZD3//RAPGEF2//SOX4//LRP6//SEMA4C//PRKACB//TSC1//FZD6//TEAD2//NOG//GLI3//SLITRK3//OGN//POU4F1//PRELP//WNT7A//SLIT2//RANBP9//ARX//DPYSL2//EFNA1//EFNB2//OTX2//PIK3CA//PIK3CB//ENAH//MAPK1//ROBO2//SCN1B//WNT3//KLF7//RPS6KA5//NRXN3//FEZ2//NRG1//PCDHB10//PTEN//BSN//HAPLN1//FMR1//JARID2//NHLH2//NPAS2//HPCAL4//SERPINI1//ZEB1//FXR1//S1PR1//RAB3GAP1//RAB18//PHF8//GABRA5//…
GO:0030154	cell differentiation	Biological process	292	4124	902	17653	1.38572	1.4678e-10	4.13614e-08	9.83333	0.323725	EREG//YTHDF2//GJC1//FOXF1//ZFPM2//KDR//RASA1//TGFBR2//WT1//CCM2//TEAD2//QKI//GJA1//IGFBP3//RDH14//BMP3//CBFB//NOG//AGFG1//DLL1//EDNRB//ISL1//SEMA4C//ACVR1//GPM6A//LRP12//NR4A2//SPOCK1//FZD3//RAPGEF2//ID2//FOXF2//PPP3R1//FAM83D//DLG5//CLIC4//MET//GLI3//SNX19//NFIB//CYTL1//WNT7A//GDF5//RUNX3//SULF1//BMPR2//ESR1//TP63//PTHLH//ESCO2//KCNAB2//DOCK10//SOX4//EFNA1//NEUROD1//PALLD//AR//FRMD6//CELF1//DZIP…
GO:0051254	positive regulation of RNA metabolic process	Biological process	134	1523	902	17653	1.72194	1.98068e-10	5.2019e-08	9.70319	0.148559	EP300//CREBL2//ESR1//ETS1//ATF5//FOXF1//FOXF2//FLI1//PHF8//NR5A2//BAMBI//GLI3//ATAD2//MDFIC//ID2//IGF1//IRF1//AR//JUN//LRP6//MYB//MYBL1//MYCN//NEUROD1//NFE2//NPAS2//NPAT//OTX2//PPARG//TRERF1//MAPK1//RB1//HIVEP3//RORA//PRDM16//SMARCA2//SOX4//SS18//TFAP2A//TNF//UBE2V1//WNT7A//WT1//TBL1XR1//TEAD2//TP63//RUNX3//FUBP3//ACVR1//CLOCK//ZNF516//INSIG2//ZBTB18//CEBPB//ADCYAP1//PPARGC1B//CREBRF//E2F5//S1PR1…
GO:0035295	tube development	Biological process	103	1065	902	17653	1.89278	2.02094e-10	5.2019e-08	9.69445	0.114191	S1PR1//EFNA1//ELK3//EREG//UNC5B//SIRT1//LEMD3//CLIC4//HOXA3//JUN//KDR//RHOB//MEOX2//TNFRSF12A//PIK3CA//PKNOX1//PTEN//RORA//CCL2//VEGFB//WNT7A//EDN1//PPP3R1//TGFBR2//ACVR1//GJC1//FOXF1//ZFPM2//RASA1//WT1//CCM2//TEAD2//QKI//NPNT//ROBO2//SDC1//SLIT2//GLI3//SOX4//LRP6//SEMA4C//PRKACB//TSC1//FZD3//FZD6//NOG//GJA1//DLL1//E2F8//EFNB2//EDNRB//SPRED1//SULF1//AGO1//PPARG//FOXJ2//SARS//GSC//FOXA1//EP300//MY…
GO:0060255	regulation of macromolecule metabolic process	Biological process	418	6425	902	17653	1.27325	2.07676e-10	5.2019e-08	9.68261	0.463415	GADD45A//GTF2H1//PTEN//CCNT2//DIRAS3//NPAT//TSHZ1//ZBTB18//CEBPB//TCERG1//STRAP//KLF12//GSC//ARX//DNMT3B//EDN1//EDNRB//EFNA1//CC2D1B//EN1//EP300//ESR1//JAZF1//CPEB3//FOXF1//MYT1L//SIN3B//SIRT1//ZFPM2//DNAJB5//GLI3//CNOT7//HIC1//FOXA1//HSBP1//ID2//IFNG//IRF2//AR//ISL1//JARID2//JUN//MAF//MDM4//MEF2A//MYB//NFIA//NFIB//NFIC//NR4A2//PAX5//KLF3//POU4F1//PPARG//ZBTB4//RB1//RBBP8//CCND1//RNF2//SARS//PRDM…
GO:0019222	regulation of metabolic process	Biological process	444	6920	902	17653	1.25571	2.33367e-10	5.63664e-08	9.63196	0.492239	GADD45A//GTF2H1//PTEN//CCNT2//DIRAS3//NPAT//TSHZ1//ZBTB18//CEBPB//TCERG1//STRAP//KLF12//GSC//ARX//DNMT3B//EDN1//EDNRB//EFNA1//CC2D1B//EN1//EP300//ESR1//JAZF1//CPEB3//FOXF1//MYT1L//SIN3B//SIRT1//ZFPM2//DNAJB5//GLI3//CNOT7//HIC1//FOXA1//HSBP1//ID2//IFNG//IRF2//AR//ISL1//JARID2//JUN//MAF//MDM4//MEF2A//MYB//NFIA//NFIB//NFIC//NR4A2//PAX5//KLF3//POU4F1//PPARG//ZBTB4//RB1//RBBP8//CCND1//RNF2//SARS//PRDM…
GO:0030182	neuron differentiation	Biological process	119	1303	902	17653	1.78737	2.52616e-10	5.89118e-08	9.59754	0.131929	SOX4//SLITRK3//OGN//POU4F1//PRELP//WNT7A//SLIT2//RANBP9//ARX//DPYSL2//EFNA1//EFNB2//GLI3//OTX2//PIK3CA//PIK3CB//ENAH//MAPK1//ROBO2//SCN1B//WNT3//KLF7//RPS6KA5//NRXN3//FEZ2//NOG//PTEN//SNAP25//STMN2//ADCYAP1//NPTN//NCK1//SERPINI1//RAP1A//RAPGEF2//LPAR1//MYLIP//PTPRG//SPOCK1//TSC1//BAG5//EDNRB//GNAQ//STRN//SYNGAP1//CD3E//ISL1//RORA//PLXNA4//ATF5//HPRT1//NR4A2//NFIB//RAB21//JUN//NREP//CAMSAP1//SAMD1…
GO:0048869	cellular developmental process	Biological process	302	4323	902	17653	1.36721	2.74899e-10	6.19715e-08	9.56083	0.334812	CDH20//NRG1//SS18//WNT3//TP63//EREG//YTHDF2//GJC1//FOXF1//ZFPM2//KDR//RASA1//TGFBR2//WT1//CCM2//TEAD2//QKI//GJA1//IGFBP3//RDH14//BMP3//CBFB//NOG//AGFG1//DLL1//EDNRB//ISL1//SEMA4C//ACVR1//GPM6A//LRP12//NR4A2//SPOCK1//FZD3//RAPGEF2//ID2//FOXF2//PPP3R1//FAM83D//DLG5//CLIC4//MET//GLI3//SNX19//NFIB//CYTL1//WNT7A//GDF5//RUNX3//SULF1//BMPR2//ESR1//PTHLH//ESCO2//KCNAB2//DOCK10//SOX4//EFNA1//NEUROD1//PALL…
GO:0019219	regulation of nucleobase-containing compound metabolic process	Biological process	302	4328	902	17653	1.36563	3.14362e-10	6.85817e-08	9.50257	0.334812	NPAT//TSHZ1//ZBTB18//CEBPB//TCERG1//STRAP//KLF12//GSC//ARX//DNMT3B//EDN1//EDNRB//EFNA1//CC2D1B//EN1//EP300//ESR1//JAZF1//CPEB3//FOXF1//MYT1L//SIN3B//SIRT1//ZFPM2//DNAJB5//GLI3//CNOT7//HIC1//FOXA1//HSBP1//ID2//IFNG//IRF2//AR//ISL1//JARID2//JUN//MAF//MDM4//MEF2A//MYB//NFIA//NFIB//NFIC//NR4A2//PAX5//KLF3//POU4F1//PPARG//ZBTB4//RB1//RBBP8//CCND1//RNF2//SARS//PRDM16//SMARCA2//SUV39H1//ZEB1//TFAP2A//TG…
GO:0051171	regulation of nitrogen compound metabolic process	Biological process	407	6240	902	17653	1.2765	3.37982e-10	7.14305e-08	9.47111	0.45122	GADD45A//GTF2H1//PTEN//CCNT2//DIRAS3//NPAT//TSHZ1//ZBTB18//CEBPB//TCERG1//STRAP//KLF12//GSC//ARX//DNMT3B//EDN1//EDNRB//EFNA1//CC2D1B//EN1//EP300//ESR1//JAZF1//CPEB3//FOXF1//MYT1L//SIN3B//SIRT1//ZFPM2//DNAJB5//GLI3//CNOT7//HIC1//FOXA1//HSBP1//ID2//IFNG//IRF2//AR//ISL1//JARID2//JUN//MAF//MDM4//MEF2A//MYB//NFIA//NFIB//NFIC//NR4A2//PAX5//KLF3//POU4F1//PPARG//ZBTB4//RB1//RBBP8//CCND1//RNF2//SARS//PRDM…
GO:0080090	regulation of primary metabolic process	Biological process	415	6394	902	17653	1.27024	3.7539e-10	7.69321e-08	9.42552	0.460089	GADD45A//GTF2H1//PTEN//CCNT2//DIRAS3//NPAT//TSHZ1//ZBTB18//CEBPB//TCERG1//STRAP//KLF12//GSC//ARX//DNMT3B//EDN1//EDNRB//EFNA1//CC2D1B//EN1//EP300//ESR1//JAZF1//CPEB3//FOXF1//MYT1L//SIN3B//SIRT1//ZFPM2//DNAJB5//GLI3//CNOT7//HIC1//FOXA1//HSBP1//ID2//IFNG//IRF2//AR//ISL1//JARID2//JUN//MAF//MDM4//MEF2A//MYB//NFIA//NFIB//NFIC//NR4A2//PAX5//KLF3//POU4F1//PPARG//ZBTB4//RB1//RBBP8//CCND1//RNF2//SARS//PRDM…
GO:0048518	positive regulation of biological process	Biological process	384	5841	902	17653	1.28664	6.5524e-10	1.29987e-07	9.1836	0.425721	GADD45A//TNF//CRKL//TAOK1//RAF1//RAP1A//C1QTNF2//LPAR1//NRG1//IGF1//NTF3//PIK3CB//PRKAA1//MAPK1//C5AR1//UBE2V1//EREG//EPS15//NSG1//VAMP3//EDNRB//EFNA1//FMR1//SIRT1//NPTN//IFNG//KDR//MAVS//CCND1//PRR5L//CCND2//F3//RICTOR//PPP1R16B//JUN//BMPR2//VEGFB//VASH2//CCL21//ADRB1//ARL6IP1//GLI3//FZD3//FOXF1//MYCN//TGFBR2//TP63//FOXP2//EP300//PRKACB//PSMA2//PSMD12//SKP1//RPS6KA5//IRAK4//BAG6//CR2//CD3E//CCL8…
GO:0022008	neurogenesis	Biological process	133	1536	902	17653	1.69462	6.72709e-10	1.29987e-07	9.17217	0.14745	GJA1//GPM6A//LRP12//NR4A2//SPOCK1//FZD3//RAPGEF2//GLI3//SOX4//SLITRK3//OGN//POU4F1//PRELP//WNT7A//SLIT2//RANBP9//ARX//DPYSL2//EFNA1//EFNB2//OTX2//PIK3CA//PIK3CB//ENAH//MAPK1//ROBO2//SCN1B//WNT3//KLF7//RPS6KA5//NRXN3//FEZ2//NOG//NFIB//PTEN//SNAP25//STMN2//ADCYAP1//NPTN//NCK1//SERPINI1//RAP1A//LPAR1//MYLIP//PTPRG//TSC1//BAG5//DLL1//ROR1//POU3F2//WASF3//ID2//EDNRB//GNAQ//STRN//SYNGAP1//CD3E//ISL1//R…
GO:0048699	generation of neurons	Biological process	126	1437	902	17653	1.71603	9.39351e-10	1.76468e-07	9.02717	0.13969	GJA1//GPM6A//LRP12//NR4A2//SPOCK1//FZD3//RAPGEF2//GLI3//SOX4//SLITRK3//OGN//POU4F1//PRELP//WNT7A//SLIT2//RANBP9//ARX//DPYSL2//EFNA1//EFNB2//OTX2//PIK3CA//PIK3CB//ENAH//MAPK1//ROBO2//SCN1B//WNT3//KLF7//RPS6KA5//NRXN3//FEZ2//NOG//PTEN//SNAP25//STMN2//ADCYAP1//NPTN//NCK1//SERPINI1//RAP1A//LPAR1//MYLIP//PTPRG//TSC1//BAG5//EDNRB//GNAQ//STRN//SYNGAP1//CD3E//ISL1//RORA//PLXNA4//ATF5//HPRT1//NFIB//CEBPB/…
GO:0060284	regulation of cell development	Biological process	86	858	902	17653	1.96166	1.30508e-09	2.33789e-07	8.88436	0.0953437	GLI3//FZD3//FRZB//PTEN//SNAP25//STMN2//ADCYAP1//NPTN//NCK1//SERPINI1//RAP1A//SCN1B//RAPGEF2//LPAR1//EFNB2//MYLIP//PTPRG//SPOCK1//TSC1//BAG5//EDNRB//DPYSL2//RAB21//WNT7A//MYCN//DLL1//NTF3//YWHAG//NREP//DDX6//ID2//ISL1//DNMT3B//ETV5//MMD//FOXA1//NEUROD1//NEUROG1//ZEB1//GDF5//ADNP//NRG1//TNFRSF12A//ULK2//WNT3//NOG//TNFRSF21//WDR1//PPARG//MYOG//FMR1//HECW2//FXR1//PLXNA4//BMPR2//SEMA4C//POU4F1//EFNA1/…
GO:0045664	regulation of neuron differentiation	Biological process	67	600	902	17653	2.18542	1.31361e-09	2.33789e-07	8.88153	0.0742794	PTEN//SNAP25//STMN2//ADCYAP1//NPTN//NCK1//SERPINI1//RAP1A//SCN1B//RAPGEF2//LPAR1//EFNB2//MYLIP//PTPRG//SPOCK1//TSC1//BAG5//EDNRB//DPYSL2//RAB21//WNT7A//MYCN//DLL1//DDX6//GLI3//ID2//ISL1//DNMT3B//ETV5//MMD//FOXA1//NEUROD1//NEUROG1//ZEB1//GDF5//ADNP//NRG1//TNFRSF12A//ULK2//WNT3//FMR1//HECW2//FXR1//PLXNA4//BMPR2//SEMA4C//EFNA1//POU3F2//TRAK2//SYNGAP1//ROBO2//SLIT2//DBN1//CAMSAP2//CPEB3//ZMYND8//IL2/…
GO:0009891	positive regulation of biosynthetic process	Biological process	151	1841	902	17653	1.60522	1.80833e-09	3.13583e-07	8.74272	0.167406	EP300//IGF1//CCL21//CNEP1R1//LDLR//EDN1//ARPP19//CPEB3//FMR1//SERP1//PRR16//MAPK1//SOX4//FXR1//CREBL2//ESR1//ETS1//ATF5//FOXF1//FOXF2//FLI1//PHF8//NR5A2//BAMBI//GLI3//ATAD2//MDFIC//ID2//IRF1//AR//JUN//LRP6//MYB//MYBL1//MYCN//NEUROD1//NFE2//NPAS2//NPAT//OTX2//PPARG//TRERF1//RB1//HIVEP3//RORA//PRDM16//SMARCA2//SS18//TFAP2A//TNF//UBE2V1//WNT7A//WT1//TBL1XR1//TEAD2//TP63//RUNX3//FUBP3//ACVR1//CLOCK//…
GO:0031328	positive regulation of cellular biosynthetic process	Biological process	149	1812	902	17653	1.60931	1.99454e-09	3.35595e-07	8.70016	0.165188	EP300//IGF1//CCL21//CNEP1R1//LDLR//ARPP19//CPEB3//FMR1//SERP1//PRR16//MAPK1//SOX4//FXR1//CREBL2//ESR1//ETS1//ATF5//FOXF1//FOXF2//FLI1//PHF8//NR5A2//BAMBI//GLI3//ATAD2//MDFIC//ID2//IRF1//AR//JUN//LRP6//MYB//MYBL1//MYCN//NEUROD1//NFE2//NPAS2//NPAT//OTX2//PPARG//TRERF1//RB1//HIVEP3//RORA//PRDM16//SMARCA2//SS18//TFAP2A//TNF//UBE2V1//WNT7A//WT1//TBL1XR1//TEAD2//TP63//RUNX3//FUBP3//ACVR1//CLOCK//ZNF516…
GO:0050794	regulation of cellular process	Biological process	648	11074	902	17653	1.1452	2.03451e-09	3.35595e-07	8.69154	0.718404	USP28//CLOCK//GADD45A//GTF2H1//PTEN//CCNT2//DIRAS3//NPAT//TSHZ1//ZBTB18//CEBPB//TCERG1//STRAP//KLF12//GSC//ARX//DNMT3B//EDN1//EDNRB//EFNA1//CC2D1B//EN1//EP300//ESR1//JAZF1//CPEB3//FOXF1//MYT1L//SIN3B//SIRT1//ZFPM2//DNAJB5//GLI3//CNOT7//HIC1//FOXA1//HSBP1//ID2//IFNG//IRF2//AR//ISL1//JARID2//JUN//MAF//MDM4//MEF2A//MYB//NFIA//NFIB//NFIC//NR4A2//PAX5//KLF3//POU4F1//PPARG//ZBTB4//RB1//RBBP8//CCND1//RN…
GO:0050767	regulation of neurogenesis	Biological process	76	732	902	17653	2.03196	2.72176e-09	4.38269e-07	8.56515	0.0842572	GLI3//FZD3//PTEN//SNAP25//STMN2//ADCYAP1//NPTN//NCK1//SERPINI1//RAP1A//SCN1B//RAPGEF2//LPAR1//EFNB2//MYLIP//PTPRG//SPOCK1//TSC1//BAG5//EDNRB//DPYSL2//RAB21//WNT7A//MYCN//DLL1//NTF3//YWHAG//NREP//DDX6//ID2//ISL1//DNMT3B//ETV5//MMD//FOXA1//NEUROD1//NEUROG1//ZEB1//GDF5//ADNP//NRG1//TNFRSF12A//ULK2//WNT3//NOG//TNFRSF21//WDR1//PPARG//FMR1//HECW2//FXR1//PLXNA4//BMPR2//SEMA4C//EFNA1//POU3F2//TRAK2//SYNG…
GO:0048666	neuron development	Biological process	99	1060	902	17653	1.82785	3.04497e-09	4.61556e-07	8.51642	0.109756	SLITRK3//OGN//POU4F1//PRELP//WNT7A//SLIT2//RANBP9//ARX//DPYSL2//EFNA1//EFNB2//GLI3//OTX2//PIK3CA//PIK3CB//ENAH//MAPK1//ROBO2//SCN1B//WNT3//KLF7//RPS6KA5//NRXN3//FEZ2//NOG//PTEN//SNAP25//STMN2//ADCYAP1//NPTN//NCK1//SERPINI1//RAP1A//RAPGEF2//LPAR1//MYLIP//PTPRG//SPOCK1//TSC1//BAG5//EDNRB//GNAQ//STRN//SYNGAP1//CD3E//PLXNA4//ATF5//NR4A2//HPRT1//NFIB//RAB21//ISL1//JUN//NREP//CAMSAP1//SAMD14//GPM6A//LR…
GO:0010557	positive regulation of macromolecule biosynthetic process	Biological process	141	1698	902	17653	1.62515	3.13647e-09	4.61556e-07	8.50356	0.156319	EP300//IGF1//CCL21//EDN1//CPEB3//FMR1//SERP1//PRR16//MAPK1//SOX4//FXR1//CREBL2//ESR1//ETS1//ATF5//FOXF1//FOXF2//FLI1//PHF8//NR5A2//BAMBI//GLI3//ATAD2//MDFIC//ID2//IRF1//AR//JUN//LRP6//MYB//MYBL1//MYCN//NEUROD1//NFE2//NPAS2//NPAT//OTX2//PPARG//TRERF1//RB1//HIVEP3//RORA//PRDM16//SMARCA2//SS18//TFAP2A//TNF//UBE2V1//WNT7A//WT1//TBL1XR1//TEAD2//TP63//RUNX3//FUBP3//ACVR1//CLOCK//ZNF516//CCT6A//E2F8//IN…
GO:0045893	positive regulation of transcription, DNA-templated	Biological process	125	1450	902	17653	1.68715	3.13937e-09	4.61556e-07	8.50316	0.138581	EP300//ATAD2//INSIG2//ESR1//PHF8//ZBTB18//CEBPB//ADCYAP1//PPARGC1B//CREBRF//E2F5//S1PR1//EDN1//ELK3//EN1//ETS1//ETV5//MED19//ATF5//FOXF1//FOXF2//FLI1//SIRT1//ZFPM2//KPNA6//NR5A2//AGO1//GLI3//DLL1//TBK1//GTF2H1//CNOT7//H2AFZ//NRG1//FOXA1//IGF1//IL2//IRF1//IRF2//AR//ISL1//JUN//LRP6//MAF//MEF2A//MEOX2//MET//MYB//MYBL1//MYCN//MYOG//PPP1R12A//NCK1//NEUROD1//NEUROG1//NFIA//NFIB//NFIC//NHLH2//NPAS2//NR4…
GO:1903508	positive regulation of nucleic acid-templated transcription	Biological process	125	1450	902	17653	1.68715	3.13937e-09	4.61556e-07	8.50316	0.138581	EP300//CREBL2//ESR1//ETS1//ATF5//FOXF1//FOXF2//FLI1//PHF8//NR5A2//BAMBI//GLI3//ATAD2//MDFIC//ID2//IGF1//IRF1//AR//JUN//LRP6//MYB//MYBL1//MYCN//NEUROD1//NFE2//NPAS2//NPAT//OTX2//PPARG//TRERF1//MAPK1//RB1//HIVEP3//RORA//PRDM16//SMARCA2//SOX4//SS18//TFAP2A//TNF//UBE2V1//WNT7A//WT1//TBL1XR1//TEAD2//TP63//RUNX3//FUBP3//ACVR1//CLOCK//ZNF516//INSIG2//ZBTB18//CEBPB//ADCYAP1//PPARGC1B//CREBRF//E2F5//S1PR1…
GO:1902680	positive regulation of RNA biosynthetic process	Biological process	125	1451	902	17653	1.68599	3.27347e-09	4.63878e-07	8.48499	0.138581	EP300//CREBL2//ESR1//ETS1//ATF5//FOXF1//FOXF2//FLI1//PHF8//NR5A2//BAMBI//GLI3//ATAD2//MDFIC//ID2//IGF1//IRF1//AR//JUN//LRP6//MYB//MYBL1//MYCN//NEUROD1//NFE2//NPAS2//NPAT//OTX2//PPARG//TRERF1//MAPK1//RB1//HIVEP3//RORA//PRDM16//SMARCA2//SOX4//SS18//TFAP2A//TNF//UBE2V1//WNT7A//WT1//TBL1XR1//TEAD2//TP63//RUNX3//FUBP3//ACVR1//CLOCK//ZNF516//INSIG2//ZBTB18//CEBPB//ADCYAP1//PPARGC1B//CREBRF//E2F5//S1PR1…
GO:1903506	regulation of nucleic acid-templated transcription	Biological process	265	3766	902	17653	1.37714	3.29235e-09	4.63878e-07	8.48249	0.293792	NPAT//TSHZ1//ZBTB18//CEBPB//TCERG1//STRAP//KLF12//GSC//ARX//DNMT3B//EDN1//EDNRB//EFNA1//CC2D1B//EN1//EP300//ESR1//JAZF1//CPEB3//FOXF1//MYT1L//SIN3B//SIRT1//ZFPM2//DNAJB5//GLI3//CNOT7//HIC1//FOXA1//HSBP1//ID2//IFNG//IRF2//AR//ISL1//JARID2//JUN//MAF//MDM4//MEF2A//MYB//NFIA//NFIB//NFIC//NR4A2//PAX5//KLF3//POU4F1//PPARG//ZBTB4//RB1//RBBP8//CCND1//RNF2//SARS//PRDM16//SMARCA2//SUV39H1//ZEB1//TFAP2A//TG…
GO:2001141	regulation of RNA biosynthetic process	Biological process	265	3774	902	17653	1.37422	4.06987e-09	5.61725e-07	8.39042	0.293792	NPAT//TSHZ1//ZBTB18//CEBPB//TCERG1//STRAP//KLF12//GSC//ARX//DNMT3B//EDN1//EDNRB//EFNA1//CC2D1B//EN1//EP300//ESR1//JAZF1//CPEB3//FOXF1//MYT1L//SIN3B//SIRT1//ZFPM2//DNAJB5//GLI3//CNOT7//HIC1//FOXA1//HSBP1//ID2//IFNG//IRF2//AR//ISL1//JARID2//JUN//MAF//MDM4//MEF2A//MYB//NFIA//NFIB//NFIC//NR4A2//PAX5//KLF3//POU4F1//PPARG//ZBTB4//RB1//RBBP8//CCND1//RNF2//SARS//PRDM16//SMARCA2//SUV39H1//ZEB1//TFAP2A//TG…
GO:0032774	RNA biosynthetic process	Biological process	274	3940	902	17653	1.36103	5.04982e-09	6.70898e-07	8.29672	0.303769	NPAT//TSHZ1//ZBTB18//CEBPB//TCERG1//STRAP//KLF12//GSC//ARX//DNMT3B//EDN1//EDNRB//EFNA1//CC2D1B//EN1//EP300//ESR1//JAZF1//CPEB3//FOXF1//MYT1L//SIN3B//SIRT1//ZFPM2//DNAJB5//GLI3//CNOT7//HIC1//FOXA1//HSBP1//ID2//IFNG//IRF2//AR//ISL1//JARID2//JUN//MAF//MDM4//MEF2A//MYB//NFIA//NFIB//NFIC//NR4A2//PAX5//KLF3//POU4F1//PPARG//ZBTB4//RB1//RBBP8//CCND1//RNF2//SARS//PRDM16//SMARCA2//SUV39H1//ZEB1//TFAP2A//TG…
GO:0045935	positive regulation of nucleobase-containing compound metabolic process	Biological process	143	1742	902	17653	1.60657	5.05927e-09	6.70898e-07	8.29591	0.158537	EP300//CREBL2//ESR1//ETS1//ATF5//FOXF1//FOXF2//FLI1//PHF8//NR5A2//BAMBI//GLI3//ATAD2//MDFIC//ID2//IGF1//IRF1//AR//JUN//LRP6//MYB//MYBL1//MYCN//NEUROD1//NFE2//NPAS2//NPAT//OTX2//PPARG//TRERF1//MAPK1//RB1//HIVEP3//RORA//PRDM16//SMARCA2//SOX4//SS18//TFAP2A//TNF//UBE2V1//WNT7A//WT1//TBL1XR1//TEAD2//TP63//RUNX3//FUBP3//ACVR1//CLOCK//ZNF516//CALM2//CXCL9//ADRB1//PTHLH//ADNP//CCT6A//E2F8//INSIG2//SIRT1/…
GO:0097659	nucleic acid-templated transcription	Biological process	273	3924	902	17653	1.36159	5.25931e-09	6.76905e-07	8.27907	0.302661	NPAT//TSHZ1//ZBTB18//CEBPB//TCERG1//STRAP//KLF12//GSC//ARX//DNMT3B//EDN1//EDNRB//EFNA1//CC2D1B//EN1//EP300//ESR1//JAZF1//CPEB3//FOXF1//MYT1L//SIN3B//SIRT1//ZFPM2//DNAJB5//GLI3//CNOT7//HIC1//FOXA1//HSBP1//ID2//IFNG//IRF2//AR//ISL1//JARID2//JUN//MAF//MDM4//MEF2A//MYB//NFIA//NFIB//NFIC//NR4A2//PAX5//KLF3//POU4F1//PPARG//ZBTB4//RB1//RBBP8//CCND1//RNF2//SARS//PRDM16//SMARCA2//SUV39H1//ZEB1//TFAP2A//TG…
GO:0009889	regulation of biosynthetic process	Biological process	317	4707	902	17653	1.31804	5.30474e-09	6.76905e-07	8.27534	0.351441	NPAT//TSHZ1//ZBTB18//CEBPB//TCERG1//STRAP//KLF12//GSC//ARX//DNMT3B//EDN1//EDNRB//EFNA1//CC2D1B//EN1//EP300//ESR1//JAZF1//CPEB3//FOXF1//MYT1L//SIN3B//SIRT1//ZFPM2//DNAJB5//GLI3//CNOT7//HIC1//FOXA1//HSBP1//ID2//IFNG//IRF2//AR//ISL1//JARID2//JUN//MAF//MDM4//MEF2A//MYB//NFIA//NFIB//NFIC//NR4A2//PAX5//KLF3//POU4F1//PPARG//ZBTB4//RB1//RBBP8//CCND1//RNF2//SARS//PRDM16//SMARCA2//SUV39H1//ZEB1//TFAP2A//TG…
GO:0035239	tube morphogenesis	Biological process	86	887	902	17653	1.89752	6.4264e-09	8.04847e-07	8.19203	0.0953437	S1PR1//EFNA1//ELK3//EREG//UNC5B//SIRT1//LEMD3//CLIC4//HOXA3//JUN//KDR//RHOB//MEOX2//TNFRSF12A//PIK3CA//PKNOX1//PTEN//RORA//CCL2//VEGFB//WNT7A//EDN1//PPP3R1//TGFBR2//ACVR1//GJC1//FOXF1//ZFPM2//RASA1//WT1//CCM2//TEAD2//QKI//NPNT//GLI3//SOX4//LRP6//SEMA4C//PRKACB//TSC1//FZD3//FZD6//NOG//GJA1//DLL1//E2F8//EFNB2//SLIT2//SPRED1//SULF1//AGO1//PPARG//FOXJ2//SARS//ETS1//EGLN1//VASH2//F3//ISL1//ITGB8//BTG1…
GO:0010556	regulation of macromolecule biosynthetic process	Biological process	303	4467	902	17653	1.32751	6.94407e-09	8.53868e-07	8.15839	0.33592	NPAT//TSHZ1//ZBTB18//CEBPB//TCERG1//STRAP//KLF12//GSC//ARX//DNMT3B//EDN1//EDNRB//EFNA1//CC2D1B//EN1//EP300//ESR1//JAZF1//CPEB3//FOXF1//MYT1L//SIN3B//SIRT1//ZFPM2//DNAJB5//GLI3//CNOT7//HIC1//FOXA1//HSBP1//ID2//IFNG//IRF2//AR//ISL1//JARID2//JUN//MAF//MDM4//MEF2A//MYB//NFIA//NFIB//NFIC//NR4A2//PAX5//KLF3//POU4F1//PPARG//ZBTB4//RB1//RBBP8//CCND1//RNF2//SARS//PRDM16//SMARCA2//SUV39H1//ZEB1//TFAP2A//TG…
GO:0010646	regulation of cell communication	Biological process	249	3522	902	17653	1.38364	8.23853e-09	9.94035e-07	8.08415	0.276053	GADD45A//TNF//CRKL//TAOK1//RAF1//RAP1A//C1QTNF2//LPAR1//NRG1//IGF1//NTF3//PIK3CB//PRKAA1//MAPK1//C5AR1//UBE2V1//SPRED1//DUSP1//PPP2CA//CBFB//EREG//FBXW7//ERRFI1//GPRC5A//SOCS5//NCK1//CD3E//COPS8//MDFIC//RAPGEF4//SLC25A6//IFNG//KCNB1//MARCKS//NEUROD1//SNAP25//CLOCK//ADCYAP1//GRK6//GIT2//OTX2//RORA//RWDD3//YWHAG//TOB1//EPS8//ARHGAP1//LASP1//ARHGAP6//SH3BGRL//SKAP2//HOMER1//IGFBP3//KDR//RGS7BP//MET/…
GO:0006351	transcription, DNA-templated	Biological process	271	3907	902	17653	1.35749	8.37794e-09	9.94035e-07	8.07686	0.300443	NPAT//TSHZ1//ZBTB18//CEBPB//TCERG1//STRAP//KLF12//GSC//ARX//DNMT3B//EDN1//EDNRB//EFNA1//CC2D1B//EN1//EP300//ESR1//JAZF1//CPEB3//FOXF1//MYT1L//SIN3B//SIRT1//ZFPM2//DNAJB5//GLI3//CNOT7//HIC1//FOXA1//HSBP1//ID2//IFNG//IRF2//AR//ISL1//JARID2//JUN//MAF//MDM4//MEF2A//MYB//NFIA//NFIB//NFIC//NR4A2//PAX5//KLF3//POU4F1//PPARG//ZBTB4//RB1//RBBP8//CCND1//RNF2//SARS//PRDM16//SMARCA2//SUV39H1//ZEB1//TFAP2A//TG…
GO:0031175	neuron projection development	Biological process	89	936	902	17653	1.86091	8.77835e-09	1.02359e-06	8.05659	0.0986696	SLITRK3//OGN//POU4F1//PRELP//WNT7A//SLIT2//RANBP9//ARX//DPYSL2//EFNA1//EFNB2//GLI3//OTX2//PIK3CA//PIK3CB//ENAH//MAPK1//ROBO2//SCN1B//WNT3//KLF7//RPS6KA5//NRXN3//FEZ2//NOG//PTEN//SNAP25//STMN2//ADCYAP1//NPTN//NCK1//SERPINI1//RAP1A//RAPGEF2//LPAR1//MYLIP//PTPRG//SPOCK1//TSC1//BAG5//STRN//SYNGAP1//CD3E//PLXNA4//NR4A2//NFIB//RAB21//ISL1//JUN//NREP//UNC5B//FZD3//ADNP//NRG1//TNFRSF12A//ULK2//SLC9A6//GJ…
GO:0031326	regulation of cellular biosynthetic process	Biological process	312	4640	902	17653	1.31598	9.17871e-09	1.05213e-06	8.03722	0.345898	NPAT//TSHZ1//ZBTB18//CEBPB//TCERG1//STRAP//KLF12//GSC//ARX//DNMT3B//EDN1//EDNRB//EFNA1//CC2D1B//EN1//EP300//ESR1//JAZF1//CPEB3//FOXF1//MYT1L//SIN3B//SIRT1//ZFPM2//DNAJB5//GLI3//CNOT7//HIC1//FOXA1//HSBP1//ID2//IFNG//IRF2//AR//ISL1//JARID2//JUN//MAF//MDM4//MEF2A//MYB//NFIA//NFIB//NFIC//NR4A2//PAX5//KLF3//POU4F1//PPARG//ZBTB4//RB1//RBBP8//CCND1//RNF2//SARS//PRDM16//SMARCA2//SUV39H1//ZEB1//TFAP2A//TG…
GO:0006355	regulation of transcription, DNA-templated	Biological process	261	3745	902	17653	1.36396	1.18235e-08	1.3327e-06	7.92725	0.289357	NPAT//TSHZ1//ZBTB18//CEBPB//TCERG1//STRAP//KLF12//GSC//ARX//DNMT3B//EDN1//EDNRB//EFNA1//CC2D1B//EN1//EP300//ESR1//JAZF1//CPEB3//FOXF1//MYT1L//SIN3B//SIRT1//ZFPM2//DNAJB5//GLI3//CNOT7//HIC1//FOXA1//HSBP1//ID2//IFNG//IRF2//AR//ISL1//JARID2//JUN//MAF//MDM4//MEF2A//MYB//NFIA//NFIB//NFIC//NR4A2//PAX5//KLF3//POU4F1//PPARG//ZBTB4//RB1//RBBP8//CCND1//RNF2//SARS//PRDM16//SMARCA2//SUV39H1//ZEB1//TFAP2A//TG…
GO:0003158	endothelium development	Biological process	24	123	902	17653	3.81872	1.23958e-08	1.35787e-06	7.90673	0.0266075	CCM2//CLIC4//MET//GSTM3//WNT7A//S1PR1//ZEB1//BTG1//BMPR2//DLL1//NRG1//PPP1R16B//MSN//RAP1A//RAP1B//RAPGEF2//RHOB//ACVR1//RAP2C//FOXJ2//FOXP1//TNF//GJA1//KDR
GO:0000122	negative regulation of transcription by RNA polymerase II	Biological process	79	800	902	17653	1.93263	1.24483e-08	1.35787e-06	7.90489	0.0875831	NFIB//ZMYND8//JUN//NCK1//TMBIM6//TSHZ1//ZBTB18//CEBPB//TCERG1//STRAP//KLF12//GSC//ARX//DNMT3B//EDN1//EDNRB//EFNA1//CC2D1B//EN1//EP300//ESR1//JAZF1//CPEB3//FOXF1//MYT1L//SIN3B//SIRT1//ZFPM2//DNAJB5//GLI3//CNOT7//HIC1//FOXA1//HSBP1//ID2//IFNG//IRF2//AR//ISL1//JARID2//MAF//MDM4//MEF2A//MYB//NFIA//NFIC//NR4A2//PAX5//KLF3//POU4F1//PPARG//ZBTB4//RB1//RBBP8//CCND1//RNF2//SARS//PRDM16//SMARCA2//SUV39H1//…
GO:0048729	tissue morphogenesis	Biological process	67	639	902	17653	2.05204	1.68597e-08	1.79952e-06	7.77315	0.0742794	EDN1//PPP3R1//TGFBR2//ACVR1//NPNT//GLI3//WT1//BMPR2//WNT3//NOG//FZD3//TP63//SOX4//LRP6//SEMA4C//PRKACB//TSC1//FZD6//TEAD2//GJA1//DLL1//ARHGAP12//ISL1//ZFPM2//NRG1//POU4F1//S1PR1//TFAP2A//GRSF1//DLG5//TGM3//WNT10A//WNT7A//WDR1//FOXF2//FLNA//TMEFF2//FOXF1//MSN//CLIC4//MET//MYCN//SLIT2//EGLN1//TNNI1//FRZB//PRICKLE2//ROR1//PSMA2//SMURF1//PSMD12//RDH10//FOXA1//AR//ESR1//SOCS3//SULF1//BTBD7//TNF//ETV5/…
GO:0019220	regulation of phosphate metabolic process	Biological process	144	1791	902	17653	1.57354	1.70293e-08	1.79952e-06	7.7688	0.159645	GADD45A//GTF2H1//PTEN//CCNT2//DIRAS3//TNF//CRKL//TAOK1//RAF1//RAP1A//C1QTNF2//LPAR1//NRG1//IGF1//NTF3//PIK3CB//PRKAA1//MAPK1//C5AR1//UBE2V1//SPRED1//DUSP1//PPP2CA//SOCS1//IGFBP3//IL2//LRP6//PRR5L//PPP1R15B//SLIT2//EDNRB//EFNA1//FMR1//SIRT1//NPTN//IFNG//KDR//MAVS//CCND1//CCND2//EREG//FBXW7//ERRFI1//GPRC5A//SOCS5//NUP54//GNAQ//NCK1//GSKIP//RB1//YWHAG//SOCS3//PPM1F//GRM3//COPS8//MDFIC//CRHR1//PPARGC…
GO:0050789	regulation of biological process	Biological process	673	11709	902	17653	1.12488	2.05583e-08	2.13902e-06	7.68701	0.74612	USP28//CLOCK//GADD45A//GTF2H1//PTEN//CCNT2//DIRAS3//NPAT//TSHZ1//ZBTB18//CEBPB//TCERG1//STRAP//KLF12//GSC//ARX//DNMT3B//EDN1//EDNRB//EFNA1//CC2D1B//EN1//EP300//ESR1//JAZF1//CPEB3//FOXF1//MYT1L//SIN3B//SIRT1//ZFPM2//DNAJB5//GLI3//CNOT7//HIC1//FOXA1//HSBP1//ID2//IFNG//IRF2//AR//ISL1//JARID2//JUN//MAF//MDM4//MEF2A//MYB//NFIA//NFIB//NFIC//NR4A2//PAX5//KLF3//POU4F1//PPARG//ZBTB4//RB1//RBBP8//CCND1//RN…
GO:0023051	regulation of signaling	Biological process	250	3575	902	17653	1.3686	2.09143e-08	2.14308e-06	7.67956	0.277162	GADD45A//TNF//CRKL//TAOK1//RAF1//RAP1A//C1QTNF2//LPAR1//NRG1//IGF1//NTF3//PIK3CB//PRKAA1//MAPK1//C5AR1//UBE2V1//SPRED1//DUSP1//PPP2CA//NSG1//EPS15//VAMP3//CBFB//EREG//FBXW7//ERRFI1//GPRC5A//SOCS5//NCK1//CD3E//COPS8//MDFIC//RAPGEF4//SLC25A6//IFNG//KCNB1//MARCKS//NEUROD1//SNAP25//CLOCK//ADCYAP1//GRK6//GIT2//OTX2//RORA//RWDD3//YWHAG//TOB1//EPS8//ARHGAP1//LASP1//ARHGAP6//SH3BGRL//SKAP2//HOMER1//IGFBP…
GO:0006915	apoptotic process	Biological process	154	1958	902	17653	1.53929	2.13461e-08	2.15468e-06	7.67068	0.170732	TNFRSF21//JUN//PMAIP1//BCL2A1//PTEN//FOXP1//IL2//EGLN3//F3//PPARG//TNF//CASP2//HIPK3//DUSP1//EDNRB//ATF5//FLNA//ARL6IP1//SIRT1//KLHL20//GLI3//IGF1//KDR//MDM4//MET//ROR1//OGG1//ZFAND6//PRKAA1//SPHK2//RAF1//RASA1//BNIP2//TMBIM6//TFAP2A//WNT7A//WT1//BAG6//TP63//CCND2//SOCS3//HIC1//GSKIP//PPP2CB//ADCYAP1//C8ORF44-SGK3//SGK2//ESR1//SGK3//IGFBP3//INHBB//NTF3//PAK6//TAOK1//RBM25//SGK1//BMP3//ANP32A//GDF…
GO:0051128	regulation of cellular component organization	Biological process	181	2403	902	17653	1.47413	2.32511e-08	2.2964e-06	7.63356	0.200665	C8ORF44-SGK3//SGK2//SGK3//NANOS1//IGFBP3//RB1//SGK1//SPOCK1//FMR1//NTF3//EPS8//GTF2H1//STMN2//CAMSAP1//CAMSAP2//MID1//MID1IP1//NAV3//TTK//CDC14A//CFDP1//WASF3//PALM2//LPAR1//BAMBI//ANXA7//KDR//RHOB//RND3//MSN//BRWD1//RASA1//CCL2//PLXNA4//WDR1//SLIT2//CNOT6L//PAN3//CNOT6//ETS1//PPARGC1B//CHMP3//VPS4B//PTEN//SNAP25//ADCYAP1//NPTN//NCK1//SERPINI1//RAP1A//SCN1B//RAPGEF2//EFNB2//MYLIP//PTPRG//TSC1//BA…
GO:0031399	regulation of protein modification process	Biological process	144	1800	902	17653	1.56568	2.34292e-08	2.2964e-06	7.63024	0.159645	GADD45A//GTF2H1//PTEN//CCNT2//DIRAS3//TNF//CRKL//TAOK1//RAF1//RAP1A//C1QTNF2//LPAR1//NRG1//IGF1//NTF3//PIK3CB//PRKAA1//MAPK1//C5AR1//UBE2V1//SPRED1//DUSP1//PPP2CA//SOCS1//IGFBP3//IL2//LRP6//PRR5L//PPP1R15B//SLIT2//EDNRB//EFNA1//FMR1//SIRT1//NPTN//IFNG//KDR//MAVS//CCND1//CCND2//EREG//FBXW7//ERRFI1//GPRC5A//SOCS5//GNAQ//NCK1//GSKIP//RB1//YWHAG//SOCS3//PPM1F//COPS8//MDFIC//CALM2//ADNP//INHBB//BMP3//…
GO:1903507	negative regulation of nucleic acid-templated transcription	Biological process	107	1224	902	17653	1.71086	2.41371e-08	2.33199e-06	7.61732	0.118625	TSHZ1//ZBTB18//CEBPB//TCERG1//STRAP//KLF12//GSC//ARX//DNMT3B//EDN1//EDNRB//EFNA1//CC2D1B//EN1//EP300//ESR1//JAZF1//CPEB3//FOXF1//MYT1L//SIN3B//SIRT1//ZFPM2//DNAJB5//GLI3//CNOT7//HIC1//FOXA1//HSBP1//ID2//IFNG//IRF2//AR//ISL1//JARID2//JUN//MAF//MDM4//MEF2A//MYB//NFIA//NFIB//NFIC//NR4A2//PAX5//KLF3//POU4F1//PPARG//ZBTB4//RB1//RBBP8//CCND1//RNF2//SARS//PRDM16//SMARCA2//SUV39H1//ZEB1//TFAP2A//TGIF1//K…
GO:1902679	negative regulation of RNA biosynthetic process	Biological process	107	1226	902	17653	1.70807	2.62929e-08	2.50449e-06	7.58016	0.118625	TSHZ1//ZBTB18//CEBPB//TCERG1//STRAP//KLF12//GSC//ARX//DNMT3B//EDN1//EDNRB//EFNA1//CC2D1B//EN1//EP300//ESR1//JAZF1//CPEB3//FOXF1//MYT1L//SIN3B//SIRT1//ZFPM2//DNAJB5//GLI3//CNOT7//HIC1//FOXA1//HSBP1//ID2//IFNG//IRF2//AR//ISL1//JARID2//JUN//MAF//MDM4//MEF2A//MYB//NFIA//NFIB//NFIC//NR4A2//PAX5//KLF3//POU4F1//PPARG//ZBTB4//RB1//RBBP8//CCND1//RNF2//SARS//PRDM16//SMARCA2//SUV39H1//ZEB1//TFAP2A//TGIF1//K…
GO:0048513	animal organ development	Biological process	241	3428	902	17653	1.3759	2.68006e-08	2.5174e-06	7.57186	0.267184	MYCN//WNT7A//CEBPB//ADCYAP1//INHBB//IMMP2L//SIRT1//ESR1//EREG//CASP2//RAB18//SMOC1//RDH10//GLI3//ID2//ROBO2//NPNT//SDC1//WT1//SLIT2//EDNRB//ISL1//SEMA4C//ACVR1//SULF1//TFAP2A//TSC1//BAG6//ARID5B//FOXF2//PPP3R1//FAM83D//DLG5//NOG//JARID2//JUN//MET//PIK3CA//PPARG//E2F8//STOX2//BMPR2//APCDD1//FZD3//WNT10A//FZD6//GJA1//DLL1//TGFBR2//SNX19//NFIB//CYTL1//GDF5//RUNX3//ESCO2//KCNAB2//DOCK10//SOX4//ARID2/…
GO:0051174	regulation of phosphorus metabolic process	Biological process	144	1806	902	17653	1.56047	2.89162e-08	2.67891e-06	7.53886	0.159645	GADD45A//GTF2H1//PTEN//CCNT2//DIRAS3//TNF//CRKL//TAOK1//RAF1//RAP1A//C1QTNF2//LPAR1//NRG1//IGF1//NTF3//PIK3CB//PRKAA1//MAPK1//C5AR1//UBE2V1//SPRED1//DUSP1//PPP2CA//SOCS1//IGFBP3//IL2//LRP6//PRR5L//PPP1R15B//SLIT2//EDNRB//EFNA1//FMR1//SIRT1//NPTN//IFNG//KDR//MAVS//CCND1//CCND2//EREG//FBXW7//ERRFI1//GPRC5A//SOCS5//NUP54//GNAQ//NCK1//GSKIP//RB1//YWHAG//SOCS3//PPM1F//GRM3//COPS8//MDFIC//CRHR1//PPARGC…
GO:0001944	vasculature development	Biological process	75	761	902	17653	1.92881	3.22993e-08	2.95189e-06	7.49081	0.0831486	S1PR1//EFNA1//ELK3//EREG//UNC5B//SIRT1//LEMD3//CLIC4//HOXA3//JUN//KDR//RHOB//MEOX2//TNFRSF12A//PIK3CA//PKNOX1//PTEN//RORA//CCL2//VEGFB//WNT7A//CRKL//FOXF1//SPHK2//TGFBR2//RAPGEF2//EDN1//PPP3R1//ACVR1//GJC1//ZFPM2//RASA1//WT1//CCM2//TEAD2//QKI//EFNB2//BMPR2//RECK//E2F8//SLIT2//SPRED1//SULF1//AGO1//PPARG//FOXJ2//SARS//DCTN5//SNX17//SOX4//ETS1//EGLN1//VASH2//F3//ISL1//ITGB8//BTG1//C5AR1//ADAM12//GJA…
GO:0010562	positive regulation of phosphorus metabolic process	Biological process	100	1126	902	17653	1.7381	3.34386e-08	2.97559e-06	7.47575	0.110865	GADD45A//TNF//CRKL//TAOK1//RAF1//RAP1A//C1QTNF2//LPAR1//NRG1//IGF1//NTF3//PIK3CB//PRKAA1//MAPK1//C5AR1//UBE2V1//EDNRB//EFNA1//FMR1//SIRT1//NPTN//IFNG//KDR//MAVS//CCND1//PRR5L//CCND2//EREG//FBXW7//COPS8//MDFIC//SOCS1//PPARGC1B//NPNT//CALM2//INHBB//BMP3//BMPR2//TTK//GDF5//ACVR1//MTMR9//CXCL9//ADRB1//PTHLH//ADNP//RAP2C//RASSF2//PIK3CA//PAK6//TGFBR2//SLK//RICTOR//PPP1R15B//MID1//SEMA4C//RPS6KA5//CREB…
GO:0045937	positive regulation of phosphate metabolic process	Biological process	100	1126	902	17653	1.7381	3.34386e-08	2.97559e-06	7.47575	0.110865	GADD45A//TNF//CRKL//TAOK1//RAF1//RAP1A//C1QTNF2//LPAR1//NRG1//IGF1//NTF3//PIK3CB//PRKAA1//MAPK1//C5AR1//UBE2V1//EDNRB//EFNA1//FMR1//SIRT1//NPTN//IFNG//KDR//MAVS//CCND1//PRR5L//CCND2//EREG//FBXW7//COPS8//MDFIC//SOCS1//PPARGC1B//NPNT//CALM2//INHBB//BMP3//BMPR2//TTK//GDF5//ACVR1//MTMR9//CXCL9//ADRB1//PTHLH//ADNP//RAP2C//RASSF2//PIK3CA//PAK6//TGFBR2//SLK//RICTOR//PPP1R15B//MID1//SEMA4C//RPS6KA5//CREB…
GO:0060429	epithelium development	Biological process	109	1264	902	17653	1.68769	3.61911e-08	3.12416e-06	7.4414	0.120843	EDN1//PPP3R1//TGFBR2//ACVR1//NPNT//ROBO2//SDC1//WT1//SLIT2//GLI3//FZD3//TP63//EP300//FOXF1//DLL1//MEOX2//NOG//SOX4//LRP6//SEMA4C//PRKACB//TSC1//FZD6//TEAD2//CCM2//CLIC4//MET//APCDD1//WNT10A//GJA1//ARHGAP12//ESR1//KDR//NEUROD1//PALLD//AR//FRMD6//TFAP2A//GSTM3//GRSF1//GSC//FOXA1//WNT7A//EREG//TGM3//CNN3//NR5A2//GSTA2//ANXA7//PPARG//IFNG//CCND1//DLG5//EN1//KRT80//KRTAP5-6//KRTAP2-4//CEBPB//ID2//MAPK…
GO:0051960	regulation of nervous system development	Biological process	79	820	902	17653	1.88549	3.64186e-08	3.12416e-06	7.43868	0.0875831	GLI3//FZD3//PTEN//SNAP25//STMN2//ADCYAP1//NPTN//NCK1//SERPINI1//RAP1A//SCN1B//RAPGEF2//LPAR1//EFNB2//MYLIP//PTPRG//SPOCK1//TSC1//BAG5//EDNRB//DPYSL2//RAB21//WNT7A//TNFRSF21//WASF3//NRG1//MYCN//DLL1//NTF3//YWHAG//NREP//DDX6//ID2//ISL1//DNMT3B//ETV5//MMD//FOXA1//NEUROD1//NEUROG1//ZEB1//GDF5//ADNP//TNFRSF12A//ULK2//WNT3//NOG//WDR1//PPARG//FMR1//HECW2//FXR1//PLXNA4//BMPR2//SEMA4C//POU4F1//EFNA1//POU3…
GO:0010628	positive regulation of gene expression	Biological process	148	1877	902	17653	1.54315	3.64939e-08	3.12416e-06	7.43778	0.16408	EP300//CPEB3//FMR1//SERP1//PRR16//MAPK1//SOX4//FXR1//CREBL2//ESR1//ETS1//ATF5//FOXF1//FOXF2//FLI1//PHF8//NR5A2//BAMBI//GLI3//ATAD2//MDFIC//ID2//IGF1//IRF1//AR//JUN//LRP6//MYB//MYBL1//MYCN//NEUROD1//NFE2//NPAS2//NPAT//OTX2//PPARG//TRERF1//RB1//HIVEP3//RORA//PRDM16//SMARCA2//SS18//TFAP2A//TNF//UBE2V1//WNT7A//WT1//TBL1XR1//TEAD2//TP63//RUNX3//FUBP3//ACVR1//CLOCK//ZNF516//INSIG2//NCK1//ZBTB18//CEBPB/…
GO:0032270	positive regulation of cellular protein metabolic process	Biological process	127	1546	902	17653	1.6077	4.09764e-08	3.46404e-06	7.38747	0.140798	GADD45A//TNF//CRKL//TAOK1//RAF1//RAP1A//C1QTNF2//LPAR1//NRG1//IGF1//NTF3//PIK3CB//PRKAA1//MAPK1//C5AR1//UBE2V1//EDNRB//EFNA1//FMR1//SIRT1//NPTN//IFNG//KDR//MAVS//CCND1//PRR5L//CCND2//EREG//FBXW7//EGLN3//F3//PMAIP1//PPARG//CASP2//COPS8//MDFIC//SOCS1//CALM2//INHBB//BMP3//BMPR2//TTK//GDF5//ACVR1//CPEB3//SERP1//PRR16//SOX4//FXR1//NDFIP2//RAP2C//RASSF2//ADNP//PIK3CA//PAK6//TGFBR2//SLK//RICTOR//ANKIB1/…
GO:0000902	cell morphogenesis	Biological process	91	997	902	17653	1.78632	4.17023e-08	3.48189e-06	7.37984	0.100887	CLIC4//MET//PALLD//AR//FRMD6//SLITRK3//OGN//POU4F1//PRELP//WNT7A//SLIT2//RANBP9//ARX//DPYSL2//EFNA1//EFNB2//GLI3//OTX2//PIK3CA//PIK3CB//ENAH//MAPK1//ROBO2//SCN1B//WNT3//KLF7//RPS6KA5//NRXN3//FEZ2//NOG//CFDP1//WASF3//PALM2//LPAR1//EPS8//BAMBI//ANXA7//KDR//RHOB//RND3//MSN//BRWD1//RASA1//CCL2//PLXNA4//WDR1//FLNA//NR4A2//PTEN//NFIB//SH3D19//CAMSAP1//ARC//EP300//RAB21//ISL1//UNC5B//VAMP3//FZD3//ADNP//…
GO:0010468	regulation of gene expression	Biological process	321	4873	902	17653	1.2892	4.62145e-08	3.81157e-06	7.33522	0.355876	NPAT//TSHZ1//ZBTB18//CEBPB//TCERG1//STRAP//KLF12//GSC//ARX//DNMT3B//EDN1//EDNRB//EFNA1//CC2D1B//EN1//EP300//ESR1//JAZF1//CPEB3//FOXF1//MYT1L//SIN3B//SIRT1//ZFPM2//DNAJB5//GLI3//CNOT7//HIC1//FOXA1//HSBP1//ID2//IFNG//IRF2//AR//ISL1//JARID2//JUN//MAF//MDM4//MEF2A//MYB//NFIA//NFIB//NFIC//NR4A2//PAX5//KLF3//POU4F1//PPARG//ZBTB4//RB1//RBBP8//CCND1//RNF2//SARS//PRDM16//SMARCA2//SUV39H1//ZEB1//TFAP2A//TG…
GO:0072358	cardiovascular system development	Biological process	75	769	902	17653	1.90874	4.9821e-08	4.05951e-06	7.30259	0.0831486	S1PR1//EFNA1//ELK3//EREG//UNC5B//SIRT1//LEMD3//CLIC4//HOXA3//JUN//KDR//RHOB//MEOX2//TNFRSF12A//PIK3CA//PKNOX1//PTEN//RORA//CCL2//VEGFB//WNT7A//CRKL//FOXF1//SPHK2//TGFBR2//RAPGEF2//EDN1//PPP3R1//ACVR1//GJC1//ZFPM2//RASA1//WT1//CCM2//TEAD2//QKI//FBXW7//EFNB2//BMPR2//RECK//E2F8//SLIT2//SPRED1//SULF1//AGO1//PPARG//FOXJ2//SARS//DCTN5//SNX17//SOX4//ETS1//EGLN1//VASH2//F3//ISL1//ITGB8//BTG1//C5AR1//ADAM…
GO:0044093	positive regulation of molecular function	Biological process	139	1742	902	17653	1.56163	5.05142e-08	4.067e-06	7.29659	0.154102	GADD45A//TNF//CRKL//TAOK1//RAF1//RAP1A//C1QTNF2//LPAR1//NRG1//IGF1//NTF3//PIK3CB//PRKAA1//MAPK1//C5AR1//UBE2V1//EREG//FBXW7//EGLN3//F3//PMAIP1//PPARG//CASP2//NMUR1//GNAQ//TXK//GPR55//COPS8//MDFIC//SOCS1//PPARGC1B//NPNT//ESR1//MTMR9//SPPL3//EP300//BAMBI//RAPGEF2//ADNP//PIK3CA//PAK6//TGFBR2//SLK//RICTOR//STIM2//C8ORF44-SGK3//SGK2//SGK3//SGK1//PLAA//CALM2//PPP1R15B//DNAJB6//DNAJA2//PFN2//LRP8//RPS6K…
GO:0065007	biological regulation	Biological process	701	12351	902	17653	1.11078	5.43006e-08	4.32041e-06	7.2652	0.777162	USP28//CLOCK//GADD45A//GTF2H1//PTEN//CCNT2//DIRAS3//NPAT//TSHZ1//ZBTB18//CEBPB//TCERG1//STRAP//KLF12//GSC//ARX//DNMT3B//EDN1//EDNRB//EFNA1//CC2D1B//EN1//EP300//ESR1//JAZF1//CPEB3//FOXF1//MYT1L//SIN3B//SIRT1//ZFPM2//DNAJB5//GLI3//CNOT7//HIC1//FOXA1//HSBP1//ID2//IFNG//IRF2//AR//ISL1//JARID2//JUN//MAF//MDM4//MEF2A//MYB//NFIA//NFIB//NFIC//NR4A2//PAX5//KLF3//POU4F1//PPARG//ZBTB4//RB1//RBBP8//CCND1//RN…
GO:2000112	regulation of cellular macromolecule biosynthetic process	Biological process	293	4376	902	17653	1.3104	5.56356e-08	4.33715e-06	7.25465	0.324834	NPAT//TSHZ1//ZBTB18//CEBPB//TCERG1//STRAP//KLF12//GSC//ARX//DNMT3B//EDN1//EDNRB//EFNA1//CC2D1B//EN1//EP300//ESR1//JAZF1//CPEB3//FOXF1//MYT1L//SIN3B//SIRT1//ZFPM2//DNAJB5//GLI3//CNOT7//HIC1//FOXA1//HSBP1//ID2//IFNG//IRF2//AR//ISL1//JARID2//JUN//MAF//MDM4//MEF2A//MYB//NFIA//NFIB//NFIC//NR4A2//PAX5//KLF3//POU4F1//PPARG//ZBTB4//RB1//RBBP8//CCND1//RNF2//SARS//PRDM16//SMARCA2//SUV39H1//ZEB1//TFAP2A//TG…
GO:0009890	negative regulation of biosynthetic process	Biological process	143	1809	902	17653	1.54707	5.57936e-08	4.33715e-06	7.25342	0.158537	TSHZ1//ZBTB18//CEBPB//TCERG1//STRAP//KLF12//GSC//ARX//DNMT3B//EDN1//EDNRB//EFNA1//CC2D1B//EN1//EP300//ESR1//JAZF1//CPEB3//FOXF1//MYT1L//SIN3B//SIRT1//ZFPM2//DNAJB5//GLI3//CNOT7//HIC1//FOXA1//HSBP1//ID2//IFNG//IRF2//AR//ISL1//JARID2//JUN//MAF//MDM4//MEF2A//MYB//NFIA//NFIB//NFIC//NR4A2//PAX5//KLF3//POU4F1//PPARG//ZBTB4//RB1//RBBP8//CCND1//RNF2//SARS//PRDM16//SMARCA2//SUV39H1//ZEB1//TFAP2A//TGIF1//K…
GO:0002009	morphogenesis of an epithelium	Biological process	57	528	902	17653	2.11277	7.56345e-08	5.81268e-06	7.12128	0.0631929	EDN1//PPP3R1//TGFBR2//ACVR1//NPNT//GLI3//WT1//FZD3//TP63//NOG//SOX4//LRP6//SEMA4C//PRKACB//TSC1//FZD6//TEAD2//GJA1//DLL1//ARHGAP12//TFAP2A//GRSF1//DLG5//TGM3//WNT10A//WNT7A//WDR1//FOXF2//FLNA//TMEFF2//FOXF1//MSN//CLIC4//MET//MYCN//SLIT2//FRZB//PRICKLE2//ROR1//PSMA2//SMURF1//PSMD12//RDH10//FOXA1//AR//ESR1//SOCS3//SULF1//BTBD7//TNF//ETV5//RHOB//CCM2//KLHL3//EFNB2//FOXP1//PTEN
GO:0045892	negative regulation of transcription, DNA-templated	Biological process	102	1176	902	17653	1.69748	7.85958e-08	5.97239e-06	7.1046	0.113082	TSHZ1//ZBTB18//CEBPB//TCERG1//STRAP//KLF12//GSC//ARX//DNMT3B//EDN1//EDNRB//EFNA1//CC2D1B//EN1//EP300//ESR1//JAZF1//CPEB3//FOXF1//MYT1L//SIN3B//SIRT1//ZFPM2//DNAJB5//GLI3//CNOT7//HIC1//FOXA1//HSBP1//ID2//IFNG//IRF2//AR//ISL1//JARID2//JUN//MAF//MDM4//MEF2A//MYB//NFIA//NFIB//NFIC//NR4A2//PAX5//KLF3//POU4F1//PPARG//ZBTB4//RB1//RBBP8//CCND1//RNF2//SARS//PRDM16//SMARCA2//SUV39H1//ZEB1//TFAP2A//TGIF1//K…
GO:0001568	blood vessel development	Biological process	72	736	902	17653	1.91455	8.28981e-08	6.22933e-06	7.08146	0.0798226	S1PR1//EFNA1//ELK3//EREG//UNC5B//SIRT1//LEMD3//CLIC4//HOXA3//JUN//KDR//RHOB//MEOX2//TNFRSF12A//PIK3CA//PKNOX1//PTEN//RORA//CCL2//VEGFB//WNT7A//EDN1//PPP3R1//TGFBR2//ACVR1//GJC1//FOXF1//ZFPM2//RASA1//WT1//CCM2//TEAD2//QKI//RECK//E2F8//EFNB2//SLIT2//SPRED1//SULF1//AGO1//PPARG//FOXJ2//SARS//DCTN5//SNX17//SOX4//ETS1//EGLN1//VASH2//F3//ISL1//ITGB8//BTG1//C5AR1//ADAM12//GJA1//PIK3CB//FOSL1//SOCS3//MAPK…
GO:0031327	negative regulation of cellular biosynthetic process	Biological process	141	1789	902	17653	1.54248	8.43362e-08	6.24563e-06	7.07399	0.156319	TSHZ1//ZBTB18//CEBPB//TCERG1//STRAP//KLF12//GSC//ARX//DNMT3B//EDN1//EDNRB//EFNA1//CC2D1B//EN1//EP300//ESR1//JAZF1//CPEB3//FOXF1//MYT1L//SIN3B//SIRT1//ZFPM2//DNAJB5//GLI3//CNOT7//HIC1//FOXA1//HSBP1//ID2//IFNG//IRF2//AR//ISL1//JARID2//JUN//MAF//MDM4//MEF2A//MYB//NFIA//NFIB//NFIC//NR4A2//PAX5//KLF3//POU4F1//PPARG//ZBTB4//RB1//RBBP8//CCND1//RNF2//SARS//PRDM16//SMARCA2//SUV39H1//ZEB1//TFAP2A//TGIF1//K…
GO:0010558	negative regulation of macromolecule biosynthetic process	Biological process	136	1709	902	17653	1.55743	8.49619e-08	6.24563e-06	7.07078	0.150776	TSHZ1//ZBTB18//CEBPB//TCERG1//STRAP//KLF12//GSC//ARX//DNMT3B//EDN1//EDNRB//EFNA1//CC2D1B//EN1//EP300//ESR1//JAZF1//CPEB3//FOXF1//MYT1L//SIN3B//SIRT1//ZFPM2//DNAJB5//GLI3//CNOT7//HIC1//FOXA1//HSBP1//ID2//IFNG//IRF2//AR//ISL1//JARID2//JUN//MAF//MDM4//MEF2A//MYB//NFIA//NFIB//NFIC//NR4A2//PAX5//KLF3//POU4F1//PPARG//ZBTB4//RB1//RBBP8//CCND1//RNF2//SARS//PRDM16//SMARCA2//SUV39H1//ZEB1//TFAP2A//TGIF1//K…
GO:0045934	negative regulation of nucleobase-containing compound metabolic process	Biological process	120	1457	902	17653	1.61188	8.9156e-08	6.48347e-06	7.04985	0.133038	TSHZ1//ZBTB18//CEBPB//TCERG1//STRAP//KLF12//GSC//ARX//DNMT3B//EDN1//EDNRB//EFNA1//CC2D1B//EN1//EP300//ESR1//JAZF1//CPEB3//FOXF1//MYT1L//SIN3B//SIRT1//ZFPM2//DNAJB5//GLI3//CNOT7//HIC1//FOXA1//HSBP1//ID2//IFNG//IRF2//AR//ISL1//JARID2//JUN//MAF//MDM4//MEF2A//MYB//NFIA//NFIB//NFIC//NR4A2//PAX5//KLF3//POU4F1//PPARG//ZBTB4//RB1//RBBP8//CCND1//RNF2//SARS//PRDM16//SMARCA2//SUV39H1//ZEB1//TFAP2A//TGIF1//K…
GO:0051253	negative regulation of RNA metabolic process	Biological process	110	1306	902	17653	1.6484	1.06295e-07	7.6476e-06	6.97349	0.121951	TSHZ1//ZBTB18//CEBPB//TCERG1//STRAP//KLF12//GSC//ARX//DNMT3B//EDN1//EDNRB//EFNA1//CC2D1B//EN1//EP300//ESR1//JAZF1//CPEB3//FOXF1//MYT1L//SIN3B//SIRT1//ZFPM2//DNAJB5//GLI3//CNOT7//HIC1//FOXA1//HSBP1//ID2//IFNG//IRF2//AR//ISL1//JARID2//JUN//MAF//MDM4//MEF2A//MYB//NFIA//NFIB//NFIC//NR4A2//PAX5//KLF3//POU4F1//PPARG//ZBTB4//RB1//RBBP8//CCND1//RNF2//SARS//PRDM16//SMARCA2//SUV39H1//ZEB1//TFAP2A//TGIF1//K…
GO:0051239	regulation of multicellular organismal process	Biological process	211	2969	902	17653	1.39086	1.24536e-07	8.86567e-06	6.9047	0.233925	RPS6KA5//EREG//TNF//ADRB1//CALM2//GLI3//FZD3//F3//TGFBR2//CD3E//EDN2//EDN1//EDNRB//GJA1//WT1//BMPR2//ISL1//CHRM2//CHRNB4//TNNI1//HS3ST5//NPNT//TXK//SULF1//RORA//C5AR1//ETS1//FOXP1//KDR//RHOB//WNT7A//SLIT2//IGF1//MEF2A//PDE5A//JARID2//STRAP//PFN2//PTPRG//IFNG//JUN//PPM1F//BAMBI//EFNA1//FOXA1//PPP2CA//PTEN//LDLRAD4//SNAP25//STMN2//ADCYAP1//NPTN//NCK1//SERPINI1//RAP1A//SCN1B//RAPGEF2//LPAR1//EFNB2//…
GO:0008283	cell proliferation	Biological process	158	2078	902	17653	1.48807	1.26084e-07	8.88236e-06	6.89934	0.175166	PIK3CB//BMPR2//SULF1//GJA1//TNF//F3//SIRT1//RICTOR//PPP1R16B//JUN//KDR//VEGFB//VASH2//GLI3//FZD3//FOXF1//MYCN//TGFBR2//TP63//FOXP2//ISL1//DNAJA2//ADCYAP1//CNTFR//CRKL//CACUL1//EDN1//EDN2//EDNRB//EFNB2//EREG//ETS1//CNOT6L//BAMBI//DLL1//CNOT7//NRG1//HOXA3//IFNG//IGF1//IL2//AR//NTF3//POU3F2//PRKAA1//MAPK1//SPHK2//PTEN//PTHLH//CNOT6//PURA//SOX4//TTK//FOSL1//CCND2//TOB1//COPS8//ARID2//ATF5//FRZB//TES/…
GO:0051247	positive regulation of protein metabolic process	Biological process	131	1641	902	17653	1.56234	1.28223e-07	8.92489e-06	6.89203	0.145233	GADD45A//TNF//CRKL//TAOK1//RAF1//RAP1A//C1QTNF2//LPAR1//NRG1//IGF1//NTF3//PIK3CB//PRKAA1//MAPK1//C5AR1//UBE2V1//EDNRB//EFNA1//FMR1//SIRT1//NPTN//IFNG//KDR//MAVS//CCND1//PRR5L//CCND2//EREG//FBXW7//EGLN3//F3//PMAIP1//PPARG//CASP2//COPS8//MDFIC//SOCS1//CCL21//CALM2//INHBB//BMP3//BMPR2//TTK//GDF5//ACVR1//CPEB3//SERP1//PRR16//SOX4//FXR1//NDFIP2//RAP2C//RASSF2//ADNP//PIK3CA//PAK6//TGFBR2//SLK//RICTOR//…
GO:0031401	positive regulation of protein modification process	Biological process	102	1188	902	17653	1.68033	1.29327e-07	8.92489e-06	6.88831	0.113082	GADD45A//TNF//CRKL//TAOK1//RAF1//RAP1A//C1QTNF2//LPAR1//NRG1//IGF1//NTF3//PIK3CB//PRKAA1//MAPK1//C5AR1//UBE2V1//EDNRB//EFNA1//FMR1//SIRT1//NPTN//IFNG//KDR//MAVS//CCND1//PRR5L//CCND2//EREG//FBXW7//COPS8//MDFIC//SOCS1//CALM2//INHBB//BMP3//BMPR2//TTK//GDF5//ACVR1//NDFIP2//RAP2C//RASSF2//ADNP//PIK3CA//PAK6//TGFBR2//SLK//RICTOR//PPP1R15B//MID1//SEMA4C//RPS6KA5//CREBL2//TBK1//PFN2//IFNA1//RWDD3//ADCY3/…
GO:0001932	regulation of protein phosphorylation	Biological process	117	1421	902	17653	1.6114	1.34388e-07	9.18046e-06	6.87164	0.129712	GADD45A//GTF2H1//PTEN//CCNT2//DIRAS3//TNF//CRKL//TAOK1//RAF1//RAP1A//C1QTNF2//LPAR1//NRG1//IGF1//NTF3//PIK3CB//PRKAA1//MAPK1//C5AR1//UBE2V1//SPRED1//DUSP1//PPP2CA//IGFBP3//IL2//LRP6//PRR5L//PPP1R15B//SLIT2//EDNRB//EFNA1//FMR1//SIRT1//NPTN//IFNG//KDR//MAVS//CCND1//CCND2//EREG//FBXW7//ERRFI1//GPRC5A//SOCS5//GNAQ//NCK1//GSKIP//RB1//YWHAG//SOCS1//SOCS3//PPM1F//COPS8//MDFIC//CALM2//INHBB//BMP3//BMPR2/…
GO:0065009	regulation of molecular function	Biological process	234	3373	902	17653	1.35772	1.45411e-07	9.83413e-06	6.8374	0.259424	GADD45A//GTF2H1//PTEN//CCNT2//DIRAS3//TNF//CRKL//TAOK1//RAF1//RAP1A//C1QTNF2//LPAR1//NRG1//IGF1//NTF3//PIK3CB//PRKAA1//MAPK1//C5AR1//UBE2V1//SPRED1//DUSP1//PPP2CA//EREG//FBXW7//ERRFI1//GPRC5A//SOCS5//GNAQ//LRP6//NCK1//GSKIP//RB1//YWHAG//SOCS1//SOCS3//PPM1F//EGLN3//F3//PMAIP1//PPARG//CASP2//ADCY3//ADCYAP1//CRHR1//ADRB1//EDNRB//GRM3//NMUR1//TXK//GPR55//COPS8//G3BP2//MDFIC//PI15//EDN1//EDN2//TXLNA//…
GO:0008219	cell death	Biological process	166	2216	902	17653	1.46606	1.50855e-07	1.01013e-05	6.82144	0.184035	TNFRSF21//JUN//PMAIP1//BCL2A1//PTEN//FOXP1//IL2//HIPK3//RTN3//EGLN3//PRUNE2//GADD45A//EP300//UNC5B//ARL6IP1//SULF1//GJA1//NSG1//SLC25A6//IFNG//IGFBP3//IRF1//C6ORF120//RHOB//MEF2A//GULP1//CHMP3//ZFAND6//PPP2CA//DRAM1//MAPK1//PAK6//RAF1//SGK1//BNIP2//TGFBR2//TIA1//TNFAIP3//C5AR1//BAG6//FXR1//CASP2//TP63//EI24//SLK//F3//PPARG//TNF//DUSP1//EDNRB//ATF5//FLNA//SIRT1//KLHL20//GLI3//IGF1//KDR//MDM4//MET/…
GO:0032989	cellular component morphogenesis	Biological process	96	1101	902	17653	1.70646	1.54001e-07	1.02109e-05	6.81248	0.10643	CDH20//NRG1//SS18//WNT3//AGFG1//CLIC4//MET//PALLD//AR//FRMD6//SLITRK3//OGN//POU4F1//PRELP//WNT7A//SLIT2//RANBP9//ARX//DPYSL2//EFNA1//EFNB2//GLI3//OTX2//PIK3CA//PIK3CB//ENAH//MAPK1//ROBO2//SCN1B//KLF7//RPS6KA5//NRXN3//FEZ2//NOG//CFDP1//WASF3//PALM2//LPAR1//EPS8//BAMBI//ANXA7//KDR//RHOB//RND3//MSN//BRWD1//RASA1//CCL2//PLXNA4//WDR1//FLNA//NR4A2//PTEN//NFIB//SH3D19//CAMSAP1//ARC//EP300//TMOD3//TMOD1/…
GO:0010941	regulation of cell death	Biological process	134	1696	902	17653	1.54629	1.63064e-07	1.07068e-05	6.78764	0.148559	PTEN//FOXP1//IL2//EGLN3//F3//PMAIP1//PPARG//TNF//CASP2//HIPK3//DUSP1//EDNRB//ATF5//FLNA//ARL6IP1//SIRT1//KLHL20//GLI3//IGF1//KDR//MDM4//MET//ROR1//OGG1//ZFAND6//PRKAA1//SPHK2//RAF1//RASA1//BCL2A1//BNIP2//TMBIM6//TFAP2A//WNT7A//WT1//BAG6//TP63//CCND2//SOCS3//ADCYAP1//KCNK2//MYCN//C8ORF44-SGK3//SGK2//ESR1//SGK3//TNFRSF21//IGFBP3//INHBB//NTF3//PAK6//TAOK1//RBM25//SGK1//BMP3//ANP32A//GDF5//CD3E//DLG5…
GO:0006464	cellular protein modification process	Biological process	280	4192	902	17653	1.30722	1.68545e-07	1.08559e-05	6.77328	0.310421	GADD45A//GTF2H1//PTEN//CCNT2//DIRAS3//RANBP9//SPRED1//EREG//RASGEF1A//NRG1//IL2//MEF2A//MET//MAPK1//MAPK6//PSMA2//PSMD12//RAF1//RASA1//CCL2//TNF//SYNGAP1//RAPGEF2//CRKL//TAOK1//RAP1A//C1QTNF2//LPAR1//IGF1//NTF3//PIK3CB//PRKAA1//C5AR1//UBE2V1//DUSP1//PPP2CA//FBXO41//RNF145//ZNRF2//RNF167//MYLIP//ANKIB1//UBE2W//FBXW7//SMURF1//HECW2//KLHL42//SKP1//THOP1//LONRF3//FBXO30//CBFB//UBE3B//LONRF1//FBXO44//…
GO:0036211	protein modification process	Biological process	280	4192	902	17653	1.30722	1.68545e-07	1.08559e-05	6.77328	0.310421	GADD45A//GTF2H1//PTEN//CCNT2//DIRAS3//RANBP9//SPRED1//EREG//RASGEF1A//NRG1//IL2//MEF2A//MET//MAPK1//MAPK6//PSMA2//PSMD12//RAF1//RASA1//CCL2//TNF//SYNGAP1//RAPGEF2//CRKL//TAOK1//RAP1A//C1QTNF2//LPAR1//IGF1//NTF3//PIK3CB//PRKAA1//C5AR1//UBE2V1//DUSP1//PPP2CA//FBXO41//RNF145//ZNRF2//RNF167//MYLIP//ANKIB1//UBE2W//FBXW7//SMURF1//HECW2//KLHL42//SKP1//THOP1//LONRF3//FBXO30//CBFB//UBE3B//LONRF1//FBXO44//…
GO:0044260	cellular macromolecule metabolic process	Biological process	512	8555	902	17653	1.17128	1.796e-07	1.14588e-05	6.74569	0.567627	SIRT1//IGF1//NFIA//NFIB//NFIC//RBBP8//RBMS1//GADD45A//GTF2H1//PTEN//CCNT2//DIRAS3//NPAT//TSHZ1//ZBTB18//CEBPB//TCERG1//STRAP//KLF12//GSC//ARX//DNMT3B//EDN1//EDNRB//EFNA1//CC2D1B//EN1//EP300//ESR1//JAZF1//CPEB3//FOXF1//MYT1L//SIN3B//ZFPM2//DNAJB5//GLI3//CNOT7//HIC1//FOXA1//HSBP1//ID2//IFNG//IRF2//AR//ISL1//JARID2//JUN//MAF//MDM4//MEF2A//MYB//NR4A2//PAX5//KLF3//POU4F1//PPARG//ZBTB4//RB1//CCND1//RNF…
GO:0042327	positive regulation of phosphorylation	Biological process	91	1032	902	17653	1.72573	2.02352e-07	1.27739e-05	6.69389	0.100887	GADD45A//TNF//CRKL//TAOK1//RAF1//RAP1A//C1QTNF2//LPAR1//NRG1//IGF1//NTF3//PIK3CB//PRKAA1//MAPK1//C5AR1//UBE2V1//EDNRB//EFNA1//FMR1//SIRT1//NPTN//IFNG//KDR//MAVS//CCND1//PRR5L//CCND2//EREG//FBXW7//COPS8//MDFIC//SOCS1//CALM2//INHBB//BMP3//BMPR2//TTK//GDF5//ACVR1//RAP2C//RASSF2//ADNP//PIK3CA//PAK6//TGFBR2//SLK//RICTOR//MID1//SEMA4C//RPS6KA5//CREBL2//TBK1//PFN2//IFNA1//MET//ROR1//ADCY3//PRKACB//PRKAR…
GO:0061061	muscle structure development	Biological process	64	640	902	17653	1.9571	2.03989e-07	1.27739e-05	6.69039	0.0709534	ZFPM2//NRG1//POU4F1//NOG//S1PR1//EVC//SIRT1//IGF1//MEF2A//FXR1//SGCE//ZBTB18//CFL2//EP300//MEOX2//MYOG//GPCPD1//CCNT2//FOXP2//ADAM12//BHLHE41//TMOD3//TMOD1//EDNRB//PAX5//RB1//HIVEP3//SEMA4C//RORA//QKI//WDR1//MBNL1//DLL1//TNF//IGFBP3//CXCL9//BTG1//GJA1//SDC1//NEUROG1//PRKAA1//GSC//SERP1//ARID5B//HOMER1//FOXF1//ACVR1//BNIP2//ZEB1//EREG//TSC1//EGLN1//ISL1//TNNI1//JARID2//KCNK2//PTEN//TGFBR2//EDN1//C…
GO:0009892	negative regulation of metabolic process	Biological process	216	3075	902	17653	1.37474	2.08173e-07	1.29163e-05	6.68158	0.239468	TSHZ1//ZBTB18//CEBPB//TCERG1//STRAP//KLF12//GSC//ARX//DNMT3B//EDN1//EDNRB//EFNA1//CC2D1B//EN1//EP300//ESR1//JAZF1//CPEB3//FOXF1//MYT1L//SIN3B//SIRT1//ZFPM2//DNAJB5//GLI3//CNOT7//HIC1//FOXA1//HSBP1//ID2//IFNG//IRF2//AR//ISL1//JARID2//JUN//MAF//MDM4//MEF2A//MYB//NFIA//NFIB//NFIC//NR4A2//PAX5//KLF3//POU4F1//PPARG//ZBTB4//RB1//RBBP8//CCND1//RNF2//SARS//PRDM16//SMARCA2//SUV39H1//ZEB1//TFAP2A//TGIF1//K…
GO:0042325	regulation of phosphorylation	Biological process	124	1544	902	17653	1.57176	2.12268e-07	1.2996e-05	6.67312	0.137472	GADD45A//GTF2H1//PTEN//CCNT2//DIRAS3//TNF//CRKL//TAOK1//RAF1//RAP1A//C1QTNF2//LPAR1//NRG1//IGF1//NTF3//PIK3CB//PRKAA1//MAPK1//C5AR1//UBE2V1//SPRED1//DUSP1//PPP2CA//SOCS1//IGFBP3//IL2//LRP6//PRR5L//PPP1R15B//SLIT2//EDNRB//EFNA1//FMR1//SIRT1//NPTN//IFNG//KDR//MAVS//CCND1//CCND2//EREG//FBXW7//ERRFI1//GPRC5A//SOCS5//NUP54//GNAQ//NCK1//GSKIP//RB1//YWHAG//SOCS3//PPM1F//COPS8//MDFIC//CALM2//INHBB//BMP3/…
GO:0061448	connective tissue development	Biological process	33	240	902	17653	2.69101	2.13302e-07	1.2996e-05	6.67101	0.0365854	MYCN//WNT7A//SNX19//NFIB//CYTL1//GDF5//RUNX3//SULF1//BMPR2//TGFBR2//MAF//PTHLH//GLI3//SOX5//EDN1//TAPT1//EVC//HOXA3//ITGB8//BMP3//ZEB1//NOG//LRP6//ID2//PIK3CA//ARID5B//ZNF516//ARRDC3//TBL1XR1//FOXA1//FRZB//WT1//SIRT1
GO:0009790	embryo development	Biological process	86	959	902	17653	1.75506	2.18383e-07	1.31868e-05	6.66078	0.0953437	WNT7A//RDH10//EDN1//TAPT1//FOXF1//ZFPM2//TANC2//GJA1//GLI3//AR//MBNL1//BTF3//TGFBR2//FOSL1//CCM2//ACVR1//NOG//LRP6//RNF2//DUSP1//BMPR2//WNT3//EP300//DLL1//MEOX2//RBBP8//SOX4//SEMA4C//PRKACB//TSC1//FZD3//FZD6//TEAD2//CEBPB//TFAP2A//CXXC4//NEUROG1//WT1//GSC//CELF1//RAI2//NR5A2//RICTOR//STOX2//EFNA1//KBTBD8//GRSF1//FOXA1//GDF5//TDRD5//EN1//LRIG1//RECK//TP63//KDR//HSBP1//PIK3CB//OTX2//INSIG2//MAPK1//…
GO:0035556	intracellular signal transduction	Biological process	204	2871	902	17653	1.39062	2.21745e-07	1.32714e-05	6.65415	0.226164	KCNH4//RANBP9//SPRED1//EREG//RASGEF1A//NRG1//IL2//MEF2A//MET//MAPK1//MAPK6//PSMA2//PSMD12//RAF1//RASA1//CCL2//TNF//SYNGAP1//RAPGEF2//GADD45A//CRKL//TAOK1//RAP1A//C1QTNF2//LPAR1//IGF1//NTF3//PIK3CB//PRKAA1//C5AR1//UBE2V1//DUSP1//PPP2CA//EP300//CNOT6L//CNOT7//MDM4//CNOT6//SOX4//E2F8//CASP2//TP63//ADCY3//ADCYAP1//CRHR1//GNAQ//PTHLH//NMUR1//RCAN3//EDN1//EDN2//EDNRB//SAMD14//TBK1//SNIP1//COPS8//IRAK4/…
GO:0051094	positive regulation of developmental process	Biological process	110	1329	902	17653	1.61987	2.57718e-07	1.5289e-05	6.58886	0.121951	GLI3//FZD3//TGFBR2//CD3E//BAMBI//ISL1//MYOG//STMN2//ADCYAP1//NPTN//NCK1//SERPINI1//RAP1A//SCN1B//RAPGEF2//BMPR2//TFAP2A//ACVR1//WASF3//NRG1//SOX5//GDF5//IFNG//CCND1//POU3F2//OTX2//EDN1//IL2//SOCS1//AR//JUN//NEUROD1//SOCS3//CEBPB//CREBL2//TMEM64//FRZB//ID2//PPARG//BTG1//MYB//SOCS5//ETS1//RB1//IGFBP3//CXCL9//DNMT3B//ETV5//MMD//FOXA1//NEUROG1//PTEN//ZEB1//NPNT//GJA1//IGF1//TP63//PPARGC1B//POU4F1//KL…
GO:0034654	nucleobase-containing compound biosynthetic process	Biological process	295	4488	902	17653	1.28642	3.00456e-07	1.76694e-05	6.52222	0.327051	NPAT//TSHZ1//ZBTB18//CEBPB//TCERG1//STRAP//KLF12//GSC//ARX//DNMT3B//EDN1//EDNRB//EFNA1//CC2D1B//EN1//EP300//ESR1//JAZF1//CPEB3//FOXF1//MYT1L//SIN3B//SIRT1//ZFPM2//DNAJB5//GLI3//CNOT7//HIC1//FOXA1//HSBP1//ID2//IFNG//IRF2//AR//ISL1//JARID2//JUN//MAF//MDM4//MEF2A//MYB//NFIA//NFIB//NFIC//NR4A2//PAX5//KLF3//POU4F1//PPARG//ZBTB4//RB1//RBBP8//CCND1//RNF2//SARS//PRDM16//SMARCA2//SUV39H1//ZEB1//TFAP2A//TG…
GO:0045446	endothelial cell differentiation	Biological process	20	105	902	17653	3.7278	3.03644e-07	1.7703e-05	6.51763	0.0221729	CCM2//CLIC4//MET//GSTM3//WNT7A//ZEB1//BTG1//BMPR2//DLL1//NRG1//PPP1R16B//MSN//RAP1A//RAP1B//RAPGEF2//ACVR1//RAP2C//FOXJ2//TNF//S1PR1
GO:0042127	regulation of cell proliferation	Biological process	131	1668	902	17653	1.53705	3.21396e-07	1.85778e-05	6.49296	0.145233	SULF1//GJA1//TNF//F3//SIRT1//RICTOR//PPP1R16B//JUN//KDR//BMPR2//VEGFB//VASH2//GLI3//FZD3//FOXF1//MYCN//TGFBR2//TP63//FOXP2//ISL1//DNAJA2//ADCYAP1//CNTFR//CRKL//CACUL1//EDN1//EDN2//EDNRB//EFNB2//EREG//ETS1//CNOT6L//BAMBI//DLL1//CNOT7//NRG1//HOXA3//IFNG//IGF1//IL2//AR//NTF3//POU3F2//PRKAA1//MAPK1//SPHK2//PTEN//PTHLH//CNOT6//PURA//SOX4//TTK//FOSL1//CCND2//TOB1//COPS8//ARID2//ATF5//FRZB//TES//IGFBP3/…
GO:0022603	regulation of anatomical structure morphogenesis	Biological process	96	1123	902	17653	1.67303	3.83256e-07	2.19658e-05	6.41651	0.10643	TNFAIP3//WT1//BMPR2//ISL1//CFDP1//WASF3//PALM2//LPAR1//EPS8//BAMBI//ANXA7//KDR//RHOB//RND3//MSN//BRWD1//RASA1//CCL2//PLXNA4//WDR1//DLL1//SPRED1//SULF1//AGO1//PPARG//FOXJ2//SARS//SH3D19//CAMSAP1//ARC//DPYSL2//RAB21//WNT7A//EDN1//WNT10A//EFNA1//ETS1//TNFRSF12A//EGLN1//VASH2//F3//SIRT1//ITGB8//BTG1//TGFBR2//C5AR1//VEGFB//ADAM12//ADNP//NRG1//ULK2//WNT3//FMR1//HECW2//FXR1//SEMA4C//POU3F2//PTEN//TRAK2/…
GO:0010605	negative regulation of macromolecule metabolic process	Biological process	201	2842	902	17653	1.38415	3.96269e-07	2.25207e-05	6.40201	0.222838	TSHZ1//ZBTB18//CEBPB//TCERG1//STRAP//KLF12//GSC//ARX//DNMT3B//EDN1//EDNRB//EFNA1//CC2D1B//EN1//EP300//ESR1//JAZF1//CPEB3//FOXF1//MYT1L//SIN3B//SIRT1//ZFPM2//DNAJB5//GLI3//CNOT7//HIC1//FOXA1//HSBP1//ID2//IFNG//IRF2//AR//ISL1//JARID2//JUN//MAF//MDM4//MEF2A//MYB//NFIA//NFIB//NFIC//NR4A2//PAX5//KLF3//POU4F1//PPARG//ZBTB4//RB1//RBBP8//CCND1//RNF2//SARS//PRDM16//SMARCA2//SUV39H1//ZEB1//TFAP2A//TGIF1//K…
GO:0051172	negative regulation of nitrogen compound metabolic process	Biological process	186	2591	902	17653	1.40494	4.53607e-07	2.53673e-05	6.34332	0.206208	TSHZ1//ZBTB18//CEBPB//TCERG1//STRAP//KLF12//GSC//ARX//DNMT3B//EDN1//EDNRB//EFNA1//CC2D1B//EN1//EP300//ESR1//JAZF1//CPEB3//FOXF1//MYT1L//SIN3B//SIRT1//ZFPM2//DNAJB5//GLI3//CNOT7//HIC1//FOXA1//HSBP1//ID2//IFNG//IRF2//AR//ISL1//JARID2//JUN//MAF//MDM4//MEF2A//MYB//NFIA//NFIB//NFIC//NR4A2//PAX5//KLF3//POU4F1//PPARG//ZBTB4//RB1//RBBP8//CCND1//RNF2//SARS//PRDM16//SMARCA2//SUV39H1//ZEB1//TFAP2A//TGIF1//K…
GO:0042981	regulation of apoptotic process	Biological process	124	1566	902	17653	1.54968	4.53858e-07	2.53673e-05	6.34308	0.137472	PTEN//FOXP1//IL2//EGLN3//F3//PMAIP1//PPARG//TNF//CASP2//HIPK3//DUSP1//EDNRB//ATF5//FLNA//ARL6IP1//SIRT1//KLHL20//GLI3//IGF1//KDR//MDM4//MET//ROR1//OGG1//ZFAND6//PRKAA1//SPHK2//RAF1//RASA1//BCL2A1//BNIP2//TMBIM6//TFAP2A//WNT7A//WT1//BAG6//TP63//CCND2//SOCS3//ADCYAP1//PIK3CB//DLL1//CCL2//EDN1//LRP6//IFNG//GADD45A//LPAR1//CDK19//PHLDA3//FRZB//FOXA1//IGFBP3//JUN//RHOB//USP27X//NEUROD1//ARHGEF4//TNFRS…
GO:0007417	central nervous system development	Biological process	83	932	902	17653	1.74291	4.80729e-07	2.66489e-05	6.3181	0.0920177	DPYSL2//S1PR1//RAB3GAP1//RAB18//PHF8//GABRA5//SPHK2//PTPRG//ROBO2//ATXN1//SLC6A11//BMPR2//SYT1//TGFBR2//BAG6//CASP2//IMMP2L//DLL1//ROR1//POU3F2//WASF3//LPAR1//ID2//SOX4//NOG//ISL1//C5AR1//POU4F1//SEMA4C//LRP8//EMX2//NEUROD1//PTEN//EN1//CD3E//FOXP2//LRP6//RAPGEF2//PLXNA4//TFAP2A//PAX5//RORA//WNT7A//NFIB//HPRT1//ARX//CALM2//GLI3//TSC1//SLIT2//NRG1//ETS1//GNAQ//ATF5//FLNA//NR4A2//SPOCK1//SCN1B//ADCY…
GO:0010975	regulation of neuron projection development	Biological process	49	450	902	17653	2.13106	4.8633e-07	2.67402e-05	6.31307	0.0543237	STMN2//ADCYAP1//NPTN//NCK1//SERPINI1//RAP1A//SCN1B//RAPGEF2//LPAR1//EFNB2//MYLIP//PTPRG//SPOCK1//TSC1//BAG5//DPYSL2//RAB21//WNT7A//ADNP//NRG1//TNFRSF12A//ULK2//PTEN//WNT3//FMR1//HECW2//FXR1//PLXNA4//BMPR2//SEMA4C//EFNA1//POU3F2//TRAK2//SYNGAP1//ROBO2//SLIT2//DBN1//CAMSAP2//CPEB3//ZMYND8//IL2//MAPK6//DLG5//ARC//LRP8//SMURF1//SYT1//PLAA//SNAP25
GO:0031324	negative regulation of cellular metabolic process	Biological process	195	2748	902	17653	1.38877	4.97311e-07	2.71235e-05	6.30337	0.216186	TSHZ1//ZBTB18//CEBPB//TCERG1//STRAP//KLF12//GSC//ARX//DNMT3B//EDN1//EDNRB//EFNA1//CC2D1B//EN1//EP300//ESR1//JAZF1//CPEB3//FOXF1//MYT1L//SIN3B//SIRT1//ZFPM2//DNAJB5//GLI3//CNOT7//HIC1//FOXA1//HSBP1//ID2//IFNG//IRF2//AR//ISL1//JARID2//JUN//MAF//MDM4//MEF2A//MYB//NFIA//NFIB//NFIC//NR4A2//PAX5//KLF3//POU4F1//PPARG//ZBTB4//RB1//RBBP8//CCND1//RNF2//SARS//PRDM16//SMARCA2//SUV39H1//ZEB1//TFAP2A//TGIF1//K…
GO:0018130	heterocycle biosynthetic process	Biological process	297	4550	902	17653	1.27749	5.18825e-07	2.80705e-05	6.28498	0.329268	NPAT//TSHZ1//ZBTB18//CEBPB//TCERG1//STRAP//KLF12//GSC//ARX//DNMT3B//EDN1//EDNRB//EFNA1//CC2D1B//EN1//EP300//ESR1//JAZF1//CPEB3//FOXF1//MYT1L//SIN3B//SIRT1//ZFPM2//DNAJB5//GLI3//CNOT7//HIC1//FOXA1//HSBP1//ID2//IFNG//IRF2//AR//ISL1//JARID2//JUN//MAF//MDM4//MEF2A//MYB//NFIA//NFIB//NFIC//NR4A2//PAX5//KLF3//POU4F1//PPARG//ZBTB4//RB1//RBBP8//CCND1//RNF2//SARS//PRDM16//SMARCA2//SUV39H1//ZEB1//TFAP2A//TG…
GO:0023052	signaling	Biological process	414	6724	902	17653	1.20499	5.44892e-07	2.92469e-05	6.26369	0.45898	KCNH4//RANBP9//SPRED1//EREG//RASGEF1A//NRG1//IL2//MEF2A//MET//MAPK1//MAPK6//PSMA2//PSMD12//RAF1//RASA1//CCL2//TNF//SYNGAP1//RAPGEF2//GADD45A//CRKL//TAOK1//RAP1A//C1QTNF2//LPAR1//IGF1//NTF3//PIK3CB//PRKAA1//C5AR1//UBE2V1//DUSP1//PPP2CA//JUN//PMAIP1//BCL2A1//EPS15//NSG1//VAMP3//CBFB//EP300//PRKACB//SKP1//RPS6KA5//IRAK4//BAG6//CR2//SKAP2//TMED1//ADCYAP1//ADRB1//EDN1//EFNA1//EFNB2//GJA1//AR//CXCL9//P…
GO:2000113	negative regulation of cellular macromolecule biosynthetic process	Biological process	128	1636	902	17653	1.53122	5.50994e-07	2.93415e-05	6.25885	0.141907	TSHZ1//ZBTB18//CEBPB//TCERG1//STRAP//KLF12//GSC//ARX//DNMT3B//EDN1//EDNRB//EFNA1//CC2D1B//EN1//EP300//ESR1//JAZF1//CPEB3//FOXF1//MYT1L//SIN3B//SIRT1//ZFPM2//DNAJB5//GLI3//CNOT7//HIC1//FOXA1//HSBP1//ID2//IFNG//IRF2//AR//ISL1//JARID2//JUN//MAF//MDM4//MEF2A//MYB//NFIA//NFIB//NFIC//NR4A2//PAX5//KLF3//POU4F1//PPARG//ZBTB4//RB1//RBBP8//CCND1//RNF2//SARS//PRDM16//SMARCA2//SUV39H1//ZEB1//TFAP2A//TGIF1//K…
GO:0019438	aromatic compound biosynthetic process	Biological process	297	4558	902	17653	1.27525	6.12798e-07	3.23778e-05	6.21268	0.329268	NPAT//TSHZ1//ZBTB18//CEBPB//TCERG1//STRAP//KLF12//GSC//ARX//DNMT3B//EDN1//EDNRB//EFNA1//CC2D1B//EN1//EP300//ESR1//JAZF1//CPEB3//FOXF1//MYT1L//SIN3B//SIRT1//ZFPM2//DNAJB5//GLI3//CNOT7//HIC1//FOXA1//HSBP1//ID2//IFNG//IRF2//AR//ISL1//JARID2//JUN//MAF//MDM4//MEF2A//MYB//NFIA//NFIB//NFIC//NR4A2//PAX5//KLF3//POU4F1//PPARG//ZBTB4//RB1//RBBP8//CCND1//RNF2//SARS//PRDM16//SMARCA2//SUV39H1//ZEB1//TFAP2A//TG…
GO:0070887	cellular response to chemical stimulus	Biological process	219	3175	902	17653	1.34993	6.78197e-07	3.55554e-05	6.16864	0.242794	CBFB//CCL21//CCL2//CCL8//SLIT2//EDN2//CXCL9//PTGES3//MGST1//RORA//EP300//SIRT1//JUN//SMURF1//TGFBR2//KLF10//ZYX//GDF5//ACVR1//CHRM2//GNAQ//APPL1//SPRED1//MAPK1//TIA1//SHCBP1//GSKIP//NR5A2//PPARG//ADIPOR2//AGO1//SNIP1//C5AR1//TNF//TNFAIP3//ZEB1//NREP//CNTFR//CRKL//S1PR1//TXLNA//EREG//F3//IFNA1//IL2//IRAK4//PIK3CA//PIK3CB//PLP2//CCND1//SDC1//LRP8//SOCS1//SOCS3//SOCS5//PLXNA4//CEBPB//CPEB3//SESN1//R…
GO:0043067	regulation of programmed cell death	Biological process	124	1579	902	17653	1.53692	7.01925e-07	3.65163e-05	6.15371	0.137472	PTEN//FOXP1//IL2//EGLN3//F3//PMAIP1//PPARG//TNF//CASP2//HIPK3//DUSP1//EDNRB//ATF5//FLNA//ARL6IP1//SIRT1//KLHL20//GLI3//IGF1//KDR//MDM4//MET//ROR1//OGG1//ZFAND6//PRKAA1//SPHK2//RAF1//RASA1//BCL2A1//BNIP2//TMBIM6//TFAP2A//WNT7A//WT1//BAG6//TP63//CCND2//SOCS3//ADCYAP1//C8ORF44-SGK3//SGK2//ESR1//SGK3//TNFRSF21//IGFBP3//INHBB//NTF3//PAK6//TAOK1//RBM25//SGK1//BMP3//ANP32A//GDF5//CD3E//DLG5//SLK//PIK3CB…
GO:0012501	programmed cell death	Biological process	155	2088	902	17653	1.45282	7.48975e-07	3.86666e-05	6.12553	0.17184	TNFRSF21//JUN//PMAIP1//BCL2A1//PTEN//FOXP1//IL2//HIPK3//RTN3//EGLN3//PRUNE2//GADD45A//EP300//UNC5B//ARL6IP1//SULF1//GJA1//NSG1//SLC25A6//IFNG//IGFBP3//IRF1//C6ORF120//RHOB//MEF2A//GULP1//CHMP3//ZFAND6//PPP2CA//DRAM1//MAPK1//PAK6//RAF1//SGK1//BNIP2//TGFBR2//TIA1//TNFAIP3//C5AR1//BAG6//FXR1//CASP2//TP63//EI24//SLK//F3//PPARG//TNF//DUSP1//EDNRB//ATF5//FLNA//SIRT1//KLHL20//GLI3//IGF1//KDR//MDM4//MET/…
GO:0023056	positive regulation of signaling	Biological process	134	1743	902	17653	1.50459	7.57531e-07	3.8812e-05	6.1206	0.148559	GADD45A//TNF//CRKL//TAOK1//RAF1//RAP1A//C1QTNF2//LPAR1//NRG1//IGF1//NTF3//PIK3CB//PRKAA1//MAPK1//C5AR1//UBE2V1//EPS15//NSG1//VAMP3//EREG//FBXW7//COPS8//MDFIC//TOB1//EPS8//ARHGAP1//LASP1//ARHGAP6//SH3BGRL//SKAP2//HOMER1//SOCS1//F3//INHBB//BMP3//BMPR2//TTK//GDF5//ACVR1//UNC5B//SIRT1//KDR//PRR5L//EDN1//SULF1//SOX4//WNT3//NPNT//RICTOR//PIK3CA//RRAGD//GJA1//SERP1//ISL1//MID1//SEMA4C//FOXA1//AR//GPR55/…
GO:0009966	regulation of signal transduction	Biological process	221	3215	902	17653	1.34531	7.66135e-07	3.89577e-05	6.11569	0.245011	GADD45A//TNF//CRKL//TAOK1//RAF1//RAP1A//C1QTNF2//LPAR1//NRG1//IGF1//NTF3//PIK3CB//PRKAA1//MAPK1//C5AR1//UBE2V1//SPRED1//DUSP1//PPP2CA//CBFB//EREG//FBXW7//ERRFI1//GPRC5A//SOCS5//NCK1//CD3E//COPS8//MDFIC//ADCYAP1//GRK6//GIT2//OTX2//RORA//TOB1//EPS8//ARHGAP1//LASP1//ARHGAP6//SH3BGRL//SKAP2//HOMER1//IGFBP3//KDR//RGS7BP//MET//ROR1//PRR5L//ACVR1//EDN1//EDN2//TXLNA//IFNA1//IFNG//IL2//INHBB//CXCL9//OGN//…
GO:0007154	cell communication	Biological process	414	6744	902	17653	1.20142	7.85892e-07	3.96641e-05	6.10464	0.45898	KCNH4//RANBP9//SPRED1//EREG//RASGEF1A//NRG1//IL2//MEF2A//MET//MAPK1//MAPK6//PSMA2//PSMD12//RAF1//RASA1//CCL2//TNF//SYNGAP1//RAPGEF2//GADD45A//CRKL//TAOK1//RAP1A//C1QTNF2//LPAR1//IGF1//NTF3//PIK3CB//PRKAA1//C5AR1//UBE2V1//DUSP1//PPP2CA//JUN//PMAIP1//BCL2A1//CBFB//EP300//PRKACB//SKP1//RPS6KA5//IRAK4//BAG6//CR2//SKAP2//TMED1//ADCYAP1//ADRB1//EDN1//EFNA1//EFNB2//GJA1//AR//CXCL9//PCDHB10//PTHLH//PCDH1…
GO:0009059	macromolecule biosynthetic process	Biological process	349	5526	902	17653	1.23602	8.15562e-07	4.08566e-05	6.08854	0.386918	SIRT1//IGF1//NFIA//NFIB//NFIC//RBBP8//RBMS1//NPAT//TSHZ1//ZBTB18//CEBPB//TCERG1//STRAP//KLF12//GSC//ARX//DNMT3B//EDN1//EDNRB//EFNA1//CC2D1B//EN1//EP300//ESR1//JAZF1//CPEB3//FOXF1//MYT1L//SIN3B//ZFPM2//DNAJB5//GLI3//CNOT7//HIC1//FOXA1//HSBP1//ID2//IFNG//IRF2//AR//ISL1//JARID2//JUN//MAF//MDM4//MEF2A//MYB//NR4A2//PAX5//KLF3//POU4F1//PPARG//ZBTB4//RB1//CCND1//RNF2//SARS//PRDM16//SMARCA2//SUV39H1//ZEB…
GO:0001934	positive regulation of protein phosphorylation	Biological process	86	990	902	17653	1.7001	8.39349e-07	4.17391e-05	6.07606	0.0953437	GADD45A//TNF//CRKL//TAOK1//RAF1//RAP1A//C1QTNF2//LPAR1//NRG1//IGF1//NTF3//PIK3CB//PRKAA1//MAPK1//C5AR1//UBE2V1//EREG//FBXW7//COPS8//MDFIC//SOCS1//CALM2//INHBB//BMP3//BMPR2//TTK//GDF5//ACVR1//RAP2C//RASSF2//ADNP//PIK3CA//PAK6//TGFBR2//SLK//RICTOR//MID1//SEMA4C//FMR1//RPS6KA5//CREBL2//TBK1//PFN2//IFNA1//IFNG//ADCY3//PRKACB//PRKAR2B//IL2//ISL1//SOCS3//EDN1//PDE5A//EFNA1//IGFBP3//AR//KDR//MET//ROR1//…
GO:0009719	response to endogenous stimulus	Biological process	125	1606	902	17653	1.52327	1.00356e-06	4.95409e-05	5.99845	0.138581	SIRT1//JUN//SMURF1//TGFBR2//KLF10//ZYX//GDF5//ACVR1//CHRM2//GNAQ//APPL1//SPRED1//MAPK1//TIA1//SHCBP1//STEAP2//TUB//NR5A2//PPARG//ADIPOR2//ZEB1//NREP//CEBPB//CPEB3//SESN1//RRAGD//CPEB1//TNF//SOCS1//TOB1//BMP3//BMPR2//NOG//NPNT//STRAP//LEMD3//FAM89B//BAMBI//PMEPA1//PRDM16//LDLRAD4//SULF1//CTDSPL2//ESR1//PPARGC1B//AR//RB1//CNGA3//DNMT3B//DUSP1//ETS1//FOXA1//OGG1//PTEN//RBBP8//CCND1//SLC6A1//WNT7A//F…
GO:0048514	blood vessel morphogenesis	Biological process	63	656	902	17653	1.87953	1.03591e-06	5.0767e-05	5.98468	0.0698448	S1PR1//EFNA1//ELK3//EREG//UNC5B//SIRT1//LEMD3//CLIC4//HOXA3//JUN//KDR//RHOB//MEOX2//TNFRSF12A//PIK3CA//PKNOX1//PTEN//RORA//CCL2//VEGFB//WNT7A//EDN1//PPP3R1//TGFBR2//ACVR1//GJC1//FOXF1//ZFPM2//RASA1//WT1//CCM2//TEAD2//QKI//E2F8//EFNB2//SLIT2//SPRED1//SULF1//AGO1//PPARG//FOXJ2//SARS//SOX4//ETS1//EGLN1//VASH2//F3//ISL1//ITGB8//BTG1//C5AR1//ADAM12//PIK3CB//ARID2//ADIPOR2//TNFAIP3//BMPR2//NOG//DLL1//P…
GO:0060485	mesenchyme development	Biological process	33	258	902	17653	2.50326	1.13699e-06	5.51419e-05	5.94425	0.0365854	EDNRB//ISL1//SEMA4C//ACVR1//FOXF2//PPP3R1//FAM83D//DLG5//NOG//FOXF1//BMPR2//EFNA1//TGFBR2//ZFPM2//BAMBI//STRAP//FOXA1//PPP2CA//PTEN//LDLRAD4//LRP6//KBTBD8//RDH10//EDN1//TAPT1//NRG1//FRZB//WNT10A//GSC//TEAD2//MAPK1//WT1//BNC2
GO:0043412	macromolecule modification	Biological process	286	4389	902	17653	1.2753	1.14149e-06	5.51419e-05	5.94253	0.317073	GADD45A//GTF2H1//PTEN//CCNT2//DIRAS3//RANBP9//SPRED1//EREG//RASGEF1A//NRG1//IL2//MEF2A//MET//MAPK1//MAPK6//PSMA2//PSMD12//RAF1//RASA1//CCL2//TNF//SYNGAP1//RAPGEF2//CRKL//TAOK1//RAP1A//C1QTNF2//LPAR1//IGF1//NTF3//PIK3CB//PRKAA1//C5AR1//UBE2V1//DUSP1//PPP2CA//FBXO41//RNF145//ZNRF2//RNF167//MYLIP//ANKIB1//UBE2W//FBXW7//SMURF1//HECW2//KLHL42//SKP1//THOP1//LONRF3//FBXO30//CBFB//UBE3B//LONRF1//FBXO44//…
GO:0010033	response to organic substance	Biological process	220	3218	902	17653	1.33798	1.23744e-06	5.93534e-05	5.90747	0.243902	CBFB//HPRT1//NR4A2//PPP1R1B//TNFAIP3//DNAJB5//JKAMP//HSPA13//TMBIM6//EP300//SIRT1//JUN//SMURF1//TGFBR2//KLF10//ZYX//GDF5//ACVR1//CHRM2//GNAQ//APPL1//HOMER1//SPRED1//MAPK1//TIA1//SHCBP1//STEAP2//TUB//ADNP//RAP1B//SLC6A1//GJA1//IGF1//NEUROD1//PTEN//NR5A2//PPARG//ADIPOR2//AGO1//SNIP1//MGST1//CCND1//TNF//EDNRB//ACSL1//ANXA7//ADSS//ZEB1//NREP//CNTFR//CRKL//S1PR1//EDN2//TXLNA//EREG//F3//IFNA1//IL2//IRA…
GO:0045597	positive regulation of cell differentiation	Biological process	81	926	902	17653	1.71193	1.35959e-06	6.47531e-05	5.86659	0.0898004	GLI3//FZD3//BAMBI//ISL1//TGFBR2//MYOG//STMN2//ADCYAP1//NPTN//NCK1//SERPINI1//RAP1A//SCN1B//RAPGEF2//SOX5//GDF5//IFNG//IL2//SOCS1//CEBPB//CREBL2//TMEM64//FRZB//ID2//PPARG//BTG1//MYB//SOCS5//ETS1//RB1//JUN//IGFBP3//CXCL9//DNMT3B//ETV5//MMD//FOXA1//NEUROD1//NEUROG1//PTEN//ZEB1//NPNT//GJA1//IGF1//BMPR2//TP63//ACVR1//PPARGC1B//POU4F1//KLF10//TNF//ADNP//NRG1//TNFRSF12A//WNT3//ROBO2//PLXNA4//SLIT2//RAB2…
GO:0007165	signal transduction	Biological process	384	6210	902	17653	1.21018	1.43182e-06	6.77163e-05	5.84411	0.425721	KCNH4//RANBP9//SPRED1//EREG//RASGEF1A//NRG1//IL2//MEF2A//MET//MAPK1//MAPK6//PSMA2//PSMD12//RAF1//RASA1//CCL2//TNF//SYNGAP1//RAPGEF2//GADD45A//CRKL//TAOK1//RAP1A//C1QTNF2//LPAR1//IGF1//NTF3//PIK3CB//PRKAA1//C5AR1//UBE2V1//DUSP1//PPP2CA//JUN//PMAIP1//BCL2A1//CBFB//EP300//PRKACB//SKP1//RPS6KA5//IRAK4//BAG6//CR2//SKAP2//S1PR1//SPHK2//APCDD1//CCNY//HBP1//GRK6//HIC1//LRP6//STRN//WNT3//WNT7A//CXXC4//WNT…
GO:0006468	protein phosphorylation	Biological process	145	1946	902	17653	1.45827	1.49303e-06	6.9628e-05	5.82593	0.160754	GADD45A//GTF2H1//PTEN//CCNT2//DIRAS3//RANBP9//SPRED1//EREG//RASGEF1A//NRG1//IL2//MEF2A//MET//MAPK1//MAPK6//PSMA2//PSMD12//RAF1//RASA1//CCL2//TNF//SYNGAP1//RAPGEF2//CRKL//TAOK1//RAP1A//C1QTNF2//LPAR1//IGF1//NTF3//PIK3CB//PRKAA1//C5AR1//UBE2V1//DUSP1//PPP2CA//SOCS1//IGFBP3//LRP6//PRR5L//PPP1R15B//SLIT2//EDNRB//EFNA1//FMR1//SIRT1//NPTN//IFNG//KDR//MAVS//CCND1//CCND2//FBXW7//ERRFI1//GPRC5A//SOCS5//GN…
GO:0032268	regulation of cellular protein metabolic process	Biological process	195	2792	902	17653	1.36688	1.50284e-06	6.9628e-05	5.82309	0.216186	GADD45A//GTF2H1//PTEN//CCNT2//DIRAS3//TNF//CRKL//TAOK1//RAF1//RAP1A//C1QTNF2//LPAR1//NRG1//IGF1//NTF3//PIK3CB//PRKAA1//MAPK1//C5AR1//UBE2V1//SPRED1//DUSP1//PPP2CA//SEPSECS//SECISBP2L//SOCS1//IGFBP3//IL2//LRP6//PRR5L//PPP1R15B//SLIT2//EDNRB//EFNA1//FMR1//SIRT1//NPTN//IFNG//KDR//MAVS//CCND1//CCND2//EREG//FBXW7//ERRFI1//GPRC5A//SOCS5//DDX6//TSC1//KBTBD8//GNAQ//NCK1//GSKIP//RB1//YWHAG//SOCS3//PPM1F//…
GO:0016070	RNA metabolic process	Biological process	309	4821	902	17653	1.25439	1.50313e-06	6.9628e-05	5.823	0.342572	NPAT//TSHZ1//ZBTB18//CEBPB//TCERG1//STRAP//KLF12//GSC//ARX//DNMT3B//EDN1//EDNRB//EFNA1//CC2D1B//EN1//EP300//ESR1//JAZF1//CPEB3//FOXF1//MYT1L//SIN3B//SIRT1//ZFPM2//DNAJB5//GLI3//CNOT7//HIC1//FOXA1//HSBP1//ID2//IFNG//IRF2//AR//ISL1//JARID2//JUN//MAF//MDM4//MEF2A//MYB//NFIA//NFIB//NFIC//NR4A2//PAX5//KLF3//POU4F1//PPARG//ZBTB4//RB1//RBBP8//CCND1//RNF2//SARS//PRDM16//SMARCA2//SUV39H1//ZEB1//TFAP2A//TG…
GO:0051130	positive regulation of cellular component organization	Biological process	100	1221	902	17653	1.60286	1.54001e-06	7.08509e-05	5.81248	0.110865	FMR1//NTF3//GTF2H1//CNOT6L//PAN3//CNOT6//PPARGC1B//STMN2//ADCYAP1//NPTN//NCK1//SERPINI1//RAP1A//SCN1B//RAPGEF2//CFL2//WDR1//RICTOR//PFN2//CCL21//MET//CLIP1//NAV3//IFNG//TNF//SYT1//C2CD5//RAB8B//NEUROG1//SIRT1//MIER1//MAPK1//CCT6A//PMAIP1//RPS6KA5//IQGAP2//ARFIP1//ISL1//TAPT1//AR//ADNP//NRG1//TNFRSF12A//DLL1//LDLR//CBLL1//EDN1//EREG//IGF1//RB1//ESR1//RAB21//WNT3//BMPR2//SIRPA//TUB//ROBO2//PLXNA4//…
GO:0120036	plasma membrane bounded cell projection organization	Biological process	114	1444	902	17653	1.54508	1.62647e-06	7.43231e-05	5.78875	0.126386	CD2AP//NCK1//SLITRK3//OGN//POU4F1//PRELP//WNT7A//SLIT2//RANBP9//ARX//DPYSL2//EFNA1//EFNB2//GLI3//OTX2//PIK3CA//PIK3CB//ENAH//MAPK1//ROBO2//SCN1B//WNT3//KLF7//RPS6KA5//NRXN3//FEZ2//NOG//SEPT9//DYNLL2//TMEM17//DZIP1//FLNA//BBS9//GMNC//CDC14A//C5ORF30//CEP41//PTEN//SNAP25//STMN2//ADCYAP1//NPTN//SERPINI1//RAP1A//RAPGEF2//LPAR1//MYLIP//PTPRG//SPOCK1//TSC1//BAG5//STRN//SYNGAP1//CD3E//PLXNA4//NR4A2//NFI…
GO:0030030	cell projection organization	Biological process	116	1477	902	17653	1.53706	1.6806e-06	7.62813e-05	5.77453	0.128603	CD2AP//NCK1//SLITRK3//OGN//POU4F1//PRELP//WNT7A//SLIT2//RANBP9//ARX//DPYSL2//EFNA1//EFNB2//GLI3//OTX2//PIK3CA//PIK3CB//ENAH//MAPK1//ROBO2//SCN1B//WNT3//KLF7//RPS6KA5//NRXN3//FEZ2//NOG//SEPT9//DYNLL2//TMEM17//DZIP1//FLNA//BBS9//GMNC//CDC14A//C5ORF30//CEP41//PTEN//SNAP25//STMN2//ADCYAP1//NPTN//SERPINI1//RAP1A//RAPGEF2//LPAR1//MYLIP//PTPRG//SPOCK1//TSC1//BAG5//STRN//SYNGAP1//CD3E//PLXNA4//NR4A2//NFI…
GO:0010647	positive regulation of cell communication	Biological process	132	1737	902	17653	1.48726	1.72718e-06	7.7873e-05	5.76266	0.146341	GADD45A//TNF//CRKL//TAOK1//RAF1//RAP1A//C1QTNF2//LPAR1//NRG1//IGF1//NTF3//PIK3CB//PRKAA1//MAPK1//C5AR1//UBE2V1//EREG//FBXW7//COPS8//MDFIC//TOB1//EPS8//ARHGAP1//LASP1//ARHGAP6//SH3BGRL//SKAP2//HOMER1//SOCS1//F3//GJA1//INHBB//BMP3//BMPR2//TTK//GDF5//ACVR1//UNC5B//SIRT1//KDR//PRR5L//EDN1//SULF1//SOX4//WNT3//NPNT//RICTOR//PIK3CA//RRAGD//SERP1//ISL1//MID1//SEMA4C//FOXA1//AR//GPR55//DLG5//ANO1//SYBU//I…
GO:0007267	cell-cell signaling	Biological process	127	1658	902	17653	1.4991	1.86843e-06	8.36835e-05	5.72852	0.140798	APCDD1//CCNY//HBP1//GRK6//HIC1//LRP6//PRKAA1//SKP1//STRN//WNT3//WNT7A//CXXC4//WNT10A//TNRC6B//AGO1//PPP3R1//FZD3//FZD6//GJC1//CHRNB4//DTNA//GABRA5//GLRB//GRIK2//GRM3//NOVA1//MAPK1//PCDHB10//SCN1B//SLC6A1//SNAP25//SYT1//GLRA3//BSN//HOMER1//PPFIA1//PTEN//CHRM2//RIC3//ETV5//TP63//RAPGEF4//SLC25A6//IFNG//KCNB1//MARCKS//NEUROD1//RAP1A//TNF//CLOCK//INHBB//EDN1//ADCYAP1//SNX19//ESR1//MDFIC//PPP2CA//CBFB…
GO:0016358	dendrite development	Biological process	29	216	902	17653	2.62758	1.88082e-06	8.3684e-05	5.72565	0.0321508	HPRT1//MEF2A//TRAK2//KLF7//FMR1//HECW2//FXR1//DBN1//CAMSAP2//RAPGEF2//RAB21//SLC9A6//ACSL4//ARC//DOCK10//PTEN//WNT7A//CPEB3//LPAR1//ZMYND8//NRG1//IL2//MAPK6//DLG5//EFNA1//LRP8//STRN//SYNGAP1//CD3E
GO:0010629	negative regulation of gene expression	Biological process	148	2005	902	17653	1.44464	1.94323e-06	8.58958e-05	5.71148	0.16408	TSHZ1//ZBTB18//CEBPB//TCERG1//STRAP//KLF12//GSC//ARX//DNMT3B//EDN1//EDNRB//EFNA1//CC2D1B//EN1//EP300//ESR1//JAZF1//CPEB3//FOXF1//MYT1L//SIN3B//SIRT1//ZFPM2//DNAJB5//GLI3//CNOT7//HIC1//FOXA1//HSBP1//ID2//IFNG//IRF2//AR//ISL1//JARID2//JUN//MAF//MDM4//MEF2A//MYB//NFIA//NFIB//NFIC//NR4A2//PAX5//KLF3//POU4F1//PPARG//ZBTB4//RB1//RBBP8//CCND1//RNF2//SARS//PRDM16//SMARCA2//SUV39H1//ZEB1//TFAP2A//TGIF1//K…
GO:0007166	cell surface receptor signaling pathway	Biological process	207	3016	902	17653	1.34323	2.20528e-06	9.6846e-05	5.65654	0.22949	CBFB//EP300//PRKACB//PSMA2//PSMD12//RAF1//SKP1//UBE2V1//RPS6KA5//BAG6//CR2//C5AR1//APCDD1//CCNY//HBP1//GRK6//HIC1//LRP6//PRKAA1//STRN//WNT3//WNT7A//CXXC4//WNT10A//TNRC6B//AGO1//PPP3R1//FZD3//FZD6//KDR//NTF3//ROR1//PIK3CB//PTPRG//TXK//YES1//CD3E//CD8A//PALM2//BMPR2//EREG//FBXW7//ERRFI1//GPRC5A//SOCS5//NRG1//EPS8//EPS15//PIK3CA//SIRT1//JUN//SMURF1//TGFBR2//KLF10//ZYX//GDF5//ACVR1//GRM3//HOMER1//FMR…
GO:0000904	cell morphogenesis involved in differentiation	Biological process	65	701	902	17653	1.81471	2.32634e-06	0.000101504	5.63333	0.0720621	CLIC4//MET//PALLD//AR//FRMD6//SLITRK3//OGN//POU4F1//PRELP//WNT7A//SLIT2//RANBP9//ARX//DPYSL2//EFNA1//EFNB2//GLI3//OTX2//PIK3CA//PIK3CB//ENAH//MAPK1//ROBO2//SCN1B//WNT3//KLF7//RPS6KA5//NRXN3//FEZ2//NOG//PLXNA4//FLNA//NR4A2//PTEN//NFIB//EP300//WDR1//RAB21//ISL1//UNC5B//VAMP3//FZD3//ADNP//NRG1//TNFRSF12A//ID2//RB1//ULK2//SLC9A6//HPRT1//MEF2A//TRAK2//FMR1//HECW2//FXR1//BMPR2//SEMA4C//POU3F2//SYNGAP1/…
GO:0071310	cellular response to organic substance	Biological process	186	2656	902	17653	1.37056	2.38853e-06	0.000103549	5.62187	0.206208	CBFB//EP300//SIRT1//JUN//SMURF1//TGFBR2//KLF10//ZYX//GDF5//ACVR1//CHRM2//GNAQ//APPL1//SPRED1//MAPK1//TIA1//SHCBP1//NR5A2//PPARG//ADIPOR2//AGO1//SNIP1//TNF//TNFAIP3//ZEB1//NREP//CNTFR//CRKL//S1PR1//EDN2//TXLNA//EREG//F3//IFNA1//IL2//IRAK4//PIK3CA//PIK3CB//PLP2//CCND1//RORA//CCL2//SDC1//LRP8//SOCS1//SOCS3//SOCS5//CEBPB//CPEB3//SESN1//RRAGD//CPEB1//TSN//TOB1//BMP3//BMPR2//NOG//NPNT//STRAP//LEMD3//FA…
GO:0060996	dendritic spine development	Biological process	17	90	902	17653	3.69674	2.61907e-06	0.00011282	5.58185	0.018847	ARC//DOCK10//PTEN//WNT7A//CPEB3//FMR1//FXR1//LPAR1//ZMYND8//NRG1//IL2//MAPK6//DLG5//EFNA1//LRP8//SLC9A6//ACSL4
GO:1901362	organic cyclic compound biosynthetic process	Biological process	301	4704	902	17653	1.25231	2.65173e-06	0.000113504	5.57647	0.333703	NPAT//TSHZ1//ZBTB18//CEBPB//TCERG1//STRAP//KLF12//GSC//ARX//DNMT3B//EDN1//EDNRB//EFNA1//CC2D1B//EN1//EP300//ESR1//JAZF1//CPEB3//FOXF1//MYT1L//SIN3B//SIRT1//ZFPM2//DNAJB5//GLI3//CNOT7//HIC1//FOXA1//HSBP1//ID2//IFNG//IRF2//AR//ISL1//JARID2//JUN//MAF//MDM4//MEF2A//MYB//NFIA//NFIB//NFIC//NR4A2//PAX5//KLF3//POU4F1//PPARG//ZBTB4//RB1//RBBP8//CCND1//RNF2//SARS//PRDM16//SMARCA2//SUV39H1//ZEB1//TFAP2A//TG…
GO:0009792	embryo development ending in birth or egg hatching	Biological process	56	578	902	17653	1.89615	3.18373e-06	0.000135418	5.49706	0.0620843	RDH10//EDN1//TAPT1//FOXF1//ZFPM2//TANC2//GJA1//GLI3//AR//MBNL1//BTF3//TGFBR2//FOSL1//CCM2//ACVR1//NOG//EP300//DLL1//MEOX2//RBBP8//SOX4//LRP6//SEMA4C//PRKACB//TSC1//FZD3//FZD6//TEAD2//CEBPB//KBTBD8//GSC//FOXA1//EN1//PAX5//TFAP2A//HOXA3//MYCN//ZEB1//SLC35D1//SULF1//HOXD1//ISL1//ACSL4//SOCS3//E2F8//DNAJB6//EGLN1//MAPK1//VASH2//BMPR2//IGF1//CELF1//RAI2//NR5A2//RICTOR//STOX2
GO:0045859	regulation of protein kinase activity	Biological process	71	797	902	17653	1.74346	3.32354e-06	0.000140482	5.4784	0.078714	GADD45A//GTF2H1//PTEN//CCNT2//DIRAS3//TNF//CRKL//TAOK1//RAF1//RAP1A//C1QTNF2//LPAR1//NRG1//IGF1//NTF3//PIK3CB//PRKAA1//MAPK1//C5AR1//UBE2V1//SPRED1//DUSP1//PPP2CA//EREG//FBXW7//ERRFI1//GPRC5A//SOCS5//GNAQ//LRP6//NCK1//GSKIP//RB1//YWHAG//SOCS1//SOCS3//PPM1F//COPS8//MDFIC//ADNP//PIK3CA//PAK6//TGFBR2//SLK//RICTOR//ADCY3//PRKACB//PRKAR2B//EDN1//PDE5A//HIPK3//TNFAIP3//CCNY//CCNL1//CCND1//CCND2//ADCYAP…
GO:0031344	regulation of cell projection organization	Biological process	58	612	902	17653	1.85476	4.22282e-06	0.000177385	5.3744	0.0643016	SLIT2//PTEN//SNAP25//STMN2//ADCYAP1//NPTN//NCK1//SERPINI1//RAP1A//SCN1B//RAPGEF2//LPAR1//EFNB2//MYLIP//PTPRG//SPOCK1//TSC1//BAG5//DPYSL2//RAB21//WNT7A//CCL21//RAB8B//TAPT1//ADNP//NRG1//TNFRSF12A//ULK2//WNT3//FMR1//HECW2//FXR1//PLXNA4//BMPR2//SEMA4C//EFNA1//POU3F2//TRAK2//SYNGAP1//ROBO2//DBN1//CAMSAP2//PPP1R16B//ZMYND8//GPM6A//CPEB3//IL2//MAPK6//DLG5//ARC//LRP8//PFN2//EPS8//SEPT9//SMURF1//SYT1//PL…
GO:0009887	animal organ morphogenesis	Biological process	84	1001	902	17653	1.64232	4.45872e-06	0.00018587	5.35079	0.0931264	MYCN//WNT7A//NPNT//GLI3//WT1//GJA1//DLL1//TGFBR2//ARID2//ISL1//TEAD2//ACVR1//ZFPM2//BMPR2//ID2//NOG//JUN//DHRS3//EFNA1//SOX4//FOXF1//NRG1//POU4F1//S1PR1//TFAP2A//HOXA3//MSN//LRIG1//NEUROG1//LRP6//INSIG2//FZD3//FZD6//MAPK1//TSHZ1//GSC//EDN1//NFIC//TP63//SDC1//WNT10A//ERRFI1//NEUROD1//FOXF2//ZEB1//SERP1//ARID5B//AR//PAX5//RDH10//PTEN//EGLN1//TNNI1//PRICKLE2//ROR1//PSMA2//SMURF1//PSMD12//PPARGC1B//F…
GO:0120039	plasma membrane bounded cell projection morphogenesis	Biological process	60	642	902	17653	1.82906	4.4798e-06	0.00018587	5.34874	0.0665188	SLITRK3//OGN//POU4F1//PRELP//WNT7A//SLIT2//RANBP9//ARX//DPYSL2//EFNA1//EFNB2//GLI3//OTX2//PIK3CA//PIK3CB//ENAH//MAPK1//ROBO2//SCN1B//WNT3//KLF7//RPS6KA5//NRXN3//FEZ2//NOG//PLXNA4//NR4A2//PTEN//NFIB//RAB21//ISL1//UNC5B//FZD3//ADNP//NRG1//TNFRSF12A//ULK2//SLC9A6//GJA1//GPM6A//NTF3//SGK1//HPRT1//MEF2A//TRAK2//FMR1//HECW2//FXR1//BMPR2//SEMA4C//POU3F2//SYNGAP1//RAPGEF2//ARC//DOCK10//LRP8//SNX2//SMURF1…
GO:0048812	neuron projection morphogenesis	Biological process	59	628	902	17653	1.83867	4.57785e-06	0.000188781	5.33934	0.0654102	SLITRK3//OGN//POU4F1//PRELP//WNT7A//SLIT2//RANBP9//ARX//DPYSL2//EFNA1//EFNB2//GLI3//OTX2//PIK3CA//PIK3CB//ENAH//MAPK1//ROBO2//SCN1B//WNT3//KLF7//RPS6KA5//NRXN3//FEZ2//NOG//PLXNA4//NR4A2//PTEN//NFIB//RAB21//ISL1//UNC5B//FZD3//ADNP//NRG1//TNFRSF12A//ULK2//SLC9A6//HPRT1//MEF2A//TRAK2//FMR1//HECW2//FXR1//BMPR2//SEMA4C//POU3F2//SYNGAP1//RAPGEF2//ARC//DOCK10//LRP8//SMURF1//SYT1//PLAA//GJA1//GPM6A//NTF3…
GO:0051716	cellular response to stimulus	Biological process	451	7556	902	17653	1.16814	4.72692e-06	0.000193746	5.32542	0.5	SIRT1//USP28//CLOCK//KCNH4//RANBP9//SPRED1//EREG//RASGEF1A//NRG1//IL2//MEF2A//MET//MAPK1//MAPK6//PSMA2//PSMD12//RAF1//RASA1//CCL2//TNF//SYNGAP1//RAPGEF2//GADD45A//CRKL//TAOK1//RAP1A//C1QTNF2//LPAR1//IGF1//NTF3//PIK3CB//PRKAA1//C5AR1//UBE2V1//DUSP1//PPP2CA//COPS8//GTF2H1//RBBP8//NABP1//JUN//PMAIP1//BCL2A1//CBFB//EP300//PRKACB//SKP1//RPS6KA5//IRAK4//CCL21//BAG6//CR2//CCL8//SLIT2//EDN2//CXCL9//SKAP2…
GO:0051338	regulation of transferase activity	Biological process	83	988	902	17653	1.64412	4.88955e-06	0.000199205	5.31073	0.0920177	GADD45A//GTF2H1//PTEN//CCNT2//DIRAS3//TNF//CRKL//TAOK1//RAF1//RAP1A//C1QTNF2//LPAR1//NRG1//IGF1//NTF3//PIK3CB//PRKAA1//MAPK1//C5AR1//UBE2V1//SPRED1//DUSP1//PPP2CA//EREG//FBXW7//ERRFI1//GPRC5A//SOCS5//GNAQ//LRP6//NCK1//GSKIP//RB1//YWHAG//SOCS1//SOCS3//PPM1F//COPS8//MDFIC//ADNP//PIK3CA//PAK6//TGFBR2//SLK//RICTOR//KDR//MET//ROR1//ADCY3//PRKACB//PRKAR2B//EDN1//PDE5A//HIPK3//NRBF2//CCL21//TNFAIP3//CCN…
GO:0048858	cell projection morphogenesis	Biological process	60	644	902	17653	1.82338	4.93871e-06	0.000200003	5.30639	0.0665188	SLITRK3//OGN//POU4F1//PRELP//WNT7A//SLIT2//RANBP9//ARX//DPYSL2//EFNA1//EFNB2//GLI3//OTX2//PIK3CA//PIK3CB//ENAH//MAPK1//ROBO2//SCN1B//WNT3//KLF7//RPS6KA5//NRXN3//FEZ2//NOG//PLXNA4//NR4A2//PTEN//NFIB//RAB21//ISL1//UNC5B//FZD3//ADNP//NRG1//TNFRSF12A//ULK2//SLC9A6//GJA1//GPM6A//NTF3//SGK1//HPRT1//MEF2A//TRAK2//FMR1//HECW2//FXR1//BMPR2//SEMA4C//POU3F2//SYNGAP1//RAPGEF2//ARC//DOCK10//LRP8//SNX2//SMURF1…
GO:0048762	mesenchymal cell differentiation	Biological process	27	203	902	17653	2.60303	5.04832e-06	0.000203225	5.29685	0.0299335	EDNRB//ISL1//SEMA4C//ACVR1//FOXF2//PPP3R1//FAM83D//DLG5//NOG//EFNA1//BAMBI//TGFBR2//STRAP//FOXA1//PPP2CA//PTEN//LDLRAD4//LRP6//KBTBD8//RDH10//EDN1//TAPT1//NRG1//FRZB//WNT10A//GSC//MAPK1
GO:0120035	regulation of plasma membrane bounded cell projection organization	Biological process	57	602	902	17653	1.85306	5.25579e-06	0.000210325	5.27936	0.0631929	SLIT2//PTEN//SNAP25//STMN2//ADCYAP1//NPTN//NCK1//SERPINI1//RAP1A//SCN1B//RAPGEF2//LPAR1//EFNB2//MYLIP//PTPRG//SPOCK1//TSC1//BAG5//DPYSL2//RAB21//WNT7A//CCL21//TAPT1//ADNP//NRG1//TNFRSF12A//ULK2//WNT3//FMR1//HECW2//FXR1//PLXNA4//BMPR2//SEMA4C//EFNA1//POU3F2//TRAK2//SYNGAP1//ROBO2//DBN1//CAMSAP2//PPP1R16B//ZMYND8//GPM6A//CPEB3//IL2//MAPK6//DLG5//ARC//LRP8//PFN2//EPS8//SEPT9//SMURF1//SYT1//PLAA//NAV3
GO:0043523	regulation of neuron apoptotic process	Biological process	26	194	902	17653	2.62291	6.53605e-06	0.000260019	5.18468	0.0288248	CEBPB//CNTFR//EN1//UNC5B//ADNP//GABRA5//GRIK2//ISL1//JUN//NTF3//NR4A2//PIK3CA//POU4F1//RASA1//CCL2//ITSN1//C5AR1//GDF5//SYNGAP1//MYB//TFAP2A//CASP2//FBXW7//KCNB1//EGLN3//TP63
GO:0001501	skeletal system development	Biological process	49	493	902	17653	1.94519	6.58194e-06	0.000260314	5.18165	0.0543237	MYCN//WNT7A//SNX19//NFIB//CYTL1//GDF5//RUNX3//SULF1//BMPR2//TGFBR2//MAF//PTHLH//GLI3//SOX5//IGF1//EP300//FLI1//FOXP1//PAX5//TFAP2A//RDH10//GSC//HOXA3//ZEB1//ARID5B//TAPT1//SLC35D1//HOXD1//NOG//EDN1//EVC//ITGB8//BMP3//PPARGC1B//DHRS3//INSIG2//LRP6//FRZB//NEUROG1//FBXW7//HAPLN1//EN1//SERP1//GNAQ//PRELP//SOX4//KLF10//TP63//RASSF2
GO:0007517	muscle organ development	Biological process	42	398	902	17653	2.06528	7.0037e-06	0.000275384	5.15467	0.0465632	ZFPM2//NRG1//POU4F1//NOG//S1PR1//ZBTB18//CFL2//EP300//MEOX2//MYOG//GPCPD1//CCNT2//FOXP2//PAX5//RB1//HIVEP3//GJA1//DLL1//NEUROG1//PRKAA1//GSC//SERP1//ARID5B//HOMER1//EGLN1//ISL1//TNNI1//JARID2//KCNK2//PTEN//TGFBR2//CNTFR//WT1//EDN1//IGF1//NLN//EFNB2//EVC//SIRT1//MEF2A//FXR1//SGCE
GO:0051402	neuron apoptotic process	Biological process	28	219	902	17653	2.50222	7.31338e-06	0.000285898	5.13588	0.0310421	EGLN3//TP63//CEBPB//CNTFR//EN1//UNC5B//ADNP//GABRA5//GRIK2//ISL1//JUN//NTF3//NR4A2//PIK3CA//POU4F1//RASA1//CCL2//ITSN1//C5AR1//GDF5//SYNGAP1//MYB//TFAP2A//CASP2//FBXW7//KCNB1//TNFRSF21//RB1
GO:0051240	positive regulation of multicellular organismal process	Biological process	121	1606	902	17653	1.47452	7.52142e-06	0.000292012	5.1237	0.134146	EREG//TNF//ADRB1//GLI3//FZD3//F3//TGFBR2//CD3E//EDN1//EDNRB//EDN2//GJA1//NPNT//SULF1//ISL1//RORA//C5AR1//ETS1//FOXP1//KDR//RHOB//BMPR2//WNT7A//IGF1//MEF2A//PDE5A//IFNG//JUN//PPM1F//BAMBI//STMN2//ADCYAP1//NPTN//NCK1//SERPINI1//RAP1A//SCN1B//RAPGEF2//LDLR//MYOG//INHBB//TFAP2A//ACVR1//WASF3//NRG1//SOX5//GDF5//POLR3H//EP300//TBK1//IRF1//MAVS//IL2//TXK//CEBPB//CCND1//POU3F2//OTX2//SIRT1//SOCS1//MYB//S…
GO:0050790	regulation of catalytic activity	Biological process	162	2292	902	17653	1.38329	7.55613e-06	0.000292012	5.1217	0.179601	GADD45A//GTF2H1//PTEN//CCNT2//DIRAS3//TNF//CRKL//TAOK1//RAF1//RAP1A//C1QTNF2//LPAR1//NRG1//IGF1//NTF3//PIK3CB//PRKAA1//MAPK1//C5AR1//UBE2V1//SPRED1//DUSP1//PPP2CA//EREG//FBXW7//ERRFI1//GPRC5A//SOCS5//GNAQ//LRP6//NCK1//GSKIP//RB1//YWHAG//SOCS1//SOCS3//PPM1F//EGLN3//F3//PMAIP1//PPARG//CASP2//ADCY3//ADCYAP1//CRHR1//ADRB1//EDNRB//GRM3//NMUR1//TXK//GPR55//COPS8//MDFIC//PI15//PPARGC1B//NPNT//ESR1//MTMR…
GO:0016043	cellular component organization	Biological process	382	6269	902	17653	1.19255	7.7393e-06	0.000297391	5.1113	0.423503	MEF2A//UBXN2B//TRAPPC8//GABARAPL1//ATG16L1//WDR45B//ULK2//SEPT9//SIRT1//SUV39H1//TACC2//CAMSAP1//DYNC1LI2//CAMSAP2//MID1//ATXN7//SS18//MIEF1//STRAP//COPS8//GTF2H1//PTGES3//CDH20//NRG1//WNT3//GTF2E1//C8ORF44-SGK3//SGK2//SGK3//NANOS1//IGFBP3//RB1//SGK1//SPOCK1//CLIP1//AGFG1//JUN//PMAIP1//BCL2A1//CLIC4//MET//FMR1//NTF3//PALLD//AR//FRMD6//NAP1L3//HIST2H2BE//EPS8//RHOB//RND3//MARCKS//CFL2//WDR1//DNAJB…
GO:0048667	cell morphogenesis involved in neuron differentiation	Biological process	54	567	902	17653	1.8639	7.86584e-06	0.000300546	5.10425	0.059867	SLITRK3//OGN//POU4F1//PRELP//WNT7A//SLIT2//RANBP9//ARX//DPYSL2//EFNA1//EFNB2//GLI3//OTX2//PIK3CA//PIK3CB//ENAH//MAPK1//ROBO2//SCN1B//WNT3//KLF7//RPS6KA5//NRXN3//FEZ2//NOG//PLXNA4//NR4A2//PTEN//NFIB//RAB21//ISL1//UNC5B//FZD3//ADNP//NRG1//TNFRSF12A//ULK2//SLC9A6//HPRT1//MEF2A//TRAK2//FMR1//HECW2//FXR1//BMPR2//SEMA4C//POU3F2//SYNGAP1//RAPGEF2//ARC//DOCK10//LRP8//ID2//RB1
GO:0043085	positive regulation of catalytic activity	Biological process	109	1414	902	17653	1.50865	8.31573e-06	0.000315951	5.0801	0.120843	GADD45A//TNF//CRKL//TAOK1//RAF1//RAP1A//C1QTNF2//LPAR1//NRG1//IGF1//NTF3//PIK3CB//PRKAA1//MAPK1//C5AR1//UBE2V1//EREG//FBXW7//EGLN3//F3//PMAIP1//PPARG//CASP2//NMUR1//GNAQ//TXK//GPR55//COPS8//MDFIC//SOCS1//PPARGC1B//NPNT//ESR1//MTMR9//ADNP//PIK3CA//PAK6//TGFBR2//SLK//RICTOR//PLAA//CALM2//PPP1R15B//DNAJB6//DNAJA2//PFN2//RALBP1//ADCYAP1//ARAP2//ADRB1//DENND1B//S1PR1//RAB3GAP1//ELMOD2//AGFG1//JUN//ARH…
GO:0061138	morphogenesis of a branching epithelium	Biological process	25	185	902	17653	2.64472	8.44681e-06	0.000319138	5.07331	0.0277162	EDN1//PPP3R1//TGFBR2//ACVR1//NPNT//GLI3//WT1//CLIC4//MET//MYCN//SLIT2//RDH10//FOXF1//FOXA1//DLG5//LRP6//TP63//NOG//AR//ESR1//SOCS3//SULF1//BTBD7//TNF//ETV5
GO:0007610	behavior	Biological process	55	583	902	17653	1.84632	8.55356e-06	0.000321376	5.06785	0.0609756	ADCYAP1//GABRA5//GRIK2//CNTFR//POU4F1//GCNT4//MAPK1//PTEN//ARC//JUN//PRKAR2B//ATXN1//SLC6A1//FOSL1//NRXN3//CEBPB//KCNK2//NTF3//PAIP2//KCNK10//ADNP//CPEB3//LDLR//SGK1//CCND2//NHLH2//PPP1R1B//HPRT1//CHRNB4//ETV5//NRG1//NOVA1//SNAP25//STRN//GLRB//KCNJ10//PAX5//HOMER1//EN1//EPS8//ID2//NR4A2//TMOD1//TSC1//ADCY3//NPTN//SYNGAP1//NEUROG1//ANXA7//FOXP2//CREBRF//GNAQ//ARRDC3//GJA1//ADRB1
GO:0034645	cellular macromolecule biosynthetic process	Biological process	335	5401	902	17653	1.2139	9.59531e-06	0.000358525	5.01794	0.371397	SIRT1//IGF1//NFIA//NFIB//NFIC//RBBP8//RBMS1//NPAT//TSHZ1//ZBTB18//CEBPB//TCERG1//STRAP//KLF12//GSC//ARX//DNMT3B//EDN1//EDNRB//EFNA1//CC2D1B//EN1//EP300//ESR1//JAZF1//CPEB3//FOXF1//MYT1L//SIN3B//ZFPM2//DNAJB5//GLI3//CNOT7//HIC1//FOXA1//HSBP1//ID2//IFNG//IRF2//AR//ISL1//JARID2//JUN//MAF//MDM4//MEF2A//MYB//NR4A2//PAX5//KLF3//POU4F1//PPARG//ZBTB4//RB1//CCND1//RNF2//SARS//PRDM16//SMARCA2//SUV39H1//ZEB…
GO:0008285	negative regulation of cell proliferation	Biological process	65	732	902	17653	1.73786	9.66526e-06	0.000359155	5.01479	0.0720621	SULF1//GJA1//TNF//BMPR2//EFNB2//TNFRSF21//CEBPB//PDE5A//DLG5//MORC3//IFNG//IGFBP3//OGN//PPARG//TNFAIP3//IL2//STRAP//EREG//AR//ISL1//PTEN//RB1//GDF5//RUNX3//JARID2//KCNK2//TGFBR2//NOG//ADCYAP1//CCL8//WT1//ID2//FBXW7//NFIB//PHF14//TOB1//COPS8//ARID2//ETS1//ATF5//FRZB//TES//GLI3//DLL1//CNOT7//IRF1//JUN//MDM4//MYOG//KLF13//PTHLH//RAF1//SMARCA2//SOX4//STRN//ZEB1//BTG1//TFAP2A//KLF10//TSC1//FOSL1//CUL5…
GO:0043170	macromolecule metabolic process	Biological process	554	9622	902	17653	1.12682	9.86874e-06	0.000364712	5.00574	0.614191	SIRT1//IGF1//NFIA//NFIB//NFIC//RBBP8//RBMS1//GADD45A//GTF2H1//PTEN//CCNT2//DIRAS3//NPAT//TSHZ1//ZBTB18//CEBPB//TCERG1//STRAP//KLF12//GSC//ARX//DNMT3B//EDN1//EDNRB//EFNA1//CC2D1B//EN1//EP300//ESR1//JAZF1//CPEB3//FOXF1//MYT1L//SIN3B//ZFPM2//DNAJB5//GLI3//CNOT7//HIC1//FOXA1//HSBP1//ID2//IFNG//IRF2//AR//ISL1//JARID2//JUN//MAF//MDM4//MEF2A//MYB//NR4A2//PAX5//KLF3//POU4F1//PPARG//ZBTB4//RB1//CCND1//RNF…
GO:0009725	response to hormone	Biological process	81	977	902	17653	1.62257	1.04138e-05	0.000382762	4.98239	0.0898004	CHRM2//GNAQ//APPL1//NR5A2//PPARG//ADIPOR2//ESR1//PPARGC1B//AR//PMEPA1//RB1//CNGA3//DNMT3B//DUSP1//ETS1//FOXA1//OGG1//PTEN//RBBP8//CCND1//SLC6A1//WNT7A//FOSL1//SIRT1//IGF1//INSIG2//SRSF6//TSC1//CPEB2//INHBB//RAB8B//ERRFI1//CPEB1//YWHAG//C2CD5//JUN//ROBO2//SLIT2//UBA5//CBFB//ISL1//TP63//ACSL1//EDN1//FOXP2//CCL21//PIK3CA//NR3C2//NR4A2//RORA//EREG//GJA1//LRP6//BTG1//NCK1//SOCS1//SOCS3//TGFBR2//SDC1//…
GO:0072359	circulatory system development	Biological process	89	1105	902	17653	1.5763	1.16418e-05	0.000425585	4.93398	0.0986696	S1PR1//EFNA1//ELK3//EREG//UNC5B//SIRT1//LEMD3//CLIC4//HOXA3//JUN//KDR//RHOB//MEOX2//TNFRSF12A//PIK3CA//PKNOX1//PTEN//RORA//CCL2//VEGFB//WNT7A//CRKL//FOXF1//SPHK2//TGFBR2//RAPGEF2//EDN1//PPP3R1//ACVR1//GJC1//ZFPM2//RASA1//WT1//CCM2//TEAD2//QKI//FBXW7//EFNB2//BMPR2//GJA1//DLL1//RECK//E2F8//SLIT2//ARID2//ISL1//ID2//NOG//DHRS3//NRG1//SOX4//POU4F1//KCNK2//SNX17//DCTN5//LRP6//EP300//GLI3//GNAQ//MEF2A//…
GO:0032990	cell part morphogenesis	Biological process	60	663	902	17653	1.77113	1.20893e-05	0.00043957	4.9176	0.0665188	SLITRK3//OGN//POU4F1//PRELP//WNT7A//SLIT2//RANBP9//ARX//DPYSL2//EFNA1//EFNB2//GLI3//OTX2//PIK3CA//PIK3CB//ENAH//MAPK1//ROBO2//SCN1B//WNT3//KLF7//RPS6KA5//NRXN3//FEZ2//NOG//PLXNA4//NR4A2//PTEN//NFIB//RAB21//ISL1//UNC5B//FZD3//ADNP//NRG1//TNFRSF12A//ULK2//SLC9A6//GJA1//GPM6A//NTF3//SGK1//HPRT1//MEF2A//TRAK2//FMR1//HECW2//FXR1//BMPR2//SEMA4C//POU3F2//SYNGAP1//RAPGEF2//ARC//DOCK10//LRP8//SNX2//SMURF1…
GO:0043549	regulation of kinase activity	Biological process	75	889	902	17653	1.65109	1.23307e-05	0.00044595	4.90901	0.0831486	GADD45A//GTF2H1//PTEN//CCNT2//DIRAS3//TNF//CRKL//TAOK1//RAF1//RAP1A//C1QTNF2//LPAR1//NRG1//IGF1//NTF3//PIK3CB//PRKAA1//MAPK1//C5AR1//UBE2V1//SPRED1//DUSP1//PPP2CA//EREG//FBXW7//ERRFI1//GPRC5A//SOCS5//GNAQ//LRP6//NCK1//GSKIP//RB1//YWHAG//SOCS1//SOCS3//PPM1F//COPS8//MDFIC//ADNP//PIK3CA//PAK6//TGFBR2//SLK//RICTOR//KDR//MET//ROR1//ADCY3//PRKACB//PRKAR2B//EDN1//PDE5A//HIPK3//NRBF2//CCL21//TNFAIP3//CCN…
GO:0010648	negative regulation of cell communication	Biological process	106	1380	902	17653	1.50328	1.30691e-05	0.000470139	4.88376	0.117517	SPRED1//DUSP1//PPP2CA//ERRFI1//GPRC5A//SOCS5//IGFBP3//KDR//RGS7BP//MET//ROR1//RAF1//PRR5L//ACVR1//PMEPA1//LDLRAD4//PTEN//INHBB//GSC//APCDD1//FRZB//HIC1//SHISA2//CCND1//CXXC4//STRAP//SIRT1//LEMD3//FAM89B//BAMBI//SMURF1//PRDM16//TGFBR2//TOB1//CTDSPL2//NOG//PRKAA1//TSC1//SLC6A1//ISL1//TP63//TNFAIP3//DLG5//SULF1//EPS15//SOCS1//SOCS3//ZMYND11//ESR1//RORA//EFNA1//HIPK3//ATXN7//LPAR1//YTHDF2//FBXW7//DLK…
GO:0048583	regulation of response to stimulus	Biological process	271	4243	902	17653	1.24999	1.33624e-05	0.000478148	4.87412	0.300443	GADD45A//TNF//CRKL//TAOK1//RAF1//RAP1A//C1QTNF2//LPAR1//NRG1//IGF1//NTF3//PIK3CB//PRKAA1//MAPK1//C5AR1//UBE2V1//SPRED1//DUSP1//PPP2CA//CBFB//ARL6IP1//MAVS//EP300//PRKACB//PSMA2//PSMD12//SKP1//RPS6KA5//IRAK4//BAG6//CR2//F3//TNFAIP3//PPARG//SLIT2//EDN2//CXCL9//SKAP2//IRF1//SIRT1//ADCYAP1//EREG//FBXW7//ERRFI1//GPRC5A//SOCS5//NCK1//CD3E//COPS8//MDFIC//GRK6//GIT2//OTX2//RORA//RWDD3//YWHAG//TOB1//EPS8/…
GO:0007264	small GTPase mediated signal transduction	Biological process	54	578	902	17653	1.82843	1.36138e-05	0.000484581	4.86602	0.059867	CRKL//IGF1//JUN//USP28//RB1//SYNGAP1//G3BP2//EPS8//RHOB//RND3//ARHGAP1//ARHGAP6//PAK6//ARAP2//IQSEC2//APPL1//FBXO8//AGFG1//PSD//GIT2//RAB12//RAB18//RAB21//RAB30//RAB9B//RAB8B//RAB28//RALGPS1//RAP2C//RAP1A//RAP1B//RAPGEF2//PLEKHG4B//ARHGEF4//RAF1//ITSN1//SOS2//MET//LPAR1//GPR55//RASGEF1A//NRG1//PPP2CB//RASA1//RALBP1//SYDE2//ARHGAP12//CD2AP//SLIT2//RAPGEF4//RGL1//RIN2//DOCK10//DIRAS3
GO:0001885	endothelial cell development	Biological process	12	54	902	17653	4.3491	1.38239e-05	0.000489482	4.85937	0.0133038	CLIC4//MET//GSTM3//WNT7A//PPP1R16B//MSN//RAP1A//RAP1B//RAPGEF2//RAP2C//TNF//CCM2
GO:0060562	epithelial tube morphogenesis	Biological process	35	316	902	17653	2.16767	1.43965e-05	0.000504473	4.84174	0.0388027	EDN1//PPP3R1//TGFBR2//ACVR1//NPNT//GLI3//WT1//SOX4//LRP6//SEMA4C//PRKACB//TSC1//FZD3//FZD6//TEAD2//NOG//GJA1//DLL1//CLIC4//MET//MYCN//SLIT2//RDH10//FOXF1//FOXA1//DLG5//AR//ESR1//ETV5//TNF//RHOB//CCM2//KLHL3//EFNB2//FOXP1
GO:0070997	neuron death	Biological process	35	316	902	17653	2.16767	1.43965e-05	0.000504473	4.84174	0.0388027	EGLN3//TP63//CEBPB//CNTFR//EN1//UNC5B//ADNP//GABRA5//GRIK2//ISL1//JUN//NTF3//NR4A2//PIK3CA//POU4F1//RASA1//CCL2//ITSN1//C5AR1//GDF5//SYNGAP1//MYB//TFAP2A//CASP2//TNFRSF21//RB1//TBK1//EGLN1//TSC1//SIRT1//EFNB2//FBXW7//KCNB1//MEOX2//BAG5
GO:0045860	positive regulation of protein kinase activity	Biological process	50	522	902	17653	1.87461	1.45958e-05	0.000508822	4.83577	0.0554324	GADD45A//TNF//CRKL//TAOK1//RAF1//RAP1A//C1QTNF2//LPAR1//NRG1//IGF1//NTF3//PIK3CB//PRKAA1//MAPK1//C5AR1//UBE2V1//EREG//FBXW7//COPS8//MDFIC//SOCS1//ADNP//PIK3CA//PAK6//TGFBR2//SLK//RICTOR//ADCY3//PRKACB//PRKAR2B//EDN1//PDE5A//CCNY//CCNL1//CCND1//CCND2//CCNT2//EFNA1//LRP8//ACSL1//IFNG//PPP2CA//CALM2//SIRT1//RAPGEF2//ADCYAP1//CACUL1//MMD//CCL21//RASSF2
GO:0023057	negative regulation of signaling	Biological process	106	1384	902	17653	1.49893	1.4786e-05	0.00051281	4.83015	0.117517	SPRED1//DUSP1//PPP2CA//ERRFI1//GPRC5A//SOCS5//IGFBP3//KDR//RGS7BP//MET//ROR1//RAF1//PRR5L//ACVR1//PMEPA1//LDLRAD4//PTEN//INHBB//GSC//APCDD1//FRZB//HIC1//SHISA2//CCND1//CXXC4//STRAP//SIRT1//LEMD3//FAM89B//BAMBI//SMURF1//PRDM16//TGFBR2//TOB1//CTDSPL2//NOG//PRKAA1//TSC1//SLC6A1//ISL1//TP63//TNFAIP3//DLG5//SULF1//EPS15//SOCS1//SOCS3//ZMYND11//ESR1//RORA//EFNA1//HIPK3//ATXN7//LPAR1//YTHDF2//FBXW7//DLK…
GO:0045666	positive regulation of neuron differentiation	Biological process	37	343	902	17653	2.11115	1.49812e-05	0.000516929	4.82445	0.04102	STMN2//ADCYAP1//NPTN//NCK1//SERPINI1//RAP1A//SCN1B//RAPGEF2//ADNP//NRG1//TNFRSF12A//WNT3//BMPR2//ROBO2//PLXNA4//SLIT2//RAB21//LPAR1//CPEB3//FMR1//ZMYND8//IL2//MAPK6//DLG5//LRP8//SMURF1//SYT1//PLAA//DNMT3B//ETV5//MMD//FOXA1//NEUROD1//NEUROG1//PTEN//ZEB1//GDF5
GO:0051246	regulation of protein metabolic process	Biological process	203	3033	902	17653	1.30989	1.5236e-05	0.000522947	4.81713	0.225055	GADD45A//GTF2H1//PTEN//CCNT2//DIRAS3//TNF//CRKL//TAOK1//RAF1//RAP1A//C1QTNF2//LPAR1//NRG1//IGF1//NTF3//PIK3CB//PRKAA1//MAPK1//C5AR1//UBE2V1//SPRED1//DUSP1//PPP2CA//SEPSECS//SECISBP2L//SOCS1//IGFBP3//IL2//LRP6//PRR5L//PPP1R15B//SLIT2//EDNRB//EFNA1//FMR1//SIRT1//NPTN//IFNG//KDR//MAVS//CCND1//CCND2//EREG//FBXW7//ERRFI1//GPRC5A//SOCS5//DDX6//TSC1//KBTBD8//GNAQ//NCK1//GSKIP//RB1//YWHAG//SOCS3//PPM1F//…
GO:0051961	negative regulation of nervous system development	Biological process	32	278	902	17653	2.25277	1.53103e-05	0.000522947	4.81502	0.0354767	STMN2//LPAR1//EFNB2//MYLIP//PTPRG//SPOCK1//TSC1//BAG5//EDNRB//TNFRSF21//PTEN//DLL1//DDX6//GLI3//ID2//ISL1//ULK2//MYCN//NOG//SEMA4C//WNT3//WNT7A//TRAK2//SYNGAP1//RAPGEF2//ROBO2//ADCYAP1//EFNA1//LDLR//SLIT2//PRKACB//NRG1
GO:0022604	regulation of cell morphogenesis	Biological process	46	468	902	17653	1.92364	1.67054e-05	0.000567732	4.77714	0.0509978	CFDP1//WASF3//PALM2//LPAR1//EPS8//BAMBI//ANXA7//KDR//RHOB//RND3//MSN//BRWD1//RASA1//CCL2//PLXNA4//WDR1//DPYSL2//RAB21//WNT7A//ADNP//NRG1//TNFRSF12A//ULK2//WNT3//FMR1//HECW2//FXR1//BMPR2//SEMA4C//EFNA1//POU3F2//PTEN//TRAK2//SYNGAP1//ROBO2//SLIT2//RAPGEF2//ARC//LRP8//CRKL//FLNA//SMURF1//SYT1//PLAA//SH3D19//CAMSAP1
GO:1902531	regulation of intracellular signal transduction	Biological process	137	1901	902	17653	1.41043	1.70268e-05	0.000575762	4.76887	0.151885	GADD45A//TNF//CRKL//TAOK1//RAF1//RAP1A//C1QTNF2//LPAR1//NRG1//IGF1//NTF3//PIK3CB//PRKAA1//MAPK1//C5AR1//UBE2V1//SPRED1//DUSP1//PPP2CA//COPS8//MDFIC//SOCS1//AKAP11//PPP1R16B//PTEN//UNC5B//SIRT1//KDR//PRR5L//FAM83D//TSC1//RICTOR//PIK3CA//RRAGD//ARAP2//IQSEC2//APPL1//FBXO8//AGFG1//PSD//GIT2//RALGPS1//MID1//SEMA4C//IFNA1//IFNG//PLEKHG4B//EPS8//ARHGEF4//ITSN1//SOS2//MET//GPR55//DLG5//CNOT7//IL2//ISL1/…
GO:0009967	positive regulation of signal transduction	Biological process	118	1586	902	17653	1.4561	1.75876e-05	0.000591765	4.75479	0.13082	GADD45A//TNF//CRKL//TAOK1//RAF1//RAP1A//C1QTNF2//LPAR1//NRG1//IGF1//NTF3//PIK3CB//PRKAA1//MAPK1//C5AR1//UBE2V1//EREG//FBXW7//COPS8//MDFIC//SOCS1//F3//INHBB//BMP3//BMPR2//TTK//GDF5//ACVR1//UNC5B//SIRT1//KDR//PRR5L//SULF1//SOX4//WNT3//NPNT//RICTOR//PIK3CA//RRAGD//MID1//SEMA4C//FOXA1//AR//GPR55//DLG5//IFNG//IL2//ISL1//SOCS3//FLNA//GJA1//ATP2C1//TBK1//ROR1//IRAK4//NDFIP2//MAVS//MIER1//CCL21//UBE2I//E…
GO:0044267	cellular protein metabolic process	Biological process	334	5421	902	17653	1.20581	1.85411e-05	0.000620759	4.73186	0.370288	GADD45A//GTF2H1//PTEN//CCNT2//DIRAS3//RANBP9//SPRED1//EREG//RASGEF1A//NRG1//IL2//MEF2A//MET//MAPK1//MAPK6//PSMA2//PSMD12//RAF1//RASA1//CCL2//TNF//SYNGAP1//RAPGEF2//CRKL//TAOK1//RAP1A//C1QTNF2//LPAR1//IGF1//NTF3//PIK3CB//PRKAA1//C5AR1//UBE2V1//DUSP1//PPP2CA//FBXO41//RNF145//ZNRF2//RNF167//MYLIP//ANKIB1//UBE2W//FBXW7//SMURF1//HECW2//KLHL42//SKP1//THOP1//LONRF3//FBXO30//CBFB//UBE3B//LONRF1//FBXO44//…
GO:0061014	positive regulation of mRNA catabolic process	Biological process	10	39	902	17653	5.01819	1.89289e-05	0.000630621	4.72287	0.0110865	TOB1//CPEB3//TNRC6B//CNOT7//CNOT6L//YTHDF2//QKI//NANOS1//PRR5L//GTPBP1
GO:0048608	reproductive structure development	Biological process	43	430	902	17653	1.9571	2.07032e-05	0.000679687	4.68396	0.0476718	CEBPB//ADCYAP1//INHBB//IMMP2L//SIRT1//ESR1//EREG//CASP2//PPARG//E2F8//STOX2//BMPR2//ZFPM2//RDH10//WT1//RNF38//CSDE1//ARID5B//GLI3//AR//MGST1//CCND1//NEUROG1//LRP6//GJA1//FOXF2//TP63//SDC1//WNT7A//NOG//FOXA1//SOCS3//ITGB8//FOSL1//SULF1//DNAJB6//EGLN1//MAPK1//VASH2//PTEN//ROBO2//SLIT2//ARID4B
GO:0048732	gland development	Biological process	43	430	902	17653	1.9571	2.07032e-05	0.000679687	4.68396	0.0476718	JARID2//JUN//MET//PIK3CA//ARID5B//CCND1//ADCYAP1//ETS1//ISL1//NOG//POU3F2//MSN//WT1//GLI3//AR//HOXA3//MAPK1//RAF1//NRG1//IGSF3//CEBPB//ID2//CRKL//WNT10A//GJA1//TGFBR2//LRP6//TP63//ESR1//FOXA1//NFIB//TNF//SULF1//BTBD7//PTEN//ETV5//FOXF1//WNT3//E2F8//FRZB//RAP1A//FBXW7//TNFAIP3
GO:0050769	positive regulation of neurogenesis	Biological process	43	430	902	17653	1.9571	2.07032e-05	0.000679687	4.68396	0.0476718	GLI3//FZD3//STMN2//ADCYAP1//NPTN//NCK1//SERPINI1//RAP1A//SCN1B//RAPGEF2//DNMT3B//ETV5//MMD//FOXA1//NEUROD1//NEUROG1//PTEN//ZEB1//GDF5//ADNP//NRG1//TNFRSF12A//WNT3//ID2//PPARG//BMPR2//ROBO2//PLXNA4//SLIT2//RAB21//MYB//LPAR1//CPEB3//FMR1//ZMYND8//IL2//MAPK6//DLG5//LRP8//SMURF1//SYT1//PLAA//FLNA
GO:0031331	positive regulation of cellular catabolic process	Biological process	36	335	902	17653	2.10315	2.11377e-05	0.000690602	4.67494	0.0399113	IFNG//PIK3CB//PRKAA1//ABHD5//RAB12//SIRT1//SESN1//TBK1//KDR//TSC1//ANKIB1//LONRF3//LONRF1//SOCS5//IGF1//SH3D19//TNF//TOB1//CPEB3//TNRC6B//CNOT7//PRR5L//GTPBP1//CNOT6L//YTHDF2//QKI//SMURF1//NANOS1//FMR1//FBXW7//MSN//TNFAIP3//BAG6//LDLR//PTEN//RAB3GAP1
GO:0006793	phosphorus metabolic process	Biological process	220	3352	902	17653	1.28449	2.21147e-05	0.000719046	4.65532	0.243902	GADD45A//GTF2H1//PTEN//CCNT2//DIRAS3//RANBP9//SPRED1//EREG//RASGEF1A//NRG1//IL2//MEF2A//MET//MAPK1//MAPK6//PSMA2//PSMD12//RAF1//RASA1//CCL2//TNF//SYNGAP1//RAPGEF2//CRKL//TAOK1//RAP1A//C1QTNF2//LPAR1//IGF1//NTF3//PIK3CB//PRKAA1//C5AR1//UBE2V1//DUSP1//PPP2CA//SOCS1//IGFBP3//LRP6//PRR5L//PPP1R15B//SLIT2//EDNRB//EFNA1//FMR1//SIRT1//NPTN//IFNG//KDR//MAVS//CCND1//CCND2//FBXW7//ERRFI1//GPRC5A//SOCS5//GF…
GO:0071495	cellular response to endogenous stimulus	Biological process	103	1350	902	17653	1.49319	2.31306e-05	0.000745139	4.63581	0.114191	SIRT1//JUN//SMURF1//TGFBR2//KLF10//ZYX//GDF5//ACVR1//CHRM2//GNAQ//APPL1//SPRED1//MAPK1//TIA1//SHCBP1//NR5A2//PPARG//ADIPOR2//ZEB1//NREP//CEBPB//CPEB3//SESN1//RRAGD//CPEB1//TNF//SOCS1//TOB1//BMP3//BMPR2//NOG//NPNT//STRAP//LEMD3//FAM89B//BAMBI//PMEPA1//PRDM16//LDLRAD4//SULF1//CTDSPL2//ESR1//PPARGC1B//AR//RB1//CPEB2//INHBB//RAB8B//ERRFI1//PTEN//YWHAG//C2CD5//DUSP1//ROBO2//SLIT2//UBA5//CBFB//ISL1//TP…
GO:0051216	cartilage development	Biological process	24	184	902	17653	2.55273	2.31375e-05	0.000745139	4.63568	0.0266075	MYCN//WNT7A//SNX19//NFIB//CYTL1//GDF5//RUNX3//SULF1//BMPR2//TGFBR2//MAF//PTHLH//GLI3//SOX5//LRP6//TAPT1//FRZB//NOG//EDN1//EVC//HOXA3//ITGB8//BMP3//ZEB1
GO:0061458	reproductive system development	Biological process	43	433	902	17653	1.94354	2.44761e-05	0.000784512	4.61126	0.0476718	CEBPB//ADCYAP1//INHBB//IMMP2L//SIRT1//ESR1//EREG//CASP2//PPARG//E2F8//STOX2//BMPR2//ZFPM2//RDH10//WT1//RNF38//CSDE1//ARID5B//GLI3//AR//MGST1//CCND1//NEUROG1//LRP6//GJA1//FOXF2//TP63//SDC1//WNT7A//NOG//FOXA1//SOCS3//ITGB8//FOSL1//SULF1//DNAJB6//EGLN1//MAPK1//VASH2//PTEN//ROBO2//SLIT2//ARID4B
GO:0010720	positive regulation of cell development	Biological process	48	504	902	17653	1.8639	2.50153e-05	0.000798012	4.60179	0.0532151	GLI3//FZD3//STMN2//ADCYAP1//NPTN//NCK1//SERPINI1//RAP1A//SCN1B//RAPGEF2//DNMT3B//ETV5//MMD//FOXA1//NEUROD1//NEUROG1//PTEN//ZEB1//GDF5//ADNP//NRG1//TNFRSF12A//WNT3//ID2//PPARG//MYOG//BMPR2//ROBO2//PLXNA4//SLIT2//RAB21//MYB//PDE5A//EDN1//LPAR1//CPEB3//FMR1//ZMYND8//IL2//MAPK6//DLG5//LRP8//IGF1//CRKL//FLNA//SMURF1//SYT1//PLAA
GO:1901576	organic substance biosynthetic process	Biological process	399	6665	902	17653	1.17161	2.54776e-05	0.000808942	4.59384	0.44235	SIRT1//IGF1//NFIA//NFIB//NFIC//RBBP8//RBMS1//NPAT//TSHZ1//ZBTB18//CEBPB//TCERG1//STRAP//KLF12//GSC//ARX//DNMT3B//EDN1//EDNRB//EFNA1//CC2D1B//EN1//EP300//ESR1//JAZF1//CPEB3//FOXF1//MYT1L//SIN3B//ZFPM2//DNAJB5//GLI3//CNOT7//HIC1//FOXA1//HSBP1//ID2//IFNG//IRF2//AR//ISL1//JARID2//JUN//MAF//MDM4//MEF2A//MYB//NR4A2//PAX5//KLF3//POU4F1//PPARG//ZBTB4//RB1//CCND1//RNF2//SARS//PRDM16//SMARCA2//SUV39H1//ZEB…
GO:1901698	response to nitrogen compound	Biological process	85	1065	902	17653	1.562	2.58174e-05	0.000815901	4.58809	0.094235	HPRT1//NR4A2//PPP1R1B//CHRM2//GNAQ//APPL1//HOMER1//AGO1//SNIP1//MGST1//CCND1//ADSS//SLC6A1//CEBPB//CPEB3//SESN1//RRAGD//CPEB1//ZEB1//TNF//SOCS1//TSN//DNAJB9//JKAMP//BAG6//DNMT3B//PPARG//PRKAA1//C5AR1//TNFAIP3//SIRT1//IGF1//INSIG2//SRSF6//TSC1//CPEB2//INHBB//RAB8B//ERRFI1//PTEN//YWHAG//C2CD5//TRPC3//PIK3CA//EDN1//GLRB//GLRA3//IFNA1//MAPK1//PMAIP1//EREG//GJA1//LRP6//BTG1//NCK1//SOCS3//CNGA3//PPARGC…
GO:0060322	head development	Biological process	64	741	902	17653	1.69034	2.67724e-05	0.000839608	4.57231	0.0709534	DPYSL2//S1PR1//RAB3GAP1//RAB18//PHF8//GABRA5//SPHK2//PTPRG//ROBO2//ATXN1//SLC6A11//BMPR2//SYT1//TGFBR2//BAG6//CASP2//IMMP2L//NOG//C5AR1//POU4F1//SEMA4C//LRP8//EMX2//NEUROD1//PTEN//LPAR1//EN1//CD3E//FOXP2//LRP6//RAPGEF2//PAX5//DLL1//RORA//WNT7A//NFIB//HPRT1//ARX//CALM2//GLI3//TSC1//ID2//POU3F2//SLIT2//NRG1//ETS1//GNAQ//ATF5//FLNA//PLXNA4//ADCYAP1//ISL1//NR4A2//TACC2//GSC//OTX2//DLG5//FZD3//FZD6//W…
GO:0006796	phosphate-containing compound metabolic process	Biological process	214	3255	902	17653	1.28669	2.68158e-05	0.000839608	4.57161	0.237251	GADD45A//GTF2H1//PTEN//CCNT2//DIRAS3//RANBP9//SPRED1//EREG//RASGEF1A//NRG1//IL2//MEF2A//MET//MAPK1//MAPK6//PSMA2//PSMD12//RAF1//RASA1//CCL2//TNF//SYNGAP1//RAPGEF2//CRKL//TAOK1//RAP1A//C1QTNF2//LPAR1//IGF1//NTF3//PIK3CB//PRKAA1//C5AR1//UBE2V1//DUSP1//PPP2CA//SOCS1//IGFBP3//LRP6//PRR5L//PPP1R15B//SLIT2//EDNRB//EFNA1//FMR1//SIRT1//NPTN//IFNG//KDR//MAVS//CCND1//CCND2//FBXW7//ERRFI1//GPRC5A//SOCS5//GF…
GO:0001763	morphogenesis of a branching structure	Biological process	25	198	902	17653	2.47108	2.75597e-05	0.000855099	4.55973	0.0277162	EDN1//PPP3R1//TGFBR2//ACVR1//NPNT//GLI3//WT1//CLIC4//MET//MYCN//SLIT2//RDH10//FOXF1//FOXA1//DLG5//LRP6//TP63//NOG//AR//ESR1//SOCS3//SULF1//BTBD7//TNF//ETV5
GO:0010638	positive regulation of organelle organization	Biological process	57	637	902	17653	1.75125	2.75634e-05	0.000855099	4.55967	0.0631929	CNOT6L//PAN3//CNOT6//PPARGC1B//CFL2//WDR1//RICTOR//NCK1//PFN2//CCL21//MET//CLIP1//NAV3//STMN2//SYT1//C2CD5//NEUROG1//SIRT1//MIER1//MAPK1//CCT6A//FMR1//RPS6KA5//IQGAP2//ARFIP1//ISL1//TAPT1//EDN1//EREG//IGF1//RB1//LPAR1//TSC1//PPM1F//DNMT3B//MYB//JARID2//SMURF1//MSN//TNF//KDR//MIEF1//PMAIP1//DYNLL2//PPP3R1//YWHAG//TP63//SEPT9//RAB3GAP1//SDC1//VPS4B//NMUR1//NRG1//FBXW7//PRKAA1//SNIP1//NTF3
GO:0040012	regulation of locomotion	Biological process	79	973	902	17653	1.58901	2.80223e-05	0.0008617	4.5525	0.0875831	CCL8//SLIT2//EDN2//CXCL9//EDN1//ETS1//FOXP1//KDR//RHOB//BMPR2//WNT7A//STRAP//PFN2//PTPRG//IFNG//JUN//TGFBR2//PPM1F//C5AR1//PRR5L//C5ORF30//IGF1//IGFBP3//NRG1//C8ORF44-SGK3//FLNA//SGK3//RND3//NCK1//DOCK10//SGK1//PLXNA4//SLK//S1PR1//F3//FOXF1//FAM89B//NTF3//SEMA4C//MAPK1//PTP4A1//CBLL1//ACVR1//ARID2//SULF1//ZMYND8//TMEFF2//CLIC4//PTEN//RAP2C//LDLRAD4//RECK//NAV3//DLG5//NOG//EFNA1//SIRT1//PPARG//WNT…
GO:0045596	negative regulation of cell differentiation	Biological process	60	682	902	17653	1.72178	2.80311e-05	0.0008617	4.55236	0.0665188	STRAP//EFNA1//FOXA1//PPP2CA//PTEN//LDLRAD4//FRZB//PPARG//BHLHE41//STMN2//LPAR1//EFNB2//MYLIP//PTPRG//SPOCK1//TSC1//BAG5//EDNRB//DLL1//IFNG//CCND1//PTHLH//GDF5//HMGB3//ID2//IRF1//SIRT1//ZFPM2//RORA//TNF//ZEB1//SRSF6//TP63//SOCS5//KLF13//DDX6//GLI3//ISL1//TOB1//TMEM64//NOG//GPR55//ULK2//MYCN//SEMA4C//WNT3//WNT7A//TRAK2//SYNGAP1//RAPGEF2//EREG//ADCYAP1//IGF1//LDLR//SLIT2//FOXJ2//IL2//FBXW7//NRG1//MA…
GO:0009968	negative regulation of signal transduction	Biological process	98	1276	902	17653	1.5031	2.8624e-05	0.000875945	4.54327	0.108647	SPRED1//DUSP1//PPP2CA//ERRFI1//GPRC5A//SOCS5//PMEPA1//LDLRAD4//PTEN//GSC//APCDD1//FRZB//HIC1//SHISA2//CCND1//CXXC4//STRAP//SIRT1//LEMD3//FAM89B//BAMBI//SMURF1//PRDM16//TGFBR2//TOB1//CTDSPL2//NOG//PRKAA1//TSC1//ACVR1//ISL1//TP63//TNFAIP3//MET//DLG5//SULF1//EPS15//SOCS1//SOCS3//ZMYND11//ESR1//RORA//EFNA1//HIPK3//ATXN7//LPAR1//YTHDF2//FBXW7//DLK2//GLI3//RB1//CD3E//NEUROD1//PPP2CB//RASA1//SYNGAP1//NC…
GO:0050673	epithelial cell proliferation	Biological process	41	409	902	17653	1.96188	3.02968e-05	0.000922961	4.5186	0.0454545	PIK3CB//BMPR2//SULF1//GJA1//TNF//F3//SIRT1//RICTOR//PPP1R16B//JUN//KDR//VEGFB//VASH2//SRSF6//TP63//EFNB2//CEBPB//ID2//MAPK1//CCND1//EREG//IGFBP3//EDNRB//IGF1//C5AR1//NOG//STRAP//AR//ISL1//PTEN//RB1//GDF5//RUNX3//WNT7A//FOXP2//ESR1//ERRFI1//PPARG//FBXW7//TNFAIP3//NFIB
GO:0007420	brain development	Biological process	61	700	902	17653	1.70547	3.18601e-05	0.000966232	4.49675	0.0676275	NOG//C5AR1//POU4F1//SEMA4C//LRP8//EMX2//NEUROD1//PTEN//LPAR1//EN1//CD3E//FOXP2//LRP6//RAPGEF2//PAX5//DLL1//RORA//WNT7A//NFIB//HPRT1//ARX//CALM2//GLI3//TSC1//ID2//POU3F2//SLIT2//NRG1//ETS1//RAB3GAP1//GNAQ//ATF5//ROBO2//FLNA//PLXNA4//ADCYAP1//ISL1//NR4A2//TACC2//GSC//OTX2//DLG5//FZD3//FZD6//NANOS1//WNT3//DPYSL2//S1PR1//RAB18//PHF8//GABRA5//SPHK2//PTPRG//ATXN1//SLC6A11//BMPR2//SYT1//TGFBR2//BAG6//CA…
GO:0060998	regulation of dendritic spine development	Biological process	13	68	902	17653	3.74151	3.40524e-05	0.00102811	4.46785	0.0144124	LPAR1//CPEB3//FMR1//ZMYND8//NRG1//IL2//MAPK6//DLG5//ARC//EFNA1//PTEN//LRP8//FXR1
GO:0048754	branching morphogenesis of an epithelial tube	Biological process	21	153	902	17653	2.68621	3.44414e-05	0.00103523	4.46292	0.0232816	EDN1//PPP3R1//TGFBR2//ACVR1//NPNT//GLI3//WT1//RDH10//FOXF1//FOXA1//DLG5//LRP6//AR//ESR1//ETV5//TNF//NOG//CLIC4//MET//MYCN//SLIT2
GO:0090304	nucleic acid metabolic process	Biological process	327	5329	902	17653	1.20092	3.49748e-05	0.00104661	4.45625	0.362528	SIRT1//IGF1//NFIA//NFIB//NFIC//RBBP8//RBMS1//NPAT//TSHZ1//ZBTB18//CEBPB//TCERG1//STRAP//KLF12//GSC//ARX//DNMT3B//EDN1//EDNRB//EFNA1//CC2D1B//EN1//EP300//ESR1//JAZF1//CPEB3//FOXF1//MYT1L//SIN3B//ZFPM2//DNAJB5//GLI3//CNOT7//HIC1//FOXA1//HSBP1//ID2//IFNG//IRF2//AR//ISL1//JARID2//JUN//MAF//MDM4//MEF2A//MYB//NR4A2//PAX5//KLF3//POU4F1//PPARG//ZBTB4//RB1//CCND1//RNF2//SARS//PRDM16//SMARCA2//SUV39H1//ZEB…
GO:0002064	epithelial cell development	Biological process	25	201	902	17653	2.4342	3.55622e-05	0.0010595	4.44901	0.0277162	CCM2//CLIC4//MET//GJA1//DLL1//PALLD//AR//FRMD6//GSTM3//WNT7A//SDC1//YIPF6//FOXA1//PPP1R16B//MSN//RAP1A//RAP1B//RAPGEF2//TMOD1//RAP2C//ARID4B//TNF//CLOCK//ESR1//TP63
GO:0001570	vasculogenesis	Biological process	14	78	902	17653	3.51274	3.60253e-05	0.00106393	4.44339	0.0155211	WNT7A//SPRED1//KDR//RAP1A//RAPGEF2//GJC1//FOXF1//ZFPM2//RASA1//TGFBR2//WT1//CCM2//TEAD2//QKI
GO:0014033	neural crest cell differentiation	Biological process	14	78	902	17653	3.51274	3.60253e-05	0.00106393	4.44339	0.0155211	EDNRB//ISL1//SEMA4C//ACVR1//RDH10//EDN1//TAPT1//NRG1//KBTBD8//GSC//LRP6//MAPK1//FRZB//WNT10A
GO:0021954	central nervous system neuron development	Biological process	13	69	902	17653	3.68728	4.00204e-05	0.00117678	4.39772	0.0144124	ARX//SLIT2//GNAQ//RAPGEF2//ATF5//ROBO2//NR4A2//PTEN//NFIB//PLXNA4//SCN1B//NANOS1//HPRT1
GO:0007611	learning or memory	Biological process	28	240	902	17653	2.28328	4.02353e-05	0.00117797	4.39539	0.0310421	ARC//JUN//PRKAR2B//ATXN1//SLC6A1//FOSL1//NRXN3//CEBPB//KCNK2//NTF3//PAIP2//KCNK10//PTEN//ADNP//CPEB3//LDLR//SGK1//CCND2//GABRA5//SNAP25//ADCY3//NPTN//PPP1R1B//SYNGAP1//FOXP2//EN1//NEUROG1//MAPK1
GO:0051093	negative regulation of developmental process	Biological process	78	968	902	17653	1.577	4.08036e-05	0.00118946	4.3893	0.0864745	BMPR2//STRAP//EFNA1//FOXA1//PPP2CA//PTEN//LDLRAD4//FRZB//PPARG//BHLHE41//STMN2//LPAR1//EFNB2//MYLIP//PTPRG//SPOCK1//TSC1//BAG5//EDNRB//SPRED1//SULF1//AGO1//FOXJ2//SARS//DLL1//IFNG//CCND1//TNFRSF21//PTHLH//GDF5//ADRB1//HMGB3//ID2//IRF1//MAPK1//SIRT1//ZFPM2//RORA//TNF//ZEB1//SRSF6//TP63//SOCS5//KLF13//DDX6//GLI3//ISL1//TOB1//TMEM64//NOG//GPR55//FZD3//ULK2//MYCN//SEMA4C//WNT3//WNT7A//TRAK2//SYNGAP1/…
GO:0009058	biosynthetic process	Biological process	401	6735	902	17653	1.16525	4.1569e-05	0.00120657	4.38123	0.444568	SIRT1//IGF1//NFIA//NFIB//NFIC//RBBP8//RBMS1//NPAT//TSHZ1//ZBTB18//CEBPB//TCERG1//STRAP//KLF12//GSC//ARX//DNMT3B//EDN1//EDNRB//EFNA1//CC2D1B//EN1//EP300//ESR1//JAZF1//CPEB3//FOXF1//MYT1L//SIN3B//ZFPM2//DNAJB5//GLI3//CNOT7//HIC1//FOXA1//HSBP1//ID2//IFNG//IRF2//AR//ISL1//JARID2//JUN//MAF//MDM4//MEF2A//MYB//NR4A2//PAX5//KLF3//POU4F1//PPARG//ZBTB4//RB1//CCND1//RNF2//SARS//PRDM16//SMARCA2//SUV39H1//ZEB…
GO:0040007	growth	Biological process	77	954	902	17653	1.57963	4.3295e-05	0.0012513	4.36356	0.0853659	ESR1//EREG//AR//SOCS5//C8ORF44-SGK3//SGK2//SGK3//NANOS1//IGFBP3//RB1//SGK1//SPOCK1//S1PR1//EVC//BNC2//TGFBR2//IGF1//WNT7A//IL2//SIRT1//FRZB//GJA1//PPARG//PPP2CA//BMPR2//SMARCA2//BTG1//WT1//ADIPOR2//SLIT2//EI24//DPYSL2//RAB21//TNF//EN1//ATF5//CLIC4//TBL1XR1//CCM2//ARID5B//DLL1//LRP12//IFNG//ZMAT3//SOCS1//SOCS3//PIK3CA//GDF5//ADRB1//POU3F2//TXK//MYOG//ADNP//NRG1//TNFRSF12A//PPM1F//PTEN//ARX//SERP1/…
GO:0051090	regulation of DNA binding transcription factor activity	Biological process	41	416	902	17653	1.92887	4.46963e-05	0.0012863	4.34973	0.0454545	G3BP2//SIRT1//RWDD3//TNFAIP3//LRP8//RPS6KA5//ESR1//FLNA//ID2//EGLN1//RB1//RNF2//FZD6//BHLHE40//PPARGC1B//EDN1//EP300//FOXA1//LRP6//NEUROD1//NEUROG1//NHLH2//CYTL1//PPARG//PTEN//MAVS//TNF//FOSL1//ARID5B//RHEBL1//AR//ROR1//IRAK4//UBE2V1//CLOCK//C8ORF44-SGK3//SGK3//JUN//POU4F1//MAPK1//SGK1
GO:0051241	negative regulation of multicellular organismal process	Biological process	90	1162	902	17653	1.51582	4.55402e-05	0.00130504	4.34161	0.0997783	RPS6KA5//TNF//BMPR2//HS3ST5//SLIT2//JARID2//STRAP//PFN2//PTPRG//EFNA1//FOXA1//PPP2CA//PTEN//LDLRAD4//STMN2//LPAR1//EFNB2//MYLIP//SPOCK1//TSC1//BAG5//EDNRB//SPRED1//SULF1//AGO1//PPARG//FOXJ2//SARS//INHBB//EDN1//SMURF1//TNFRSF21//ARRDC3//PTHLH//GDF5//TBK1//PCBP2//MAVS//TNFAIP3//ERRFI1//DLL1//IFNG//NAV3//SOCS5//CD2AP//ADRB1//TIA1//NMI//HMGB3//ID2//IRF1//SRSF6//TP63//KLF13//DDX6//GLI3//ISL1//TOB1//TM…
GO:0051347	positive regulation of transferase activity	Biological process	58	664	902	17653	1.70951	4.65839e-05	0.00132529	4.33176	0.0643016	GADD45A//TNF//CRKL//TAOK1//RAF1//RAP1A//C1QTNF2//LPAR1//NRG1//IGF1//NTF3//PIK3CB//PRKAA1//MAPK1//C5AR1//UBE2V1//EREG//FBXW7//COPS8//MDFIC//SOCS1//ADNP//PIK3CA//PAK6//TGFBR2//SLK//RICTOR//KDR//MET//ROR1//ADCY3//PRKACB//PRKAR2B//EDN1//PDE5A//CCL21//CCNY//CCNL1//CCND1//CCND2//CCNT2//ADCYAP1//CACUL1//MMD//RAPGEF2//RASSF2//DCUN1D4//ARRDC3//PTGES3//EFNA1//LRP8//ACSL1//IFNG//PPP2CA//CALM2//UBE2I//PTEN//…
GO:0032879	regulation of localization	Biological process	181	2700	902	17653	1.31198	4.66388e-05	0.00132529	4.33125	0.200665	ARL6IP1//FMR1//NTF3//NUP54//CCL8//SLIT2//EDN2//CXCL9//TNF//EDN1//EDNRB//ADCYAP1//RAPGEF4//SLC25A6//IFNG//KCNB1//MARCKS//NEUROD1//RAP1A//SNAP25//CLOCK//TMBIM6//TRPC3//ETS1//FOXP1//KDR//RHOB//BMPR2//WNT7A//STRAP//PFN2//PTPRG//JUN//TGFBR2//PPM1F//C5AR1//PRR5L//C5ORF30//SCN1B//C2CD5//SIRT1//CALM2//FBXW7//PPARG//ABHD5//SLC6A1//SYT1//IGF1//IGFBP3//ARPP19//C1QTNF2//CREBL2//ADIPOR2//INHBB//RAB21//RAB8B//…
GO:1901214	regulation of neuron death	Biological process	31	281	902	17653	2.15907	4.72027e-05	0.00133538	4.32603	0.0343681	EGLN3//TP63//CEBPB//CNTFR//EN1//UNC5B//ADNP//GABRA5//GRIK2//ISL1//JUN//NTF3//NR4A2//PIK3CA//POU4F1//RASA1//CCL2//ITSN1//C5AR1//GDF5//SYNGAP1//MYB//TFAP2A//CASP2//SIRT1//EFNB2//TSC1//FBXW7//KCNB1//TBK1//EGLN1
GO:0033674	positive regulation of kinase activity	Biological process	53	590	902	17653	1.75807	4.73891e-05	0.00133538	4.32432	0.0587583	GADD45A//TNF//CRKL//TAOK1//RAF1//RAP1A//C1QTNF2//LPAR1//NRG1//IGF1//NTF3//PIK3CB//PRKAA1//MAPK1//C5AR1//UBE2V1//EREG//FBXW7//COPS8//MDFIC//SOCS1//ADNP//PIK3CA//PAK6//TGFBR2//SLK//RICTOR//ADCY3//PRKACB//PRKAR2B//EDN1//PDE5A//CCL21//CCNY//CCNL1//CCND1//CCND2//CCNT2//ADCYAP1//CACUL1//MMD//RAPGEF2//RASSF2//EFNA1//LRP8//ACSL1//IFNG//PPP2CA//CALM2//SIRT1//KDR//MET//ROR1
GO:0060425	lung morphogenesis	Biological process	11	52	902	17653	4.14001	5.12353e-05	0.00143778	4.29043	0.0121951	RDH10//FOXF1//FOXA1//DLG5//TGFBR2//SRSF6//FOXP2//TNF//NFIB//MAPK1//NOG
GO:0007265	Ras protein signal transduction	Biological process	44	463	902	17653	1.85987	5.68076e-05	0.00158756	4.24559	0.0487805	EPS8//RHOB//RND3//ARHGAP1//ARHGAP6//PAK6//ARAP2//IQSEC2//APPL1//FBXO8//AGFG1//PSD//GIT2//RAB12//RAB18//RAB21//RAB30//RAB9B//RAB8B//RAB28//RALGPS1//RAP2C//RAP1A//RAP1B//RAPGEF2//PLEKHG4B//ARHGEF4//RAF1//ITSN1//SOS2//MET//LPAR1//GPR55//RASGEF1A//NRG1//IGF1//PPP2CB//RASA1//SYNGAP1//CRKL//JUN//USP28//RB1//G3BP2
GO:0030334	regulation of cell migration	Biological process	70	853	902	17653	1.60606	5.81997e-05	0.00161704	4.23508	0.0776053	CCL8//SLIT2//EDN2//CXCL9//EDN1//ETS1//FOXP1//KDR//RHOB//BMPR2//WNT7A//STRAP//PFN2//PTPRG//IFNG//JUN//TGFBR2//PPM1F//C5AR1//PRR5L//C5ORF30//IGF1//IGFBP3//NRG1//S1PR1//F3//FOXF1//FAM89B//NTF3//SEMA4C//MAPK1//PTP4A1//CBLL1//ACVR1//ARID2//SULF1//ZMYND8//TMEFF2//CLIC4//PTEN//RAP2C//LDLRAD4//RECK//NAV3//DLG5//NOG//EFNA1//SIRT1//PPARG//VEGFB//LPAR1//TNF//CCL21//SPRED1//MEOX2//GCSAML//MSN//CCL2//MET//FLN…
GO:0014706	striated muscle tissue development	Biological process	38	379	902	17653	1.96226	5.83407e-05	0.00161704	4.23403	0.0421286	NRG1//ID2//ZFPM2//POU4F1//NOG//S1PR1//ZBTB18//CFL2//EP300//MEOX2//MYOG//GPCPD1//CCNT2//FOXP2//PAX5//RB1//HIVEP3//GJA1//DLL1//PRKAA1//GJC1//PTEN//HOMER1//MEF2A//TSC1//EGLN1//ISL1//TNNI1//ARID2//JARID2//KCNK2//TGFBR2//WT1//ACVR1//EDN1//IGF1//NLN//EFNB2
GO:0009896	positive regulation of catabolic process	Biological process	39	393	902	17653	1.94216	5.8662e-05	0.00161931	4.23164	0.0432373	IFNG//PIK3CB//PRKAA1//ABHD5//RAB12//SIRT1//SESN1//TBK1//KDR//TSC1//ANKIB1//LONRF3//LONRF1//SOCS5//GJA1//MYLIP//SMURF1//HECW2//TNF//TNFAIP3//IGF1//SH3D19//TOB1//CPEB3//TNRC6B//CNOT7//PRR5L//GTPBP1//CNOT6L//YTHDF2//QKI//NANOS1//FMR1//FBXW7//MSN//BAG6//LDLR//PTEN//RAB3GAP1
GO:0051962	positive regulation of nervous system development	Biological process	46	493	902	17653	1.82609	6.05074e-05	0.00166346	4.21819	0.0509978	GLI3//FZD3//STMN2//ADCYAP1//NPTN//NCK1//SERPINI1//RAP1A//SCN1B//RAPGEF2//WASF3//NRG1//DNMT3B//ETV5//MMD//FOXA1//NEUROD1//NEUROG1//PTEN//ZEB1//GDF5//ADNP//TNFRSF12A//WNT3//ID2//PPARG//BMPR2//ROBO2//PLXNA4//SLIT2//RAB21//SLITRK3//WNT7A//DLG5//MYB//LPAR1//CPEB3//FMR1//ZMYND8//IL2//MAPK6//LRP8//SMURF1//SYT1//PLAA//FLNA
GO:0050821	protein stabilization	Biological process	21	159	902	17653	2.58484	6.12049e-05	0.00167582	4.21321	0.0232816	CRTAP//PTGES3//CREBL2//EFNA1//EP300//FLNA//OTUD3//MORC3//GNAQ//IGF1//USP27X//MDM4//PFN2//FBXW7//PTEN//MTMR9//SOX4//TSC1//BAG6//CCT6A//RASSF2
GO:0021953	central nervous system neuron differentiation	Biological process	22	171	902	17653	2.5179	6.16881e-05	0.00168224	4.2098	0.0243902	ISL1//SOX4//RORA//WNT7A//GLI3//ARX//SLIT2//GNAQ//RAPGEF2//ATF5//ROBO2//HPRT1//NR4A2//PTEN//NFIB//PLXNA4//SCN1B//NANOS1//LRP6//WNT3//POU4F1//SPOCK1
GO:0007167	enzyme linked receptor protein signaling pathway	Biological process	81	1028	902	17653	1.54207	6.25146e-05	0.00169756	4.20402	0.0898004	KDR//NTF3//ROR1//PIK3CB//PTPRG//TXK//YES1//CD3E//CD8A//PALM2//BMPR2//EREG//FBXW7//ERRFI1//GPRC5A//SOCS5//NRG1//EPS8//EPS15//PIK3CA//RPS6KA5//SIRT1//JUN//SMURF1//TGFBR2//KLF10//ZYX//GDF5//ACVR1//APPL1//SPRED1//MAPK1//TIA1//SHCBP1//F3//INHBB//BMP3//TTK//PMEPA1//LDLRAD4//ZEB1//NREP//TOB1//NOG//NPNT//STRAP//LEMD3//FAM89B//BAMBI//PRDM16//SULF1//CTDSPL2//SLC9A6//RAPGEF2//C2CD5//CUL5//RASSF2//OTX2//SHIS…
GO:0050768	negative regulation of neurogenesis	Biological process	29	259	902	17653	2.19134	6.27519e-05	0.00169756	4.20237	0.0321508	STMN2//LPAR1//EFNB2//MYLIP//PTPRG//SPOCK1//TSC1//BAG5//EDNRB//DLL1//DDX6//GLI3//ID2//ISL1//ULK2//PTEN//MYCN//NOG//SEMA4C//WNT3//TRAK2//SYNGAP1//RAPGEF2//ADCYAP1//EFNA1//LDLR//SLIT2//NRG1//WNT7A
GO:2000145	regulation of cell motility	Biological process	73	904	902	17653	1.5804	6.75922e-05	0.00182122	4.1701	0.0809313	CCL8//SLIT2//EDN2//CXCL9//EDN1//ETS1//FOXP1//KDR//RHOB//BMPR2//WNT7A//STRAP//PFN2//PTPRG//IFNG//JUN//TGFBR2//PPM1F//C5AR1//PRR5L//C5ORF30//IGF1//IGFBP3//NRG1//C8ORF44-SGK3//FLNA//SGK3//RND3//NCK1//DOCK10//SGK1//PLXNA4//SLK//S1PR1//F3//FOXF1//FAM89B//NTF3//SEMA4C//MAPK1//PTP4A1//CBLL1//ACVR1//ARID2//SULF1//ZMYND8//TMEFF2//CLIC4//PTEN//RAP2C//LDLRAD4//RECK//NAV3//DLG5//NOG//EFNA1//SIRT1//PPARG//VEG…
GO:0060537	muscle tissue development	Biological process	39	396	902	17653	1.92744	6.91848e-05	0.00185673	4.15999	0.0432373	NRG1//ID2//ZFPM2//POU4F1//NOG//S1PR1//ZBTB18//CFL2//EP300//MEOX2//MYOG//GPCPD1//CCNT2//FOXP2//PAX5//RB1//HIVEP3//GJA1//DLL1//PRKAA1//GJC1//PTEN//HOMER1//TP63//MEF2A//TSC1//EGLN1//ISL1//TNNI1//ARID2//JARID2//KCNK2//TGFBR2//WT1//ACVR1//EDN1//IGF1//NLN//EFNB2
GO:0014070	response to organic cyclic compound	Biological process	75	937	902	17653	1.56651	7.13825e-05	0.00190814	4.14641	0.0831486	PPP1R1B//HOMER1//AGO1//SNIP1//ADSS//SLC6A1//TSN//ESR1//PPARGC1B//AR//PMEPA1//RB1//DNMT3B//PPARG//PRKAA1//CNGA3//DUSP1//ETS1//FOXA1//OGG1//PTEN//RBBP8//CCND1//WNT7A//FOSL1//UBA5//CBFB//ISL1//TP63//SRSF2//TRPC3//EDN1//FOXP2//RORA//IFNA1//MAPK1//PMAIP1//NR5A2//NR3C2//NR4A2//TGFBR2//SDC1//TNF//SLIT2//JUN//EP300//SIRT1//FOXP1//KCNE1//RAP1A//RAP1B//WT1//RAPGEF2//MAVS//ADCYAP1//H2AFZ//MYOG//POU4F1//MSN/…
GO:0061564	axon development	Biological process	46	497	902	17653	1.8114	7.34269e-05	0.00194744	4.13414	0.0509978	SLITRK3//OGN//POU4F1//PRELP//WNT7A//SLIT2//RANBP9//ARX//DPYSL2//EFNA1//EFNB2//GLI3//OTX2//PIK3CA//PIK3CB//ENAH//MAPK1//ROBO2//SCN1B//WNT3//KLF7//RPS6KA5//NRXN3//FEZ2//NOG//PLXNA4//NR4A2//PTEN//NFIB//RAB21//ISL1//JUN//NREP//UNC5B//FZD3//ADNP//NRG1//TNFRSF12A//ULK2//SLC9A6//BMPR2//SEMA4C//POU3F2//TRAK2//SYNGAP1//CAMSAP2
GO:0010721	negative regulation of cell development	Biological process	32	301	902	17653	2.08063	7.34285e-05	0.00194744	4.13414	0.0354767	STMN2//LPAR1//EFNB2//MYLIP//PTPRG//SPOCK1//TSC1//BAG5//EDNRB//DLL1//DDX6//GLI3//ID2//ISL1//ULK2//PTEN//MYCN//NOG//SEMA4C//WNT3//WNT7A//TRAK2//SYNGAP1//RAPGEF2//ADCYAP1//IGF1//EFNA1//LDLR//SLIT2//FBXW7//NRG1//FRZB
GO:0048598	embryonic morphogenesis	Biological process	52	586	902	17653	1.73667	7.65154e-05	0.00202128	4.11625	0.0576497	LRP6//RNF2//ACVR1//DUSP1//NOG//BMPR2//WNT3//SOX4//SEMA4C//PRKACB//TSC1//FZD3//FZD6//TEAD2//GJA1//DLL1//TGFBR2//TFAP2A//GSC//EFNA1//GRSF1//MBNL1//GDF5//LRIG1//RDH10//EN1//WNT7A//RECK//TP63//HSBP1//NEUROG1//INSIG2//MAPK1//TSHZ1//EDN1//GLI3//GNAQ//MYCN//FOXF1//ID2//NEUROD1//FOXF2//ZEB1//PAX5//HOXA3//AR//SOCS3//SULF1//DNAJB6//OTX2//FRZB//YTHDF2
GO:0043524	negative regulation of neuron apoptotic process	Biological process	19	138	902	17653	2.69455	7.68104e-05	0.00202128	4.11458	0.0210643	CEBPB//CNTFR//EN1//UNC5B//ADNP//GABRA5//GRIK2//ISL1//JUN//NTF3//NR4A2//PIK3CA//POU4F1//RASA1//CCL2//ITSN1//C5AR1//GDF5//SYNGAP1
GO:0033002	muscle cell proliferation	Biological process	25	211	902	17653	2.31883	7.958e-05	0.00208604	4.0992	0.0277162	MYOG//S1PR1//EDN1//EREG//FOXP1//ID2//IGF1//MYB//IRAK4//TGFBR2//TNF//IFNG//IGFBP3//OGN//PPARG//TNFAIP3//ARID2//GJA1//JARID2//KCNK2//PTEN//NOG//ZFPM2//JUN//FOXJ2
GO:0040008	regulation of growth	Biological process	57	662	902	17653	1.68511	8.0096e-05	0.00209147	4.09639	0.0631929	C8ORF44-SGK3//SGK2//SGK3//NANOS1//IGFBP3//RB1//SGK1//SPOCK1//IL2//SIRT1//FRZB//GJA1//PPARG//PPP2CA//BMPR2//SMARCA2//BTG1//WT1//ADIPOR2//SLIT2//EI24//DPYSL2//RAB21//TNF//IGF1//PIK3CA//GDF5//ADRB1//POU3F2//TGFBR2//ADNP//NRG1//TNFRSF12A//PPM1F//PTEN//ARX//SERP1//DLL1//AR//ULK2//WNT3//PLXNA4//SEMA4C//JARID2//KCNK2//NOG//ZFPM2//EDN1//SMURF1//SYT1//PLAA//LRP12//IFNG//ZMAT3//SOCS1//SOCS3//SOCS5
GO:0040011	locomotion	Biological process	130	1845	902	17653	1.37898	8.1183e-05	0.00211169	4.09053	0.144124	EDNRB//ISL1//SEMA4C//ACVR1//GJA1//GPM6A//LRP12//NR4A2//SPOCK1//FZD3//RAPGEF2//ID2//EFNB2//KDR//SLIT2//CCL21//CCL2//CCL8//EDN2//CXCL9//CD2AP//NCK1//TNFRSF12A//RALBP1//S1PR1//PIK3CB//PLP2//MAPK1//C5AR1//FOSL1//RANBP9//ARX//DPYSL2//EFNA1//GLI3//OTX2//PIK3CA//ENAH//ROBO2//SCN1B//WNT3//KLF7//RPS6KA5//NRXN3//FEZ2//NOG//EDN1//ETS1//FOXP1//RHOB//BMPR2//WNT7A//NANOS1//STRAP//PFN2//PTPRG//IFNG//JUN//TGFBR2…
GO:0007409	axonogenesis	Biological process	43	456	902	17653	1.84551	8.21027e-05	0.00212744	4.08564	0.0476718	RANBP9//ARX//DPYSL2//EFNA1//EFNB2//GLI3//OTX2//PIK3CA//PIK3CB//ENAH//MAPK1//ROBO2//SCN1B//WNT3//KLF7//RPS6KA5//SLIT2//NRXN3//FEZ2//NOG//PLXNA4//NR4A2//PTEN//NFIB//RAB21//WNT7A//ISL1//UNC5B//FZD3//ADNP//NRG1//TNFRSF12A//ULK2//SLC9A6//BMPR2//SEMA4C//POU3F2//TRAK2//SYNGAP1//SLITRK3//OGN//POU4F1//PRELP
GO:0060548	negative regulation of cell death	Biological process	79	1005	902	17653	1.53841	8.34645e-05	0.00215447	4.0785	0.0875831	FOXP1//IL2//HIPK3//DUSP1//EDNRB//ATF5//FLNA//ARL6IP1//SIRT1//KLHL20//GLI3//IGF1//KDR//MDM4//MET//ROR1//OGG1//ZFAND6//PRKAA1//SPHK2//PTEN//RAF1//RASA1//BCL2A1//BNIP2//TMBIM6//TFAP2A//WNT7A//WT1//BAG6//CASP2//TP63//CCND2//SOCS3//ADCYAP1//DLL1//CCL2//EDN1//LRP6//POU4F1//DNAJB6//CEBPB//CNTFR//EN1//UNC5B//ADNP//GABRA5//GRIK2//ISL1//JUN//NTF3//NR4A2//PIK3CA//ITSN1//C5AR1//GDF5//SYNGAP1//EFNA1//FZD3//TN…
GO:0010467	gene expression	Biological process	347	5761	902	17653	1.17881	8.6478e-05	0.00222377	4.06309	0.384701	NPAT//TSHZ1//ZBTB18//CEBPB//TCERG1//STRAP//KLF12//GSC//ARX//DNMT3B//EDN1//EDNRB//EFNA1//CC2D1B//EN1//EP300//ESR1//JAZF1//CPEB3//FOXF1//MYT1L//SIN3B//SIRT1//ZFPM2//DNAJB5//GLI3//CNOT7//HIC1//FOXA1//HSBP1//ID2//IFNG//IRF2//AR//ISL1//JARID2//JUN//MAF//MDM4//MEF2A//MYB//NFIA//NFIB//NFIC//NR4A2//PAX5//KLF3//POU4F1//PPARG//ZBTB4//RB1//RBBP8//CCND1//RNF2//SARS//PRDM16//SMARCA2//SUV39H1//ZEB1//TFAP2A//TG…
GO:0043009	chordate embryonic development	Biological process	50	560	902	17653	1.74741	8.98723e-05	0.0023023	4.04637	0.0554324	RDH10//EDN1//TAPT1//FOXF1//ZFPM2//TANC2//GJA1//GLI3//AR//MBNL1//BTF3//TGFBR2//FOSL1//CCM2//ACVR1//NOG//EP300//DLL1//MEOX2//RBBP8//SOX4//LRP6//SEMA4C//PRKACB//TSC1//FZD3//FZD6//TEAD2//CEBPB//KBTBD8//GSC//FOXA1//EN1//PAX5//TFAP2A//HOXA3//MYCN//ZEB1//SLC35D1//SULF1//HOXD1//ISL1//SOCS3//E2F8//DNAJB6//EGLN1//MAPK1//VASH2//BMPR2//IGF1
GO:0065008	regulation of biological quality	Biological process	239	3770	902	17653	1.24071	9.25409e-05	0.00236171	4.03367	0.264967	PTGES3//SNAP25//CHRNB4//GNAQ//KCNB1//ADRB1//EDN2//ARRDC3//SIRT1//DOCK10//PMAIP1//NANOS1//RB1//TNFAIP3//CALM2//ARL6IP1//RDH10//F3//AR//EDN1//EDNRB//BMPR2//ADCY3//PRKACB//PRKAR2B//GJA1//EPS8//ZFPM2//IFNA1//IRF1//IRF2//NFE2//DNAJC16//GLRX//NHLRC2//RORA//ATP2C1//GRIK2//ANXA7//PIK3CB//SLC24A3//STIM2//CCL8//SLC31A2//ABCB7//EGLN1//SKP1//CLCN6//SLC26A4//CLIC4//ADCYAP1//SPPL3//LPAR1//ESR1//NPTN//IL2//LRP6…
GO:0016310	phosphorylation	Biological process	160	2367	902	17653	1.32292	9.43834e-05	0.00239968	4.0251	0.177384	GADD45A//GTF2H1//PTEN//CCNT2//DIRAS3//RANBP9//SPRED1//EREG//RASGEF1A//NRG1//IL2//MEF2A//MET//MAPK1//MAPK6//PSMA2//PSMD12//RAF1//RASA1//CCL2//TNF//SYNGAP1//RAPGEF2//CRKL//TAOK1//RAP1A//C1QTNF2//LPAR1//IGF1//NTF3//PIK3CB//PRKAA1//C5AR1//UBE2V1//DUSP1//PPP2CA//SOCS1//IGFBP3//LRP6//PRR5L//PPP1R15B//SLIT2//EDNRB//EFNA1//FMR1//SIRT1//NPTN//IFNG//KDR//MAVS//CCND1//CCND2//FBXW7//ERRFI1//GPRC5A//SOCS5//NU…
GO:0071840	cellular component organization or biogenesis	Biological process	385	6486	902	17653	1.1617	9.49822e-05	0.00240586	4.02236	0.426829	MEF2A//UBXN2B//TRAPPC8//GABARAPL1//ATG16L1//WDR45B//ULK2//SEPT9//SIRT1//SUV39H1//TACC2//CAMSAP1//DYNC1LI2//CAMSAP2//MID1//ATXN7//SS18//MIEF1//STRAP//RRP15//COPS8//GTF2H1//PTGES3//CDH20//NRG1//WNT3//GTF2E1//C8ORF44-SGK3//SGK2//SGK3//NANOS1//IGFBP3//RB1//SGK1//SPOCK1//CLIP1//AGFG1//JUN//PMAIP1//BCL2A1//CLIC4//MET//FMR1//NTF3//PALLD//AR//FRMD6//NAP1L3//HIST2H2BE//EPS8//RHOB//RND3//MARCKS//CFL2//WDR1…
GO:0032870	cellular response to hormone stimulus	Biological process	59	698	902	17653	1.65428	0.0001003	0.00253108	3.9987	0.0654102	CHRM2//GNAQ//APPL1//NR5A2//PPARG//ADIPOR2//ESR1//PPARGC1B//AR//PMEPA1//RB1//CPEB2//INHBB//RAB8B//ERRFI1//PTEN//CPEB1//YWHAG//C2CD5//UBA5//CBFB//ISL1//TP63//FOXA1//SIRT1//ACSL1//PIK3CA//NR3C2//NR4A2//RORA//NCK1//TSC1//SOCS1//SOCS3//IGF1//MAPK1//EP300//FOXP1//WT1//GJA1//EDN1//CRHR1//ADCY3//PRKACB//PRKAR2B//PRKAA1//ADCYAP1//H2AFZ//MYOG//POU4F1//MSN//DNMT3B//RAP1B//CREBRF//CLOCK//DUSP1//JUN//ROBO2//S…
GO:0030855	epithelial cell differentiation	Biological process	63	760	902	17653	1.62233	0.000102644	0.00258059	3.98867	0.0698448	CCM2//CLIC4//MET//ESR1//TP63//GJA1//DLL1//NEUROD1//PALLD//AR//FRMD6//GSTM3//WNT7A//EREG//TGM3//IFNG//CCND1//DLG5//KRT80//KRTAP5-6//KRTAP2-4//JUN//FOXF1//MSN//S1PR1//ZEB1//BTG1//MYCN//SERPINB13//ERRFI1//CBFB//SRSF6//SDC1//WT1//NFIB//FOXA1//PPP3R1//SOX4//YIPF6//CEBPB//BMPR2//NRG1//PPP1R16B//RAP1A//RAP1B//RAPGEF2//ID2//ACVR1//MAF//TMOD1//E2F8//FRZB//ARX//RAP2C//ARID4B//FOXJ2//TNF//CLOCK//CNN3//NR5A2…
GO:0003006	developmental process involved in reproduction	Biological process	57	669	902	17653	1.66748	0.000106241	0.00266113	3.97371	0.0631929	CEBPB//ADCYAP1//INHBB//IMMP2L//SIRT1//ESR1//EREG//CASP2//YTHDF2//AGFG1//PPARG//E2F8//STOX2//BMPR2//CELF1//DZIP1//RNF2//BOLL//WT1//ACVR1//TDRD5//SMARCA2//QKI//ZFPM2//CNTFR//AR//WNT7A//RDH10//RNF38//CSDE1//ARID5B//GLI3//MGST1//CCND1//NEUROG1//LRP6//GJA1//ETV5//FOXF2//TP63//SDC1//PDE5A//IGF1//NOG//FOXA1//SOCS3//ITGB8//FOSL1//SULF1//DNAJB6//EGLN1//MAPK1//VASH2//PTEN//ROBO2//SLIT2//ARID4B
GO:0050804	modulation of chemical synaptic transmission	Biological process	34	335	902	17653	1.98631	0.000111104	0.00276247	3.95427	0.037694	SNAP25//PTEN//SLC6A1//EDN1//CHRNB4//FMR1//RIMS4//CPEB3//YWHAG//SYNGAP1//RAPGEF2//DBN1//ARC//GRIK2//KCNJ10//NPTN//RAB3GAP1//ADNP//SYT1//GRM3//ADCYAP1//SYBU//MAPK1//ZMYND8//FXR1//NSG1//PAIP2//KCNB1//PFN2//RAP1A//WNT7A//NTF3//PXK//LRP8
GO:0099177	regulation of trans-synaptic signaling	Biological process	34	335	902	17653	1.98631	0.000111104	0.00276247	3.95427	0.037694	SNAP25//PTEN//SLC6A1//EDN1//CHRNB4//FMR1//RIMS4//CPEB3//YWHAG//SYNGAP1//RAPGEF2//DBN1//ARC//GRIK2//KCNJ10//NPTN//RAB3GAP1//NTF3//PXK//LRP8//ADNP//SYT1//GRM3//ADCYAP1//SYBU//MAPK1//ZMYND8//FXR1//NSG1//PAIP2//KCNB1//PFN2//RAP1A//WNT7A
GO:0022612	gland morphogenesis	Biological process	17	119	902	17653	2.79585	0.000113758	0.0028181	3.94402	0.018847	TGFBR2//LRP6//TP63//NOG//AR//ESR1//GLI3//NFIB//TNF//SULF1//BTBD7//FOXA1//ETV5//CEBPB//FBXW7//TNFAIP3//MSN
GO:0044249	cellular biosynthetic process	Biological process	389	6579	902	17653	1.15718	0.000121111	0.00298931	3.91682	0.431264	SIRT1//IGF1//NFIA//NFIB//NFIC//RBBP8//RBMS1//NPAT//TSHZ1//ZBTB18//CEBPB//TCERG1//STRAP//KLF12//GSC//ARX//DNMT3B//EDN1//EDNRB//EFNA1//CC2D1B//EN1//EP300//ESR1//JAZF1//CPEB3//FOXF1//MYT1L//SIN3B//ZFPM2//DNAJB5//GLI3//CNOT7//HIC1//FOXA1//HSBP1//ID2//IFNG//IRF2//AR//ISL1//JARID2//JUN//MAF//MDM4//MEF2A//MYB//NR4A2//PAX5//KLF3//POU4F1//PPARG//ZBTB4//RB1//CCND1//RNF2//SARS//PRDM16//SMARCA2//SUV39H1//ZEB…
GO:0030324	lung development	Biological process	21	167	902	17653	2.46102	0.000125015	0.00307445	3.90304	0.0232816	EDN2//FOXF1//ERRFI1//BMPR2//FOXP2//PHF14//MAPK1//NOG//RDH10//FOXA1//DLG5//TGFBR2//NFIB//PPP3R1//SRSF6//TNF//EP300//ZFPM2//GLI3//MYCN//BAG6
GO:0034613	cellular protein localization	Biological process	124	1762	902	17653	1.3773	0.000127482	0.00312376	3.89455	0.137472	TNPO2//IFNG//TNF//PMAIP1//NUP54//ZFAND6//AGFG1//NXF2//SRSF2//SRSF6//NXF2B//SLBP//TSC1//PAN3//TRAK2//YWHAG//KPNA6//SMURF1//ZDHHC22//ZDHHC7//ZDHHC18//ARL6IP1//VTI1A//TIMM9//SLC25A6//MTX3//IMMP2L//STX6//SEC23A//TMED1//RAB12//RAB18//RAB21//TBC1D12//SNX5//ARFIP1//RAB30//GRIK2//RHOB//RAB9B//RAB8B//KIF13A//SNX2//SNX27//AP1S2//RAB28//SNX17//GNPTG//PEX5L//TRAPPC8//DBN1//SIRT1//OGG1//IGF1//MAPK1//MAVS//MZT…
GO:0048646	anatomical structure formation involved in morphogenesis	Biological process	86	1133	902	17653	1.48553	0.000135476	0.00330767	3.86814	0.0953437	VASH2//S1PR1//EFNA1//ELK3//EREG//UNC5B//SIRT1//LEMD3//CLIC4//HOXA3//JUN//KDR//RHOB//MEOX2//TNFRSF12A//PIK3CA//PKNOX1//PTEN//RORA//CCL2//VEGFB//WNT7A//EDN1//PPP3R1//TGFBR2//ACVR1//AGFG1//DUSP1//NOG//BMPR2//WNT3//EP300//FOXF1//DLL1//SOX4//LRP6//SEMA4C//PRKACB//TSC1//FZD3//FZD6//TEAD2//E2F8//EFNB2//SLIT2//TNFAIP3//ISL1//WT1//TFAP2A//ADAM12//KBTBD8//GSC//SPRED1//SULF1//AGO1//PPARG//FOXJ2//SARS//NEURO…
GO:0060541	respiratory system development	Biological process	23	193	902	17653	2.33229	0.000138712	0.00337449	3.85789	0.0254989	EP300//FOXF1//ZFPM2//GLI3//MYCN//BAG6//RDH10//EDN2//ERRFI1//BMPR2//FOXP2//PHF14//MAPK1//NOG//TGFBR2//FOXA1//DLG5//NFIB//PPP3R1//SRSF6//LRP6//WT1//TNF
GO:1902533	positive regulation of intracellular signal transduction	Biological process	79	1021	902	17653	1.5143	0.000139337	0.00337754	3.85593	0.0875831	GADD45A//TNF//CRKL//TAOK1//RAF1//RAP1A//C1QTNF2//LPAR1//NRG1//IGF1//NTF3//PIK3CB//PRKAA1//MAPK1//C5AR1//UBE2V1//COPS8//MDFIC//SOCS1//UNC5B//SIRT1//KDR//PRR5L//RICTOR//PIK3CA//RRAGD//MID1//SEMA4C//GPR55//DLG5//IFNG//IL2//ISL1//SOCS3//FLNA//GJA1//ATP2C1//TBK1//ROR1//IRAK4//NDFIP2//MAVS//MIER1//CCL21//UBE2I//EDN1//PDE5A//EFNA1//IGFBP3//AR//MET//SPRED1//HIC1//PMAIP1//ADCYAP1//ADRB1//CXCL9//RAPGEF2//W…
GO:0031346	positive regulation of cell projection organization	Biological process	35	353	902	17653	1.94046	0.000140561	0.00339504	3.85214	0.0388027	STMN2//ADCYAP1//NPTN//NCK1//SERPINI1//RAP1A//SCN1B//RAPGEF2//CCL21//TAPT1//ADNP//NRG1//TNFRSF12A//WNT3//BMPR2//ROBO2//PLXNA4//SLIT2//RAB21//FMR1//ZMYND8//GPM6A//LPAR1//CPEB3//IL2//MAPK6//DLG5//LRP8//EPS8//SEPT9//SMURF1//SYT1//PLAA//NAV3//RAB8B
GO:0048584	positive regulation of response to stimulus	Biological process	157	2334	902	17653	1.31647	0.000141507	0.00340573	3.84922	0.174058	GADD45A//TNF//CRKL//TAOK1//RAF1//RAP1A//C1QTNF2//LPAR1//NRG1//IGF1//NTF3//PIK3CB//PRKAA1//MAPK1//C5AR1//UBE2V1//ARL6IP1//MAVS//EP300//PRKACB//PSMA2//PSMD12//SKP1//RPS6KA5//IRAK4//BAG6//CR2//F3//EDN2//CXCL9//SKAP2//SIRT1//EREG//FBXW7//COPS8//MDFIC//TOB1//EPS8//ARHGAP1//LASP1//ARHGAP6//SH3BGRL//HOMER1//SOCS1//INHBB//BMP3//BMPR2//TTK//GDF5//ACVR1//UNC5B//KDR//PRR5L//MYOG//SPPL3//DENND1B//TNFRSF21//N…
GO:1901700	response to oxygen-containing compound	Biological process	112	1565	902	17653	1.4006	0.000145547	0.00349054	3.837	0.124169	CHRM2//GNAQ//APPL1//PPP1R1B//HOMER1//ADNP//RAP1B//SLC6A1//GJA1//IGF1//NEUROD1//PTEN//TGFBR2//EDN1//CEBPB//CPEB3//SESN1//RRAGD//CPEB1//ZEB1//TNF//SOCS1//MAPK1//CCL2//DNMT3B//DUSP1//ESR1//ETS1//FOXA1//OGG1//RBBP8//CCND1//WNT7A//C5AR1//TNFAIP3//FOXP1//TNFRSF21//JUN//MGST1//CXCL9//PPARG//FOSL1//SIRT1//INSIG2//SRSF6//TSC1//CPEB2//INHBB//RAB8B//ERRFI1//YWHAG//C2CD5//SRSF2//TRPC3//FOXP2//ACSL1//PPARGC1B…
GO:0051179	localization	Biological process	384	6497	902	17653	1.15673	0.000146154	0.00349273	3.83519	0.425721	TNPO2//IFNG//TNF//SNAP25//SLC26A7//EDNRB//ISL1//SEMA4C//ACVR1//GJA1//GPM6A//LRP12//NR4A2//SPOCK1//FZD3//RAPGEF2//ADCYAP1//EDN1//PMAIP1//ARL6IP1//EFNB2//KDR//SLIT2//FMR1//NTF3//STIM2//NUP54//CCL21//CCL2//CCL8//FLNA//IGF1//NHLRC2//VEGFB//WDR1//EDN2//CXCL9//SLC6A15//SLC6A6//RTN3//KIF1C//ARAP2//APPL1//AGFG1//HSPA13//AP1S2//VAMP3//GIT2//TRAK2//STX6//SYT6//VAMP1//SYT1//C2CD5//ZFAND6//NXF2//SRSF2//SRSF6…
GO:0043066	negative regulation of apoptotic process	Biological process	72	911	902	17653	1.54677	0.00014681	0.00349603	3.83325	0.0798226	FOXP1//IL2//ADCYAP1//DLL1//CCL2//EDN1//IGF1//LRP6//DNAJB6//ARL6IP1//RAF1//CEBPB//CNTFR//EN1//UNC5B//ADNP//GABRA5//GRIK2//ISL1//JUN//NTF3//NR4A2//PIK3CA//POU4F1//RASA1//ITSN1//C5AR1//GDF5//SYNGAP1//EFNA1//FZD3//TNFAIP3//SIRT1//SERPINB13//BAG5//TMBIM6//CFDP1//KDR//CCL21//NEUROD1//SRSF6//CAST//NOG//ZMYND11//AR//ACVR1//TNF//BCL2A1//HIPK3//DUSP1//EDNRB//ATF5//FLNA//KLHL20//GLI3//MDM4//MET//ROR1//OGG1/…
GO:0032501	multicellular organismal process	Biological process	436	7496	902	17653	1.13833	0.000150631	0.00357444	3.82209	0.48337	WNT7A//HAPLN1//EN1//EVC//FRZB//SERP1//GNAQ//IGF1//PRELP//PTHLH//BMP3//SOX4//KLF10//TP63//NOG//RASSF2//MYCN//PPARGC1B//TAPT1//MYOG//RUNX3//S1PR1//EFNA1//ELK3//EREG//UNC5B//SIRT1//LEMD3//CLIC4//HOXA3//JUN//KDR//RHOB//MEOX2//TNFRSF12A//PIK3CA//PKNOX1//PTEN//RORA//CCL2//VEGFB//CEBPB//ADCYAP1//INHBB//IMMP2L//ESR1//CASP2//YTHDF2//CRKL//FOXF1//SPHK2//TGFBR2//RAPGEF2//EDN1//PPP3R1//ACVR1//GJC1//ZFPM2//RA…
GO:0070727	cellular macromolecule localization	Biological process	124	1772	902	17653	1.36952	0.000161738	0.00382459	3.79119	0.137472	TNPO2//IFNG//TNF//PMAIP1//NUP54//ZFAND6//AGFG1//NXF2//SRSF2//SRSF6//NXF2B//SLBP//TSC1//PAN3//TRAK2//YWHAG//KPNA6//SMURF1//ZDHHC22//ZDHHC7//ZDHHC18//ARL6IP1//VTI1A//TIMM9//SLC25A6//MTX3//IMMP2L//STX6//SEC23A//TMED1//RAB12//RAB18//RAB21//TBC1D12//SNX5//ARFIP1//RAB30//GRIK2//RHOB//RAB9B//RAB8B//KIF13A//SNX2//SNX27//AP1S2//RAB28//SNX17//GNPTG//PEX5L//TRAPPC8//DBN1//SIRT1//OGG1//IGF1//MAPK1//MAVS//MZT…
GO:0010976	positive regulation of neuron projection development	Biological process	28	260	902	17653	2.10764	0.000163041	0.00384197	3.7877	0.0310421	ADNP//NRG1//TNFRSF12A//WNT3//BMPR2//ROBO2//PLXNA4//SLIT2//RAB21//LPAR1//CPEB3//FMR1//ZMYND8//IL2//MAPK6//DLG5//LRP8//SMURF1//SYT1//PLAA//STMN2//ADCYAP1//NPTN//NCK1//SERPINI1//RAP1A//SCN1B//RAPGEF2
GO:0043583	ear development	Biological process	24	208	902	17653	2.25819	0.00016556	0.0038878	3.78104	0.0266075	LRIG1//NEUROG1//INSIG2//TFAP2A//FZD3//FZD6//MAPK1//TSHZ1//GSC//EDN1//NOG//MYCN//DLL1//ZEB1//MAF//NEUROD1//ROR1//CYTL1//CCM2//GABRA5//GLI3//KCNK2//FRZB//RDH10
GO:0051050	positive regulation of transport	Biological process	74	947	902	17653	1.5293	0.000168427	0.00394143	3.77359	0.0820399	ARL6IP1//FMR1//NTF3//EDN1//EDNRB//TRPC3//KCNB1//SCN1B//C2CD5//SIRT1//SLC6A1//ARPP19//C1QTNF2//CREBL2//IGF1//RAP1A//ADIPOR2//INHBB//SYT1//GJA1//SERP1//ISL1//SOX4//STIM2//C8ORF44-SGK3//SGK2//SGK3//SGK1//IFNG//MAPK1//MAVS//ANO1//SYBU//GLI3//DLL1//LDLR//CBLL1//CTDSPL2//RAB21//CCL21//TNF//SIRPA//TUB//IL2//CXCL9//RAB8B//HOMER1//PPARG//ADCYAP1//CALM2//RAB3GAP1//CCL2//MIEF1//PRR5L//DYNLL2//PMAIP1//PPP3R1…
GO:0033993	response to lipid	Biological process	71	900	902	17653	1.54393	0.000172364	0.00401964	3.76355	0.078714	ESR1//PPARGC1B//AR//PMEPA1//RB1//MAPK1//CCL2//TNF//CNGA3//DNMT3B//DUSP1//ETS1//FOXA1//OGG1//PTEN//RBBP8//CCND1//SLC6A1//WNT7A//EDN1//GJA1//FOXP1//TNFRSF21//JUN//MGST1//CXCL9//C5AR1//PPARG//FOSL1//UBA5//CBFB//ISL1//TP63//FOXP2//ACSL1//CCL21//RORA//NR5A2//NR3C2//NR4A2//TGFBR2//SDC1//SLIT2//EP300//SIRT1//INSIG2//CEBPB//EDNRB//CDK19//TNFAIP3//PLAA//MYB//MYOG//WNT3//YES1//TEAD2//PRKAA1//ADCYAP1//H2AFZ…
GO:0048568	embryonic organ development	Biological process	40	428	902	17653	1.82906	0.000173733	0.00403764	3.76012	0.0443459	CEBPB//GJA1//DLL1//TGFBR2//TEAD2//ACVR1//TFAP2A//EFNA1//RDH10//LRIG1//KDR//NEUROG1//INSIG2//FZD3//FZD6//MAPK1//TSHZ1//GSC//EDN1//NOG//FOXF1//GLI3//ID2//NEUROD1//FOXF2//TNF//LRP6//ZEB1//PAX5//HOXA3//MYCN//SOCS3//E2F8//DNAJB6//EGLN1//VASH2//FRZB//EN1//ARID2//ZFPM2
GO:0030323	respiratory tube development	Biological process	21	171	902	17653	2.40345	0.000175002	0.0040397	3.75696	0.0232816	EP300//FOXF1//ZFPM2//GLI3//MYCN//BAG6//EDN2//ERRFI1//BMPR2//FOXP2//PHF14//MAPK1//NOG//RDH10//TGFBR2//FOXA1//DLG5//NFIB//PPP3R1//SRSF6//TNF
GO:0050678	regulation of epithelial cell proliferation	Biological process	35	357	902	17653	1.91872	0.000175016	0.0040397	3.75692	0.0388027	SULF1//GJA1//TNF//F3//SIRT1//RICTOR//PPP1R16B//JUN//KDR//BMPR2//VEGFB//VASH2//SRSF6//TP63//EFNB2//CCND1//IGF1//C5AR1//NOG//STRAP//EREG//AR//ISL1//PTEN//RB1//GDF5//RUNX3//WNT7A//FOXP2//ERRFI1//PPARG//FBXW7//TNFAIP3//NFIB//EDNRB
GO:0007411	axon guidance	Biological process	27	248	902	17653	2.13071	0.00017716	0.00407529	3.75163	0.0299335	NOG//SLIT2//ROBO2//PLXNA4//SCN1B//ISL1//UNC5B//FZD3//BMPR2//SEMA4C//WNT3//NFIB//RANBP9//ARX//DPYSL2//EFNA1//EFNB2//GLI3//OTX2//PIK3CA//PIK3CB//ENAH//MAPK1//KLF7//RPS6KA5//NRXN3//FEZ2
GO:0060999	positive regulation of dendritic spine development	Biological process	9	41	902	17653	4.29606	0.000182132	0.00416395	3.73961	0.00997783	LRP8//LPAR1//CPEB3//FMR1//ZMYND8//NRG1//IL2//MAPK6//DLG5
GO:0044271	cellular nitrogen compound biosynthetic process	Biological process	322	5342	902	17653	1.17968	0.000182246	0.00416395	3.73934	0.356984	NPAT//TSHZ1//ZBTB18//CEBPB//TCERG1//STRAP//KLF12//GSC//ARX//DNMT3B//EDN1//EDNRB//EFNA1//CC2D1B//EN1//EP300//ESR1//JAZF1//CPEB3//FOXF1//MYT1L//SIN3B//SIRT1//ZFPM2//DNAJB5//GLI3//CNOT7//HIC1//FOXA1//HSBP1//ID2//IFNG//IRF2//AR//ISL1//JARID2//JUN//MAF//MDM4//MEF2A//MYB//NFIA//NFIB//NFIC//NR4A2//PAX5//KLF3//POU4F1//PPARG//ZBTB4//RB1//RBBP8//CCND1//RNF2//SARS//PRDM16//SMARCA2//SUV39H1//ZEB1//TFAP2A//TG…
GO:0016477	cell migration	Biological process	106	1474	902	17653	1.40741	0.000185231	0.0042179	3.73229	0.117517	EDNRB//ISL1//SEMA4C//ACVR1//GJA1//GPM6A//LRP12//NR4A2//SPOCK1//FZD3//RAPGEF2//EFNB2//KDR//SLIT2//CCL21//CCL2//CCL8//EDN2//CXCL9//CD2AP//NCK1//TNFRSF12A//EDN1//ETS1//FOXP1//RHOB//BMPR2//WNT7A//NANOS1//STRAP//PFN2//PTPRG//IFNG//JUN//TGFBR2//PPM1F//C5AR1//TMEM201//TNS1//ARID5B//PRR5L//C5ORF30//IGF1//IGFBP3//POU4F1//POU3F2//ARX//GLI3//NRG1//EMX2//FLNA//C8ORF44-SGK3//SGK3//RND3//DOCK10//SGK1//PLXNA4//…
GO:2000027	regulation of organ morphogenesis	Biological process	27	249	902	17653	2.12215	0.000189292	0.0042959	3.72287	0.0299335	WT1//BMPR2//ISL1//EDN1//WNT10A//PRICKLE2//ROR1//PSMA2//SMURF1//PSMD12//FZD3//FZD6//SRSF6//FOXP2//AR//SULF1//ESR1//BTBD7//TNF//ETV5//TFAP2A//NOG//TGFBR2//ACVR1//FBXW7//TNFAIP3//NFIB
GO:0050773	regulation of dendrite development	Biological process	18	136	902	17653	2.59027	0.000195378	0.00441921	3.70912	0.0199557	FMR1//HECW2//FXR1//RAPGEF2//RAB21//CPEB3//LPAR1//ZMYND8//NRG1//IL2//MAPK6//DLG5//ARC//EFNA1//PTEN//LRP8//DBN1//CAMSAP2
GO:0021559	trigeminal nerve development	Biological process	5	12	902	17653	8.15456	0.000201844	0.00454214	3.69499	0.00554324	PLXNA4//ISL1//NEUROG1//POU4F1//TFAP2A
GO:0097485	neuron projection guidance	Biological process	27	250	902	17653	2.11366	0.000202156	0.00454214	3.69431	0.0299335	RANBP9//ARX//DPYSL2//EFNA1//EFNB2//GLI3//OTX2//PIK3CA//PIK3CB//ENAH//MAPK1//ROBO2//SCN1B//WNT3//KLF7//RPS6KA5//SLIT2//NRXN3//FEZ2//NOG//PLXNA4//ISL1//UNC5B//FZD3//BMPR2//SEMA4C//NFIB
GO:0001837	epithelial to mesenchymal transition	Biological process	18	137	902	17653	2.57137	0.000214419	0.00480172	3.66874	0.0199557	EFNA1//BAMBI//ISL1//TGFBR2//STRAP//FOXA1//PPP2CA//PTEN//LDLRAD4//LRP6//KBTBD8//GSC//NOG//ACVR1//FOXF2//PPP3R1//FAM83D//DLG5
GO:0035306	positive regulation of dephosphorylation	Biological process	10	51	902	17653	3.83744	0.000218051	0.00486692	3.66144	0.0110865	PPARGC1B//NPNT//MTMR9//CALM2//PPP1R15B//SPPL3//CNEP1R1//PPP1R16B//PPP1R12A//IFNG
GO:0043069	negative regulation of programmed cell death	Biological process	72	924	902	17653	1.52501	0.000224105	0.00498561	3.64955	0.0798226	FOXP1//IL2//HIPK3//DUSP1//EDNRB//ATF5//FLNA//ARL6IP1//SIRT1//KLHL20//GLI3//IGF1//KDR//MDM4//MET//ROR1//OGG1//ZFAND6//PRKAA1//SPHK2//PTEN//RAF1//RASA1//BCL2A1//BNIP2//TMBIM6//TFAP2A//WNT7A//WT1//BAG6//CASP2//TP63//CCND2//SOCS3//ADCYAP1//DLL1//CCL2//EDN1//LRP6//DNAJB6//CEBPB//CNTFR//EN1//UNC5B//ADNP//GABRA5//GRIK2//ISL1//JUN//NTF3//NR4A2//PIK3CA//POU4F1//ITSN1//C5AR1//GDF5//SYNGAP1//EFNA1//FZD3//TN…
GO:0033158	regulation of protein import into nucleus, translocation	Biological process	6	19	902	17653	6.1803	0.000267399	0.00592924	3.57284	0.00665188	IFNG//IGF1//MAPK1//MAVS//SIRT1//OGG1
GO:0048645	animal organ formation	Biological process	11	62	902	17653	3.47227	0.000270414	0.00596092	3.56797	0.0121951	ISL1//WT1//RDH10//MAPK1//TGFBR2//TP63//NOG//AR//GLI3//SULF1//HOXA3
GO:0048863	stem cell differentiation	Biological process	28	268	902	17653	2.04473	0.00027059	0.00596092	3.56769	0.0310421	EDNRB//ISL1//SEMA4C//ACVR1//RDH10//EDN1//TAPT1//NRG1//KBTBD8//FRZB//LRP6//WNT10A//GSC//WNT3//WNT7A//TP63//MAPK1//MYB//YTHDF2//PSMA2//PSMD12//CBFB//FOXA1//TEAD2//SOX5//ESR1//GPM6A//JARID2
GO:0007169	transmembrane receptor protein tyrosine kinase signaling pathway	Biological process	58	711	902	17653	1.59651	0.000291102	0.00639196	3.53595	0.0643016	EREG//FBXW7//ERRFI1//GPRC5A//SOCS5//NRG1//EPS8//EPS15//PIK3CA//RPS6KA5//APPL1//SPRED1//MAPK1//TIA1//SHCBP1//F3//SLC9A6//RAPGEF2//C2CD5//SULF1//KDR//CUL5//RASSF2//OTX2//SHISA2//IGFBP3//IGF1//AR//ATXN7//NPTN//NCK1//TSC1//SOCS1//SOCS3//SIRT1//PTEN//ARID5B//GIGYF1//PIK3CB//BMPR2//VEGFB//RAF1//MET//EFNA1//EFNB2//RASA1//ITSN1//SS18//YES1//NOG//DLL1//PHF14//NTF3//ROR1//PTPRG//TXK//CD3E//CD8A
GO:0045665	negative regulation of neuron differentiation	Biological process	23	203	902	17653	2.2174	0.00029329	0.00641917	3.5327	0.0254989	STMN2//LPAR1//EFNB2//MYLIP//PTPRG//SPOCK1//TSC1//BAG5//EDNRB//DLL1//ULK2//PTEN//SEMA4C//WNT3//TRAK2//SYNGAP1//RAPGEF2//EFNA1//SLIT2//DDX6//GLI3//ID2//ISL1
GO:0019538	protein metabolic process	Biological process	359	6078	902	17653	1.15597	0.000317601	0.00692883	3.49812	0.398004	GADD45A//GTF2H1//PTEN//CCNT2//DIRAS3//RANBP9//SPRED1//EREG//RASGEF1A//NRG1//IL2//MEF2A//MET//MAPK1//MAPK6//PSMA2//PSMD12//RAF1//RASA1//CCL2//TNF//SYNGAP1//RAPGEF2//CRKL//TAOK1//RAP1A//C1QTNF2//LPAR1//IGF1//NTF3//PIK3CB//PRKAA1//C5AR1//UBE2V1//DUSP1//PPP2CA//FBXO41//RNF145//ZNRF2//RNF167//MYLIP//ANKIB1//UBE2W//FBXW7//SMURF1//HECW2//KLHL42//SKP1//THOP1//LONRF3//FBXO30//CBFB//UBE3B//LONRF1//FBXO44//…
GO:0051270	regulation of cellular component movement	Biological process	75	985	902	17653	1.49017	0.000333127	0.00724417	3.47739	0.0831486	CCL8//SLIT2//EDN2//CXCL9//EDN1//ETS1//FOXP1//KDR//RHOB//BMPR2//WNT7A//STRAP//PFN2//PTPRG//IFNG//JUN//TGFBR2//PPM1F//C5AR1//PRR5L//C5ORF30//IGF1//IGFBP3//NRG1//C8ORF44-SGK3//FLNA//SGK3//RND3//NCK1//DOCK10//SGK1//PLXNA4//SLK//S1PR1//F3//FOXF1//FAM89B//NTF3//SEMA4C//MAPK1//PTP4A1//CBLL1//ACVR1//ARID2//SULF1//ZMYND8//TMEFF2//CLIC4//PTEN//RAP2C//LDLRAD4//RECK//NAV3//DLG5//NOG//EFNA1//SIRT1//PPARG//WNT…
GO:1902904	negative regulation of supramolecular fiber organization	Biological process	17	130	902	17653	2.55928	0.000336326	0.00727809	3.47324	0.018847	EPS8//STMN2//CAMSAP1//CAMSAP2//MID1//MID1IP1//NAV3//PFN2//SLIT2//S1PR1//TMEFF2//ARHGAP6//MET//PPFIA1//TMOD3//TMOD1//LDLR
GO:0010243	response to organonitrogen compound	Biological process	72	937	902	17653	1.50385	0.000336839	0.00727809	3.47258	0.0798226	HPRT1//NR4A2//PPP1R1B//APPL1//HOMER1//ADSS//SLC6A1//CEBPB//CPEB3//SESN1//RRAGD//CPEB1//ZEB1//TNF//SOCS1//DNAJB9//JKAMP//BAG6//DNMT3B//PPARG//PRKAA1//C5AR1//TNFAIP3//SIRT1//IGF1//INSIG2//SRSF6//TSC1//CPEB2//INHBB//RAB8B//ERRFI1//PTEN//YWHAG//C2CD5//TRPC3//PIK3CA//EDN1//GLRB//GLRA3//EREG//GJA1//LRP6//BTG1//NCK1//SOCS3//CNGA3//PPARGC1B//DUSP1//JUN//SDC1//FOSL1//OGG1//MAPK1//KCNE1//RAP1A//RAP1B//WT1/…
GO:0050896	response to stimulus	Biological process	516	9123	902	17653	1.10694	0.000359647	0.0077391	3.44412	0.572062	SIRT1//USP28//CLOCK//KCNH4//RANBP9//SPRED1//EREG//RASGEF1A//NRG1//IL2//MEF2A//MET//MAPK1//MAPK6//PSMA2//PSMD12//RAF1//RASA1//CCL2//TNF//SYNGAP1//RAPGEF2//GADD45A//CRKL//TAOK1//RAP1A//C1QTNF2//LPAR1//IGF1//NTF3//PIK3CB//PRKAA1//C5AR1//UBE2V1//DUSP1//PPP2CA//COPS8//GTF2H1//RBBP8//NABP1//ADCYAP1//GABRA5//GRIK2//EGLN3//DNMT3B//EP300//ETS1//MYB//NR4A2//EGLN1//TGFBR2//VEGFB//JUN//PMAIP1//BCL2A1//RAET1E…
GO:0060389	pathway-restricted SMAD protein phosphorylation	Biological process	11	64	902	17653	3.36376	0.000360464	0.0077391	3.44314	0.0121951	INHBB//BMP3//BMPR2//TTK//GDF5//ACVR1//STRAP//PMEPA1//LDLRAD4//NOG//TGFBR2
GO:0048589	developmental growth	Biological process	51	609	902	17653	1.63895	0.000364577	0.00777488	3.43821	0.056541	ESR1//EREG//S1PR1//EVC//BNC2//TGFBR2//IGF1//WNT7A//DPYSL2//RAB21//EN1//ATF5//CLIC4//AR//TBL1XR1//CCM2//ARID5B//DLL1//PIK3CA//GDF5//ADRB1//POU3F2//TXK//GJA1//MYOG//ADNP//NRG1//TNFRSF12A//PTEN//ARX//SERP1//ULK2//SLC9A6//WNT3//PLXNA4//BMPR2//SEMA4C//SLIT2//ARID2//JARID2//KCNK2//NOG//ZFPM2//WT1//RDH10//EDN1//LRP6//SMURF1//SYT1//PLAA//GLI3
GO:0033962	cytoplasmic mRNA processing body assembly	Biological process	6	20	902	17653	5.87129	0.000365579	0.00777488	3.43702	0.00665188	CNOT6L//PAN3//CNOT6//DDX6//PATL1//CNOT7
GO:0060044	negative regulation of cardiac muscle cell proliferation	Biological process	6	20	902	17653	5.87129	0.000365579	0.00777488	3.43702	0.00665188	GJA1//JARID2//KCNK2//PTEN//TGFBR2//NOG
GO:0010464	regulation of mesenchymal cell proliferation	Biological process	8	36	902	17653	4.3491	0.000379552	0.00804675	3.42073	0.00886918	FOXF1//MYCN//TGFBR2//TP63//FOXP2//NFIB//PHF14//ZEB1
GO:0048562	embryonic organ morphogenesis	Biological process	29	288	902	17653	1.97069	0.000394005	0.00832704	3.4045	0.0321508	GJA1//DLL1//TGFBR2//TEAD2//ACVR1//TFAP2A//EFNA1//LRIG1//NEUROG1//INSIG2//FZD3//FZD6//MAPK1//TSHZ1//GSC//EDN1//NOG//FOXF1//GLI3//ID2//FOXF2//LRP6//ZEB1//PAX5//RDH10//HOXA3//MYCN//FRZB//NEUROD1
GO:0008284	positive regulation of cell proliferation	Biological process	70	911	902	17653	1.50381	0.000407037	0.00857567	3.39037	0.0776053	F3//SIRT1//RICTOR//PPP1R16B//JUN//KDR//BMPR2//VEGFB//VASH2//GLI3//FZD3//FOXF1//MYCN//TGFBR2//TP63//FOXP2//IL2//CCND1//NCK1//CD3E//IGF1//EREG//ESR1//S1PR1//EDN1//FOXP1//ID2//MYB//IRAK4//TNF//C5AR1//NOG//ZFPM2//WNT7A//ETV5//SRSF6//AR//FOXJ2//FLNA//TNFAIP3//DNAJA2//ADCYAP1//CNTFR//CRKL//CACUL1//EDN2//EDNRB//EFNB2//ETS1//CNOT6L//BAMBI//DLL1//CNOT7//NRG1//HOXA3//IFNG//ISL1//NTF3//POU3F2//PRKAA1//MAPK1…
GO:0048738	cardiac muscle tissue development	Biological process	24	221	902	17653	2.12535	0.000411629	0.0086244	3.38549	0.0266075	NRG1//ID2//ZFPM2//POU4F1//NOG//S1PR1//MEF2A//TSC1//EGLN1//ISL1//TNNI1//ARID2//GJA1//JARID2//KCNK2//PTEN//TGFBR2//WT1//ACVR1//EDN1//IGF1//DLL1//EFNB2//GJC1
GO:0006928	movement of cell or subcellular component	Biological process	140	2090	902	17653	1.31097	0.000412772	0.0086244	3.38429	0.155211	EDNRB//ISL1//SEMA4C//ACVR1//GJA1//GPM6A//LRP12//NR4A2//SPOCK1//FZD3//RAPGEF2//EFNB2//KDR//SLIT2//CCL21//CCL2//CCL8//EDN2//CXCL9//FRMD6//CD2AP//NCK1//TNFRSF12A//KIF1C//DYNC1LI2//KIF13A//RANBP9//ARX//DPYSL2//EFNA1//GLI3//OTX2//PIK3CA//PIK3CB//ENAH//MAPK1//ROBO2//SCN1B//WNT3//KLF7//RPS6KA5//NRXN3//FEZ2//NOG//RAB21//FMR1//TRAK2//FXR1//EDN1//ETS1//FOXP1//RHOB//BMPR2//WNT7A//NANOS1//STRAP//PFN2//PTPRG/…
GO:0007423	sensory organ development	Biological process	45	521	902	17653	1.69039	0.000413175	0.0086244	3.38387	0.0498891	RAB18//SMOC1//GJA1//TGFBR2//TFAP2A//GPM6A//CASP2//RDH10//LRIG1//NEUROD1//NEUROG1//INSIG2//FZD3//FZD6//MAPK1//TSHZ1//GSC//EDN1//NOG//RAB3GAP1//PKNOX1//WT1//FOXP2//GLI3//BNC2//PRDM16//WNT10A//MYCN//DLL1//FOXF2//LRP6//ZEB1//MAF//ROR1//CYTL1//CCM2//TUB//GABRA5//JUN//BMPR2//CLIC4//TMOD1//WNT7A//KCNK2//FRZB
GO:0001525	angiogenesis	Biological process	48	567	902	17653	1.6568	0.00042286	0.00879939	3.3738	0.0532151	EDN1//PPP3R1//TGFBR2//ACVR1//E2F8//EFNB2//KDR//SLIT2//SPRED1//SULF1//AGO1//PPARG//FOXJ2//SARS//EFNA1//ETS1//TNFRSF12A//EGLN1//VASH2//F3//SIRT1//ISL1//ITGB8//RHOB//BTG1//C5AR1//VEGFB//ADAM12//PIK3CB//ADIPOR2//TNFAIP3//MEOX2//DLL1//PPP1R16B//S1PR1//ELK3//EREG//UNC5B//LEMD3//CLIC4//HOXA3//JUN//PIK3CA//PKNOX1//PTEN//RORA//CCL2//WNT7A
GO:0044087	regulation of cellular component biogenesis	Biological process	68	881	902	17653	1.51058	0.000434462	0.00901308	3.36205	0.075388	EPS8//GTF2H1//SLIT2//CNOT6L//PAN3//CNOT6//PMEPA1//LDLRAD4//PFN2//RASA1//RICTOR//NCK1//CCL21//CAMSAP1//CAMSAP2//STMN2//MET//CLIP1//NAV3//RAF1//IFNG//TNF//EP300//PMAIP1//IQGAP2//ARFIP1//TAPT1//ESR1//PRKAA1//FMR1//PPP1R16B//ZMYND8//GPM6A//TSC1//LPAR1//PPM1F//S1PR1//TMEFF2//ARHGAP6//PPFIA1//TMOD3//TMOD1//SLK//KDR//PTEN//ROBO2//SLITRK3//ADNP//WNT7A//DLG5//EDN1//MSN//BAG5//DNAJB6//RB1//VPS4B//RAP1A//RA…
GO:0060021	roof of mouth development	Biological process	13	87	902	17653	2.9244	0.000453694	0.00938329	3.34324	0.0144124	TSHZ1//FOXF2//GLI3//LRP6//MEOX2//INSIG2//BNC2//PRDM16//TFAP2A//TGFBR2//WNT7A//ARID5B//DHRS3
GO:0044237	cellular metabolic process	Biological process	607	10957	902	17653	1.0842	0.000459994	0.00948457	3.33725	0.672949	SIRT1//UBXN2B//TRAPPC8//GABARAPL1//ATG16L1//WDR45B//ULK2//IGF1//NFIA//NFIB//NFIC//RBBP8//RBMS1//GADD45A//GTF2H1//PTEN//CCNT2//DIRAS3//NPAT//MTRR//TSHZ1//ZBTB18//CEBPB//TCERG1//STRAP//KLF12//GSC//ARX//DNMT3B//EDN1//EDNRB//EFNA1//CC2D1B//EN1//EP300//ESR1//JAZF1//CPEB3//FOXF1//MYT1L//SIN3B//ZFPM2//DNAJB5//GLI3//CNOT7//HIC1//FOXA1//HSBP1//ID2//IFNG//IRF2//AR//ISL1//JARID2//JUN//MAF//MDM4//MEF2A//MYB/…
GO:0050890	cognition	Biological process	28	277	902	17653	1.97829	0.000463039	0.00950608	3.33438	0.0310421	MAPK1//PTEN//ARC//JUN//PRKAR2B//ATXN1//SLC6A1//FOSL1//NRXN3//CEBPB//KCNK2//NTF3//PAIP2//KCNK10//ADNP//CPEB3//LDLR//SGK1//CCND2//GABRA5//SNAP25//ADCY3//NPTN//PPP1R1B//SYNGAP1//FOXP2//EN1//NEUROG1
GO:0003002	regionalization	Biological process	32	333	902	17653	1.88069	0.000463848	0.00950608	3.33362	0.0354767	EP300//FOXF1//DLL1//MEOX2//ISL1//CXXC4//NEUROG1//WT1//RNF2//WNT3//TSHZ1//CRKL//EMX2//ARC//GLI3//GRSF1//HOXA3//LRP6//NEUROD1//BMPR2//EDN1//EN1//WNT7A//NOG//TP63//GSC//FOXA1//TDRD5//AR//OTX2//PRKACB//ACVR1
GO:0010921	regulation of phosphatase activity	Biological process	20	171	902	17653	2.289	0.000471617	0.00963573	3.32641	0.0221729	TNF//PPARGC1B//NPNT//MTMR9//SPRED1//FKBP15//PPP1R12A//PLEKHF2//ARPP19//PPP1R1B//CALM2//PPP1R15B//RCAN3//UBXN2B//PPP4R2//PPP1R16B//IGFBP3//PPP2R5E//TSC1//IFNG
GO:0045670	regulation of osteoclast differentiation	Biological process	11	66	902	17653	3.26183	0.000474449	0.00963573	3.32381	0.0121951	GPR55//PPARGC1B//TMEM64//IFNG//POU4F1//KLF10//TNF//FBXW7//CEBPB//TFE3//RASSF2
GO:1902117	positive regulation of organelle assembly	Biological process	11	66	902	17653	3.26183	0.000474449	0.00963573	3.32381	0.0121951	CNOT6L//PAN3//CNOT6//TAPT1//EDN1//MSN//TNF//SEPT9//SDC1//VPS4B//RAB3GAP1
GO:0045444	fat cell differentiation	Biological process	23	210	902	17653	2.14349	0.000477242	0.00966343	3.32126	0.0254989	DLK2//SIRT1//ZFPM2//RORA//TNF//CEBPB//CREBL2//TMEM64//FRZB//ID2//PPARG//PRDM16//TBL1XR1//ADRB1//ZNF516//EP300//ATF5//BBS9//INHBB//NR4A2//CCND1//ARID5B//SOCS1
GO:0048585	negative regulation of response to stimulus	Biological process	112	1615	902	17653	1.35724	0.000482898	0.00974878	3.31614	0.124169	SPRED1//DUSP1//PPP2CA//PPARG//TNFAIP3//SLIT2//TNF//ADCYAP1//ERRFI1//GPRC5A//SOCS5//IGFBP3//KDR//RGS7BP//MET//ROR1//RAF1//PRR5L//ACVR1//PMEPA1//LDLRAD4//PTEN//GSC//APCDD1//FRZB//HIC1//SHISA2//CCND1//CXXC4//EDN1//STRAP//SIRT1//LEMD3//FAM89B//BAMBI//SMURF1//PRDM16//TGFBR2//TOB1//CTDSPL2//NOG//PRKAA1//TSC1//ISL1//TP63//DLG5//SULF1//EPS15//SOCS1//SOCS3//ZMYND11//ESR1//RORA//FOXF1//EFNA1//HIPK3//ATXN7/…
GO:0021675	nerve development	Biological process	12	77	902	17653	3.05002	0.000503269	0.0101298	3.2982	0.0133038	LPAR1//ISL1//NEUROG1//POU4F1//TFAP2A//PLXNA4//HOXA3//GLI3//SULF1//GABRA5//LRIG1//NTF3
GO:0051129	negative regulation of cellular component organization	Biological process	53	649	902	17653	1.59824	0.000512243	0.0102511	3.29052	0.0587583	EPS8//STMN2//CAMSAP1//CAMSAP2//MID1//MID1IP1//NAV3//TTK//SLIT2//LPAR1//EFNB2//MYLIP//PTPRG//SPOCK1//TSC1//BAG5//PMEPA1//LDLRAD4//PFN2//JARID2//RAF1//ATAD2//DCP2//EP300//TNF//TMEFF2//AR//ULK2//PTEN//SEMA4C//WNT3//TRAK2//SYNGAP1//RAPGEF2//S1PR1//ARHGAP6//MET//PPFIA1//DNMT3B//PAX5//TMOD3//TMOD1//ROBO2//EFNA1//PHF8//SIRT1//DNAJB6//IGF1//DUSP1//ANAPC15//FEZ2//LDLR//CCL21
GO:0014074	response to purine-containing compound	Biological process	18	147	902	17653	2.39644	0.000513304	0.0102511	3.28963	0.0199557	DNMT3B//PPARG//PRKAA1//PTEN//TRPC3//CNGA3//PPARGC1B//DUSP1//JUN//SDC1//FOSL1//KCNE1//RAP1A//RAP1B//WT1//RAPGEF2//ADSS//SLC6A1
GO:0030278	regulation of ossification	Biological process	21	185	902	17653	2.22157	0.000515194	0.0102511	3.28803	0.0232816	SMURF1//S1PR1//GJA1//BMPR2//TFAP2A//ACVR1//SMOC1//RASSF2//TOB1//TMEM64//ID2//TNF//NOG//CEBPB//NPNT//GLI3//IGF1//TP63//LRP6//MAPK1//DHRS3
GO:0051567	histone H3-K9 methylation	Biological process	7	29	902	17653	4.72402	0.000515361	0.0102511	3.28789	0.00776053	SUV39H1//ARID4B//DNMT3B//PAX5//SIRT1//JARID2//MYB
GO:0035303	regulation of dephosphorylation	Biological process	22	199	902	17653	2.16362	0.00055226	0.0109529	3.25786	0.0243902	TNF//PPARGC1B//NPNT//MTMR9//SPRED1//FKBP15//PPP1R12A//PLEKHF2//ARPP19//PPP1R1B//CALM2//PPP1R15B//PPP1R16B//SPPL3//CNEP1R1//RCAN3//UBXN2B//PPP4R2//IGFBP3//PPP2R5E//TSC1//IFNG
GO:0042221	response to chemical	Biological process	281	4655	902	17653	1.1814	0.00055946	0.0110632	3.25223	0.31153	CBFB//HPRT1//NR4A2//PPP1R1B//ARL6IP1//TNFAIP3//CCL21//CCL2//CCL8//SLIT2//EDN2//CXCL9//DNAJB5//JKAMP//HSPA13//TMBIM6//SYT1//CALM2//PTGES3//MGST1//RORA//RALBP1//S1PR1//PIK3CB//PLP2//MAPK1//C5AR1//FOSL1//EP300//SIRT1//JUN//SMURF1//TGFBR2//KLF10//ZYX//GDF5//ACVR1//CHRM2//GNAQ//RANBP9//ARX//DPYSL2//EFNA1//EFNB2//GLI3//OTX2//PIK3CA//ENAH//ROBO2//SCN1B//WNT3//KLF7//RPS6KA5//NRXN3//FEZ2//ACSL1//ACSL4//PP…
GO:0048638	regulation of developmental growth	Biological process	31	323	902	17653	1.87833	0.000577103	0.0113578	3.23875	0.0343681	DPYSL2//RAB21//IGF1//PIK3CA//GDF5//ADRB1//POU3F2//TGFBR2//ADNP//NRG1//TNFRSF12A//PTEN//ARX//SERP1//DLL1//ULK2//WNT3//PLXNA4//BMPR2//SEMA4C//GJA1//JARID2//KCNK2//NOG//ZFPM2//WT1//EDN1//SMURF1//SYT1//PLAA//AR
GO:0030900	forebrain development	Biological process	34	366	902	17653	1.81807	0.000577716	0.0113578	3.23829	0.037694	LRP8//EMX2//NEUROD1//PTEN//PAX5//HPRT1//FOXP2//ARX//GLI3//TSC1//ID2//LRP6//POU3F2//SLIT2//NRG1//WNT7A//ETS1//RAB3GAP1//GNAQ//RAPGEF2//ATF5//ROBO2//NFIB//PLXNA4//ADCYAP1//ISL1//NOG//NR4A2//POU4F1//TACC2//FLNA//LPAR1//GSC//OTX2
GO:0033043	regulation of organelle organization	Biological process	90	1253	902	17653	1.40573	0.000601259	0.0117864	3.22094	0.0997783	EPS8//STMN2//CAMSAP1//CAMSAP2//MID1//MID1IP1//NAV3//TTK//CDC14A//CNOT6L//PAN3//CNOT6//PPARGC1B//CHMP3//VPS4B//HECW2//PFN2//RASA1//WDR1//CFL2//SLIT2//RICTOR//NCK1//CCL21//JARID2//MET//CLIP1//TBC1D12//SYT1//C2CD5//NEUROG1//ATAD2//SIRT1//MIER1//DCP2//MAPK1//CCT6A//RHOB//RND3//TAOK1//TSC1//FMR1//RPS6KA5//IQGAP2//ARFIP1//ISL1//TAPT1//EDN1//EREG//IGF1//RB1//ATF5//CLIC4//LPAR1//PPM1F//S1PR1//TMEFF2//ARH…
GO:1901215	negative regulation of neuron death	Biological process	21	188	902	17653	2.18612	0.000637652	0.0124637	3.19542	0.0232816	CEBPB//CNTFR//EN1//UNC5B//ADNP//GABRA5//GRIK2//ISL1//JUN//NTF3//NR4A2//PIK3CA//POU4F1//RASA1//CCL2//ITSN1//C5AR1//GDF5//SYNGAP1//TSC1//SIRT1
GO:0010719	negative regulation of epithelial to mesenchymal transition	Biological process	7	30	902	17653	4.56656	0.000642873	0.0125295	3.19188	0.00776053	NOG//STRAP//EFNA1//FOXA1//PPP2CA//PTEN//LDLRAD4
GO:0048016	inositol phosphate-mediated signaling	Biological process	8	39	902	17653	4.01455	0.000673726	0.0130556	3.17152	0.00886918	PPP3R1//RCAN3//SPPL3//NRG1//IGF1//NMUR1//EDN1//EDN2
GO:0061028	establishment of endothelial barrier	Biological process	8	39	902	17653	4.01455	0.000673726	0.0130556	3.17152	0.00886918	WNT7A//RAP2C//RAPGEF2//TNF//PPP1R16B//MSN//RAP1A//RAP1B
GO:0010977	negative regulation of neuron projection development	Biological process	17	138	902	17653	2.41091	0.000677453	0.0130903	3.16912	0.018847	ULK2//PTEN//SEMA4C//WNT3//TRAK2//SYNGAP1//RAPGEF2//EFNA1//SLIT2//STMN2//LPAR1//EFNB2//MYLIP//PTPRG//SPOCK1//TSC1//BAG5
GO:0048736	appendage development	Biological process	20	176	902	17653	2.22397	0.000683326	0.0131288	3.16537	0.0221729	LRP6//MBNL1//GDF5//GLI3//RDH10//EN1//TFAP2A//WNT3//WNT7A//RECK//TP63//FZD6//GJA1//GNAQ//MYCN//NOG//MEOX2//SMOC1//BMPR2//SOX4
GO:0060173	limb development	Biological process	20	176	902	17653	2.22397	0.000683326	0.0131288	3.16537	0.0221729	LRP6//MBNL1//GDF5//GLI3//RDH10//EN1//TFAP2A//WNT3//WNT7A//RECK//TP63//FZD6//GJA1//GNAQ//MYCN//NOG//SOX4//MEOX2//SMOC1//BMPR2
GO:0002761	regulation of myeloid leukocyte differentiation	Biological process	15	114	902	17653	2.57513	0.00069024	0.0131867	3.161	0.0166297	ID2//RB1//FOXP1//JUN//CEBPB//TFE3//RASSF2//GPR55//PPARGC1B//TMEM64//IFNG//POU4F1//KLF10//TNF//FBXW7
GO:0045667	regulation of osteoblast differentiation	Biological process	15	114	902	17653	2.57513	0.00069024	0.0131867	3.161	0.0166297	TOB1//TMEM64//ID2//TNF//NOG//CEBPB//NPNT//GJA1//GLI3//IGF1//BMPR2//TP63//ACVR1//SMOC1//RASSF2
GO:0008104	protein localization	Biological process	169	2628	902	17653	1.25856	0.000692978	0.0132017	3.15928	0.187361	TNPO2//IFNG//TNF//PMAIP1//NUP54//ZFAND6//AGFG1//NXF2//SRSF2//SRSF6//NXF2B//SLBP//TSC1//PAN3//TRAK2//YWHAG//KPNA6//SMURF1//ZDHHC22//ZDHHC7//ZDHHC18//ARL6IP1//VTI1A//TIMM9//SLC25A6//MTX3//IMMP2L//STX6//SEC23A//TMED1//RAB12//RAB18//RAB21//TBC1D12//SNX5//ARFIP1//RAB30//GRIK2//RHOB//RAB9B//RAB8B//KIF13A//SNX2//SNX27//AP1S2//RAB28//SNX17//G3BP2//RAPGEF4//KCNB1//MARCKS//NEUROD1//RAP1A//SNAP25//CLOCK//VP…
GO:0006139	nucleobase-containing compound metabolic process	Biological process	350	5967	902	17653	1.14795	0.000701815	0.0133325	3.15378	0.388027	SIRT1//IGF1//NFIA//NFIB//NFIC//RBBP8//RBMS1//NPAT//TSHZ1//ZBTB18//CEBPB//TCERG1//STRAP//KLF12//GSC//ARX//DNMT3B//EDN1//EDNRB//EFNA1//CC2D1B//EN1//EP300//ESR1//JAZF1//CPEB3//FOXF1//MYT1L//SIN3B//ZFPM2//DNAJB5//GLI3//CNOT7//HIC1//FOXA1//HSBP1//ID2//IFNG//IRF2//AR//ISL1//JARID2//JUN//MAF//MDM4//MEF2A//MYB//NR4A2//PAX5//KLF3//POU4F1//PPARG//ZBTB4//RB1//CCND1//RNF2//SARS//PRDM16//SMARCA2//SUV39H1//ZEB…
GO:0030316	osteoclast differentiation	Biological process	13	91	902	17653	2.79585	0.000704555	0.0133471	3.15209	0.0144124	FOXP1//CEBPB//TFE3//RASSF2//GPR55//PPARGC1B//TMEM64//IFNG//POU4F1//KLF10//TNF//FBXW7//OSTM1
GO:0016055	Wnt signaling pathway	Biological process	43	504	902	17653	1.66974	0.000707391	0.0133634	3.15034	0.0476718	TNRC6B//AGO1//PPP3R1//FZD3//FZD6//ESR1//MDFIC//PPP2CA//CBFB//SULF1//SOX4//WNT3//GSC//APCDD1//FRZB//HIC1//SHISA2//CCND1//CXXC4//WNT7A//LRP6//TMEM64//NR4A2//PTEN//SDC1//WNT10A//PRICKLE2//ROR1//PSMA2//SMURF1//PSMD12//CCNY//GLI3//ISL1//NOG//BAMBI//GSKIP//TBL1XR1//HBP1//GRK6//PRKAA1//SKP1//STRN
GO:0007507	heart development	Biological process	46	550	902	17653	1.63684	0.00071543	0.0134776	3.14543	0.0509978	GJA1//DLL1//TGFBR2//ARID2//ISL1//TEAD2//ACVR1//ZFPM2//BMPR2//ID2//NOG//JUN//DHRS3//NRG1//EFNA1//SOX4//FOXF1//POU4F1//KCNK2//S1PR1//SNX17//DCTN5//LRP6//GJC1//PTEN//MEF2A//TSC1//EGLN1//TNNI1//CCM2//JARID2//WT1//VEGFB//SPRED1//EDN1//IGF1//MAPK1//EFNB2//CRKL//EP300//GLI3//GNAQ//PPARG//PPP3R1//RAF1//ADIPOR2
GO:0033554	cellular response to stress	Biological process	131	1962	902	17653	1.30673	0.000735824	0.0138194	3.13323	0.145233	SIRT1//USP28//CLOCK//COPS8//GTF2H1//RBBP8//NABP1//GADD45A//EPC2//ASTE1//UBE2W//TAOK1//UBE2V1//EP300//SMUG1//OGG1//ESCO2//KDM2A//ASCC1//EGLN3//CACUL1//FMR1//NPAS2//PMAIP1//MAPK1//ZBTB4//CCND1//ZMAT3//SGK1//SUV39H1//CUL5//IMMP2L//CNOT6L//CNOT7//MDM4//CNOT6//SOX4//E2F8//CASP2//TP63//PPP1R15B//GABARAPL1//CRKL//IRAK4//TNF//MDFIC//HIC1//BCL2A1//GSKIP//INHBB//RRAGD//BMPR2//KLF10//PLEKHF2//PPP4R2//DNAJB9…
GO:0051345	positive regulation of hydrolase activity	Biological process	59	754	902	17653	1.53141	0.000737661	0.0138194	3.13214	0.0654102	EGLN3//F3//PMAIP1//PPARG//TNF//CASP2//NMUR1//LPAR1//GNAQ//C5AR1//TXK//GPR55//PPARGC1B//NPNT//ESR1//MTMR9//PLAA//CALM2//PPP1R15B//DNAJB6//DNAJA2//PFN2//RALBP1//ADCYAP1//ARAP2//ADRB1//DENND1B//S1PR1//RAB3GAP1//ELMOD2//AGFG1//JUN//ARHGAP1//ARHGAP6//ERRFI1//RIN2//DOCK10//RAP1A//RASA1//CCL2//CCL8//CCL21//BNIP2//SYNGAP1//ARHGAP12//RAPGEF2//GIT2//PPP1R12A//SIRT1//PPM1F//ABHD5//IFNG//TBC1D12//NTF3//TSC1/…
GO:0198738	cell-cell signaling by wnt	Biological process	43	506	902	17653	1.66314	0.000766281	0.0143159	3.11561	0.0476718	APCDD1//CCNY//HBP1//GRK6//HIC1//LRP6//PRKAA1//SKP1//STRN//WNT3//WNT7A//CXXC4//WNT10A//TNRC6B//AGO1//PPP3R1//FZD3//FZD6//ESR1//MDFIC//PPP2CA//CBFB//SULF1//SOX4//GSC//FRZB//SHISA2//CCND1//TMEM64//NR4A2//PTEN//SDC1//PRICKLE2//ROR1//PSMA2//SMURF1//PSMD12//GLI3//ISL1//NOG//BAMBI//GSKIP//TBL1XR1
GO:0010922	positive regulation of phosphatase activity	Biological process	7	31	902	17653	4.41925	0.000794167	0.014796	3.10009	0.00776053	PPARGC1B//NPNT//CALM2//PPP1R15B//PPP1R12A//IFNG//MTMR9
GO:1901888	regulation of cell junction assembly	Biological process	12	81	902	17653	2.8994	0.000803557	0.0149147	3.09498	0.0133038	SLK//KDR//TSC1//PPM1F//ARHGAP6//PTEN//TNF//GJA1//CBFB//RAP1A//RAP1B//RAPGEF2
GO:0060412	ventricular septum morphogenesis	Biological process	8	40	902	17653	3.91419	0.000804951	0.0149147	3.09423	0.00886918	ID2//TGFBR2//NOG//ZFPM2//EGLN1//BMPR2//SOX4//ACVR1
GO:0007548	sex differentiation	Biological process	27	273	902	17653	1.93559	0.000810326	0.0149733	3.09134	0.0299335	CEBPB//ADCYAP1//INHBB//IMMP2L//SIRT1//ESR1//EREG//CASP2//ZFPM2//RDH10//WT1//RNF38//CSDE1//ARID5B//AR//MGST1//CCND1//NEUROG1//LRP6//FOXF2//TP63//SDC1//ROBO2//SLIT2//ARID4B//CNTFR//WNT7A
GO:0031400	negative regulation of protein modification process	Biological process	49	600	902	17653	1.59829	0.000821943	0.0151466	3.08516	0.0543237	SPRED1//DUSP1//PPP2CA//IGFBP3//IL2//LRP6//PTEN//PRR5L//PPP1R15B//SLIT2//ERRFI1//GPRC5A//SOCS5//GADD45A//GNAQ//NCK1//GSKIP//RB1//YWHAG//SOCS1//SOCS3//PPM1F//CALM2//JARID2//SPOPL//SOX4//TNFAIP3//BAG5//JUN//ARPP19//PPP1R1B//RASSF2//PPP1R16B//TNF//EFNA1//HIPK3//ZMYND11//NTF3//DNMT3B//PAX5//STRAP//PMEPA1//LDLRAD4//NOG//RANBP9//SIRT1//PLAA//CRTAP//PRKAR2B
GO:0009952	anterior/posterior pattern specification	Biological process	22	205	902	17653	2.1003	0.000825102	0.0151635	3.08349	0.0243902	EP300//FOXF1//DLL1//MEOX2//NEUROG1//WT1//RNF2//WNT3//TDRD5//EN1//LRP6//NOG//OTX2//TSHZ1//CRKL//EMX2//ARC//GLI3//GRSF1//HOXA3//NEUROD1//BMPR2
GO:0007026	negative regulation of microtubule depolymerization	Biological process	6	23	902	17653	5.10547	0.000834776	0.0152997	3.07843	0.00665188	STMN2//CAMSAP1//CAMSAP2//MID1//MID1IP1//NAV3
GO:0042306	regulation of protein import into nucleus	Biological process	9	50	902	17653	3.52277	0.000862778	0.0157702	3.0641	0.00997783	SIRT1//OGG1//IFNG//IGF1//MAPK1//MAVS//GLI3//MDFIC//NUP54
GO:0071559	response to transforming growth factor beta	Biological process	24	233	902	17653	2.01589	0.000879319	0.0160292	3.05585	0.0266075	SIRT1//JUN//SMURF1//TGFBR2//KLF10//ZYX//GDF5//ACVR1//ZEB1//NREP//NPNT//STRAP//LEMD3//FAM89B//BAMBI//PMEPA1//PRDM16//LDLRAD4//EDN1//SOX5//WNT7A//YES1//WNT10A//RUNX3
GO:0006470	protein dephosphorylation	Biological process	29	303	902	17653	1.87313	0.000893715	0.016074	3.0488	0.0321508	PPM1F//ARPP19//PPP1R1B//CALM2//PPP1R15B//PPP1R16B//SPPL3//CNEP1R1//PTPN21//DUSP1//PTEN//PTPRG//PTP4A1//PTP4A2//CDC14A//PPP1R12A//TNF//PPP2CA//PPP2CB//RCAN3//UBXN2B//PPP4R2//IGFBP3//PPP2R5E//TSC1//NCK1//PPTC7//CTDSPL2//PPP3R1
GO:0030326	embryonic limb morphogenesis	Biological process	16	129	902	17653	2.42741	0.000894082	0.016074	3.04862	0.0177384	RDH10//EN1//TFAP2A//WNT3//WNT7A//RECK//TP63//FZD6//GJA1//GLI3//GNAQ//MYCN//NOG//LRP6//MBNL1//GDF5
GO:0035113	embryonic appendage morphogenesis	Biological process	16	129	902	17653	2.42741	0.000894082	0.016074	3.04862	0.0177384	LRP6//MBNL1//GDF5//RDH10//EN1//TFAP2A//WNT3//WNT7A//RECK//TP63//FZD6//GJA1//GLI3//GNAQ//MYCN//NOG
GO:0051336	regulation of hydrolase activity	Biological process	90	1269	902	17653	1.38801	0.000895035	0.016074	3.04816	0.0997783	EGLN3//F3//PMAIP1//PPARG//TNF//CASP2//NMUR1//LPAR1//GNAQ//C5AR1//TXK//GPR55//PI15//PPARGC1B//NPNT//ESR1//MTMR9//SPRED1//FKBP15//PPP1R12A//PLEKHF2//SERPINI1//SERPINB13//SPOCK1//RECK//IQGAP2//ADCYAP1//CPEB2//TSC1//SLIT2//SIRT1//PLAA//ARPP19//PPP1R1B//CALM2//PPP1R15B//CNN3//PXK//DNAJB6//DNAJA2//PFN2//RALBP1//RAB3GAP1//RICTOR//ARHGAP1//SBF2//SYDE2//PLXNA4//ARAP2//ADRB1//DENND1B//S1PR1//ELMOD2//AGFG1/…
GO:0031571	mitotic G1 DNA damage checkpoint	Biological process	11	71	902	17653	3.03212	0.000896837	0.016074	3.04729	0.0121951	GADD45A//EP300//CNOT6L//CNOT7//MDM4//CNOT6//SOX4//E2F8//CASP2//CCND1//TP63
GO:0044819	mitotic G1/S transition checkpoint	Biological process	11	71	902	17653	3.03212	0.000896837	0.016074	3.04729	0.0121951	GADD45A//EP300//CNOT6L//CNOT7//MDM4//CNOT6//SOX4//E2F8//CASP2//CCND1//TP63
GO:0045445	myoblast differentiation	Biological process	12	82	902	17653	2.86404	0.000898416	0.016074	3.04652	0.0133038	DLL1//TNF//IGFBP3//CXCL9//MYOG//BTG1//SDC1//NRG1//ISL1//IGF1//MBNL1//RB1
GO:0031345	negative regulation of cell projection organization	Biological process	19	167	902	17653	2.22664	0.000906866	0.0161824	3.04246	0.0210643	SLIT2//STMN2//LPAR1//EFNB2//MYLIP//PTPRG//SPOCK1//TSC1//BAG5//ULK2//PTEN//SEMA4C//WNT3//TRAK2//SYNGAP1//RAPGEF2//EFNA1//PFN2//CCL21
GO:0001933	negative regulation of protein phosphorylation	Biological process	38	435	902	17653	1.70965	0.000916539	0.016312	3.03785	0.0421286	SPRED1//DUSP1//PPP2CA//ERRFI1//GPRC5A//SOCS5//GADD45A//GNAQ//LRP6//NCK1//GSKIP//RB1//YWHAG//SOCS1//SOCS3//PPM1F//CALM2//PTEN//JUN//RASSF2//EFNA1//HIPK3//TNFAIP3//ZMYND11//NTF3//STRAP//PMEPA1//LDLRAD4//NOG//RANBP9//PPP1R1B//PPP1R15B//SIRT1//PRKAR2B//IGFBP3//IL2//PRR5L//SLIT2
GO:0070262	peptidyl-serine dephosphorylation	Biological process	5	16	902	17653	6.11592	0.000938018	0.0165635	3.02779	0.00554324	PPP1R16B//NCK1//PPP2CA//PPP2CB//PPP1R15B
GO:1900151	regulation of nuclear-transcribed mRNA catabolic process, deadenylation-dependent decay	Biological process	5	16	902	17653	6.11592	0.000938018	0.0165635	3.02779	0.00554324	TOB1//CPEB3//TNRC6B//CNOT7//NANOS1
GO:1900153	positive regulation of nuclear-transcribed mRNA catabolic process, deadenylation-dependent decay	Biological process	5	16	902	17653	6.11592	0.000938018	0.0165635	3.02779	0.00554324	TOB1//CPEB3//TNRC6B//CNOT7//NANOS1
GO:0035136	forelimb morphogenesis	Biological process	8	41	902	17653	3.81872	0.000955937	0.0168359	3.01957	0.00886918	RDH10//EN1//TFAP2A//WNT3//WNT7A//RECK//TP63//GDF5
GO:1905114	cell surface receptor signaling pathway involved in cell-cell signaling	Biological process	50	620	902	17653	1.5783	0.000961999	0.0168987	3.01683	0.0554324	APCDD1//CCNY//HBP1//GRK6//HIC1//LRP6//PRKAA1//SKP1//STRN//WNT3//WNT7A//CXXC4//WNT10A//TNRC6B//AGO1//PPP3R1//FZD3//FZD6//ESR1//MDFIC//PPP2CA//CBFB//SULF1//SOX4//GSC//FRZB//SHISA2//CCND1//TMEM64//NR4A2//PTEN//SDC1//PRICKLE2//ROR1//PSMA2//SMURF1//PSMD12//CHRNB4//RAB3GAP1//GLRB//GRIK2//GLRA3//GLI3//ISL1//NOG//BAMBI//GSKIP//TBL1XR1//ZMYND8//GABRA5
GO:0060393	regulation of pathway-restricted SMAD protein phosphorylation	Biological process	10	61	902	17653	3.20835	0.000970178	0.0169982	3.01315	0.0110865	INHBB//BMP3//BMPR2//TTK//GDF5//ACVR1//STRAP//PMEPA1//LDLRAD4//NOG
GO:0002763	positive regulation of myeloid leukocyte differentiation	Biological process	9	51	902	17653	3.4537	0.00100093	0.0174918	2.99959	0.00997783	ID2//RB1//JUN//PPARGC1B//TMEM64//IFNG//POU4F1//KLF10//TNF
GO:0044783	G1 DNA damage checkpoint	Biological process	11	72	902	17653	2.99001	0.00101063	0.0176156	2.99541	0.0121951	GADD45A//EP300//CNOT6L//CNOT7//MDM4//CNOT6//SOX4//E2F8//CASP2//CCND1//TP63
GO:0048660	regulation of smooth muscle cell proliferation	Biological process	17	143	902	17653	2.32662	0.00101536	0.0176526	2.99338	0.018847	S1PR1//EDN1//EREG//FOXP1//ID2//IGF1//MYB//IRAK4//TGFBR2//TNF//IFNG//IGFBP3//OGN//PPARG//TNFAIP3//JUN//FOXJ2
GO:0002521	leukocyte differentiation	Biological process	41	483	902	17653	1.6613	0.00102747	0.0177376	2.98823	0.0454545	ID2//DLL1//DOCK10//CBFB//CR2//EP300//IFNA1//DNAJB9//IL2//PKNOX1//SOX4//TXK//JUN//PPARG//SIRT1//FOXP1//OSTM1//TNF//IFNG//GLI3//ZEB1//TGFBR2//IRF1//TSC1//CD3E//CD8A//HMGB3//SOCS1//MYB//SOCS5//RB1//CEBPB//TFE3//RASSF2//GPR55//PPARGC1B//TMEM64//POU4F1//KLF10//RORA//FBXW7
GO:0048870	cell motility	Biological process	110	1615	902	17653	1.33301	0.00102812	0.0177376	2.98796	0.121951	EDNRB//ISL1//SEMA4C//ACVR1//GJA1//GPM6A//LRP12//NR4A2//SPOCK1//FZD3//RAPGEF2//EFNB2//KDR//SLIT2//CCL21//CCL2//CCL8//EDN2//CXCL9//CD2AP//NCK1//TNFRSF12A//EDN1//ETS1//FOXP1//RHOB//BMPR2//WNT7A//NANOS1//STRAP//PFN2//PTPRG//IFNG//JUN//TGFBR2//PPM1F//C5AR1//TMEM201//TNS1//ARID5B//PRR5L//C5ORF30//IGF1//IGFBP3//S1PR1//EFNA1//RASGEF1A//PALLD//ARC//BAMBI//RND3//PIK3CA//PIK3CB//PAK6//PTEN//SDC1//BTG1//YES1…
GO:0051674	localization of cell	Biological process	110	1615	902	17653	1.33301	0.00102812	0.0177376	2.98796	0.121951	EDNRB//ISL1//SEMA4C//ACVR1//GJA1//GPM6A//LRP12//NR4A2//SPOCK1//FZD3//RAPGEF2//EFNB2//KDR//SLIT2//CCL21//CCL2//CCL8//EDN2//CXCL9//CD2AP//NCK1//TNFRSF12A//EDN1//ETS1//FOXP1//RHOB//BMPR2//WNT7A//NANOS1//STRAP//PFN2//PTPRG//IFNG//JUN//TGFBR2//PPM1F//C5AR1//TMEM201//TNS1//ARID5B//PRR5L//C5ORF30//IGF1//IGFBP3//S1PR1//EFNA1//RASGEF1A//PALLD//ARC//BAMBI//RND3//PIK3CA//PIK3CB//PAK6//PTEN//SDC1//BTG1//YES1…
GO:0007202	activation of phospholipase C activity	Biological process	6	24	902	17653	4.89274	0.00106539	0.0182411	2.97249	0.00665188	NMUR1//LPAR1//GNAQ//C5AR1//TXK//GPR55
GO:0045672	positive regulation of osteoclast differentiation	Biological process	6	24	902	17653	4.89274	0.00106539	0.0182411	2.97249	0.00665188	PPARGC1B//TMEM64//IFNG//POU4F1//KLF10//TNF
GO:2000765	regulation of cytoplasmic translation	Biological process	6	24	902	17653	4.89274	0.00106539	0.0182411	2.97249	0.00665188	CPEB2//CPEB3//NCK1//YTHDF2//FMR1//CPEB1
GO:0051641	cellular localization	Biological process	175	2761	902	17653	1.24046	0.00107814	0.0184128	2.96732	0.194013	TNPO2//IFNG//TNF//PMAIP1//NUP54//ZFAND6//NXF2//SRSF2//SRSF6//NXF2B//AGFG1//SLBP//TSC1//PAN3//TRAK2//YWHAG//KPNA6//SMURF1//ZDHHC22//ZDHHC7//ZDHHC18//ARL6IP1//VTI1A//TIMM9//SLC25A6//MTX3//IMMP2L//MID1IP1//STX6//SEC23A//TMED1//RAB12//RAB18//RAB21//TBC1D12//SNX5//ARFIP1//RAB30//GRIK2//RHOB//RAB9B//RAB8B//KIF13A//SNX2//SNX27//AP1S2//RAB28//SNX17//CNIH1//DCTN6//TEX261//DYNLL2//DYNC1LI2//TRAPPC8//NRBP1/…
GO:0007389	pattern specification process	Biological process	37	424	902	17653	1.70784	0.0010842	0.0184696	2.96489	0.04102	WNT7A//EP300//FOXF1//DLL1//MEOX2//GJA1//TGFBR2//ISL1//CXXC4//LRP6//NEUROG1//WT1//ACVR1//RNF2//WNT3//TSHZ1//CRKL//EMX2//ARC//GLI3//GRSF1//HOXA3//NEUROD1//BMPR2//EDN1//EN1//NOG//TP63//GSC//FOXA1//TDRD5//AR//OTX2//PRKACB//MID1//ZEB1//SYNGAP1
GO:0000290	deadenylation-dependent decapping of nuclear-transcribed mRNA	Biological process	4	10	902	17653	7.82838	0.00110974	0.0187157	2.95478	0.00443459	DCP2//PATL1//PAN3//CNOT7
GO:0003183	mitral valve morphogenesis	Biological process	4	10	902	17653	7.82838	0.00110974	0.0187157	2.95478	0.00443459	EFNA1//BMPR2//SOX4//ACVR1
GO:0060513	prostatic bud formation	Biological process	4	10	902	17653	7.82838	0.00110974	0.0187157	2.95478	0.00443459	AR//SULF1//TP63//NOG
GO:1902237	positive regulation of endoplasmic reticulum stress-induced intrinsic apoptotic signaling pathway	Biological process	4	10	902	17653	7.82838	0.00110974	0.0187157	2.95478	0.00443459	SERINC3//SIRT1//NCK1//PMAIP1
GO:0016236	macroautophagy	Biological process	28	293	902	17653	1.87026	0.00111248	0.0187157	2.95371	0.0310421	UBXN2B//TRAPPC8//GABARAPL1//ATG16L1//WDR45B//ULK2//RAB12//SIRT1//SESN1//TBK1//KDR//TSC1//SNX5//PRKAA1//RRAGD//PIK3CA//WDFY3//SMURF1//CHMP3//FEZ2//TBC1D12//RAB3GAP1//VPS37A//DYNLL2//PLEKHF2//PLAA//VPS4B//EI24
GO:0097435	supramolecular fiber organization	Biological process	51	641	902	17653	1.55713	0.00115507	0.019384	2.93739	0.056541	EPS8//RHOB//RND3//MARCKS//CFL2//WDR1//PALM2//PPARGC1B//DBN1//SAMD14//CD2AP//TMOD3//NCK1//TMOD1//ARHGAP12//STMN2//RANBP9//CAMSAP1//CAMSAP2//MID1//MID1IP1//NAV3//WASF3//ARHGAP6//PFN2//RASA1//SLIT2//RICTOR//CCL21//MET//CLIP1//KATNAL1//VPS4B//SLK//IQGAP2//ARFIP1//ZYX//DNAJB6//AGFG1//MZT1//TSC1//LPAR1//PPM1F//S1PR1//TMEFF2//PPFIA1//FLNA//MEF2A//EDN1//LDLR//MFAP5
GO:0008585	female gonad development	Biological process	13	96	902	17653	2.65023	0.00117342	0.0196124	2.93055	0.0144124	CEBPB//ADCYAP1//INHBB//IMMP2L//SIRT1//ESR1//EREG//CASP2//ROBO2//SLIT2//ZFPM2//WT1//ARID5B
GO:0010863	positive regulation of phospholipase C activity	Biological process	7	33	902	17653	4.15141	0.00118028	0.0196124	2.92801	0.00776053	NMUR1//LPAR1//GNAQ//C5AR1//TXK//GPR55//ESR1
GO:0035115	embryonic forelimb morphogenesis	Biological process	7	33	902	17653	4.15141	0.00118028	0.0196124	2.92801	0.00776053	RDH10//EN1//TFAP2A//WNT3//WNT7A//RECK//TP63
GO:0048665	neuron fate specification	Biological process	7	33	902	17653	4.15141	0.00118028	0.0196124	2.92801	0.00776053	ISL1//GLI3//MYT1L//DLL1//FOXA1//POU3F2//POU4F1
GO:0030902	hindbrain development	Biological process	17	145	902	17653	2.29453	0.00118593	0.019658	2.92594	0.018847	NOG//C5AR1//POU4F1//SEMA4C//LPAR1//EN1//NEUROD1//CD3E//FOXP2//LRP6//DLL1//RORA//WNT7A//ATF5//FLNA//NANOS1//NFIB
GO:0042330	taxis	Biological process	48	595	902	17653	1.57883	0.00119742	0.0197998	2.92175	0.0532151	ID2//CCL21//CCL2//CCL8//SLIT2//EDN2//CXCL9//RALBP1//S1PR1//PIK3CB//PLP2//MAPK1//C5AR1//FOSL1//RANBP9//ARX//DPYSL2//EFNA1//EFNB2//GLI3//OTX2//PIK3CA//ENAH//ROBO2//SCN1B//WNT3//KLF7//RPS6KA5//NRXN3//FEZ2//NOG//PLXNA4//NRG1//ISL1//UNC5B//FZD3//KDR//EDNRB//BMPR2//SEMA4C//MET//NTF3//PPM1F//F3//VEGFB//LPAR1//NFIB//EDN1
GO:0001558	regulation of cell growth	Biological process	35	397	902	17653	1.7254	0.00122455	0.0201991	2.91202	0.0388027	IL2//SIRT1//FRZB//GJA1//PPARG//PPP2CA//BMPR2//SMARCA2//BTG1//WT1//ADIPOR2//SLIT2//EI24//DPYSL2//RAB21//ADNP//NRG1//TNFRSF12A//ULK2//WNT3//PLXNA4//SEMA4C//EDN1//IGF1//SMURF1//SYT1//PLAA//C8ORF44-SGK3//SGK2//SGK3//NANOS1//IGFBP3//RB1//SGK1//SPOCK1
GO:0090092	regulation of transmembrane receptor protein serine/threonine kinase signaling pathway	Biological process	23	225	902	17653	2.00059	0.00123492	0.0203205	2.90836	0.0254989	INHBB//BMP3//BMPR2//TTK//GDF5//ACVR1//PMEPA1//LDLRAD4//ZEB1//NREP//NPNT//STRAP//SIRT1//LEMD3//FAM89B//BAMBI//SMURF1//PRDM16//TGFBR2//SULF1//TOB1//CTDSPL2//NOG
GO:0031647	regulation of protein stability	Biological process	25	253	902	17653	1.93389	0.00125831	0.0206552	2.90021	0.0277162	CRTAP//PTGES3//CREBL2//EFNA1//EP300//FLNA//OTUD3//MORC3//GNAQ//IGF1//USP27X//MDM4//PFN2//FBXW7//PTEN//MTMR9//SOX4//TSC1//BAG6//CCT6A//RASSF2//SIRT1//MYLIP//MAPK1//USP28
GO:0042326	negative regulation of phosphorylation	Biological process	40	473	902	17653	1.65505	0.00126259	0.0206753	2.89874	0.0443459	SPRED1//DUSP1//PPP2CA//IGFBP3//IL2//LRP6//PTEN//PRR5L//PPP1R15B//SLIT2//ERRFI1//GPRC5A//SOCS5//GADD45A//GNAQ//NCK1//GSKIP//RB1//YWHAG//SOCS1//SOCS3//PPM1F//CALM2//JUN//RASSF2//EFNA1//HIPK3//TNFAIP3//MYOG//ZMYND11//NTF3//STRAP//PMEPA1//LDLRAD4//NOG//RANBP9//PPP1R1B//SIRT1//PRKAR2B//ATXN7
GO:0060572	morphogenesis of an epithelial bud	Biological process	5	17	902	17653	5.75616	0.00127336	0.0207034	2.89505	0.00554324	RDH10//TP63//NOG//AR//SULF1
GO:2000269	regulation of fibroblast apoptotic process	Biological process	5	17	902	17653	5.75616	0.00127336	0.0207034	2.89505	0.00554324	CFDP1//PIK3CA//BTG1//TP63//IER3IP1
GO:0048864	stem cell development	Biological process	11	74	902	17653	2.9092	0.00127406	0.0207034	2.89481	0.0121951	EDNRB//ISL1//SEMA4C//ACVR1//RDH10//EDN1//TAPT1//NRG1//KBTBD8//MAPK1//WNT7A
GO:0051056	regulation of small GTPase mediated signal transduction	Biological process	31	339	902	17653	1.78967	0.00127655	0.0207034	2.89396	0.0343681	ARAP2//IQSEC2//APPL1//FBXO8//AGFG1//PSD//GIT2//RALGPS1//PLEKHG4B//EPS8//ARHGEF4//RAF1//ITSN1//SOS2//MET//LPAR1//GPR55//RASGEF1A//NRG1//IGF1//PPP2CB//RASA1//SYNGAP1//CD2AP//SLIT2//ARHGAP12//RALBP1//RHOB//ARHGAP1//ARHGAP6//SYDE2
GO:0048659	smooth muscle cell proliferation	Biological process	17	146	902	17653	2.27881	0.00127996	0.0207089	2.89281	0.018847	S1PR1//EDN1//EREG//FOXP1//ID2//IGF1//MYB//IRAK4//TGFBR2//TNF//IFNG//IGFBP3//OGN//PPARG//TNFAIP3//JUN//FOXJ2
GO:0003231	cardiac ventricle development	Biological process	15	121	902	17653	2.42615	0.00128479	0.0207375	2.89117	0.0166297	ID2//TGFBR2//NOG//SOX4//FOXF1//ISL1//ZFPM2//NRG1//POU4F1//DCTN5//TNNI1//EGLN1//BMPR2//ACVR1//KCNK2
GO:0035265	organ growth	Biological process	19	172	902	17653	2.16191	0.00129184	0.0207717	2.88879	0.0210643	S1PR1//EVC//BNC2//TGFBR2//PTEN//ARX//SERP1//ARID2//GJA1//JARID2//KCNK2//NOG//ZFPM2//WT1//ESR1//AR//EDN1//IGF1//DLL1
GO:0002062	chondrocyte differentiation	Biological process	13	97	902	17653	2.62291	0.00129305	0.0207717	2.88838	0.0144124	SULF1//BMPR2//TGFBR2//MAF//PTHLH//GDF5//GLI3//SOX5//SNX19//NFIB//CYTL1//WNT7A//RUNX3
GO:0045936	negative regulation of phosphate metabolic process	Biological process	49	614	902	17653	1.56185	0.00134375	0.0215351	2.87168	0.0543237	SPRED1//DUSP1//PPP2CA//IGFBP3//IL2//LRP6//PTEN//PRR5L//PPP1R15B//SLIT2//ERRFI1//GPRC5A//SOCS5//GADD45A//GNAQ//NCK1//GSKIP//RB1//YWHAG//SOCS1//SOCS3//PPM1F//EDNRB//GRM3//TNF//CALM2//FKBP15//PPP1R12A//PLEKHF2//EGLN1//JUN//ARPP19//PPP1R1B//RASSF2//PPP1R16B//SIRT1//ATXN7//EFNA1//HIPK3//TNFAIP3//MYOG//ZMYND11//NTF3//STRAP//PMEPA1//LDLRAD4//NOG//RANBP9//PRKAR2B
GO:0048661	positive regulation of smooth muscle cell proliferation	Biological process	12	86	902	17653	2.73083	0.00137617	0.0220025	2.86133	0.0133038	IGF1//JUN//FOXJ2//TNF//S1PR1//EDN1//EREG//FOXP1//ID2//MYB//IRAK4//TGFBR2
GO:0010563	negative regulation of phosphorus metabolic process	Biological process	49	615	902	17653	1.55931	0.0013903	0.0221759	2.85689	0.0543237	SPRED1//DUSP1//PPP2CA//IGFBP3//IL2//LRP6//PTEN//PRR5L//PPP1R15B//SLIT2//ERRFI1//GPRC5A//SOCS5//GADD45A//GNAQ//NCK1//GSKIP//RB1//YWHAG//SOCS1//SOCS3//PPM1F//EDNRB//GRM3//TNF//CALM2//FKBP15//PPP1R12A//PLEKHF2//EGLN1//JUN//ARPP19//PPP1R1B//RASSF2//PPP1R16B//SIRT1//ATXN7//EFNA1//HIPK3//TNFAIP3//MYOG//ZMYND11//NTF3//STRAP//PMEPA1//LDLRAD4//NOG//RANBP9//PRKAR2B
GO:0033143	regulation of intracellular steroid hormone receptor signaling pathway	Biological process	11	75	902	17653	2.87041	0.00142552	0.0226384	2.84603	0.0121951	ESR1//UBA5//CBFB//ISL1//TP63//FOXA1//AR//EP300//SIRT1//FOXP1//CLOCK
GO:0030330	DNA damage response, signal transduction by p53 class mediator	Biological process	14	110	902	17653	2.49085	0.00142599	0.0226384	2.84588	0.0155211	GADD45A//EP300//CNOT6L//CNOT7//MDM4//CNOT6//SOX4//E2F8//CASP2//TP63//SPRED1//HIC1//PMAIP1//SIRT1
GO:0071396	cellular response to lipid	Biological process	46	569	902	17653	1.58219	0.0014388	0.0227411	2.842	0.0509978	ESR1//PPARGC1B//AR//PMEPA1//RB1//MAPK1//CCL2//TNF//UBA5//CBFB//ISL1//TP63//FOXA1//RORA//NR5A2//NR3C2//NR4A2//PPARG//EP300//SIRT1//FOXP1//CEBPB//EDNRB//CDK19//TNFAIP3//PLAA//MYB//MYOG//WNT3//YES1//TEAD2//PRKAA1//ADCYAP1//EDN1//H2AFZ//POU4F1//MSN//LRP6//LRP8//LDLR//DNMT3B//ERRFI1//CREBRF//ADCY3//LPAR1//CLOCK
GO:0001503	ossification	Biological process	33	371	902	17653	1.74081	0.00143918	0.0227411	2.84188	0.0365854	GJA1//IGFBP3//RDH14//BMP3//CBFB//NOG//PTHLH//LRP6//MAPK1//ACVR1//DHRS3//SMURF1//KLF10//S1PR1//BMPR2//TFAP2A//IGF1//GDF5//TMEM64//WNT3//SMOC1//RASSF2//TOB1//ID2//TNF//CEBPB//NPNT//GLI3//TP63//PPARGC1B//TAPT1//MYOG//RUNX3
GO:0006807	nitrogen compound metabolic process	Biological process	574	10390	902	17653	1.08121	0.00145872	0.022996	2.83603	0.636364	SIRT1//IGF1//NFIA//NFIB//NFIC//RBBP8//RBMS1//GADD45A//GTF2H1//PTEN//CCNT2//DIRAS3//NPAT//MTRR//TSHZ1//ZBTB18//CEBPB//TCERG1//STRAP//KLF12//GSC//ARX//DNMT3B//EDN1//EDNRB//EFNA1//CC2D1B//EN1//EP300//ESR1//JAZF1//CPEB3//FOXF1//MYT1L//SIN3B//ZFPM2//DNAJB5//GLI3//CNOT7//HIC1//FOXA1//HSBP1//ID2//IFNG//IRF2//AR//ISL1//JARID2//JUN//MAF//MDM4//MEF2A//MYB//NR4A2//PAX5//KLF3//POU4F1//PPARG//ZBTB4//RB1//CCND…
GO:1902105	regulation of leukocyte differentiation	Biological process	25	256	902	17653	1.91123	0.00148385	0.0233379	2.82861	0.0277162	IFNG//ZEB1//HMGB3//ID2//IL2//CBFB//IRF1//SOCS1//MYB//SOCS5//RB1//FOXP1//JUN//CEBPB//TFE3//RASSF2//GPR55//PPARGC1B//TMEM64//POU4F1//KLF10//TNF//GLI3//TGFBR2//FBXW7
GO:0071900	regulation of protein serine/threonine kinase activity	Biological process	42	508	902	17653	1.61807	0.00149318	0.0234301	2.82589	0.0465632	GADD45A//GTF2H1//PTEN//CCNT2//DIRAS3//TNF//CRKL//TAOK1//RAF1//RAP1A//C1QTNF2//LPAR1//NRG1//IGF1//NTF3//PIK3CB//PRKAA1//MAPK1//C5AR1//UBE2V1//SPRED1//DUSP1//PPP2CA//COPS8//MDFIC//EDN1//PDE5A//HIPK3//TNFAIP3//CCNY//CCNL1//CCND1//CCND2//LRP6//YWHAG//PPP1R1B//ACSL1//IFNG//CALM2//SIRT1//PRKAR2B//RAPGEF2
GO:1904589	regulation of protein import	Biological process	9	54	902	17653	3.26183	0.00152608	0.0238909	2.81642	0.00997783	NUP54//SIRT1//OGG1//IFNG//IGF1//MAPK1//MAVS//GLI3//MDFIC
GO:0031032	actomyosin structure organization	Biological process	20	188	902	17653	2.08202	0.00154992	0.0242081	2.80969	0.0221729	TMOD3//TMOD1//ZYX//CFL2//WDR1//TSC1//LPAR1//PFN2//PPM1F//S1PR1//TMEFF2//ARHGAP6//MET//PPFIA1//MEF2A//EDN1//FRMD6//CNN3//LIMCH1//MYLIP
GO:0071560	cellular response to transforming growth factor beta stimulus	Biological process	23	229	902	17653	1.96564	0.00156048	0.0243169	2.80674	0.0254989	SIRT1//JUN//SMURF1//TGFBR2//KLF10//ZYX//GDF5//ACVR1//ZEB1//NREP//NPNT//STRAP//LEMD3//FAM89B//BAMBI//PMEPA1//PRDM16//LDLRAD4//EDN1//SOX5//WNT7A//YES1//WNT10A
GO:0071407	cellular response to organic cyclic compound	Biological process	46	572	902	17653	1.57389	0.00159841	0.0246874	2.79631	0.0509978	AGO1//SNIP1//TSN//ESR1//PPARGC1B//AR//PMEPA1//RB1//UBA5//CBFB//ISL1//TP63//FOXA1//RORA//NR5A2//NR3C2//NR4A2//PPARG//EP300//SIRT1//FOXP1//KCNE1//RAP1A//RAP1B//WT1//RAPGEF2//MAVS//ADCYAP1//EDN1//H2AFZ//MYOG//POU4F1//MSN//LRP6//LRP8//DNMT3B//ERRFI1//CREBRF//MAPK1//MYCN//ADCY3//CLOCK//CEBPB//FOXF1//CCL2//TNF
GO:0050920	regulation of chemotaxis	Biological process	21	202	902	17653	2.0346	0.00160028	0.0246874	2.7958	0.0232816	SLIT2//EDN2//CXCL9//C5AR1//KDR//PLXNA4//BMPR2//SEMA4C//WNT3//CCL21//PPM1F//ROBO2//S1PR1//F3//NTF3//VEGFB//LPAR1//EDN1//CCL2//MET//EFNB2
GO:0035107	appendage morphogenesis	Biological process	17	149	902	17653	2.23293	0.00160073	0.0246874	2.79568	0.018847	LRP6//MBNL1//GDF5//GLI3//RDH10//EN1//TFAP2A//WNT3//WNT7A//RECK//TP63//FZD6//GJA1//GNAQ//MYCN//NOG//SOX4
GO:0035108	limb morphogenesis	Biological process	17	149	902	17653	2.23293	0.00160073	0.0246874	2.79568	0.018847	LRP6//MBNL1//GDF5//RDH10//EN1//TFAP2A//WNT3//WNT7A//RECK//TP63//FZD6//GJA1//GLI3//GNAQ//MYCN//NOG//SOX4
GO:1903313	positive regulation of mRNA metabolic process	Biological process	10	65	902	17653	3.01092	0.00160251	0.0246874	2.7952	0.0110865	TOB1//CPEB3//TNRC6B//CNOT7//PRR5L//GTPBP1//CNOT6L//YTHDF2//QKI//NANOS1
GO:0007049	cell cycle	Biological process	125	1898	902	17653	1.28892	0.00162922	0.0250419	2.78802	0.138581	USP28//CLOCK//GADD45A//GTF2H1//PTEN//CCNT2//DIRAS3//CACUL1//PHF8//RB1//RBBP8//CCND1//CUL5//ACVR1//NPAT//ARPP19//NEDD1//CCNY//PPP1R12A//PRKAR2B//SKP1//YWHAG//CEP41//PHF13//MYB//MYBL1//RNF2//CLIP1//SRSF2//SEPT9//RHOB//RASA1//RND3//PAK6//E2F5//EP300//ID2//IRF1//JUN//CDK15//TSC1//CNOT6L//CNOT7//MDM4//CNOT6//SOX4//E2F8//CASP2//HBP1//IFNG//PRKAA1//RRAGD//TTK//DYNLL2//DYNC1LI2//FBXW7//TAOK1//CENPO//CNEP…
GO:0045637	regulation of myeloid cell differentiation	Biological process	24	244	902	17653	1.92501	0.00165823	0.0252653	2.78036	0.0266075	DLL1//HMGB3//KLF13//ETS1//ID2//RB1//EP300//TNRC6B//AGO1//NFE2//CBFB//FOXP1//JUN//CEBPB//TFE3//RASSF2//GPR55//PPARGC1B//TMEM64//IFNG//POU4F1//KLF10//TNF//FBXW7
GO:0055022	negative regulation of cardiac muscle tissue growth	Biological process	6	26	902	17653	4.51637	0.00166994	0.0252653	2.7773	0.00665188	GJA1//JARID2//KCNK2//PTEN//TGFBR2//NOG
GO:0060740	prostate gland epithelium morphogenesis	Biological process	6	26	902	17653	4.51637	0.00166994	0.0252653	2.7773	0.00665188	TP63//NOG//AR//ESR1//SULF1//FOXA1
GO:0061117	negative regulation of heart growth	Biological process	6	26	902	17653	4.51637	0.00166994	0.0252653	2.7773	0.00665188	GJA1//JARID2//KCNK2//PTEN//TGFBR2//NOG
GO:0003174	mitral valve development	Biological process	4	11	902	17653	7.11671	0.00167364	0.0252653	2.77634	0.00443459	EFNA1//BMPR2//SOX4//ACVR1
GO:0060211	regulation of nuclear-transcribed mRNA poly(A) tail shortening	Biological process	4	11	902	17653	7.11671	0.00167364	0.0252653	2.77634	0.00443459	TOB1//CPEB3//TNRC6B//CNOT7
GO:0060213	positive regulation of nuclear-transcribed mRNA poly(A) tail shortening	Biological process	4	11	902	17653	7.11671	0.00167364	0.0252653	2.77634	0.00443459	TOB1//CPEB3//TNRC6B//CNOT7
GO:0060394	negative regulation of pathway-restricted SMAD protein phosphorylation	Biological process	4	11	902	17653	7.11671	0.00167364	0.0252653	2.77634	0.00443459	STRAP//PMEPA1//LDLRAD4//NOG
GO:0071158	positive regulation of cell cycle arrest	Biological process	12	88	902	17653	2.66877	0.00168417	0.0253675	2.77361	0.0133038	GADD45A//EP300//CNOT6L//CNOT7//MDM4//CNOT6//SOX4//E2F8//CASP2//ID2//MYOG//POU4F1
GO:1900274	regulation of phospholipase C activity	Biological process	7	35	902	17653	3.91419	0.00169983	0.0254978	2.7696	0.00776053	NMUR1//LPAR1//GNAQ//C5AR1//TXK//GPR55//ESR1
GO:0051494	negative regulation of cytoskeleton organization	Biological process	16	137	902	17653	2.28566	0.00170036	0.0254978	2.76946	0.0177384	EPS8//STMN2//CAMSAP1//CAMSAP2//MID1//MID1IP1//NAV3//PFN2//SLIT2//S1PR1//TMEFF2//ARHGAP6//MET//PPFIA1//TMOD3//TMOD1
GO:0051091	positive regulation of DNA binding transcription factor activity	Biological process	24	245	902	17653	1.91715	0.00175192	0.0262129	2.75649	0.0266075	LRP8//RPS6KA5//RHEBL1//AR//ROR1//IRAK4//TNF//UBE2V1//CLOCK//PPARGC1B//EDN1//EP300//ESR1//FOXA1//LRP6//NEUROD1//NEUROG1//NHLH2//CYTL1//PPARG//PTEN//MAVS//FOSL1//ARID5B
GO:0022414	reproductive process	Biological process	97	1417	902	17653	1.33972	0.00175729	0.0262352	2.75516	0.107539	CEBPB//ADCYAP1//INHBB//IMMP2L//SIRT1//ESR1//EREG//CASP2//YTHDF2//AGFG1//PPARG//E2F8//STOX2//BMPR2//BAG6//SYCE1//MYBL1//WNT3//CELF1//DZIP1//RNF2//BOLL//WT1//ACVR1//CRTAP//DDX6//AR//PAX5//PAIP2//ARID4B//BTG1//SPATA9//KATNAL1//TP63//ADAM18//CLOCK//TDRD5//SMARCA2//QKI//FOSL1//ADCY3//TRPC3//GLRB//ZFPM2//CNTFR//WNT7A//CRHR1//ETS1//SPHK2//PTHLH//ADIPOR2//TGFBR2//RECK//NHLH2//PPP1R1B//RDH10//RNF38//CSDE1…
GO:0007422	peripheral nervous system development	Biological process	11	77	902	17653	2.79585	0.00177279	0.0264083	2.75134	0.0121951	GSTM3//PLXNA4//POU3F2//PPP3R1//POU4F1//RUNX3//ISL1//EDNRB//NRG1//NTF3//SERPINI1
GO:0035270	endocrine system development	Biological process	15	125	902	17653	2.34851	0.00178597	0.0264428	2.74813	0.0166297	DLL1//NEUROD1//ADCYAP1//ETS1//ISL1//NOG//POU3F2//WT1//ARID5B//HOXA3//MAPK1//RAF1//SOX4//CRKL//CLOCK
GO:0006914	autophagy	Biological process	40	482	902	17653	1.62415	0.00178684	0.0264428	2.74792	0.0443459	UBXN2B//TRAPPC8//GABARAPL1//ATG16L1//WDR45B//ULK2//EP300//DRAM1//RRAGD//MET//MTMR9//IFNG//PIK3CB//PRKAA1//VPS37A//DYNLL2//CHMP3//PLEKHF2//PLAA//VPS4B//EI24//RAB12//SIRT1//SESN1//TBK1//KDR//TSC1//SNX5//PIK3CA//ACBD5//WDFY3//SMURF1//FEZ2//FBXW7//TBC1D12//RAB3GAP1//VTI1A//NRBF2//ANXA7//TMBIM6
GO:0061919	process utilizing autophagic mechanism	Biological process	40	482	902	17653	1.62415	0.00178684	0.0264428	2.74792	0.0443459	UBXN2B//TRAPPC8//GABARAPL1//ATG16L1//WDR45B//ULK2//VTI1A//RAB12//NRBF2//ANXA7//PIK3CB//DRAM1//TMBIM6//EP300//RRAGD//MET//MTMR9//IFNG//PRKAA1//VPS37A//DYNLL2//CHMP3//PLEKHF2//PLAA//VPS4B//EI24//SIRT1//SESN1//TBK1//KDR//TSC1//SNX5//PIK3CA//ACBD5//WDFY3//SMURF1//FEZ2//FBXW7//TBC1D12//RAB3GAP1
GO:0033036	macromolecule localization	Biological process	184	2955	902	17653	1.21863	0.00179714	0.0265372	2.74542	0.203991	TNPO2//IFNG//TNF//PMAIP1//NUP54//TRAK2//ZFAND6//NXF2//SRSF2//SRSF6//NXF2B//AGFG1//SLBP//TSC1//PAN3//YWHAG//KPNA6//SMURF1//ZDHHC22//ZDHHC7//ZDHHC18//ARL6IP1//VTI1A//TIMM9//SLC25A6//MTX3//IMMP2L//MID1IP1//GULP1//APOO//STX6//SEC23A//TMED1//RAB12//RAB18//RAB21//TBC1D12//SNX5//ARFIP1//RAB30//GRIK2//RHOB//RAB9B//RAB8B//KIF13A//SNX2//SNX27//AP1S2//RAB28//SNX17//G3BP2//RAPGEF4//KCNB1//MARCKS//NEUROD1//RA…
GO:0046324	regulation of glucose import	Biological process	10	66	902	17653	2.9653	0.00180395	0.0265798	2.74378	0.0110865	ARPP19//C1QTNF2//CREBL2//IGF1//RAP1A//ADIPOR2//TNF//PRKAA1//C2CD5//APPL1
GO:0061351	neural precursor cell proliferation	Biological process	16	138	902	17653	2.2691	0.00183451	0.026906	2.73648	0.0177384	GLI3//FZD3//C5AR1//ARX//EMX2//WNT7A//POU3F2//ATF5//RORA//FZD6//SOX5//ADCYAP1//SHCBP1//ID2//FLNA//DBN1
GO:0042063	gliogenesis	Biological process	25	260	902	17653	1.88182	0.00183802	0.026906	2.73565	0.0277162	NFIB//DLL1//ROR1//POU3F2//WASF3//LPAR1//ID2//SOX4//NRG1//GLI3//KCNJ10//PPP3R1//PTEN//APCDD1//CCL2//MYCN//NOG//TNFRSF21//WDR1//PPARG//MAPK1//ETV5//MYB//ADCYAP1//LDLR
GO:0045165	cell fate commitment	Biological process	25	260	902	17653	1.88182	0.00183802	0.026906	2.73565	0.0277162	DLL1//NEUROD1//GSC//ISL1//GLI3//NRG1//MYOG//WNT7A//MYT1L//ZNF521//ID2//POU3F2//FOXA1//POU4F1//SOX5//AR//CEBPB//PPARG//RORA//WT1//ACVR1//ARX//NEUROG1//WNT3//WNT10A
GO:0071156	regulation of cell cycle arrest	Biological process	14	113	902	17653	2.42472	0.00184889	0.0270066	2.73309	0.0155211	GADD45A//EP300//CNOT6L//CNOT7//MDM4//CNOT6//SOX4//E2F8//CASP2//CCND1//ID2//MYOG//POU4F1//NEUROD1
GO:0043401	steroid hormone mediated signaling pathway	Biological process	20	191	902	17653	2.04931	0.0018748	0.0272518	2.72705	0.0221729	ESR1//PPARGC1B//AR//PMEPA1//RB1//UBA5//CBFB//ISL1//TP63//FOXA1//EP300//SIRT1//FOXP1//CREBRF//CLOCK//NR5A2//NR3C2//NR4A2//PPARG//RORA
GO:0000003	reproduction	Biological process	97	1420	902	17653	1.33689	0.00187514	0.0272518	2.72697	0.107539	CEBPB//ADCYAP1//INHBB//IMMP2L//SIRT1//ESR1//EREG//CASP2//YTHDF2//AGFG1//PPARG//E2F8//STOX2//BMPR2//BAG6//SYCE1//MYBL1//WNT3//CELF1//DZIP1//RNF2//BOLL//WT1//ACVR1//CRTAP//DDX6//AR//PAX5//PAIP2//ARID4B//BTG1//SPATA9//KATNAL1//TP63//ADAM18//CLOCK//TDRD5//SMARCA2//QKI//FOSL1//ADCY3//TRPC3//GLRB//ZFPM2//CNTFR//WNT7A//CRHR1//ETS1//SPHK2//PTHLH//ADIPOR2//TGFBR2//RECK//NHLH2//PPP1R1B//RDH10//RNF38//CSDE1…
GO:0046545	development of primary female sexual characteristics	Biological process	13	101	902	17653	2.51903	0.00187777	0.0272518	2.72636	0.0144124	CEBPB//ADCYAP1//INHBB//IMMP2L//SIRT1//ESR1//EREG//CASP2//ARID5B//ROBO2//SLIT2//ZFPM2//WT1
GO:0010769	regulation of cell morphogenesis involved in differentiation	Biological process	26	275	902	17653	1.85034	0.00191125	0.0276784	2.71868	0.0288248	DPYSL2//RAB21//WNT7A//ADNP//NRG1//TNFRSF12A//ULK2//WNT3//FMR1//HECW2//FXR1//PLXNA4//BMPR2//SEMA4C//EFNA1//POU3F2//PTEN//TRAK2//SYNGAP1//ROBO2//SLIT2//RAPGEF2//ARC//LRP8//CRKL//FLNA
GO:0001649	osteoblast differentiation	Biological process	21	205	902	17653	2.00483	0.0019202	0.0277485	2.71665	0.0232816	PTHLH//TMEM64//WNT3//SMOC1//RASSF2//TOB1//ID2//TNF//NOG//CEBPB//NPNT//GJA1//GLI3//IGF1//BMPR2//TP63//ACVR1//IGFBP3//RDH14//BMP3//CBFB
GO:0006935	chemotaxis	Biological process	47	594	902	17653	1.54854	0.00198104	0.0285666	2.70311	0.0521064	CCL21//CCL2//CCL8//SLIT2//EDN2//CXCL9//RANBP9//ARX//DPYSL2//EFNA1//EFNB2//GLI3//OTX2//PIK3CA//PIK3CB//ENAH//MAPK1//ROBO2//SCN1B//WNT3//KLF7//RPS6KA5//NRXN3//FEZ2//NOG//C5AR1//PLXNA4//NRG1//S1PR1//ISL1//UNC5B//FZD3//KDR//EDNRB//BMPR2//SEMA4C//MET//NTF3//PPM1F//F3//VEGFB//LPAR1//NFIB//EDN1//RALBP1//PLP2//FOSL1
GO:0048511	rhythmic process	Biological process	26	276	902	17653	1.84364	0.00201065	0.028932	2.69666	0.0288248	SIRT1//ESR1//EREG//CASP2//EP300//ATF5//ID2//JUN//NPAS2//KLF10//CLOCK//GNAQ//GFPT1//RORA//BHLHE41//BHLHE40//NHLH2//PPARG//PRKAA1//SUV39H1//ETS1//ADNP//PTEN//ROBO2//SLIT2//SRRD
GO:0071363	cellular response to growth factor stimulus	Biological process	52	674	902	17653	1.50993	0.00201582	0.0289447	2.69555	0.0576497	SIRT1//JUN//SMURF1//TGFBR2//KLF10//ZYX//GDF5//ACVR1//SPRED1//MAPK1//TIA1//SHCBP1//ZEB1//NREP//TOB1//BMP3//BMPR2//NOG//NPNT//STRAP//LEMD3//FAM89B//BAMBI//PMEPA1//PRDM16//LDLRAD4//SULF1//CTDSPL2//KDR//ERRFI1//YES1//NTF3//RAP1A//RAPGEF2//OTX2//SHISA2//CCL2//NPTN//RAF1//SLC9A6//EDN1//SOX5//WNT7A//WNT10A//SLIT2//DLL1//STMN2//DYNC1LI2//PTEN//MYOG//TGIF1//LRP8
GO:0048663	neuron fate commitment	Biological process	10	67	902	17653	2.92104	0.00202537	0.0290202	2.6935	0.0110865	ISL1//GLI3//MYT1L//DLL1//FOXA1//POU3F2//POU4F1//ZNF521//NRG1//ID2
GO:0031114	regulation of microtubule depolymerization	Biological process	6	27	902	17653	4.3491	0.00205546	0.0293892	2.68709	0.00665188	STMN2//CAMSAP1//CAMSAP2//MID1//MID1IP1//NAV3
GO:0043065	positive regulation of apoptotic process	Biological process	49	627	902	17653	1.52947	0.0020698	0.0295318	2.68407	0.0543237	EGLN3//F3//PMAIP1//PPARG//TNF//CASP2//PTEN//PIK3CB//IFNG//SIRT1//PPM1F//GRIK2//JUN//MYB//TFAP2A//DYNLL2//PPP3R1//YWHAG//TP63//SERINC3//NCK1//FBXW7//TIA1//BTG1//RAPGEF2//INHBB//TNFRSF12A//ST18//GADD45A//DUSP1//LPAR1//CDK19//PHLDA3//FRZB//FOXA1//IGFBP3//RHOB//USP27X//NEUROD1//ARHGEF4//POU4F1//BCL2A1//ZMAT3//ITSN1//SOS2//SOX4//FOSL1//SLIT2//RASSF2
GO:0000060	protein import into nucleus, translocation	Biological process	8	46	902	17653	3.40364	0.00208403	0.0296099	2.6811	0.00886918	SIRT1//OGG1//IFNG//IGF1//MAPK1//MAVS//TNPO2//TNF
GO:0030857	negative regulation of epithelial cell differentiation	Biological process	8	46	902	17653	3.40364	0.00208403	0.0296099	2.6811	0.00886918	ZEB1//DLL1//SRSF6//TP63//FRZB//FOXJ2//IFNG//CCND1
GO:0035304	regulation of protein dephosphorylation	Biological process	15	127	902	17653	2.31153	0.00209211	0.0296624	2.67942	0.0166297	ARPP19//PPP1R1B//CALM2//PPP1R15B//SPPL3//CNEP1R1//PPP1R16B//PPP1R12A//TNF//RCAN3//UBXN2B//PPP4R2//IGFBP3//PPP2R5E//TSC1
GO:1902903	regulation of supramolecular fiber organization	Biological process	30	336	902	17653	1.74741	0.00218566	0.0307697	2.66042	0.0332594	EPS8//STMN2//CAMSAP1//CAMSAP2//MID1//MID1IP1//NAV3//PFN2//RASA1//WDR1//CFL2//SLIT2//RICTOR//NCK1//CCL21//MET//CLIP1//IQGAP2//ARFIP1//TSC1//LPAR1//PPM1F//S1PR1//TMEFF2//ARHGAP6//PPFIA1//TMOD3//TMOD1//EDN1//LDLR
GO:0046323	glucose import	Biological process	11	79	902	17653	2.72507	0.00218611	0.0307697	2.66033	0.0121951	ARPP19//C1QTNF2//CREBL2//IGF1//RAP1A//ADIPOR2//APPL1//TNF//PRKAA1//C2CD5//TSC1
GO:1901879	regulation of protein depolymerization	Biological process	11	79	902	17653	2.72507	0.00218611	0.0307697	2.66033	0.0121951	EPS8//STMN2//CAMSAP1//CAMSAP2//MID1//MID1IP1//NAV3//WDR1//CFL2//TMOD3//TMOD1
GO:0042474	middle ear morphogenesis	Biological process	5	19	902	17653	5.15025	0.00219751	0.0307697	2.65807	0.00554324	TSHZ1//GSC//EDN1//INSIG2//NOG
GO:0060749	mammary gland alveolus development	Biological process	5	19	902	17653	5.15025	0.00219751	0.0307697	2.65807	0.00554324	FOXF1//ID2//ESR1//AR//CCND1
GO:0061377	mammary gland lobule development	Biological process	5	19	902	17653	5.15025	0.00219751	0.0307697	2.65807	0.00554324	ESR1//ID2//AR//CCND1//FOXF1
GO:0055024	regulation of cardiac muscle tissue development	Biological process	12	91	902	17653	2.58079	0.00225057	0.0313829	2.64771	0.0133038	GJA1//JARID2//KCNK2//PTEN//TGFBR2//NOG//ZFPM2//EDN1//IGF1//DLL1//EFNB2//NRG1
GO:0050770	regulation of axonogenesis	Biological process	18	167	902	17653	2.10944	0.00225059	0.0313829	2.6477	0.0199557	DPYSL2//RAB21//WNT7A//ADNP//NRG1//TNFRSF12A//ULK2//WNT3//PLXNA4//BMPR2//SEMA4C//PTEN//TRAK2//SYNGAP1//ROBO2//SLIT2//EFNA1//POU3F2
GO:0007050	cell cycle arrest	Biological process	24	250	902	17653	1.87881	0.00229127	0.0318845	2.63992	0.0266075	GADD45A//EP300//CNOT6L//CNOT7//MDM4//CNOT6//SOX4//E2F8//CASP2//NEUROD1//CCND1//ID2//MYOG//POU4F1//DUSP1//CDC14A//HBP1//IFNG//IRF1//PRKAA1//RRAGD//RB1//TSC1//CUL5
GO:0071453	cellular response to oxygen levels	Biological process	22	222	902	17653	1.93946	0.0023092	0.032068	2.63654	0.0243902	EGLN3//EP300//EGLN1//PSMA2//PSMD12//DNMT3B//PPARG//CPEB2//EDN1//SIRT1//KCNK2//MDM4//PMAIP1//PRKAA1//PTEN//RORA//CPEB1//SUV39H1//TSC1//RWDD3//TMBIM6//LPAR1
GO:0023014	signal transduction by protein phosphorylation	Biological process	70	973	902	17653	1.40798	0.00231851	0.0321313	2.63479	0.0776053	RANBP9//SPRED1//EREG//RASGEF1A//NRG1//IL2//MEF2A//MET//MAPK1//MAPK6//PSMA2//PSMD12//RAF1//RASA1//CCL2//TNF//SYNGAP1//RAPGEF2//GADD45A//CRKL//TAOK1//RAP1A//C1QTNF2//LPAR1//IGF1//NTF3//PIK3CB//PRKAA1//C5AR1//UBE2V1//DUSP1//PPP2CA//IRAK4//MDFIC//MID1//SEMA4C//EDN1//PDE5A//INHBB//PAK6//BMP3//GDF5//EFNA1//IGFBP3//AR//KDR//ROR1//HIPK3//GRIK2//ZMYND11//CCL21//WNT7A//RASSF2//SKP1//CCM2//FAM83D//ERRFI1//P…
GO:0046660	female sex differentiation	Biological process	14	116	902	17653	2.36201	0.00237098	0.0327243	2.62507	0.0155211	CEBPB//ADCYAP1//INHBB//IMMP2L//SIRT1//ESR1//EREG//CASP2//ARID5B//TP63//ROBO2//SLIT2//ZFPM2//WT1
GO:2000134	negative regulation of G1/S transition of mitotic cell cycle	Biological process	14	116	902	17653	2.36201	0.00237098	0.0327243	2.62507	0.0155211	GADD45A//EP300//CNOT6L//CNOT7//MDM4//CNOT6//SOX4//E2F8//CASP2//CCND1//TP63//PTEN//RB1//ZNF655
GO:0048286	lung alveolus development	Biological process	7	37	902	17653	3.70261	0.00238151	0.032736	2.62315	0.00776053	FOXA1//EDN2//FOXF1//ERRFI1//BMPR2//FOXP2//PHF14
GO:0055026	negative regulation of cardiac muscle tissue development	Biological process	7	37	902	17653	3.70261	0.00238151	0.032736	2.62315	0.00776053	GJA1//JARID2//KCNK2//PTEN//TGFBR2//NOG//DLL1
GO:0048167	regulation of synaptic plasticity	Biological process	18	168	902	17653	2.09689	0.00240368	0.0328543	2.61912	0.0199557	SNAP25//DBN1//ARC//GRIK2//KCNJ10//SYNGAP1//NPTN//RAB3GAP1//MAPK1//PTEN//NSG1//PAIP2//FMR1//KCNB1//RIMS4//CPEB3//YWHAG//RAPGEF2
GO:0021889	olfactory bulb interneuron differentiation	Biological process	4	12	902	17653	6.52365	0.00240955	0.0328543	2.61806	0.00443459	ARX//SLIT2//ATF5//ROBO2
GO:0033160	positive regulation of protein import into nucleus, translocation	Biological process	4	12	902	17653	6.52365	0.00240955	0.0328543	2.61806	0.00443459	IFNG//IGF1//MAPK1//MAVS
GO:1900102	negative regulation of endoplasmic reticulum unfolded protein response	Biological process	4	12	902	17653	6.52365	0.00240955	0.0328543	2.61806	0.00443459	DNAJB9//NCK1//PPP1R15B//TMBIM6
GO:0000288	nuclear-transcribed mRNA catabolic process, deadenylation-dependent decay	Biological process	11	80	902	17653	2.69101	0.00242028	0.0329343	2.61613	0.0121951	CNOT6L//PAN3//CNOT7//CNOT6//DCP2//PATL1//DDX6//TOB1//CPEB3//TNRC6B//NANOS1
GO:0010942	positive regulation of cell death	Biological process	52	681	902	17653	1.4944	0.002501	0.0338457	2.60189	0.0576497	EGLN3//F3//PMAIP1//PPARG//TNF//CASP2//PTEN//PIK3CB//IFNG//GADD45A//DUSP1//LPAR1//CDK19//SIRT1//PHLDA3//FRZB//FOXA1//IGFBP3//JUN//RHOB//USP27X//NEUROD1//ARHGEF4//TNFRSF12A//POU4F1//BCL2A1//ZMAT3//ITSN1//SOS2//SOX4//FOSL1//SLIT2//RASSF2//PPM1F//GRIK2//MYB//TFAP2A//DYNLL2//PPP3R1//YWHAG//TP63//EFNB2//SERINC3//NCK1//FBXW7//TIA1//BTG1//RAPGEF2//INHBB//ST18//KCNK2//MYCN
GO:0021884	forebrain neuron development	Biological process	6	28	902	17653	4.19378	0.00250455	0.0338457	2.60127	0.00665188	ARX//SLIT2//ATF5//ROBO2//GNAQ//RAPGEF2
GO:0060512	prostate gland morphogenesis	Biological process	6	28	902	17653	4.19378	0.00250455	0.0338457	2.60127	0.00665188	TP63//NOG//AR//ESR1//SULF1//FOXA1
GO:0043068	positive regulation of programmed cell death	Biological process	49	633	902	17653	1.51497	0.00250727	0.0338457	2.6008	0.0543237	EGLN3//F3//PMAIP1//PPARG//TNF//CASP2//PTEN//PIK3CB//IFNG//GADD45A//DUSP1//LPAR1//CDK19//SIRT1//PHLDA3//FRZB//FOXA1//IGFBP3//JUN//RHOB//USP27X//NEUROD1//ARHGEF4//TNFRSF12A//POU4F1//BCL2A1//ZMAT3//ITSN1//SOS2//SOX4//FOSL1//SLIT2//RASSF2//PPM1F//GRIK2//MYB//TFAP2A//DYNLL2//PPP3R1//YWHAG//TP63//SERINC3//NCK1//FBXW7//TIA1//BTG1//RAPGEF2//INHBB//ST18
GO:0043242	negative regulation of protein complex disassembly	Biological process	10	69	902	17653	2.83637	0.00253381	0.0340003	2.59623	0.0110865	EPS8//STMN2//CAMSAP1//CAMSAP2//MID1//MID1IP1//NAV3//TMOD3//TMOD1//TNF
GO:0060411	cardiac septum morphogenesis	Biological process	10	69	902	17653	2.83637	0.00253381	0.0340003	2.59623	0.0110865	ZFPM2//ISL1//BMPR2//TGFBR2//ID2//NOG//SOX4//ACVR1//EGLN1//DHRS3
GO:1900006	positive regulation of dendrite development	Biological process	10	69	902	17653	2.83637	0.00253381	0.0340003	2.59623	0.0110865	RAB21//LPAR1//CPEB3//FMR1//ZMYND8//NRG1//IL2//MAPK6//DLG5//LRP8
GO:0090101	negative regulation of transmembrane receptor protein serine/threonine kinase signaling pathway	Biological process	14	117	902	17653	2.34182	0.0025699	0.0344163	2.59008	0.0155211	PMEPA1//LDLRAD4//STRAP//SIRT1//LEMD3//FAM89B//BAMBI//SMURF1//PRDM16//TGFBR2//TOB1//CTDSPL2//NOG//ACVR1
GO:0016311	dephosphorylation	Biological process	38	461	902	17653	1.61322	0.00258002	0.0344835	2.58838	0.0421286	PTPN21//PPP4R2//PPTC7//DUSP1//PPP1R12A//CTDSPL2//PPP2CA//PPP2CB//PPP3R1//PTEN//TNF//PPARGC1B//NPNT//MTMR9//SPRED1//FKBP15//PLEKHF2//PPM1F//ARPP19//PPP1R1B//CALM2//PPP1R15B//PPP1R16B//SPPL3//CNEP1R1//PTPRG//PTP4A1//PTP4A2//CDC14A//RCAN3//UBXN2B//IGFBP3//PPP2R5E//TSC1//IFNG//NCK1//ALPI//HDHD2
GO:0045786	negative regulation of cell cycle	Biological process	49	634	902	17653	1.51258	0.0025875	0.0345154	2.58712	0.0543237	USP28//CLOCK//GADD45A//EP300//CNOT6L//CNOT7//MDM4//CNOT6//SOX4//E2F8//CASP2//HBP1//IFNG//IRF1//PRKAA1//RRAGD//RB1//TSC1//CUL5//NABP1//TTK//TAOK1//PSMA2//PSMD12//SKP1//CCND1//TP63//RBBP8//PTEN//FBXW7//TNFAIP3//BTG1//TNF//FZD3//DUSP1//PRKACB//RNF2//NEUROD1//ID2//MYOG//POU4F1//CDC14A//ANAPC15//ATF5//ZNF655//ADCYAP1//RNF167//RHOB//RUNX3
GO:0071902	positive regulation of protein serine/threonine kinase activity	Biological process	31	355	902	17653	1.70901	0.00262078	0.0348904	2.58157	0.0343681	GADD45A//TNF//CRKL//TAOK1//RAF1//RAP1A//C1QTNF2//LPAR1//NRG1//IGF1//NTF3//PIK3CB//PRKAA1//MAPK1//C5AR1//UBE2V1//COPS8//MDFIC//EDN1//PDE5A//CCNY//CCNL1//CCND1//CCND2//CCNT2//SIRT1//RAPGEF2//ACSL1//IFNG//PPP2CA//CALM2
GO:0016049	cell growth	Biological process	39	477	902	17653	1.60014	0.00263175	0.0349045	2.57975	0.0432373	C8ORF44-SGK3//SGK2//SGK3//NANOS1//IGFBP3//RB1//SGK1//SPOCK1//TGFBR2//IL2//SIRT1//FRZB//GJA1//PPARG//PPP2CA//BMPR2//SMARCA2//BTG1//WT1//ADIPOR2//SLIT2//EI24//DPYSL2//RAB21//ADNP//NRG1//TNFRSF12A//ULK2//SLC9A6//WNT3//PLXNA4//SEMA4C//EDN1//IGF1//SMURF1//SYT1//PLAA//AR//SOCS5
GO:0050921	positive regulation of chemotaxis	Biological process	15	130	902	17653	2.25819	0.00263216	0.0349045	2.57969	0.0166297	EDN2//CXCL9//C5AR1//KDR//BMPR2//S1PR1//F3//SLIT2//NTF3//VEGFB//LPAR1//EDN1//CCL21//MET//PPM1F
GO:0010001	glial cell differentiation	Biological process	20	197	902	17653	1.9869	0.00269962	0.0357291	2.5687	0.0221729	DLL1//ROR1//POU3F2//WASF3//LPAR1//ID2//NRG1//SOX4//GLI3//KCNJ10//PPP3R1//PTEN//MYCN//NOG//TNFRSF21//WDR1//PPARG//MAPK1//LDLR//NFIB
GO:0010463	mesenchymal cell proliferation	Biological process	8	48	902	17653	3.26183	0.00275481	0.0362839	2.55991	0.00886918	FOXF1//MYCN//TGFBR2//TP63//FOXP2//ZEB1//NFIB//PHF14
GO:0021545	cranial nerve development	Biological process	8	48	902	17653	3.26183	0.00275481	0.0362839	2.55991	0.00886918	LPAR1//ISL1//NEUROG1//POU4F1//TFAP2A//PLXNA4//HOXA3//GLI3
GO:0051049	regulation of transport	Biological process	119	1821	902	17653	1.27894	0.00275764	0.0362839	2.55946	0.131929	ARL6IP1//FMR1//NTF3//NUP54//TNF//EDN1//EDNRB//ADCYAP1//RAPGEF4//SLC25A6//IFNG//KCNB1//MARCKS//NEUROD1//RAP1A//SNAP25//CLOCK//TMBIM6//TRPC3//SCN1B//C2CD5//SIRT1//CALM2//SLC6A1//SYT1//ARPP19//C1QTNF2//CREBL2//IGF1//ADIPOR2//INHBB//RAB21//RAB8B//SYT6//GJA1//SNX17//TBC1D12//SERP1//ISL1//SOX4//STIM2//NDFIP2//C8ORF44-SGK3//SGK2//SGK3//SGK1//OGG1//MAPK1//MAVS//KCNH4//CLIC4//KCNA4//KCNJ2//KCNJ3//KCNJ10//…
GO:0060612	adipose tissue development	Biological process	7	38	902	17653	3.60518	0.00279275	0.0366708	2.55397	0.00776053	ARRDC3//TBL1XR1//ARID5B//SIRT1//ID2//PIK3CA//ZNF516
GO:0044346	fibroblast apoptotic process	Biological process	5	20	902	17653	4.89274	0.00280815	0.0366708	2.55158	0.00554324	IER3IP1//CFDP1//PIK3CA//BTG1//TP63
GO:0051570	regulation of histone H3-K9 methylation	Biological process	5	20	902	17653	4.89274	0.00280815	0.0366708	2.55158	0.00554324	DNMT3B//PAX5//SIRT1//JARID2//MYB
GO:0070848	response to growth factor	Biological process	53	701	902	17653	1.47969	0.00280874	0.0366708	2.55149	0.0587583	SIRT1//JUN//SMURF1//TGFBR2//KLF10//ZYX//GDF5//ACVR1//SPRED1//MAPK1//TIA1//SHCBP1//ZEB1//NREP//TOB1//BMP3//BMPR2//NOG//NPNT//STRAP//LEMD3//FAM89B//BAMBI//PMEPA1//PRDM16//LDLRAD4//SULF1//CTDSPL2//KDR//ERRFI1//YES1//NTF3//RAP1A//RAPGEF2//OTX2//SHISA2//CCL2//NPTN//RAF1//SLC9A6//MYOG//TGIF1//LRP8//RUNX3//EDN1//SOX5//WNT7A//WNT10A//SLIT2//DLL1//STMN2//DYNC1LI2//PTEN
GO:0014032	neural crest cell development	Biological process	10	70	902	17653	2.79585	0.0028238	0.0367257	2.54917	0.0110865	EDNRB//ISL1//SEMA4C//ACVR1//MAPK1//RDH10//EDN1//TAPT1//NRG1//KBTBD8
GO:0061180	mammary gland epithelium development	Biological process	10	70	902	17653	2.79585	0.0028238	0.0367257	2.54917	0.0110865	CEBPB//ID2//MAPK1//CCND1//LRP6//AR//ESR1//ETV5//FOXF1//WNT3
GO:1901701	cellular response to oxygen-containing compound	Biological process	74	1048	902	17653	1.38192	0.00283749	0.0368328	2.54707	0.0820399	CHRM2//GNAQ//APPL1//CEBPB//CPEB3//SESN1//RRAGD//CPEB1//ZEB1//TNF//SOCS1//MAPK1//CCL2//CPEB2//INHBB//RAB8B//ERRFI1//PPARG//PTEN//YWHAG//C2CD5//PPARGC1B//JUN//PIK3CA//RAF1//ANO1//SYBU//RORA//NCK1//TSC1//SOCS3//SIRT1//IGF1//ETS1//RHOB//MYB//PRKAA1//TNFAIP3//EDNRB//CDK19//PLAA//MYOG//WNT3//YES1//TEAD2//KCNE1//RAP1A//RAP1B//WT1//RAPGEF2//KCNB1//NEUROD1//SOX4//EDN1//CRHR1//NR4A2//ADCY3//PRKACB//PRKAR2B…
GO:0006725	cellular aromatic compound metabolic process	Biological process	355	6178	902	17653	1.12459	0.00286436	0.0371104	2.54297	0.39357	SIRT1//IGF1//NFIA//NFIB//NFIC//RBBP8//RBMS1//NPAT//TSHZ1//ZBTB18//CEBPB//TCERG1//STRAP//KLF12//GSC//ARX//DNMT3B//EDN1//EDNRB//EFNA1//CC2D1B//EN1//EP300//ESR1//JAZF1//CPEB3//FOXF1//MYT1L//SIN3B//ZFPM2//DNAJB5//GLI3//CNOT7//HIC1//FOXA1//HSBP1//ID2//IFNG//IRF2//AR//ISL1//JARID2//JUN//MAF//MDM4//MEF2A//MYB//NR4A2//PAX5//KLF3//POU4F1//PPARG//ZBTB4//RB1//CCND1//RNF2//SARS//PRDM16//SMARCA2//SUV39H1//ZEB…
GO:0000209	protein polyubiquitination	Biological process	27	298	902	17653	1.77321	0.00289307	0.0374107	2.53864	0.0299335	UBE2V1//KLHL3//TNFAIP3//UBE2W//PLAA//NMI//KLHL20//FBXO41//RNF145//ZNRF2//RNF167//MYLIP//ANKIB1//FBXW7//PSMA2//SMURF1//PSMD12//HECW2//KLHL42//SKP1//THOP1//LONRF3//FBXO30//CBFB//UBE3B//LONRF1//FBXO44
GO:0007015	actin filament organization	Biological process	33	388	902	17653	1.66454	0.0029538	0.0381232	2.52962	0.0365854	EPS8//RHOB//RND3//MARCKS//CFL2//WDR1//WASF3//ARHGAP6//PFN2//RASA1//SLIT2//RICTOR//NCK1//CCL21//IQGAP2//ARFIP1//ZYX//TSC1//LPAR1//PPM1F//S1PR1//TMEFF2//MET//PPFIA1//TMOD3//TMOD1//FLNA//PALM2//PPARGC1B//DBN1//SAMD14//CD2AP//ARHGAP12
GO:0009953	dorsal/ventral pattern formation	Biological process	12	94	902	17653	2.49842	0.00296366	0.0381776	2.52817	0.0133038	CXXC4//WNT3//GLI3//GSC//FOXA1//LRP6//PRKACB//ACVR1//EDN1//EN1//WNT7A//NOG
GO:0032535	regulation of cellular component size	Biological process	31	358	902	17653	1.69469	0.00297617	0.0382658	2.52634	0.0343681	EPS8//CLCN6//MSN//ANXA7//DPYSL2//RAB21//PFN2//RASA1//WDR1//CFL2//SLIT2//RICTOR//NCK1//CCL21//WNT7A//IQGAP2//ARFIP1//ADNP//NRG1//TNFRSF12A//PTEN//TSC1//EDN1//PRR16//ULK2//WNT3//PLXNA4//BMPR2//SEMA4C//TMOD3//TMOD1
GO:0003205	cardiac chamber development	Biological process	17	158	902	17653	2.10574	0.00299505	0.0384356	2.5236	0.018847	ZFPM2//ISL1//BMPR2//TGFBR2//ID2//NOG//SOX4//FOXF1//NRG1//POU4F1//KCNK2//SNX17//DCTN5//ACVR1//TNNI1//EGLN1//DHRS3
GO:0021955	central nervous system neuron axonogenesis	Biological process	6	29	902	17653	4.04916	0.00302346	0.0387267	2.5195	0.00665188	NR4A2//SLIT2//NFIB//PLXNA4//SCN1B//PTEN
GO:0010518	positive regulation of phospholipase activity	Biological process	8	49	902	17653	3.19526	0.00314784	0.0401676	2.50199	0.00886918	NMUR1//LPAR1//GNAQ//C5AR1//TXK//GPR55//ESR1//PLAA
GO:0030850	prostate gland development	Biological process	8	49	902	17653	3.19526	0.00314784	0.0401676	2.50199	0.00886918	TP63//NOG//AR//ESR1//FOXA1//SULF1//PTEN//GLI3
GO:0097190	apoptotic signaling pathway	Biological process	46	593	902	17653	1.51815	0.00321669	0.0409689	2.49259	0.0509978	JUN//PMAIP1//BCL2A1//TNF//HIC1//CASP2//GSKIP//EP300//SIRT1//PHLDA3//USP28//BAG6//TP63//CEBPB//TMBIM6//RAF1//POU4F1//ZMAT3//IGF1//SIVA1//IFNG//TNFRSF12A//APPL1//IL2//CUL5//PPM1F//DYNLL2//PPP3R1//YWHAG//TNFAIP3//BAG5//SERINC3//NCK1//FBXW7//PTEN//NR4A2//NOG//INHBB//ZMYND11//AR//ACVR1//UNC5B//ST18//FASTK//TNFRSF21//CD3E
GO:0033146	regulation of intracellular estrogen receptor signaling pathway	Biological process	7	39	902	17653	3.51274	0.00325628	0.0413175	2.48728	0.00776053	ISL1//TP63//FOXA1//AR//ESR1//UBA5//CBFB
GO:0099622	cardiac muscle cell membrane repolarization	Biological process	7	39	902	17653	3.51274	0.00325628	0.0413175	2.48728	0.00776053	GJA1//KCNE1//SCN1B//WDR1//KCNJ2//KCNJ3//FLNA
GO:1902107	positive regulation of leukocyte differentiation	Biological process	15	133	902	17653	2.20725	0.00328256	0.0415729	2.48379	0.0166297	IFNG//IL2//SOCS1//MYB//SOCS5//ID2//RB1//JUN//PPARGC1B//TMEM64//POU4F1//KLF10//TNF//GLI3//TGFBR2
GO:0030029	actin filament-based process	Biological process	55	739	902	17653	1.45657	0.00329486	0.0416507	2.48216	0.0609756	FRMD6//EPS8//RHOB//RND3//MARCKS//FLII//CFL2//WDR1//DNAJB6//PALLD//IQSEC2//PFN2//PAK6//PALM2//PPARGC1B//DBN1//SAMD14//CD2AP//TMOD3//NCK1//TMOD1//ARHGAP12//WASF3//ARHGAP6//TNNI1//RASA1//SLIT2//RICTOR//CCL21//TNF//CNN3//LIMCH1//MYLIP//S1PR1//FLNA//ATP2C1//TAOK1//TSC1//IQGAP2//ARFIP1//ZYX//LPAR1//PPM1F//TMEFF2//MET//PPFIA1//MEF2A//EDN1//KCNE1//KCNJ2//SCN1B//GJC1//GJA1//KCNJ3//NTF3
GO:0048545	response to steroid hormone	Biological process	33	391	902	17653	1.65177	0.00332933	0.0418404	2.47764	0.0365854	ESR1//PPARGC1B//AR//PMEPA1//RB1//CNGA3//FOSL1//UBA5//CBFB//ISL1//TP63//FOXA1//NR5A2//NR3C2//NR4A2//PPARG//RORA//DUSP1//SDC1//TNF//CCND1//SLIT2//EP300//SIRT1//FOXP1//ADCYAP1//EDN1//FIBIN//DNMT3B//ERRFI1//CREBRF//CLOCK//TGFBR2
GO:0030072	peptide hormone secretion	Biological process	23	243	902	17653	1.85239	0.00333897	0.0418404	2.47639	0.0254989	RAPGEF4//SLC25A6//IFNG//KCNB1//MARCKS//NEUROD1//RAP1A//SNAP25//TNF//CLOCK//ADCYAP1//SNX19//GJA1//SERP1//ISL1//SOX4//RAF1//ANO1//SYBU//INHBB//CRHR1//RAB8B//EDN1
GO:0032486	Rap protein signal transduction	Biological process	4	13	902	17653	6.02183	0.0033408	0.0418404	2.47615	0.00443459	RAP2C//RAP1A//RAP1B//RAPGEF2
GO:0050872	white fat cell differentiation	Biological process	4	13	902	17653	6.02183	0.0033408	0.0418404	2.47615	0.00443459	SIRT1//PPARG//PRDM16//TBL1XR1
GO:0060601	lateral sprouting from an epithelium	Biological process	4	13	902	17653	6.02183	0.0033408	0.0418404	2.47615	0.00443459	TP63//NOG//AR//SULF1
GO:0001655	urogenital system development	Biological process	28	316	902	17653	1.73414	0.00335484	0.0419386	2.47433	0.0310421	RDH10//GLI3//ID2//ROBO2//NPNT//SDC1//WT1//SLIT2//SULF1//TFAP2A//TSC1//BAG6//ARID5B//AR//TP63//NOG//ESR1//FOXA1//PTEN//GCNT4//SOX4//EMX2//FOXF1//DLL1//KLHL3//EFNB2//NFIA//DLG5
GO:0090287	regulation of cellular response to growth factor stimulus	Biological process	25	272	902	17653	1.7988	0.00336443	0.0419809	2.47309	0.0277162	ZEB1//NREP//NPNT//STRAP//SIRT1//LEMD3//FAM89B//BAMBI//PMEPA1//SMURF1//PRDM16//TGFBR2//LDLRAD4//SULF1//BMPR2//GDF5//TOB1//CTDSPL2//NOG//OTX2//SHISA2//NPTN//SLC9A6//SLIT2//DLL1
GO:0008406	gonad development	Biological process	21	215	902	17653	1.91158	0.00340549	0.042415	2.46782	0.0232816	CEBPB//ADCYAP1//INHBB//IMMP2L//SIRT1//ESR1//EREG//CASP2//ZFPM2//RNF38//WT1//CSDE1//ARID5B//AR//MGST1//CCND1//SDC1//ROBO2//SLIT2//ARID4B//RDH10
GO:0071704	organic substance metabolic process	Biological process	613	11249	902	17653	1.06649	0.00345104	0.0429032	2.46205	0.679601	SIRT1//IGF1//NFIA//NFIB//NFIC//RBBP8//RBMS1//GADD45A//GTF2H1//PTEN//CCNT2//DIRAS3//NPAT//MTRR//TSHZ1//ZBTB18//CEBPB//TCERG1//STRAP//KLF12//GSC//ARX//DNMT3B//EDN1//EDNRB//EFNA1//CC2D1B//EN1//EP300//ESR1//JAZF1//CPEB3//FOXF1//MYT1L//SIN3B//ZFPM2//DNAJB5//GLI3//CNOT7//HIC1//FOXA1//HSBP1//ID2//IFNG//IRF2//AR//ISL1//JARID2//JUN//MAF//MDM4//MEF2A//MYB//NR4A2//PAX5//KLF3//POU4F1//PPARG//ZBTB4//RB1//CCND…
GO:0048634	regulation of muscle organ development	Biological process	16	147	902	17653	2.13017	0.00349065	0.0433161	2.45709	0.0177384	GJA1//DLL1//PRKAA1//MYOG//JARID2//KCNK2//PTEN//TGFBR2//NOG//ZFPM2//EDN1//IGF1//NLN//EFNB2//NRG1//NEUROG1
GO:0051592	response to calcium ion	Biological process	14	121	902	17653	2.26441	0.00350782	0.0434384	2.45496	0.0155211	SYT1//CALM2//EDN1//CLIC4//JUN//MEF2A//DUSP1//ANXA7//CCND1//SDC1//SLC6A1//TRPC3//ALG2//HOMER1
GO:0046578	regulation of Ras protein signal transduction	Biological process	23	244	902	17653	1.8448	0.00351389	0.0434384	2.45421	0.0254989	ARAP2//IQSEC2//APPL1//FBXO8//AGFG1//PSD//GIT2//RALGPS1//PLEKHG4B//EPS8//ARHGEF4//RAF1//ITSN1//SOS2//MET//LPAR1//GPR55//RASGEF1A//NRG1//IGF1//PPP2CB//RASA1//SYNGAP1
GO:0048813	dendrite morphogenesis	Biological process	15	134	902	17653	2.19078	0.00352663	0.0434384	2.45264	0.0166297	FMR1//HECW2//FXR1//RAPGEF2//RAB21//ARC//DOCK10//PTEN//WNT7A//EFNA1//LRP8//HPRT1//MEF2A//TRAK2//KLF7
GO:0003181	atrioventricular valve morphogenesis	Biological process	5	21	902	17653	4.65975	0.00353262	0.0434384	2.4519	0.00554324	EFNA1//BMPR2//SOX4//ACVR1//TGFBR2
GO:0044321	response to leptin	Biological process	5	21	902	17653	4.65975	0.00353262	0.0434384	2.4519	0.00554324	SIRT1//INHBB//PTEN//EDN1//CCND1
GO:0010035	response to inorganic substance	Biological process	41	517	902	17653	1.55205	0.00357796	0.0439161	2.44636	0.0454545	SYT1//CALM2//GPHN//CCND1//FIBIN//SLC30A6//PTEN//EDN1//PPP2CA//PPP2CB//SLC6A1//CNGA3//DUSP1//SIRT1//JUN//SDC1//FOSL1//PPP1R15B//ANXA7//TRPC3//ALG2//HOMER1//ETS1//RHOB//MYB//PRKAA1//TNFAIP3//OGG1//MAPK1//CLIC4//MEF2A//TFAP2A//ID2//MYOG//SLC41A1//EGLN1//FMR1//MET//TNF//KDR//ADNP
GO:0018105	peptidyl-serine phosphorylation	Biological process	26	288	902	17653	1.76682	0.00359272	0.0440156	2.44458	0.0288248	RICTOR//PRKAA1//NCK1//PPM1F//RASSF2//CREBL2//TBK1//NTF3//PFN2//PIK3CA//RAF1//TNF//IFNA1//IFNG//PPP1R1B//RPS6KA5//C8ORF44-SGK3//SGK2//HIPK3//MORC3//SGK3//MAPK1//SGK1//STK33//TGFBR2//TTK
GO:0030073	insulin secretion	Biological process	20	202	902	17653	1.93772	0.00360204	0.0440156	2.44345	0.0221729	RAPGEF4//SLC25A6//IFNG//KCNB1//MARCKS//NEUROD1//RAP1A//SNAP25//TNF//CLOCK//GJA1//SERP1//ISL1//SOX4//RAF1//ANO1//SYBU//INHBB//ADCYAP1//SNX19
GO:0034390	smooth muscle cell apoptotic process	Biological process	6	30	902	17653	3.91419	0.00361861	0.0440156	2.44146	0.00665188	SIRT1//EDN1//IGF1//LRP6//IFNG//PPARG
GO:0034391	regulation of smooth muscle cell apoptotic process	Biological process	6	30	902	17653	3.91419	0.00361861	0.0440156	2.44146	0.00665188	EDN1//IGF1//LRP6//IFNG//PPARG//SIRT1
GO:0097720	calcineurin-mediated signaling	Biological process	6	30	902	17653	3.91419	0.00361861	0.0440156	2.44146	0.00665188	PPP3R1//RCAN3//SPPL3//NRG1//IGF1//NR5A2
GO:0043666	regulation of phosphoprotein phosphatase activity	Biological process	13	109	902	17653	2.33415	0.00370418	0.0449755	2.43131	0.0144124	ARPP19//PPP1R1B//CALM2//PPP1R15B//PPP1R12A//TNF//RCAN3//UBXN2B//PPP4R2//PPP1R16B//IGFBP3//PPP2R5E//TSC1
GO:0000289	nuclear-transcribed mRNA poly(A) tail shortening	Biological process	7	40	902	17653	3.42492	0.00377626	0.0456867	2.42294	0.00776053	TOB1//CPEB3//TNRC6B//CNOT7//CNOT6L//PAN3//CNOT6
GO:0061647	histone H3-K9 modification	Biological process	7	40	902	17653	3.42492	0.00377626	0.0456867	2.42294	0.00776053	SUV39H1//ARID4B//DNMT3B//PAX5//SIRT1//JARID2//MYB
GO:0071383	cellular response to steroid hormone stimulus	Biological process	24	260	902	17653	1.80655	0.00380082	0.0458516	2.42012	0.0266075	ESR1//PPARGC1B//AR//PMEPA1//RB1//UBA5//CBFB//ISL1//TP63//FOXA1//NR5A2//NR3C2//NR4A2//PPARG//RORA//EP300//SIRT1//FOXP1//ADCYAP1//EDN1//DNMT3B//ERRFI1//CREBRF//CLOCK
GO:0050808	synapse organization	Biological process	27	304	902	17653	1.73821	0.00380345	0.0458516	2.41982	0.0299335	GPM6A//NRG1//POU4F1//PCDHB10//PTEN//BSN//PDZRN3//GPHN//ETV5//ROBO2//SLITRK3//ADNP//WNT7A//DLG5//NFIA//SYBU//ARC//DOCK10//EFNA1//LRP8//GLRB//ZMYND8//NPTN//FMR1//FXR1//SLC9A6//TSC1
GO:0007613	memory	Biological process	13	110	902	17653	2.31293	0.0040095	0.0481639	2.39691	0.0144124	ADNP//CPEB3//ARC//LDLR//SGK1//CCND2//CEBPB//KCNK2//NTF3//PAIP2//KCNK10//PTEN//ATXN1
GO:0017015	regulation of transforming growth factor beta receptor signaling pathway	Biological process	13	110	902	17653	2.31293	0.0040095	0.0481639	2.39691	0.0144124	NPNT//STRAP//SIRT1//LEMD3//FAM89B//BAMBI//PMEPA1//SMURF1//PRDM16//TGFBR2//LDLRAD4//ZEB1//NREP
GO:0006977	DNA damage response, signal transduction by p53 class mediator resulting in cell cycle arrest	Biological process	9	62	902	17653	2.84094	0.00404851	0.0483747	2.3927	0.00997783	GADD45A//EP300//CNOT6L//CNOT7//MDM4//CNOT6//SOX4//E2F8//CASP2
GO:0060193	positive regulation of lipase activity	Biological process	9	62	902	17653	2.84094	0.00404851	0.0483747	2.3927	0.00997783	NMUR1//LPAR1//GNAQ//C5AR1//TXK//GPR55//ESR1//PLAA//ABHD5
GO:1901880	negative regulation of protein depolymerization	Biological process	9	62	902	17653	2.84094	0.00404851	0.0483747	2.3927	0.00997783	EPS8//STMN2//CAMSAP1//CAMSAP2//MID1//MID1IP1//NAV3//TMOD3//TMOD1
GO:0007612	learning	Biological process	15	136	902	17653	2.15856	0.00405946	0.0483999	2.39153	0.0166297	GABRA5//SNAP25//ADCY3//NPTN//PPP1R1B//SYNGAP1//FOXP2//EN1//ARC//JUN//PRKAR2B//ATXN1//SLC6A1//FOSL1//NRXN3
GO:0048706	embryonic skeletal system development	Biological process	14	123	902	17653	2.22759	0.00407209	0.0483999	2.39018	0.0155211	PAX5//TFAP2A//TGFBR2//RDH10//GSC//GLI3//HOXA3//MYCN//ZEB1//NOG//TAPT1//SLC35D1//SULF1//HOXD1
GO:1902807	negative regulation of cell cycle G1/S phase transition	Biological process	14	123	902	17653	2.22759	0.00407209	0.0483999	2.39018	0.0155211	GADD45A//EP300//CNOT6L//CNOT7//MDM4//CNOT6//SOX4//E2F8//CASP2//CCND1//TP63//PTEN//RB1//ZNF655
GO:1901564	organonitrogen compound metabolic process	Biological process	402	7112	902	17653	1.10623	0.00408824	0.0485066	2.38846	0.445676	GADD45A//GTF2H1//PTEN//CCNT2//DIRAS3//MTRR//RANBP9//SPRED1//EREG//RASGEF1A//NRG1//IL2//MEF2A//MET//MAPK1//MAPK6//PSMA2//PSMD12//RAF1//RASA1//CCL2//TNF//SYNGAP1//RAPGEF2//CRKL//TAOK1//RAP1A//C1QTNF2//LPAR1//IGF1//NTF3//PIK3CB//PRKAA1//C5AR1//UBE2V1//DUSP1//PPP2CA//FBXO41//RNF145//ZNRF2//RNF167//MYLIP//ANKIB1//UBE2W//FBXW7//SMURF1//HECW2//KLHL42//SKP1//THOP1//LONRF3//FBXO30//CBFB//UBE3B//LONRF1//FB…
GO:0042692	muscle cell differentiation	Biological process	31	366	902	17653	1.65765	0.00413085	0.0489264	2.38396	0.0343681	ADAM12//MYOG//BHLHE41//IGF1//TMOD3//TMOD1//EDNRB//CFL2//WDR1//HOMER1//FOXF1//ACVR1//RB1//MEF2A//BNIP2//ZEB1//EREG//SIRT1//NRG1//SDC1//TSC1//EDN1//WT1//CXCL9//NLN//NPNT//DLL1//EFNB2//SEMA4C//RORA//QKI
GO:0044238	primary metabolic process	Biological process	595	10905	902	17653	1.06783	0.00414933	0.0490593	2.38202	0.659645	SIRT1//IGF1//NFIA//NFIB//NFIC//RBBP8//RBMS1//GADD45A//GTF2H1//PTEN//CCNT2//DIRAS3//NPAT//MTRR//TSHZ1//ZBTB18//CEBPB//TCERG1//STRAP//KLF12//GSC//ARX//DNMT3B//EDN1//EDNRB//EFNA1//CC2D1B//EN1//EP300//ESR1//JAZF1//CPEB3//FOXF1//MYT1L//SIN3B//ZFPM2//DNAJB5//GLI3//CNOT7//HIC1//FOXA1//HSBP1//ID2//IFNG//IRF2//AR//ISL1//JARID2//JUN//MAF//MDM4//MEF2A//MYB//NR4A2//PAX5//KLF3//POU4F1//PPARG//ZBTB4//RB1//CCND…
GO:0046483	heterocycle metabolic process	Biological process	351	6136	902	17653	1.11952	0.00419577	0.0495218	2.37719	0.389135	SIRT1//IGF1//NFIA//NFIB//NFIC//RBBP8//RBMS1//NPAT//TSHZ1//ZBTB18//CEBPB//TCERG1//STRAP//KLF12//GSC//ARX//DNMT3B//EDN1//EDNRB//EFNA1//CC2D1B//EN1//EP300//ESR1//JAZF1//CPEB3//FOXF1//MYT1L//SIN3B//ZFPM2//DNAJB5//GLI3//CNOT7//HIC1//FOXA1//HSBP1//ID2//IFNG//IRF2//AR//ISL1//JARID2//JUN//MAF//MDM4//MEF2A//MYB//NR4A2//PAX5//KLF3//POU4F1//PPARG//ZBTB4//RB1//CCND1//RNF2//SARS//PRDM16//SMARCA2//SUV39H1//ZEB…
GO:0030155	regulation of cell adhesion	Biological process	49	650	902	17653	1.47535	0.00420951	0.0495974	2.37577	0.0543237	PIK3CB//TSC1//RASA1//CCL21//CBLL1//PLXNA4//FOXF1//NPNT//SMOC2//PPM1F//SPOCK1//SIRPA//EFNB2//PIK3CA//YES1//CD3E//IFNG//EFNA1//TNF//IL2//NCK1//IGF1//CEBPB//TNFRSF21//PDE5A//DLG5//IRF1//SOCS1//MYB//SOCS5//TFE3//GLI3//CCL2//TGFBR2//SLK//KDR//ARHGAP6//PTEN//YTHDF2//CRKL//FLNA//ETS1//DENND6A//FOXA1//S1PR1//DLL1//PPP1R12A//SERPINI1//PPP2CA
GO:0002573	myeloid leukocyte differentiation	Biological process	19	191	902	17653	1.94685	0.00425517	0.0498468	2.37108	0.0210643	JUN//PPARG//SIRT1//FOXP1//OSTM1//TNF//TGFBR2//ID2//RB1//CEBPB//TFE3//RASSF2//GPR55//PPARGC1B//TMEM64//IFNG//POU4F1//KLF10//FBXW7
GO:0007626	locomotory behavior	Biological process	19	191	902	17653	1.94685	0.00425517	0.0498468	2.37108	0.0210643	GLRB//KCNJ10//EN1//EPS8//ID2//NR4A2//TMOD1//TSC1//CCND2//PTEN//ARRDC3//CHRNB4//ETV5//NRG1//HPRT1//NOVA1//SNAP25//STRN//PPP1R1B
GO:0014031	mesenchymal cell development	Biological process	10	74	902	17653	2.64472	0.00425901	0.0498468	2.37069	0.0110865	EDNRB//ISL1//SEMA4C//ACVR1//RDH10//EDN1//TAPT1//NRG1//KBTBD8//MAPK1
GO:0072657	protein localization to membrane	Biological process	43	554	902	17653	1.51905	0.00426016	0.0498468	2.37057	0.0476718	PMAIP1//ZDHHC22//ZDHHC7//ZDHHC18//ARL6IP1//NUP54//KIF13A//C16ORF70//VAMP3//FLNA//GRIK2//SYNGAP1//CLIP1//TIMM9//RAB8B//ETV5//BAG6//GPHN//EFR3A//KCNB1//LRP6//SMURF1//TNF//KCNIP4//RAPGEF2//C2CD5//MIEF1//KCNE1//RAB3GAP1//GLRB//TUB//NSG1//SNAP25//DYNLL2//PPP3R1//YWHAG//TP63//ZMYND8//APPL1//AR//PPFIA1//IFNG//ARL5A
GO:0007268	chemical synaptic transmission	Biological process	50	667	902	17653	1.46709	0.00430726	0.0502217	2.3658	0.0554324	SNAP25//SYT1//WNT7A//PPFIA1//PTEN//CHRM2//CHRNB4//RIC3//DTNA//ETV5//SLC6A1//GRIK2//EDN1//FMR1//RIMS4//CPEB3//YWHAG//SYNGAP1//RAPGEF2//DBN1//ARC//KCNJ10//NPTN//RAB3GAP1//SYT6//NTF3//PXK//LRP8//ADNP//GABRA5//GRM3//ADCYAP1//GLRB//GLRA3//SYBU//MAPK1//NSG1//ZMYND8//FXR1//PAIP2//KCNB1//PFN2//RAP1A//GJC1//LRP6//NOVA1//PCDHB10//SCN1B//BSN//HOMER1
GO:0098916	anterograde trans-synaptic signaling	Biological process	50	667	902	17653	1.46709	0.00430726	0.0502217	2.3658	0.0554324	GJC1//CHRNB4//DTNA//GABRA5//GLRB//GRIK2//GRM3//LRP6//NOVA1//MAPK1//PCDHB10//SCN1B//SLC6A1//SNAP25//SYT1//GLRA3//BSN//HOMER1//WNT7A//PPFIA1//PTEN//CHRM2//RIC3//ETV5//EDN1//FMR1//RIMS4//CPEB3//YWHAG//SYNGAP1//RAPGEF2//DBN1//ARC//KCNJ10//NPTN//RAB3GAP1//SYT6//NTF3//PXK//LRP8//ADNP//ADCYAP1//SYBU//NSG1//ZMYND8//FXR1//PAIP2//KCNB1//PFN2//RAP1A
GO:0051248	negative regulation of protein metabolic process	Biological process	92	1374	902	17653	1.31043	0.00431448	0.0502217	2.36507	0.101996	SPRED1//DUSP1//PPP2CA//IGFBP3//IL2//LRP6//PTEN//PRR5L//PPP1R15B//SLIT2//ERRFI1//GPRC5A//SOCS5//GADD45A//GNAQ//NCK1//GSKIP//RB1//YWHAG//SOCS1//SOCS3//PPM1F//AGO1//SNIP1//PI15//CALM2//SERPINI1//SERPINB13//SPOCK1//RECK//TOB1//CELF1//CPEB3//FMR1//CNOT7//NANOS1//PURA//TIA1//TSC1//FXR1//MEX3B//JARID2//SPOPL//SOX4//TNFAIP3//BAG5//JUN//EDN1//EDNRB//BAG6//ARPP19//PPP1R1B//RASSF2//CNOT6//TNRC6B//PPP1R16B//…
GO:0003206	cardiac chamber morphogenesis	Biological process	14	124	902	17653	2.20962	0.00438067	0.0507487	2.35846	0.0155211	ZFPM2//ISL1//BMPR2//TGFBR2//ID2//NOG//SOX4//FOXF1//NRG1//POU4F1//ACVR1//TNNI1//EGLN1//DHRS3
GO:0051497	negative regulation of stress fiber assembly	Biological process	5	22	902	17653	4.44794	0.00438203	0.0507487	2.35832	0.00554324	S1PR1//TMEFF2//ARHGAP6//MET//PPFIA1
GO:0009755	hormone-mediated signaling pathway	Biological process	22	234	902	17653	1.84	0.00438226	0.0507487	2.3583	0.0243902	ESR1//PPARGC1B//AR//PMEPA1//RB1//UBA5//CBFB//ISL1//TP63//FOXA1//ACSL1//ADIPOR2//NR5A2//NR3C2//NR4A2//PPARG//RORA//EP300//SIRT1//FOXP1//CREBRF//CLOCK
GO:0008361	regulation of cell size	Biological process	17	164	902	17653	2.0287	0.0043957	0.0507731	2.35697	0.018847	CLCN6//ANXA7//DPYSL2//RAB21//ADNP//NRG1//TNFRSF12A//PTEN//TSC1//EDN1//PRR16//ULK2//WNT3//PLXNA4//BMPR2//SEMA4C//MSN
GO:0006511	ubiquitin-dependent protein catabolic process	Biological process	45	587	902	17653	1.50033	0.00439938	0.0507731	2.35661	0.0498891	DNAJB9//JKAMP//BAG6//SMURF1//ANAPC15//PSMA2//PSMD12//FBXW7//SKP1//BAG5//ANKIB1//LONRF3//LONRF1//SOCS5//UBXN2B//RNF38//RNF145//ZNRF2//SIRT1//CD2AP//ARMC8//RNF11//KLHL20//SPOPL//PCBP2//PPP2CB//UBE2W//HECW2//KLHL42//TBL1XR1//PLAA//CLOCK//VPS37A//VPS4B//TNFAIP3//PTEN//CACUL1//KLHL3//FBXO8//MYLIP//USP27X//USP28//UBE2I//CUL5//USP38
GO:0034349	glial cell apoptotic process	Biological process	4	14	902	17653	5.5917	0.0044898	0.0515705	2.34777	0.00443459	DLL1//CCL2//TNFRSF21//RB1
GO:0035112	genitalia morphogenesis	Biological process	4	14	902	17653	5.5917	0.0044898	0.0515705	2.34777	0.00443459	LRP6//TP63//AR//NEUROG1
GO:0050679	positive regulation of epithelial cell proliferation	Biological process	19	192	902	17653	1.93671	0.00450338	0.0515705	2.34646	0.0210643	F3//SIRT1//RICTOR//PPP1R16B//JUN//KDR//BMPR2//VEGFB//VASH2//TP63//CCND1//WNT7A//SRSF6//FOXP2//AR//TNFAIP3//IGF1//C5AR1//NOG
GO:0040013	negative regulation of locomotion	Biological process	30	353	902	17653	1.66325	0.0045095	0.0515705	2.34587	0.0332594	SLIT2//STRAP//PFN2//PTPRG//C5ORF30//IGFBP3//ARID2//SULF1//ZMYND8//TMEFF2//CLIC4//RHOB//PTEN//RAP2C//LDLRAD4//RECK//NAV3//DLG5//NOG//PPARG//SEMA4C//WNT3//ROBO2//SPRED1//MEOX2//ARRDC3//CHMP3//CCL21//CCL2//NRG1
GO:0072431	signal transduction involved in mitotic G1 DNA damage checkpoint	Biological process	9	63	902	17653	2.79585	0.00451423	0.0515705	2.34542	0.00997783	GADD45A//EP300//CNOT6L//CNOT7//MDM4//CNOT6//SOX4//E2F8//CASP2
GO:1902400	intracellular signal transduction involved in G1 DNA damage checkpoint	Biological process	9	63	902	17653	2.79585	0.00451423	0.0515705	2.34542	0.00997783	GADD45A//EP300//CNOT6L//CNOT7//MDM4//CNOT6//SOX4//E2F8//CASP2
GO:1901699	cellular response to nitrogen compound	Biological process	48	637	902	17653	1.47473	0.00462351	0.0527298	2.33503	0.0532151	CHRM2//GNAQ//APPL1//AGO1//SNIP1//CEBPB//CPEB3//SESN1//RRAGD//CPEB1//ZEB1//TNF//SOCS1//TSN//CPEB2//INHBB//RAB8B//ERRFI1//PPARG//PTEN//YWHAG//C2CD5//PIK3CA//NCK1//TSC1//SOCS3//SIRT1//IGF1//MAPK1//KCNE1//RAP1A//RAP1B//WT1//RAPGEF2//MAVS//EDN1//CRHR1//NR4A2//ADCY3//PRKACB//PRKAR2B//PRKAA1//SLIT2//FMR1//KLF3//KLF10//ESR1//MYCN
GO:1903844	regulation of cellular response to transforming growth factor beta stimulus	Biological process	13	112	902	17653	2.27163	0.00468114	0.0529264	2.32965	0.0144124	ZEB1//NREP//NPNT//STRAP//SIRT1//LEMD3//FAM89B//BAMBI//PMEPA1//SMURF1//PRDM16//TGFBR2//LDLRAD4
GO:0010717	regulation of epithelial to mesenchymal transition	Biological process	11	87	902	17653	2.47449	0.00468601	0.0529264	2.3292	0.0121951	BAMBI//ISL1//TGFBR2//STRAP//EFNA1//FOXA1//PPP2CA//PTEN//LDLRAD4//NOG//ACVR1
GO:0048644	muscle organ morphogenesis	Biological process	11	87	902	17653	2.47449	0.00468601	0.0529264	2.3292	0.0121951	ZFPM2//NRG1//POU4F1//NOG//S1PR1//EGLN1//ISL1//TNNI1//GSC//SERP1//ARID5B
GO:0045137	development of primary sexual characteristics	Biological process	21	221	902	17653	1.85968	0.00468927	0.0529264	2.3289	0.0232816	CEBPB//ADCYAP1//INHBB//IMMP2L//SIRT1//ESR1//EREG//CASP2//ZFPM2//RDH10//WT1//RNF38//CSDE1//ARID5B//AR//MGST1//CCND1//SDC1//ROBO2//SLIT2//ARID4B
GO:0030512	negative regulation of transforming growth factor beta receptor signaling pathway	Biological process	10	75	902	17653	2.60946	0.00469493	0.0529264	2.32837	0.0110865	STRAP//SIRT1//LEMD3//FAM89B//BAMBI//PMEPA1//SMURF1//PRDM16//TGFBR2//LDLRAD4
GO:0060420	regulation of heart growth	Biological process	10	75	902	17653	2.60946	0.00469493	0.0529264	2.32837	0.0110865	GJA1//JARID2//KCNK2//PTEN//TGFBR2//NOG//ZFPM2//WT1//EDN1//IGF1
GO:0099537	trans-synaptic signaling	Biological process	50	670	902	17653	1.46052	0.00469553	0.0529264	2.32832	0.0554324	GJC1//CHRNB4//DTNA//GABRA5//GLRB//GRIK2//GRM3//LRP6//NOVA1//MAPK1//PCDHB10//SCN1B//SLC6A1//SNAP25//SYT1//GLRA3//BSN//HOMER1//WNT7A//PPFIA1//PTEN//CHRM2//RIC3//ETV5//EDN1//FMR1//RIMS4//CPEB3//YWHAG//SYNGAP1//RAPGEF2//DBN1//ARC//KCNJ10//NPTN//RAB3GAP1//SYT6//NTF3//PXK//LRP8//ADNP//ADCYAP1//SYBU//NSG1//ZMYND8//FXR1//PAIP2//KCNB1//PFN2//RAP1A
GO:0032355	response to estradiol	Biological process	14	125	902	17653	2.19195	0.00470793	0.0529779	2.32717	0.0155211	ESR1//H2AFZ//MYOG//POU4F1//DNMT3B//DUSP1//ETS1//FOXA1//OGG1//PTEN//RBBP8//CCND1//SLC6A1//WNT7A
GO:0044770	cell cycle phase transition	Biological process	46	606	902	17653	1.48558	0.00480801	0.0540142	2.31804	0.0509978	CACUL1//PHF8//RB1//RBBP8//CCND1//CUL5//ACVR1//NPAT//ARPP19//NEDD1//CCNY//PPP1R12A//PRKAR2B//SKP1//YWHAG//CEP41//GADD45A//EP300//CNOT6L//CNOT7//MDM4//CNOT6//SOX4//E2F8//CASP2//TTK//TAOK1//CDC14A//EPS8//VPS4B//PSMA2//PSMD12//HECW2//NEUROG1//TP63//PTEN//ID2//DUSP1//ANAPC15//CCND2//TMOD3//ATF5//FBXW7//FAM83D//ZNF655//SLBP
GO:0099536	synaptic signaling	Biological process	50	671	902	17653	1.45834	0.00483144	0.0541874	2.31592	0.0554324	GJC1//CHRNB4//DTNA//GABRA5//GLRB//GRIK2//GRM3//LRP6//NOVA1//MAPK1//PCDHB10//SCN1B//SLC6A1//SNAP25//SYT1//GLRA3//BSN//HOMER1//WNT7A//PPFIA1//PTEN//CHRM2//RIC3//ETV5//EDN1//FMR1//RIMS4//CPEB3//YWHAG//SYNGAP1//RAPGEF2//DBN1//ARC//KCNJ10//NPTN//RAB3GAP1//SYT6//NTF3//PXK//LRP8//ADNP//ADCYAP1//SYBU//NSG1//ZMYND8//FXR1//PAIP2//KCNB1//PFN2//RAP1A
GO:0030856	regulation of epithelial cell differentiation	Biological process	16	152	902	17653	2.0601	0.00484783	0.0541915	2.31445	0.0177384	DLL1//IFNG//CCND1//ZEB1//BTG1//MYCN//SERPINB13//ERRFI1//CBFB//SRSF6//TP63//FRZB//FOXJ2//CEBPB//TNF//CLOCK
GO:0090288	negative regulation of cellular response to growth factor stimulus	Biological process	16	152	902	17653	2.0601	0.00484783	0.0541915	2.31445	0.0177384	STRAP//SIRT1//LEMD3//FAM89B//BAMBI//PMEPA1//SMURF1//PRDM16//TGFBR2//LDLRAD4//TOB1//CTDSPL2//NOG//SULF1//SHISA2//SLIT2
GO:0003279	cardiac septum development	Biological process	12	100	902	17653	2.34851	0.00493727	0.0551003	2.30651	0.0133038	ZFPM2//ISL1//BMPR2//TGFBR2//ID2//NOG//DCTN5//SOX4//ACVR1//DHRS3//EGLN1//SNX17
GO:0007093	mitotic cell cycle checkpoint	Biological process	17	166	902	17653	2.00425	0.00496754	0.0552557	2.30386	0.018847	GADD45A//EP300//CNOT6L//CNOT7//MDM4//CNOT6//SOX4//E2F8//CASP2//TTK//TAOK1//CCND1//TP63//DUSP1//ANAPC15//RB1//NABP1
GO:0062013	positive regulation of small molecule metabolic process	Biological process	17	166	902	17653	2.00425	0.00496754	0.0552557	2.30386	0.018847	PMAIP1//ARPP19//CALM2//CXCL9//ADRB1//PTHLH//ADNP//PRKAA1//MID1IP1//ELOVL5//C1QTNF2//IGF1//PPARGC1B//PPARG//IFNG//TNF//MYOG
GO:0042698	ovulation cycle	Biological process	9	64	902	17653	2.75217	0.00502061	0.0557543	2.29924	0.00997783	SIRT1//ESR1//EREG//CASP2//ETS1//ADNP//ROBO2//SLIT2//NHLH2
GO:0021537	telencephalon development	Biological process	22	237	902	17653	1.81671	0.00509235	0.0563659	2.29308	0.0243902	LRP8//EMX2//NEUROD1//PTEN//PAX5//HPRT1//FOXP2//GLI3//TSC1//ID2//POU3F2//ARX//SLIT2//NRG1//ATF5//ROBO2//NFIB//PLXNA4//TACC2//FLNA//LRP6//LPAR1
GO:0050730	regulation of peptidyl-tyrosine phosphorylation	Biological process	22	237	902	17653	1.81671	0.00509235	0.0563659	2.29308	0.0243902	EREG//FBXW7//ERRFI1//GPRC5A//SOCS5//SOCS1//CNOT7//IFNG//IGF1//IL2//ISL1//SOCS3//PPP2CA//EFNA1//ADNP//RICTOR//NRG1//NTF3//YES1//LRP8//CD3E//RAP2C
GO:0021536	diencephalon development	Biological process	10	76	902	17653	2.57513	0.00516516	0.0570784	2.28692	0.0110865	ARX//LRP6//ETS1//RAB3GAP1//POU3F2//ADCYAP1//ISL1//NOG//NR4A2//POU4F1
GO:0019932	second-messenger-mediated signaling	Biological process	29	342	902	17653	1.65953	0.00533622	0.0585478	2.27277	0.0321508	ADCY3//ADCYAP1//CRHR1//GNAQ//PTHLH//NMUR1//RCAN3//EDN1//EDN2//EDNRB//SAMD14//NEUROD1//RASD1//CALM2//RAPGEF4//RAPGEF2//PPP3R1//KDR//PEX5L//ADRB1//CXCL9//LPAR1//CD3E//PRKAA1//SPPL3//NRG1//IGF1//NR5A2//PPP2CA
GO:0030036	actin cytoskeleton organization	Biological process	48	642	902	17653	1.46325	0.00534752	0.0585478	2.27185	0.0532151	EPS8//RHOB//RND3//MARCKS//CFL2//WDR1//PALM2//PPARGC1B//DBN1//SAMD14//CD2AP//TMOD3//NCK1//TMOD1//ARHGAP12//WASF3//ARHGAP6//PFN2//RASA1//SLIT2//RICTOR//CCL21//TNF//FRMD6//CNN3//LIMCH1//MYLIP//S1PR1//FLNA//ATP2C1//TAOK1//TSC1//IQGAP2//ARFIP1//ZYX//LPAR1//PPM1F//TMEFF2//MET//PPFIA1//MEF2A//EDN1//NTF3//DNAJB6//PALLD//IQSEC2//FLII//PAK6
GO:0046822	regulation of nucleocytoplasmic transport	Biological process	12	101	902	17653	2.32526	0.00534979	0.0585478	2.27166	0.0133038	NUP54//SIRT1//OGG1//IFNG//IGF1//MAPK1//MAVS//GLI3//MDFIC//SOX4//CTDSPL2//PPP1R12A
GO:0060419	heart growth	Biological process	12	101	902	17653	2.32526	0.00534979	0.0585478	2.27166	0.0133038	S1PR1//ARID2//GJA1//JARID2//KCNK2//PTEN//TGFBR2//NOG//ZFPM2//WT1//EDN1//IGF1
GO:0001516	prostaglandin biosynthetic process	Biological process	5	23	902	17653	4.25456	0.00536738	0.0585478	2.27024	0.00554324	PTGES3//SIRT1//EDN1//EDN2//MGST1
GO:0021952	central nervous system projection neuron axonogenesis	Biological process	5	23	902	17653	4.25456	0.00536738	0.0585478	2.27024	0.00554324	NFIB//PLXNA4//SCN1B//SLIT2//NR4A2
GO:0046457	prostanoid biosynthetic process	Biological process	5	23	902	17653	4.25456	0.00536738	0.0585478	2.27024	0.00554324	PTGES3//EDN1//EDN2//MGST1//SIRT1
GO:2000679	positive regulation of transcription regulatory region DNA binding	Biological process	5	23	902	17653	4.25456	0.00536738	0.0585478	2.27024	0.00554324	IFNG//IGF1//NEUROD1//POU4F1//RB1
GO:0061035	regulation of cartilage development	Biological process	9	65	902	17653	2.70982	0.00556995	0.0602758	2.25415	0.00997783	MAF//PTHLH//GDF5//GLI3//SOX5//TAPT1//BMPR2//FRZB//NOG
GO:0072413	signal transduction involved in mitotic cell cycle checkpoint	Biological process	9	65	902	17653	2.70982	0.00556995	0.0602758	2.25415	0.00997783	GADD45A//EP300//CNOT6L//CNOT7//MDM4//CNOT6//SOX4//E2F8//CASP2
GO:1902402	signal transduction involved in mitotic DNA damage checkpoint	Biological process	9	65	902	17653	2.70982	0.00556995	0.0602758	2.25415	0.00997783	GADD45A//EP300//CNOT6L//CNOT7//MDM4//CNOT6//SOX4//E2F8//CASP2
GO:1902403	signal transduction involved in mitotic DNA integrity checkpoint	Biological process	9	65	902	17653	2.70982	0.00556995	0.0602758	2.25415	0.00997783	GADD45A//EP300//CNOT6L//CNOT7//MDM4//CNOT6//SOX4//E2F8//CASP2
GO:0051726	regulation of cell cycle	Biological process	81	1197	902	17653	1.32435	0.00557036	0.0602758	2.25412	0.0898004	USP28//CLOCK//GADD45A//GTF2H1//PTEN//CCNT2//DIRAS3//EP300//CNOT6L//CNOT7//MDM4//CNOT6//SOX4//E2F8//CASP2//HBP1//IFNG//IRF1//PRKAA1//RRAGD//RB1//TSC1//CUL5//NABP1//TTK//TAOK1//CDC14A//CDK19//SIRT1//PAK6//SLK//NEDD1//PRKAR2B//YWHAG//CEP41//CHMP3//VPS4B//CCND1//PSMA2//PSMD12//SKP1//HECW2//NEUROG1//TP63//RBBP8//KIF13A//CALM2//FBXW7//TNFAIP3//CCNY//CCNL1//CCND2//ADCYAP1//RNF167//RHOB//RUNX3//LRP6//FOS…
GO:0032147	activation of protein kinase activity	Biological process	28	328	902	17653	1.67069	0.00559343	0.0604287	2.25232	0.0310421	GADD45A//TNF//CRKL//TAOK1//RAF1//RAP1A//C1QTNF2//LPAR1//NRG1//IGF1//NTF3//PIK3CB//PRKAA1//MAPK1//C5AR1//UBE2V1//COPS8//MDFIC//SOCS1//RICTOR//ADCY3//PRKACB//PRKAR2B//ADNP//PIK3CA//PAK6//TGFBR2//SLK
GO:0030163	protein catabolic process	Biological process	62	875	902	17653	1.38674	0.00561394	0.0605536	2.25073	0.0687361	ABHD17C//CTSF//CACUL1//KLHL3//FBXO8//RNF11//MYLIP//USP27X//SMURF1//USP28//UBE2I//BAG6//CUL5//USP38//UBE2W//PMAIP1//PSMA2//FBXO44//DNAJB9//JKAMP//ANAPC15//PSMD12//FBXW7//SKP1//BAG5//ANKIB1//LONRF3//LONRF1//SOCS5//LDLR//FAM83D//FLNA//NRG1//MDM4//UBXN2B//RNF38//RNF145//ZNRF2//SIRT1//CD2AP//ARMC8//KLHL20//SPOPL//PCBP2//PPP2CB//HECW2//KLHL42//TBL1XR1//PLAA//CLOCK//VPS37A//VPS4B//RAB12//GJA1//TNF//TNFA…
GO:0007179	transforming growth factor beta receptor signaling pathway	Biological process	18	182	902	17653	1.93559	0.00563484	0.0605858	2.24912	0.0199557	ZEB1//NREP//NPNT//STRAP//SIRT1//LEMD3//FAM89B//BAMBI//PMEPA1//SMURF1//PRDM16//TGFBR2//LDLRAD4//JUN//KLF10//ZYX//GDF5//ACVR1
GO:0048839	inner ear development	Biological process	18	182	902	17653	1.93559	0.00563484	0.0605858	2.24912	0.0199557	LRIG1//NEUROG1//INSIG2//TFAP2A//FZD3//FZD6//MYCN//DLL1//ZEB1//GABRA5//GLI3//KCNK2//FRZB//MAF//NEUROD1//ROR1//CYTL1//CCM2
GO:1903845	negative regulation of cellular response to transforming growth factor beta stimulus	Biological process	10	77	902	17653	2.54168	0.00567148	0.0608829	2.2463	0.0110865	STRAP//SIRT1//LEMD3//FAM89B//BAMBI//PMEPA1//SMURF1//PRDM16//TGFBR2//LDLRAD4
GO:0046326	positive regulation of glucose import	Biological process	7	43	902	17653	3.18597	0.0057175	0.0611827	2.24279	0.00776053	C2CD5//ARPP19//C1QTNF2//CREBL2//IGF1//RAP1A//ADIPOR2
GO:0098693	regulation of synaptic vesicle cycle	Biological process	7	43	902	17653	3.18597	0.0057175	0.0611827	2.24279	0.00776053	RAB3GAP1//PLAA//RIMS4//PFN2//FMR1//RAP1A//PTEN
GO:0009987	cellular process	Biological process	846	16158	902	17653	1.0247	0.00572755	0.0611934	2.24203	0.937916	MEF2A//SIRT1//UBXN2B//TRAPPC8//GABARAPL1//ATG16L1//WDR45B//ULK2//IGF1//NFIA//NFIB//NFIC//RBBP8//RBMS1//PHF13//ESCO2//UBE2I//DDX3Y//VBP1//USP28//CLOCK//GADD45A//GTF2H1//PTEN//CCNT2//DIRAS3//CACUL1//PHF8//RB1//CCND1//CUL5//ACVR1//NPAT//ARPP19//NEDD1//CCNY//PPP1R12A//PRKAR2B//SKP1//YWHAG//CEP41//SEPT9//MTRR//TSHZ1//ZBTB18//CEBPB//TCERG1//STRAP//KLF12//GSC//ARX//DNMT3B//EDN1//EDNRB//EFNA1//CC2D1B//EN…
GO:0048878	chemical homeostasis	Biological process	76	1114	902	17653	1.33518	0.00589088	0.0628392	2.22982	0.0842572	SIRT1//EDN1//EDNRB//ADCY3//PRKACB//PRKAR2B//ATP2C1//GRIK2//ANXA7//PIK3CB//SLC24A3//STIM2//CCL8//SLC31A2//ABCB7//EGLN1//SKP1//SLC26A4//CLIC4//ADCYAP1//SPPL3//LPAR1//EDN2//ESR1//GJA1//NPTN//IL2//LRP6//C5AR1//RIC3//TMBIM6//TRPC3//CALM2//SLC41A1//KCNJ2//MAPK1//GPCPD1//ADNP//RAF1//ANO1//SYBU//FOXA1//IGF1//KCNB1//NEUROD1//PPARG//PRKAA1//SOX4//ADIPOR2//NR5A2//MYLIP//LDLR//KLHL3//HOMER1//CCL21//CXCL9//SL…
GO:0031111	negative regulation of microtubule polymerization or depolymerization	Biological process	6	33	902	17653	3.55836	0.00592657	0.0631203	2.2272	0.00665188	STMN2//CAMSAP1//CAMSAP2//MID1//MID1IP1//NAV3
GO:0019941	modification-dependent protein catabolic process	Biological process	45	597	902	17653	1.4752	0.0059496	0.0632659	2.22551	0.0498891	CACUL1//KLHL3//FBXO8//RNF11//MYLIP//USP27X//SMURF1//USP28//UBE2I//BAG6//CUL5//USP38//DNAJB9//JKAMP//ANAPC15//PSMA2//PSMD12//FBXW7//SKP1//BAG5//ANKIB1//LONRF3//LONRF1//SOCS5//UBXN2B//RNF38//RNF145//ZNRF2//SIRT1//CD2AP//ARMC8//KLHL20//SPOPL//PCBP2//PPP2CB//UBE2W//HECW2//KLHL42//TBL1XR1//PLAA//CLOCK//VPS37A//VPS4B//TNFAIP3//PTEN
GO:0042391	regulation of membrane potential	Biological process	35	438	902	17653	1.56389	0.00603988	0.0640784	2.21897	0.0388027	CHRNB4//GNAQ//KCNB1//PMAIP1//KCNJ2//SCN1B//GRIK2//KCNK2//KCNK10//GLRX//EDN1//JUN//KDR//KCNJ10//ADCYAP1//GABRA5//RAB3GAP1//GLRB//GLRA3//KCNE1//GJA1//WDR1//GJC1//PTEN//ZMYND8//FMR1//KCNJ3//FLNA//WNT7A//SLC26A7//CNGA3//RIMS4//KCNH4//SLC26A4//PXK
GO:0051603	proteolysis involved in cellular protein catabolic process	Biological process	50	679	902	17653	1.44116	0.00604495	0.0640784	2.21861	0.0554324	CACUL1//KLHL3//FBXO8//RNF11//MYLIP//USP27X//SMURF1//USP28//UBE2I//BAG6//CUL5//USP38//UBE2W//PMAIP1//PSMA2//FBXO44//DNAJB9//JKAMP//ANAPC15//PSMD12//FBXW7//SKP1//BAG5//ANKIB1//LONRF3//LONRF1//SOCS5//UBXN2B//RNF38//RNF145//ZNRF2//SIRT1//CD2AP//ARMC8//KLHL20//SPOPL//PCBP2//PPP2CB//HECW2//KLHL42//TBL1XR1//PLAA//CLOCK//VPS37A//VPS4B//TNFAIP3//FMR1//EFNA1//PTEN//CTSF
GO:0030534	adult behavior	Biological process	15	142	902	17653	2.06735	0.00606355	0.064175	2.21727	0.0166297	GLRB//KCNJ10//PPP1R1B//HOMER1//EN1//EPS8//ID2//NR4A2//TMOD1//TSC1//CCND2//CHRNB4//PAX5//PTEN//NRXN3
GO:0008152	metabolic process	Biological process	635	11746	902	17653	1.05802	0.00609303	0.0643862	2.21517	0.703991	SIRT1//UBXN2B//TRAPPC8//GABARAPL1//ATG16L1//WDR45B//ULK2//IGF1//NFIA//NFIB//NFIC//RBBP8//RBMS1//GADD45A//GTF2H1//PTEN//CCNT2//DIRAS3//NPAT//MTRR//TSHZ1//ZBTB18//CEBPB//TCERG1//STRAP//KLF12//GSC//ARX//DNMT3B//EDN1//EDNRB//EFNA1//CC2D1B//EN1//EP300//ESR1//JAZF1//CPEB3//FOXF1//MYT1L//SIN3B//ZFPM2//DNAJB5//GLI3//CNOT7//HIC1//FOXA1//HSBP1//ID2//IFNG//IRF2//AR//ISL1//JARID2//JUN//MAF//MDM4//MEF2A//MYB/…
GO:0010827	regulation of glucose transmembrane transport	Biological process	10	78	902	17653	2.5091	0.00621572	0.0655803	2.20651	0.0110865	C2CD5//ARPP19//C1QTNF2//CREBL2//IGF1//RAP1A//ADIPOR2//APPL1//TNF//PRKAA1
GO:0051261	protein depolymerization	Biological process	12	103	902	17653	2.28011	0.00625686	0.0659114	2.20364	0.0133038	EPS8//CFL2//WDR1//STMN2//CAMSAP1//CAMSAP2//MID1//MID1IP1//NAV3//TMOD3//TMOD1//VPS4B
GO:0044257	cellular protein catabolic process	Biological process	53	730	902	17653	1.4209	0.00631888	0.0664613	2.19936	0.0587583	CTSF//CACUL1//KLHL3//FBXO8//RNF11//MYLIP//USP27X//SMURF1//USP28//UBE2I//BAG6//CUL5//USP38//UBE2W//PMAIP1//PSMA2//FBXO44//DNAJB9//JKAMP//ANAPC15//PSMD12//FBXW7//SKP1//BAG5//ANKIB1//LONRF3//LONRF1//SOCS5//UBXN2B//RNF38//RNF145//ZNRF2//SIRT1//CD2AP//ARMC8//KLHL20//SPOPL//PCBP2//PPP2CB//HECW2//KLHL42//TBL1XR1//PLAA//CLOCK//VPS37A//VPS4B//TNFAIP3//FMR1//EFNA1//MSN//LDLR//PTEN//RAB12
GO:0009894	regulation of catabolic process	Biological process	64	914	902	17653	1.37039	0.00639196	0.0671255	2.19437	0.0709534	NUP54//EP300//DRAM1//RRAGD//ULK2//MET//MTMR9//IFNG//PIK3CB//PRKAA1//ABHD5//LDLR//RAB12//SIRT1//SESN1//TBK1//KDR//TSC1//SNX5//PIK3CA//EGLN1//BAG6//BAG5//ANKIB1//LONRF3//LONRF1//SOCS5//MYLIP//FAM83D//FLNA//NRG1//MDM4//DCP2//FMR1//YTHDF2//PSMA2//PSMD12//FXR1//ANP32A//GJA1//SMURF1//HECW2//TNF//TNFAIP3//MYOG//IGF1//SH3D19//TOB1//CPEB3//TNRC6B//CNOT7//PRR5L//GTPBP1//CNOT6L//QKI//BOLL//NANOS1//FBXW7//FE…
GO:0016202	regulation of striated muscle tissue development	Biological process	15	143	902	17653	2.0529	0.00646412	0.0676247	2.18949	0.0166297	GJA1//DLL1//PRKAA1//MYOG//JARID2//KCNK2//PTEN//TGFBR2//NOG//ZFPM2//EDN1//IGF1//NLN//EFNB2//NRG1
GO:0031329	regulation of cellular catabolic process	Biological process	58	814	902	17653	1.39449	0.00648293	0.0676247	2.18823	0.0643016	NUP54//EP300//DRAM1//RRAGD//ULK2//MET//MTMR9//IFNG//PIK3CB//PRKAA1//ABHD5//LDLR//RAB12//SIRT1//SESN1//TBK1//KDR//TSC1//SNX5//PIK3CA//EGLN1//BAG6//BAG5//ANKIB1//LONRF3//LONRF1//SOCS5//MYLIP//DCP2//FMR1//YTHDF2//PSMA2//PSMD12//FXR1//ANP32A//MYOG//IGF1//SH3D19//TNF//TOB1//CPEB3//TNRC6B//CNOT7//PRR5L//GTPBP1//CNOT6L//QKI//SMURF1//BOLL//NANOS1//FBXW7//FEZ2//EFNA1//MSN//TNFAIP3//PTEN//TBC1D12//RAB3GAP1
GO:0032922	circadian regulation of gene expression	Biological process	8	55	902	17653	2.84668	0.00649728	0.0676247	2.18727	0.00886918	SIRT1//GFPT1//ID2//NPAS2//RORA//BHLHE41//BHLHE40//CLOCK
GO:0003171	atrioventricular valve development	Biological process	5	24	902	17653	4.07728	0.00649949	0.0676247	2.18712	0.00554324	TGFBR2//ACVR1//EFNA1//BMPR2//SOX4
GO:0060330	regulation of response to interferon-gamma	Biological process	5	24	902	17653	4.07728	0.00649949	0.0676247	2.18712	0.00554324	IFNG//SOCS1//SOCS3//TXK//PPARG
GO:0060334	regulation of interferon-gamma-mediated signaling pathway	Biological process	5	24	902	17653	4.07728	0.00649949	0.0676247	2.18712	0.00554324	TXK//PPARG//IFNG//SOCS1//SOCS3
GO:0060341	regulation of cellular localization	Biological process	58	815	902	17653	1.39278	0.00664596	0.0689372	2.17744	0.0643016	NUP54//TMBIM6//TRPC3//CALM2//SIRT1//OGG1//IFNG//IGF1//MAPK1//MAVS//ANO1//SYBU//GLI3//MDFIC//FOXF1//PPP1R12A//SOX4//CTDSPL2//CHRNB4//FMR1//CXCL9//RAB3GAP1//RB1//KCNB1//MIEF1//C2CD5//KCNE1//PRR5L//CD2AP//DYNLL2//PMAIP1//PPP3R1//YWHAG//TP63//NPTN//ABHD17C//ZMYND8//MSN//APPL1//AR//PPFIA1//PLAA//STX6//NMUR1//NRG1//FBXW7//PRKAA1//SNIP1//CCT6A//KCNAB2//TNF//RIMS4//PFN2//RAP1A//CHMP3//RAB21//PTEN//ARHGAP1
GO:0048534	hematopoietic or lymphoid organ development	Biological process	62	882	902	17653	1.37574	0.00664602	0.0689372	2.17744	0.0687361	ID2//ESCO2//KCNAB2//DLL1//DOCK10//SOX4//RUNX3//CBFB//CR2//EP300//IFNA1//DNAJB9//IL2//PKNOX1//TXK//WDR1//JUN//PPARG//SIRT1//FOXP1//OSTM1//TNF//IFNG//GLI3//ZEB1//KDR//TGFBR2//FLI1//RB1//IRF1//TSC1//CD3E//CD8A//HMGB3//SOCS1//MYB//SOCS5//KLF13//ETS1//TNRC6B//AGO1//NFE2//CEBPB//TFE3//RASSF2//GPR55//PPARGC1B//TMEM64//POU4F1//KLF10//JARID2//CRKL//HOXA3//MAPK1//RAF1//TMOD3//MFAP5//RORA//YTHDF2//PSMA2//PS…
GO:0030099	myeloid cell differentiation	Biological process	32	394	902	17653	1.58952	0.00668004	0.0691839	2.17522	0.0354767	PKNOX1//EP300//WDR1//JUN//PPARG//SIRT1//FOXP1//OSTM1//TNF//FLI1//TGFBR2//ID2//RB1//CBFB//DLL1//HMGB3//KLF13//ETS1//TNRC6B//AGO1//NFE2//CEBPB//TFE3//RASSF2//GPR55//PPARGC1B//TMEM64//IFNG//POU4F1//KLF10//TMOD3//FBXW7
GO:0044265	cellular macromolecule catabolic process	Biological process	75	1103	902	17653	1.33075	0.00671143	0.0694028	2.17318	0.0831486	PNRC1//DCP2//PPP2CA//CNOT6L//PAN3//CNOT7//CNOT6//PATL1//AGO1//CTSF//CACUL1//KLHL3//FBXO8//RNF11//MYLIP//USP27X//SMURF1//USP28//UBE2I//BAG6//CUL5//USP38//UBE2W//PMAIP1//PSMA2//FBXO44//DNAJB9//JKAMP//ANAPC15//PSMD12//FBXW7//SKP1//BAG5//ANKIB1//LONRF3//LONRF1//SOCS5//UBXN2B//RNF38//RNF145//ZNRF2//SIRT1//CD2AP//ARMC8//KLHL20//SPOPL//PCBP2//PPP2CB//HECW2//KLHL42//TBL1XR1//PLAA//CLOCK//VPS37A//VPS4B//F…
GO:0042471	ear morphogenesis	Biological process	13	117	902	17653	2.17455	0.00676072	0.0698057	2.17001	0.0144124	LRIG1//NEUROG1//INSIG2//TFAP2A//FZD3//FZD6//MAPK1//TSHZ1//GSC//EDN1//NOG//ZEB1//FRZB
GO:0003281	ventricular septum development	Biological process	9	67	902	17653	2.62893	0.00680687	0.0701751	2.16705	0.00997783	ID2//TGFBR2//NOG//ZFPM2//EGLN1//BMPR2//SOX4//ACVR1//DCTN5
GO:0046621	negative regulation of organ growth	Biological process	6	34	902	17653	3.4537	0.00689192	0.0709437	2.16166	0.00665188	GJA1//JARID2//KCNK2//PTEN//TGFBR2//NOG
GO:0032386	regulation of intracellular transport	Biological process	32	395	902	17653	1.58549	0.00692575	0.0711836	2.15953	0.0354767	NUP54//SIRT1//OGG1//IFNG//IGF1//MAPK1//MAVS//GLI3//MDFIC//FOXF1//PPP1R12A//SOX4//CTDSPL2//KCNB1//MIEF1//C2CD5//KCNE1//PRR5L//RAB3GAP1//NMUR1//NRG1//FBXW7//PRKAA1//SNIP1//RIMS4//PFN2//FMR1//RAP1A//CHMP3//RAB21//MSN//ARHGAP1
GO:0051493	regulation of cytoskeleton organization	Biological process	39	506	902	17653	1.50843	0.00704172	0.0722657	2.15232	0.0432373	EPS8//STMN2//CAMSAP1//CAMSAP2//MID1//MID1IP1//NAV3//CHMP3//VPS4B//PFN2//RASA1//WDR1//CFL2//SLIT2//RICTOR//NCK1//CCL21//MET//CLIP1//RHOB//RND3//TAOK1//TSC1//IQGAP2//ARFIP1//ATF5//LPAR1//PPM1F//S1PR1//TMEFF2//ARHGAP6//PPFIA1//TMOD3//TMOD1//EDN1//CD2AP//NTF3//CLIC4//MAPK1
GO:0050796	regulation of insulin secretion	Biological process	17	172	902	17653	1.93434	0.00705717	0.0723146	2.15137	0.018847	GJA1//SERP1//ISL1//SOX4//ANO1//SYBU//INHBB//KCNB1//RAPGEF4//SLC25A6//IFNG//MARCKS//NEUROD1//RAP1A//SNAP25//TNF//CLOCK
GO:0001667	ameboidal-type cell migration	Biological process	34	427	902	17653	1.55834	0.00710404	0.0726341	2.14849	0.037694	EDNRB//ISL1//SEMA4C//ACVR1//EFNB2//KDR//SLIT2//EDN1//ETS1//FOXP1//RHOB//BMPR2//WNT7A//NANOS1//STRAP//PFN2//PTPRG//IFNG//JUN//TGFBR2//PPM1F//TMEM201//TNS1//ARID5B//PRR5L//C5ORF30//EFNA1//SIRT1//PPARG//PIK3CA//PTEN//SPRED1//MEOX2//MET
GO:0046683	response to organophosphorus	Biological process	14	131	902	17653	2.09155	0.00710983	0.0726341	2.14814	0.0155211	PTEN//TRPC3//CNGA3//PPARGC1B//DUSP1//JUN//SDC1//FOSL1//KCNE1//RAP1A//RAP1B//WT1//RAPGEF2//LPAR1
GO:0045926	negative regulation of growth	Biological process	22	244	902	17653	1.76459	0.00712519	0.0726812	2.1472	0.0243902	SIRT1//FRZB//GJA1//PPARG//PPP2CA//BMPR2//SMARCA2//BTG1//WT1//ADIPOR2//SLIT2//EI24//TNF//ADRB1//PTEN//ULK2//SEMA4C//WNT3//JARID2//KCNK2//TGFBR2//NOG
GO:1903311	regulation of mRNA metabolic process	Biological process	25	289	902	17653	1.69299	0.00725286	0.0738721	2.13949	0.0277162	MBNL2//RBFOX3//FMR1//MBNL1//RBM25//SRSF2//SRSF6//DCP2//YTHDF2//PSMA2//PSMD12//FXR1//ANP32A//TIA1//TOB1//CPEB3//TNRC6B//CNOT7//PRR5L//GTPBP1//CNOT6L//QKI//BOLL//NANOS1//TMBIM6
GO:0043244	regulation of protein complex disassembly	Biological process	12	105	902	17653	2.23668	0.00728139	0.07394	2.13779	0.0133038	EPS8//STMN2//CAMSAP1//CAMSAP2//MID1//MID1IP1//NAV3//WDR1//CFL2//TNF//TMOD3//TMOD1
GO:0046620	regulation of organ growth	Biological process	12	105	902	17653	2.23668	0.00728139	0.07394	2.13779	0.0133038	PTEN//ARX//SERP1//GJA1//JARID2//KCNK2//TGFBR2//NOG//ZFPM2//WT1//EDN1//IGF1
GO:1901861	regulation of muscle tissue development	Biological process	15	145	902	17653	2.02458	0.00732895	0.0743114	2.13496	0.0166297	GJA1//DLL1//PRKAA1//MYOG//JARID2//KCNK2//PTEN//TGFBR2//NOG//ZFPM2//EDN1//IGF1//NLN//EFNB2//NRG1
GO:0000381	regulation of alternative mRNA splicing, via spliceosome	Biological process	7	45	902	17653	3.04437	0.00737295	0.0744228	2.13236	0.00776053	MBNL2//RBFOX3//FMR1//MBNL1//RBM25//SRSF2//SRSF6
GO:0032011	ARF protein signal transduction	Biological process	7	45	902	17653	3.04437	0.00737295	0.0744228	2.13236	0.00776053	ARAP2//IQSEC2//APPL1//FBXO8//AGFG1//PSD//GIT2
GO:0032012	regulation of ARF protein signal transduction	Biological process	7	45	902	17653	3.04437	0.00737295	0.0744228	2.13236	0.00776053	ARAP2//IQSEC2//APPL1//FBXO8//AGFG1//PSD//GIT2
GO:0060538	skeletal muscle organ development	Biological process	17	173	902	17653	1.92316	0.00746594	0.0752491	2.12692	0.018847	ZBTB18//CFL2//EP300//MEOX2//MYOG//GPCPD1//CCNT2//FOXP2//PAX5//RB1//HIVEP3//DLL1//PRKAA1//HOMER1//WT1//NLN//CNTFR
GO:0035970	peptidyl-threonine dephosphorylation	Biological process	4	16	902	17653	4.89274	0.00752428	0.0752762	2.12354	0.00443459	DUSP1//PPP2CA//PPP2CB//PPM1F
GO:0060413	atrial septum morphogenesis	Biological process	4	16	902	17653	4.89274	0.00752428	0.0752762	2.12354	0.00443459	SOX4//ACVR1//ISL1//BMPR2
GO:0060841	venous blood vessel development	Biological process	4	16	902	17653	4.89274	0.00752428	0.0752762	2.12354	0.00443459	EFNB2//CCM2//FOXF1//BMPR2
GO:0071786	endoplasmic reticulum tubular network organization	Biological process	4	16	902	17653	4.89274	0.00752428	0.0752762	2.12354	0.00443459	RTN3//ARL6IP1//RAB3GAP1//RAB18
GO:0072148	epithelial cell fate commitment	Biological process	4	16	902	17653	4.89274	0.00752428	0.0752762	2.12354	0.00443459	NEUROD1//DLL1//ACVR1//ARX
GO:0006996	organelle organization	Biological process	229	3888	902	17653	1.15271	0.00757538	0.0756755	2.1206	0.25388	MEF2A//UBXN2B//TRAPPC8//GABARAPL1//ATG16L1//WDR45B//ULK2//SEPT9//SIRT1//SUV39H1//TACC2//CAMSAP1//DYNC1LI2//CAMSAP2//MID1//ATXN7//SS18//MIEF1//COPS8//GTF2H1//PTGES3//CLIP1//AGFG1//JUN//PMAIP1//BCL2A1//NAP1L3//HIST2H2BE//EPS8//RHOB//RND3//MARCKS//CFL2//WDR1//DNAJB6//PALLD//IQSEC2//FLII//PFN2//PAK6//WASF3//SH3D19//DPYSL2//ARC//KLHL20//MSN//BRWD1//CCL2//CCDC6//STX6//SYT6//SNAP25//VAMP1//SYT1//VAMP3//…
GO:0033135	regulation of peptidyl-serine phosphorylation	Biological process	14	132	902	17653	2.07571	0.00759121	0.0757217	2.11969	0.0155211	NCK1//PPM1F//RASSF2//CREBL2//TBK1//NTF3//PFN2//PIK3CA//RAF1//TNF//IFNA1//IFNG//RICTOR//PRKAA1
GO:0043632	modification-dependent macromolecule catabolic process	Biological process	45	606	902	17653	1.45329	0.00771843	0.0768774	2.11247	0.0498891	CACUL1//KLHL3//FBXO8//RNF11//MYLIP//USP27X//SMURF1//USP28//UBE2I//BAG6//CUL5//USP38//DNAJB9//JKAMP//ANAPC15//PSMA2//PSMD12//FBXW7//SKP1//BAG5//ANKIB1//LONRF3//LONRF1//SOCS5//UBXN2B//RNF38//RNF145//ZNRF2//SIRT1//CD2AP//ARMC8//KLHL20//SPOPL//PCBP2//PPP2CB//UBE2W//HECW2//KLHL42//TBL1XR1//PLAA//CLOCK//VPS37A//VPS4B//TNFAIP3//PTEN
GO:0009299	mRNA transcription	Biological process	5	25	902	17653	3.91419	0.00778889	0.077012	2.10852	0.00554324	FLNA//MYOG//C5AR1//HIPK3//EREG
GO:0032232	negative regulation of actin filament bundle assembly	Biological process	5	25	902	17653	3.91419	0.00778889	0.077012	2.10852	0.00554324	S1PR1//TMEFF2//ARHGAP6//MET//PPFIA1
GO:0050927	positive regulation of positive chemotaxis	Biological process	5	25	902	17653	3.91419	0.00778889	0.077012	2.10852	0.00554324	NTF3//VEGFB//S1PR1//F3//KDR
GO:0060384	innervation	Biological process	5	25	902	17653	3.91419	0.00778889	0.077012	2.10852	0.00554324	SULF1//GABRA5//LRIG1//ISL1//POU4F1
GO:2000300	regulation of synaptic vesicle exocytosis	Biological process	5	25	902	17653	3.91419	0.00778889	0.077012	2.10852	0.00554324	RAB3GAP1//FMR1//RAP1A//RIMS4//PFN2
GO:0090276	regulation of peptide hormone secretion	Biological process	19	203	902	17653	1.83176	0.00810961	0.0800662	2.091	0.0210643	RAPGEF4//SLC25A6//IFNG//KCNB1//MARCKS//NEUROD1//RAP1A//SNAP25//TNF//CLOCK//GJA1//SERP1//ISL1//SOX4//ANO1//SYBU//INHBB//RAB8B//ADCYAP1
GO:1903827	regulation of cellular protein localization	Biological process	39	511	902	17653	1.49367	0.00822701	0.0811068	2.08476	0.0432373	NUP54//SIRT1//OGG1//IFNG//IGF1//MAPK1//MAVS//GLI3//MDFIC//SOX4//CTDSPL2//RB1//KCNB1//MIEF1//C2CD5//KCNE1//PRR5L//CD2AP//DYNLL2//PMAIP1//PPP3R1//YWHAG//TP63//ABHD17C//ZMYND8//MSN//APPL1//AR//PPFIA1//NPTN//NMUR1//NRG1//FBXW7//PRKAA1//SNIP1//CCT6A//KCNAB2//TNF//STX6
GO:0055021	regulation of cardiac muscle tissue growth	Biological process	9	69	902	17653	2.55273	0.00824402	0.0811562	2.08386	0.00997783	GJA1//JARID2//KCNK2//PTEN//TGFBR2//NOG//ZFPM2//EDN1//IGF1
GO:0043408	regulation of MAPK cascade	Biological process	54	757	902	17653	1.39608	0.00825796	0.0811753	2.08313	0.059867	GADD45A//TNF//CRKL//TAOK1//RAF1//RAP1A//C1QTNF2//LPAR1//NRG1//IGF1//NTF3//PIK3CB//PRKAA1//MAPK1//C5AR1//UBE2V1//SPRED1//DUSP1//PPP2CA//MDFIC//MID1//SEMA4C//EDN1//PDE5A//EFNA1//IGFBP3//AR//KDR//MET//ROR1//HIPK3//GRIK2//ZMYND11//CCL21//WNT7A//RASSF2//FAM83D//RANBP9//ERRFI1//PTEN//ADCYAP1//NPNT//NPTN//JUN//FBXW7//CCL2//CCL8//GPR55//RAPGEF2//INHBB//PAK6//BMP3//GDF5//SYNGAP1
GO:0060560	developmental growth involved in morphogenesis	Biological process	20	218	902	17653	1.7955	0.00831943	0.0814628	2.07991	0.0221729	S1PR1//TGFBR2//DPYSL2//RAB21//ADNP//NRG1//TNFRSF12A//ULK2//SLC9A6//WNT3//PLXNA4//BMPR2//SEMA4C//SLIT2//RDH10//ESR1//LRP6//SMURF1//SYT1//PLAA
GO:0048806	genitalia development	Biological process	7	46	902	17653	2.97819	0.00832224	0.0814628	2.07976	0.00776053	WT1//NEUROG1//LRP6//TP63//AR//ESR1//FOXF2
GO:0045727	positive regulation of translation	Biological process	13	120	902	17653	2.12019	0.00832335	0.0814628	2.0797	0.0144124	NCK1//BOLL//TNF//PPARG//YTHDF2//ESR1//CPEB3//FMR1//SERP1//PRR16//MAPK1//SOX4//FXR1
GO:0021549	cerebellum development	Biological process	11	94	902	17653	2.29022	0.00837861	0.0816492	2.07683	0.0121951	LRP6//DLL1//RORA//WNT7A//NANOS1//LPAR1//EN1//NEUROD1//SEMA4C//CD3E//FOXP2
GO:0021782	glial cell development	Biological process	11	94	902	17653	2.29022	0.00837861	0.0816492	2.07683	0.0121951	DLL1//ROR1//POU3F2//WASF3//LPAR1//ID2//KCNJ10//PPP3R1//PTEN//LDLR//SOX4
GO:0055017	cardiac muscle tissue growth	Biological process	11	94	902	17653	2.29022	0.00837861	0.0816492	2.07683	0.0121951	S1PR1//ARID2//GJA1//JARID2//KCNK2//PTEN//TGFBR2//NOG//ZFPM2//EDN1//IGF1
GO:1901360	organic cyclic compound metabolic process	Biological process	361	6394	902	17653	1.10496	0.00841721	0.0819073	2.07483	0.400222	SIRT1//IGF1//NFIA//NFIB//NFIC//RBBP8//RBMS1//NPAT//TSHZ1//ZBTB18//CEBPB//TCERG1//STRAP//KLF12//GSC//ARX//DNMT3B//EDN1//EDNRB//EFNA1//CC2D1B//EN1//EP300//ESR1//JAZF1//CPEB3//FOXF1//MYT1L//SIN3B//ZFPM2//DNAJB5//GLI3//CNOT7//HIC1//FOXA1//HSBP1//ID2//IFNG//IRF2//AR//ISL1//JARID2//JUN//MAF//MDM4//MEF2A//MYB//NR4A2//PAX5//KLF3//POU4F1//PPARG//ZBTB4//RB1//CCND1//RNF2//SARS//PRDM16//SMARCA2//SUV39H1//ZEB…
GO:0044773	mitotic DNA damage checkpoint	Biological process	12	107	902	17653	2.19487	0.00843332	0.0819462	2.074	0.0133038	GADD45A//EP300//CNOT6L//CNOT7//MDM4//CNOT6//SOX4//E2F8//CASP2//TAOK1//CCND1//TP63
GO:0055085	transmembrane transport	Biological process	100	1550	902	17653	1.26264	0.00853373	0.0828029	2.06886	0.110865	ARL6IP1//SLC6A15//SLC6A6//MICU3//MID1IP1//RALBP1//KCNJ2//KCNJ3//KCNJ10//C2CD5//CALM2//SLC35D1//SLC6A8//SLC23A2//ARPP19//C1QTNF2//CREBL2//IGF1//RAP1A//ADIPOR2//PEX5L//GJA1//STIM2//GJC1//C8ORF44-SGK3//SGK2//CHRNB4//CLCN5//CLCN6//SGK3//GABRA5//ATP2C1//GLRB//OSTM1//GRIK2//LASP1//PLP2//ANO1//RAF1//SGK1//GLRA3//KCNH4//CLIC4//KCNA4//KCNB1//KCNK10//SLC31A2//SLC41A1//SLC24A3//SCN1B//TIMM9//TSC1//APPL1//TN…
GO:0000165	MAPK cascade	Biological process	65	944	902	17653	1.34758	0.0086222	0.0835114	2.06438	0.0720621	GADD45A//TNF//CRKL//TAOK1//RAF1//RAP1A//C1QTNF2//LPAR1//NRG1//IGF1//NTF3//PIK3CB//PRKAA1//MAPK1//C5AR1//UBE2V1//SPRED1//DUSP1//PPP2CA//IRAK4//MDFIC//MID1//SEMA4C//EDN1//PDE5A//INHBB//PAK6//BMP3//GDF5//SYNGAP1//EFNA1//IGFBP3//AR//KDR//MET//ROR1//HIPK3//GRIK2//ZMYND11//CCL21//WNT7A//RASSF2//SKP1//CCM2//FAM83D//RANBP9//ERRFI1//PTEN//ADCYAP1//NPNT//NPTN//JUN//FBXW7//CCL2//CCL8//GPR55//RAPGEF2//MEF2A/…
GO:0042770	signal transduction in response to DNA damage	Biological process	14	134	902	17653	2.04473	0.00863145	0.0835114	2.06392	0.0155211	GADD45A//EP300//CNOT6L//CNOT7//MDM4//CNOT6//SOX4//E2F8//CASP2//TP63//SPRED1//HIC1//PMAIP1//SIRT1
GO:0016331	morphogenesis of embryonic epithelium	Biological process	15	148	902	17653	1.98354	0.00879705	0.0849921	2.05566	0.0166297	NOG//SOX4//LRP6//SEMA4C//PRKACB//TSC1//FZD3//FZD6//TEAD2//TFAP2A//RDH10//TP63//AR//SULF1//GRSF1
GO:0010517	regulation of phospholipase activity	Biological process	8	58	902	17653	2.69944	0.00894793	0.0862035	2.04828	0.00886918	NMUR1//LPAR1//GNAQ//C5AR1//TXK//GPR55//ESR1//PLAA
GO:0030520	intracellular estrogen receptor signaling pathway	Biological process	8	58	902	17653	2.69944	0.00894793	0.0862035	2.04828	0.00886918	ESR1//UBA5//CBFB//ISL1//TP63//FOXA1//AR//PPARGC1B
GO:1903706	regulation of hemopoiesis	Biological process	35	450	902	17653	1.52219	0.00903375	0.0869065	2.04413	0.0388027	IFNG//ZEB1//HMGB3//ID2//IL2//CBFB//IRF1//SOCS1//MYB//SOCS5//DLL1//KLF13//ETS1//RB1//EP300//TNRC6B//AGO1//NFE2//FOXP1//JUN//CEBPB//TFE3//RASSF2//GPR55//PPARGC1B//TMEM64//POU4F1//KLF10//TNF//GLI3//TGFBR2//YTHDF2//PSMA2//PSMD12//FBXW7
GO:0006692	prostanoid metabolic process	Biological process	6	36	902	17653	3.26183	0.00915567	0.087581	2.03831	0.00665188	PTGES3//EDN1//EDN2//MGST1//PLAA//SIRT1
GO:0006693	prostaglandin metabolic process	Biological process	6	36	902	17653	3.26183	0.00915567	0.087581	2.03831	0.00665188	PTGES3//EDN1//EDN2//MGST1//SIRT1//PLAA
GO:0060428	lung epithelium development	Biological process	6	36	902	17653	3.26183	0.00915567	0.087581	2.03831	0.00665188	NFIB//FOXA1//PPP3R1//SRSF6//FOXP2//ERRFI1
GO:2000279	negative regulation of DNA biosynthetic process	Biological process	6	36	902	17653	3.26183	0.00915567	0.087581	2.03831	0.00665188	DCP2//PPARG//DUSP1//GJA1//KCNK2//BMPR2
GO:0043161	proteasome-mediated ubiquitin-dependent protein catabolic process	Biological process	32	403	902	17653	1.55402	0.00917546	0.0876464	2.03737	0.0354767	DNAJB9//JKAMP//BAG6//ANAPC15//PSMA2//PSMD12//FBXW7//SKP1//BAG5//ANKIB1//LONRF3//LONRF1//SOCS5//UBXN2B//RNF38//RNF145//ZNRF2//SIRT1//CD2AP//ARMC8//RNF11//KLHL20//SPOPL//PCBP2//PPP2CB//UBE2W//SMURF1//HECW2//KLHL42//TBL1XR1//PLAA//CLOCK
GO:0050926	regulation of positive chemotaxis	Biological process	5	26	902	17653	3.76364	0.00924578	0.0880693	2.03406	0.00554324	S1PR1//F3//KDR//NTF3//VEGFB
GO:0060571	morphogenesis of an epithelial fold	Biological process	5	26	902	17653	3.76364	0.00924578	0.0880693	2.03406	0.00554324	RDH10//TP63//NOG//AR//SULF1
GO:0072001	renal system development	Biological process	24	280	902	17653	1.67751	0.00935687	0.0887958	2.02887	0.0266075	RDH10//GLI3//ID2//ROBO2//NPNT//SDC1//WT1//SLIT2//SULF1//TFAP2A//TSC1//BAG6//ARID5B//TP63//NOG//GCNT4//SOX4//DLL1//KLHL3//EFNB2//FOXF1//NFIA//DLG5//EMX2
GO:0050732	negative regulation of peptidyl-tyrosine phosphorylation	Biological process	7	47	902	17653	2.91482	0.00935843	0.0887958	2.0288	0.00776053	ERRFI1//GPRC5A//SOCS5//PPP2CA//SOCS1//SOCS3//NTF3
GO:0008360	regulation of cell shape	Biological process	16	163	902	17653	1.92108	0.00936143	0.0887958	2.02866	0.0177384	CFDP1//WASF3//PALM2//LPAR1//EPS8//BAMBI//ANXA7//KDR//RHOB//RND3//MSN//BRWD1//RASA1//CCL2//PLXNA4//WDR1
GO:0036294	cellular response to decreased oxygen levels	Biological process	19	206	902	17653	1.80509	0.00941981	0.0889894	2.02596	0.0210643	EGLN3//EP300//EGLN1//PSMA2//PSMD12//CPEB2//EDN1//SIRT1//KCNK2//MDM4//PMAIP1//PRKAA1//PTEN//RORA//CPEB1//SUV39H1//TSC1//RWDD3//TMBIM6
GO:0031061	negative regulation of histone methylation	Biological process	4	17	902	17653	4.60493	0.00944764	0.0889894	2.02468	0.00443459	DNMT3B//PAX5//SIRT1//JARID2
GO:0070884	regulation of calcineurin-NFAT signaling cascade	Biological process	4	17	902	17653	4.60493	0.00944764	0.0889894	2.02468	0.00443459	SPPL3//NRG1//IGF1//RCAN3
GO:0106056	regulation of calcineurin-mediated signaling	Biological process	4	17	902	17653	4.60493	0.00944764	0.0889894	2.02468	0.00443459	RCAN3//SPPL3//NRG1//IGF1
GO:2000641	regulation of early endosome to late endosome transport	Biological process	4	17	902	17653	4.60493	0.00944764	0.0889894	2.02468	0.00443459	RAB21//MSN//CHMP3//MAPK1
GO:0006643	membrane lipid metabolic process	Biological process	20	221	902	17653	1.77113	0.0096039	0.0903354	2.01755	0.0221729	ITGB8//ST3GAL5//PYURF//PIGP//PIGA//KDELC1//SERINC3//SPHK2//FUT5//PPP2CA//NEU1//ST8SIA5//GLT6D1//NAGA//SPTSSB//SPTSSA//ELOVL5//ELOVL7//PRKAA1//TNF
GO:0042493	response to drug	Biological process	66	966	902	17653	1.33715	0.00961881	0.09035	2.01688	0.0731707	HPRT1//NR4A2//PPP1R1B//ARL6IP1//RALBP1//CHRM2//GNAQ//HOMER1//EDN1//SYT1//GJA1//SLC25A6//SLC6A8//DNMT3B//PPARG//PRKAA1//TNFAIP3//FOSL1//PTEN//TRPC3//CHRNB4//MAPK1//PPP1R12A//RAP1A//RAP1B//PPM1F//CD69//SLC6A1//DUSP1//SIRT1//JUN//PPP2CB//SDC1//PPP1R15B//ADCYAP1//IL2//OGG1//CCND1//EPS8//SLIT2//KCNJ10//ETS1//RHOB//MYB//TNF//FIBIN//ERRFI1//EGLN1//FMR1//PRKACB//PRKAR2B//MET//TMBIM6//ADCY3//KDR//EMX2//AC…
GO:0006811	ion transport	Biological process	103	1610	902	17653	1.25205	0.00963219	0.0903502	2.01627	0.114191	ADCYAP1//EDN1//ARL6IP1//STIM2//SLC6A15//SLC6A6//CNGA3//ANO1//KCNH4//KCNA4//KCNJ2//KCNJ3//KCNJ10//SLC24A3//TSC1//VPS4B//SGK1//SLC6A8//SLC10A2//SLC23A2//NMUR1//ATP2C1//CCL8//TRPC3//SLC26A7//CLCN6//CLIC4//NDFIP2//SLC31A2//CUTC//MICU3//MID1IP1//SLC26A4//TMBIM6//SCN1B//CALM2//SNAP25//SYT1//PPFIA1//SLC6A1//STEAP2//SLC41A1//MMGT1//ASNA1//SLC22A23//SLC16A2//SLC35D1//SLC6A11//SERINC3//SLC25A6//GJA1//SLC44…
GO:0044772	mitotic cell cycle phase transition	Biological process	42	565	902	17653	1.45483	0.00966458	0.0905285	2.01482	0.0465632	CACUL1//PHF8//RB1//RBBP8//CCND1//CUL5//ACVR1//NPAT//ARPP19//NEDD1//CCNY//PPP1R12A//PRKAR2B//SKP1//YWHAG//CEP41//GADD45A//EP300//CNOT6L//CNOT7//MDM4//CNOT6//SOX4//E2F8//CASP2//TTK//TAOK1//CDC14A//EPS8//VPS4B//PSMA2//PSMD12//HECW2//NEUROG1//TP63//PTEN//ID2//DUSP1//ANAPC15//CCND2//TMOD3//ZNF655
GO:0030336	negative regulation of cell migration	Biological process	25	296	902	17653	1.65295	0.00968233	0.0905693	2.01402	0.0277162	SLIT2//STRAP//PFN2//PTPRG//C5ORF30//IGFBP3//PPARG//PTEN//SPRED1//MEOX2//CCL21//CCL2//NRG1//ARID2//SULF1//ZMYND8//TMEFF2//CLIC4//RHOB//RAP2C//LDLRAD4//RECK//NAV3//DLG5//NOG
GO:1901991	negative regulation of mitotic cell cycle phase transition	Biological process	21	236	902	17653	1.74148	0.00972056	0.0905725	2.01231	0.0232816	GADD45A//EP300//CNOT6L//CNOT7//MDM4//CNOT6//SOX4//E2F8//CASP2//TTK//TAOK1//PSMA2//PSMD12//SKP1//CCND1//TP63//DUSP1//ANAPC15//PTEN//RB1//ZNF655
GO:0021987	cerebral cortex development	Biological process	12	109	902	17653	2.1546	0.00972285	0.0905725	2.01221	0.0133038	EMX2//POU3F2//ARX//GLI3//SLIT2//TACC2//FLNA//LRP6//PAX5//TSC1//LRP8//FOXP2
GO:0043200	response to amino acid	Biological process	12	109	902	17653	2.1546	0.00972285	0.0905725	2.01221	0.0133038	CEBPB//CPEB3//SESN1//RRAGD//CPEB1//ZEB1//TNF//SOCS1//TMBIM6//EDN1//GLRB//GLRA3
GO:0048639	positive regulation of developmental growth	Biological process	17	178	902	17653	1.86914	0.00980483	0.0912105	2.00856	0.018847	POU3F2//TGFBR2//ADNP//NRG1//TNFRSF12A//ARX//SERP1//DLL1//WNT3//BMPR2//ZFPM2//WT1//EDN1//IGF1//SMURF1//SYT1//PLAA
GO:0019221	cytokine-mediated signaling pathway	Biological process	56	798	902	17653	1.3734	0.0099224	0.0921774	2.00338	0.0620843	CBFB//TNF//TNFAIP3//EDARADD//TNFRSF21//TNFRSF12A//PSMA2//PSMD12//ST18//SIRT1//ACSL1//ADIPOR2//GSTA2//IFNG//MSN//RAP1B//IL2//BRWD1//SOCS1//IRF1//IRF2//MID1//NMI//SOCS3//TXK//PPARG//IFNA1//CNOT7//MAVS//CXCL9//CCL2//CCL8//CCL21//SLIT2//EDN1//CNTFR//IRAK4//SKP1//UBE2V1//RPS6KA5//CREBRF//CRKL//S1PR1//EDN2//TXLNA//EREG//F3//PIK3CA//PIK3CB//PLP2//CCND1//RORA//SDC1//ZEB1//LRP8//SOCS5
GO:0010498	proteasomal protein catabolic process	Biological process	35	453	902	17653	1.5121	0.009949	0.0922965	2.00222	0.0388027	PSMA2//DNAJB9//JKAMP//BAG6//ANAPC15//PSMD12//FBXW7//SKP1//BAG5//ANKIB1//LONRF3//LONRF1//SOCS5//UBXN2B//RNF38//RNF145//ZNRF2//SIRT1//CD2AP//ARMC8//RNF11//KLHL20//SPOPL//PCBP2//PPP2CB//UBE2W//SMURF1//HECW2//KLHL42//TBL1XR1//PLAA//CLOCK//FMR1//PMAIP1//FBXO44
GO:0071375	cellular response to peptide hormone stimulus	Biological process	26	312	902	17653	1.63091	0.00996251	0.0922965	2.00163	0.0288248	APPL1//CPEB2//INHBB//RAB8B//ERRFI1//PPARG//PTEN//CPEB1//YWHAG//C2CD5//PIK3CA//NCK1//TSC1//SOCS1//SOCS3//SIRT1//IGF1//MAPK1//CRHR1//NR4A2//ADCY3//PRKACB//PRKAR2B//RAP1B//PRKAA1//EDN1
GO:0009057	macromolecule catabolic process	Biological process	87	1331	902	17653	1.27924	0.010041	0.0928961	1.99822	0.0964523	PNRC1//DCP2//PPP2CA//CNOT6L//PAN3//CNOT7//CNOT6//PATL1//AGO1//ABHD17C//SDC1//CTSF//CACUL1//KLHL3//FBXO8//RNF11//MYLIP//USP27X//SMURF1//USP28//UBE2I//BAG6//CUL5//USP38//UBE2W//PMAIP1//PSMA2//FBXO44//DNAJB9//JKAMP//ANAPC15//PSMD12//FBXW7//SKP1//BAG5//ANKIB1//LONRF3//LONRF1//SOCS5//LDLR//FAM83D//FLNA//NRG1//MDM4//OGN//PRELP//UBXN2B//RNF38//RNF145//ZNRF2//SIRT1//CD2AP//ARMC8//KLHL20//SPOPL//PCBP2//PP…
GO:1902806	regulation of cell cycle G1/S phase transition	Biological process	18	193	902	17653	1.82527	0.0101412	0.0936953	1.99391	0.0199557	GADD45A//EP300//CNOT6L//CNOT7//MDM4//CNOT6//SOX4//E2F8//CASP2//CCND1//TP63//PTEN//CCND2//FAM83D//ID2//RB1//ZNF655//FBXW7
GO:1901987	regulation of cell cycle phase transition	Biological process	35	454	902	17653	1.50877	0.0102706	0.094761	1.98841	0.0388027	GADD45A//EP300//CNOT6L//CNOT7//MDM4//CNOT6//SOX4//E2F8//CASP2//TTK//TAOK1//CDC14A//NEDD1//PRKAR2B//YWHAG//CEP41//CCND1//VPS4B//PSMA2//PSMD12//SKP1//HECW2//NEUROG1//TP63//PTEN//RB1//DUSP1//ANAPC15//CCND2//TMOD3//ATF5//FBXW7//FAM83D//ID2//ZNF655
GO:0022607	cellular component assembly	Biological process	176	2934	902	17653	1.17399	0.0104183	0.0959935	1.9822	0.195122	UBXN2B//TRAPPC8//GABARAPL1//ATG16L1//WDR45B//ULK2//SEPT9//STRAP//AGFG1//NAP1L3//HIST2H2BE//EPS8//RHOB//RND3//MARCKS//GTF2H1//CELF1//SRSF6//PTGES3//CD2AP//NCK1//RANBP9//VBP1//GJC1//CDH20//TNS1//BAG6//SYCE1//NRG1//CD3E//GPM6A//POU4F1//PCDHB10//PTEN//BSN//WASF3//ARHGAP6//DYNLL2//TMEM17//DZIP1//FLNA//BBS9//GMNC//CDC14A//C5ORF30//CEP41//SKP1//COPS8//SLIT2//CNOT6L//PAN3//CNOT6//PMEPA1//LDLRAD4//SNAP25/…
GO:0060306	regulation of membrane repolarization	Biological process	6	37	902	17653	3.17367	0.0104668	0.0960922	1.98019	0.00665188	GJA1//KCNE1//SCN1B//WDR1//FLNA//KCNJ2
GO:0071542	dopaminergic neuron differentiation	Biological process	6	37	902	17653	3.17367	0.0104668	0.0960922	1.98019	0.00665188	LRP6//NR4A2//WNT3//EN1//FOXA1//OTX2
GO:0010828	positive regulation of glucose transmembrane transport	Biological process	7	48	902	17653	2.8541	0.0104859	0.0960922	1.9794	0.00776053	ARPP19//C1QTNF2//CREBL2//IGF1//RAP1A//ADIPOR2//C2CD5
GO:0086009	membrane repolarization	Biological process	7	48	902	17653	2.8541	0.0104859	0.0960922	1.9794	0.00776053	KCNE1//KCNJ2//GJA1//SCN1B//WDR1//KCNJ3//FLNA
GO:0032269	negative regulation of cellular protein metabolic process	Biological process	86	1316	902	17653	1.27895	0.0105086	0.0961678	1.97846	0.0953437	SPRED1//DUSP1//PPP2CA//IGFBP3//IL2//LRP6//PTEN//PRR5L//PPP1R15B//SLIT2//ERRFI1//GPRC5A//SOCS5//GADD45A//GNAQ//NCK1//GSKIP//RB1//YWHAG//SOCS1//SOCS3//PPM1F//AGO1//SNIP1//PI15//CALM2//SERPINI1//SERPINB13//SPOCK1//RECK//TOB1//CELF1//CPEB3//FMR1//CNOT7//NANOS1//PURA//TIA1//TSC1//FXR1//MEX3B//JARID2//SPOPL//SOX4//TNFAIP3//BAG5//JUN//BAG6//ARPP19//PPP1R1B//RASSF2//CNOT6//TNRC6B//PPP1R16B//TNF//DNAJB6//…
GO:0051591	response to cAMP	Biological process	11	97	902	17653	2.21939	0.0105226	0.0961678	1.97788	0.0121951	KCNE1//RAP1A//RAP1B//WT1//RAPGEF2//CNGA3//PPARGC1B//DUSP1//JUN//SDC1//FOSL1
GO:0043122	regulation of I-kappaB kinase/NF-kappaB signaling	Biological process	20	223	902	17653	1.75524	0.0105455	0.0962475	1.97693	0.0221729	LPAR1//FLNA//GJA1//ATP2C1//TBK1//ROR1//IRAK4//NDFIP2//MAVS//MIER1//CCL21//TNF//UBE2I//UBE2V1//ZMYND11//ESR1//SIRT1//RORA//TNFAIP3//ZFAND6
GO:0001101	response to acid chemical	Biological process	27	329	902	17653	1.60613	0.0105917	0.0965386	1.97503	0.0299335	EDN1//CEBPB//CPEB3//SESN1//RRAGD//CPEB1//ZEB1//TNF//SOCS1//DUSP1//GJA1//PPARG//ACSL1//CCL21//GLRB//GLRA3//OGG1//INSIG2//MYB//MYOG//WNT3//YES1//TEAD2//PRKAA1//LDLR//TMBIM6//KDR
GO:0045834	positive regulation of lipid metabolic process	Biological process	13	124	902	17653	2.05179	0.0108334	0.0986091	1.96523	0.0144124	CNEP1R1//LDLR//ABHD5//CREBL2//CCL21//PRKAA1//MID1IP1//ELOVL5//C1QTNF2//PPARGC1B//PPARG//IFNG//TNF
GO:0021846	cell proliferation in forebrain	Biological process	5	27	902	17653	3.62425	0.0108799	0.0987665	1.96337	0.00554324	POU3F2//GLI3//ARX//EMX2//WNT7A
GO:0033173	calcineurin-NFAT signaling cascade	Biological process	5	27	902	17653	3.62425	0.0108799	0.0987665	1.96337	0.00554324	RCAN3//SPPL3//NRG1//IGF1//PPP3R1
GO:0045669	positive regulation of osteoblast differentiation	Biological process	8	60	902	17653	2.60946	0.0109271	0.0990621	1.96149	0.00886918	CEBPB//NPNT//GJA1//GLI3//IGF1//BMPR2//TP63//ACVR1
GO:0030518	intracellular steroid hormone receptor signaling pathway	Biological process	14	138	902	17653	1.98546	0.0110478	0.0998881	1.95672	0.0155211	PPARGC1B//ESR1//AR//PMEPA1//RB1//UBA5//CBFB//ISL1//TP63//FOXA1//EP300//SIRT1//FOXP1//CLOCK
GO:0030879	mammary gland development	Biological process	14	138	902	17653	1.98546	0.0110478	0.0998881	1.95672	0.0155211	CCND1//CEBPB//ID2//MAPK1//GJA1//TGFBR2//LRP6//GLI3//AR//ESR1//ETV5//FOXF1//WNT3//NRG1
GO:0032970	regulation of actin filament-based process	Biological process	30	377	902	17653	1.55737	0.0110712	0.0999661	1.9558	0.0332594	EPS8//PFN2//RASA1//WDR1//CFL2//SLIT2//RICTOR//NCK1//CCL21//RHOB//RND3//TAOK1//TSC1//IQGAP2//ARFIP1//LPAR1//PPM1F//S1PR1//TMEFF2//ARHGAP6//MET//PPFIA1//TMOD3//TMOD1//EDN1//KCNJ2//FLNA//CD2AP//NTF3//FRMD6
GO:1990138	neuron projection extension	Biological process	15	152	902	17653	1.93134	0.0111069	0.100155	1.95441	0.0166297	DPYSL2//RAB21//ADNP//NRG1//TNFRSF12A//SLC9A6//ULK2//PLXNA4//BMPR2//SEMA4C//WNT3//SLIT2//SMURF1//SYT1//PLAA
GO:0048675	axon extension	Biological process	12	111	902	17653	2.11578	0.0111603	0.100502	1.95232	0.0133038	DPYSL2//RAB21//ADNP//NRG1//TNFRSF12A//PLXNA4//BMPR2//SEMA4C//WNT3//SLIT2//SLC9A6//ULK2
GO:0009628	response to abiotic stimulus	Biological process	79	1198	902	17653	1.29057	0.0113271	0.101869	1.94588	0.0875831	EGLN3//DNMT3B//EP300//ETS1//MYB//NR4A2//EGLN1//PRKAA1//RAF1//TGFBR2//VEGFB//CLCN6//JUN//KCNK2//PPARG//FOSL1//GDF5//CDS1//TRPC3//GNAQ//NPTN//PPP1R1B//SYNGAP1//OGG1//DNAJA2//IGF1//ADRB1//ZNF516//SERPINB13//DUSP1//MYOG//CLOCK//ANXA7//TNF//CCND1//TP63//USP28//NABP1//GADD45A//GJA1//IRF1//KCNJ2//CASP2//NEUROG1//IER5//ANO1//HSPA13//FMR1//EDN1//FOXP2//ID2//BHLHE40//KCNJ3//FZD3//PSMA2//PSMD12//HSBP1//HSBP…
GO:0032956	regulation of actin cytoskeleton organization	Biological process	27	331	902	17653	1.59642	0.0114105	0.102482	1.9427	0.0299335	EPS8//PFN2//RASA1//WDR1//CFL2//SLIT2//RICTOR//NCK1//CCL21//IQGAP2//ARFIP1//TSC1//LPAR1//PPM1F//S1PR1//TMEFF2//ARHGAP6//MET//PPFIA1//TMOD3//TMOD1//EDN1//CD2AP//NTF3//RHOB//RND3//TAOK1
GO:0061013	regulation of mRNA catabolic process	Biological process	17	181	902	17653	1.83816	0.0114666	0.10285	1.94056	0.018847	DCP2//FMR1//YTHDF2//PSMA2//PSMD12//FXR1//ANP32A//TOB1//CPEB3//TNRC6B//CNOT7//PRR5L//GTPBP1//CNOT6L//QKI//BOLL//NANOS1
GO:0034097	response to cytokine	Biological process	77	1164	902	17653	1.29464	0.0114882	0.102907	1.93975	0.0853659	CBFB//TNF//TNFAIP3//CNTFR//CRKL//S1PR1//EDN2//TXLNA//EREG//F3//IFNA1//IL2//IRAK4//PIK3CA//PIK3CB//PLP2//CCND1//RORA//CCL2//SDC1//ZEB1//LRP8//SOCS1//SOCS3//SOCS5//EDARADD//TNFRSF21//TNFRSF12A//PSMA2//PSMD12//ST18//SIRT1//ACSL1//ADIPOR2//KLHL20//IRF1//GSTA2//IFNG//MSN//RAP1B//BRWD1//IRF2//MID1//NMI//TXK//PPARG//CNOT7//MAVS//CXCL9//CCL8//CCL21//SLIT2//EDN1//SKP1//UBE2V1//RPS6KA5//ETS1//ACSL4//FOXF1/…
GO:0000075	cell cycle checkpoint	Biological process	20	225	902	17653	1.73964	0.0115597	0.103411	1.93705	0.0221729	USP28//CLOCK//GADD45A//EP300//CNOT6L//CNOT7//MDM4//CNOT6//SOX4//E2F8//CASP2//RB1//NABP1//TTK//TAOK1//CCND1//TP63//RBBP8//DUSP1//ANAPC15
GO:0030859	polarized epithelial cell differentiation	Biological process	4	18	902	17653	4.3491	0.0116642	0.10407	1.93314	0.00443459	FOXF1//MSN//TP63//DLG5
GO:0035338	long-chain fatty-acyl-CoA biosynthetic process	Biological process	4	18	902	17653	4.3491	0.0116642	0.10407	1.93314	0.00443459	ACSL1//ACSL4//ELOVL5//ELOVL7
GO:0003208	cardiac ventricle morphogenesis	Biological process	9	73	902	17653	2.41286	0.0117966	0.105113	1.92824	0.00997783	SOX4//FOXF1//TGFBR2//ISL1//ZFPM2//NRG1//POU4F1//NOG//TNNI1
GO:0035307	positive regulation of protein dephosphorylation	Biological process	6	38	902	17653	3.09015	0.0119057	0.105945	1.92425	0.00665188	CALM2//PPP1R15B//PPP1R12A//SPPL3//CNEP1R1//PPP1R16B
GO:0043434	response to peptide hormone	Biological process	33	427	902	17653	1.51251	0.0120234	0.106808	1.91997	0.0365854	APPL1//SIRT1//IGF1//INSIG2//SRSF6//TSC1//CPEB2//INHBB//RAB8B//ERRFI1//PPARG//PTEN//CPEB1//YWHAG//C2CD5//PIK3CA//NCK1//SOCS1//SOCS3//MAPK1//EDN1//CRHR1//NR4A2//ADCY3//PRKACB//PRKAR2B//RAP1B//EDNRB//PRKAA1//EREG//GJA1//LRP6//BTG1
GO:0007010	cytoskeleton organization	Biological process	85	1306	902	17653	1.27376	0.0120483	0.106808	1.91907	0.094235	SEPT9//TACC2//CAMSAP1//DYNC1LI2//CAMSAP2//MID1//ATXN7//SS18//CLIP1//EPS8//RHOB//RND3//MARCKS//CFL2//WDR1//DNAJB6//PALLD//IQSEC2//FLII//PFN2//PAK6//PALM2//PPARGC1B//DBN1//SAMD14//CD2AP//TMOD3//NCK1//TMOD1//ARHGAP12//STMN2//RANBP9//MID1IP1//NAV3//TTK//GADD45A//PPP1R12A//KATNAL1//WASF3//ARHGAP6//CHMP3//VPS4B//RASA1//SLIT2//RICTOR//CCL21//TNF//FRMD6//CNN3//LIMCH1//MYLIP//MET//SLK//S1PR1//FLNA//ATP2C1…
GO:1901988	negative regulation of cell cycle phase transition	Biological process	22	256	902	17653	1.68188	0.0121243	0.106808	1.91634	0.0243902	GADD45A//EP300//CNOT6L//CNOT7//MDM4//CNOT6//SOX4//E2F8//CASP2//TTK//TAOK1//PSMA2//PSMD12//SKP1//CCND1//TP63//DUSP1//ANAPC15//ATF5//PTEN//RB1//ZNF655
GO:1904019	epithelial cell apoptotic process	Biological process	11	99	902	17653	2.17455	0.0121701	0.106808	1.91471	0.0121951	BMPR2//TNF//RB1//SERPINB13//TIA1//TGFBR2//KDR//TNFAIP3//NEUROD1//SRSF6//CAST
GO:0003149	membranous septum morphogenesis	Biological process	3	10	902	17653	5.87129	0.0121764	0.106808	1.91448	0.00332594	ID2//TGFBR2//NOG
GO:0033327	Leydig cell differentiation	Biological process	3	10	902	17653	5.87129	0.0121764	0.106808	1.91448	0.00332594	AR//MGST1//CCND1
GO:0051573	negative regulation of histone H3-K9 methylation	Biological process	3	10	902	17653	5.87129	0.0121764	0.106808	1.91448	0.00332594	SIRT1//DNMT3B//PAX5
GO:0060281	regulation of oocyte development	Biological process	3	10	902	17653	5.87129	0.0121764	0.106808	1.91448	0.00332594	PDE5A//IGF1//YTHDF2
GO:0060502	epithelial cell proliferation involved in lung morphogenesis	Biological process	3	10	902	17653	5.87129	0.0121764	0.106808	1.91448	0.00332594	SRSF6//FOXP2//NFIB
GO:1905879	regulation of oogenesis	Biological process	3	10	902	17653	5.87129	0.0121764	0.106808	1.91448	0.00332594	PDE5A//IGF1//YTHDF2
GO:2001214	positive regulation of vasculogenesis	Biological process	3	10	902	17653	5.87129	0.0121764	0.106808	1.91448	0.00332594	KDR//RAP1A//RAPGEF2
GO:0071345	cellular response to cytokine stimulus	Biological process	72	1081	902	17653	1.30352	0.012325	0.107971	1.90921	0.0798226	CBFB//TNF//TNFAIP3//CNTFR//CRKL//S1PR1//EDN2//TXLNA//EREG//F3//IFNA1//IL2//IRAK4//PIK3CA//PIK3CB//PLP2//CCND1//RORA//CCL2//SDC1//ZEB1//LRP8//SOCS1//SOCS3//SOCS5//EDARADD//TNFRSF21//TNFRSF12A//PSMA2//PSMD12//ST18//SIRT1//ACSL1//ADIPOR2//IRF1//GSTA2//IFNG//MSN//RAP1B//BRWD1//IRF2//MID1//NMI//TXK//PPARG//CNOT7//MAVS//CXCL9//CCL8//CCL21//SLIT2//EDN1//SKP1//UBE2V1//RPS6KA5//RAB12//ZYX//VAMP3//CEBPB//N…
GO:0034250	positive regulation of cellular amide metabolic process	Biological process	14	140	902	17653	1.9571	0.012439	0.108829	1.90521	0.0155211	CPEB3//FMR1//SERP1//PRR16//MAPK1//SOX4//FXR1//NCK1//BOLL//TNF//PPARG//EFNA1//YTHDF2//ESR1
GO:0002053	positive regulation of mesenchymal cell proliferation	Biological process	5	28	902	17653	3.49481	0.0127007	0.110404	1.89617	0.00554324	FOXF1//MYCN//TGFBR2//TP63//FOXP2
GO:0021602	cranial nerve morphogenesis	Biological process	5	28	902	17653	3.49481	0.0127007	0.110404	1.89617	0.00554324	PLXNA4//HOXA3//TFAP2A//GLI3//NEUROG1
GO:0033598	mammary gland epithelial cell proliferation	Biological process	5	28	902	17653	3.49481	0.0127007	0.110404	1.89617	0.00554324	CCND1//ESR1//CEBPB//ID2//MAPK1
GO:0099625	ventricular cardiac muscle cell membrane repolarization	Biological process	5	28	902	17653	3.49481	0.0127007	0.110404	1.89617	0.00554324	GJA1//KCNE1//SCN1B//WDR1//KCNJ3
GO:1902803	regulation of synaptic vesicle transport	Biological process	5	28	902	17653	3.49481	0.0127007	0.110404	1.89617	0.00554324	RAB3GAP1//RIMS4//PFN2//FMR1//RAP1A
GO:0010038	response to metal ion	Biological process	27	334	902	17653	1.58208	0.0127342	0.110462	1.89503	0.0299335	SYT1//CALM2//CCND1//FIBIN//SLC30A6//PTEN//PPP2CA//PPP2CB//SLC6A1//CNGA3//DUSP1//ANXA7//SDC1//TRPC3//ALG2//HOMER1//JUN//OGG1//MAPK1//EDN1//CLIC4//MEF2A//TFAP2A//ID2//MYOG//SLC41A1//GPHN
GO:0007200	phospholipase C-activating G-protein coupled receptor signaling pathway	Biological process	12	113	902	17653	2.07833	0.0127563	0.110462	1.89428	0.0133038	HOMER1//CHRM2//S1PR1//LPAR1//EDN1//GPR55//GNAQ//NMUR1//EDNRB//ESR1//ANO1//C5AR1
GO:0044774	mitotic DNA integrity checkpoint	Biological process	12	113	902	17653	2.07833	0.0127563	0.110462	1.89428	0.0133038	GADD45A//EP300//CNOT6L//CNOT7//MDM4//CNOT6//SOX4//E2F8//CASP2//TAOK1//CCND1//TP63
GO:0002520	immune system development	Biological process	63	928	902	17653	1.32863	0.0127832	0.110554	1.89336	0.0698448	ID2//ESCO2//KCNAB2//DLL1//DOCK10//SOX4//TGFBR2//CD3E//RUNX3//CBFB//CR2//EP300//IFNA1//DNAJB9//IL2//PKNOX1//TXK//WDR1//JUN//PPARG//SIRT1//FOXP1//OSTM1//TNF//IFNG//GLI3//ZEB1//KDR//FLI1//RB1//IRF1//TSC1//CD8A//HMGB3//SOCS1//MYB//SOCS5//KLF13//ETS1//TNRC6B//AGO1//NFE2//CEBPB//TFE3//RASSF2//GPR55//PPARGC1B//TMEM64//POU4F1//KLF10//JARID2//CRKL//HOXA3//MAPK1//RAF1//TMOD3//MFAP5//RORA//TNFAIP3//YTHDF2//…
GO:0043627	response to estrogen	Biological process	9	74	902	17653	2.38025	0.0128403	0.110905	1.89143	0.00997783	ESR1//EP300//GLI3//GSTM3//PPARG//MAPK1//CCND1//TGFBR2//WNT7A
GO:0045930	negative regulation of mitotic cell cycle	Biological process	26	319	902	17653	1.59512	0.0129936	0.112087	1.88627	0.0288248	GADD45A//EP300//CNOT6L//CNOT7//MDM4//CNOT6//SOX4//E2F8//CASP2//RB1//NABP1//TTK//TAOK1//PSMA2//PSMD12//SKP1//CCND1//TP63//FZD3//DUSP1//CDC14A//ANAPC15//PTEN//ZNF655//BTG1//TNF
GO:0006672	ceramide metabolic process	Biological process	10	87	902	17653	2.24953	0.013131	0.112983	1.8817	0.0110865	ITGB8//ST3GAL5//NEU1//PRKAA1//NAGA//SPTSSB//SPTSSA//TNF//FUT5//PPP2CA
GO:0045639	positive regulation of myeloid cell differentiation	Biological process	10	87	902	17653	2.24953	0.013131	0.112983	1.8817	0.0110865	ETS1//ID2//RB1//JUN//PPARGC1B//TMEM64//IFNG//POU4F1//KLF10//TNF
GO:0016239	positive regulation of macroautophagy	Biological process	8	62	902	17653	2.52528	0.0132124	0.113539	1.87902	0.00886918	SMURF1//TBK1//RAB3GAP1//RAB12//SIRT1//SESN1//KDR//TSC1
GO:0003007	heart morphogenesis	Biological process	21	243	902	17653	1.69132	0.0132342	0.113582	1.8783	0.0232816	GJA1//DLL1//TGFBR2//ISL1//TEAD2//ACVR1//ZFPM2//BMPR2//ID2//NOG//JUN//DHRS3//EFNA1//SOX4//FOXF1//NRG1//POU4F1//S1PR1//EGLN1//TNNI1//ARID2
GO:0044089	positive regulation of cellular component biogenesis	Biological process	38	511	902	17653	1.45537	0.0133059	0.114053	1.87596	0.0421286	GTF2H1//CNOT6L//PAN3//CNOT6//RICTOR//NCK1//PFN2//CCL21//MET//CLIP1//NAV3//IFNG//TNF//PMAIP1//IQGAP2//ARFIP1//TAPT1//ESR1//FMR1//ZMYND8//GPM6A//LPAR1//TSC1//PPM1F//KDR//SLITRK3//ADNP//WNT7A//DLG5//EDN1//MSN//EPS8//SEPT9//SDC1//VPS4B//JUN//FOSL1//RAB3GAP1
GO:0003197	endocardial cushion development	Biological process	6	39	902	17653	3.01092	0.0134783	0.115239	1.87037	0.00665188	ISL1//ACVR1//NOG//TGFBR2//FOXF1//BMPR2
GO:0021532	neural tube patterning	Biological process	6	39	902	17653	3.01092	0.0134783	0.115239	1.87037	0.00665188	GSC//FOXA1//EN1//LRP6//GLI3//PRKACB
GO:0071456	cellular response to hypoxia	Biological process	18	199	902	17653	1.77024	0.0136034	0.116161	1.86635	0.0199557	EGLN3//EP300//EGLN1//PSMA2//PSMD12//KCNK2//RWDD3//TMBIM6//CPEB2//EDN1//SIRT1//MDM4//PMAIP1//PRKAA1//PTEN//RORA//CPEB1//SUV39H1
GO:1903708	positive regulation of hemopoiesis	Biological process	16	170	902	17653	1.84197	0.0136511	0.116422	1.86483	0.0177384	IFNG//IL2//SOCS1//MYB//SOCS5//ETS1//ID2//RB1//JUN//PPARGC1B//TMEM64//POU4F1//KLF10//TNF//GLI3//TGFBR2
GO:0007178	transmembrane receptor protein serine/threonine kinase signaling pathway	Biological process	27	336	902	17653	1.57267	0.0136835	0.116551	1.8638	0.0299335	SIRT1//JUN//SMURF1//TGFBR2//KLF10//ZYX//GDF5//ACVR1//INHBB//BMP3//BMPR2//TTK//PMEPA1//LDLRAD4//ZEB1//NREP//TOB1//NOG//NPNT//STRAP//LEMD3//FAM89B//BAMBI//PRDM16//SULF1//CTDSPL2//PALM2
GO:0007224	smoothened signaling pathway	Biological process	13	128	902	17653	1.98767	0.0138956	0.118209	1.85712	0.0144124	OTX2//RORA//GLI3//RB1//CD3E//EVC//FOXA1//DLG5//PRKACB//TMEM17//DZIP1//FOXF1//TGFBR2
GO:0008589	regulation of smoothened signaling pathway	Biological process	9	75	902	17653	2.34851	0.013951	0.118531	1.85539	0.00997783	GLI3//RB1//CD3E//EVC//FOXA1//DLG5//PRKACB//OTX2//RORA
GO:0000079	regulation of cyclin-dependent protein serine/threonine kinase activity	Biological process	10	88	902	17653	2.22397	0.0141587	0.119948	1.84898	0.0110865	PTEN//TNFAIP3//CCNY//CCNL1//CCND1//CCND2//CCNT2//GADD45A//GTF2H1//DIRAS3
GO:0110020	regulation of actomyosin structure organization	Biological process	10	88	902	17653	2.22397	0.0141587	0.119948	1.84898	0.0110865	TSC1//LPAR1//PFN2//PPM1F//S1PR1//TMEFF2//ARHGAP6//MET//PPFIA1//EDN1
GO:0060004	reflex	Biological process	4	19	902	17653	4.1202	0.0141887	0.119948	1.84806	0.00443459	GLRB//FOXP2//GJA1//NPNT
GO:0060438	trachea development	Biological process	4	19	902	17653	4.1202	0.0141887	0.119948	1.84806	0.00443459	MAPK1//TGFBR2//LRP6//FOXF1
GO:0071229	cellular response to acid chemical	Biological process	18	200	902	17653	1.76139	0.0142613	0.120411	1.84584	0.0199557	CEBPB//CPEB3//SESN1//RRAGD//CPEB1//ZEB1//TNF//SOCS1//MYB//MYOG//PPARG//WNT3//YES1//TEAD2//PRKAA1//EDN1//LDLR//KDR
GO:1901653	cellular response to peptide	Biological process	28	353	902	17653	1.55237	0.014328	0.120823	1.84381	0.0310421	APPL1//CPEB2//INHBB//RAB8B//ERRFI1//PPARG//PTEN//CPEB1//YWHAG//C2CD5//PIK3CA//NCK1//TSC1//SOCS1//SOCS3//SIRT1//IGF1//MAPK1//EDN1//CRHR1//NR4A2//ADCY3//PRKACB//PRKAR2B//RAP1B//PRKAA1//KLF3//KLF10
GO:0071346	cellular response to interferon-gamma	Biological process	16	171	902	17653	1.8312	0.0143721	0.121044	1.84248	0.0177384	IFNG//IRF1//IRF2//MID1//NMI//SOCS1//SOCS3//TXK//PPARG//EDN1//RAB12//CCL2//CCL8//CCL21//ZYX//VAMP3
GO:0009948	anterior/posterior axis specification	Biological process	7	51	902	17653	2.68621	0.0144585	0.12162	1.83988	0.00776053	NEUROG1//WT1//TDRD5//LRP6//OTX2//RNF2//WNT3
GO:0071230	cellular response to amino acid stimulus	Biological process	8	63	902	17653	2.4852	0.0144776	0.121629	1.8393	0.00886918	SESN1//RRAGD//CEBPB//CPEB3//CPEB1//ZEB1//TNF//SOCS1
GO:0018209	peptidyl-serine modification	Biological process	26	322	902	17653	1.58026	0.0145014	0.121678	1.83859	0.0288248	C8ORF44-SGK3//SGK2//HIPK3//MORC3//SGK3//RICTOR//TBK1//MAPK1//SGK1//STK33//TGFBR2//TTK//PRKAA1//NCK1//PPM1F//RASSF2//CREBL2//NTF3//PFN2//PIK3CA//RAF1//TNF//IFNA1//IFNG//PPP1R1B//RPS6KA5
GO:0007176	regulation of epidermal growth factor-activated receptor activity	Biological process	5	29	902	17653	3.3743	0.0147168	0.122481	1.83219	0.00554324	EREG//FBXW7//ERRFI1//GPRC5A//SOCS5
GO:0019098	reproductive behavior	Biological process	5	29	902	17653	3.3743	0.0147168	0.122481	1.83219	0.00554324	NHLH2//PPP1R1B//CREBRF//GNAQ//PTEN
GO:0045589	regulation of regulatory T cell differentiation	Biological process	5	29	902	17653	3.3743	0.0147168	0.122481	1.83219	0.00554324	IFNG//IRF1//IL2//SOCS1//CBFB
GO:0060441	epithelial tube branching involved in lung morphogenesis	Biological process	5	29	902	17653	3.3743	0.0147168	0.122481	1.83219	0.00554324	RDH10//TNF//FOXF1//FOXA1//DLG5
GO:0099623	regulation of cardiac muscle cell membrane repolarization	Biological process	5	29	902	17653	3.3743	0.0147168	0.122481	1.83219	0.00554324	GJA1//KCNE1//SCN1B//WDR1//FLNA
GO:2000272	negative regulation of signaling receptor activity	Biological process	5	29	902	17653	3.3743	0.0147168	0.122481	1.83219	0.00554324	ERRFI1//GPRC5A//SOCS5//LYPD6//PTEN
GO:0051258	protein polymerization	Biological process	23	276	902	17653	1.63091	0.0147274	0.122481	1.83187	0.0254989	EPS8//RANBP9//WASF3//ARHGAP6//PFN2//RASA1//SLIT2//RICTOR//NCK1//CCL21//CAMSAP1//CAMSAP2//STMN2//MET//CLIP1//NAV3//IQGAP2//ARFIP1//MZT1//TMOD3//TMOD1//CHMP3//MID1IP1
GO:0043087	regulation of GTPase activity	Biological process	36	482	902	17653	1.46173	0.0147419	0.122481	1.83145	0.0399113	IQGAP2//ADCYAP1//CPEB2//TSC1//SLIT2//RALBP1//ARAP2//ADRB1//DENND1B//S1PR1//RAB3GAP1//ELMOD2//GNAQ//AGFG1//JUN//ARHGAP1//ARHGAP6//ERRFI1//RIN2//DOCK10//RAP1A//RASA1//CCL2//CCL8//CCL21//BNIP2//SYNGAP1//ARHGAP12//RAPGEF2//GIT2//TBC1D12//NTF3//SYDE2//RICTOR//SBF2//PLXNA4
GO:0051384	response to glucocorticoid	Biological process	14	143	902	17653	1.91604	0.0147763	0.122616	1.83043	0.0155211	CCND1//FOSL1//SLIT2//ADCYAP1//EDN1//ISL1//FIBIN//DNMT3B//ERRFI1//CREBRF//PPARGC1B//DUSP1//SDC1//TNF
GO:0010639	negative regulation of organelle organization	Biological process	28	354	902	17653	1.54799	0.0148296	0.122908	1.82887	0.0310421	EPS8//STMN2//CAMSAP1//CAMSAP2//MID1//MID1IP1//NAV3//TTK//PFN2//SLIT2//JARID2//ATAD2//DCP2//S1PR1//TMEFF2//ARHGAP6//MET//PPFIA1//DNMT3B//PAX5//TMOD3//TMOD1//PHF8//SIRT1//IGF1//DUSP1//ANAPC15//FEZ2
GO:0046883	regulation of hormone secretion	Biological process	22	261	902	17653	1.64966	0.0148996	0.123337	1.82683	0.0243902	RAPGEF4//SLC25A6//IFNG//KCNB1//MARCKS//NEUROD1//RAP1A//SNAP25//TNF//CLOCK//INHBB//EDN1//GJA1//SERP1//ISL1//SOX4//ANO1//SYBU//RAB8B//ADCYAP1//MYB//CRHR1
GO:0032869	cellular response to insulin stimulus	Biological process	18	201	902	17653	1.75262	0.014944	0.123553	1.82553	0.0199557	APPL1//PIK3CA//C2CD5//NCK1//TSC1//SOCS1//SOCS3//SIRT1//IGF1//PRKAA1//CPEB2//INHBB//RAB8B//ERRFI1//PPARG//PTEN//CPEB1//YWHAG
GO:1900180	regulation of protein localization to nucleus	Biological process	11	102	902	17653	2.11059	0.0150002	0.123866	1.8239	0.0121951	NUP54//SIRT1//OGG1//IFNG//IGF1//MAPK1//MAVS//GLI3//MDFIC//CD2AP//CCT6A
GO:0006836	neurotransmitter transport	Biological process	21	246	902	17653	1.67069	0.0150194	0.123873	1.82335	0.0232816	SNAP25//ADCYAP1//EDN1//ARL6IP1//SYT1//WNT7A//PPFIA1//SLC6A1//SLC6A11//SLC44A1//CHRNB4//FMR1//RIMS4//SYT6//KCNJ10//RAB3GAP1//PFN2//RAP1A//SLC6A15//SLC6A6//SLC6A8
GO:0007019	microtubule depolymerization	Biological process	6	40	902	17653	2.93564	0.0151904	0.125127	1.81843	0.00665188	STMN2//CAMSAP1//CAMSAP2//MID1//MID1IP1//NAV3
GO:0030038	contractile actin filament bundle assembly	Biological process	10	89	902	17653	2.19898	0.0152454	0.125127	1.81686	0.0110865	ZYX//TSC1//LPAR1//PFN2//PPM1F//S1PR1//TMEFF2//ARHGAP6//MET//PPFIA1
GO:0043149	stress fiber assembly	Biological process	10	89	902	17653	2.19898	0.0152454	0.125127	1.81686	0.0110865	TSC1//LPAR1//PFN2//PPM1F//S1PR1//TMEFF2//ARHGAP6//MET//PPFIA1//ZYX
GO:0048709	oligodendrocyte differentiation	Biological process	10	89	902	17653	2.19898	0.0152454	0.125127	1.81686	0.0110865	WASF3//LPAR1//ID2//KCNJ10//PTEN//TNFRSF21//WDR1//PPARG//GLI3//NRG1
GO:0050680	negative regulation of epithelial cell proliferation	Biological process	15	158	902	17653	1.858	0.0154342	0.126445	1.81152	0.0166297	SULF1//GJA1//TNF//EFNB2//PPARG//FBXW7//NFIB//STRAP//EREG//AR//ISL1//PTEN//RB1//GDF5//RUNX3
GO:0023061	signal release	Biological process	33	435	902	17653	1.48469	0.0154434	0.126445	1.81126	0.0365854	SNAP25//SYT1//WNT7A//PPFIA1//RAPGEF4//SLC25A6//IFNG//KCNB1//MARCKS//NEUROD1//RAP1A//TNF//CLOCK//INHBB//EDN1//ADCYAP1//SNX19//GJA1//SERP1//ISL1//SOX4//RAF1//ANO1//SYBU//CHRNB4//FMR1//RIMS4//SYT6//CRHR1//RAB8B//RAB3GAP1//PFN2//MYB
GO:0015749	monosaccharide transmembrane transport	Biological process	12	116	902	17653	2.02458	0.0154704	0.126488	1.8105	0.0133038	C2CD5//SLC23A2//ARPP19//C1QTNF2//CREBL2//IGF1//RAP1A//ADIPOR2//TSC1//APPL1//TNF//PRKAA1
GO:1901990	regulation of mitotic cell cycle phase transition	Biological process	32	419	902	17653	1.49468	0.0154861	0.126488	1.81006	0.0354767	GADD45A//EP300//CNOT6L//CNOT7//MDM4//CNOT6//SOX4//E2F8//CASP2//TTK//TAOK1//CDC14A//NEDD1//PRKAR2B//YWHAG//CEP41//CCND1//VPS4B//PSMA2//PSMD12//SKP1//HECW2//NEUROG1//TP63//PTEN//RB1//DUSP1//ANAPC15//CCND2//TMOD3//ID2//ZNF655
GO:0051017	actin filament bundle assembly	Biological process	14	144	902	17653	1.90273	0.0156261	0.127478	1.80615	0.0155211	PFN2//ZYX//TSC1//LPAR1//PPM1F//S1PR1//TMEFF2//ARHGAP6//MET//PPFIA1//EPS8//RHOB//RND3//MARCKS
GO:0051271	negative regulation of cellular component movement	Biological process	27	340	902	17653	1.55416	0.0157526	0.128355	1.80265	0.0299335	SLIT2//STRAP//PFN2//PTPRG//C5ORF30//IGFBP3//ARID2//SULF1//ZMYND8//TMEFF2//CLIC4//RHOB//PTEN//RAP2C//LDLRAD4//RECK//NAV3//DLG5//NOG//PPARG//SEMA4C//WNT3//SPRED1//MEOX2//CCL21//CCL2//NRG1
GO:0009880	embryonic pattern specification	Biological process	8	64	902	17653	2.44637	0.0158285	0.12851	1.80056	0.00886918	WNT7A//DLL1//MEOX2//CXXC4//NEUROG1//WT1//TDRD5//LRP6
GO:0046889	positive regulation of lipid biosynthetic process	Biological process	8	64	902	17653	2.44637	0.0158285	0.12851	1.80056	0.00886918	CNEP1R1//LDLR//PRKAA1//MID1IP1//ELOVL5//IFNG//TNF//CREBL2
GO:0060038	cardiac muscle cell proliferation	Biological process	8	64	902	17653	2.44637	0.0158285	0.12851	1.80056	0.00886918	GJA1//JARID2//KCNK2//PTEN//TGFBR2//NOG//ZFPM2//ARID2
GO:0006979	response to oxidative stress	Biological process	33	436	902	17653	1.48129	0.0159211	0.129106	1.79803	0.0365854	GSKIP//EDN1//CPEB2//ETV5//NR4A2//PRR5L//PPARGC1B//JUN//MAPK1//DUSP1//SIRT1//PPP2CB//SDC1//FOSL1//PPP1R15B//ETS1//RHOB//MYB//PRKAA1//TNFAIP3//MGST1//EGLN1//SESN1//MET//TNF//BAG5//TSC1//FBXW7//SGK2//OGG1//PON2//BTG1//SLC23A2
GO:0048168	regulation of neuronal synaptic plasticity	Biological process	7	52	902	17653	2.63455	0.0159932	0.129437	1.79606	0.00776053	GRIK2//KCNJ10//SYNGAP1//NPTN//RAB3GAP1//DBN1//ARC
GO:0032880	regulation of protein localization	Biological process	64	956	902	17653	1.31019	0.0160088	0.129437	1.79564	0.0709534	NUP54//TNF//RAPGEF4//SLC25A6//IFNG//KCNB1//MARCKS//NEUROD1//RAP1A//SNAP25//CLOCK//GJA1//SERP1//ISL1//SOX4//SIRT1//OGG1//IGF1//MAPK1//MAVS//ANO1//SYBU//GLI3//MDFIC//INHBB//CTDSPL2//FOXP1//SOCS1//ARFIP1//IL2//TMBIM6//NDFIP2//RB1//MIEF1//C2CD5//KCNE1//PRR5L//CD2AP//DYNLL2//PMAIP1//PPP3R1//YWHAG//TP63//ABHD17C//ZMYND8//MSN//APPL1//AR//PPFIA1//STX6//NPTN//NMUR1//NRG1//FBXW7//PRKAA1//SNIP1//CCT6A//WNT7…
GO:0022037	metencephalon development	Biological process	11	103	902	17653	2.0901	0.0160456	0.129437	1.79464	0.0121951	LPAR1//EN1//NEUROD1//SEMA4C//CD3E//FOXP2//LRP6//DLL1//RORA//WNT7A//NANOS1
GO:0042532	negative regulation of tyrosine phosphorylation of STAT protein	Biological process	3	11	902	17653	5.33753	0.016115	0.129437	1.79277	0.00332594	PPP2CA//SOCS1//SOCS3
GO:0060439	trachea morphogenesis	Biological process	3	11	902	17653	5.33753	0.016115	0.129437	1.79277	0.00332594	MAPK1//TGFBR2//LRP6
GO:0060525	prostate glandular acinus development	Biological process	3	11	902	17653	5.33753	0.016115	0.129437	1.79277	0.00332594	ESR1//FOXA1//TP63
GO:0060837	blood vessel endothelial cell differentiation	Biological process	3	11	902	17653	5.33753	0.016115	0.129437	1.79277	0.00332594	DLL1//FOXJ2//CCM2
GO:2000674	regulation of type B pancreatic cell apoptotic process	Biological process	3	11	902	17653	5.33753	0.016115	0.129437	1.79277	0.00332594	NEUROD1//SRSF6//CAST
GO:0006469	negative regulation of protein kinase activity	Biological process	22	263	902	17653	1.63711	0.0161414	0.129495	1.79206	0.0243902	SPRED1//DUSP1//PPP2CA//ERRFI1//GPRC5A//SOCS5//PTEN//HIPK3//PPM1F//TNFAIP3//LRP6//YWHAG//PPP1R1B//SIRT1//PRKAR2B//GADD45A//GNAQ//NCK1//GSKIP//RB1//SOCS1//SOCS3
GO:0000077	DNA damage checkpoint	Biological process	15	159	902	17653	1.84632	0.0162668	0.130347	1.7887	0.0166297	GADD45A//EP300//CNOT6L//CNOT7//MDM4//CNOT6//SOX4//E2F8//CASP2//TAOK1//CCND1//TP63//RBBP8//USP28//CLOCK
GO:0014855	striated muscle cell proliferation	Biological process	9	77	902	17653	2.28751	0.0163832	0.131046	1.7856	0.00997783	MYOG//ARID2//GJA1//JARID2//KCNK2//PTEN//TGFBR2//NOG//ZFPM2
GO:0009798	axis specification	Biological process	10	90	902	17653	2.17455	0.0163929	0.131046	1.78535	0.0110865	WNT7A//CXXC4//NEUROG1//WT1//RNF2//WNT3//TDRD5//LRP6//DLL1//OTX2
GO:0045807	positive regulation of endocytosis	Biological process	13	131	902	17653	1.94216	0.0165976	0.132526	1.77995	0.0144124	FMR1//NTF3//RAB21//CCL21//SIRPA//TNF//TUB//PPARG//RAP1A//CCL2//DLL1//LDLR//CBLL1
GO:0043410	positive regulation of MAPK cascade	Biological process	40	552	902	17653	1.41819	0.0166916	0.133119	1.7775	0.0443459	GADD45A//TNF//CRKL//TAOK1//RAF1//RAP1A//C1QTNF2//LPAR1//NRG1//IGF1//NTF3//PIK3CB//PRKAA1//MAPK1//C5AR1//UBE2V1//MDFIC//MID1//SEMA4C//EDN1//PDE5A//CCL21//WNT7A//RASSF2//ADCYAP1//NPNT//NPTN//JUN//KDR//MET//ROR1//FBXW7//PTEN//CCL2//CCL8//GPR55//RAPGEF2//EFNA1//IGFBP3//AR
GO:0044843	cell cycle G1/S phase transition	Biological process	24	295	902	17653	1.59221	0.0168696	0.134061	1.7729	0.0266075	CACUL1//PHF8//RB1//RBBP8//CCND1//CUL5//ACVR1//NPAT//GADD45A//EP300//CNOT6L//CNOT7//MDM4//CNOT6//SOX4//E2F8//CASP2//TP63//PTEN//ID2//CCND2//FBXW7//FAM83D//ZNF655
GO:0003382	epithelial cell morphogenesis	Biological process	5	30	902	17653	3.26183	0.0169364	0.134061	1.77118	0.00554324	CLIC4//MET//FRMD6//PALLD//AR
GO:0061036	positive regulation of cartilage development	Biological process	5	30	902	17653	3.26183	0.0169364	0.134061	1.77118	0.00554324	GLI3//SOX5//GDF5//TAPT1//BMPR2
GO:1900739	regulation of protein insertion into mitochondrial membrane involved in apoptotic signaling pathway	Biological process	5	30	902	17653	3.26183	0.0169364	0.134061	1.77118	0.00554324	DYNLL2//PMAIP1//PPP3R1//YWHAG//TP63
GO:1900740	positive regulation of protein insertion into mitochondrial membrane involved in apoptotic signaling pathway	Biological process	5	30	902	17653	3.26183	0.0169364	0.134061	1.77118	0.00554324	DYNLL2//PMAIP1//PPP3R1//YWHAG//TP63
GO:0003283	atrial septum development	Biological process	4	20	902	17653	3.91419	0.0170338	0.134061	1.76869	0.00443459	SOX4//ACVR1//ISL1//BMPR2
GO:0031649	heat generation	Biological process	4	20	902	17653	3.91419	0.0170338	0.134061	1.76869	0.00443459	EDNRB//TNF//ARRDC3//ADRB1
GO:0045663	positive regulation of myoblast differentiation	Biological process	4	20	902	17653	3.91419	0.0170338	0.134061	1.76869	0.00443459	IGFBP3//CXCL9//MYOG//BTG1
GO:0086014	atrial cardiac muscle cell action potential	Biological process	4	20	902	17653	3.91419	0.0170338	0.134061	1.76869	0.00443459	KCNJ3//FLNA//GJC1//GJA1
GO:0086026	atrial cardiac muscle cell to AV node cell signaling	Biological process	4	20	902	17653	3.91419	0.0170338	0.134061	1.76869	0.00443459	GJC1//GJA1//KCNJ3//FLNA
GO:0086066	atrial cardiac muscle cell to AV node cell communication	Biological process	4	20	902	17653	3.91419	0.0170338	0.134061	1.76869	0.00443459	GJC1//GJA1//KCNJ3//FLNA
GO:1904036	negative regulation of epithelial cell apoptotic process	Biological process	6	41	902	17653	2.86404	0.0170476	0.134061	1.76834	0.00665188	SERPINB13//KDR//TNFAIP3//NEUROD1//SRSF6//CAST
GO:2000146	negative regulation of cell motility	Biological process	25	311	902	17653	1.57323	0.0171268	0.134356	1.76632	0.0277162	SLIT2//STRAP//PFN2//PTPRG//C5ORF30//IGFBP3//ARID2//SULF1//ZMYND8//TMEFF2//CLIC4//RHOB//PTEN//RAP2C//LDLRAD4//RECK//NAV3//DLG5//NOG//PPARG//SPRED1//MEOX2//CCL21//CCL2//NRG1
GO:0031960	response to corticosteroid	Biological process	15	160	902	17653	1.83478	0.0171336	0.134356	1.76615	0.0166297	PPARGC1B//DUSP1//SDC1//TNF//CCND1//FOSL1//SLIT2//ADCYAP1//EDN1//ISL1//FIBIN//DNMT3B//ERRFI1//CREBRF//CNGA3
GO:0030799	regulation of cyclic nucleotide metabolic process	Biological process	11	104	902	17653	2.07	0.0171446	0.134356	1.76587	0.0121951	EDNRB//GRM3//CRHR1//CALM2//TBL1XR1//CXCL9//ADRB1//PTHLH//EGLN1//PDE5A//ADNP
GO:1904888	cranial skeletal system development	Biological process	8	65	902	17653	2.40873	0.0172683	0.135169	1.76275	0.00886918	PAX5//TFAP2A//TGFBR2//RDH10//INSIG2//GLI3//NEUROG1//TP63
GO:0071417	cellular response to organonitrogen compound	Biological process	39	537	902	17653	1.42135	0.0173764	0.135858	1.76004	0.0432373	APPL1//CEBPB//CPEB3//SESN1//RRAGD//CPEB1//ZEB1//TNF//SOCS1//CPEB2//INHBB//RAB8B//ERRFI1//PPARG//PTEN//YWHAG//C2CD5//PIK3CA//NCK1//TSC1//SOCS3//SIRT1//IGF1//MAPK1//KCNE1//RAP1A//RAP1B//WT1//RAPGEF2//EDN1//CRHR1//NR4A2//ADCY3//PRKACB//PRKAR2B//SLIT2//KLF3//KLF10//PRKAA1
GO:0050806	positive regulation of synaptic transmission	Biological process	14	146	902	17653	1.87667	0.0174375	0.136177	1.75852	0.0155211	ADCYAP1//ARC//NPTN//MAPK1//PTEN//SNAP25//RAB3GAP1//NSG1//PAIP2//FMR1//WNT7A//RIMS4//GRIK2//SYT1
GO:2000045	regulation of G1/S transition of mitotic cell cycle	Biological process	16	175	902	17653	1.78934	0.0175562	0.136946	1.75557	0.0177384	GADD45A//EP300//CNOT6L//CNOT7//MDM4//CNOT6//SOX4//E2F8//CASP2//CCND1//TP63//PTEN//CCND2//RB1//ZNF655//ID2
GO:0086002	cardiac muscle cell action potential involved in contraction	Biological process	7	53	902	17653	2.58484	0.01764	0.137192	1.7535	0.00776053	KCNE1//GJC1//GJA1//KCNJ3//FLNA//KCNJ2//SCN1B
GO:0030814	regulation of cAMP metabolic process	Biological process	9	78	902	17653	2.25819	0.0177094	0.137192	1.7518	0.00997783	EDNRB//GRM3//CRHR1//CXCL9//ADRB1//PTHLH//CALM2//EGLN1//TBL1XR1
GO:0051492	regulation of stress fiber assembly	Biological process	9	78	902	17653	2.25819	0.0177094	0.137192	1.7518	0.00997783	LPAR1//PFN2//TSC1//PPM1F//S1PR1//TMEFF2//ARHGAP6//MET//PPFIA1
GO:0072401	signal transduction involved in DNA integrity checkpoint	Biological process	9	78	902	17653	2.25819	0.0177094	0.137192	1.7518	0.00997783	GADD45A//EP300//CNOT6L//CNOT7//MDM4//CNOT6//SOX4//E2F8//CASP2
GO:0072422	signal transduction involved in DNA damage checkpoint	Biological process	9	78	902	17653	2.25819	0.0177094	0.137192	1.7518	0.00997783	GADD45A//EP300//CNOT6L//CNOT7//MDM4//CNOT6//SOX4//E2F8//CASP2
GO:1900034	regulation of cellular response to heat	Biological process	9	78	902	17653	2.25819	0.0177094	0.137192	1.7518	0.00997783	IER5//DNAJB6//PTGES3//EP300//SIRT1//HSBP1//NUP54//MAPK1//BAG5
GO:0001701	in utero embryonic development	Biological process	25	312	902	17653	1.56819	0.0177509	0.137356	1.75078	0.0277162	RBBP8//CEBPB//SOCS3//E2F8//DNAJB6//EGLN1//MAPK1//VASH2//IGF1//RDH10//EDN1//TAPT1//FOXF1//ZFPM2//TANC2//GJA1//GLI3//AR//MBNL1//BTF3//TGFBR2//FOSL1//CCM2//ACVR1//NOG
GO:0003012	muscle system process	Biological process	34	456	902	17653	1.45924	0.0178258	0.137778	1.74895	0.037694	TNNI1//HOMER1//GJC1//GJA1//TMOD3//HSBP1//SLC6A8//TMOD1//NMUR1//CHRNB4//CHRM2//DTNA//EDN1//EDN2//NPNT//IGF1//MEF2A//PDE5A//JARID2//CALM2//MYOG//EDNRB//SULF1//KCNJ2//NEUROG1//PIK3CA//SCN1B//VEGFB//KCNE1//KCNJ3//ERRFI1//TRPC3//FLNA//SGCE
GO:0042592	homeostatic process	Biological process	107	1720	902	17653	1.2175	0.0178529	0.137823	1.74829	0.118625	PTGES3//ADRB1//EDN2//ARRDC3//SIRT1//DOCK10//NANOS1//RB1//TNFAIP3//EDN1//EDNRB//ADCY3//PRKACB//PRKAR2B//DNAJC16//GLRX//NHLRC2//ATP2C1//GRIK2//ANXA7//PIK3CB//SLC24A3//STIM2//CCL8//SLC31A2//ABCB7//EGLN1//SKP1//CLCN6//SLC26A4//CLIC4//ADCYAP1//SPPL3//LPAR1//ESR1//GJA1//NPTN//IL2//LRP6//C5AR1//RIC3//TMBIM6//TRPC3//CALM2//SLC41A1//PLAA//CCL2//KCNJ2//PKNOX1//STRAP//MAPK1//GPCPD1//TNF//DCP2//CCT6A//ADNP//…
GO:0051649	establishment of localization in cell	Biological process	129	2117	902	17653	1.19256	0.0178723	0.137823	1.74782	0.143016	TNPO2//IFNG//TNF//PMAIP1//NUP54//ZFAND6//NXF2//SRSF2//SRSF6//NXF2B//AGFG1//SLBP//TSC1//PAN3//TRAK2//YWHAG//KPNA6//SMURF1//ZDHHC22//ZDHHC7//ZDHHC18//ARL6IP1//VTI1A//TIMM9//SLC25A6//MTX3//IMMP2L//MID1IP1//STX6//SEC23A//TMED1//RAB12//RAB18//RAB21//TBC1D12//SNX5//ARFIP1//RAB30//GRIK2//RHOB//RAB9B//RAB8B//KIF13A//SNX2//SNX27//AP1S2//RAB28//SNX17//CNIH1//DCTN6//TEX261//DYNLL2//DYNC1LI2//TRAPPC8//NRBP1/…
GO:0030111	regulation of Wnt signaling pathway	Biological process	27	344	902	17653	1.53609	0.0180639	0.139141	1.74319	0.0299335	SULF1//SOX4//WNT3//GSC//APCDD1//FRZB//HIC1//SHISA2//CCND1//CXXC4//CCNY//LRP6//TMEM64//GLI3//ISL1//PSMA2//PSMD12//FZD6//NOG//BAMBI//GSKIP//WNT7A//TBL1XR1//ESR1//MDFIC//PPP2CA//CBFB
GO:1990778	protein localization to cell periphery	Biological process	22	266	902	17653	1.61865	0.0181555	0.139688	1.74099	0.0243902	KIF13A//C16ORF70//VAMP3//CLIP1//FLNA//EFR3A//ZDHHC22//KCNB1//LRP6//RAB8B//SMURF1//TNF//KCNIP4//RAPGEF2//C2CD5//TUB//NSG1//SNAP25//APPL1//AR//PPFIA1//IFNG
GO:0030097	hemopoiesis	Biological process	57	842	902	17653	1.32487	0.0182111	0.139797	1.73966	0.0631929	ID2//ESCO2//KCNAB2//DLL1//DOCK10//SOX4//CBFB//CR2//EP300//IFNA1//DNAJB9//IL2//PKNOX1//TXK//WDR1//JUN//PPARG//SIRT1//FOXP1//OSTM1//TNF//IFNG//GLI3//ZEB1//KDR//TGFBR2//FLI1//RB1//IRF1//TSC1//CD3E//CD8A//HMGB3//SOCS1//MYB//SOCS5//KLF13//ETS1//TNRC6B//AGO1//NFE2//CEBPB//TFE3//RASSF2//GPR55//PPARGC1B//TMEM64//POU4F1//KLF10//TMOD3//MFAP5//RORA//YTHDF2//PSMA2//PSMD12//FBXW7//RUNX3
GO:0033365	protein localization to organelle	Biological process	57	842	902	17653	1.32487	0.0182111	0.139797	1.73966	0.0631929	TNPO2//IFNG//TNF//PMAIP1//NUP54//ZFAND6//KPNA6//VTI1A//TIMM9//SLC25A6//MTX3//IMMP2L//GNPTG//PEX5L//TRAPPC8//SIRT1//OGG1//IGF1//MAPK1//MAVS//TTK//DNAJB6//CNEP1R1//MID1//TAPT1//GLI3//MDFIC//RAB8B//SOX4//MORC3//SKP1//BBS9//TUB//ESCO2//ESR1//SMURF1//RB1//NEDD1//BAG6//TNFAIP3//RAB3GAP1//CD2AP//DYNLL2//PPP3R1//YWHAG//TP63//FAM83D//ABHD17C//MSN//ARL5A//TIA1//NMUR1//NRG1//FBXW7//PRKAA1//SNIP1//CCT6A
GO:0010508	positive regulation of autophagy	Biological process	11	105	902	17653	2.05029	0.0182988	0.140312	1.73758	0.0121951	RAB12//SIRT1//SESN1//TBK1//KDR//TSC1//SMURF1//RAB3GAP1//IFNG//PIK3CB//PRKAA1
GO:0046907	intracellular transport	Biological process	109	1758	902	17653	1.21344	0.0184212	0.14109	1.73468	0.120843	TNPO2//IFNG//TNF//NUP54//ZFAND6//NXF2//SRSF2//SRSF6//NXF2B//AGFG1//SLBP//TSC1//PAN3//TRAK2//YWHAG//KPNA6//SMURF1//ZDHHC22//ZDHHC7//ZDHHC18//ARL6IP1//VTI1A//TIMM9//SLC25A6//MTX3//IMMP2L//MID1IP1//STX6//SEC23A//TMED1//RAB12//RAB18//RAB21//TBC1D12//SNX5//ARFIP1//RAB30//GRIK2//RHOB//RAB9B//RAB8B//KIF13A//SNX2//SNX27//AP1S2//RAB28//SNX17//CNIH1//DCTN6//TEX261//DYNLL2//DYNC1LI2//TRAPPC8//NRBP1//IER3IP1…
GO:0043254	regulation of protein complex assembly	Biological process	33	441	902	17653	1.46449	0.0184909	0.141464	1.73304	0.0365854	EPS8//GTF2H1//CNOT6L//PAN3//CNOT6//PMEPA1//LDLRAD4//PFN2//RASA1//SLIT2//RICTOR//NCK1//CCL21//CAMSAP1//CAMSAP2//STMN2//MET//CLIP1//NAV3//RAF1//IFNG//TNF//EP300//PMAIP1//IQGAP2//ARFIP1//ESR1//TMOD3//TMOD1//MSN//RB1//JUN//FOSL1
GO:0060627	regulation of vesicle-mediated transport	Biological process	36	490	902	17653	1.43787	0.0185205	0.14153	1.73235	0.0399113	FMR1//NTF3//RAPGEF4//RAB21//RAB8B//SYT1//SYT6//SNX17//TBC1D12//C2CD5//FOXF1//DLL1//LDLR//CBLL1//KCNB1//CD2AP//CCL21//PTEN//SIRPA//TNF//TUB//PPARG//RAB3GAP1//VPS4B//IFNG//SDC1//RAP1A//RIMS4//PFN2//PIK3CB//CCL2//CHMP3//MAPK1//MSN//ARHGAP1//PRKAA1
GO:0034219	carbohydrate transmembrane transport	Biological process	12	119	902	17653	1.97354	0.0186005	0.141981	1.73048	0.0133038	C2CD5//SLC23A2//ARPP19//C1QTNF2//CREBL2//IGF1//RAP1A//ADIPOR2//TSC1//APPL1//TNF//PRKAA1
GO:0090066	regulation of anatomical structure size	Biological process	36	491	902	17653	1.43494	0.0190429	0.144635	1.72027	0.0399113	ADRB1//EPS8//CLCN6//MSN//ADCYAP1//GJA1//ANXA7//EDN1//EDN2//EDNRB//DPYSL2//RAB21//PFN2//RASA1//WDR1//CFL2//SLIT2//RICTOR//NCK1//CCL21//WNT7A//PTEN//IQGAP2//ARFIP1//ADNP//NRG1//TNFRSF12A//TSC1//PRR16//BMPR2//ULK2//WNT3//PLXNA4//SEMA4C//TMOD3//TMOD1
GO:1901652	response to peptide	Biological process	36	491	902	17653	1.43494	0.0190429	0.144635	1.72027	0.0399113	APPL1//TNFAIP3//SIRT1//IGF1//INSIG2//SRSF6//TSC1//CPEB2//INHBB//RAB8B//ERRFI1//PPARG//PTEN//CPEB1//YWHAG//C2CD5//PIK3CA//EREG//GJA1//LRP6//BTG1//NCK1//SOCS1//SOCS3//MAPK1//EDN1//CRHR1//NR4A2//ADCY3//PRKACB//PRKAR2B//RAP1B//KLF3//KLF10//EDNRB//PRKAA1
GO:0031952	regulation of protein autophosphorylation	Biological process	6	42	902	17653	2.79585	0.0190551	0.144635	1.71999	0.00665188	JUN//ERRFI1//RAP2C//CALM2//RASSF2//MOB1B
GO:0033574	response to testosterone	Biological process	6	42	902	17653	2.79585	0.0190551	0.144635	1.71999	0.00665188	AR//MSN//SIRT1//DUSP1//EDN1//FOXP2
GO:0043949	regulation of cAMP-mediated signaling	Biological process	6	42	902	17653	2.79585	0.0190551	0.144635	1.71999	0.00665188	ADCYAP1//ADRB1//CXCL9//RAPGEF2//LPAR1//PEX5L
GO:0008344	adult locomotory behavior	Biological process	9	79	902	17653	2.2296	0.0191121	0.144742	1.71869	0.00997783	GLRB//KCNJ10//EN1//EPS8//ID2//NR4A2//TMOD1//TSC1//CCND2
GO:0072395	signal transduction involved in cell cycle checkpoint	Biological process	9	79	902	17653	2.2296	0.0191121	0.144742	1.71869	0.00997783	GADD45A//EP300//CNOT6L//CNOT7//MDM4//CNOT6//SOX4//E2F8//CASP2
GO:0030098	lymphocyte differentiation	Biological process	26	330	902	17653	1.54195	0.0192131	0.145168	1.7164	0.0288248	ID2//DLL1//DOCK10//CR2//EP300//IFNA1//DNAJB9//IL2//PKNOX1//SOX4//TXK//IFNG//GLI3//ZEB1//IRF1//TSC1//CD3E//CD8A//HMGB3//CBFB//SOCS1//MYB//SOCS5//TGFBR2//FOXP1//RORA
GO:0003209	cardiac atrium morphogenesis	Biological process	5	31	902	17653	3.15661	0.0193671	0.145168	1.71293	0.00554324	SOX4//ACVR1//NOG//ISL1//BMPR2
GO:0021772	olfactory bulb development	Biological process	5	31	902	17653	3.15661	0.0193671	0.145168	1.71293	0.00554324	ARX//SLIT2//ATF5//ROBO2//ID2
GO:0042307	positive regulation of protein import into nucleus	Biological process	5	31	902	17653	3.15661	0.0193671	0.145168	1.71293	0.00554324	IFNG//IGF1//MAPK1//MAVS//GLI3
GO:0045066	regulatory T cell differentiation	Biological process	5	31	902	17653	3.15661	0.0193671	0.145168	1.71293	0.00554324	IFNG//IL2//CBFB//IRF1//SOCS1
GO:1902235	regulation of endoplasmic reticulum stress-induced intrinsic apoptotic signaling pathway	Biological process	5	31	902	17653	3.15661	0.0193671	0.145168	1.71293	0.00554324	TMBIM6//SERINC3//SIRT1//NCK1//PMAIP1
GO:0003229	ventricular cardiac muscle tissue development	Biological process	7	54	902	17653	2.53698	0.0194025	0.145168	1.71214	0.00776053	ID2//ZFPM2//NRG1//POU4F1//NOG//ISL1//TNNI1
GO:0045843	negative regulation of striated muscle tissue development	Biological process	7	54	902	17653	2.53698	0.0194025	0.145168	1.71214	0.00776053	GJA1//JARID2//KCNK2//PTEN//TGFBR2//NOG//DLL1
GO:0051058	negative regulation of small GTPase mediated signal transduction	Biological process	7	54	902	17653	2.53698	0.0194025	0.145168	1.71214	0.00776053	MET//PPP2CB//RASA1//SYNGAP1//CD2AP//SLIT2//ARHGAP12
GO:0060043	regulation of cardiac muscle cell proliferation	Biological process	7	54	902	17653	2.53698	0.0194025	0.145168	1.71214	0.00776053	GJA1//JARID2//KCNK2//PTEN//TGFBR2//NOG//ZFPM2
GO:0061572	actin filament bundle organization	Biological process	14	148	902	17653	1.85131	0.0194044	0.145168	1.7121	0.0155211	EPS8//RHOB//RND3//MARCKS//PFN2//ZYX//TSC1//LPAR1//PPM1F//S1PR1//TMEFF2//ARHGAP6//MET//PPFIA1
GO:0010256	endomembrane system organization	Biological process	32	427	902	17653	1.46668	0.0197504	0.147593	1.70442	0.0354767	AGFG1//REEP3//LEMD3//SERP1//SPTSSB//TMED1//UBXN2B//TRAPPC8//RAB30//GOLGA6A//TJAP1//BAG5//STX6//CNEP1R1//NUP54//PPP2CA//PTEN//VPS37A//CHMP3//VPS4B//TMEFF2//AR//XKR8//RTN3//RAB18//ARL6IP1//BAG6//VTI1A//MAPK1//CAMSAP2//RAB3GAP1//SNX19
GO:0042060	wound healing	Biological process	39	542	902	17653	1.40824	0.0198403	0.148101	1.70245	0.0432373	F3//ZFPM2//GNAQ//IFNA1//IRF1//IRF2//NFE2//PRKACB//PRKAR2B//TXK//IGF1//WNT7A//DGKH//FLNA//RHOB//PIK3CA//PIK3CB//MAPK1//RAF1//TRPC3//FZD6//DGKE//EDN1//GJA1//MYOG//TGFBR2//TMEFF2//ETS1//TNFRSF12A//SRSF6//ADIPOR2//TNFAIP3//PTEN//ELK3//EREG//GLI3//NRG1//SDC1//NOG
GO:0006913	nucleocytoplasmic transport	Biological process	27	347	902	17653	1.52281	0.0199674	0.148886	1.69968	0.0299335	TNPO2//IFNG//TNF//NUP54//NXF2//SRSF2//SRSF6//NXF2B//AGFG1//SLBP//TSC1//KPNA6//SMURF1//SIRT1//OGG1//IGF1//MAPK1//MAVS//GLI3//MDFIC//PPP1R12A//SOX4//CTDSPL2//ATXN1//RAB18//NEUROD1//ANP32A
GO:0014821	phasic smooth muscle contraction	Biological process	4	21	902	17653	3.7278	0.0202106	0.149283	1.69442	0.00443459	EDN1//EDN2//EDNRB//NEUROG1
GO:0031935	regulation of chromatin silencing	Biological process	4	21	902	17653	3.7278	0.0202106	0.149283	1.69442	0.00443459	ATAD2//SIRT1//MIER1//PHF8
GO:0043586	tongue development	Biological process	4	21	902	17653	3.7278	0.0202106	0.149283	1.69442	0.00443459	GLI3//BNC2//PRDM16//WNT10A
GO:0043950	positive regulation of cAMP-mediated signaling	Biological process	4	21	902	17653	3.7278	0.0202106	0.149283	1.69442	0.00443459	ADCYAP1//ADRB1//CXCL9//RAPGEF2
GO:0048485	sympathetic nervous system development	Biological process	4	21	902	17653	3.7278	0.0202106	0.149283	1.69442	0.00443459	FZD3//SOX4//TP63//PLXNA4
GO:1903649	regulation of cytoplasmic transport	Biological process	4	21	902	17653	3.7278	0.0202106	0.149283	1.69442	0.00443459	CHMP3//MAPK1//RAB21//MSN
GO:0000045	autophagosome assembly	Biological process	10	93	902	17653	2.1044	0.0202193	0.149283	1.69423	0.0110865	TRAPPC8//ATG16L1//WDR45B//SMURF1//FEZ2//TBC1D12//RAB3GAP1//UBXN2B//GABARAPL1//ULK2
GO:0048704	embryonic skeletal system morphogenesis	Biological process	10	93	902	17653	2.1044	0.0202193	0.149283	1.69423	0.0110865	PAX5//TFAP2A//TGFBR2//RDH10//NOG//GSC//GLI3//HOXA3//MYCN//ZEB1
GO:1904029	regulation of cyclin-dependent protein kinase activity	Biological process	10	93	902	17653	2.1044	0.0202193	0.149283	1.69423	0.0110865	GADD45A//GTF2H1//PTEN//CCNT2//DIRAS3//TNFAIP3//CCNY//CCNL1//CCND1//CCND2
GO:0010632	regulation of epithelial cell migration	Biological process	22	269	902	17653	1.6006	0.0203612	0.150033	1.6912	0.0243902	EDN1//ETS1//FOXP1//KDR//RHOB//BMPR2//WNT7A//SLIT2//STRAP//PFN2//PTPRG//IFNG//JUN//TGFBR2//PPM1F//EFNA1//SIRT1//PPARG//PTEN//SPRED1//MEOX2//MET
GO:0034329	cell junction assembly	Biological process	19	223	902	17653	1.66748	0.0203717	0.150033	1.69097	0.0210643	GJC1//CDH20//TNS1//GJA1//WDR1//DLG5//ARHGAP6//SLK//KDR//TSC1//PPM1F//PTEN//STRN//RAP1A//RAP1B//RAPGEF2//TNF//CBFB//FLNA
GO:0051705	multi-organism behavior	Biological process	8	67	902	17653	2.33683	0.0204261	0.150033	1.68982	0.00886918	CNTFR//POU4F1//GCNT4//EN1//ANXA7//PTEN//ATXN1//NRXN3
GO:1901342	regulation of vasculature development	Biological process	30	396	902	17653	1.48265	0.0205727	0.150033	1.68671	0.0332594	SPRED1//SULF1//AGO1//PPARG//FOXJ2//SARS//EFNA1//ETS1//TNFRSF12A//EGLN1//VASH2//F3//SIRT1//ISL1//ITGB8//KDR//RHOB//BTG1//TGFBR2//C5AR1//VEGFB//ADAM12//TNFAIP3//WT1//MEOX2//PPP1R16B//DLL1//EFNB2//RAP1A//RAPGEF2
GO:0014029	neural crest formation	Biological process	3	12	902	17653	4.89274	0.0206835	0.150033	1.68438	0.00332594	GSC//LRP6//KBTBD8
GO:0033197	response to vitamin E	Biological process	3	12	902	17653	4.89274	0.0206835	0.150033	1.68438	0.00332594	PPARG//CCND1//SRSF2
GO:0034392	negative regulation of smooth muscle cell apoptotic process	Biological process	3	12	902	17653	4.89274	0.0206835	0.150033	1.68438	0.00332594	IGF1//EDN1//LRP6
GO:0035404	histone-serine phosphorylation	Biological process	3	12	902	17653	4.89274	0.0206835	0.150033	1.68438	0.00332594	PPP1R1B//RPS6KA5//PRKAA1
GO:0038180	nerve growth factor signaling pathway	Biological process	3	12	902	17653	4.89274	0.0206835	0.150033	1.68438	0.00332594	NTF3//RAP1A//RAPGEF2
GO:0045591	positive regulation of regulatory T cell differentiation	Biological process	3	12	902	17653	4.89274	0.0206835	0.150033	1.68438	0.00332594	IFNG//IL2//SOCS1
GO:0048712	negative regulation of astrocyte differentiation	Biological process	3	12	902	17653	4.89274	0.0206835	0.150033	1.68438	0.00332594	LDLR//MYCN//NOG
GO:0051764	actin crosslink formation	Biological process	3	12	902	17653	4.89274	0.0206835	0.150033	1.68438	0.00332594	EPS8//FLNA//MARCKS
GO:0060736	prostate gland growth	Biological process	3	12	902	17653	4.89274	0.0206835	0.150033	1.68438	0.00332594	ESR1//AR//PTEN
GO:0060742	epithelial cell differentiation involved in prostate gland development	Biological process	3	12	902	17653	4.89274	0.0206835	0.150033	1.68438	0.00332594	FOXA1//TP63//AR
GO:0097050	type B pancreatic cell apoptotic process	Biological process	3	12	902	17653	4.89274	0.0206835	0.150033	1.68438	0.00332594	NEUROD1//SRSF6//CAST
GO:0097201	negative regulation of transcription from RNA polymerase II promoter in response to stress	Biological process	3	12	902	17653	4.89274	0.0206835	0.150033	1.68438	0.00332594	JUN//NCK1//TMBIM6
GO:0110053	regulation of actin filament organization	Biological process	21	254	902	17653	1.61807	0.0207172	0.150033	1.68367	0.0232816	EPS8//PFN2//RASA1//WDR1//CFL2//SLIT2//RICTOR//NCK1//CCL21//IQGAP2//ARFIP1//TSC1//LPAR1//PPM1F//S1PR1//TMEFF2//ARHGAP6//MET//PPFIA1//TMOD3//TMOD1
GO:0000278	mitotic cell cycle	Biological process	69	1056	902	17653	1.27878	0.0207202	0.150033	1.68361	0.0764967	CACUL1//PHF8//RB1//RBBP8//CCND1//CUL5//ACVR1//NPAT//ARPP19//NEDD1//CCNY//PPP1R12A//PRKAR2B//SKP1//YWHAG//CEP41//SEPT9//RHOB//RASA1//GADD45A//EP300//CNOT6L//CNOT7//MDM4//CNOT6//SOX4//E2F8//CASP2//TTK//PHF13//CNEP1R1//NUP54//VPS4B//REEP3//PPP2CA//NABP1//TAOK1//CDC14A//CDK19//SIRT1//PAK6//SLK//EPS8//PSMA2//PSMD12//HECW2//NEUROG1//TP63//PTEN//EDN1//EREG//IGF1//BTG1//TNF//FOXA1//FZD3//DUSP1//ID2//ANAP…
GO:0045598	regulation of fat cell differentiation	Biological process	12	121	902	17653	1.94092	0.0209357	0.151431	1.67911	0.0133038	SIRT1//ZFPM2//RORA//TNF//CEBPB//CREBL2//TMEM64//FRZB//ID2//PPARG//PRDM16//DLK2
GO:0006665	sphingolipid metabolic process	Biological process	15	164	902	17653	1.79003	0.0209584	0.151434	1.67864	0.0166297	ITGB8//ST3GAL5//SPHK2//FUT5//PPP2CA//NEU1//ST8SIA5//SPTSSB//SPTSSA//ELOVL5//ELOVL7//PRKAA1//NAGA//TNF//SERINC3
GO:0034330	cell junction organization	Biological process	22	270	902	17653	1.59467	0.021141	0.152164	1.67487	0.0243902	GJC1//CDH20//TNS1//GJA1//FLNA//RAB8B//RASSF8//WDR1//DLG5//CCM2//ARHGAP6//SLK//KDR//TSC1//PPM1F//PTEN//STRN//RAP1A//RAP1B//RAPGEF2//TNF//CBFB
GO:0006636	unsaturated fatty acid biosynthetic process	Biological process	6	43	902	17653	2.73083	0.0212179	0.152164	1.6733	0.00665188	PTGES3//EDN1//EDN2//MGST1//SIRT1//ELOVL5
GO:0022602	ovulation cycle process	Biological process	6	43	902	17653	2.73083	0.0212179	0.152164	1.6733	0.00665188	SIRT1//ESR1//EREG//CASP2//ROBO2//SLIT2
GO:0042771	intrinsic apoptotic signaling pathway in response to DNA damage by p53 class mediator	Biological process	6	43	902	17653	2.73083	0.0212179	0.152164	1.6733	0.00665188	SIRT1//EP300//PHLDA3//USP28//BAG6//TP63
GO:0048483	autonomic nervous system development	Biological process	6	43	902	17653	2.73083	0.0212179	0.152164	1.6733	0.00665188	PLXNA4//TFAP2A//EDNRB//SOX4//TP63//FZD3
GO:0009991	response to extracellular stimulus	Biological process	36	495	902	17653	1.42334	0.0212515	0.152164	1.67261	0.0399113	TBL1XR1//ADRB1//GABARAPL1//ACSL1//ACSL4//PPARG//TGFBR2//ADIPOR2//CD3E//SIRT1//INHBB//RRAGD//BMPR2//KLF10//PLEKHF2//IGF1//ADNP//NR4A2//FOSL1//KCNB1//PRKAA1//DNMT3B//CCND1//SRSF2//PTEN//TRPC3//SESN1//MAPK1//PMAIP1//ADCYAP1//ULK2//JUN//OGG1//LDLR//TSC1//TMBIM6
GO:0043388	positive regulation of DNA binding	Biological process	7	55	902	17653	2.49085	0.0212845	0.152164	1.67194	0.00776053	RB1//IFNG//IGF1//NEUROD1//POU4F1//ISL1//PPARG
GO:0048635	negative regulation of muscle organ development	Biological process	7	55	902	17653	2.49085	0.0212845	0.152164	1.67194	0.00776053	GJA1//JARID2//KCNK2//PTEN//TGFBR2//NOG//DLL1
GO:0060688	regulation of morphogenesis of a branching structure	Biological process	7	55	902	17653	2.49085	0.0212845	0.152164	1.67194	0.00776053	AR//SULF1//ESR1//BTBD7//TNF//ETV5//NOG
GO:2000242	negative regulation of reproductive process	Biological process	7	55	902	17653	2.49085	0.0212845	0.152164	1.67194	0.00776053	TTK//DUSP1//PRKACB//IGF1//SULF1//ZFPM2//WT1
GO:0034762	regulation of transmembrane transport	Biological process	38	529	902	17653	1.40585	0.0217859	0.155422	1.66182	0.0421286	ARL6IP1//C2CD5//CALM2//ARPP19//C1QTNF2//CREBL2//IGF1//RAP1A//ADIPOR2//GJA1//STIM2//KCNH4//CLIC4//KCNA4//KCNB1//KCNJ2//KCNJ3//KCNJ10//KCNK10//APPL1//TNF//CXCL9//KCNE1//SCN1B//WDR1//PTEN//KCNIP4//KCNAB2//FLNA//CRHR1//FMR1//SLC31A2//SESTD1//HECW2//GLRX//ARC//HOMER1//PRKAA1
GO:0009914	hormone transport	Biological process	25	318	902	17653	1.5386	0.021881	0.155422	1.65993	0.0277162	RAPGEF4//SLC25A6//IFNG//KCNB1//MARCKS//NEUROD1//RAP1A//SNAP25//TNF//CLOCK//INHBB//EDN1//ADCYAP1//SNX19//GJA1//SERP1//ISL1//SOX4//RAF1//ANO1//SYBU//CRHR1//RAB8B//SLC16A2//MYB
GO:0006633	fatty acid biosynthetic process	Biological process	13	136	902	17653	1.87075	0.0219629	0.155422	1.65831	0.0144124	PTGES3//EDN1//EDN2//MGST1//ELOVL5//ELOVL7//SIRT1//ADIPOR2//QKI//INSIG2//MID1IP1//ABHD3//PRKAA1
GO:0090130	tissue migration	Biological process	26	334	902	17653	1.52349	0.0219827	0.155422	1.65792	0.0288248	EFNB2//KDR//SLIT2//EDN1//ETS1//FOXP1//RHOB//BMPR2//WNT7A//NANOS1//STRAP//PFN2//PTPRG//IFNG//JUN//TGFBR2//PPM1F//EFNA1//SIRT1//PPARG//PIK3CA//PTEN//SPRED1//MEOX2//FOXF1//MET
GO:0007519	skeletal muscle tissue development	Biological process	15	165	902	17653	1.77918	0.0220084	0.155422	1.65741	0.0166297	MYOG//PAX5//RB1//HIVEP3//DLL1//PRKAA1//HOMER1//NLN//ZBTB18//CFL2//EP300//MEOX2//GPCPD1//CCNT2//FOXP2
GO:0001844	protein insertion into mitochondrial membrane involved in apoptotic signaling pathway	Biological process	5	32	902	17653	3.05796	0.0220159	0.155422	1.65726	0.00554324	DYNLL2//PMAIP1//PPP3R1//YWHAG//TP63
GO:0010574	regulation of vascular endothelial growth factor production	Biological process	5	32	902	17653	3.05796	0.0220159	0.155422	1.65726	0.00554324	SULF1//ISL1//RORA//C5AR1//SARS
GO:0021988	olfactory lobe development	Biological process	5	32	902	17653	3.05796	0.0220159	0.155422	1.65726	0.00554324	ID2//ARX//SLIT2//ATF5//ROBO2
GO:0043403	skeletal muscle tissue regeneration	Biological process	5	32	902	17653	3.05796	0.0220159	0.155422	1.65726	0.00554324	IGF1//WNT7A//TGFBR2//GJA1//MYOG
GO:0045923	positive regulation of fatty acid metabolic process	Biological process	5	32	902	17653	3.05796	0.0220159	0.155422	1.65726	0.00554324	MID1IP1//ELOVL5//C1QTNF2//PPARGC1B//PPARG
GO:0086019	cell-cell signaling involved in cardiac conduction	Biological process	5	32	902	17653	3.05796	0.0220159	0.155422	1.65726	0.00554324	GJC1//GJA1//SCN1B//KCNJ3//FLNA
GO:0019216	regulation of lipid metabolic process	Biological process	28	366	902	17653	1.49723	0.022016	0.155422	1.65726	0.0310421	CNEP1R1//LDLR//FBXW7//INSIG2//ABHD5//CREBL2//RORA//SIRT1//ADIPOR2//NRBF2//RB1//CCL21//PRKAA1//MID1IP1//ELOVL5//C1QTNF2//PPARGC1B//PPARG//TNF//MTMR9//IFNG//TBL1XR1//ACSL1//RGL1//SIN3B//TNFRSF21//ID2//NPAS2
GO:1904659	glucose transmembrane transport	Biological process	11	108	902	17653	1.99334	0.0221079	0.155877	1.65545	0.0121951	C2CD5//ARPP19//C1QTNF2//CREBL2//IGF1//RAP1A//ADIPOR2//TSC1//APPL1//TNF//PRKAA1
GO:0033555	multicellular organismal response to stress	Biological process	8	68	902	17653	2.30247	0.0221497	0.155877	1.65463	0.00886918	ADCYAP1//GABRA5//GRIK2//ADRB1//EDNRB//NR4A2//GJA1//PTEN
GO:0055008	cardiac muscle tissue morphogenesis	Biological process	8	68	902	17653	2.30247	0.0221497	0.155877	1.65463	0.00886918	ZFPM2//NRG1//POU4F1//NOG//S1PR1//ISL1//TNNI1//EGLN1
GO:0007623	circadian rhythm	Biological process	17	195	902	17653	1.70619	0.0223538	0.15713	1.65065	0.018847	GNAQ//SIRT1//GFPT1//ID2//NPAS2//RORA//BHLHE41//BHLHE40//CLOCK//PPARG//PRKAA1//KLF10//SUV39H1//PTEN//EP300//ATF5//JUN
GO:0007249	I-kappaB kinase/NF-kappaB signaling	Biological process	21	256	902	17653	1.60543	0.0223742	0.15713	1.65025	0.0232816	ZFAND6//TNF//LPAR1//FLNA//GJA1//ATP2C1//TBK1//ROR1//IRAK4//NDFIP2//MAVS//MIER1//CCL21//UBE2I//UBE2V1//ZMYND11//ESR1//SIRT1//RORA//TNFAIP3//SNIP1
GO:0006886	intracellular protein transport	Biological process	70	1078	902	17653	1.27084	0.0225117	0.157932	1.64759	0.0776053	TNPO2//IFNG//TNF//NUP54//ZFAND6//AGFG1//NXF2//SRSF2//SRSF6//NXF2B//SLBP//TSC1//PAN3//TRAK2//YWHAG//KPNA6//SMURF1//ZDHHC22//ZDHHC7//ZDHHC18//ARL6IP1//VTI1A//TIMM9//SLC25A6//MTX3//IMMP2L//GNPTG//PEX5L//SIRT1//OGG1//IGF1//MAPK1//MAVS//GLI3//MDFIC//CLIP1//RAB8B//SOX4//CTDSPL2//C2CD5//KCNB1//MIEF1//KCNE1//PRR5L//NSG1//SNAP25//NMUR1//NRG1//FBXW7//PRKAA1//SNIP1//STX6//SEC23A//TMED1//RAB12//RAB18//RAB21/…
GO:0051169	nuclear transport	Biological process	27	351	902	17653	1.50546	0.022747	0.159418	1.64308	0.0299335	TNPO2//IFNG//TNF//NUP54//NXF2//SRSF2//SRSF6//NXF2B//AGFG1//SLBP//TSC1//KPNA6//SMURF1//NEUROD1//ANP32A//SIRT1//OGG1//IGF1//MAPK1//MAVS//GLI3//MDFIC//PPP1R12A//SOX4//CTDSPL2//ATXN1//RAB18
GO:0035967	cellular response to topologically incorrect protein	Biological process	15	166	902	17653	1.76846	0.0230974	0.161617	1.63644	0.0166297	EP300//CREBRF//SERP1//CCND1//HSPA13//GFPT1//DNAJB9//ASNA1//SEC61A2//CCL2//UBE2W//BAG6//NCK1//PPP1R15B//TMBIM6
GO:0042035	regulation of cytokine biosynthetic process	Biological process	10	95	902	17653	2.0601	0.0231086	0.161617	1.63623	0.0110865	TIA1//EREG//ERRFI1//TNF//IRF1//CD3E//NMI//TBK1//CEBPB//INHBB
GO:0001738	morphogenesis of a polarized epithelium	Biological process	13	137	902	17653	1.8571	0.0231753	0.161748	1.63498	0.0144124	FZD3//TP63//DLG5//WDR1//FOXF2//FOXF1//MSN//FZD6//PRICKLE2//ROR1//PSMA2//SMURF1//PSMD12
GO:0001889	liver development	Biological process	13	137	902	17653	1.8571	0.0231753	0.161748	1.63498	0.0144124	E2F8//FRZB//CEBPB//GLI3//RAP1A//CCND1//FBXW7//TNFAIP3//JARID2//JUN//MET//PIK3CA//ARID5B
GO:0048588	developmental cell growth	Biological process	18	211	902	17653	1.66956	0.023261	0.162044	1.63337	0.0199557	TGFBR2//DPYSL2//RAB21//ADNP//NRG1//TNFRSF12A//ULK2//SLC9A6//WNT3//PLXNA4//BMPR2//SEMA4C//SLIT2//EDN1//IGF1//SMURF1//SYT1//PLAA
GO:0008333	endosome to lysosome transport	Biological process	7	56	902	17653	2.44637	0.0232895	0.162044	1.63284	0.00776053	VPS4B//CHMP3//RAB12//RHOB//KIF13A//TRAK2//SNX27
GO:1901862	negative regulation of muscle tissue development	Biological process	7	56	902	17653	2.44637	0.0232895	0.162044	1.63284	0.00776053	GJA1//JARID2//KCNK2//PTEN//TGFBR2//NOG//DLL1
GO:1905330	regulation of morphogenesis of an epithelium	Biological process	16	181	902	17653	1.73003	0.0233155	0.162058	1.63236	0.0177384	PRICKLE2//ROR1//PSMA2//SMURF1//PSMD12//FZD3//FZD6//AR//SULF1//ESR1//BTBD7//TNF//ETV5//NOG//FOXP1//PTEN
GO:0031113	regulation of microtubule polymerization	Biological process	6	44	902	17653	2.66877	0.0235409	0.163153	1.62818	0.00665188	STMN2//MET//CLIP1//NAV3//CAMSAP1//CAMSAP2
GO:0048599	oocyte development	Biological process	6	44	902	17653	2.66877	0.0235409	0.163153	1.62818	0.00665188	EREG//YTHDF2//TDRD5//PDE5A//IGF1//INHBB
GO:0040017	positive regulation of locomotion	Biological process	38	532	902	17653	1.39793	0.0235454	0.163153	1.62809	0.0421286	CCL8//EDN2//CXCL9//EDN1//ETS1//FOXP1//KDR//RHOB//BMPR2//WNT7A//IFNG//JUN//TGFBR2//PPM1F//C5AR1//IGF1//S1PR1//F3//FOXF1//FAM89B//NTF3//SEMA4C//MAPK1//PTP4A1//CBLL1//ACVR1//SIRT1//CCL21//SLIT2//VEGFB//LPAR1//TNF//CHMP3//VPS4B//MET//FLNA//PLAA//RAPGEF2
GO:0060055	angiogenesis involved in wound healing	Biological process	4	22	902	17653	3.55836	0.023728	0.164082	1.62474	0.00443459	ADIPOR2//TNFAIP3//ETS1//PIK3CB
GO:0061157	mRNA destabilization	Biological process	4	22	902	17653	3.55836	0.023728	0.164082	1.62474	0.00443459	CPEB3//QKI//CNOT6L//YTHDF2
GO:0046849	bone remodeling	Biological process	9	82	902	17653	2.14803	0.0238013	0.164253	1.6234	0.00997783	GDF5//S1PR1//GPR55//TNFAIP3//PPARGC1B//TMEM64//GJA1//LRP6//RASSF2
GO:0072332	intrinsic apoptotic signaling pathway by p53 class mediator	Biological process	9	82	902	17653	2.14803	0.0238013	0.164253	1.6234	0.00997783	EP300//SIRT1//PHLDA3//USP28//BAG6//TP63//PMAIP1//POU4F1//ZMAT3
GO:0048708	astrocyte differentiation	Biological process	8	69	902	17653	2.2691	0.0239733	0.165272	1.62027	0.00886918	DLL1//ROR1//POU3F2//ID2//MYCN//NOG//MAPK1//LDLR
GO:0000302	response to reactive oxygen species	Biological process	19	227	902	17653	1.6381	0.0239997	0.165285	1.61979	0.0210643	EDN1//PPARGC1B//JUN//MAPK1//DUSP1//SIRT1//PPP2CB//SDC1//FOSL1//PPP1R15B//ETS1//RHOB//MYB//PRKAA1//TNFAIP3//EGLN1//SESN1//MET//TNF
GO:0045184	establishment of protein localization	Biological process	122	2012	902	17653	1.18671	0.0240663	0.165575	1.61859	0.135255	TNPO2//IFNG//TNF//PMAIP1//NUP54//ZFAND6//AGFG1//NXF2//SRSF2//SRSF6//NXF2B//SLBP//TSC1//PAN3//TRAK2//YWHAG//KPNA6//SMURF1//ZDHHC22//ZDHHC7//ZDHHC18//ARL6IP1//VTI1A//TIMM9//SLC25A6//MTX3//IMMP2L//STX6//SEC23A//TMED1//RAB12//RAB18//RAB21//TBC1D12//SNX5//ARFIP1//RAB30//GRIK2//RHOB//RAB9B//RAB8B//KIF13A//SNX2//SNX27//AP1S2//RAB28//SNX17//RAPGEF4//KCNB1//MARCKS//NEUROD1//RAP1A//SNAP25//CLOCK//VPS37A//D…
GO:0051147	regulation of muscle cell differentiation	Biological process	15	167	902	17653	1.75787	0.0242265	0.166508	1.61571	0.0166297	MYOG//BHLHE41//MEF2A//BNIP2//FOXF1//ZEB1//EREG//SIRT1//NRG1//EDN1//IGF1//CXCL9//NLN//DLL1//EFNB2
GO:0045732	positive regulation of protein catabolic process	Biological process	18	212	902	17653	1.66168	0.0242549	0.166534	1.6152	0.0199557	ANKIB1//LONRF3//LONRF1//SOCS5//SH3D19//IFNG//TNF//FMR1//FBXW7//MSN//TNFAIP3//BAG6//LDLR//SMURF1//PTEN//GJA1//MYLIP//HECW2
GO:0042542	response to hydrogen peroxide	Biological process	13	138	902	17653	1.84364	0.0244365	0.167611	1.61196	0.0144124	ETS1//SIRT1//RHOB//MYB//PRKAA1//TNFAIP3//MET//DUSP1//JUN//PPP2CB//SDC1//FOSL1//PPP1R15B
GO:0034976	response to endoplasmic reticulum stress	Biological process	22	274	902	17653	1.57139	0.0244938	0.167833	1.61094	0.0243902	PPP1R15B//EP300//DNAJB9//JKAMP//BAG6//CREBRF//SERP1//CCND1//NCK1//GFPT1//ASNA1//SEC61A2//CCL2//CEBPB//TMBIM6//SERINC3//SIRT1//PMAIP1//JUN//NRBF2//PPP2CB//UBA5
GO:1905037	autophagosome organization	Biological process	10	96	902	17653	2.03864	0.0246601	0.168802	1.60801	0.0110865	UBXN2B//TRAPPC8//GABARAPL1//ATG16L1//WDR45B//ULK2//SMURF1//FEZ2//TBC1D12//RAB3GAP1
GO:0009605	response to external stimulus	Biological process	138	2306	902	17653	1.1712	0.0247329	0.169129	1.60673	0.152993	GLRB//NRG1//ID2//TBL1XR1//ADRB1//MAVS//TNFAIP3//CCL21//F3//CCL2//CCL8//PPARG//SLIT2//EDN2//CXCL9//ADCYAP1//TNF//CEBPB//CHRM2//TBK1//IFNG//PSMA2//FOSL1//RALBP1//S1PR1//PIK3CB//PLP2//MAPK1//C5AR1//CLCN6//ETS1//JUN//KCNK2//TGFBR2//GDF5//GABARAPL1//RANBP9//ARX//DPYSL2//EFNA1//EFNB2//GLI3//OTX2//PIK3CA//ENAH//ROBO2//SCN1B//WNT3//KLF7//RPS6KA5//NRXN3//FEZ2//ACSL1//ACSL4//ADIPOR2//CD3E//CDS1//TRPC3//GNA…
GO:0033144	negative regulation of intracellular steroid hormone receptor signaling pathway	Biological process	5	33	902	17653	2.9653	0.0248891	0.169341	1.60399	0.00554324	ISL1//TP63//SIRT1//FOXP1//CLOCK
GO:0043928	exonucleolytic nuclear-transcribed mRNA catabolic process involved in deadenylation-dependent decay	Biological process	5	33	902	17653	2.9653	0.0248891	0.169341	1.60399	0.00554324	DDX6//DCP2//PATL1//CNOT7//CNOT6
GO:0048846	axon extension involved in axon guidance	Biological process	5	33	902	17653	2.9653	0.0248891	0.169341	1.60399	0.00554324	PLXNA4//BMPR2//SEMA4C//WNT3//SLIT2
GO:0060674	placenta blood vessel development	Biological process	5	33	902	17653	2.9653	0.0248891	0.169341	1.60399	0.00554324	MAPK1//VASH2//ITGB8//FOSL1//SOCS3
GO:1902284	neuron projection extension involved in neuron projection guidance	Biological process	5	33	902	17653	2.9653	0.0248891	0.169341	1.60399	0.00554324	PLXNA4//BMPR2//SEMA4C//WNT3//SLIT2
GO:0046879	hormone secretion	Biological process	24	306	902	17653	1.53498	0.0249298	0.169447	1.60328	0.0266075	RAPGEF4//SLC25A6//IFNG//KCNB1//MARCKS//NEUROD1//RAP1A//SNAP25//TNF//CLOCK//INHBB//EDN1//ADCYAP1//SNX19//GJA1//SERP1//ISL1//SOX4//RAF1//ANO1//SYBU//CRHR1//RAB8B//MYB
GO:0034220	ion transmembrane transport	Biological process	72	1119	902	17653	1.25926	0.0250087	0.169729	1.60191	0.0798226	ARL6IP1//SLC6A15//SLC6A6//MICU3//MID1IP1//KCNJ2//KCNJ3//KCNJ10//CALM2//SLC35D1//SLC6A8//SLC23A2//STIM2//KCNH4//CLIC4//KCNA4//KCNB1//KCNK10//SLC31A2//SLC41A1//SLC24A3//SCN1B//SLC25A28//CCL21//CXCL9//KCNE1//GJA1//WDR1//ATP2C1//GPM6A//TRPC3//CUL5//SLC30A6//SLC9A6//CNGA3//KCNK2//KCNIP4//KCNAB2//MMGT1//FAM155A//STEAP2//ARHGAP1//PTEN//FLNA//CRHR1//FMR1//SLC26A7//SLC26A4//CLCN5//CLCN6//GABRA5//GLRB//ANO…
GO:0046649	lymphocyte activation	Biological process	47	686	902	17653	1.34087	0.0250214	0.169729	1.60169	0.0521064	CCL21//SNX27//MSN//ID2//IFNA1//DLL1//DOCK10//CBFB//IL2//BAG6//CR2//EP300//DNAJB9//PKNOX1//SOX4//TXK//TNFRSF21//EFNB2//PIK3CA//YES1//CD3E//IFNG//GLI3//ZEB1//NCK1//IGF1//CD8A//TXLNA//SKAP2//CEBPB//PDE5A//DLG5//IRF1//TSC1//TBK1//HMGB3//SOCS1//MYB//SOCS5//HPRT1//IMPDH1//TNFAIP3//SIRPA//CCL2//TGFBR2//FOXP1//RORA
GO:0000380	alternative mRNA splicing, via spliceosome	Biological process	7	57	902	17653	2.40345	0.025421	0.172157	1.59481	0.00776053	MBNL2//RBFOX3//FMR1//MBNL1//RBM25//SRSF2//SRSF6
GO:0035966	response to topologically incorrect protein	Biological process	17	198	902	17653	1.68033	0.025471	0.172157	1.59395	0.018847	DNAJB5//JKAMP//HSPA13//TMBIM6//EP300//CREBRF//SERP1//CCND1//GFPT1//DNAJB9//ASNA1//SEC61A2//CCL2//UBE2W//BAG6//NCK1//PPP1R15B
GO:1901654	response to ketone	Biological process	16	183	902	17653	1.71112	0.0255213	0.172157	1.5931	0.0177384	FOSL1//DUSP1//EDN1//FOXP2//CCL21//CCND1//SLIT2//PPARG//PRKAA1//AR//MSN//FIBIN//DNMT3B//ERRFI1//ADCY3//SIRT1
GO:0045844	positive regulation of striated muscle tissue development	Biological process	9	83	902	17653	2.12215	0.025532	0.172157	1.59291	0.00997783	DLL1//PRKAA1//MYOG//ZFPM2//EDN1//IGF1//EFNB2//NRG1//GJA1
GO:0048636	positive regulation of muscle organ development	Biological process	9	83	902	17653	2.12215	0.025532	0.172157	1.59291	0.00997783	GJA1//DLL1//PRKAA1//MYOG//ZFPM2//EDN1//IGF1//EFNB2//NRG1
GO:0048814	regulation of dendrite morphogenesis	Biological process	9	83	902	17653	2.12215	0.025532	0.172157	1.59291	0.00997783	RAPGEF2//RAB21//ARC//EFNA1//PTEN//LRP8//FMR1//HECW2//FXR1
GO:0051234	establishment of localization	Biological process	290	5155	902	17653	1.10098	0.0256183	0.172481	1.59145	0.321508	TNPO2//IFNG//TNF//SNAP25//SLC26A7//ADCYAP1//EDN1//PMAIP1//ARL6IP1//FMR1//NTF3//STIM2//NUP54//FLNA//IGF1//NHLRC2//VEGFB//WDR1//EDNRB//SLC6A15//SLC6A6//RTN3//KIF1C//ARAP2//APPL1//AGFG1//HSPA13//AP1S2//VAMP3//GIT2//STX6//SYT6//VAMP1//SYT1//C2CD5//ZFAND6//NXF2//SRSF2//SRSF6//NXF2B//SLBP//TSC1//PAN3//TRAK2//YWHAG//KPNA6//SMURF1//ZDHHC22//ZDHHC7//ZDHHC18//VTI1A//TIMM9//SLC25A6//MTX3//IMMP2L//SLC6A1//SL…
GO:0006936	muscle contraction	Biological process	27	355	902	17653	1.4885	0.0258196	0.172481	1.58805	0.0299335	TNNI1//HOMER1//NMUR1//CHRNB4//CHRM2//DTNA//EDN1//EDN2//NPNT//CALM2//EDNRB//SULF1//KCNJ2//TMOD1//NEUROG1//PDE5A//PIK3CA//SCN1B//VEGFB//KCNE1//GJC1//GJA1//KCNJ3//FLNA//TMOD3//HSBP1//SLC6A8
GO:0031650	regulation of heat generation	Biological process	3	13	902	17653	4.51637	0.0258863	0.172481	1.58693	0.00332594	EDNRB//TNF//ARRDC3
GO:0034497	protein localization to phagophore assembly site	Biological process	3	13	902	17653	4.51637	0.0258863	0.172481	1.58693	0.00332594	TRAPPC8//ATG16L1//WDR45B
GO:0042711	maternal behavior	Biological process	3	13	902	17653	4.51637	0.0258863	0.172481	1.58693	0.00332594	CREBRF//GNAQ//PTEN
GO:0043568	positive regulation of insulin-like growth factor receptor signaling pathway	Biological process	3	13	902	17653	4.51637	0.0258863	0.172481	1.58693	0.00332594	IGF1//IGFBP3//AR
GO:0045605	negative regulation of epidermal cell differentiation	Biological process	3	13	902	17653	4.51637	0.0258863	0.172481	1.58693	0.00332594	DLL1//SRSF6//TP63
GO:0048934	peripheral nervous system neuron differentiation	Biological process	3	13	902	17653	4.51637	0.0258863	0.172481	1.58693	0.00332594	POU4F1//RUNX3//ISL1
GO:0048935	peripheral nervous system neuron development	Biological process	3	13	902	17653	4.51637	0.0258863	0.172481	1.58693	0.00332594	ISL1//POU4F1//RUNX3
GO:0070208	protein heterotrimerization	Biological process	3	13	902	17653	4.51637	0.0258863	0.172481	1.58693	0.00332594	C1QTNF2//C1QTNF6//NUP54
GO:1900037	regulation of cellular response to hypoxia	Biological process	3	13	902	17653	4.51637	0.0258863	0.172481	1.58693	0.00332594	KCNK2//RWDD3//TMBIM6
GO:1904861	excitatory synapse assembly	Biological process	3	13	902	17653	4.51637	0.0258863	0.172481	1.58693	0.00332594	PTEN//WNT7A//NPTN
GO:0030335	positive regulation of cell migration	Biological process	35	486	902	17653	1.40943	0.0259955	0.173039	1.5851	0.0388027	CCL8//EDN2//CXCL9//EDN1//ETS1//FOXP1//KDR//RHOB//BMPR2//WNT7A//IFNG//JUN//TGFBR2//PPM1F//C5AR1//IGF1//SIRT1//VEGFB//LPAR1//TNF//CCL21//MET//FLNA//PLAA//RAPGEF2//S1PR1//F3//FOXF1//FAM89B//NTF3//SEMA4C//MAPK1//PTP4A1//CBLL1//ACVR1
GO:0048640	negative regulation of developmental growth	Biological process	10	97	902	17653	2.01762	0.0262851	0.174795	1.58029	0.0110865	ADRB1//PTEN//ULK2//SEMA4C//WNT3//GJA1//JARID2//KCNK2//TGFBR2//NOG
GO:0000082	G1/S transition of mitotic cell cycle	Biological process	22	276	902	17653	1.56	0.0263163	0.17483	1.57978	0.0243902	NPAT//GADD45A//EP300//CNOT6L//CNOT7//MDM4//CNOT6//SOX4//E2F8//CASP2//CCND1//TP63//PTEN//RB1//ID2//CCND2//ZNF655//CACUL1//PHF8//RBBP8//CUL5//ACVR1
GO:0031570	DNA integrity checkpoint	Biological process	15	169	902	17653	1.73707	0.0266078	0.176593	1.57499	0.0166297	USP28//CLOCK//GADD45A//EP300//CNOT6L//CNOT7//MDM4//CNOT6//SOX4//E2F8//CASP2//TAOK1//CCND1//TP63//RBBP8
GO:0009611	response to wounding	Biological process	45	655	902	17653	1.34457	0.0267512	0.177371	1.57266	0.0498891	F3//ZFPM2//GNAQ//IFNA1//IRF1//IRF2//NFE2//PRKACB//PRKAR2B//TXK//FOXF1//IGF1//WNT7A//DGKH//FLNA//RHOB//PIK3CA//PIK3CB//MAPK1//RAF1//TRPC3//FZD6//DGKE//EDN1//ISL1//JUN//NREP//ELK3//EREG//GLI3//NRG1//SDC1//TGFBR2//NOG//GJA1//MYOG//TMEFF2//KCNK2//PTEN//ETS1//TNFRSF12A//SRSF6//ADIPOR2//TNFAIP3//INHBB
GO:0033157	regulation of intracellular protein transport	Biological process	21	261	902	17653	1.57467	0.0269632	0.178601	1.56923	0.0232816	NUP54//SIRT1//OGG1//IFNG//IGF1//MAPK1//MAVS//GLI3//MDFIC//SOX4//CTDSPL2//KCNB1//MIEF1//C2CD5//KCNE1//PRR5L//NMUR1//NRG1//FBXW7//PRKAA1//SNIP1
GO:0061008	hepaticobiliary system development	Biological process	13	140	902	17653	1.8173	0.0271101	0.179223	1.56687	0.0144124	JARID2//JUN//MET//PIK3CA//ARID5B//E2F8//FRZB//CEBPB//GLI3//RAP1A//CCND1//FBXW7//TNFAIP3
GO:2000241	regulation of reproductive process	Biological process	13	140	902	17653	1.8173	0.0271101	0.179223	1.56687	0.0144124	TTK//DUSP1//PRKACB//INHBB//PDE5A//IGF1//EDNRB//AR//SULF1//ESR1//YTHDF2//ZFPM2//WT1
GO:0090068	positive regulation of cell cycle process	Biological process	22	277	902	17653	1.55437	0.0272655	0.180075	1.56439	0.0243902	GADD45A//EP300//CNOT6L//CNOT7//MDM4//CNOT6//SOX4//E2F8//CASP2//CCND1//VPS4B//NEUROG1//EDN1//EREG//IGF1//RB1//ID2//MYOG//POU4F1//CCND2//TMOD3//FAM83D
GO:0060191	regulation of lipase activity	Biological process	9	84	902	17653	2.09689	0.02735	0.180281	1.56304	0.00997783	NMUR1//LPAR1//GNAQ//C5AR1//TXK//GPR55//ESR1//PLAA//ABHD5
GO:1901863	positive regulation of muscle tissue development	Biological process	9	84	902	17653	2.09689	0.02735	0.180281	1.56304	0.00997783	GJA1//DLL1//PRKAA1//MYOG//ZFPM2//EDN1//IGF1//EFNB2//NRG1
GO:1904018	positive regulation of vasculature development	Biological process	18	215	902	17653	1.6385	0.0274304	0.180634	1.56177	0.0199557	ETS1//F3//SIRT1//ISL1//ITGB8//KDR//RHOB//BTG1//TGFBR2//C5AR1//VEGFB//VASH2//ADAM12//PPP1R16B//DLL1//EFNB2//RAP1A//RAPGEF2
GO:0051348	negative regulation of transferase activity	Biological process	24	309	902	17653	1.52007	0.0275744	0.181259	1.55949	0.0266075	SPRED1//DUSP1//PPP2CA//ERRFI1//GPRC5A//SOCS5//GADD45A//GNAQ//LRP6//NCK1//GSKIP//RB1//YWHAG//SOCS1//SOCS3//PPM1F//PTEN//HIPK3//TNFAIP3//BAG5//PPARG//PPP1R1B//SIRT1//PRKAR2B
GO:0021904	dorsal/ventral neural tube patterning	Biological process	4	23	902	17653	3.40364	0.0275934	0.181259	1.55919	0.00443459	GLI3//PRKACB//GSC//FOXA1
GO:0010631	epithelial cell migration	Biological process	25	325	902	17653	1.50546	0.0276056	0.181259	1.559	0.0277162	EFNB2//KDR//SLIT2//EDN1//ETS1//FOXP1//RHOB//BMPR2//WNT7A//STRAP//PFN2//PTPRG//IFNG//JUN//TGFBR2//PPM1F//EFNA1//SIRT1//PPARG//PIK3CA//PTEN//SPRED1//MEOX2//MET//NANOS1
GO:0045604	regulation of epidermal cell differentiation	Biological process	7	58	902	17653	2.36201	0.027682	0.181584	1.5578	0.00776053	DLL1//MYCN//SERPINB13//ERRFI1//CBFB//SRSF6//TP63
GO:0030308	negative regulation of cell growth	Biological process	15	170	902	17653	1.72685	0.0278617	0.181679	1.55499	0.0166297	ULK2//SEMA4C//WNT3//SIRT1//FRZB//GJA1//PPARG//PPP2CA//BMPR2//SMARCA2//BTG1//WT1//ADIPOR2//SLIT2//EI24
GO:0051099	positive regulation of binding	Biological process	15	170	902	17653	1.72685	0.0278617	0.181679	1.55499	0.0166297	SPPL3//EP300//BAMBI//RAPGEF2//IGF1//ISL1//PPARG//RB1//FMR1//PPP2CA//PPP2CB//IFNG//MET//NEUROD1//POU4F1
GO:0031110	regulation of microtubule polymerization or depolymerization	Biological process	8	71	902	17653	2.20518	0.0279314	0.181679	1.55391	0.00886918	STMN2//CAMSAP1//CAMSAP2//MID1//MID1IP1//NAV3//MET//CLIP1
GO:0031644	regulation of neurological system process	Biological process	8	71	902	17653	2.20518	0.0279314	0.181679	1.55391	0.00886918	TNFRSF21//PTEN//WASF3//NRG1//EDN1//EDNRB//CHRNB4//FMR1
GO:0046785	microtubule polymerization	Biological process	8	71	902	17653	2.20518	0.0279314	0.181679	1.55391	0.00886918	RANBP9//CAMSAP1//CAMSAP2//STMN2//MET//CLIP1//NAV3//MZT1
GO:1900076	regulation of cellular response to insulin stimulus	Biological process	8	71	902	17653	2.20518	0.0279314	0.181679	1.55391	0.00886918	NCK1//TSC1//SOCS1//SOCS3//SIRT1//IGF1//PRKAA1//C2CD5
GO:0007616	long-term memory	Biological process	5	34	902	17653	2.87808	0.027992	0.181679	1.55297	0.00554324	CPEB3//ARC//LDLR//SGK1//CCND2
GO:0010573	vascular endothelial growth factor production	Biological process	5	34	902	17653	2.87808	0.027992	0.181679	1.55297	0.00554324	SULF1//ISL1//RORA//C5AR1//SARS
GO:0090207	regulation of triglyceride metabolic process	Biological process	5	34	902	17653	2.87808	0.027992	0.181679	1.55297	0.00554324	CNEP1R1//LDLR//FBXW7//ABHD5//TBL1XR1
GO:1900077	negative regulation of cellular response to insulin stimulus	Biological process	5	34	902	17653	2.87808	0.027992	0.181679	1.55297	0.00554324	NCK1//TSC1//SOCS1//SOCS3//PRKAA1
GO:1904591	positive regulation of protein import	Biological process	5	34	902	17653	2.87808	0.027992	0.181679	1.55297	0.00554324	IFNG//IGF1//MAPK1//MAVS//GLI3
GO:0080134	regulation of response to stress	Biological process	93	1500	902	17653	1.2134	0.0283644	0.18392	1.54723	0.103104	MAVS//EP300//PRKACB//PSMA2//PSMD12//RAF1//SKP1//UBE2V1//RPS6KA5//IRAK4//F3//PPARG//TNFAIP3//ADCYAP1//TNF//MDFIC//TAOK1//TXK//PPP4R2//EDN1//CR2//C5AR1//EDNRB//MAPK1//MID1//SEMA4C//ESR1//IRF1//TBK1//TGFBR2//HIPK3//SPRED1//HIC1//PMAIP1//SIRT1//EREG//NPAS2//NMI//RAET1E//GRIK2//ZMYND11//GADD45A//CCL21//WNT7A//RASSF2//SLC25A6//PTEN//PCBP2//ELMOD2//RICTOR//FOXP1//ZYX//ETS1//FOXF1//IL2//ISL1//RORA//SOCS3…
GO:0043547	positive regulation of GTPase activity	Biological process	30	407	902	17653	1.44258	0.0284881	0.184545	1.54534	0.0332594	TBC1D12//NTF3//CCL21//TSC1//SYDE2//RALBP1//ADCYAP1//ARAP2//ADRB1//DENND1B//S1PR1//RAB3GAP1//ELMOD2//GNAQ//AGFG1//JUN//ARHGAP1//ARHGAP6//ERRFI1//RIN2//DOCK10//RAP1A//RASA1//CCL2//CCL8//BNIP2//SYNGAP1//ARHGAP12//RAPGEF2//GIT2
GO:0045620	negative regulation of lymphocyte differentiation	Biological process	6	46	902	17653	2.55273	0.0286841	0.18546	1.54236	0.00665188	HMGB3//ID2//IRF1//SOCS5//GLI3//IL2
GO:0060443	mammary gland morphogenesis	Biological process	6	46	902	17653	2.55273	0.0286841	0.18546	1.54236	0.00665188	LRP6//GLI3//AR//ESR1//ETV5//TGFBR2
GO:0031099	regeneration	Biological process	16	186	902	17653	1.68352	0.029118	0.188085	1.53584	0.0177384	IGF1//WNT7A//PPARG//TGFBR2//C5AR1//ISL1//JUN//NREP//TXK//GJA1//MYOG//PTEN//CEBPB//GLI3//RAP1A//CCND1
GO:0019722	calcium-mediated signaling	Biological process	15	171	902	17653	1.71675	0.0291588	0.188169	1.53523	0.0166297	CALM2//PPP3R1//KDR//CD3E//PRKAA1//RCAN3//SPPL3//NRG1//IGF1//NR5A2//NMUR1//EDN1//EDN2//EDNRB//SAMD14
GO:0001708	cell fate specification	Biological process	9	85	902	17653	2.07222	0.0292572	0.188265	1.53377	0.00997783	GSC//ISL1//GLI3//MYT1L//DLL1//FOXA1//POU3F2//POU4F1//AR
GO:0030516	regulation of axon extension	Biological process	9	85	902	17653	2.07222	0.0292572	0.188265	1.53377	0.00997783	ADNP//NRG1//TNFRSF12A//PLXNA4//BMPR2//SEMA4C//WNT3//DPYSL2//RAB21
GO:0045778	positive regulation of ossification	Biological process	9	85	902	17653	2.07222	0.0292572	0.188265	1.53377	0.00997783	BMPR2//TFAP2A//ACVR1//CEBPB//NPNT//GJA1//GLI3//IGF1//TP63
GO:0045785	positive regulation of cell adhesion	Biological process	29	392	902	17653	1.44785	0.0296134	0.190376	1.52851	0.0321508	CCL21//FOXF1//NPNT//SMOC2//PPM1F//SIRPA//EFNB2//PIK3CA//YES1//CD3E//IFNG//TNF//IL2//NCK1//IGF1//SOCS1//MYB//SOCS5//GLI3//CCL2//TGFBR2//KDR//TSC1//CRKL//FLNA//ETS1//DENND6A//FOXA1//TFE3
GO:0042552	myelination	Biological process	11	113	902	17653	1.90514	0.0296996	0.190663	1.52725	0.0121951	KCNJ10//POU3F2//PPP3R1//TNFRSF21//PTEN//WASF3//NRG1//LPAR1//TSC1//SBF2//QKI
GO:0051495	positive regulation of cytoskeleton organization	Biological process	18	217	902	17653	1.6234	0.0297145	0.190663	1.52703	0.0199557	CFL2//WDR1//RICTOR//NCK1//PFN2//CCL21//MET//CLIP1//NAV3//STMN2//IQGAP2//ARFIP1//LPAR1//TSC1//PPM1F//EDN1//VPS4B//NTF3
GO:0044255	cellular lipid metabolic process	Biological process	70	1094	902	17653	1.25225	0.0298358	0.19126	1.52526	0.0776053	PTGES3//EDN1//EDN2//MGST1//ADH4//RDH10//SDC1//LRP8//DHRS3//ITGB8//ST3GAL5//ACSL1//ACSL4//ALG2//PYURF//PIGP//PIGA//ABHD5//PRKAR2B//MSMO1//PRKAA1//ELOVL5//INSIG2//SIRT1//PLAA//ALPI//LCLAT1//CDS1//ABHD3//SLC44A1//SERINC3//PIK3CA//PIK3CB//PTEN//MTMR9//KDELC1//SPHK2//FUT5//PPP2CA//NEU1//ST8SIA5//LPCAT3//DGKE//ACBD5//GLT6D1//CNEP1R1//LDLR//FBXW7//ELOVL7//PON2//NAGA//PPARG//ADIPOR2//SPTSSB//SPTSSA//RDH1…
GO:0032387	negative regulation of intracellular transport	Biological process	7	59	902	17653	2.32198	0.0300756	0.192432	1.52179	0.00776053	MDFIC//FOXF1//SOX4//KCNE1//FMR1//RAP1A//ARHGAP1
GO:0070059	intrinsic apoptotic signaling pathway in response to endoplasmic reticulum stress	Biological process	7	59	902	17653	2.32198	0.0300756	0.192432	1.52179	0.00776053	TMBIM6//SERINC3//SIRT1//NCK1//PMAIP1//CEBPB//BAG6
GO:0070371	ERK1 and ERK2 cascade	Biological process	25	328	902	17653	1.49169	0.0303841	0.193539	1.51735	0.0277162	FAM83D//RANBP9//SPRED1//DUSP1//ERRFI1//PTEN//ADCYAP1//NPNT//NPTN//JUN//KDR//MET//ROR1//FBXW7//RAF1//RAP1A//CCL2//CCL8//CCL21//TNF//C5AR1//GPR55//RAPGEF2//IGF1//MAPK1
GO:0090132	epithelium migration	Biological process	25	328	902	17653	1.49169	0.0303841	0.193539	1.51735	0.0277162	EFNB2//KDR//SLIT2//EDN1//ETS1//FOXP1//RHOB//BMPR2//WNT7A//NANOS1//STRAP//PFN2//PTPRG//IFNG//JUN//TGFBR2//PPM1F//EFNA1//SIRT1//PPARG//PIK3CA//PTEN//SPRED1//MEOX2//MET
GO:0090150	establishment of protein localization to membrane	Biological process	23	296	902	17653	1.52072	0.0303944	0.193539	1.51721	0.0254989	PMAIP1//ZDHHC22//ZDHHC7//ZDHHC18//ARL6IP1//KIF13A//C16ORF70//VAMP3//CLIP1//TIMM9//RAB8B//BAG6//KCNB1//MIEF1//C2CD5//KCNE1//RAB3GAP1//NSG1//SNAP25//DYNLL2//PPP3R1//YWHAG//TP63
GO:0007565	female pregnancy	Biological process	16	187	902	17653	1.67452	0.0303966	0.193539	1.51717	0.0177384	STOX2//BMPR2//TGFBR2//RECK//GJA1//KPNA6//ACSL4//ESR1//AR//ADCYAP1//CRHR1//ETS1//SPHK2//PTHLH//ADIPOR2//FOSL1
GO:0034764	positive regulation of transmembrane transport	Biological process	16	187	902	17653	1.67452	0.0303966	0.193539	1.51717	0.0177384	ARL6IP1//C2CD5//ARPP19//C1QTNF2//CREBL2//IGF1//RAP1A//ADIPOR2//STIM2//CXCL9//CALM2//FLNA//KCNE1//KCNJ2//GLRX//ARC
GO:0006629	lipid metabolic process	Biological process	89	1433	902	17653	1.2155	0.0304202	0.193539	1.51684	0.0986696	PTGES3//EDN1//EDN2//MGST1//ADH4//RDH10//SDC1//LRP8//DHRS3//ITGB8//ST3GAL5//ACSL1//ACSL4//ALG2//PYURF//PIGP//PIGA//ABHD5//PRKAR2B//MSMO1//PRKAA1//ELOVL5//INSIG2//SIRT1//PLAA//ALPI//LCLAT1//CDS1//ABHD3//SLC44A1//SERINC3//PIK3CA//PIK3CB//PTEN//MTMR9//KDELC1//SPHK2//FUT5//PPP2CA//NEU1//ST8SIA5//TRERF1//ACBD3//LBR//SNX17//UGT2B28//LDLR//NR5A2//ESR1//UGT2B7//LPCAT3//DGKE//ACBD5//GLT6D1//CNEP1R1//FBXW7/…
GO:0045787	positive regulation of cell cycle	Biological process	28	377	902	17653	1.45355	0.0307704	0.195583	1.51187	0.0310421	GADD45A//EP300//CNOT6L//CNOT7//MDM4//CNOT6//SOX4//E2F8//CASP2//CCND1//VPS4B//NEUROG1//CCNY//CCNL1//CCND2//CCNT2//EDN1//EREG//IGF1//RB1//FOXA1//ID2//MYOG//POU4F1//TMOD3//FAM83D//LRP6//FOSL1
GO:0000291	nuclear-transcribed mRNA catabolic process, exonucleolytic	Biological process	5	35	902	17653	2.79585	0.0313296	0.196301	1.50404	0.00554324	DDX6//DCP2//PATL1//CNOT7//CNOT6
GO:0003230	cardiac atrium development	Biological process	5	35	902	17653	2.79585	0.0313296	0.196301	1.50404	0.00554324	SOX4//ACVR1//NOG//ISL1//BMPR2
GO:0007190	activation of adenylate cyclase activity	Biological process	5	35	902	17653	2.79585	0.0313296	0.196301	1.50404	0.00554324	ADCY3//ADCYAP1//CRHR1//ADRB1//RAF1
GO:0040036	regulation of fibroblast growth factor receptor signaling pathway	Biological process	5	35	902	17653	2.79585	0.0313296	0.196301	1.50404	0.00554324	SULF1//SHISA2//NPTN//NOG//OTX2
GO:0048566	embryonic digestive tract development	Biological process	5	35	902	17653	2.79585	0.0313296	0.196301	1.50404	0.00554324	FOXF1//GLI3//ID2//FOXF2//TNF
GO:0051204	protein insertion into mitochondrial membrane	Biological process	5	35	902	17653	2.79585	0.0313296	0.196301	1.50404	0.00554324	PMAIP1//DYNLL2//PPP3R1//YWHAG//TP63
GO:2000826	regulation of heart morphogenesis	Biological process	5	35	902	17653	2.79585	0.0313296	0.196301	1.50404	0.00554324	BMPR2//ISL1//NOG//TGFBR2//ACVR1
GO:0008645	hexose transmembrane transport	Biological process	11	114	902	17653	1.88843	0.0314172	0.196301	1.50283	0.0121951	C2CD5//ARPP19//C1QTNF2//CREBL2//IGF1//RAP1A//ADIPOR2//TSC1//APPL1//TNF//PRKAA1
GO:0043010	camera-type eye development	Biological process	23	297	902	17653	1.5156	0.0314217	0.196301	1.50277	0.0254989	GJA1//TGFBR2//TFAP2A//GPM6A//CASP2//RDH10//NEUROD1//GLI3//FOXF2//LRP6//ZEB1//DLL1//TUB//JUN//BMPR2//CLIC4//MAF//TMOD1//WNT7A//RAB3GAP1//PKNOX1//WT1//FOXP2
GO:0072659	protein localization to plasma membrane	Biological process	19	234	902	17653	1.58909	0.031506	0.196301	1.50161	0.0210643	KIF13A//C16ORF70//VAMP3//NSG1//APPL1//AR//PPFIA1//IFNG//FLNA//EFR3A//ZDHHC22//KCNB1//LRP6//RAB8B//SMURF1//TNF//KCNIP4//RAPGEF2//C2CD5
GO:1905268	negative regulation of chromatin organization	Biological process	6	47	902	17653	2.49842	0.0315123	0.196301	1.50152	0.00665188	JARID2//ATAD2//DNMT3B//PAX5//PHF8//SIRT1
GO:0061387	regulation of extent of cell growth	Biological process	10	100	902	17653	1.9571	0.0316176	0.196301	1.50007	0.0110865	DPYSL2//RAB21//ADNP//NRG1//TNFRSF12A//ULK2//WNT3//PLXNA4//BMPR2//SEMA4C
GO:0070482	response to oxygen levels	Biological process	28	378	902	17653	1.4497	0.031682	0.196301	1.49919	0.0310421	EGLN3//DNMT3B//EP300//ETS1//MYB//NR4A2//EGLN1//PRKAA1//RAF1//TGFBR2//VEGFB//PSMA2//PSMD12//LPAR1//PPARG//CPEB2//EDN1//SIRT1//KCNK2//MDM4//PMAIP1//PTEN//RORA//CPEB1//SUV39H1//TSC1//RWDD3//TMBIM6
GO:0001921	positive regulation of receptor recycling	Biological process	3	14	902	17653	4.19378	0.0317216	0.196301	1.49864	0.00332594	EPS15//NSG1//VAMP3
GO:0007175	negative regulation of epidermal growth factor-activated receptor activity	Biological process	3	14	902	17653	4.19378	0.0317216	0.196301	1.49864	0.00332594	ERRFI1//GPRC5A//SOCS5
GO:0010893	positive regulation of steroid biosynthetic process	Biological process	3	14	902	17653	4.19378	0.0317216	0.196301	1.49864	0.00332594	PRKAA1//IFNG//TNF
GO:0019511	peptidyl-proline hydroxylation	Biological process	3	14	902	17653	4.19378	0.0317216	0.196301	1.49864	0.00332594	CRTAP//EGLN3//EGLN1
GO:0030950	establishment or maintenance of actin cytoskeleton polarity	Biological process	3	14	902	17653	4.19378	0.0317216	0.196301	1.49864	0.00332594	RICTOR//RHOB//RND3
GO:0032966	negative regulation of collagen biosynthetic process	Biological process	3	14	902	17653	4.19378	0.0317216	0.196301	1.49864	0.00332594	ERRFI1//PPARG//RAP1A
GO:0036124	histone H3-K9 trimethylation	Biological process	3	14	902	17653	4.19378	0.0317216	0.196301	1.49864	0.00332594	SIRT1//ARID4B//SUV39H1
GO:0043517	positive regulation of DNA damage response, signal transduction by p53 class mediator	Biological process	3	14	902	17653	4.19378	0.0317216	0.196301	1.49864	0.00332594	SPRED1//HIC1//PMAIP1
GO:0060746	parental behavior	Biological process	3	14	902	17653	4.19378	0.0317216	0.196301	1.49864	0.00332594	CREBRF//GNAQ//PTEN
GO:0060911	cardiac cell fate commitment	Biological process	3	14	902	17653	4.19378	0.0317216	0.196301	1.49864	0.00332594	ISL1//WT1//ACVR1
GO:0097286	iron ion import	Biological process	3	14	902	17653	4.19378	0.0317216	0.196301	1.49864	0.00332594	SLC25A28//STEAP2//ARHGAP1
GO:2001212	regulation of vasculogenesis	Biological process	3	14	902	17653	4.19378	0.0317216	0.196301	1.49864	0.00332594	KDR//RAP1A//RAPGEF2
GO:0001783	B cell apoptotic process	Biological process	4	24	902	17653	3.26183	0.0318122	0.196301	1.49741	0.00443459	PTEN//FOXP1//IL2//TNFRSF21
GO:0030728	ovulation	Biological process	4	24	902	17653	3.26183	0.0318122	0.196301	1.49741	0.00443459	SIRT1//INHBB//EREG//IMMP2L
GO:0045686	negative regulation of glial cell differentiation	Biological process	4	24	902	17653	3.26183	0.0318122	0.196301	1.49741	0.00443459	MYCN//NOG//ID2//LDLR
GO:0050779	RNA destabilization	Biological process	4	24	902	17653	3.26183	0.0318122	0.196301	1.49741	0.00443459	CNOT6L//YTHDF2//CPEB3//QKI
GO:0060307	regulation of ventricular cardiac muscle cell membrane repolarization	Biological process	4	24	902	17653	3.26183	0.0318122	0.196301	1.49741	0.00443459	GJA1//KCNE1//SCN1B//WDR1
GO:0060444	branching involved in mammary gland duct morphogenesis	Biological process	4	24	902	17653	3.26183	0.0318122	0.196301	1.49741	0.00443459	AR//ESR1//ETV5//LRP6
GO:0060969	negative regulation of gene silencing	Biological process	4	24	902	17653	3.26183	0.0318122	0.196301	1.49741	0.00443459	ATAD2//PPARG//PHF8//ESR1
GO:0034641	cellular nitrogen compound metabolic process	Biological process	377	6851	902	17653	1.07696	0.0322083	0.198564	1.49203	0.41796	SIRT1//IGF1//NFIA//NFIB//NFIC//RBBP8//RBMS1//NPAT//TSHZ1//ZBTB18//CEBPB//TCERG1//STRAP//KLF12//GSC//ARX//DNMT3B//EDN1//EDNRB//EFNA1//CC2D1B//EN1//EP300//ESR1//JAZF1//CPEB3//FOXF1//MYT1L//SIN3B//ZFPM2//DNAJB5//GLI3//CNOT7//HIC1//FOXA1//HSBP1//ID2//IFNG//IRF2//AR//ISL1//JARID2//JUN//MAF//MDM4//MEF2A//MYB//NR4A2//PAX5//KLF3//POU4F1//PPARG//ZBTB4//RB1//CCND1//RNF2//SARS//PRDM16//SMARCA2//SUV39H1//ZEB…
GO:0035019	somatic stem cell population maintenance	Biological process	8	73	902	17653	2.14476	0.0323197	0.199069	1.49053	0.00886918	TP63//FOXP1//RAF1//PRDM16//SOX4//KLF10//WNT7A//NOG
GO:0006810	transport	Biological process	283	5048	902	17653	1.09718	0.0323641	0.199162	1.48994	0.313747	TNPO2//IFNG//TNF//SNAP25//SLC26A7//ADCYAP1//EDN1//PMAIP1//ARL6IP1//FMR1//NTF3//STIM2//NUP54//FLNA//IGF1//NHLRC2//VEGFB//WDR1//EDNRB//SLC6A15//SLC6A6//RTN3//KIF1C//ARAP2//APPL1//AGFG1//HSPA13//AP1S2//VAMP3//GIT2//STX6//SYT6//VAMP1//SYT1//C2CD5//ZFAND6//NXF2//SRSF2//SRSF6//NXF2B//SLBP//TSC1//PAN3//TRAK2//YWHAG//KPNA6//SMURF1//ZDHHC22//ZDHHC7//ZDHHC18//VTI1A//TIMM9//SLC25A6//MTX3//IMMP2L//SLC9A6//CH…
GO:0015800	acidic amino acid transport	Biological process	7	60	902	17653	2.28328	0.0326046	0.200277	1.48672	0.00776053	ARL6IP1//SNAP25//SYT1//PPFIA1//KCNJ10//SLC6A1//RAB3GAP1
GO:0045600	positive regulation of fat cell differentiation	Biological process	7	60	902	17653	2.28328	0.0326046	0.200277	1.48672	0.00776053	PRDM16//CEBPB//CREBL2//TMEM64//FRZB//ID2//PPARG
GO:1903829	positive regulation of cellular protein localization	Biological process	26	347	902	17653	1.46641	0.0331728	0.203406	1.47922	0.0288248	IFNG//IGF1//MAPK1//MAVS//GLI3//CTDSPL2//KCNB1//MIEF1//C2CD5//PRR5L//CD2AP//DYNLL2//PMAIP1//PPP3R1//YWHAG//TP63//MSN//NMUR1//NRG1//FBXW7//PRKAA1//SNIP1//CCT6A//ABHD17C//TNF//NPTN
GO:0007272	ensheathment of neurons	Biological process	11	115	902	17653	1.872	0.0332043	0.203406	1.47881	0.0121951	NRG1//KCNJ10//POU3F2//PPP3R1//TNFRSF21//PTEN//WASF3//LPAR1//TSC1//SBF2//QKI
GO:0008366	axon ensheathment	Biological process	11	115	902	17653	1.872	0.0332043	0.203406	1.47881	0.0121951	KCNJ10//POU3F2//PPP3R1//TNFRSF21//PTEN//WASF3//NRG1//LPAR1//TSC1//SBF2//QKI
GO:1902476	chloride transmembrane transport	Biological process	9	87	902	17653	2.02458	0.0333469	0.204095	1.47695	0.00997783	SLC26A7//CLCN5//CLCN6//GABRA5//CLIC4//GLRB//SLC26A4//ANO1//GLRA3
GO:0033673	negative regulation of kinase activity	Biological process	22	283	902	17653	1.52142	0.0335175	0.204954	1.47473	0.0243902	SPRED1//DUSP1//PPP2CA//ERRFI1//GPRC5A//SOCS5//GADD45A//GNAQ//LRP6//NCK1//GSKIP//RB1//YWHAG//SOCS1//SOCS3//PPM1F//PTEN//HIPK3//TNFAIP3//PPP1R1B//SIRT1//PRKAR2B
GO:0070647	protein modification by small protein conjugation or removal	Biological process	71	1119	902	17653	1.24177	0.0337568	0.20623	1.47164	0.078714	FBXO41//RNF145//ZNRF2//RNF167//MYLIP//ANKIB1//UBE2W//FBXW7//PSMA2//SMURF1//PSMD12//HECW2//KLHL42//SKP1//THOP1//UBE2V1//LONRF3//FBXO30//CBFB//UBE3B//LONRF1//FBXO44//COPS8//ZER1//CACUL1//RNF38//MARCH10//PDZRN3//MYCBP2//SIRT1//FBXO33//KLHL3//RNF11//KLHL20//SPOPL//TRIM23//MDM4//DCAF8//CBLL1//CUL5//KBTBD8//SOCS1//SOCS3//SOCS5//ATXN7//MBD6//EP300//ESR1//OTUD3//AR//USP27X//PTEN//MAVS//USP28//TNFAIP3//US…
GO:0014065	phosphatidylinositol 3-kinase signaling	Biological process	12	130	902	17653	1.80655	0.0341938	0.208524	1.46605	0.0133038	PPP1R16B//MAPK1//PTEN//UNC5B//SIRT1//NRG1//IGF1//KDR//PRR5L//EDN1//PIK3CA//PIK3CB
GO:0030968	endoplasmic reticulum unfolded protein response	Biological process	12	130	902	17653	1.80655	0.0341938	0.208524	1.46605	0.0133038	EP300//GFPT1//SERP1//DNAJB9//ASNA1//SEC61A2//CCL2//NCK1//PPP1R15B//TMBIM6//CREBRF//CCND1
GO:0010862	positive regulation of pathway-restricted SMAD protein phosphorylation	Biological process	6	48	902	17653	2.44637	0.0345161	0.209732	1.46198	0.00665188	INHBB//BMP3//BMPR2//TTK//GDF5//ACVR1
GO:0043525	positive regulation of neuron apoptotic process	Biological process	6	48	902	17653	2.44637	0.0345161	0.209732	1.46198	0.00665188	FBXW7//GRIK2//JUN//MYB//TFAP2A//CASP2
GO:0055010	ventricular cardiac muscle tissue morphogenesis	Biological process	6	48	902	17653	2.44637	0.0345161	0.209732	1.46198	0.00665188	ZFPM2//NRG1//POU4F1//NOG//ISL1//TNNI1
GO:0060324	face development	Biological process	6	48	902	17653	2.44637	0.0345161	0.209732	1.46198	0.00665188	RAB3GAP1//LRP6//ARID5B//NOG//MAPK1//RAF1
GO:0046634	regulation of alpha-beta T cell activation	Biological process	8	74	902	17653	2.11578	0.0346808	0.210544	1.45991	0.00886918	IFNG//MYB//SOCS5//GLI3//CD3E//TGFBR2//IL2//IRF1
GO:0046467	membrane lipid biosynthetic process	Biological process	13	145	902	17653	1.75464	0.0347228	0.210589	1.45939	0.0144124	ST3GAL5//PYURF//PIGP//PIGA//SPHK2//ST8SIA5//GLT6D1//SPTSSB//SPTSSA//ELOVL5//ELOVL7//PRKAA1//TNF
GO:0000578	embryonic axis specification	Biological process	5	36	902	17653	2.71819	0.0349061	0.210589	1.4571	0.00554324	CXXC4//NEUROG1//WT1//TDRD5//WNT7A
GO:0003179	heart valve morphogenesis	Biological process	5	36	902	17653	2.71819	0.0349061	0.210589	1.4571	0.00554324	EFNA1//TGFBR2//ACVR1//BMPR2//SOX4
GO:0045737	positive regulation of cyclin-dependent protein serine/threonine kinase activity	Biological process	5	36	902	17653	2.71819	0.0349061	0.210589	1.4571	0.00554324	CCNY//CCNL1//CCND1//CCND2//CCNT2
GO:0050850	positive regulation of calcium-mediated signaling	Biological process	5	36	902	17653	2.71819	0.0349061	0.210589	1.4571	0.00554324	CALM2//SPPL3//NRG1//IGF1//CD3E
GO:0050919	negative chemotaxis	Biological process	5	36	902	17653	2.71819	0.0349061	0.210589	1.4571	0.00554324	PLXNA4//SLIT2//NRG1//ROBO2//SEMA4C
GO:0060323	head morphogenesis	Biological process	5	36	902	17653	2.71819	0.0349061	0.210589	1.4571	0.00554324	RAB3GAP1//LRP6//ARID5B//NOG//WNT3
GO:0017156	calcium ion regulated exocytosis	Biological process	11	116	902	17653	1.85587	0.0350621	0.211341	1.45516	0.0121951	SNAP25//SYT1//SYT6//KCNB1//RIMS4//RAB3GAP1//PFN2//FMR1//RAP1A//RAPGEF4//VAMP3
GO:0002292	T cell differentiation involved in immune response	Biological process	7	61	902	17653	2.24585	0.0352717	0.212415	1.45257	0.00776053	IFNG//TSC1//MYB//SOCS5//FOXP1//RORA//IL2
GO:0071887	leukocyte apoptotic process	Biological process	10	102	902	17653	1.91872	0.0355695	0.213828	1.44892	0.0110865	TNFRSF21//PTEN//FOXP1//IL2//PIK3CB//GLI3//EFNA1//SIRT1//CCL21//RAPGEF2
GO:0099173	postsynapse organization	Biological process	10	102	902	17653	1.91872	0.0355695	0.213828	1.44892	0.0110865	ARC//DOCK10//PTEN//WNT7A//EFNA1//LRP8//ETV5//GPHN//GLRB//ZMYND8
GO:0031667	response to nutrient levels	Biological process	33	465	902	17653	1.38891	0.0357408	0.214667	1.44684	0.0365854	TBL1XR1//ADRB1//GABARAPL1//ACSL1//ACSL4//PPARG//TGFBR2//ADIPOR2//CD3E//SIRT1//INHBB//RRAGD//BMPR2//KLF10//PLEKHF2//KCNB1//PRKAA1//DNMT3B//CCND1//SRSF2//PTEN//TRPC3//SESN1//MAPK1//PMAIP1//ADCYAP1//ULK2//JUN//OGG1//LDLR//TSC1//TMBIM6//IGF1
GO:0034341	response to interferon-gamma	Biological process	16	191	902	17653	1.63945	0.0359276	0.215597	1.44457	0.0177384	IFNG//IRF1//IRF2//MID1//NMI//SOCS1//SOCS3//TXK//PPARG//EDN1//RAB12//CCL2//CCL8//CCL21//ZYX//VAMP3
GO:0050803	regulation of synapse structure or activity	Biological process	15	176	902	17653	1.66798	0.0363191	0.217157	1.43986	0.0166297	ETV5//ROBO2//SLITRK3//ADNP//WNT7A//DLG5//SYBU//ARC//EFNA1//PTEN//LRP8//ZMYND8//FMR1//FXR1//SYNGAP1
GO:0003148	outflow tract septum morphogenesis	Biological process	4	25	902	17653	3.13135	0.0363881	0.217157	1.43904	0.00443459	ZFPM2//ISL1//BMPR2//TGFBR2
GO:0035336	long-chain fatty-acyl-CoA metabolic process	Biological process	4	25	902	17653	3.13135	0.0363881	0.217157	1.43904	0.00443459	ACSL1//ACSL4//ELOVL5//ELOVL7
GO:0060037	pharyngeal system development	Biological process	4	25	902	17653	3.13135	0.0363881	0.217157	1.43904	0.00443459	BMPR2//NOG//ISL1//ACVR1
GO:0061037	negative regulation of cartilage development	Biological process	4	25	902	17653	3.13135	0.0363881	0.217157	1.43904	0.00443459	PTHLH//GDF5//FRZB//NOG
GO:0071514	genetic imprinting	Biological process	4	25	902	17653	3.13135	0.0363881	0.217157	1.43904	0.00443459	ARID4B//DIRAS3//PCGF5//PIK3CA
GO:0016482	cytosolic transport	Biological process	13	146	902	17653	1.74262	0.0364123	0.217157	1.43875	0.0144124	EPS15//KLHL20//SNX2//STX6//VTI1A//SNX5//RAB9B//VAMP3//SYBU//CHMP3//MAPK1//RAB21//MSN
GO:0055082	cellular chemical homeostasis	Biological process	51	773	902	17653	1.29123	0.0366821	0.218574	1.43555	0.056541	SIRT1//ATP2C1//GRIK2//ANXA7//PIK3CB//SLC24A3//STIM2//CCL8//SLC31A2//ABCB7//EGLN1//SKP1//CLIC4//ADCYAP1//SPPL3//LPAR1//EDN1//EDN2//EDNRB//ESR1//GJA1//NPTN//IL2//LRP6//C5AR1//RIC3//TMBIM6//TRPC3//CALM2//SLC41A1//KCNJ2//MAPK1//GPCPD1//RAF1//ANO1//SYBU//CCL21//CXCL9//SLC9A6//SLC26A7//SLC26A4//TMEM64//S1PR1//GPR55//SLC30A6//KCNB1//NEUROD1//PIK3CA//RAP1A//SOX4//FAM155A
GO:0032868	response to insulin	Biological process	20	254	902	17653	1.54102	0.036818	0.21919	1.43394	0.0221729	APPL1//CPEB2//INHBB//RAB8B//ERRFI1//PPARG//PTEN//CPEB1//YWHAG//C2CD5//PIK3CA//NCK1//TSC1//SOCS1//SOCS3//SIRT1//IGF1//PRKAA1//INSIG2//SRSF6
GO:0048609	multicellular organismal reproductive process	Biological process	53	808	902	17653	1.28374	0.0368788	0.219359	1.43322	0.0587583	SIRT1//ESR1//EREG//CASP2//YTHDF2//AGFG1//STOX2//BMPR2//MYBL1//WNT3//CELF1//DZIP1//RNF2//BOLL//WT1//ACVR1//CRTAP//DDX6//AR//PAX5//PAIP2//ARID4B//BTG1//BAG6//SPATA9//IMMP2L//KATNAL1//TP63//ADAM18//CLOCK//TDRD5//SMARCA2//QKI//FOSL1//NHLH2//PPP1R1B//TTK//CREBRF//GNAQ//PTEN//ETS1//ADNP//GJA1//ETV5//INHBB//KPNA6//ACSL4//EDN1//PDE5A//IGF1//EDNRB//ROBO2//SLIT2
GO:1903037	regulation of leukocyte cell-cell adhesion	Biological process	23	302	902	17653	1.4905	0.0369551	0.21962	1.43233	0.0254989	EFNB2//PIK3CA//CCL21//YES1//CD3E//IFNG//IL2//NCK1//IGF1//CEBPB//TNFRSF21//PDE5A//DLG5//IRF1//SOCS1//MYB//SOCS5//GLI3//SIRPA//CCL2//TGFBR2//ETS1//TNF
GO:0098876	vesicle-mediated transport to the plasma membrane	Biological process	8	75	902	17653	2.08757	0.037156	0.22062	1.42997	0.00886918	STEAP2//KIF13A//C16ORF70//VAMP3//NSG1//SNAP25//SNX27//SNX17
GO:0044057	regulation of system process	Biological process	37	534	902	17653	1.35604	0.0373643	0.221466	1.42754	0.04102	ADRB1//CALM2//EDN2//EDN1//EDNRB//GJA1//CHRM2//CHRNB4//TNNI1//NPNT//IGF1//MEF2A//PDE5A//JARID2//MYOG//KCNJ2//INHBB//TNFRSF21//PTEN//WASF3//NRG1//IL2//BMPR2//RAB8B//SGK1//NEUROD1//KCNE1//SCN1B//KCNIP4//GJC1//KCNJ3//FMR1//NEUROG1//ERRFI1//TRPC3//FLNA//CRHR1
GO:0008630	intrinsic apoptotic signaling pathway in response to DNA damage	Biological process	10	103	902	17653	1.90009	0.0376688	0.221466	1.42402	0.0110865	EP300//SIRT1//PHLDA3//USP28//BAG6//TP63//HIC1//BCL2A1//TNF//CASP2
GO:0007029	endoplasmic reticulum organization	Biological process	6	49	902	17653	2.39644	0.0376985	0.221466	1.42368	0.00665188	RTN3//RAB18//ARL6IP1//BAG6//RAB3GAP1//SPTSSB
GO:0009994	oocyte differentiation	Biological process	6	49	902	17653	2.39644	0.0376985	0.221466	1.42368	0.00665188	EREG//YTHDF2//TDRD5//INHBB//PDE5A//IGF1
GO:0051205	protein insertion into membrane	Biological process	6	49	902	17653	2.39644	0.0376985	0.221466	1.42368	0.00665188	PMAIP1//BAG6//DYNLL2//PPP3R1//YWHAG//TP63
GO:0034605	cellular response to heat	Biological process	12	132	902	17653	1.77918	0.0378069	0.221466	1.42243	0.0133038	HSBP1//HSBP1L1//DNAJB6//PTGES3//EP300//SIRT1//NUP54//MAPK1//BAG5//IER5//ANO1//HSPA13
GO:0010771	negative regulation of cell morphogenesis involved in differentiation	Biological process	9	89	902	17653	1.97909	0.0378152	0.221466	1.42233	0.00997783	ULK2//SEMA4C//WNT3//PTEN//TRAK2//SYNGAP1//RAPGEF2//EFNA1//SLIT2
GO:0060333	interferon-gamma-mediated signaling pathway	Biological process	9	89	902	17653	1.97909	0.0378152	0.221466	1.42233	0.00997783	IFNG//SOCS1//SOCS3//TXK//PPARG//IRF1//IRF2//MID1//NMI
GO:0042594	response to starvation	Biological process	15	177	902	17653	1.65856	0.0378913	0.221466	1.42146	0.0166297	GABARAPL1//SIRT1//INHBB//RRAGD//BMPR2//KLF10//PLEKHF2//SESN1//MAPK1//PMAIP1//PRKAA1//JUN//ADCYAP1//PPARG//ULK2
GO:0016567	protein ubiquitination	Biological process	54	827	902	17653	1.27791	0.0380085	0.221466	1.42012	0.059867	FBXO41//RNF145//ZNRF2//RNF167//MYLIP//ANKIB1//UBE2W//FBXW7//PSMA2//SMURF1//PSMD12//HECW2//KLHL42//SKP1//THOP1//UBE2V1//LONRF3//FBXO30//CBFB//UBE3B//LONRF1//FBXO44//KBTBD8//SPOPL//SOX4//TNFAIP3//BAG5//NDFIP2//RNF2//PCGF5//ZER1//DCUN1D4//ARRDC3//RNF11//KLHL3//PLAA//NMI//PTEN//KLHL20//CACUL1//RNF38//MARCH10//PDZRN3//MYCBP2//SIRT1//FBXO33//TRIM23//MDM4//DCAF8//CBLL1//CUL5//SOCS1//SOCS3//SOCS5
GO:0050771	negative regulation of axonogenesis	Biological process	7	62	902	17653	2.20962	0.0380792	0.221466	1.41931	0.00776053	ULK2//SEMA4C//WNT3//SLIT2//PTEN//TRAK2//SYNGAP1
GO:0000187	activation of MAPK activity	Biological process	13	147	902	17653	1.73076	0.0381597	0.221466	1.4184	0.0144124	MDFIC//TAOK1//C1QTNF2//LPAR1//NRG1//IGF1//NTF3//PIK3CB//PRKAA1//MAPK1//TNF//C5AR1//UBE2V1
GO:0008643	carbohydrate transport	Biological process	13	147	902	17653	1.73076	0.0381597	0.221466	1.4184	0.0144124	C2CD5//SLC23A2//ARPP19//C1QTNF2//CREBL2//IGF1//RAP1A//ADIPOR2//TSC1//APPL1//TNF//PRKAA1//SLC35D1
GO:0009187	cyclic nucleotide metabolic process	Biological process	13	147	902	17653	1.73076	0.0381597	0.221466	1.4184	0.0144124	ADCY3//EDNRB//GRM3//PTHLH//CRHR1//CALM2//TBL1XR1//CXCL9//ADRB1//EGLN1//PDE5A//ADNP//RORA
GO:0007351	tripartite regional subdivision	Biological process	3	15	902	17653	3.91419	0.0381826	0.221466	1.41813	0.00332594	NEUROG1//WT1//TDRD5
GO:0008595	anterior/posterior axis specification, embryo	Biological process	3	15	902	17653	3.91419	0.0381826	0.221466	1.41813	0.00332594	NEUROG1//WT1//TDRD5
GO:0010713	negative regulation of collagen metabolic process	Biological process	3	15	902	17653	3.91419	0.0381826	0.221466	1.41813	0.00332594	ERRFI1//PPARG//RAP1A
GO:0021535	cell migration in hindbrain	Biological process	3	15	902	17653	3.91419	0.0381826	0.221466	1.41813	0.00332594	FLNA//POU4F1//SEMA4C
GO:0021542	dentate gyrus development	Biological process	3	15	902	17653	3.91419	0.0381826	0.221466	1.41813	0.00332594	EMX2//NEUROD1//PTEN
GO:0030730	sequestering of triglyceride	Biological process	3	15	902	17653	3.91419	0.0381826	0.221466	1.41813	0.00332594	ABHD5//PPARG//TNF
GO:0046321	positive regulation of fatty acid oxidation	Biological process	3	15	902	17653	3.91419	0.0381826	0.221466	1.41813	0.00332594	C1QTNF2//PPARGC1B//PPARG
GO:0050774	negative regulation of dendrite morphogenesis	Biological process	3	15	902	17653	3.91419	0.0381826	0.221466	1.41813	0.00332594	EFNA1//PTEN//RAPGEF2
GO:0051044	positive regulation of membrane protein ectodomain proteolysis	Biological process	3	15	902	17653	3.91419	0.0381826	0.221466	1.41813	0.00332594	SH3D19//IFNG//TNF
GO:0051957	positive regulation of amino acid transport	Biological process	3	15	902	17653	3.91419	0.0381826	0.221466	1.41813	0.00332594	ARL6IP1//SLC6A1//RAB3GAP1
GO:0071850	mitotic cell cycle arrest	Biological process	3	15	902	17653	3.91419	0.0381826	0.221466	1.41813	0.00332594	GADD45A//DUSP1//CDC14A
GO:1903543	positive regulation of exosomal secretion	Biological process	3	15	902	17653	3.91419	0.0381826	0.221466	1.41813	0.00332594	IFNG//SDC1//VPS4B
GO:2001224	positive regulation of neuron migration	Biological process	3	15	902	17653	3.91419	0.0381826	0.221466	1.41813	0.00332594	FLNA//PLAA//RAPGEF2
GO:0038179	neurotrophin signaling pathway	Biological process	5	37	902	17653	2.64472	0.0387247	0.223651	1.41201	0.00554324	NTF3//RAP1A//RAPGEF2//RAF1//SLC9A6
GO:0042596	fear response	Biological process	5	37	902	17653	2.64472	0.0387247	0.223651	1.41201	0.00554324	ADCYAP1//GABRA5//GRIK2//GJA1//ADRB1
GO:0090503	RNA phosphodiester bond hydrolysis, exonucleolytic	Biological process	5	37	902	17653	2.64472	0.0387247	0.223651	1.41201	0.00554324	DCP2//CNOT6L//PAN3//CNOT7//CNOT6
GO:1902667	regulation of axon guidance	Biological process	5	37	902	17653	2.64472	0.0387247	0.223651	1.41201	0.00554324	PLXNA4//BMPR2//SEMA4C//WNT3//SLIT2
GO:1905898	positive regulation of response to endoplasmic reticulum stress	Biological process	5	37	902	17653	2.64472	0.0387247	0.223651	1.41201	0.00554324	SERINC3//SIRT1//NCK1//PMAIP1//BAG6
GO:1903039	positive regulation of leukocyte cell-cell adhesion	Biological process	18	224	902	17653	1.57267	0.038833	0.224085	1.4108	0.0199557	EFNB2//PIK3CA//CCL21//YES1//CD3E//IFNG//IL2//NCK1//IGF1//SOCS1//MYB//SOCS5//GLI3//SIRPA//CCL2//TGFBR2//ETS1//TNF
GO:2000147	positive regulation of cell motility	Biological process	35	502	902	17653	1.36451	0.0389474	0.224554	1.40952	0.0388027	CCL8//EDN2//CXCL9//EDN1//ETS1//FOXP1//KDR//RHOB//BMPR2//WNT7A//IFNG//JUN//TGFBR2//PPM1F//C5AR1//IGF1//S1PR1//F3//FOXF1//FAM89B//NTF3//SEMA4C//MAPK1//PTP4A1//CBLL1//ACVR1//SIRT1//VEGFB//LPAR1//TNF//CCL21//MET//FLNA//PLAA//RAPGEF2
GO:0051668	localization within membrane	Biological process	11	118	902	17653	1.82441	0.0389949	0.224636	1.40899	0.0121951	FLNA//GRIK2//SYNGAP1//CLIP1//ETV5//GPHN//SEC23A//GLRB//NSG1//SNAP25//NPTN
GO:0021700	developmental maturation	Biological process	20	256	902	17653	1.52898	0.0394531	0.227082	1.40392	0.0221729	EREG//YTHDF2//S1PR1//RECK//GJA1//EDNRB//GNAQ//TDRD5//IGF1//NR4A2//RB1//ID2//PPARG//CCL21//CBFB//NFIA//SYBU//PTEN//FOXA1//SNX19
GO:0072331	signal transduction by p53 class mediator	Biological process	21	272	902	17653	1.51099	0.0395371	0.227372	1.403	0.0232816	GADD45A//EP300//CNOT6L//CNOT7//MDM4//CNOT6//SOX4//E2F8//CASP2//TP63//SIRT1//PHLDA3//USP28//BAG6//SPRED1//HIC1//PMAIP1//POU4F1//ZMAT3//PRKAA1//RBBP8
GO:0099504	synaptic vesicle cycle	Biological process	12	133	902	17653	1.7658	0.0397108	0.227805	1.40109	0.0133038	SNAP25//SYT1//WNT7A//ITSN1//RIMS4//SYT6//RAB3GAP1//PLAA//PFN2//FMR1//RAP1A//PTEN
GO:0009612	response to mechanical stimulus	Biological process	17	209	902	17653	1.5919	0.0397359	0.227805	1.40082	0.018847	GADD45A//GJA1//IRF1//KCNJ2//CASP2//NEUROG1//EDN1//JUN//RAF1//FOXP2//CLCN6//ETS1//KCNK2//PPARG//TGFBR2//FOSL1//GDF5
GO:0048705	skeletal system morphogenesis	Biological process	17	209	902	17653	1.5919	0.0397359	0.227805	1.40082	0.018847	MYCN//WNT7A//TGFBR2//PAX5//TFAP2A//RDH10//GSC//GLI3//HOXA3//ZEB1//NOG//PPARGC1B//DHRS3//BMPR2//INSIG2//NEUROG1//ARID5B
GO:0017158	regulation of calcium ion-dependent exocytosis	Biological process	8	76	902	17653	2.0601	0.0397472	0.227805	1.40069	0.00886918	KCNB1//SYT1//RAB3GAP1//RIMS4//PFN2//FMR1//RAP1A//SYT6
GO:0031109	microtubule polymerization or depolymerization	Biological process	10	104	902	17653	1.88182	0.0398522	0.227937	1.39955	0.0110865	STMN2//RANBP9//CAMSAP1//CAMSAP2//MID1//MID1IP1//NAV3//MET//CLIP1//MZT1
GO:0021543	pallium development	Biological process	14	163	902	17653	1.68094	0.0398713	0.227937	1.39934	0.0155211	LRP8//EMX2//NEUROD1//PTEN//GLI3//TSC1//POU3F2//ARX//SLIT2//TACC2//FLNA//LRP6//PAX5//FOXP2
GO:1905475	regulation of protein localization to membrane	Biological process	14	163	902	17653	1.68094	0.0398713	0.227937	1.39934	0.0155211	KCNB1//MIEF1//C2CD5//KCNE1//DYNLL2//PMAIP1//PPP3R1//YWHAG//TP63//ZMYND8//APPL1//AR//PPFIA1//IFNG
GO:0032231	regulation of actin filament bundle assembly	Biological process	9	90	902	17653	1.9571	0.0401954	0.229402	1.39582	0.00997783	PFN2//TSC1//LPAR1//PPM1F//S1PR1//TMEFF2//ARHGAP6//MET//PPFIA1
GO:0060840	artery development	Biological process	9	90	902	17653	1.9571	0.0401954	0.229402	1.39582	0.00997783	DCTN5//SNX17//SOX4//ARID2//BMPR2//NOG//FOXF1//EFNB2//GLI3
GO:0030217	T cell differentiation	Biological process	18	225	902	17653	1.56568	0.0402855	0.229722	1.39485	0.0199557	IFNG//GLI3//ZEB1//IRF1//TSC1//CD3E//CD8A//IL2//CBFB//SOCS1//MYB//SOCS5//TGFBR2//FOXP1//RORA//PKNOX1//SOX4//TXK
GO:0036293	response to decreased oxygen levels	Biological process	26	354	902	17653	1.43741	0.040755	0.231995	1.38982	0.0288248	EGLN3//DNMT3B//EP300//ETS1//MYB//NR4A2//EGLN1//PRKAA1//RAF1//TGFBR2//VEGFB//PSMA2//PSMD12//CPEB2//EDN1//SIRT1//KCNK2//MDM4//PMAIP1//PTEN//RORA//CPEB1//SUV39H1//TSC1//RWDD3//TMBIM6
GO:0032103	positive regulation of response to external stimulus	Biological process	22	289	902	17653	1.48983	0.0407856	0.231995	1.38949	0.0243902	EDN2//CXCL9//TNF//C5AR1//KDR//BMPR2//ETS1//CDK19//IL2//LDLR//CLOCK//CCL21//PPM1F//S1PR1//F3//SLIT2//NTF3//VEGFB//LPAR1//EDN1//TBK1//MET
GO:0022409	positive regulation of cell-cell adhesion	Biological process	20	257	902	17653	1.52303	0.0408213	0.231995	1.38911	0.0221729	EFNB2//PIK3CA//CCL21//YES1//CD3E//IFNG//TNF//IL2//NCK1//IGF1//SOCS1//MYB//SOCS5//GLI3//SIRPA//CCL2//TGFBR2//ETS1//DENND6A//FOXA1
GO:0031334	positive regulation of protein complex assembly	Biological process	20	257	902	17653	1.52303	0.0408213	0.231995	1.38911	0.0221729	GTF2H1//CNOT6L//PAN3//CNOT6//RICTOR//NCK1//PFN2//CCL21//MET//CLIP1//NAV3//PMAIP1//IQGAP2//ARFIP1//ESR1//MSN//TNF//JUN//FOSL1//IFNG
GO:0043113	receptor clustering	Biological process	6	50	902	17653	2.34851	0.0410621	0.232502	1.38656	0.00665188	ETV5//GPHN//GLRB//FLNA//GRIK2//SYNGAP1
GO:0045661	regulation of myoblast differentiation	Biological process	6	50	902	17653	2.34851	0.0410621	0.232502	1.38656	0.00665188	DLL1//TNF//IGFBP3//CXCL9//MYOG//BTG1
GO:0046635	positive regulation of alpha-beta T cell activation	Biological process	6	50	902	17653	2.34851	0.0410621	0.232502	1.38656	0.00665188	IFNG//MYB//SOCS5//GLI3//CD3E//TGFBR2
GO:1990090	cellular response to nerve growth factor stimulus	Biological process	6	50	902	17653	2.34851	0.0410621	0.232502	1.38656	0.00665188	NTF3//RAP1A//RAPGEF2//STMN2//DYNC1LI2//PTEN
GO:0006986	response to unfolded protein	Biological process	15	179	902	17653	1.64002	0.0411817	0.232502	1.3853	0.0166297	EP300//CREBRF//SERP1//CCND1//HSPA13//GFPT1//DNAJB9//ASNA1//SEC61A2//CCL2//NCK1//PPP1R15B//TMBIM6//DNAJB5//JKAMP
GO:0050731	positive regulation of peptidyl-tyrosine phosphorylation	Biological process	15	179	902	17653	1.64002	0.0411817	0.232502	1.3853	0.0166297	EREG//FBXW7//IFNG//IGF1//IL2//ISL1//SOCS3//EFNA1//LRP8//ADNP//RICTOR//NRG1//NTF3//YES1//CD3E
GO:0050801	ion homeostasis	Biological process	51	779	902	17653	1.28128	0.0411899	0.232502	1.38521	0.056541	EDN1//EDNRB//ATP2C1//GRIK2//ANXA7//PIK3CB//SLC24A3//STIM2//CCL8//SLC31A2//ABCB7//EGLN1//SKP1//SLC26A4//CLIC4//ADCYAP1//SPPL3//LPAR1//EDN2//ESR1//GJA1//NPTN//IL2//LRP6//C5AR1//RIC3//TMBIM6//TRPC3//CALM2//SLC41A1//KCNJ2//MAPK1//GPCPD1//CCL21//CXCL9//SLC9A6//SLC26A7//TMEM64//S1PR1//GPR55//KDR//CUTC//STEAP2//SLC25A28//KCNJ10//SIRT1//PRKAA1//SCN1B//SLC30A6//FAM155A//KLHL3
GO:0036314	response to sterol	Biological process	4	26	902	17653	3.01092	0.041323	0.232502	1.38381	0.00443459	RORA//TGFBR2//LRP6//LRP8
GO:0043567	regulation of insulin-like growth factor receptor signaling pathway	Biological process	4	26	902	17653	3.01092	0.041323	0.232502	1.38381	0.00443459	IGF1//IGFBP3//AR//ATXN7
GO:0048169	regulation of long-term neuronal synaptic plasticity	Biological process	4	26	902	17653	3.01092	0.041323	0.232502	1.38381	0.00443459	NPTN//GRIK2//KCNJ10//SYNGAP1
GO:0048596	embryonic camera-type eye morphogenesis	Biological process	4	26	902	17653	3.01092	0.041323	0.232502	1.38381	0.00443459	TFAP2A//FOXF2//LRP6//ZEB1
GO:0086013	membrane repolarization during cardiac muscle cell action potential	Biological process	4	26	902	17653	3.01092	0.041323	0.232502	1.38381	0.00443459	KCNJ3//KCNE1//FLNA//KCNJ2
GO:0016241	regulation of macroautophagy	Biological process	14	164	902	17653	1.67069	0.0416365	0.234071	1.38053	0.0155211	RAB12//SIRT1//SESN1//TBK1//KDR//TSC1//PIK3CA//SMURF1//FEZ2//TBC1D12//RAB3GAP1//SNX5//PRKAA1//RRAGD
GO:0034620	cellular response to unfolded protein	Biological process	13	149	902	17653	1.70753	0.0418313	0.234971	1.3785	0.0144124	EP300//CREBRF//SERP1//CCND1//GFPT1//DNAJB9//ASNA1//SEC61A2//CCL2//NCK1//PPP1R15B//TMBIM6//HSPA13
GO:0006813	potassium ion transport	Biological process	19	242	902	17653	1.53656	0.042084	0.23562	1.37588	0.0210643	ADCYAP1//KCNJ2//KCNJ3//KCNJ10//KCNE1//SLC9A6//CNGA3//KCNH4//KCNA4//KCNB1//KCNK2//KCNK10//KCNIP4//KCNAB2//PTEN//FLNA//SLC24A3//TSC1//VPS4B
GO:0097193	intrinsic apoptotic signaling pathway	Biological process	22	290	902	17653	1.48469	0.0421014	0.23562	1.3757	0.0243902	HIC1//BCL2A1//TNF//CASP2//GSKIP//EP300//SIRT1//PHLDA3//USP28//BAG6//TP63//CEBPB//TMBIM6//PMAIP1//POU4F1//ZMAT3//BAG5//SERINC3//NCK1//FBXW7//CUL5//PPM1F
GO:0014013	regulation of gliogenesis	Biological process	10	105	902	17653	1.8639	0.042121	0.23562	1.3755	0.0110865	ID2//MYCN//NOG//TNFRSF21//WDR1//PPARG//ETV5//MYB//ADCYAP1//LDLR
GO:0042089	cytokine biosynthetic process	Biological process	10	105	902	17653	1.8639	0.042121	0.23562	1.3755	0.0110865	TIA1//EREG//ERRFI1//TNF//IRF1//CD3E//NMI//TBK1//CEBPB//INHBB
GO:0046058	cAMP metabolic process	Biological process	10	105	902	17653	1.8639	0.042121	0.23562	1.3755	0.0110865	ADCY3//EDNRB//GRM3//CRHR1//TBL1XR1//CXCL9//ADRB1//PTHLH//CALM2//EGLN1
GO:1902905	positive regulation of supramolecular fiber organization	Biological process	16	195	902	17653	1.60582	0.0421564	0.235623	1.37514	0.0177384	CFL2//WDR1//RICTOR//NCK1//PFN2//CCL21//MET//CLIP1//NAV3//STMN2//IQGAP2//ARFIP1//LPAR1//TSC1//PPM1F//EDN1
GO:0042509	regulation of tyrosine phosphorylation of STAT protein	Biological process	8	77	902	17653	2.03335	0.0424561	0.236746	1.37206	0.00886918	IFNG//IGF1//IL2//ISL1//SOCS3//PPP2CA//SOCS1//CNOT7
GO:0061097	regulation of protein tyrosine kinase activity	Biological process	8	77	902	17653	2.03335	0.0424561	0.236746	1.37206	0.00886918	EREG//FBXW7//ERRFI1//GPRC5A//SOCS5//EFNA1//LRP8//RAP2C
GO:0030001	metal ion transport	Biological process	56	868	902	17653	1.26264	0.0424624	0.236746	1.372	0.0620843	STIM2//ADCYAP1//KCNH4//KCNA4//KCNJ2//KCNJ3//KCNJ10//SLC24A3//TSC1//VPS4B//SLC6A15//SGK1//SLC6A8//SLC10A2//SLC23A2//NMUR1//ATP2C1//CCL8//TRPC3//SLC31A2//CUTC//MICU3//TMBIM6//SCN1B//CALM2//STEAP2//SLC41A1//MMGT1//ARHGAP1//SLC25A28//CCL21//CXCL9//GJA1//HOMER1//KLHL3//GPM6A//CUL5//KCNE1//SLC30A6//SLC9A6//CNGA3//KCNB1//KCNK2//KCNK10//KCNIP4//KCNAB2//CCL2//FAM155A//PTEN//FLNA//CRHR1//FMR1//SESTD1//HECW…
GO:0046632	alpha-beta T cell differentiation	Biological process	9	91	902	17653	1.93559	0.0426751	0.237	1.36983	0.00997783	IFNG//IRF1//MYB//SOCS5//GLI3//TGFBR2//FOXP1//RORA//IL2
GO:1901570	fatty acid derivative biosynthetic process	Biological process	9	91	902	17653	1.93559	0.0426751	0.237	1.36983	0.00997783	PTGES3//EDN1//EDN2//MGST1//SIRT1//ACSL1//ACSL4//ELOVL5//ELOVL7
GO:0007223	Wnt signaling pathway, calcium modulating pathway	Biological process	5	38	902	17653	2.57513	0.0427882	0.237	1.36868	0.00554324	TNRC6B//AGO1//PPP3R1//FZD3//FZD6
GO:0008089	anterograde axonal transport	Biological process	5	38	902	17653	2.57513	0.0427882	0.237	1.36868	0.00554324	TRAK2//SYBU//RAB21//FMR1//FXR1
GO:0031076	embryonic camera-type eye development	Biological process	5	38	902	17653	2.57513	0.0427882	0.237	1.36868	0.00554324	TFAP2A//FOXF2//LRP6//ZEB1//RDH10
GO:0050873	brown fat cell differentiation	Biological process	5	38	902	17653	2.57513	0.0427882	0.237	1.36868	0.00554324	SIRT1//PRDM16//CEBPB//ADRB1//ZNF516
GO:0061614	pri-miRNA transcription by RNA polymerase II	Biological process	5	38	902	17653	2.57513	0.0427882	0.237	1.36868	0.00554324	NFIB//JUN//ETS1//PPARG//FOSL1
GO:1901030	positive regulation of mitochondrial outer membrane permeabilization involved in apoptotic signaling pathway	Biological process	5	38	902	17653	2.57513	0.0427882	0.237	1.36868	0.00554324	DYNLL2//PMAIP1//PPP3R1//YWHAG//TP63
GO:0032271	regulation of protein polymerization	Biological process	17	211	902	17653	1.57681	0.0428502	0.237149	1.36805	0.018847	EPS8//PFN2//RASA1//SLIT2//RICTOR//NCK1//CCL21//CAMSAP1//CAMSAP2//STMN2//MET//CLIP1//NAV3//IQGAP2//ARFIP1//TMOD3//TMOD1
GO:0071496	cellular response to external stimulus	Biological process	23	307	902	17653	1.46623	0.0431829	0.238794	1.36469	0.0254989	GABARAPL1//SIRT1//INHBB//RRAGD//BMPR2//KLF10//PLEKHF2//GADD45A//GJA1//IRF1//KCNJ2//CASP2//ADNP//NR4A2//FOSL1//KCNB1//PRKAA1//SESN1//MAPK1//PMAIP1//JUN//PPARG//TSC1
GO:0043484	regulation of RNA splicing	Biological process	11	120	902	17653	1.794	0.0432246	0.23883	1.36427	0.0121951	MBNL2//RBFOX3//FMR1//MBNL1//RBM25//SRSF2//SRSF6//TIA1//TMBIM6//CELF1//FASTK
GO:0060048	cardiac muscle contraction	Biological process	12	135	902	17653	1.73964	0.0437183	0.241361	1.35934	0.0133038	CALM2//PDE5A//KCNE1//KCNJ2//SCN1B//GJC1//GJA1//KCNJ3//FLNA//PIK3CA//TNNI1//VEGFB
GO:0001890	placenta development	Biological process	13	150	902	17653	1.69615	0.0437573	0.241379	1.35895	0.0144124	CEBPB//STOX2//BMPR2//GJA1//SOCS3//ITGB8//FOSL1//E2F8//DNAJB6//EGLN1//MAPK1//VASH2//PPARG
GO:0021872	forebrain generation of neurons	Biological process	7	64	902	17653	2.14057	0.0441243	0.243205	1.35532	0.00776053	ARX//SLIT2//GLI3//GNAQ//RAPGEF2//ATF5//ROBO2
GO:0042107	cytokine metabolic process	Biological process	10	106	902	17653	1.84632	0.0444764	0.244946	1.35187	0.0110865	TIA1//EREG//ERRFI1//TNF//IRF1//CD3E//NMI//TBK1//CEBPB//INHBB
GO:0060997	dendritic spine morphogenesis	Biological process	6	51	902	17653	2.30247	0.0446093	0.24534	1.35058	0.00665188	ARC//EFNA1//PTEN//LRP8//DOCK10//WNT7A
GO:0070201	regulation of establishment of protein localization	Biological process	48	731	902	17653	1.2851	0.0446204	0.24534	1.35047	0.0532151	NUP54//TNF//RAPGEF4//SLC25A6//IFNG//KCNB1//MARCKS//NEUROD1//RAP1A//SNAP25//CLOCK//GJA1//SERP1//ISL1//SOX4//SIRT1//OGG1//IGF1//MAPK1//MAVS//ANO1//SYBU//GLI3//MDFIC//INHBB//CTDSPL2//FOXP1//SOCS1//ARFIP1//IL2//TMBIM6//NDFIP2//MIEF1//C2CD5//KCNE1//PRR5L//DYNLL2//PMAIP1//PPP3R1//YWHAG//TP63//NMUR1//NRG1//FBXW7//PRKAA1//SNIP1//CCT6A//TNFRSF21
GO:0071705	nitrogen compound transport	Biological process	133	2264	902	17653	1.14971	0.0446899	0.245522	1.34979	0.14745	TNPO2//IFNG//TNF//ADCYAP1//EDN1//ARL6IP1//NUP54//SLC6A15//SLC6A6//ZFAND6//NXF2//SRSF2//SRSF6//NXF2B//AGFG1//SLBP//TSC1//PAN3//TRAK2//YWHAG//KPNA6//SMURF1//ZDHHC22//ZDHHC7//ZDHHC18//VTI1A//TIMM9//SLC25A6//MTX3//IMMP2L//STX6//SEC23A//TMED1//RAB12//RAB18//RAB21//TBC1D12//SNX5//ARFIP1//RAB30//GRIK2//RHOB//RAB9B//RAB8B//KIF13A//SNX2//SNX27//AP1S2//RAB28//SNX17//RAPGEF4//KCNB1//MARCKS//NEUROD1//RAP1A//…
GO:0003159	morphogenesis of an endothelium	Biological process	3	16	902	17653	3.66955	0.0452576	0.24599	1.34431	0.00332594	RHOB//CCM2//FOXP1
GO:0003198	epithelial to mesenchymal transition involved in endocardial cushion formation	Biological process	3	16	902	17653	3.66955	0.0452576	0.24599	1.34431	0.00332594	NOG//TGFBR2//ACVR1
GO:0006004	fucose metabolic process	Biological process	3	16	902	17653	3.66955	0.0452576	0.24599	1.34431	0.00332594	FUT9//FUT2//FUT5
GO:0021534	cell proliferation in hindbrain	Biological process	3	16	902	17653	3.66955	0.0452576	0.24599	1.34431	0.00332594	ATF5//RORA//C5AR1
GO:0034755	iron ion transmembrane transport	Biological process	3	16	902	17653	3.66955	0.0452576	0.24599	1.34431	0.00332594	SLC25A28//STEAP2//ARHGAP1
GO:0048532	anatomical structure arrangement	Biological process	3	16	902	17653	3.66955	0.0452576	0.24599	1.34431	0.00332594	TFAP2A//PLXNA4//DLL1
GO:0051447	negative regulation of meiotic cell cycle	Biological process	3	16	902	17653	3.66955	0.0452576	0.24599	1.34431	0.00332594	TTK//DUSP1//PRKACB
GO:0060850	regulation of transcription involved in cell fate commitment	Biological process	3	16	902	17653	3.66955	0.0452576	0.24599	1.34431	0.00332594	CEBPB//PPARG//RORA
GO:0061154	endothelial tube morphogenesis	Biological process	3	16	902	17653	3.66955	0.0452576	0.24599	1.34431	0.00332594	FOXP1//RHOB//CCM2
GO:0072574	hepatocyte proliferation	Biological process	3	16	902	17653	3.66955	0.0452576	0.24599	1.34431	0.00332594	FBXW7//TNFAIP3//CEBPB
GO:0072575	epithelial cell proliferation involved in liver morphogenesis	Biological process	3	16	902	17653	3.66955	0.0452576	0.24599	1.34431	0.00332594	CEBPB//FBXW7//TNFAIP3
GO:0099116	tRNA 5'-end processing	Biological process	3	16	902	17653	3.66955	0.0452576	0.24599	1.34431	0.00332594	RPP14//RPP25//THG1L
GO:1903541	regulation of exosomal secretion	Biological process	3	16	902	17653	3.66955	0.0452576	0.24599	1.34431	0.00332594	VPS4B//IFNG//SDC1
GO:1905897	regulation of response to endoplasmic reticulum stress	Biological process	8	78	902	17653	2.00728	0.0452843	0.24599	1.34405	0.00886918	TMBIM6//SERINC3//SIRT1//NCK1//PMAIP1//DNAJB9//PPP1R15B//BAG6
GO:0044092	negative regulation of molecular function	Biological process	71	1138	902	17653	1.22103	0.0457538	0.248341	1.33957	0.078714	SPRED1//DUSP1//PPP2CA//ERRFI1//GPRC5A//SOCS5//GADD45A//GNAQ//LRP6//NCK1//GSKIP//RB1//YWHAG//SOCS1//SOCS3//PPM1F//EDNRB//GRM3//G3BP2//PI15//TNF//FKBP15//PPP1R12A//PLEKHF2//SERPINI1//SERPINB13//SPOCK1//RECK//IQGAP2//ADCYAP1//CPEB2//TSC1//SLIT2//PTEN//SIRT1//RWDD3//TNFAIP3//ADNP//TMBIM6//NDFIP2//ARPP19//PPP1R1B//CNN3//PXK//BTAF1//DNAJB6//ARL6IP1//RAF1//ID2//JUN//ESR1//FLNA//EGLN1//RNF2//FZD6//BHLHE4…
GO:0015849	organic acid transport	Biological process	23	309	902	17653	1.45674	0.0458779	0.248615	1.3384	0.0254989	ARL6IP1//SLC6A15//SLC6A6//MID1IP1//SNAP25//SYT1//PPFIA1//SLC6A1//SLC16A2//SLC10A2//SLC35D1//SLC6A11//SERINC3//SLC6A8//SLC23A2//ACSL4//PPARG//SLC26A7//SLC26A4//EDN1//ACSL1//KCNJ10//RAB3GAP1
GO:0046942	carboxylic acid transport	Biological process	23	309	902	17653	1.45674	0.0458779	0.248615	1.3384	0.0254989	ARL6IP1//SLC6A15//SLC6A6//MID1IP1//SNAP25//SYT1//PPFIA1//SLC6A1//SLC16A2//SLC10A2//SLC35D1//SLC6A11//SERINC3//SLC6A8//SLC23A2//ACSL4//PPARG//SLC26A7//SLC26A4//EDN1//ACSL1//KCNJ10//RAB3GAP1
GO:0006929	substrate-dependent cell migration	Biological process	4	27	902	17653	2.8994	0.0466175	0.251816	1.33145	0.00443459	CD2AP//NCK1//TNFRSF12A//SLIT2
GO:0010575	positive regulation of vascular endothelial growth factor production	Biological process	4	27	902	17653	2.8994	0.0466175	0.251816	1.33145	0.00443459	SULF1//ISL1//RORA//C5AR1
GO:1900101	regulation of endoplasmic reticulum unfolded protein response	Biological process	4	27	902	17653	2.8994	0.0466175	0.251816	1.33145	0.00443459	DNAJB9//NCK1//PPP1R15B//TMBIM6
GO:2000727	positive regulation of cardiac muscle cell differentiation	Biological process	4	27	902	17653	2.8994	0.0466175	0.251816	1.33145	0.00443459	EDN1//IGF1//EFNB2//NRG1
GO:0006821	chloride transport	Biological process	10	107	902	17653	1.82906	0.0469194	0.253	1.32865	0.0110865	SLC26A7//CLCN5//CLCN6//GABRA5//CLIC4//GLRB//SLC26A4//ANO1//GLRA3//NMUR1
GO:0044248	cellular catabolic process	Biological process	132	2250	902	17653	1.14816	0.0469821	0.253	1.32807	0.146341	UBXN2B//TRAPPC8//GABARAPL1//ATG16L1//WDR45B//ULK2//PNRC1//DCP2//PPP2CA//CNOT6L//PAN3//CNOT7//CNOT6//PATL1//AGO1//NUP54//CTSF//CACUL1//KLHL3//FBXO8//RNF11//MYLIP//USP27X//SMURF1//USP28//UBE2I//BAG6//CUL5//USP38//UBE2W//MCCC2//NEU1//PRUNE2//BNIP2//VTI1A//RAB12//NRBF2//ANXA7//PIK3CB//DRAM1//TMBIM6//ACBD5//PMAIP1//PSMA2//FBXO44//EP300//RRAGD//MET//MTMR9//IFNG//PRKAA1//ABHD5//LDLR//VPS37A//DYNLL2//CHM…
GO:0010817	regulation of hormone levels	Biological process	35	510	902	17653	1.3431	0.047023	0.253	1.32769	0.0388027	RDH10//RAPGEF4//SLC25A6//IFNG//KCNB1//MARCKS//NEUROD1//RAP1A//SNAP25//TNF//CLOCK//ESR1//UGT2B7//INHBB//EDN1//CPD//ADCYAP1//SNX19//GJA1//SERP1//ISL1//SOX4//RAF1//ANO1//SYBU//GCNT4//FOXA1//ADH4//RDH14//DHRS3//TRERF1//CRHR1//RAB8B//SLC16A2//MYB
GO:0014003	oligodendrocyte development	Biological process	5	39	902	17653	2.5091	0.0470985	0.253	1.32699	0.00554324	KCNJ10//PTEN//WASF3//LPAR1//ID2
GO:0045616	regulation of keratinocyte differentiation	Biological process	5	39	902	17653	2.5091	0.0470985	0.253	1.32699	0.00554324	SRSF6//TP63//SERPINB13//ERRFI1//CBFB
GO:0046638	positive regulation of alpha-beta T cell differentiation	Biological process	5	39	902	17653	2.5091	0.0470985	0.253	1.32699	0.00554324	IFNG//MYB//SOCS5//TGFBR2//GLI3
GO:0048009	insulin-like growth factor receptor signaling pathway	Biological process	5	39	902	17653	2.5091	0.0470985	0.253	1.32699	0.00554324	IGFBP3//IGF1//AR//ATXN7//GIGYF1
GO:0043123	positive regulation of I-kappaB kinase/NF-kappaB signaling	Biological process	14	167	902	17653	1.64068	0.0472626	0.253629	1.32548	0.0155211	LPAR1//FLNA//GJA1//ATP2C1//TBK1//ROR1//IRAK4//NDFIP2//MAVS//MIER1//CCL21//TNF//UBE2I//UBE2V1
GO:0042733	embryonic digit morphogenesis	Biological process	7	65	902	17653	2.10764	0.0473655	0.253629	1.32454	0.00776053	FZD6//GJA1//GLI3//GNAQ//MYCN//WNT7A//NOG
GO:0045685	regulation of glial cell differentiation	Biological process	7	65	902	17653	2.10764	0.0473655	0.253629	1.32454	0.00776053	ID2//MYCN//NOG//TNFRSF21//WDR1//PPARG//LDLR
GO:1900182	positive regulation of protein localization to nucleus	Biological process	7	65	902	17653	2.10764	0.0473655	0.253629	1.32454	0.00776053	IFNG//IGF1//MAPK1//MAVS//GLI3//CCT6A//CD2AP
GO:0006865	amino acid transport	Biological process	12	137	902	17653	1.71424	0.0479979	0.256812	1.31878	0.0133038	ARL6IP1//SLC6A15//SLC6A6//SNAP25//SYT1//PPFIA1//SLC6A1//SLC6A11//SERINC3//SLC6A8//KCNJ10//RAB3GAP1
GO:1903047	mitotic cell cycle process	Biological process	56	875	902	17653	1.25254	0.0480578	0.25692	1.31824	0.0620843	CACUL1//PHF8//RB1//RBBP8//CCND1//CUL5//ACVR1//NPAT//ARPP19//NEDD1//CCNY//PPP1R12A//PRKAR2B//SKP1//YWHAG//CEP41//SEPT9//RHOB//RASA1//GADD45A//EP300//CNOT6L//CNOT7//MDM4//CNOT6//SOX4//E2F8//CASP2//TTK//PHF13//CNEP1R1//NUP54//VPS4B//REEP3//PPP2CA//NABP1//TAOK1//CDC14A//EPS8//PSMA2//PSMD12//HECW2//NEUROG1//TP63//PTEN//EDN1//EREG//IGF1//ID2//DUSP1//ANAPC15//FLNA//MZT1//CCND2//TMOD3//ZNF655
GO:1902532	negative regulation of intracellular signal transduction	Biological process	36	528	902	17653	1.33438	0.0480941	0.25692	1.31791	0.0399113	SPRED1//DUSP1//PPP2CA//PTEN//SIRT1//PRKAA1//TSC1//MET//DLG5//SOCS1//SOCS3//ZMYND11//ESR1//RORA//TNFAIP3//EFNA1//HIPK3//LPAR1//NEUROD1//SOCS5//PPP2CB//RASA1//SYNGAP1//CD2AP//SLIT2//ARHGAP12//OTUD3//PHLDA3//CALM2//RANBP9//ERRFI1//RASSF2//BAG5//TMBIM6//SESN1//BCL2A1
GO:0048024	regulation of mRNA splicing, via spliceosome	Biological process	8	79	902	17653	1.98187	0.0482333	0.257324	1.31665	0.00886918	MBNL2//RBFOX3//FMR1//MBNL1//RBM25//SRSF2//SRSF6//TIA1
GO:0006352	DNA-templated transcription, initiation	Biological process	19	246	902	17653	1.51158	0.0482459	0.257324	1.31654	0.0210643	GTF2E1//GTF2H1//ESR1//NR5A2//GTF2A1//NRBP1//NRBF2//AR//NR3C2//NR4A2//PPARG//CCND1//RORA//TEAD2//CBFB//POLR3H//BDP1//JUN//FOSL1
GO:0046626	regulation of insulin receptor signaling pathway	Biological process	6	52	902	17653	2.25819	0.0483418	0.257429	1.31568	0.00665188	NCK1//TSC1//SOCS1//SOCS3//SIRT1//IGF1
GO:0050766	positive regulation of phagocytosis	Biological process	6	52	902	17653	2.25819	0.0483418	0.257429	1.31568	0.00665188	PPARG//RAP1A//CCL2//SIRPA//TNF//TUB
GO:0032504	multicellular organism reproduction	Biological process	53	823	902	17653	1.26034	0.0486848	0.258893	1.31261	0.0587583	SIRT1//ESR1//EREG//CASP2//YTHDF2//AGFG1//STOX2//BMPR2//MYBL1//WNT3//CELF1//DZIP1//RNF2//BOLL//WT1//ACVR1//CRTAP//DDX6//AR//PAX5//PAIP2//ARID4B//BTG1//BAG6//SPATA9//IMMP2L//KATNAL1//TP63//ADAM18//CLOCK//TDRD5//SMARCA2//QKI//FOSL1//NHLH2//PPP1R1B//TTK//CREBRF//GNAQ//PTEN//ETS1//ADNP//GJA1//ETV5//INHBB//KPNA6//ACSL4//EDN1//PDE5A//IGF1//EDNRB//ROBO2//SLIT2
GO:0070372	regulation of ERK1 and ERK2 cascade	Biological process	23	311	902	17653	1.44737	0.0486932	0.258893	1.31253	0.0254989	RANBP9//SPRED1//DUSP1//ERRFI1//PTEN//ADCYAP1//NPNT//NPTN//JUN//KDR//MET//ROR1//FBXW7//RAF1//RAP1A//CCL2//CCL8//CCL21//TNF//C5AR1//GPR55//RAPGEF2//FAM83D
GO:0001654	eye development	Biological process	25	344	902	17653	1.42231	0.0489159	0.259873	1.31055	0.0277162	GJA1//TGFBR2//TFAP2A//GPM6A//CASP2//RDH10//NEUROD1//RAB3GAP1//PKNOX1//WT1//FOXP2//GLI3//FOXF2//LRP6//ZEB1//DLL1//TUB//JUN//BMPR2//CLIC4//MAF//TMOD1//WNT7A//RAB18//SMOC1
[truncated: 3 more rows]
