# Supplementary material for: Altered microRNA Transcriptome in Cultured Human Liver Cells upon Infection with Ebola Virus
Source: Int J Mol Sci. 2021 Apr 6;22(7):3792. doi: 10.3390/ijms22073792 (PMC8038836; doi:10.3390/ijms22073792)
Supplement: Supplementary file 1 [file ijms-22-03792-s001.zip › Supplementary_File/C_ GO_Analysis_Results/16-30nt_go_Makona-24h-Huh7_vs_Control-24h-Huh7_up.mature_mirna_targets/BP_result.txt]

GO.ID	Term	Ontology	Count	Pop.Hits	List.Total	Pop.Total	Fold.Enrichment	Pvalue	FDR	Enrichment.Score	Gene.Ratio	GENES
GO:0006366	transcription by RNA polymerase II	Biological process	207	2405	902	17653	1.68448538936344	4.33137798386934e-15	2.92931093049083e-11	14.3633739152898	0.229490022172949	TSHZ1//ZBTB18//CEBPB//TCERG1//STRAP//KLF12//GSC//ARX//DNMT3B//EDN1//EDNRB//EFNA1//CC2D1B//EN1//EP300//ESR1//JAZF1//CPEB3//FOXF1//MYT1L//SIN3B//SIRT1//ZFPM2//DNAJB5//GLI3//CNOT7//HIC1//FOXA1//HSBP1//ID2//IFNG//IRF2//AR//ISL1//JARID2//JUN//MAF//MDM4//MEF2A//MYB//NFIA//NFIB//NFIC//NR4A2//PAX5//KLF3//POU4F1//PPARG//ZBTB4//RB1//RBBP8//CCND1//RNF2//SARS//PRDM16//SMARCA2//SUV39H1//ZEB1//TFAP2A//TGIF1//K…
GO:0006357	regulation of transcription by RNA polymerase II	Biological process	193	2227	902	17653	1.69609071095814	2.58309528632337e-14	8.73473671070248e-11	13.5878595730907	0.213968957871397	TSHZ1//ZBTB18//CEBPB//TCERG1//STRAP//KLF12//GSC//ARX//DNMT3B//EDN1//EDNRB//EFNA1//CC2D1B//EN1//EP300//ESR1//JAZF1//CPEB3//FOXF1//MYT1L//SIN3B//SIRT1//ZFPM2//DNAJB5//GLI3//CNOT7//HIC1//FOXA1//HSBP1//ID2//IFNG//IRF2//AR//ISL1//JARID2//JUN//MAF//MDM4//MEF2A//MYB//NFIA//NFIB//NFIC//NR4A2//PAX5//KLF3//POU4F1//PPARG//ZBTB4//RB1//RBBP8//CCND1//RNF2//SARS//PRDM16//SMARCA2//SUV39H1//ZEB1//TFAP2A//TGIF1//K…
GO:0048468	cell development	Biological process	180	2045	902	17653	1.72262670837422	6.06287109784737e-14	1.36677324115806e-10	13.2173216651625	0.199556541019956	EREG//YTHDF2//AGFG1//EDNRB//ISL1//SEMA4C//ACVR1//CCM2//CLIC4//MET//GLI3//FZD3//SULF1//BMPR2//ESR1//TP63//GJA1//PTHLH//DLL1//PALLD//AR//FRMD6//TGFBR2//CELF1//DZIP1//RNF2//BOLL//WT1//TDRD5//SMARCA2//QKI//SLITRK3//OGN//POU4F1//PRELP//WNT7A//SLIT2//RANBP9//ARX//DPYSL2//EFNA1//EFNB2//OTX2//PIK3CA//PIK3CB//ENAH//MAPK1//ROBO2//SCN1B//WNT3//KLF7//RPS6KA5//NRXN3//FEZ2//NOG//GSTM3//FRZB//PTEN//SNAP25//STMN…
GO:0031325	positive regulation of cellular metabolic process	Biological process	243	3074	902	17653	1.54708577916204	1.55218168840447e-13	2.62435118966986e-10	12.8090574443838	0.26940133037694	GADD45A//TNF//CRKL//TAOK1//RAF1//RAP1A//C1QTNF2//LPAR1//NRG1//IGF1//NTF3//PIK3CB//PRKAA1//MAPK1//C5AR1//UBE2V1//EPS15//NSG1//VAMP3//EDNRB//EFNA1//FMR1//SIRT1//NPTN//IFNG//KDR//MAVS//CCND1//PRR5L//CCND2//EREG//FBXW7//EGLN3//F3//PMAIP1//PPARG//CASP2//EP300//COPS8//MDFIC//SOCS1//CCL21//TGFBR2//PPARGC1B//NPNT//CALM2//INHBB//BMP3//BMPR2//TTK//GDF5//ACVR1//CNEP1R1//LDLR//EDN1//ABHD5//MTMR9//ARPP19//CPE…
GO:0007275	multicellular organism development	Biological process	373	5351	902	17653	1.36422456212466	3.46003121894692e-13	4.6800382267476e-10	12.4609199826653	0.413525498891353	WNT7A//HAPLN1//EN1//EVC//FRZB//SERP1//GNAQ//IGF1//PRELP//PTHLH//BMP3//SOX4//KLF10//TP63//NOG//RASSF2//MYCN//S1PR1//EFNA1//ELK3//EREG//UNC5B//SIRT1//LEMD3//CLIC4//HOXA3//JUN//KDR//RHOB//MEOX2//TNFRSF12A//PIK3CA//PKNOX1//PTEN//RORA//CCL2//VEGFB//CEBPB//ADCYAP1//INHBB//IMMP2L//ESR1//CASP2//CRKL//FOXF1//SPHK2//TGFBR2//RAPGEF2//EDN1//PPP3R1//ACVR1//GJC1//ZFPM2//RASA1//WT1//CCM2//TEAD2//QKI//RAB18//SMO…
GO:0048856	anatomical structure development	Biological process	398	5836	902	17653	1.33468805137924	7.97084596929185e-13	8.98447188172013e-10	12.0984955832089	0.441241685144124	WNT7A//VASH2//CDH20//NRG1//SS18//WNT3//HAPLN1//EN1//EVC//FRZB//SERP1//GNAQ//IGF1//PRELP//PTHLH//BMP3//SOX4//KLF10//TP63//NOG//RASSF2//MYCN//S1PR1//EFNA1//ELK3//EREG//UNC5B//SIRT1//LEMD3//CLIC4//HOXA3//JUN//KDR//RHOB//MEOX2//TNFRSF12A//PIK3CA//PKNOX1//PTEN//RORA//CCL2//VEGFB//CEBPB//ADCYAP1//INHBB//IMMP2L//ESR1//CASP2//YTHDF2//CRKL//FOXF1//SPHK2//TGFBR2//RAPGEF2//EDN1//PPP3R1//ACVR1//GJC1//ZFPM2//…
GO:0051173	positive regulation of nitrogen compound metabolic process	Biological process	233	2965	902	17653	1.53795350785027	1.17198327818284e-12	1.13230327290722e-09	11.9310785847725	0.258314855875831	GADD45A//TNF//CRKL//TAOK1//RAF1//RAP1A//C1QTNF2//LPAR1//NRG1//IGF1//NTF3//PIK3CB//PRKAA1//MAPK1//C5AR1//UBE2V1//EDNRB//EFNA1//FMR1//SIRT1//NPTN//IFNG//KDR//MAVS//CCND1//PRR5L//CCND2//EREG//FBXW7//EGLN3//F3//PMAIP1//PPARG//CASP2//EP300//COPS8//MDFIC//SOCS1//CCL21//CALM2//INHBB//BMP3//BMPR2//TTK//GDF5//ACVR1//CPEB3//SERP1//PRR16//SOX4//FXR1//CREBL2//ESR1//ETS1//ATF5//FOXF1//FOXF2//FLI1//PHF8//NR5A2…
GO:0009893	positive regulation of metabolic process	Biological process	253	3329	902	17653	1.48736894548279	3.37309098983179e-12	2.85152679552905e-09	11.4719719434687	0.280487804878049	GADD45A//TNF//CRKL//TAOK1//RAF1//RAP1A//C1QTNF2//LPAR1//NRG1//IGF1//NTF3//PIK3CB//PRKAA1//MAPK1//C5AR1//UBE2V1//EPS15//NSG1//VAMP3//EDNRB//EFNA1//FMR1//SIRT1//NPTN//IFNG//KDR//MAVS//CCND1//PRR5L//CCND2//EREG//FBXW7//EGLN3//F3//PMAIP1//PPARG//CASP2//EP300//COPS8//MDFIC//SOCS1//CCL21//ARX//DNMT3B//ETS1//RAB3GAP1//GJA1//ID2//AR//ITGB8//LDLR//MSN//MYCN//POU4F1//PTEN//TFAP2A//WNT3//WNT10A//FUBP3//CD3E…
GO:0048731	system development	Biological process	333	4760	902	17653	1.36914443160856	1.24317032592301e-11	9.34173434913035e-09	10.9054693648894	0.369179600886918	HAPLN1//EN1//EVC//FRZB//SERP1//GNAQ//IGF1//PRELP//PTHLH//BMP3//SOX4//KLF10//TP63//NOG//RASSF2//MYCN//WNT7A//S1PR1//EFNA1//ELK3//EREG//UNC5B//SIRT1//LEMD3//CLIC4//HOXA3//JUN//KDR//RHOB//MEOX2//TNFRSF12A//PIK3CA//PKNOX1//PTEN//RORA//CCL2//VEGFB//CEBPB//ADCYAP1//INHBB//IMMP2L//ESR1//CASP2//CRKL//FOXF1//SPHK2//TGFBR2//RAPGEF2//EDN1//PPP3R1//ACVR1//GJC1//ZFPM2//RASA1//WT1//CCM2//TEAD2//QKI//RAB18//SMO…
GO:0045944	positive regulation of transcription by RNA polymerase II	Biological process	111	1132	902	17653	1.91905992180706	1.5570979151262e-11	9.76680735863925e-09	10.8076840767948	0.123059866962306	EP300//INSIG2//ESR1//JUN//CEBPB//FBXW7//NPNT//ZBTB18//ADCYAP1//PPARGC1B//CREBRF//E2F5//S1PR1//EDN1//ELK3//EN1//ETS1//ETV5//MED19//ATF5//FOXF1//FOXF2//FLI1//SIRT1//ZFPM2//KPNA6//NR5A2//AGO1//GLI3//DLL1//ATAD2//TBK1//GTF2H1//CNOT7//H2AFZ//NRG1//FOXA1//IGF1//IL2//IRF1//IRF2//AR//ISL1//LRP6//MAF//MEF2A//MEOX2//MET//MYB//MYBL1//MYCN//MYOG//PPP1R12A//NCK1//NEUROD1//NEUROG1//NFIA//NFIB//NFIC//NHLH2//NPA…
GO:0050793	regulation of developmental process	Biological process	204	2563	902	17653	1.55773488143139	1.61021691649933e-11	9.76680735863925e-09	10.7931156150905	0.226164079822616	GLI3//FZD3//TNFAIP3//TGFBR2//CD3E//WT1//BMPR2//ISL1//CFDP1//WASF3//PALM2//LPAR1//EPS8//BAMBI//ANXA7//KDR//RHOB//RND3//MSN//BRWD1//RASA1//CCL2//PLXNA4//WDR1//STRAP//EFNA1//FOXA1//PPP2CA//PTEN//LDLRAD4//FRZB//PPARG//MYOG//BHLHE41//SNAP25//STMN2//ADCYAP1//NPTN//NCK1//SERPINI1//RAP1A//SCN1B//RAPGEF2//EFNB2//MYLIP//PTPRG//SPOCK1//TSC1//BAG5//EDNRB//DLL1//SPRED1//SULF1//AGO1//FOXJ2//SARS//SH3D19//CAMSA…
GO:0031323	regulation of cellular metabolic process	Biological process	425	6454	902	17653	1.28875971655454	1.73298370994634e-11	9.76680735863925e-09	10.7612055196367	0.471175166297118	GADD45A//GTF2H1//PTEN//CCNT2//DIRAS3//NPAT//TSHZ1//ZBTB18//CEBPB//TCERG1//STRAP//KLF12//GSC//ARX//DNMT3B//EDN1//EDNRB//EFNA1//CC2D1B//EN1//EP300//ESR1//JAZF1//CPEB3//FOXF1//MYT1L//SIN3B//SIRT1//ZFPM2//DNAJB5//GLI3//CNOT7//HIC1//FOXA1//HSBP1//ID2//IFNG//IRF2//AR//ISL1//JARID2//JUN//MAF//MDM4//MEF2A//MYB//NFIA//NFIB//NFIC//NR4A2//PAX5//KLF3//POU4F1//PPARG//ZBTB4//RB1//RBBP8//CCND1//RNF2//SARS//PRDM…
GO:0045595	regulation of cell differentiation	Biological process	153	1761	902	17653	1.7003724451059	2.01603497995627e-11	1.04880342841879e-08	10.695501936775	0.169623059866962	GLI3//FZD3//BAMBI//ISL1//TGFBR2//STRAP//EFNA1//FOXA1//PPP2CA//PTEN//LDLRAD4//FRZB//PPARG//MYOG//BHLHE41//SNAP25//STMN2//ADCYAP1//NPTN//NCK1//SERPINI1//RAP1A//SCN1B//RAPGEF2//LPAR1//EFNB2//MYLIP//PTPRG//SPOCK1//TSC1//BAG5//EDNRB//DPYSL2//RAB21//DLL1//IFNG//CCND1//WNT7A//MAF//PTHLH//GDF5//SOX5//ZEB1//HMGB3//ID2//IL2//CBFB//IRF1//SOCS1//MAPK1//AR//JUN//NEUROD1//SOCS3//DLK2//SIRT1//ZFPM2//RORA//TNF//…
GO:0009653	anatomical structure morphogenesis	Biological process	209	2656	902	17653	1.54003361004996	2.42000515369531e-11	1.16903534674581e-08	10.6161837091357	0.231707317073171	VASH2//CDH20//NRG1//SS18//WNT3//MYCN//WNT7A//S1PR1//EFNA1//ELK3//EREG//UNC5B//SIRT1//LEMD3//CLIC4//HOXA3//JUN//KDR//RHOB//MEOX2//TNFRSF12A//PIK3CA//PKNOX1//PTEN//RORA//CCL2//VEGFB//EDN1//PPP3R1//TGFBR2//ACVR1//GJC1//FOXF1//ZFPM2//RASA1//WT1//CCM2//TEAD2//QKI//NPNT//GLI3//AGFG1//LRP6//RNF2//DUSP1//NOG//BMPR2//FZD3//TP63//EP300//DLL1//SOX4//SEMA4C//PRKACB//TSC1//FZD6//MET//GJA1//ARHGAP12//E2F8//EFN…
GO:0010604	positive regulation of macromolecule metabolic process	Biological process	236	3106	902	17653	1.48703960434207	2.64664562261737e-11	1.19328428971742e-08	10.5773042054478	0.261640798226164	GADD45A//TNF//CRKL//TAOK1//RAF1//RAP1A//C1QTNF2//LPAR1//NRG1//IGF1//NTF3//PIK3CB//PRKAA1//MAPK1//C5AR1//UBE2V1//EPS15//NSG1//VAMP3//EDNRB//EFNA1//FMR1//SIRT1//NPTN//IFNG//KDR//MAVS//CCND1//PRR5L//CCND2//EREG//FBXW7//EGLN3//F3//PMAIP1//PPARG//CASP2//EP300//COPS8//MDFIC//SOCS1//CCL21//ARX//DNMT3B//ETS1//RAB3GAP1//GJA1//ID2//AR//ITGB8//LDLR//MSN//MYCN//POU4F1//PTEN//TFAP2A//WNT3//WNT10A//FUBP3//CD3E…
GO:0048519	negative regulation of biological process	Biological process	361	5303	902	17653	1.3322862890227	3.5977660646378e-11	1.52073074344659e-08	10.4439670789393	0.400221729490022	USP28//CLOCK//TSHZ1//ZBTB18//CEBPB//TCERG1//STRAP//KLF12//GSC//ARX//DNMT3B//EDN1//EDNRB//EFNA1//CC2D1B//EN1//EP300//ESR1//JAZF1//CPEB3//FOXF1//MYT1L//SIN3B//SIRT1//ZFPM2//DNAJB5//GLI3//CNOT7//HIC1//FOXA1//HSBP1//ID2//IFNG//IRF2//AR//ISL1//JARID2//JUN//MAF//MDM4//MEF2A//MYB//NFIA//NFIB//NFIC//NR4A2//PAX5//KLF3//POU4F1//PPARG//ZBTB4//RB1//RBBP8//CCND1//RNF2//SARS//PRDM16//SMARCA2//SUV39H1//ZEB1//TF…
GO:0009888	tissue development	Biological process	165	1969	902	17653	1.64002403101735	4.95134200697542e-11	1.96976035253969e-08	10.3052770743528	0.182926829268293	MYCN//WNT7A//EDN1//PPP3R1//TGFBR2//ACVR1//NPNT//ROBO2//SDC1//WT1//SLIT2//GLI3//DUSP1//NOG//BMPR2//WNT3//FZD3//TP63//EDNRB//ISL1//SEMA4C//EP300//FOXF1//DLL1//MEOX2//FOXF2//FAM83D//DLG5//SOX4//LRP6//PRKACB//TSC1//FZD6//TEAD2//CCM2//CLIC4//MET//APCDD1//WNT10A//GJA1//ARHGAP12//SNX19//NFIB//CYTL1//GDF5//RUNX3//SULF1//ESR1//KDR//NRG1//ID2//EFNA1//ZFPM2//POU4F1//S1PR1//NEUROD1//PALLD//AR//FRMD6//TFAP2A/…
GO:0048522	positive regulation of cellular process	Biological process	351	5142	902	17653	1.33594022876688	6.08740864623207e-11	2.28717470413708e-08	10.2155675431876	0.389135254988914	GADD45A//TNF//CRKL//TAOK1//RAF1//RAP1A//C1QTNF2//LPAR1//NRG1//IGF1//NTF3//PIK3CB//PRKAA1//MAPK1//C5AR1//UBE2V1//EPS15//NSG1//VAMP3//EDNRB//EFNA1//FMR1//SIRT1//NPTN//IFNG//KDR//MAVS//CCND1//PRR5L//CCND2//F3//RICTOR//PPP1R16B//JUN//BMPR2//VEGFB//VASH2//GLI3//FZD3//FOXF1//MYCN//TGFBR2//TP63//FOXP2//CCL8//EDN2//CXCL9//EREG//FBXW7//GTF2H1//EGLN3//PMAIP1//PPARG//CASP2//EP300//CNOT6L//CNOT7//MDM4//CNOT6…
GO:0048523	negative regulation of cellular process	Biological process	333	4821	902	17653	1.35182067920696	6.56137923682459e-11	2.32967072005452e-08	10.1830048600174	0.369179600886918	USP28//CLOCK//TSHZ1//ZBTB18//CEBPB//TCERG1//STRAP//KLF12//GSC//ARX//DNMT3B//EDN1//EDNRB//EFNA1//CC2D1B//EN1//EP300//ESR1//JAZF1//CPEB3//FOXF1//MYT1L//SIN3B//SIRT1//ZFPM2//DNAJB5//GLI3//CNOT7//HIC1//FOXA1//HSBP1//ID2//IFNG//IRF2//AR//ISL1//JARID2//JUN//MAF//MDM4//MEF2A//MYB//NFIA//NFIB//NFIC//NR4A2//PAX5//KLF3//POU4F1//PPARG//ZBTB4//RB1//RBBP8//CCND1//RNF2//SARS//PRDM16//SMARCA2//SUV39H1//ZEB1//TF…
GO:0032502	developmental process	Biological process	412	6267	902	17653	1.28661765054484	6.88945947081035e-11	2.32967072005452e-08	10.1618148503787	0.456762749445676	WNT7A//VASH2//CDH20//NRG1//SS18//WNT3//TP63//HAPLN1//EN1//EVC//FRZB//SERP1//GNAQ//IGF1//PRELP//PTHLH//BMP3//SOX4//KLF10//NOG//RASSF2//MYCN//S1PR1//EFNA1//ELK3//EREG//UNC5B//SIRT1//LEMD3//CLIC4//HOXA3//JUN//KDR//RHOB//MEOX2//TNFRSF12A//PIK3CA//PKNOX1//PTEN//RORA//CCL2//VEGFB//CEBPB//ADCYAP1//INHBB//IMMP2L//ESR1//CASP2//YTHDF2//CRKL//FOXF1//SPHK2//TGFBR2//RAPGEF2//EDN1//PPP3R1//ACVR1//GJC1//ZFPM2//…
GO:0051252	regulation of RNA metabolic process	Biological process	285	3984	902	17653	1.40003055459087	8.93032749246453e-11	2.8759907062637e-08	10.0491326143968	0.315964523281596	NPAT//TSHZ1//ZBTB18//CEBPB//TCERG1//STRAP//KLF12//GSC//ARX//DNMT3B//EDN1//EDNRB//EFNA1//CC2D1B//EN1//EP300//ESR1//JAZF1//CPEB3//FOXF1//MYT1L//SIN3B//SIRT1//ZFPM2//DNAJB5//GLI3//CNOT7//HIC1//FOXA1//HSBP1//ID2//IFNG//IRF2//AR//ISL1//JARID2//JUN//MAF//MDM4//MEF2A//MYB//NFIA//NFIB//NFIC//NR4A2//PAX5//KLF3//POU4F1//PPARG//ZBTB4//RB1//RBBP8//CCND1//RNF2//SARS//PRDM16//SMARCA2//SUV39H1//ZEB1//TFAP2A//TG…
GO:2000026	regulation of multicellular organismal development	Biological process	166	2008	902	17653	1.61791746539342	1.2378677049675e-10	3.71547756547095e-08	9.90732576732938	0.184035476718404	GLI3//FZD3//TGFBR2//CD3E//WT1//BMPR2//ISL1//BAMBI//STRAP//EFNA1//FOXA1//PPP2CA//PTEN//LDLRAD4//SNAP25//STMN2//ADCYAP1//NPTN//NCK1//SERPINI1//RAP1A//SCN1B//RAPGEF2//LPAR1//EFNB2//MYLIP//PTPRG//SPOCK1//TSC1//BAG5//EDNRB//DLL1//SPRED1//SULF1//AGO1//PPARG//FOXJ2//SARS//S1PR1//GJA1//TFAP2A//ACVR1//DPYSL2//RAB21//IFNG//CCND1//WNT7A//TNFRSF21//WASF3//NRG1//MAF//PTHLH//GDF5//SOX5//ZEB1//OTX2//EDN1//WNT10…
GO:0007399	nervous system development	Biological process	184	2296	902	17653	1.56840393396015	1.26358101442898e-10	3.71547756547095e-08	9.89839690808398	0.203991130820399	GJA1//GPM6A//LRP12//NR4A2//SPOCK1//FZD3//RAPGEF2//SOX4//LRP6//SEMA4C//PRKACB//TSC1//FZD6//TEAD2//NOG//GLI3//SLITRK3//OGN//POU4F1//PRELP//WNT7A//SLIT2//RANBP9//ARX//DPYSL2//EFNA1//EFNB2//OTX2//PIK3CA//PIK3CB//ENAH//MAPK1//ROBO2//SCN1B//WNT3//KLF7//RPS6KA5//NRXN3//FEZ2//NRG1//PCDHB10//PTEN//BSN//HAPLN1//FMR1//JARID2//NHLH2//NPAS2//HPCAL4//SERPINI1//ZEB1//FXR1//S1PR1//RAB3GAP1//RAB18//PHF8//GABRA5//…
GO:0030154	cell differentiation	Biological process	292	4124	902	17653	1.38572221230545	1.46780101924844e-10	4.1361409554905e-08	9.83333281506	0.323725055432373	EREG//YTHDF2//GJC1//FOXF1//ZFPM2//KDR//RASA1//TGFBR2//WT1//CCM2//TEAD2//QKI//GJA1//IGFBP3//RDH14//BMP3//CBFB//NOG//AGFG1//DLL1//EDNRB//ISL1//SEMA4C//ACVR1//GPM6A//LRP12//NR4A2//SPOCK1//FZD3//RAPGEF2//ID2//FOXF2//PPP3R1//FAM83D//DLG5//CLIC4//MET//GLI3//SNX19//NFIB//CYTL1//WNT7A//GDF5//RUNX3//SULF1//BMPR2//ESR1//TP63//PTHLH//ESCO2//KCNAB2//DOCK10//SOX4//EFNA1//NEUROD1//PALLD//AR//FRMD6//CELF1//DZIP…
GO:0051254	positive regulation of RNA metabolic process	Biological process	134	1523	902	17653	1.72193549608152	1.98068011401482e-10	5.20189579737891e-08	9.70318565870476	0.148558758314856	EP300//CREBL2//ESR1//ETS1//ATF5//FOXF1//FOXF2//FLI1//PHF8//NR5A2//BAMBI//GLI3//ATAD2//MDFIC//ID2//IGF1//IRF1//AR//JUN//LRP6//MYB//MYBL1//MYCN//NEUROD1//NFE2//NPAS2//NPAT//OTX2//PPARG//TRERF1//MAPK1//RB1//HIVEP3//RORA//PRDM16//SMARCA2//SOX4//SS18//TFAP2A//TNF//UBE2V1//WNT7A//WT1//TBL1XR1//TEAD2//TP63//RUNX3//FUBP3//ACVR1//CLOCK//ZNF516//INSIG2//ZBTB18//CEBPB//ADCYAP1//PPARGC1B//CREBRF//E2F5//S1PR1…
GO:0035295	tube development	Biological process	103	1065	902	17653	1.8927776563297	2.02094231255747e-10	5.20189579737891e-08	9.6944460831673	0.114190687361419	S1PR1//EFNA1//ELK3//EREG//UNC5B//SIRT1//LEMD3//CLIC4//HOXA3//JUN//KDR//RHOB//MEOX2//TNFRSF12A//PIK3CA//PKNOX1//PTEN//RORA//CCL2//VEGFB//WNT7A//EDN1//PPP3R1//TGFBR2//ACVR1//GJC1//FOXF1//ZFPM2//RASA1//WT1//CCM2//TEAD2//QKI//NPNT//ROBO2//SDC1//SLIT2//GLI3//SOX4//LRP6//SEMA4C//PRKACB//TSC1//FZD3//FZD6//NOG//GJA1//DLL1//E2F8//EFNB2//EDNRB//SPRED1//SULF1//AGO1//PPARG//FOXJ2//SARS//GSC//FOXA1//EP300//MY…
GO:0060255	regulation of macromolecule metabolic process	Biological process	418	6425	902	17653	1.27325424693936	2.07675863565327e-10	5.20189579737891e-08	9.68261397495987	0.463414634146341	GADD45A//GTF2H1//PTEN//CCNT2//DIRAS3//NPAT//TSHZ1//ZBTB18//CEBPB//TCERG1//STRAP//KLF12//GSC//ARX//DNMT3B//EDN1//EDNRB//EFNA1//CC2D1B//EN1//EP300//ESR1//JAZF1//CPEB3//FOXF1//MYT1L//SIN3B//SIRT1//ZFPM2//DNAJB5//GLI3//CNOT7//HIC1//FOXA1//HSBP1//ID2//IFNG//IRF2//AR//ISL1//JARID2//JUN//MAF//MDM4//MEF2A//MYB//NFIA//NFIB//NFIC//NR4A2//PAX5//KLF3//POU4F1//PPARG//ZBTB4//RB1//RBBP8//CCND1//RNF2//SARS//PRDM…
GO:0019222	regulation of metabolic process	Biological process	444	6920	902	17653	1.25570857311306	2.33366590036282e-10	5.63663660148348e-08	9.63196131967659	0.492239467849224	GADD45A//GTF2H1//PTEN//CCNT2//DIRAS3//NPAT//TSHZ1//ZBTB18//CEBPB//TCERG1//STRAP//KLF12//GSC//ARX//DNMT3B//EDN1//EDNRB//EFNA1//CC2D1B//EN1//EP300//ESR1//JAZF1//CPEB3//FOXF1//MYT1L//SIN3B//SIRT1//ZFPM2//DNAJB5//GLI3//CNOT7//HIC1//FOXA1//HSBP1//ID2//IFNG//IRF2//AR//ISL1//JARID2//JUN//MAF//MDM4//MEF2A//MYB//NFIA//NFIB//NFIC//NR4A2//PAX5//KLF3//POU4F1//PPARG//ZBTB4//RB1//RBBP8//CCND1//RNF2//SARS//PRDM…
GO:0030182	neuron differentiation	Biological process	119	1303	902	17653	1.78737026782812	2.52616008820664e-10	5.891179543635e-08	9.59753913073171	0.131929046563193	SOX4//SLITRK3//OGN//POU4F1//PRELP//WNT7A//SLIT2//RANBP9//ARX//DPYSL2//EFNA1//EFNB2//GLI3//OTX2//PIK3CA//PIK3CB//ENAH//MAPK1//ROBO2//SCN1B//WNT3//KLF7//RPS6KA5//NRXN3//FEZ2//NOG//PTEN//SNAP25//STMN2//ADCYAP1//NPTN//NCK1//SERPINI1//RAP1A//RAPGEF2//LPAR1//MYLIP//PTPRG//SPOCK1//TSC1//BAG5//EDNRB//GNAQ//STRN//SYNGAP1//CD3E//ISL1//RORA//PLXNA4//ATF5//HPRT1//NR4A2//NFIB//RAB21//JUN//NREP//CAMSAP1//SAMD1…
GO:0048869	cellular developmental process	Biological process	302	4323	902	17653	1.36720516722548	2.74899257334111e-10	6.19714559116864e-08	9.56082643344185	0.334811529933481	CDH20//NRG1//SS18//WNT3//TP63//EREG//YTHDF2//GJC1//FOXF1//ZFPM2//KDR//RASA1//TGFBR2//WT1//CCM2//TEAD2//QKI//GJA1//IGFBP3//RDH14//BMP3//CBFB//NOG//AGFG1//DLL1//EDNRB//ISL1//SEMA4C//ACVR1//GPM6A//LRP12//NR4A2//SPOCK1//FZD3//RAPGEF2//ID2//FOXF2//PPP3R1//FAM83D//DLG5//CLIC4//MET//GLI3//SNX19//NFIB//CYTL1//WNT7A//GDF5//RUNX3//SULF1//BMPR2//ESR1//PTHLH//ESCO2//KCNAB2//DOCK10//SOX4//EFNA1//NEUROD1//PALL…
GO:0019219	regulation of nucleobase-containing compound metabolic process	Biological process	302	4328	902	17653	1.36562567881602	3.14362428798812e-10	6.85817130956892e-08	9.50256936447863	0.334811529933481	NPAT//TSHZ1//ZBTB18//CEBPB//TCERG1//STRAP//KLF12//GSC//ARX//DNMT3B//EDN1//EDNRB//EFNA1//CC2D1B//EN1//EP300//ESR1//JAZF1//CPEB3//FOXF1//MYT1L//SIN3B//SIRT1//ZFPM2//DNAJB5//GLI3//CNOT7//HIC1//FOXA1//HSBP1//ID2//IFNG//IRF2//AR//ISL1//JARID2//JUN//MAF//MDM4//MEF2A//MYB//NFIA//NFIB//NFIC//NR4A2//PAX5//KLF3//POU4F1//PPARG//ZBTB4//RB1//RBBP8//CCND1//RNF2//SARS//PRDM16//SMARCA2//SUV39H1//ZEB1//TFAP2A//TG…
GO:0051171	regulation of nitrogen compound metabolic process	Biological process	407	6240	902	17653	1.27650289243277	3.379824763986e-10	7.14304839963666e-08	9.4711058162924	0.451219512195122	GADD45A//GTF2H1//PTEN//CCNT2//DIRAS3//NPAT//TSHZ1//ZBTB18//CEBPB//TCERG1//STRAP//KLF12//GSC//ARX//DNMT3B//EDN1//EDNRB//EFNA1//CC2D1B//EN1//EP300//ESR1//JAZF1//CPEB3//FOXF1//MYT1L//SIN3B//SIRT1//ZFPM2//DNAJB5//GLI3//CNOT7//HIC1//FOXA1//HSBP1//ID2//IFNG//IRF2//AR//ISL1//JARID2//JUN//MAF//MDM4//MEF2A//MYB//NFIA//NFIB//NFIC//NR4A2//PAX5//KLF3//POU4F1//PPARG//ZBTB4//RB1//RBBP8//CCND1//RNF2//SARS//PRDM…
GO:0080090	regulation of primary metabolic process	Biological process	415	6394	902	17653	1.27024486648029	3.75389510514156e-10	7.69320987759769e-08	9.42551786700894	0.460088691796009	GADD45A//GTF2H1//PTEN//CCNT2//DIRAS3//NPAT//TSHZ1//ZBTB18//CEBPB//TCERG1//STRAP//KLF12//GSC//ARX//DNMT3B//EDN1//EDNRB//EFNA1//CC2D1B//EN1//EP300//ESR1//JAZF1//CPEB3//FOXF1//MYT1L//SIN3B//SIRT1//ZFPM2//DNAJB5//GLI3//CNOT7//HIC1//FOXA1//HSBP1//ID2//IFNG//IRF2//AR//ISL1//JARID2//JUN//MAF//MDM4//MEF2A//MYB//NFIA//NFIB//NFIC//NR4A2//PAX5//KLF3//POU4F1//PPARG//ZBTB4//RB1//RBBP8//CCND1//RNF2//SARS//PRDM…
GO:0048518	positive regulation of biological process	Biological process	384	5841	902	17653	1.28663689774592	6.55240100762889e-10	1.29986586536787e-07	9.18359953156645	0.425720620842572	GADD45A//TNF//CRKL//TAOK1//RAF1//RAP1A//C1QTNF2//LPAR1//NRG1//IGF1//NTF3//PIK3CB//PRKAA1//MAPK1//C5AR1//UBE2V1//EREG//EPS15//NSG1//VAMP3//EDNRB//EFNA1//FMR1//SIRT1//NPTN//IFNG//KDR//MAVS//CCND1//PRR5L//CCND2//F3//RICTOR//PPP1R16B//JUN//BMPR2//VEGFB//VASH2//CCL21//ADRB1//ARL6IP1//GLI3//FZD3//FOXF1//MYCN//TGFBR2//TP63//FOXP2//EP300//PRKACB//PSMA2//PSMD12//SKP1//RPS6KA5//IRAK4//BAG6//CR2//CD3E//CCL8…
GO:0022008	neurogenesis	Biological process	133	1536	902	17653	1.69462031711936	6.72708935204428e-10	1.29986586536787e-07	9.17217280379601	0.147450110864745	GJA1//GPM6A//LRP12//NR4A2//SPOCK1//FZD3//RAPGEF2//GLI3//SOX4//SLITRK3//OGN//POU4F1//PRELP//WNT7A//SLIT2//RANBP9//ARX//DPYSL2//EFNA1//EFNB2//OTX2//PIK3CA//PIK3CB//ENAH//MAPK1//ROBO2//SCN1B//WNT3//KLF7//RPS6KA5//NRXN3//FEZ2//NOG//NFIB//PTEN//SNAP25//STMN2//ADCYAP1//NPTN//NCK1//SERPINI1//RAP1A//LPAR1//MYLIP//PTPRG//TSC1//BAG5//DLL1//ROR1//POU3F2//WASF3//ID2//EDNRB//GNAQ//STRN//SYNGAP1//CD3E//ISL1//R…
GO:0048699	generation of neurons	Biological process	126	1437	902	17653	1.71603349550292	9.39350886414382e-10	1.76467501245013e-07	9.02717215047257	0.139689578713969	GJA1//GPM6A//LRP12//NR4A2//SPOCK1//FZD3//RAPGEF2//GLI3//SOX4//SLITRK3//OGN//POU4F1//PRELP//WNT7A//SLIT2//RANBP9//ARX//DPYSL2//EFNA1//EFNB2//OTX2//PIK3CA//PIK3CB//ENAH//MAPK1//ROBO2//SCN1B//WNT3//KLF7//RPS6KA5//NRXN3//FEZ2//NOG//PTEN//SNAP25//STMN2//ADCYAP1//NPTN//NCK1//SERPINI1//RAP1A//LPAR1//MYLIP//PTPRG//TSC1//BAG5//EDNRB//GNAQ//STRN//SYNGAP1//CD3E//ISL1//RORA//PLXNA4//ATF5//HPRT1//NFIB//CEBPB/…
GO:0060284	regulation of cell development	Biological process	86	858	902	17653	1.96165733748882	1.30508297824859e-09	2.33788769357722e-07	8.88436187464767	0.0953436807095344	GLI3//FZD3//FRZB//PTEN//SNAP25//STMN2//ADCYAP1//NPTN//NCK1//SERPINI1//RAP1A//SCN1B//RAPGEF2//LPAR1//EFNB2//MYLIP//PTPRG//SPOCK1//TSC1//BAG5//EDNRB//DPYSL2//RAB21//WNT7A//MYCN//DLL1//NTF3//YWHAG//NREP//DDX6//ID2//ISL1//DNMT3B//ETV5//MMD//FOXA1//NEUROD1//NEUROG1//ZEB1//GDF5//ADNP//NRG1//TNFRSF12A//ULK2//WNT3//NOG//TNFRSF21//WDR1//PPARG//MYOG//FMR1//HECW2//FXR1//PLXNA4//BMPR2//SEMA4C//POU4F1//EFNA1/…
GO:0045664	regulation of neuron differentiation	Biological process	67	600	902	17653	2.18542313377679	1.31361425929224e-09	2.33788769357722e-07	8.88153214592932	0.0742793791574279	PTEN//SNAP25//STMN2//ADCYAP1//NPTN//NCK1//SERPINI1//RAP1A//SCN1B//RAPGEF2//LPAR1//EFNB2//MYLIP//PTPRG//SPOCK1//TSC1//BAG5//EDNRB//DPYSL2//RAB21//WNT7A//MYCN//DLL1//DDX6//GLI3//ID2//ISL1//DNMT3B//ETV5//MMD//FOXA1//NEUROD1//NEUROG1//ZEB1//GDF5//ADNP//NRG1//TNFRSF12A//ULK2//WNT3//FMR1//HECW2//FXR1//PLXNA4//BMPR2//SEMA4C//EFNA1//POU3F2//TRAK2//SYNGAP1//ROBO2//SLIT2//DBN1//CAMSAP2//CPEB3//ZMYND8//IL2/…
GO:0009891	positive regulation of biosynthetic process	Biological process	151	1841	902	17653	1.60522214500699	1.80833253433369e-09	3.13583408453814e-07	8.74272170408917	0.167405764966741	EP300//IGF1//CCL21//CNEP1R1//LDLR//EDN1//ARPP19//CPEB3//FMR1//SERP1//PRR16//MAPK1//SOX4//FXR1//CREBL2//ESR1//ETS1//ATF5//FOXF1//FOXF2//FLI1//PHF8//NR5A2//BAMBI//GLI3//ATAD2//MDFIC//ID2//IRF1//AR//JUN//LRP6//MYB//MYBL1//MYCN//NEUROD1//NFE2//NPAS2//NPAT//OTX2//PPARG//TRERF1//RB1//HIVEP3//RORA//PRDM16//SMARCA2//SS18//TFAP2A//TNF//UBE2V1//WNT7A//WT1//TBL1XR1//TEAD2//TP63//RUNX3//FUBP3//ACVR1//CLOCK//…
GO:0031328	positive regulation of cellular biosynthetic process	Biological process	149	1812	902	17653	1.60931129254098	1.99454428237176e-09	3.35595319497572e-07	8.70015631714997	0.165188470066519	EP300//IGF1//CCL21//CNEP1R1//LDLR//ARPP19//CPEB3//FMR1//SERP1//PRR16//MAPK1//SOX4//FXR1//CREBL2//ESR1//ETS1//ATF5//FOXF1//FOXF2//FLI1//PHF8//NR5A2//BAMBI//GLI3//ATAD2//MDFIC//ID2//IRF1//AR//JUN//LRP6//MYB//MYBL1//MYCN//NEUROD1//NFE2//NPAS2//NPAT//OTX2//PPARG//TRERF1//RB1//HIVEP3//RORA//PRDM16//SMARCA2//SS18//TFAP2A//TNF//UBE2V1//WNT7A//WT1//TBL1XR1//TEAD2//TP63//RUNX3//FUBP3//ACVR1//CLOCK//ZNF516…
GO:0050794	regulation of cellular process	Biological process	648	11074	902	17653	1.14520298239579	2.03451250915281e-09	3.35595319497572e-07	8.69153963555297	0.71840354767184	USP28//CLOCK//GADD45A//GTF2H1//PTEN//CCNT2//DIRAS3//NPAT//TSHZ1//ZBTB18//CEBPB//TCERG1//STRAP//KLF12//GSC//ARX//DNMT3B//EDN1//EDNRB//EFNA1//CC2D1B//EN1//EP300//ESR1//JAZF1//CPEB3//FOXF1//MYT1L//SIN3B//SIRT1//ZFPM2//DNAJB5//GLI3//CNOT7//HIC1//FOXA1//HSBP1//ID2//IFNG//IRF2//AR//ISL1//JARID2//JUN//MAF//MDM4//MEF2A//MYB//NFIA//NFIB//NFIC//NR4A2//PAX5//KLF3//POU4F1//PPARG//ZBTB4//RB1//RBBP8//CCND1//RN…
GO:0050767	regulation of neurogenesis	Biological process	76	732	902	17653	2.03195691420402	2.72176397750211e-09	4.38268804282066e-07	8.56514953810134	0.0842572062084257	GLI3//FZD3//PTEN//SNAP25//STMN2//ADCYAP1//NPTN//NCK1//SERPINI1//RAP1A//SCN1B//RAPGEF2//LPAR1//EFNB2//MYLIP//PTPRG//SPOCK1//TSC1//BAG5//EDNRB//DPYSL2//RAB21//WNT7A//MYCN//DLL1//NTF3//YWHAG//NREP//DDX6//ID2//ISL1//DNMT3B//ETV5//MMD//FOXA1//NEUROD1//NEUROG1//ZEB1//GDF5//ADNP//NRG1//TNFRSF12A//ULK2//WNT3//NOG//TNFRSF21//WDR1//PPARG//FMR1//HECW2//FXR1//PLXNA4//BMPR2//SEMA4C//EFNA1//POU3F2//TRAK2//SYNG…
GO:0048666	neuron development	Biological process	99	1060	902	17653	1.8278531983433	3.04496802155435e-09	4.6155585209669e-07	8.51641726399512	0.109756097560976	SLITRK3//OGN//POU4F1//PRELP//WNT7A//SLIT2//RANBP9//ARX//DPYSL2//EFNA1//EFNB2//GLI3//OTX2//PIK3CA//PIK3CB//ENAH//MAPK1//ROBO2//SCN1B//WNT3//KLF7//RPS6KA5//NRXN3//FEZ2//NOG//PTEN//SNAP25//STMN2//ADCYAP1//NPTN//NCK1//SERPINI1//RAP1A//RAPGEF2//LPAR1//MYLIP//PTPRG//SPOCK1//TSC1//BAG5//EDNRB//GNAQ//STRN//SYNGAP1//CD3E//PLXNA4//ATF5//NR4A2//HPRT1//NFIB//RAB21//ISL1//JUN//NREP//CAMSAP1//SAMD14//GPM6A//LR…
GO:0010557	positive regulation of macromolecule biosynthetic process	Biological process	141	1698	902	17653	1.62514984369246	3.1364676699267e-09	4.6155585209669e-07	8.50355918472311	0.156319290465632	EP300//IGF1//CCL21//EDN1//CPEB3//FMR1//SERP1//PRR16//MAPK1//SOX4//FXR1//CREBL2//ESR1//ETS1//ATF5//FOXF1//FOXF2//FLI1//PHF8//NR5A2//BAMBI//GLI3//ATAD2//MDFIC//ID2//IRF1//AR//JUN//LRP6//MYB//MYBL1//MYCN//NEUROD1//NFE2//NPAS2//NPAT//OTX2//PPARG//TRERF1//RB1//HIVEP3//RORA//PRDM16//SMARCA2//SS18//TFAP2A//TNF//UBE2V1//WNT7A//WT1//TBL1XR1//TEAD2//TP63//RUNX3//FUBP3//ACVR1//CLOCK//ZNF516//CCT6A//E2F8//IN…
GO:0045893	positive regulation of transcription, DNA-templated	Biological process	125	1450	902	17653	1.68715115834544	3.13937146184352e-09	4.6155585209669e-07	8.50315729395772	0.138580931263858	EP300//ATAD2//INSIG2//ESR1//PHF8//ZBTB18//CEBPB//ADCYAP1//PPARGC1B//CREBRF//E2F5//S1PR1//EDN1//ELK3//EN1//ETS1//ETV5//MED19//ATF5//FOXF1//FOXF2//FLI1//SIRT1//ZFPM2//KPNA6//NR5A2//AGO1//GLI3//DLL1//TBK1//GTF2H1//CNOT7//H2AFZ//NRG1//FOXA1//IGF1//IL2//IRF1//IRF2//AR//ISL1//JUN//LRP6//MAF//MEF2A//MEOX2//MET//MYB//MYBL1//MYCN//MYOG//PPP1R12A//NCK1//NEUROD1//NEUROG1//NFIA//NFIB//NFIC//NHLH2//NPAS2//NR4…
GO:1903508	positive regulation of nucleic acid-templated transcription	Biological process	125	1450	902	17653	1.68715115834544	3.13937146184352e-09	4.6155585209669e-07	8.50315729395772	0.138580931263858	EP300//CREBL2//ESR1//ETS1//ATF5//FOXF1//FOXF2//FLI1//PHF8//NR5A2//BAMBI//GLI3//ATAD2//MDFIC//ID2//IGF1//IRF1//AR//JUN//LRP6//MYB//MYBL1//MYCN//NEUROD1//NFE2//NPAS2//NPAT//OTX2//PPARG//TRERF1//MAPK1//RB1//HIVEP3//RORA//PRDM16//SMARCA2//SOX4//SS18//TFAP2A//TNF//UBE2V1//WNT7A//WT1//TBL1XR1//TEAD2//TP63//RUNX3//FUBP3//ACVR1//CLOCK//ZNF516//INSIG2//ZBTB18//CEBPB//ADCYAP1//PPARGC1B//CREBRF//E2F5//S1PR1…
GO:1902680	positive regulation of RNA biosynthetic process	Biological process	125	1451	902	17653	1.68598840771943	3.2734718618737e-09	4.63877982765134e-07	8.48499138783669	0.138580931263858	EP300//CREBL2//ESR1//ETS1//ATF5//FOXF1//FOXF2//FLI1//PHF8//NR5A2//BAMBI//GLI3//ATAD2//MDFIC//ID2//IGF1//IRF1//AR//JUN//LRP6//MYB//MYBL1//MYCN//NEUROD1//NFE2//NPAS2//NPAT//OTX2//PPARG//TRERF1//MAPK1//RB1//HIVEP3//RORA//PRDM16//SMARCA2//SOX4//SS18//TFAP2A//TNF//UBE2V1//WNT7A//WT1//TBL1XR1//TEAD2//TP63//RUNX3//FUBP3//ACVR1//CLOCK//ZNF516//INSIG2//ZBTB18//CEBPB//ADCYAP1//PPARGC1B//CREBRF//E2F5//S1PR1…
GO:1903506	regulation of nucleic acid-templated transcription	Biological process	265	3766	902	17653	1.37713825298828	3.29234706087926e-09	4.63877982765134e-07	8.48249439014261	0.293791574279379	NPAT//TSHZ1//ZBTB18//CEBPB//TCERG1//STRAP//KLF12//GSC//ARX//DNMT3B//EDN1//EDNRB//EFNA1//CC2D1B//EN1//EP300//ESR1//JAZF1//CPEB3//FOXF1//MYT1L//SIN3B//SIRT1//ZFPM2//DNAJB5//GLI3//CNOT7//HIC1//FOXA1//HSBP1//ID2//IFNG//IRF2//AR//ISL1//JARID2//JUN//MAF//MDM4//MEF2A//MYB//NFIA//NFIB//NFIC//NR4A2//PAX5//KLF3//POU4F1//PPARG//ZBTB4//RB1//RBBP8//CCND1//RNF2//SARS//PRDM16//SMARCA2//SUV39H1//ZEB1//TFAP2A//TG…
GO:2001141	regulation of RNA biosynthetic process	Biological process	265	3774	902	17653	1.37421904100527	4.06986972177725e-09	5.61725080171011e-07	8.3904194924993	0.293791574279379	NPAT//TSHZ1//ZBTB18//CEBPB//TCERG1//STRAP//KLF12//GSC//ARX//DNMT3B//EDN1//EDNRB//EFNA1//CC2D1B//EN1//EP300//ESR1//JAZF1//CPEB3//FOXF1//MYT1L//SIN3B//SIRT1//ZFPM2//DNAJB5//GLI3//CNOT7//HIC1//FOXA1//HSBP1//ID2//IFNG//IRF2//AR//ISL1//JARID2//JUN//MAF//MDM4//MEF2A//MYB//NFIA//NFIB//NFIC//NR4A2//PAX5//KLF3//POU4F1//PPARG//ZBTB4//RB1//RBBP8//CCND1//RNF2//SARS//PRDM16//SMARCA2//SUV39H1//ZEB1//TFAP2A//TG…
GO:0032774	RNA biosynthetic process	Biological process	274	3940	902	17653	1.36102569585917	5.04982478865478e-09	6.70898383094395e-07	8.29672369012698	0.303769401330377	NPAT//TSHZ1//ZBTB18//CEBPB//TCERG1//STRAP//KLF12//GSC//ARX//DNMT3B//EDN1//EDNRB//EFNA1//CC2D1B//EN1//EP300//ESR1//JAZF1//CPEB3//FOXF1//MYT1L//SIN3B//SIRT1//ZFPM2//DNAJB5//GLI3//CNOT7//HIC1//FOXA1//HSBP1//ID2//IFNG//IRF2//AR//ISL1//JARID2//JUN//MAF//MDM4//MEF2A//MYB//NFIA//NFIB//NFIC//NR4A2//PAX5//KLF3//POU4F1//PPARG//ZBTB4//RB1//RBBP8//CCND1//RNF2//SARS//PRDM16//SMARCA2//SUV39H1//ZEB1//TFAP2A//TG…
GO:0045935	positive regulation of nucleobase-containing compound metabolic process	Biological process	143	1742	902	17653	1.60657080451402	5.05926623359665e-09	6.70898383094395e-07	8.29591246612619	0.158536585365854	EP300//CREBL2//ESR1//ETS1//ATF5//FOXF1//FOXF2//FLI1//PHF8//NR5A2//BAMBI//GLI3//ATAD2//MDFIC//ID2//IGF1//IRF1//AR//JUN//LRP6//MYB//MYBL1//MYCN//NEUROD1//NFE2//NPAS2//NPAT//OTX2//PPARG//TRERF1//MAPK1//RB1//HIVEP3//RORA//PRDM16//SMARCA2//SOX4//SS18//TFAP2A//TNF//UBE2V1//WNT7A//WT1//TBL1XR1//TEAD2//TP63//RUNX3//FUBP3//ACVR1//CLOCK//ZNF516//CALM2//CXCL9//ADRB1//PTHLH//ADNP//CCT6A//E2F8//INSIG2//SIRT1/…
GO:0097659	nucleic acid-templated transcription	Biological process	273	3924	902	17653	1.36158773910508	5.25930639355714e-09	6.76904632724031e-07	8.27907152757881	0.302660753880266	NPAT//TSHZ1//ZBTB18//CEBPB//TCERG1//STRAP//KLF12//GSC//ARX//DNMT3B//EDN1//EDNRB//EFNA1//CC2D1B//EN1//EP300//ESR1//JAZF1//CPEB3//FOXF1//MYT1L//SIN3B//SIRT1//ZFPM2//DNAJB5//GLI3//CNOT7//HIC1//FOXA1//HSBP1//ID2//IFNG//IRF2//AR//ISL1//JARID2//JUN//MAF//MDM4//MEF2A//MYB//NFIA//NFIB//NFIC//NR4A2//PAX5//KLF3//POU4F1//PPARG//ZBTB4//RB1//RBBP8//CCND1//RNF2//SARS//PRDM16//SMARCA2//SUV39H1//ZEB1//TFAP2A//TG…
GO:0009889	regulation of biosynthetic process	Biological process	317	4707	902	17653	1.31803531749901	5.30473836084188e-09	6.76904632724031e-07	8.27533603141292	0.351441241685144	NPAT//TSHZ1//ZBTB18//CEBPB//TCERG1//STRAP//KLF12//GSC//ARX//DNMT3B//EDN1//EDNRB//EFNA1//CC2D1B//EN1//EP300//ESR1//JAZF1//CPEB3//FOXF1//MYT1L//SIN3B//SIRT1//ZFPM2//DNAJB5//GLI3//CNOT7//HIC1//FOXA1//HSBP1//ID2//IFNG//IRF2//AR//ISL1//JARID2//JUN//MAF//MDM4//MEF2A//MYB//NFIA//NFIB//NFIC//NR4A2//PAX5//KLF3//POU4F1//PPARG//ZBTB4//RB1//RBBP8//CCND1//RNF2//SARS//PRDM16//SMARCA2//SUV39H1//ZEB1//TFAP2A//TG…
GO:0035239	tube morphogenesis	Biological process	86	887	902	17653	1.89752197921692	6.4263990301931e-09	8.04846974836962e-07	8.19203231158396	0.0953436807095344	S1PR1//EFNA1//ELK3//EREG//UNC5B//SIRT1//LEMD3//CLIC4//HOXA3//JUN//KDR//RHOB//MEOX2//TNFRSF12A//PIK3CA//PKNOX1//PTEN//RORA//CCL2//VEGFB//WNT7A//EDN1//PPP3R1//TGFBR2//ACVR1//GJC1//FOXF1//ZFPM2//RASA1//WT1//CCM2//TEAD2//QKI//NPNT//GLI3//SOX4//LRP6//SEMA4C//PRKACB//TSC1//FZD3//FZD6//NOG//GJA1//DLL1//E2F8//EFNB2//SLIT2//SPRED1//SULF1//AGO1//PPARG//FOXJ2//SARS//ETS1//EGLN1//VASH2//F3//ISL1//ITGB8//BTG1…
GO:0010556	regulation of macromolecule biosynthetic process	Biological process	303	4467	902	17653	1.32751262398759	6.94406523175747e-09	8.53867512043196e-07	8.15838620809953	0.335920177383592	NPAT//TSHZ1//ZBTB18//CEBPB//TCERG1//STRAP//KLF12//GSC//ARX//DNMT3B//EDN1//EDNRB//EFNA1//CC2D1B//EN1//EP300//ESR1//JAZF1//CPEB3//FOXF1//MYT1L//SIN3B//SIRT1//ZFPM2//DNAJB5//GLI3//CNOT7//HIC1//FOXA1//HSBP1//ID2//IFNG//IRF2//AR//ISL1//JARID2//JUN//MAF//MDM4//MEF2A//MYB//NFIA//NFIB//NFIC//NR4A2//PAX5//KLF3//POU4F1//PPARG//ZBTB4//RB1//RBBP8//CCND1//RNF2//SARS//PRDM16//SMARCA2//SUV39H1//ZEB1//TFAP2A//TG…
GO:0010646	regulation of cell communication	Biological process	249	3522	902	17653	1.3836364014097	8.23853223910692e-09	9.94035262455978e-07	8.08415015447228	0.276053215077605	GADD45A//TNF//CRKL//TAOK1//RAF1//RAP1A//C1QTNF2//LPAR1//NRG1//IGF1//NTF3//PIK3CB//PRKAA1//MAPK1//C5AR1//UBE2V1//SPRED1//DUSP1//PPP2CA//CBFB//EREG//FBXW7//ERRFI1//GPRC5A//SOCS5//NCK1//CD3E//COPS8//MDFIC//RAPGEF4//SLC25A6//IFNG//KCNB1//MARCKS//NEUROD1//SNAP25//CLOCK//ADCYAP1//GRK6//GIT2//OTX2//RORA//RWDD3//YWHAG//TOB1//EPS8//ARHGAP1//LASP1//ARHGAP6//SH3BGRL//SKAP2//HOMER1//IGFBP3//KDR//RGS7BP//MET/…
GO:0006351	transcription, DNA-templated	Biological process	271	3907	902	17653	1.35749382681718	8.3779402572809e-09	9.94035262455978e-07	8.07686274089838	0.300443458980044	NPAT//TSHZ1//ZBTB18//CEBPB//TCERG1//STRAP//KLF12//GSC//ARX//DNMT3B//EDN1//EDNRB//EFNA1//CC2D1B//EN1//EP300//ESR1//JAZF1//CPEB3//FOXF1//MYT1L//SIN3B//SIRT1//ZFPM2//DNAJB5//GLI3//CNOT7//HIC1//FOXA1//HSBP1//ID2//IFNG//IRF2//AR//ISL1//JARID2//JUN//MAF//MDM4//MEF2A//MYB//NFIA//NFIB//NFIC//NR4A2//PAX5//KLF3//POU4F1//PPARG//ZBTB4//RB1//RBBP8//CCND1//RNF2//SARS//PRDM16//SMARCA2//SUV39H1//ZEB1//TFAP2A//TG…
GO:0031175	neuron projection development	Biological process	89	936	902	17653	1.86091330755965	8.77834770233193e-09	1.02358561225639e-06	8.05658722114273	0.098669623059867	SLITRK3//OGN//POU4F1//PRELP//WNT7A//SLIT2//RANBP9//ARX//DPYSL2//EFNA1//EFNB2//GLI3//OTX2//PIK3CA//PIK3CB//ENAH//MAPK1//ROBO2//SCN1B//WNT3//KLF7//RPS6KA5//NRXN3//FEZ2//NOG//PTEN//SNAP25//STMN2//ADCYAP1//NPTN//NCK1//SERPINI1//RAP1A//RAPGEF2//LPAR1//MYLIP//PTPRG//SPOCK1//TSC1//BAG5//STRN//SYNGAP1//CD3E//PLXNA4//NR4A2//NFIB//RAB21//ISL1//JUN//NREP//UNC5B//FZD3//ADNP//NRG1//TNFRSF12A//ULK2//SLC9A6//GJ…
GO:0031326	regulation of cellular biosynthetic process	Biological process	312	4640	902	17653	1.31597790350944	9.17871040217276e-09	1.0521291262694e-06	8.03721833236767	0.34589800443459	NPAT//TSHZ1//ZBTB18//CEBPB//TCERG1//STRAP//KLF12//GSC//ARX//DNMT3B//EDN1//EDNRB//EFNA1//CC2D1B//EN1//EP300//ESR1//JAZF1//CPEB3//FOXF1//MYT1L//SIN3B//SIRT1//ZFPM2//DNAJB5//GLI3//CNOT7//HIC1//FOXA1//HSBP1//ID2//IFNG//IRF2//AR//ISL1//JARID2//JUN//MAF//MDM4//MEF2A//MYB//NFIA//NFIB//NFIC//NR4A2//PAX5//KLF3//POU4F1//PPARG//ZBTB4//RB1//RBBP8//CCND1//RNF2//SARS//PRDM16//SMARCA2//SUV39H1//ZEB1//TFAP2A//TG…
GO:0006355	regulation of transcription, DNA-templated	Biological process	261	3745	902	17653	1.3639569684931	1.18234773997314e-08	1.33270296090639e-06	7.92725477443544	0.289356984478936	NPAT//TSHZ1//ZBTB18//CEBPB//TCERG1//STRAP//KLF12//GSC//ARX//DNMT3B//EDN1//EDNRB//EFNA1//CC2D1B//EN1//EP300//ESR1//JAZF1//CPEB3//FOXF1//MYT1L//SIN3B//SIRT1//ZFPM2//DNAJB5//GLI3//CNOT7//HIC1//FOXA1//HSBP1//ID2//IFNG//IRF2//AR//ISL1//JARID2//JUN//MAF//MDM4//MEF2A//MYB//NFIA//NFIB//NFIC//NR4A2//PAX5//KLF3//POU4F1//PPARG//ZBTB4//RB1//RBBP8//CCND1//RNF2//SARS//PRDM16//SMARCA2//SUV39H1//ZEB1//TFAP2A//TG…
GO:0003158	endothelium development	Biological process	24	123	902	17653	3.81872262181602	1.23957879175365e-08	1.35787147237852e-06	7.90672586281607	0.0266075388026608	CCM2//CLIC4//MET//GSTM3//WNT7A//S1PR1//ZEB1//BTG1//BMPR2//DLL1//NRG1//PPP1R16B//MSN//RAP1A//RAP1B//RAPGEF2//RHOB//ACVR1//RAP2C//FOXJ2//FOXP1//TNF//GJA1//KDR//
GO:0000122	negative regulation of transcription by RNA polymerase II	Biological process	79	800	902	17653	1.9326316518847	1.2448326376973e-08	1.35787147237852e-06	7.90488903363682	0.0875831485587583	NFIB//ZMYND8//JUN//NCK1//TMBIM6//TSHZ1//ZBTB18//CEBPB//TCERG1//STRAP//KLF12//GSC//ARX//DNMT3B//EDN1//EDNRB//EFNA1//CC2D1B//EN1//EP300//ESR1//JAZF1//CPEB3//FOXF1//MYT1L//SIN3B//SIRT1//ZFPM2//DNAJB5//GLI3//CNOT7//HIC1//FOXA1//HSBP1//ID2//IFNG//IRF2//AR//ISL1//JARID2//MAF//MDM4//MEF2A//MYB//NFIA//NFIC//NR4A2//PAX5//KLF3//POU4F1//PPARG//ZBTB4//RB1//RBBP8//CCND1//RNF2//SARS//PRDM16//SMARCA2//SUV39H1//…
GO:0048729	tissue morphogenesis	Biological process	67	639	902	17653	2.05204050119887	1.68596993243087e-08	1.79951828971824e-06	7.7731501748452	0.0742793791574279	EDN1//PPP3R1//TGFBR2//ACVR1//NPNT//GLI3//WT1//BMPR2//WNT3//NOG//FZD3//TP63//SOX4//LRP6//SEMA4C//PRKACB//TSC1//FZD6//TEAD2//GJA1//DLL1//ARHGAP12//ISL1//ZFPM2//NRG1//POU4F1//S1PR1//TFAP2A//GRSF1//DLG5//TGM3//WNT10A//WNT7A//WDR1//FOXF2//FLNA//TMEFF2//FOXF1//MSN//CLIC4//MET//MYCN//SLIT2//EGLN1//TNNI1//FRZB//PRICKLE2//ROR1//PSMA2//SMURF1//PSMD12//RDH10//FOXA1//AR//ESR1//SOCS3//SULF1//BTBD7//TNF//ETV5/…
GO:0019220	regulation of phosphate metabolic process	Biological process	144	1791	902	17653	1.57354399491916	1.70293021650107e-08	1.79951828971824e-06	7.76880314840232	0.159645232815965	GADD45A//GTF2H1//PTEN//CCNT2//DIRAS3//TNF//CRKL//TAOK1//RAF1//RAP1A//C1QTNF2//LPAR1//NRG1//IGF1//NTF3//PIK3CB//PRKAA1//MAPK1//C5AR1//UBE2V1//SPRED1//DUSP1//PPP2CA//SOCS1//IGFBP3//IL2//LRP6//PRR5L//PPP1R15B//SLIT2//EDNRB//EFNA1//FMR1//SIRT1//NPTN//IFNG//KDR//MAVS//CCND1//CCND2//EREG//FBXW7//ERRFI1//GPRC5A//SOCS5//NUP54//GNAQ//NCK1//GSKIP//RB1//YWHAG//SOCS3//PPM1F//GRM3//COPS8//MDFIC//CRHR1//PPARGC…
GO:0050789	regulation of biological process	Biological process	673	11709	902	17653	1.12488271098908	2.05583375780183e-08	2.13901595446366e-06	7.68701200688899	0.746119733924612	USP28//CLOCK//GADD45A//GTF2H1//PTEN//CCNT2//DIRAS3//NPAT//TSHZ1//ZBTB18//CEBPB//TCERG1//STRAP//KLF12//GSC//ARX//DNMT3B//EDN1//EDNRB//EFNA1//CC2D1B//EN1//EP300//ESR1//JAZF1//CPEB3//FOXF1//MYT1L//SIN3B//SIRT1//ZFPM2//DNAJB5//GLI3//CNOT7//HIC1//FOXA1//HSBP1//ID2//IFNG//IRF2//AR//ISL1//JARID2//JUN//MAF//MDM4//MEF2A//MYB//NFIA//NFIB//NFIC//NR4A2//PAX5//KLF3//POU4F1//PPARG//ZBTB4//RB1//RBBP8//CCND1//RN…
GO:0023051	regulation of signaling	Biological process	250	3575	902	17653	1.36859814243406	2.09142627064618e-08	2.14307816187578e-06	7.67955744105988	0.277161862527716	GADD45A//TNF//CRKL//TAOK1//RAF1//RAP1A//C1QTNF2//LPAR1//NRG1//IGF1//NTF3//PIK3CB//PRKAA1//MAPK1//C5AR1//UBE2V1//SPRED1//DUSP1//PPP2CA//NSG1//EPS15//VAMP3//CBFB//EREG//FBXW7//ERRFI1//GPRC5A//SOCS5//NCK1//CD3E//COPS8//MDFIC//RAPGEF4//SLC25A6//IFNG//KCNB1//MARCKS//NEUROD1//SNAP25//CLOCK//ADCYAP1//GRK6//GIT2//OTX2//RORA//RWDD3//YWHAG//TOB1//EPS8//ARHGAP1//LASP1//ARHGAP6//SH3BGRL//SKAP2//HOMER1//IGFBP…
GO:0006915	apoptotic process	Biological process	154	1958	902	17653	1.53928847255786	2.13460902511944e-08	2.1546807219228e-06	7.67068165871032	0.170731707317073	TNFRSF21//JUN//PMAIP1//BCL2A1//PTEN//FOXP1//IL2//EGLN3//F3//PPARG//TNF//CASP2//HIPK3//DUSP1//EDNRB//ATF5//FLNA//ARL6IP1//SIRT1//KLHL20//GLI3//IGF1//KDR//MDM4//MET//ROR1//OGG1//ZFAND6//PRKAA1//SPHK2//RAF1//RASA1//BNIP2//TMBIM6//TFAP2A//WNT7A//WT1//BAG6//TP63//CCND2//SOCS3//HIC1//GSKIP//PPP2CB//ADCYAP1//C8ORF44-SGK3//SGK2//ESR1//SGK3//IGFBP3//INHBB//NTF3//PAK6//TAOK1//RBM25//SGK1//BMP3//ANP32A//GDF…
GO:0051128	regulation of cellular component organization	Biological process	181	2403	902	17653	1.47413340493636	2.32510843353286e-08	2.29640412008319e-06	7.63355678858613	0.200665188470067	C8ORF44-SGK3//SGK2//SGK3//NANOS1//IGFBP3//RB1//SGK1//SPOCK1//FMR1//NTF3//EPS8//GTF2H1//STMN2//CAMSAP1//CAMSAP2//MID1//MID1IP1//NAV3//TTK//CDC14A//CFDP1//WASF3//PALM2//LPAR1//BAMBI//ANXA7//KDR//RHOB//RND3//MSN//BRWD1//RASA1//CCL2//PLXNA4//WDR1//SLIT2//CNOT6L//PAN3//CNOT6//ETS1//PPARGC1B//CHMP3//VPS4B//PTEN//SNAP25//ADCYAP1//NPTN//NCK1//SERPINI1//RAP1A//SCN1B//RAPGEF2//EFNB2//MYLIP//PTPRG//TSC1//BA…
GO:0031399	regulation of protein modification process	Biological process	144	1800	902	17653	1.56567627494457	2.34292302655242e-08	2.29640412008319e-06	7.6302419793043	0.159645232815965	GADD45A//GTF2H1//PTEN//CCNT2//DIRAS3//TNF//CRKL//TAOK1//RAF1//RAP1A//C1QTNF2//LPAR1//NRG1//IGF1//NTF3//PIK3CB//PRKAA1//MAPK1//C5AR1//UBE2V1//SPRED1//DUSP1//PPP2CA//SOCS1//IGFBP3//IL2//LRP6//PRR5L//PPP1R15B//SLIT2//EDNRB//EFNA1//FMR1//SIRT1//NPTN//IFNG//KDR//MAVS//CCND1//CCND2//EREG//FBXW7//ERRFI1//GPRC5A//SOCS5//GNAQ//NCK1//GSKIP//RB1//YWHAG//SOCS3//PPM1F//COPS8//MDFIC//CALM2//ADNP//INHBB//BMP3//…
GO:1903507	negative regulation of nucleic acid-templated transcription	Biological process	107	1224	902	17653	1.71085949161631	2.41370831847542e-08	2.33198705112132e-06	7.61731521283447	0.118625277161863	TSHZ1//ZBTB18//CEBPB//TCERG1//STRAP//KLF12//GSC//ARX//DNMT3B//EDN1//EDNRB//EFNA1//CC2D1B//EN1//EP300//ESR1//JAZF1//CPEB3//FOXF1//MYT1L//SIN3B//SIRT1//ZFPM2//DNAJB5//GLI3//CNOT7//HIC1//FOXA1//HSBP1//ID2//IFNG//IRF2//AR//ISL1//JARID2//JUN//MAF//MDM4//MEF2A//MYB//NFIA//NFIB//NFIC//NR4A2//PAX5//KLF3//POU4F1//PPARG//ZBTB4//RB1//RBBP8//CCND1//RNF2//SARS//PRDM16//SMARCA2//SUV39H1//ZEB1//TFAP2A//TGIF1//K…
GO:1902679	negative regulation of RNA biosynthetic process	Biological process	107	1226	902	17653	1.70806852996604	2.62928948905783e-08	2.5044908189434e-06	7.58016159473086	0.118625277161863	TSHZ1//ZBTB18//CEBPB//TCERG1//STRAP//KLF12//GSC//ARX//DNMT3B//EDN1//EDNRB//EFNA1//CC2D1B//EN1//EP300//ESR1//JAZF1//CPEB3//FOXF1//MYT1L//SIN3B//SIRT1//ZFPM2//DNAJB5//GLI3//CNOT7//HIC1//FOXA1//HSBP1//ID2//IFNG//IRF2//AR//ISL1//JARID2//JUN//MAF//MDM4//MEF2A//MYB//NFIA//NFIB//NFIC//NR4A2//PAX5//KLF3//POU4F1//PPARG//ZBTB4//RB1//RBBP8//CCND1//RNF2//SARS//PRDM16//SMARCA2//SUV39H1//ZEB1//TFAP2A//TGIF1//K…
GO:0048513	animal organ development	Biological process	241	3428	902	17653	1.37590425270435	2.68006011445916e-08	2.51739535473435e-06	7.57185546452155	0.267184035476718	MYCN//WNT7A//CEBPB//ADCYAP1//INHBB//IMMP2L//SIRT1//ESR1//EREG//CASP2//RAB18//SMOC1//RDH10//GLI3//ID2//ROBO2//NPNT//SDC1//WT1//SLIT2//EDNRB//ISL1//SEMA4C//ACVR1//SULF1//TFAP2A//TSC1//BAG6//ARID5B//FOXF2//PPP3R1//FAM83D//DLG5//NOG//JARID2//JUN//MET//PIK3CA//PPARG//E2F8//STOX2//BMPR2//APCDD1//FZD3//WNT10A//FZD6//GJA1//DLL1//TGFBR2//SNX19//NFIB//CYTL1//GDF5//RUNX3//ESCO2//KCNAB2//DOCK10//SOX4//ARID2/…
GO:0051174	regulation of phosphorus metabolic process	Biological process	144	1806	902	17653	1.56047469263578	2.89161851926626e-08	2.67890630764352e-06	7.53885900249285	0.159645232815965	GADD45A//GTF2H1//PTEN//CCNT2//DIRAS3//TNF//CRKL//TAOK1//RAF1//RAP1A//C1QTNF2//LPAR1//NRG1//IGF1//NTF3//PIK3CB//PRKAA1//MAPK1//C5AR1//UBE2V1//SPRED1//DUSP1//PPP2CA//SOCS1//IGFBP3//IL2//LRP6//PRR5L//PPP1R15B//SLIT2//EDNRB//EFNA1//FMR1//SIRT1//NPTN//IFNG//KDR//MAVS//CCND1//CCND2//EREG//FBXW7//ERRFI1//GPRC5A//SOCS5//NUP54//GNAQ//NCK1//GSKIP//RB1//YWHAG//SOCS3//PPM1F//GRM3//COPS8//MDFIC//CRHR1//PPARGC…
GO:0001944	vasculature development	Biological process	75	761	902	17653	1.92880618628191	3.22992858644959e-08	2.95189284191332e-06	7.4908070797908	0.0831485587583149	S1PR1//EFNA1//ELK3//EREG//UNC5B//SIRT1//LEMD3//CLIC4//HOXA3//JUN//KDR//RHOB//MEOX2//TNFRSF12A//PIK3CA//PKNOX1//PTEN//RORA//CCL2//VEGFB//WNT7A//CRKL//FOXF1//SPHK2//TGFBR2//RAPGEF2//EDN1//PPP3R1//ACVR1//GJC1//ZFPM2//RASA1//WT1//CCM2//TEAD2//QKI//EFNB2//BMPR2//RECK//E2F8//SLIT2//SPRED1//SULF1//AGO1//PPARG//FOXJ2//SARS//DCTN5//SNX17//SOX4//ETS1//EGLN1//VASH2//F3//ISL1//ITGB8//BTG1//C5AR1//ADAM12//GJA…
GO:0010562	positive regulation of phosphorus metabolic process	Biological process	100	1126	902	17653	1.73809533186564	3.34385904210088e-08	2.97559456601688e-06	7.47575203820911	0.110864745011086	GADD45A//TNF//CRKL//TAOK1//RAF1//RAP1A//C1QTNF2//LPAR1//NRG1//IGF1//NTF3//PIK3CB//PRKAA1//MAPK1//C5AR1//UBE2V1//EDNRB//EFNA1//FMR1//SIRT1//NPTN//IFNG//KDR//MAVS//CCND1//PRR5L//CCND2//EREG//FBXW7//COPS8//MDFIC//SOCS1//PPARGC1B//NPNT//CALM2//INHBB//BMP3//BMPR2//TTK//GDF5//ACVR1//MTMR9//CXCL9//ADRB1//PTHLH//ADNP//RAP2C//RASSF2//PIK3CA//PAK6//TGFBR2//SLK//RICTOR//PPP1R15B//MID1//SEMA4C//RPS6KA5//CREB…
GO:0045937	positive regulation of phosphate metabolic process	Biological process	100	1126	902	17653	1.73809533186564	3.34385904210088e-08	2.97559456601688e-06	7.47575203820911	0.110864745011086	GADD45A//TNF//CRKL//TAOK1//RAF1//RAP1A//C1QTNF2//LPAR1//NRG1//IGF1//NTF3//PIK3CB//PRKAA1//MAPK1//C5AR1//UBE2V1//EDNRB//EFNA1//FMR1//SIRT1//NPTN//IFNG//KDR//MAVS//CCND1//PRR5L//CCND2//EREG//FBXW7//COPS8//MDFIC//SOCS1//PPARGC1B//NPNT//CALM2//INHBB//BMP3//BMPR2//TTK//GDF5//ACVR1//MTMR9//CXCL9//ADRB1//PTHLH//ADNP//RAP2C//RASSF2//PIK3CA//PAK6//TGFBR2//SLK//RICTOR//PPP1R15B//MID1//SEMA4C//RPS6KA5//CREB…
GO:0060429	epithelium development	Biological process	109	1264	902	17653	1.68768506693985	3.61911494954554e-08	3.12415823996295e-06	7.44139762270542	0.120842572062084	EDN1//PPP3R1//TGFBR2//ACVR1//NPNT//ROBO2//SDC1//WT1//SLIT2//GLI3//FZD3//TP63//EP300//FOXF1//DLL1//MEOX2//NOG//SOX4//LRP6//SEMA4C//PRKACB//TSC1//FZD6//TEAD2//CCM2//CLIC4//MET//APCDD1//WNT10A//GJA1//ARHGAP12//ESR1//KDR//NEUROD1//PALLD//AR//FRMD6//TFAP2A//GSTM3//GRSF1//GSC//FOXA1//WNT7A//EREG//TGM3//CNN3//NR5A2//GSTA2//ANXA7//PPARG//IFNG//CCND1//DLG5//EN1//KRT80//KRTAP5-6//KRTAP2-4//CEBPB//ID2//MAPK…
GO:0051960	regulation of nervous system development	Biological process	79	820	902	17653	1.88549429452166	3.64186431868357e-08	3.12415823996295e-06	7.43867623831723	0.0875831485587583	GLI3//FZD3//PTEN//SNAP25//STMN2//ADCYAP1//NPTN//NCK1//SERPINI1//RAP1A//SCN1B//RAPGEF2//LPAR1//EFNB2//MYLIP//PTPRG//SPOCK1//TSC1//BAG5//EDNRB//DPYSL2//RAB21//WNT7A//TNFRSF21//WASF3//NRG1//MYCN//DLL1//NTF3//YWHAG//NREP//DDX6//ID2//ISL1//DNMT3B//ETV5//MMD//FOXA1//NEUROD1//NEUROG1//ZEB1//GDF5//ADNP//TNFRSF12A//ULK2//WNT3//NOG//WDR1//PPARG//FMR1//HECW2//FXR1//PLXNA4//BMPR2//SEMA4C//POU4F1//EFNA1//POU3…
GO:0010628	positive regulation of gene expression	Biological process	148	1877	902	17653	1.54315455974824	3.64939377431721e-08	3.12415823996295e-06	7.43777927316963	0.164079822616408	EP300//CPEB3//FMR1//SERP1//PRR16//MAPK1//SOX4//FXR1//CREBL2//ESR1//ETS1//ATF5//FOXF1//FOXF2//FLI1//PHF8//NR5A2//BAMBI//GLI3//ATAD2//MDFIC//ID2//IGF1//IRF1//AR//JUN//LRP6//MYB//MYBL1//MYCN//NEUROD1//NFE2//NPAS2//NPAT//OTX2//PPARG//TRERF1//RB1//HIVEP3//RORA//PRDM16//SMARCA2//SS18//TFAP2A//TNF//UBE2V1//WNT7A//WT1//TBL1XR1//TEAD2//TP63//RUNX3//FUBP3//ACVR1//CLOCK//ZNF516//INSIG2//NCK1//ZBTB18//CEBPB/…
GO:0032270	positive regulation of cellular protein metabolic process	Biological process	127	1546	902	17653	1.60770445438195	4.09763568922527e-08	3.46403877077881e-06	7.38746665627947	0.14079822616408	GADD45A//TNF//CRKL//TAOK1//RAF1//RAP1A//C1QTNF2//LPAR1//NRG1//IGF1//NTF3//PIK3CB//PRKAA1//MAPK1//C5AR1//UBE2V1//EDNRB//EFNA1//FMR1//SIRT1//NPTN//IFNG//KDR//MAVS//CCND1//PRR5L//CCND2//EREG//FBXW7//EGLN3//F3//PMAIP1//PPARG//CASP2//COPS8//MDFIC//SOCS1//CALM2//INHBB//BMP3//BMPR2//TTK//GDF5//ACVR1//CPEB3//SERP1//PRR16//SOX4//FXR1//NDFIP2//RAP2C//RASSF2//ADNP//PIK3CA//PAK6//TGFBR2//SLK//RICTOR//ANKIB1/…
GO:0000902	cell morphogenesis	Biological process	91	997	902	17653	1.78631570987908	4.17023320485863e-08	3.48188730425419e-06	7.37983965803551	0.100886917960089	CLIC4//MET//PALLD//AR//FRMD6//SLITRK3//OGN//POU4F1//PRELP//WNT7A//SLIT2//RANBP9//ARX//DPYSL2//EFNA1//EFNB2//GLI3//OTX2//PIK3CA//PIK3CB//ENAH//MAPK1//ROBO2//SCN1B//WNT3//KLF7//RPS6KA5//NRXN3//FEZ2//NOG//CFDP1//WASF3//PALM2//LPAR1//EPS8//BAMBI//ANXA7//KDR//RHOB//RND3//MSN//BRWD1//RASA1//CCL2//PLXNA4//WDR1//FLNA//NR4A2//PTEN//NFIB//SH3D19//CAMSAP1//ARC//EP300//RAB21//ISL1//UNC5B//VAMP3//FZD3//ADNP//…
GO:0010468	regulation of gene expression	Biological process	321	4873	902	17653	1.28920091385493	4.62144576392863e-08	3.81156557334748e-06	7.33522213936323	0.355875831485588	NPAT//TSHZ1//ZBTB18//CEBPB//TCERG1//STRAP//KLF12//GSC//ARX//DNMT3B//EDN1//EDNRB//EFNA1//CC2D1B//EN1//EP300//ESR1//JAZF1//CPEB3//FOXF1//MYT1L//SIN3B//SIRT1//ZFPM2//DNAJB5//GLI3//CNOT7//HIC1//FOXA1//HSBP1//ID2//IFNG//IRF2//AR//ISL1//JARID2//JUN//MAF//MDM4//MEF2A//MYB//NFIA//NFIB//NFIC//NR4A2//PAX5//KLF3//POU4F1//PPARG//ZBTB4//RB1//RBBP8//CCND1//RNF2//SARS//PRDM16//SMARCA2//SUV39H1//ZEB1//TFAP2A//TG…
GO:0072358	cardiovascular system development	Biological process	75	769	902	17653	1.90874058226337	4.98209727638255e-08	4.05950890122593e-06	7.30258779703562	0.0831485587583149	S1PR1//EFNA1//ELK3//EREG//UNC5B//SIRT1//LEMD3//CLIC4//HOXA3//JUN//KDR//RHOB//MEOX2//TNFRSF12A//PIK3CA//PKNOX1//PTEN//RORA//CCL2//VEGFB//WNT7A//CRKL//FOXF1//SPHK2//TGFBR2//RAPGEF2//EDN1//PPP3R1//ACVR1//GJC1//ZFPM2//RASA1//WT1//CCM2//TEAD2//QKI//FBXW7//EFNB2//BMPR2//RECK//E2F8//SLIT2//SPRED1//SULF1//AGO1//PPARG//FOXJ2//SARS//DCTN5//SNX17//SOX4//ETS1//EGLN1//VASH2//F3//ISL1//ITGB8//BTG1//C5AR1//ADAM…
GO:0044093	positive regulation of molecular function	Biological process	139	1742	902	17653	1.56163176103111	5.05142305653265e-08	4.06699692039647e-06	7.29658625781438	0.15410199556541	GADD45A//TNF//CRKL//TAOK1//RAF1//RAP1A//C1QTNF2//LPAR1//NRG1//IGF1//NTF3//PIK3CB//PRKAA1//MAPK1//C5AR1//UBE2V1//EREG//FBXW7//EGLN3//F3//PMAIP1//PPARG//CASP2//NMUR1//GNAQ//TXK//GPR55//COPS8//MDFIC//SOCS1//PPARGC1B//NPNT//ESR1//MTMR9//SPPL3//EP300//BAMBI//RAPGEF2//ADNP//PIK3CA//PAK6//TGFBR2//SLK//RICTOR//STIM2//C8ORF44-SGK3//SGK2//SGK3//SGK1//PLAA//CALM2//PPP1R15B//DNAJB6//DNAJA2//PFN2//LRP8//RPS6K…
GO:0065007	biological regulation	Biological process	701	12351	902	17653	1.11077956110451	5.43006100564418e-08	4.32041206837313e-06	7.26519529117252	0.777161862527716	USP28//CLOCK//GADD45A//GTF2H1//PTEN//CCNT2//DIRAS3//NPAT//TSHZ1//ZBTB18//CEBPB//TCERG1//STRAP//KLF12//GSC//ARX//DNMT3B//EDN1//EDNRB//EFNA1//CC2D1B//EN1//EP300//ESR1//JAZF1//CPEB3//FOXF1//MYT1L//SIN3B//SIRT1//ZFPM2//DNAJB5//GLI3//CNOT7//HIC1//FOXA1//HSBP1//ID2//IFNG//IRF2//AR//ISL1//JARID2//JUN//MAF//MDM4//MEF2A//MYB//NFIA//NFIB//NFIC//NR4A2//PAX5//KLF3//POU4F1//PPARG//ZBTB4//RB1//RBBP8//CCND1//RN…
GO:2000112	regulation of cellular macromolecule biosynthetic process	Biological process	293	4376	902	17653	1.31039519126702	5.56356038868887e-08	4.33714729859165e-06	7.25464719361697	0.324833702882483	NPAT//TSHZ1//ZBTB18//CEBPB//TCERG1//STRAP//KLF12//GSC//ARX//DNMT3B//EDN1//EDNRB//EFNA1//CC2D1B//EN1//EP300//ESR1//JAZF1//CPEB3//FOXF1//MYT1L//SIN3B//SIRT1//ZFPM2//DNAJB5//GLI3//CNOT7//HIC1//FOXA1//HSBP1//ID2//IFNG//IRF2//AR//ISL1//JARID2//JUN//MAF//MDM4//MEF2A//MYB//NFIA//NFIB//NFIC//NR4A2//PAX5//KLF3//POU4F1//PPARG//ZBTB4//RB1//RBBP8//CCND1//RNF2//SARS//PRDM16//SMARCA2//SUV39H1//ZEB1//TFAP2A//TG…
GO:0009890	negative regulation of biosynthetic process	Biological process	143	1809	902	17653	1.54706818212461	5.57935553715028e-08	4.33714729859165e-06	7.25341596285874	0.158536585365854	TSHZ1//ZBTB18//CEBPB//TCERG1//STRAP//KLF12//GSC//ARX//DNMT3B//EDN1//EDNRB//EFNA1//CC2D1B//EN1//EP300//ESR1//JAZF1//CPEB3//FOXF1//MYT1L//SIN3B//SIRT1//ZFPM2//DNAJB5//GLI3//CNOT7//HIC1//FOXA1//HSBP1//ID2//IFNG//IRF2//AR//ISL1//JARID2//JUN//MAF//MDM4//MEF2A//MYB//NFIA//NFIB//NFIC//NR4A2//PAX5//KLF3//POU4F1//PPARG//ZBTB4//RB1//RBBP8//CCND1//RNF2//SARS//PRDM16//SMARCA2//SUV39H1//ZEB1//TFAP2A//TGIF1//K…
GO:0002009	morphogenesis of an epithelium	Biological process	57	528	902	17653	2.11277338238258	7.56344511497828e-08	5.81267946734069e-06	7.12128034026362	0.0631929046563193	EDN1//PPP3R1//TGFBR2//ACVR1//NPNT//GLI3//WT1//FZD3//TP63//NOG//SOX4//LRP6//SEMA4C//PRKACB//TSC1//FZD6//TEAD2//GJA1//DLL1//ARHGAP12//TFAP2A//GRSF1//DLG5//TGM3//WNT10A//WNT7A//WDR1//FOXF2//FLNA//TMEFF2//FOXF1//MSN//CLIC4//MET//MYCN//SLIT2//FRZB//PRICKLE2//ROR1//PSMA2//SMURF1//PSMD12//RDH10//FOXA1//AR//ESR1//SOCS3//SULF1//BTBD7//TNF//ETV5//RHOB//CCM2//KLHL3//EFNB2//FOXP1//PTEN//
GO:0045892	negative regulation of transcription, DNA-templated	Biological process	102	1176	902	17653	1.69748065523327	7.85957568358233e-08	5.97239442113116e-06	7.10460089966708	0.113082039911308	TSHZ1//ZBTB18//CEBPB//TCERG1//STRAP//KLF12//GSC//ARX//DNMT3B//EDN1//EDNRB//EFNA1//CC2D1B//EN1//EP300//ESR1//JAZF1//CPEB3//FOXF1//MYT1L//SIN3B//SIRT1//ZFPM2//DNAJB5//GLI3//CNOT7//HIC1//FOXA1//HSBP1//ID2//IFNG//IRF2//AR//ISL1//JARID2//JUN//MAF//MDM4//MEF2A//MYB//NFIA//NFIB//NFIC//NR4A2//PAX5//KLF3//POU4F1//PPARG//ZBTB4//RB1//RBBP8//CCND1//RNF2//SARS//PRDM16//SMARCA2//SUV39H1//ZEB1//TFAP2A//TGIF1//K…
GO:0001568	blood vessel development	Biological process	72	736	902	17653	1.91454979273113	8.28981393298026e-08	6.22933462541617e-06	7.08145521719241	0.0798226164079823	S1PR1//EFNA1//ELK3//EREG//UNC5B//SIRT1//LEMD3//CLIC4//HOXA3//JUN//KDR//RHOB//MEOX2//TNFRSF12A//PIK3CA//PKNOX1//PTEN//RORA//CCL2//VEGFB//WNT7A//EDN1//PPP3R1//TGFBR2//ACVR1//GJC1//FOXF1//ZFPM2//RASA1//WT1//CCM2//TEAD2//QKI//RECK//E2F8//EFNB2//SLIT2//SPRED1//SULF1//AGO1//PPARG//FOXJ2//SARS//DCTN5//SNX17//SOX4//ETS1//EGLN1//VASH2//F3//ISL1//ITGB8//BTG1//C5AR1//ADAM12//GJA1//PIK3CB//FOSL1//SOCS3//MAPK…
GO:0031327	negative regulation of cellular biosynthetic process	Biological process	141	1789	902	17653	1.54248431223577	8.43362039059705e-08	6.24562646605473e-06	7.07398595110148	0.156319290465632	TSHZ1//ZBTB18//CEBPB//TCERG1//STRAP//KLF12//GSC//ARX//DNMT3B//EDN1//EDNRB//EFNA1//CC2D1B//EN1//EP300//ESR1//JAZF1//CPEB3//FOXF1//MYT1L//SIN3B//SIRT1//ZFPM2//DNAJB5//GLI3//CNOT7//HIC1//FOXA1//HSBP1//ID2//IFNG//IRF2//AR//ISL1//JARID2//JUN//MAF//MDM4//MEF2A//MYB//NFIA//NFIB//NFIC//NR4A2//PAX5//KLF3//POU4F1//PPARG//ZBTB4//RB1//RBBP8//CCND1//RNF2//SARS//PRDM16//SMARCA2//SUV39H1//ZEB1//TFAP2A//TGIF1//K…
GO:0010558	negative regulation of macromolecule biosynthetic process	Biological process	136	1709	902	17653	1.55743105172953	8.49619451245062e-08	6.24562646605473e-06	7.07077555338161	0.150776053215078	TSHZ1//ZBTB18//CEBPB//TCERG1//STRAP//KLF12//GSC//ARX//DNMT3B//EDN1//EDNRB//EFNA1//CC2D1B//EN1//EP300//ESR1//JAZF1//CPEB3//FOXF1//MYT1L//SIN3B//SIRT1//ZFPM2//DNAJB5//GLI3//CNOT7//HIC1//FOXA1//HSBP1//ID2//IFNG//IRF2//AR//ISL1//JARID2//JUN//MAF//MDM4//MEF2A//MYB//NFIA//NFIB//NFIC//NR4A2//PAX5//KLF3//POU4F1//PPARG//ZBTB4//RB1//RBBP8//CCND1//RNF2//SARS//PRDM16//SMARCA2//SUV39H1//ZEB1//TFAP2A//TGIF1//K…
GO:0045934	negative regulation of nucleobase-containing compound metabolic process	Biological process	120	1457	902	17653	1.61188360495323	8.91560492844389e-08	6.48346625065226e-06	7.04984918438182	0.133037694013304	TSHZ1//ZBTB18//CEBPB//TCERG1//STRAP//KLF12//GSC//ARX//DNMT3B//EDN1//EDNRB//EFNA1//CC2D1B//EN1//EP300//ESR1//JAZF1//CPEB3//FOXF1//MYT1L//SIN3B//SIRT1//ZFPM2//DNAJB5//GLI3//CNOT7//HIC1//FOXA1//HSBP1//ID2//IFNG//IRF2//AR//ISL1//JARID2//JUN//MAF//MDM4//MEF2A//MYB//NFIA//NFIB//NFIC//NR4A2//PAX5//KLF3//POU4F1//PPARG//ZBTB4//RB1//RBBP8//CCND1//RNF2//SARS//PRDM16//SMARCA2//SUV39H1//ZEB1//TFAP2A//TGIF1//K…
GO:0051253	negative regulation of RNA metabolic process	Biological process	110	1306	902	17653	1.64839577185971	1.06295186322008e-07	7.64759941591213e-06	6.97348640246753	0.121951219512195	TSHZ1//ZBTB18//CEBPB//TCERG1//STRAP//KLF12//GSC//ARX//DNMT3B//EDN1//EDNRB//EFNA1//CC2D1B//EN1//EP300//ESR1//JAZF1//CPEB3//FOXF1//MYT1L//SIN3B//SIRT1//ZFPM2//DNAJB5//GLI3//CNOT7//HIC1//FOXA1//HSBP1//ID2//IFNG//IRF2//AR//ISL1//JARID2//JUN//MAF//MDM4//MEF2A//MYB//NFIA//NFIB//NFIC//NR4A2//PAX5//KLF3//POU4F1//PPARG//ZBTB4//RB1//RBBP8//CCND1//RNF2//SARS//PRDM16//SMARCA2//SUV39H1//ZEB1//TFAP2A//TGIF1//K…
GO:0051239	regulation of multicellular organismal process	Biological process	211	2969	902	17653	1.39086263899168	1.24536317110847e-07	8.86567486969114e-06	6.90470398173399	0.233924611973392	RPS6KA5//EREG//TNF//ADRB1//CALM2//GLI3//FZD3//F3//TGFBR2//CD3E//EDN2//EDN1//EDNRB//GJA1//WT1//BMPR2//ISL1//CHRM2//CHRNB4//TNNI1//HS3ST5//NPNT//TXK//SULF1//RORA//C5AR1//ETS1//FOXP1//KDR//RHOB//WNT7A//SLIT2//IGF1//MEF2A//PDE5A//JARID2//STRAP//PFN2//PTPRG//IFNG//JUN//PPM1F//BAMBI//EFNA1//FOXA1//PPP2CA//PTEN//LDLRAD4//SNAP25//STMN2//ADCYAP1//NPTN//NCK1//SERPINI1//RAP1A//SCN1B//RAPGEF2//LPAR1//EFNB2//…
GO:0008283	cell proliferation	Biological process	158	2078	902	17653	1.48807056930487	1.26084053739289e-07	8.88235891082095e-06	6.8993398365907	0.175166297117517	PIK3CB//BMPR2//SULF1//GJA1//TNF//F3//SIRT1//RICTOR//PPP1R16B//JUN//KDR//VEGFB//VASH2//GLI3//FZD3//FOXF1//MYCN//TGFBR2//TP63//FOXP2//ISL1//DNAJA2//ADCYAP1//CNTFR//CRKL//CACUL1//EDN1//EDN2//EDNRB//EFNB2//EREG//ETS1//CNOT6L//BAMBI//DLL1//CNOT7//NRG1//HOXA3//IFNG//IGF1//IL2//AR//NTF3//POU3F2//PRKAA1//MAPK1//SPHK2//PTEN//PTHLH//CNOT6//PURA//SOX4//TTK//FOSL1//CCND2//TOB1//COPS8//ARID2//ATF5//FRZB//TES/…
GO:0051247	positive regulation of protein metabolic process	Biological process	131	1641	902	17653	1.56233692883713	1.28223391976188e-07	8.92489146714134e-06	6.89203273862795	0.145232815964523	GADD45A//TNF//CRKL//TAOK1//RAF1//RAP1A//C1QTNF2//LPAR1//NRG1//IGF1//NTF3//PIK3CB//PRKAA1//MAPK1//C5AR1//UBE2V1//EDNRB//EFNA1//FMR1//SIRT1//NPTN//IFNG//KDR//MAVS//CCND1//PRR5L//CCND2//EREG//FBXW7//EGLN3//F3//PMAIP1//PPARG//CASP2//COPS8//MDFIC//SOCS1//CCL21//CALM2//INHBB//BMP3//BMPR2//TTK//GDF5//ACVR1//CPEB3//SERP1//PRR16//SOX4//FXR1//NDFIP2//RAP2C//RASSF2//ADNP//PIK3CA//PAK6//TGFBR2//SLK//RICTOR//…
GO:0031401	positive regulation of protein modification process	Biological process	102	1188	902	17653	1.68033438598849	1.2932712757354e-07	8.92489146714134e-06	6.88831036823805	0.113082039911308	GADD45A//TNF//CRKL//TAOK1//RAF1//RAP1A//C1QTNF2//LPAR1//NRG1//IGF1//NTF3//PIK3CB//PRKAA1//MAPK1//C5AR1//UBE2V1//EDNRB//EFNA1//FMR1//SIRT1//NPTN//IFNG//KDR//MAVS//CCND1//PRR5L//CCND2//EREG//FBXW7//COPS8//MDFIC//SOCS1//CALM2//INHBB//BMP3//BMPR2//TTK//GDF5//ACVR1//NDFIP2//RAP2C//RASSF2//ADNP//PIK3CA//PAK6//TGFBR2//SLK//RICTOR//PPP1R15B//MID1//SEMA4C//RPS6KA5//CREBL2//TBK1//PFN2//IFNA1//RWDD3//ADCY3/…
GO:0001932	regulation of protein phosphorylation	Biological process	117	1421	902	17653	1.61140151450136	1.34387997596448e-07	9.18046492671493e-06	6.87163951707384	0.129711751662971	GADD45A//GTF2H1//PTEN//CCNT2//DIRAS3//TNF//CRKL//TAOK1//RAF1//RAP1A//C1QTNF2//LPAR1//NRG1//IGF1//NTF3//PIK3CB//PRKAA1//MAPK1//C5AR1//UBE2V1//SPRED1//DUSP1//PPP2CA//IGFBP3//IL2//LRP6//PRR5L//PPP1R15B//SLIT2//EDNRB//EFNA1//FMR1//SIRT1//NPTN//IFNG//KDR//MAVS//CCND1//CCND2//EREG//FBXW7//ERRFI1//GPRC5A//SOCS5//GNAQ//NCK1//GSKIP//RB1//YWHAG//SOCS1//SOCS3//PPM1F//COPS8//MDFIC//CALM2//INHBB//BMP3//BMPR2/…
GO:0065009	regulation of molecular function	Biological process	234	3373	902	17653	1.35772401547965	1.45410777292264e-07	9.83413086827581e-06	6.83740340403334	0.259423503325942	GADD45A//GTF2H1//PTEN//CCNT2//DIRAS3//TNF//CRKL//TAOK1//RAF1//RAP1A//C1QTNF2//LPAR1//NRG1//IGF1//NTF3//PIK3CB//PRKAA1//MAPK1//C5AR1//UBE2V1//SPRED1//DUSP1//PPP2CA//EREG//FBXW7//ERRFI1//GPRC5A//SOCS5//GNAQ//LRP6//NCK1//GSKIP//RB1//YWHAG//SOCS1//SOCS3//PPM1F//EGLN3//F3//PMAIP1//PPARG//CASP2//ADCY3//ADCYAP1//CRHR1//ADRB1//EDNRB//GRM3//NMUR1//TXK//GPR55//COPS8//G3BP2//MDFIC//PI15//EDN1//EDN2//TXLNA//…
GO:0008219	cell death	Biological process	166	2216	902	17653	1.46605517622291	1.50855400259852e-07	1.01013373461127e-05	6.82143913851467	0.184035476718404	TNFRSF21//JUN//PMAIP1//BCL2A1//PTEN//FOXP1//IL2//HIPK3//RTN3//EGLN3//PRUNE2//GADD45A//EP300//UNC5B//ARL6IP1//SULF1//GJA1//NSG1//SLC25A6//IFNG//IGFBP3//IRF1//C6ORF120//RHOB//MEF2A//GULP1//CHMP3//ZFAND6//PPP2CA//DRAM1//MAPK1//PAK6//RAF1//SGK1//BNIP2//TGFBR2//TIA1//TNFAIP3//C5AR1//BAG6//FXR1//CASP2//TP63//EI24//SLK//F3//PPARG//TNF//DUSP1//EDNRB//ATF5//FLNA//SIRT1//KLHL20//GLI3//IGF1//KDR//MDM4//MET/…
GO:0032989	cellular component morphogenesis	Biological process	96	1101	902	17653	1.70645915525293	1.54001280545034e-07	1.02108888267261e-05	6.81247566792113	0.106430155210643	CDH20//NRG1//SS18//WNT3//AGFG1//CLIC4//MET//PALLD//AR//FRMD6//SLITRK3//OGN//POU4F1//PRELP//WNT7A//SLIT2//RANBP9//ARX//DPYSL2//EFNA1//EFNB2//GLI3//OTX2//PIK3CA//PIK3CB//ENAH//MAPK1//ROBO2//SCN1B//KLF7//RPS6KA5//NRXN3//FEZ2//NOG//CFDP1//WASF3//PALM2//LPAR1//EPS8//BAMBI//ANXA7//KDR//RHOB//RND3//MSN//BRWD1//RASA1//CCL2//PLXNA4//WDR1//FLNA//NR4A2//PTEN//NFIB//SH3D19//CAMSAP1//ARC//EP300//TMOD3//TMOD1/…
GO:0010941	regulation of cell death	Biological process	134	1696	902	17653	1.54628995314396	1.63064263547489e-07	1.07068312074919e-05	6.78764120661557	0.148558758314856	PTEN//FOXP1//IL2//EGLN3//F3//PMAIP1//PPARG//TNF//CASP2//HIPK3//DUSP1//EDNRB//ATF5//FLNA//ARL6IP1//SIRT1//KLHL20//GLI3//IGF1//KDR//MDM4//MET//ROR1//OGG1//ZFAND6//PRKAA1//SPHK2//RAF1//RASA1//BCL2A1//BNIP2//TMBIM6//TFAP2A//WNT7A//WT1//BAG6//TP63//CCND2//SOCS3//ADCYAP1//KCNK2//MYCN//C8ORF44-SGK3//SGK2//ESR1//SGK3//TNFRSF21//IGFBP3//INHBB//NTF3//PAK6//TAOK1//RBM25//SGK1//BMP3//ANP32A//GDF5//CD3E//DLG5…
GO:0006464	cellular protein modification process	Biological process	280	4192	902	17653	1.30722017230582	1.68544945701563e-07	1.08558996931397e-05	6.77328426650007	0.310421286031042	GADD45A//GTF2H1//PTEN//CCNT2//DIRAS3//RANBP9//SPRED1//EREG//RASGEF1A//NRG1//IL2//MEF2A//MET//MAPK1//MAPK6//PSMA2//PSMD12//RAF1//RASA1//CCL2//TNF//SYNGAP1//RAPGEF2//CRKL//TAOK1//RAP1A//C1QTNF2//LPAR1//IGF1//NTF3//PIK3CB//PRKAA1//C5AR1//UBE2V1//DUSP1//PPP2CA//FBXO41//RNF145//ZNRF2//RNF167//MYLIP//ANKIB1//UBE2W//FBXW7//SMURF1//HECW2//KLHL42//SKP1//THOP1//LONRF3//FBXO30//CBFB//UBE3B//LONRF1//FBXO44//…
GO:0036211	protein modification process	Biological process	280	4192	902	17653	1.30722017230582	1.68544945701563e-07	1.08558996931397e-05	6.77328426650007	0.310421286031042	GADD45A//GTF2H1//PTEN//CCNT2//DIRAS3//RANBP9//SPRED1//EREG//RASGEF1A//NRG1//IL2//MEF2A//MET//MAPK1//MAPK6//PSMA2//PSMD12//RAF1//RASA1//CCL2//TNF//SYNGAP1//RAPGEF2//CRKL//TAOK1//RAP1A//C1QTNF2//LPAR1//IGF1//NTF3//PIK3CB//PRKAA1//C5AR1//UBE2V1//DUSP1//PPP2CA//FBXO41//RNF145//ZNRF2//RNF167//MYLIP//ANKIB1//UBE2W//FBXW7//SMURF1//HECW2//KLHL42//SKP1//THOP1//LONRF3//FBXO30//CBFB//UBE3B//LONRF1//FBXO44//…
GO:0044260	cellular macromolecule metabolic process	Biological process	512	8555	902	17653	1.17128324484456	1.79600453716578e-07	1.14588478158983e-05	6.74569257052864	0.567627494456763	SIRT1//IGF1//NFIA//NFIB//NFIC//RBBP8//RBMS1//GADD45A//GTF2H1//PTEN//CCNT2//DIRAS3//NPAT//TSHZ1//ZBTB18//CEBPB//TCERG1//STRAP//KLF12//GSC//ARX//DNMT3B//EDN1//EDNRB//EFNA1//CC2D1B//EN1//EP300//ESR1//JAZF1//CPEB3//FOXF1//MYT1L//SIN3B//ZFPM2//DNAJB5//GLI3//CNOT7//HIC1//FOXA1//HSBP1//ID2//IFNG//IRF2//AR//ISL1//JARID2//JUN//MAF//MDM4//MEF2A//MYB//NR4A2//PAX5//KLF3//POU4F1//PPARG//ZBTB4//RB1//CCND1//RNF…
GO:0042327	positive regulation of phosphorylation	Biological process	91	1032	902	17653	1.72573329723783	2.02352121574949e-07	1.27738734716153e-05	6.69389223785772	0.100886917960089	GADD45A//TNF//CRKL//TAOK1//RAF1//RAP1A//C1QTNF2//LPAR1//NRG1//IGF1//NTF3//PIK3CB//PRKAA1//MAPK1//C5AR1//UBE2V1//EDNRB//EFNA1//FMR1//SIRT1//NPTN//IFNG//KDR//MAVS//CCND1//PRR5L//CCND2//EREG//FBXW7//COPS8//MDFIC//SOCS1//CALM2//INHBB//BMP3//BMPR2//TTK//GDF5//ACVR1//RAP2C//RASSF2//ADNP//PIK3CA//PAK6//TGFBR2//SLK//RICTOR//MID1//SEMA4C//RPS6KA5//CREBL2//TBK1//PFN2//IFNA1//MET//ROR1//ADCY3//PRKACB//PRKAR…
GO:0061061	muscle structure development	Biological process	64	640	902	17653	1.95709534368071	2.03989107634845e-07	1.27738734716153e-05	6.69039302188967	0.0709534368070953	ZFPM2//NRG1//POU4F1//NOG//S1PR1//EVC//SIRT1//IGF1//MEF2A//FXR1//SGCE//ZBTB18//CFL2//EP300//MEOX2//MYOG//GPCPD1//CCNT2//FOXP2//ADAM12//BHLHE41//TMOD3//TMOD1//EDNRB//PAX5//RB1//HIVEP3//SEMA4C//RORA//QKI//WDR1//MBNL1//DLL1//TNF//IGFBP3//CXCL9//BTG1//GJA1//SDC1//NEUROG1//PRKAA1//GSC//SERP1//ARID5B//HOMER1//FOXF1//ACVR1//BNIP2//ZEB1//EREG//TSC1//EGLN1//ISL1//TNNI1//JARID2//KCNK2//PTEN//TGFBR2//EDN1//C…
GO:0009892	negative regulation of metabolic process	Biological process	216	3075	902	17653	1.37474014385377	2.08172901665306e-07	1.29162691189217e-05	6.68157580423552	0.239467849223947	TSHZ1//ZBTB18//CEBPB//TCERG1//STRAP//KLF12//GSC//ARX//DNMT3B//EDN1//EDNRB//EFNA1//CC2D1B//EN1//EP300//ESR1//JAZF1//CPEB3//FOXF1//MYT1L//SIN3B//SIRT1//ZFPM2//DNAJB5//GLI3//CNOT7//HIC1//FOXA1//HSBP1//ID2//IFNG//IRF2//AR//ISL1//JARID2//JUN//MAF//MDM4//MEF2A//MYB//NFIA//NFIB//NFIC//NR4A2//PAX5//KLF3//POU4F1//PPARG//ZBTB4//RB1//RBBP8//CCND1//RNF2//SARS//PRDM16//SMARCA2//SUV39H1//ZEB1//TFAP2A//TGIF1//K…
GO:0042325	regulation of phosphorylation	Biological process	124	1544	902	17653	1.57176050917363	2.12267555919039e-07	1.2996049416827e-05	6.67311638059657	0.137472283813747	GADD45A//GTF2H1//PTEN//CCNT2//DIRAS3//TNF//CRKL//TAOK1//RAF1//RAP1A//C1QTNF2//LPAR1//NRG1//IGF1//NTF3//PIK3CB//PRKAA1//MAPK1//C5AR1//UBE2V1//SPRED1//DUSP1//PPP2CA//SOCS1//IGFBP3//IL2//LRP6//PRR5L//PPP1R15B//SLIT2//EDNRB//EFNA1//FMR1//SIRT1//NPTN//IFNG//KDR//MAVS//CCND1//CCND2//EREG//FBXW7//ERRFI1//GPRC5A//SOCS5//NUP54//GNAQ//NCK1//GSKIP//RB1//YWHAG//SOCS3//PPM1F//COPS8//MDFIC//CALM2//INHBB//BMP3/…
GO:0061448	connective tissue development	Biological process	33	240	902	17653	2.69100609756098	2.13302008763536e-07	1.2996049416827e-05	6.67100505457959	0.0365853658536585	MYCN//WNT7A//SNX19//NFIB//CYTL1//GDF5//RUNX3//SULF1//BMPR2//TGFBR2//MAF//PTHLH//GLI3//SOX5//EDN1//TAPT1//EVC//HOXA3//ITGB8//BMP3//ZEB1//NOG//LRP6//ID2//PIK3CA//ARID5B//ZNF516//ARRDC3//TBL1XR1//FOXA1//FRZB//WT1//SIRT1//
GO:0009790	embryo development	Biological process	86	959	902	17653	1.75505943228927	2.18382870644953e-07	1.31868156622484e-05	6.66078142950266	0.0953436807095344	WNT7A//RDH10//EDN1//TAPT1//FOXF1//ZFPM2//TANC2//GJA1//GLI3//AR//MBNL1//BTF3//TGFBR2//FOSL1//CCM2//ACVR1//NOG//LRP6//RNF2//DUSP1//BMPR2//WNT3//EP300//DLL1//MEOX2//RBBP8//SOX4//SEMA4C//PRKACB//TSC1//FZD3//FZD6//TEAD2//CEBPB//TFAP2A//CXXC4//NEUROG1//WT1//GSC//CELF1//RAI2//NR5A2//RICTOR//STOX2//EFNA1//KBTBD8//GRSF1//FOXA1//GDF5//TDRD5//EN1//LRIG1//RECK//TP63//KDR//HSBP1//PIK3CB//OTX2//INSIG2//MAPK1//…
GO:0035556	intracellular signal transduction	Biological process	204	2871	902	17653	1.39062156081806	2.21745448204399e-07	1.32713669575783e-05	6.65414528622003	0.226164079822616	KCNH4//RANBP9//SPRED1//EREG//RASGEF1A//NRG1//IL2//MEF2A//MET//MAPK1//MAPK6//PSMA2//PSMD12//RAF1//RASA1//CCL2//TNF//SYNGAP1//RAPGEF2//GADD45A//CRKL//TAOK1//RAP1A//C1QTNF2//LPAR1//IGF1//NTF3//PIK3CB//PRKAA1//C5AR1//UBE2V1//DUSP1//PPP2CA//EP300//CNOT6L//CNOT7//MDM4//CNOT6//SOX4//E2F8//CASP2//TP63//ADCY3//ADCYAP1//CRHR1//GNAQ//PTHLH//NMUR1//RCAN3//EDN1//EDN2//EDNRB//SAMD14//TBK1//SNIP1//COPS8//IRAK4/…
GO:0051094	positive regulation of developmental process	Biological process	110	1329	902	17653	1.61986823028501	2.57717788922773e-07	1.52889947937256e-05	6.58885560331808	0.121951219512195	GLI3//FZD3//TGFBR2//CD3E//BAMBI//ISL1//MYOG//STMN2//ADCYAP1//NPTN//NCK1//SERPINI1//RAP1A//SCN1B//RAPGEF2//BMPR2//TFAP2A//ACVR1//WASF3//NRG1//SOX5//GDF5//IFNG//CCND1//POU3F2//OTX2//EDN1//IL2//SOCS1//AR//JUN//NEUROD1//SOCS3//CEBPB//CREBL2//TMEM64//FRZB//ID2//PPARG//BTG1//MYB//SOCS5//ETS1//RB1//IGFBP3//CXCL9//DNMT3B//ETV5//MMD//FOXA1//NEUROG1//PTEN//ZEB1//NPNT//GJA1//IGF1//TP63//PPARGC1B//POU4F1//KL…
GO:0034654	nucleobase-containing compound biosynthetic process	Biological process	295	4488	902	17653	1.28641516574378	3.0045610532927e-07	1.76694316551465e-05	6.52221896660873	0.327050997782705	NPAT//TSHZ1//ZBTB18//CEBPB//TCERG1//STRAP//KLF12//GSC//ARX//DNMT3B//EDN1//EDNRB//EFNA1//CC2D1B//EN1//EP300//ESR1//JAZF1//CPEB3//FOXF1//MYT1L//SIN3B//SIRT1//ZFPM2//DNAJB5//GLI3//CNOT7//HIC1//FOXA1//HSBP1//ID2//IFNG//IRF2//AR//ISL1//JARID2//JUN//MAF//MDM4//MEF2A//MYB//NFIA//NFIB//NFIC//NR4A2//PAX5//KLF3//POU4F1//PPARG//ZBTB4//RB1//RBBP8//CCND1//RNF2//SARS//PRDM16//SMARCA2//SUV39H1//ZEB1//TFAP2A//TG…
GO:0045446	endothelial cell differentiation	Biological process	20	105	902	17653	3.72780065462992	3.03644395778007e-07	1.77029917986781e-05	6.51763473003672	0.0221729490022173	CCM2//CLIC4//MET//GSTM3//WNT7A//ZEB1//BTG1//BMPR2//DLL1//NRG1//PPP1R16B//MSN//RAP1A//RAP1B//RAPGEF2//ACVR1//RAP2C//FOXJ2//TNF//S1PR1//
GO:0042127	regulation of cell proliferation	Biological process	131	1668	902	17653	1.5370473022912	3.21396263179031e-07	1.85778028023913e-05	6.49295917701313	0.145232815964523	SULF1//GJA1//TNF//F3//SIRT1//RICTOR//PPP1R16B//JUN//KDR//BMPR2//VEGFB//VASH2//GLI3//FZD3//FOXF1//MYCN//TGFBR2//TP63//FOXP2//ISL1//DNAJA2//ADCYAP1//CNTFR//CRKL//CACUL1//EDN1//EDN2//EDNRB//EFNB2//EREG//ETS1//CNOT6L//BAMBI//DLL1//CNOT7//NRG1//HOXA3//IFNG//IGF1//IL2//AR//NTF3//POU3F2//PRKAA1//MAPK1//SPHK2//PTEN//PTHLH//CNOT6//PURA//SOX4//TTK//FOSL1//CCND2//TOB1//COPS8//ARID2//ATF5//FRZB//TES//IGFBP3/…
GO:0022603	regulation of anatomical structure morphogenesis	Biological process	96	1123	902	17653	1.6730289669933	3.83256226481284e-07	2.19657784719739e-05	6.41651078075409	0.106430155210643	TNFAIP3//WT1//BMPR2//ISL1//CFDP1//WASF3//PALM2//LPAR1//EPS8//BAMBI//ANXA7//KDR//RHOB//RND3//MSN//BRWD1//RASA1//CCL2//PLXNA4//WDR1//DLL1//SPRED1//SULF1//AGO1//PPARG//FOXJ2//SARS//SH3D19//CAMSAP1//ARC//DPYSL2//RAB21//WNT7A//EDN1//WNT10A//EFNA1//ETS1//TNFRSF12A//EGLN1//VASH2//F3//SIRT1//ITGB8//BTG1//TGFBR2//C5AR1//VEGFB//ADAM12//ADNP//NRG1//ULK2//WNT3//FMR1//HECW2//FXR1//SEMA4C//POU3F2//PTEN//TRAK2/…
GO:0010605	negative regulation of macromolecule metabolic process	Biological process	201	2842	902	17653	1.38415258296912	3.96268704641756e-07	2.25207163822874e-05	6.4020102247591	0.222838137472284	TSHZ1//ZBTB18//CEBPB//TCERG1//STRAP//KLF12//GSC//ARX//DNMT3B//EDN1//EDNRB//EFNA1//CC2D1B//EN1//EP300//ESR1//JAZF1//CPEB3//FOXF1//MYT1L//SIN3B//SIRT1//ZFPM2//DNAJB5//GLI3//CNOT7//HIC1//FOXA1//HSBP1//ID2//IFNG//IRF2//AR//ISL1//JARID2//JUN//MAF//MDM4//MEF2A//MYB//NFIA//NFIB//NFIC//NR4A2//PAX5//KLF3//POU4F1//PPARG//ZBTB4//RB1//RBBP8//CCND1//RNF2//SARS//PRDM16//SMARCA2//SUV39H1//ZEB1//TFAP2A//TGIF1//K…
GO:0051172	negative regulation of nitrogen compound metabolic process	Biological process	186	2591	902	17653	1.40493915061602	4.53606682152113e-07	2.53673064859763e-05	6.343320556407	0.206208425720621	TSHZ1//ZBTB18//CEBPB//TCERG1//STRAP//KLF12//GSC//ARX//DNMT3B//EDN1//EDNRB//EFNA1//CC2D1B//EN1//EP300//ESR1//JAZF1//CPEB3//FOXF1//MYT1L//SIN3B//SIRT1//ZFPM2//DNAJB5//GLI3//CNOT7//HIC1//FOXA1//HSBP1//ID2//IFNG//IRF2//AR//ISL1//JARID2//JUN//MAF//MDM4//MEF2A//MYB//NFIA//NFIB//NFIC//NR4A2//PAX5//KLF3//POU4F1//PPARG//ZBTB4//RB1//RBBP8//CCND1//RNF2//SARS//PRDM16//SMARCA2//SUV39H1//ZEB1//TFAP2A//TGIF1//K…
GO:0042981	regulation of apoptotic process	Biological process	124	1566	902	17653	1.54967958248026	4.53858359426753e-07	2.53673064859763e-05	6.34307966105701	0.137472283813747	PTEN//FOXP1//IL2//EGLN3//F3//PMAIP1//PPARG//TNF//CASP2//HIPK3//DUSP1//EDNRB//ATF5//FLNA//ARL6IP1//SIRT1//KLHL20//GLI3//IGF1//KDR//MDM4//MET//ROR1//OGG1//ZFAND6//PRKAA1//SPHK2//RAF1//RASA1//BCL2A1//BNIP2//TMBIM6//TFAP2A//WNT7A//WT1//BAG6//TP63//CCND2//SOCS3//ADCYAP1//PIK3CB//DLL1//CCL2//EDN1//LRP6//IFNG//GADD45A//LPAR1//CDK19//PHLDA3//FRZB//FOXA1//IGFBP3//JUN//RHOB//USP27X//NEUROD1//ARHGEF4//TNFRS…
GO:0007417	central nervous system development	Biological process	83	932	902	17653	1.74290679748389	4.80728626407622e-07	2.66489155770061e-05	6.31810001575215	0.0920177383592018	DPYSL2//S1PR1//RAB3GAP1//RAB18//PHF8//GABRA5//SPHK2//PTPRG//ROBO2//ATXN1//SLC6A11//BMPR2//SYT1//TGFBR2//BAG6//CASP2//IMMP2L//DLL1//ROR1//POU3F2//WASF3//LPAR1//ID2//SOX4//NOG//ISL1//C5AR1//POU4F1//SEMA4C//LRP8//EMX2//NEUROD1//PTEN//EN1//CD3E//FOXP2//LRP6//RAPGEF2//PLXNA4//TFAP2A//PAX5//RORA//WNT7A//NFIB//HPRT1//ARX//CALM2//GLI3//TSC1//SLIT2//NRG1//ETS1//GNAQ//ATF5//FLNA//NR4A2//SPOCK1//SCN1B//ADCY…
GO:0010975	regulation of neuron projection development	Biological process	49	450	902	17653	2.13105937423011	4.86330066825495e-07	2.67402458694376e-05	6.31306887981955	0.0543237250554324	STMN2//ADCYAP1//NPTN//NCK1//SERPINI1//RAP1A//SCN1B//RAPGEF2//LPAR1//EFNB2//MYLIP//PTPRG//SPOCK1//TSC1//BAG5//DPYSL2//RAB21//WNT7A//ADNP//NRG1//TNFRSF12A//ULK2//PTEN//WNT3//FMR1//HECW2//FXR1//PLXNA4//BMPR2//SEMA4C//EFNA1//POU3F2//TRAK2//SYNGAP1//ROBO2//SLIT2//DBN1//CAMSAP2//CPEB3//ZMYND8//IL2//MAPK6//DLG5//ARC//LRP8//SMURF1//SYT1//PLAA//SNAP25//
GO:0031324	negative regulation of cellular metabolic process	Biological process	195	2748	902	17653	1.38876852990443	4.9731128812152e-07	2.71235180771439e-05	6.30337168290884	0.216186252771619	TSHZ1//ZBTB18//CEBPB//TCERG1//STRAP//KLF12//GSC//ARX//DNMT3B//EDN1//EDNRB//EFNA1//CC2D1B//EN1//EP300//ESR1//JAZF1//CPEB3//FOXF1//MYT1L//SIN3B//SIRT1//ZFPM2//DNAJB5//GLI3//CNOT7//HIC1//FOXA1//HSBP1//ID2//IFNG//IRF2//AR//ISL1//JARID2//JUN//MAF//MDM4//MEF2A//MYB//NFIA//NFIB//NFIC//NR4A2//PAX5//KLF3//POU4F1//PPARG//ZBTB4//RB1//RBBP8//CCND1//RNF2//SARS//PRDM16//SMARCA2//SUV39H1//ZEB1//TFAP2A//TGIF1//K…
GO:0018130	heterocycle biosynthetic process	Biological process	297	4550	902	17653	1.27748860895202	5.1882548821872e-07	2.80705342145856e-05	6.28497869658018	0.329268292682927	NPAT//TSHZ1//ZBTB18//CEBPB//TCERG1//STRAP//KLF12//GSC//ARX//DNMT3B//EDN1//EDNRB//EFNA1//CC2D1B//EN1//EP300//ESR1//JAZF1//CPEB3//FOXF1//MYT1L//SIN3B//SIRT1//ZFPM2//DNAJB5//GLI3//CNOT7//HIC1//FOXA1//HSBP1//ID2//IFNG//IRF2//AR//ISL1//JARID2//JUN//MAF//MDM4//MEF2A//MYB//NFIA//NFIB//NFIC//NR4A2//PAX5//KLF3//POU4F1//PPARG//ZBTB4//RB1//RBBP8//CCND1//RNF2//SARS//PRDM16//SMARCA2//SUV39H1//ZEB1//TFAP2A//TG…
GO:0023052	signaling	Biological process	414	6724	902	17653	1.20499326633524	5.4489244805456e-07	2.92468859221666e-05	6.26368921116537	0.458980044345898	KCNH4//RANBP9//SPRED1//EREG//RASGEF1A//NRG1//IL2//MEF2A//MET//MAPK1//MAPK6//PSMA2//PSMD12//RAF1//RASA1//CCL2//TNF//SYNGAP1//RAPGEF2//GADD45A//CRKL//TAOK1//RAP1A//C1QTNF2//LPAR1//IGF1//NTF3//PIK3CB//PRKAA1//C5AR1//UBE2V1//DUSP1//PPP2CA//JUN//PMAIP1//BCL2A1//EPS15//NSG1//VAMP3//CBFB//EP300//PRKACB//SKP1//RPS6KA5//IRAK4//BAG6//CR2//SKAP2//TMED1//ADCYAP1//ADRB1//EDN1//EFNA1//EFNB2//GJA1//AR//CXCL9//P…
GO:2000113	negative regulation of cellular macromolecule biosynthetic process	Biological process	128	1636	902	17653	1.53122374077708	5.50994336888391e-07	2.93415330738283e-05	6.25885286479751	0.141906873614191	TSHZ1//ZBTB18//CEBPB//TCERG1//STRAP//KLF12//GSC//ARX//DNMT3B//EDN1//EDNRB//EFNA1//CC2D1B//EN1//EP300//ESR1//JAZF1//CPEB3//FOXF1//MYT1L//SIN3B//SIRT1//ZFPM2//DNAJB5//GLI3//CNOT7//HIC1//FOXA1//HSBP1//ID2//IFNG//IRF2//AR//ISL1//JARID2//JUN//MAF//MDM4//MEF2A//MYB//NFIA//NFIB//NFIC//NR4A2//PAX5//KLF3//POU4F1//PPARG//ZBTB4//RB1//RBBP8//CCND1//RNF2//SARS//PRDM16//SMARCA2//SUV39H1//ZEB1//TFAP2A//TGIF1//K…
GO:0019438	aromatic compound biosynthetic process	Biological process	297	4558	902	17653	1.27524641744882	6.1279847597356e-07	3.23777819766343e-05	6.2126823234621	0.329268292682927	NPAT//TSHZ1//ZBTB18//CEBPB//TCERG1//STRAP//KLF12//GSC//ARX//DNMT3B//EDN1//EDNRB//EFNA1//CC2D1B//EN1//EP300//ESR1//JAZF1//CPEB3//FOXF1//MYT1L//SIN3B//SIRT1//ZFPM2//DNAJB5//GLI3//CNOT7//HIC1//FOXA1//HSBP1//ID2//IFNG//IRF2//AR//ISL1//JARID2//JUN//MAF//MDM4//MEF2A//MYB//NFIA//NFIB//NFIC//NR4A2//PAX5//KLF3//POU4F1//PPARG//ZBTB4//RB1//RBBP8//CCND1//RNF2//SARS//PRDM16//SMARCA2//SUV39H1//ZEB1//TFAP2A//TG…
GO:0070887	cellular response to chemical stimulus	Biological process	219	3175	902	17653	1.34993348115299	6.78196872090459e-07	3.55553910538587e-05	6.16864421756145	0.242793791574279	CBFB//CCL21//CCL2//CCL8//SLIT2//EDN2//CXCL9//PTGES3//MGST1//RORA//EP300//SIRT1//JUN//SMURF1//TGFBR2//KLF10//ZYX//GDF5//ACVR1//CHRM2//GNAQ//APPL1//SPRED1//MAPK1//TIA1//SHCBP1//GSKIP//NR5A2//PPARG//ADIPOR2//AGO1//SNIP1//C5AR1//TNF//TNFAIP3//ZEB1//NREP//CNTFR//CRKL//S1PR1//TXLNA//EREG//F3//IFNA1//IL2//IRAK4//PIK3CA//PIK3CB//PLP2//CCND1//SDC1//LRP8//SOCS1//SOCS3//SOCS5//PLXNA4//CEBPB//CPEB3//SESN1//R…
GO:0043067	regulation of programmed cell death	Biological process	124	1579	902	17653	1.53692097920461	7.01925199783341e-07	3.65163086625749e-05	6.15370916572228	0.137472283813747	PTEN//FOXP1//IL2//EGLN3//F3//PMAIP1//PPARG//TNF//CASP2//HIPK3//DUSP1//EDNRB//ATF5//FLNA//ARL6IP1//SIRT1//KLHL20//GLI3//IGF1//KDR//MDM4//MET//ROR1//OGG1//ZFAND6//PRKAA1//SPHK2//RAF1//RASA1//BCL2A1//BNIP2//TMBIM6//TFAP2A//WNT7A//WT1//BAG6//TP63//CCND2//SOCS3//ADCYAP1//C8ORF44-SGK3//SGK2//ESR1//SGK3//TNFRSF21//IGFBP3//INHBB//NTF3//PAK6//TAOK1//RBM25//SGK1//BMP3//ANP32A//GDF5//CD3E//DLG5//SLK//PIK3CB…
GO:0012501	programmed cell death	Biological process	155	2088	902	17653	1.45282460857524	7.48975297574608e-07	3.86665644083746e-05	6.12553250580381	0.171840354767184	TNFRSF21//JUN//PMAIP1//BCL2A1//PTEN//FOXP1//IL2//HIPK3//RTN3//EGLN3//PRUNE2//GADD45A//EP300//UNC5B//ARL6IP1//SULF1//GJA1//NSG1//SLC25A6//IFNG//IGFBP3//IRF1//C6ORF120//RHOB//MEF2A//GULP1//CHMP3//ZFAND6//PPP2CA//DRAM1//MAPK1//PAK6//RAF1//SGK1//BNIP2//TGFBR2//TIA1//TNFAIP3//C5AR1//BAG6//FXR1//CASP2//TP63//EI24//SLK//F3//PPARG//TNF//DUSP1//EDNRB//ATF5//FLNA//SIRT1//KLHL20//GLI3//IGF1//KDR//MDM4//MET/…
GO:0023056	positive regulation of signaling	Biological process	134	1743	902	17653	1.50459424012172	7.57530997052822e-07	3.88119858565775e-05	6.12059959177144	0.148558758314856	GADD45A//TNF//CRKL//TAOK1//RAF1//RAP1A//C1QTNF2//LPAR1//NRG1//IGF1//NTF3//PIK3CB//PRKAA1//MAPK1//C5AR1//UBE2V1//EPS15//NSG1//VAMP3//EREG//FBXW7//COPS8//MDFIC//TOB1//EPS8//ARHGAP1//LASP1//ARHGAP6//SH3BGRL//SKAP2//HOMER1//SOCS1//F3//INHBB//BMP3//BMPR2//TTK//GDF5//ACVR1//UNC5B//SIRT1//KDR//PRR5L//EDN1//SULF1//SOX4//WNT3//NPNT//RICTOR//PIK3CA//RRAGD//GJA1//SERP1//ISL1//MID1//SEMA4C//FOXA1//AR//GPR55/…
GO:0009966	regulation of signal transduction	Biological process	221	3215	902	17653	1.3453128178956	7.6613492980244e-07	3.89576731598038e-05	6.11569473675361	0.245011086474501	GADD45A//TNF//CRKL//TAOK1//RAF1//RAP1A//C1QTNF2//LPAR1//NRG1//IGF1//NTF3//PIK3CB//PRKAA1//MAPK1//C5AR1//UBE2V1//SPRED1//DUSP1//PPP2CA//CBFB//EREG//FBXW7//ERRFI1//GPRC5A//SOCS5//NCK1//CD3E//COPS8//MDFIC//ADCYAP1//GRK6//GIT2//OTX2//RORA//TOB1//EPS8//ARHGAP1//LASP1//ARHGAP6//SH3BGRL//SKAP2//HOMER1//IGFBP3//KDR//RGS7BP//MET//ROR1//PRR5L//ACVR1//EDN1//EDN2//TXLNA//IFNA1//IFNG//IL2//INHBB//CXCL9//OGN//…
GO:0007154	cell communication	Biological process	414	6744	902	17653	1.20141973944812	7.85892255277645e-07	3.96640994212143e-05	6.10463699104183	0.458980044345898	KCNH4//RANBP9//SPRED1//EREG//RASGEF1A//NRG1//IL2//MEF2A//MET//MAPK1//MAPK6//PSMA2//PSMD12//RAF1//RASA1//CCL2//TNF//SYNGAP1//RAPGEF2//GADD45A//CRKL//TAOK1//RAP1A//C1QTNF2//LPAR1//IGF1//NTF3//PIK3CB//PRKAA1//C5AR1//UBE2V1//DUSP1//PPP2CA//JUN//PMAIP1//BCL2A1//CBFB//EP300//PRKACB//SKP1//RPS6KA5//IRAK4//BAG6//CR2//SKAP2//TMED1//ADCYAP1//ADRB1//EDN1//EFNA1//EFNB2//GJA1//AR//CXCL9//PCDHB10//PTHLH//PCDH1…
GO:0009059	macromolecule biosynthetic process	Biological process	349	5526	902	17653	1.23602293692466	8.15561832036974e-07	4.08566271856745e-05	6.08854310722396	0.386917960088692	SIRT1//IGF1//NFIA//NFIB//NFIC//RBBP8//RBMS1//NPAT//TSHZ1//ZBTB18//CEBPB//TCERG1//STRAP//KLF12//GSC//ARX//DNMT3B//EDN1//EDNRB//EFNA1//CC2D1B//EN1//EP300//ESR1//JAZF1//CPEB3//FOXF1//MYT1L//SIN3B//ZFPM2//DNAJB5//GLI3//CNOT7//HIC1//FOXA1//HSBP1//ID2//IFNG//IRF2//AR//ISL1//JARID2//JUN//MAF//MDM4//MEF2A//MYB//NR4A2//PAX5//KLF3//POU4F1//PPARG//ZBTB4//RB1//CCND1//RNF2//SARS//PRDM16//SMARCA2//SUV39H1//ZEB…
GO:0001934	positive regulation of protein phosphorylation	Biological process	86	990	902	17653	1.70010302582365	8.39348827386145e-07	4.17390891147978e-05	6.07605751196665	0.0953436807095344	GADD45A//TNF//CRKL//TAOK1//RAF1//RAP1A//C1QTNF2//LPAR1//NRG1//IGF1//NTF3//PIK3CB//PRKAA1//MAPK1//C5AR1//UBE2V1//EREG//FBXW7//COPS8//MDFIC//SOCS1//CALM2//INHBB//BMP3//BMPR2//TTK//GDF5//ACVR1//RAP2C//RASSF2//ADNP//PIK3CA//PAK6//TGFBR2//SLK//RICTOR//MID1//SEMA4C//FMR1//RPS6KA5//CREBL2//TBK1//PFN2//IFNA1//IFNG//ADCY3//PRKACB//PRKAR2B//IL2//ISL1//SOCS3//EDN1//PDE5A//EFNA1//IGFBP3//AR//KDR//MET//ROR1//…
GO:0009719	response to endogenous stimulus	Biological process	125	1606	902	17653	1.52326848044887	1.00356419787702e-06	4.95409100017685e-05	5.99845484052382	0.138580931263858	SIRT1//JUN//SMURF1//TGFBR2//KLF10//ZYX//GDF5//ACVR1//CHRM2//GNAQ//APPL1//SPRED1//MAPK1//TIA1//SHCBP1//STEAP2//TUB//NR5A2//PPARG//ADIPOR2//ZEB1//NREP//CEBPB//CPEB3//SESN1//RRAGD//CPEB1//TNF//SOCS1//TOB1//BMP3//BMPR2//NOG//NPNT//STRAP//LEMD3//FAM89B//BAMBI//PMEPA1//PRDM16//LDLRAD4//SULF1//CTDSPL2//ESR1//PPARGC1B//AR//RB1//CNGA3//DNMT3B//DUSP1//ETS1//FOXA1//OGG1//PTEN//RBBP8//CCND1//SLC6A1//WNT7A//F…
GO:0048514	blood vessel morphogenesis	Biological process	63	656	902	17653	1.87952754042507	1.03590813054678e-06	5.07670049774484e-05	5.98467875826427	0.0698447893569845	S1PR1//EFNA1//ELK3//EREG//UNC5B//SIRT1//LEMD3//CLIC4//HOXA3//JUN//KDR//RHOB//MEOX2//TNFRSF12A//PIK3CA//PKNOX1//PTEN//RORA//CCL2//VEGFB//WNT7A//EDN1//PPP3R1//TGFBR2//ACVR1//GJC1//FOXF1//ZFPM2//RASA1//WT1//CCM2//TEAD2//QKI//E2F8//EFNB2//SLIT2//SPRED1//SULF1//AGO1//PPARG//FOXJ2//SARS//SOX4//ETS1//EGLN1//VASH2//F3//ISL1//ITGB8//BTG1//C5AR1//ADAM12//PIK3CB//ARID2//ADIPOR2//TNFAIP3//BMPR2//NOG//DLL1//P…
GO:0060485	mesenchyme development	Biological process	33	258	902	17653	2.50326148610323	1.13698538240149e-06	5.51419134274922e-05	5.94424511876273	0.0365853658536585	EDNRB//ISL1//SEMA4C//ACVR1//FOXF2//PPP3R1//FAM83D//DLG5//NOG//FOXF1//BMPR2//EFNA1//TGFBR2//ZFPM2//BAMBI//STRAP//FOXA1//PPP2CA//PTEN//LDLRAD4//LRP6//KBTBD8//RDH10//EDN1//TAPT1//NRG1//FRZB//WNT10A//GSC//TEAD2//MAPK1//WT1//BNC2//
GO:0043412	macromolecule modification	Biological process	286	4389	902	17653	1.27530022395234	1.14148571341844e-06	5.51419134274922e-05	5.94252951967297	0.317073170731707	GADD45A//GTF2H1//PTEN//CCNT2//DIRAS3//RANBP9//SPRED1//EREG//RASGEF1A//NRG1//IL2//MEF2A//MET//MAPK1//MAPK6//PSMA2//PSMD12//RAF1//RASA1//CCL2//TNF//SYNGAP1//RAPGEF2//CRKL//TAOK1//RAP1A//C1QTNF2//LPAR1//IGF1//NTF3//PIK3CB//PRKAA1//C5AR1//UBE2V1//DUSP1//PPP2CA//FBXO41//RNF145//ZNRF2//RNF167//MYLIP//ANKIB1//UBE2W//FBXW7//SMURF1//HECW2//KLHL42//SKP1//THOP1//LONRF3//FBXO30//CBFB//UBE3B//LONRF1//FBXO44//…
GO:0010033	response to organic substance	Biological process	220	3218	902	17653	1.33797692855735	1.23744321451598e-06	5.93533933317133e-05	5.90747472143537	0.24390243902439	CBFB//HPRT1//NR4A2//PPP1R1B//TNFAIP3//DNAJB5//JKAMP//HSPA13//TMBIM6//EP300//SIRT1//JUN//SMURF1//TGFBR2//KLF10//ZYX//GDF5//ACVR1//CHRM2//GNAQ//APPL1//HOMER1//SPRED1//MAPK1//TIA1//SHCBP1//STEAP2//TUB//ADNP//RAP1B//SLC6A1//GJA1//IGF1//NEUROD1//PTEN//NR5A2//PPARG//ADIPOR2//AGO1//SNIP1//MGST1//CCND1//TNF//EDNRB//ACSL1//ANXA7//ADSS//ZEB1//NREP//CNTFR//CRKL//S1PR1//EDN2//TXLNA//EREG//F3//IFNA1//IL2//IRA…
GO:0045597	positive regulation of cell differentiation	Biological process	81	926	902	17653	1.7119300522477	1.35959498187359e-06	6.47531046648668e-05	5.86659044702266	0.08980044345898	GLI3//FZD3//BAMBI//ISL1//TGFBR2//MYOG//STMN2//ADCYAP1//NPTN//NCK1//SERPINI1//RAP1A//SCN1B//RAPGEF2//SOX5//GDF5//IFNG//IL2//SOCS1//CEBPB//CREBL2//TMEM64//FRZB//ID2//PPARG//BTG1//MYB//SOCS5//ETS1//RB1//JUN//IGFBP3//CXCL9//DNMT3B//ETV5//MMD//FOXA1//NEUROD1//NEUROG1//PTEN//ZEB1//NPNT//GJA1//IGF1//BMPR2//TP63//ACVR1//PPARGC1B//POU4F1//KLF10//TNF//ADNP//NRG1//TNFRSF12A//WNT3//ROBO2//PLXNA4//SLIT2//RAB2…
GO:0007165	signal transduction	Biological process	384	6210	902	17653	1.21018456034363	1.43182435940556e-06	6.77162807179007e-05	5.84411025327073	0.425720620842572	KCNH4//RANBP9//SPRED1//EREG//RASGEF1A//NRG1//IL2//MEF2A//MET//MAPK1//MAPK6//PSMA2//PSMD12//RAF1//RASA1//CCL2//TNF//SYNGAP1//RAPGEF2//GADD45A//CRKL//TAOK1//RAP1A//C1QTNF2//LPAR1//IGF1//NTF3//PIK3CB//PRKAA1//C5AR1//UBE2V1//DUSP1//PPP2CA//JUN//PMAIP1//BCL2A1//CBFB//EP300//PRKACB//SKP1//RPS6KA5//IRAK4//BAG6//CR2//SKAP2//S1PR1//SPHK2//APCDD1//CCNY//HBP1//GRK6//HIC1//LRP6//STRN//WNT3//WNT7A//CXXC4//WNT…
GO:0006468	protein phosphorylation	Biological process	145	1946	902	17653	1.45826734241368	1.49302790399882e-06	6.96280441149136e-05	5.82593207543675	0.160753880266075	GADD45A//GTF2H1//PTEN//CCNT2//DIRAS3//RANBP9//SPRED1//EREG//RASGEF1A//NRG1//IL2//MEF2A//MET//MAPK1//MAPK6//PSMA2//PSMD12//RAF1//RASA1//CCL2//TNF//SYNGAP1//RAPGEF2//CRKL//TAOK1//RAP1A//C1QTNF2//LPAR1//IGF1//NTF3//PIK3CB//PRKAA1//C5AR1//UBE2V1//DUSP1//PPP2CA//SOCS1//IGFBP3//LRP6//PRR5L//PPP1R15B//SLIT2//EDNRB//EFNA1//FMR1//SIRT1//NPTN//IFNG//KDR//MAVS//CCND1//CCND2//FBXW7//ERRFI1//GPRC5A//SOCS5//GN…
GO:0032268	regulation of cellular protein metabolic process	Biological process	195	2792	902	17653	1.36688249290021	1.50284499146892e-06	6.96280441149136e-05	5.8230858117094	0.216186252771619	GADD45A//GTF2H1//PTEN//CCNT2//DIRAS3//TNF//CRKL//TAOK1//RAF1//RAP1A//C1QTNF2//LPAR1//NRG1//IGF1//NTF3//PIK3CB//PRKAA1//MAPK1//C5AR1//UBE2V1//SPRED1//DUSP1//PPP2CA//SEPSECS//SECISBP2L//SOCS1//IGFBP3//IL2//LRP6//PRR5L//PPP1R15B//SLIT2//EDNRB//EFNA1//FMR1//SIRT1//NPTN//IFNG//KDR//MAVS//CCND1//CCND2//EREG//FBXW7//ERRFI1//GPRC5A//SOCS5//DDX6//TSC1//KBTBD8//GNAQ//NCK1//GSKIP//RB1//YWHAG//SOCS3//PPM1F//…
GO:0016070	RNA metabolic process	Biological process	309	4821	902	17653	1.25439216178664	1.50313388152852e-06	6.96280441149136e-05	5.82300233583385	0.342572062084257	NPAT//TSHZ1//ZBTB18//CEBPB//TCERG1//STRAP//KLF12//GSC//ARX//DNMT3B//EDN1//EDNRB//EFNA1//CC2D1B//EN1//EP300//ESR1//JAZF1//CPEB3//FOXF1//MYT1L//SIN3B//SIRT1//ZFPM2//DNAJB5//GLI3//CNOT7//HIC1//FOXA1//HSBP1//ID2//IFNG//IRF2//AR//ISL1//JARID2//JUN//MAF//MDM4//MEF2A//MYB//NFIA//NFIB//NFIC//NR4A2//PAX5//KLF3//POU4F1//PPARG//ZBTB4//RB1//RBBP8//CCND1//RNF2//SARS//PRDM16//SMARCA2//SUV39H1//ZEB1//TFAP2A//TG…
GO:0051130	positive regulation of cellular component organization	Biological process	100	1221	902	17653	1.60286268933719	1.54000978407565e-06	7.08509263245144e-05	5.81247651997096	0.110864745011086	FMR1//NTF3//GTF2H1//CNOT6L//PAN3//CNOT6//PPARGC1B//STMN2//ADCYAP1//NPTN//NCK1//SERPINI1//RAP1A//SCN1B//RAPGEF2//CFL2//WDR1//RICTOR//PFN2//CCL21//MET//CLIP1//NAV3//IFNG//TNF//SYT1//C2CD5//RAB8B//NEUROG1//SIRT1//MIER1//MAPK1//CCT6A//PMAIP1//RPS6KA5//IQGAP2//ARFIP1//ISL1//TAPT1//AR//ADNP//NRG1//TNFRSF12A//DLL1//LDLR//CBLL1//EDN1//EREG//IGF1//RB1//ESR1//RAB21//WNT3//BMPR2//SIRPA//TUB//ROBO2//PLXNA4//…
GO:0120036	plasma membrane bounded cell projection organization	Biological process	114	1444	902	17653	1.54507527132688	1.6264705237568e-06	7.43231091362651e-05	5.78875380295438	0.126385809312639	CD2AP//NCK1//SLITRK3//OGN//POU4F1//PRELP//WNT7A//SLIT2//RANBP9//ARX//DPYSL2//EFNA1//EFNB2//GLI3//OTX2//PIK3CA//PIK3CB//ENAH//MAPK1//ROBO2//SCN1B//WNT3//KLF7//RPS6KA5//NRXN3//FEZ2//NOG//SEPT9//DYNLL2//TMEM17//DZIP1//FLNA//BBS9//GMNC//CDC14A//C5ORF30//CEP41//PTEN//SNAP25//STMN2//ADCYAP1//NPTN//SERPINI1//RAP1A//RAPGEF2//LPAR1//MYLIP//PTPRG//SPOCK1//TSC1//BAG5//STRN//SYNGAP1//CD3E//PLXNA4//NR4A2//NFI…
GO:0030030	cell projection organization	Biological process	116	1477	902	17653	1.53705524622182	1.68060252519477e-06	7.6281307905317e-05	5.77453498824172	0.12860310421286	CD2AP//NCK1//SLITRK3//OGN//POU4F1//PRELP//WNT7A//SLIT2//RANBP9//ARX//DPYSL2//EFNA1//EFNB2//GLI3//OTX2//PIK3CA//PIK3CB//ENAH//MAPK1//ROBO2//SCN1B//WNT3//KLF7//RPS6KA5//NRXN3//FEZ2//NOG//SEPT9//DYNLL2//TMEM17//DZIP1//FLNA//BBS9//GMNC//CDC14A//C5ORF30//CEP41//PTEN//SNAP25//STMN2//ADCYAP1//NPTN//SERPINI1//RAP1A//RAPGEF2//LPAR1//MYLIP//PTPRG//SPOCK1//TSC1//BAG5//STRN//SYNGAP1//CD3E//PLXNA4//NR4A2//NFI…
GO:0010647	positive regulation of cell communication	Biological process	132	1737	902	17653	1.48725725599225	1.72718488874264e-06	7.78730093504432e-05	5.76266117032899	0.146341463414634	GADD45A//TNF//CRKL//TAOK1//RAF1//RAP1A//C1QTNF2//LPAR1//NRG1//IGF1//NTF3//PIK3CB//PRKAA1//MAPK1//C5AR1//UBE2V1//EREG//FBXW7//COPS8//MDFIC//TOB1//EPS8//ARHGAP1//LASP1//ARHGAP6//SH3BGRL//SKAP2//HOMER1//SOCS1//F3//GJA1//INHBB//BMP3//BMPR2//TTK//GDF5//ACVR1//UNC5B//SIRT1//KDR//PRR5L//EDN1//SULF1//SOX4//WNT3//NPNT//RICTOR//PIK3CA//RRAGD//SERP1//ISL1//MID1//SEMA4C//FOXA1//AR//GPR55//DLG5//ANO1//SYBU//I…
GO:0007267	cell-cell signaling	Biological process	127	1658	902	17653	1.4991019821921	1.86843191138073e-06	8.36834769315753e-05	5.72852272390502	0.14079822616408	APCDD1//CCNY//HBP1//GRK6//HIC1//LRP6//PRKAA1//SKP1//STRN//WNT3//WNT7A//CXXC4//WNT10A//TNRC6B//AGO1//PPP3R1//FZD3//FZD6//GJC1//CHRNB4//DTNA//GABRA5//GLRB//GRIK2//GRM3//NOVA1//MAPK1//PCDHB10//SCN1B//SLC6A1//SNAP25//SYT1//GLRA3//BSN//HOMER1//PPFIA1//PTEN//CHRM2//RIC3//ETV5//TP63//RAPGEF4//SLC25A6//IFNG//KCNB1//MARCKS//NEUROD1//RAP1A//TNF//CLOCK//INHBB//EDN1//ADCYAP1//SNX19//ESR1//MDFIC//PPP2CA//CBFB…
GO:0016358	dendrite development	Biological process	29	216	902	17653	2.62758171142317	1.88081798602241e-06	8.36840265754576e-05	5.72565323076054	0.0321507760532151	HPRT1//MEF2A//TRAK2//KLF7//FMR1//HECW2//FXR1//DBN1//CAMSAP2//RAPGEF2//RAB21//SLC9A6//ACSL4//ARC//DOCK10//PTEN//WNT7A//CPEB3//LPAR1//ZMYND8//NRG1//IL2//MAPK6//DLG5//EFNA1//LRP8//STRN//SYNGAP1//CD3E//
GO:0010629	negative regulation of gene expression	Biological process	148	2005	902	17653	1.4446389569314	1.94322925269319e-06	8.58958133069545e-05	5.71147596043656	0.164079822616408	TSHZ1//ZBTB18//CEBPB//TCERG1//STRAP//KLF12//GSC//ARX//DNMT3B//EDN1//EDNRB//EFNA1//CC2D1B//EN1//EP300//ESR1//JAZF1//CPEB3//FOXF1//MYT1L//SIN3B//SIRT1//ZFPM2//DNAJB5//GLI3//CNOT7//HIC1//FOXA1//HSBP1//ID2//IFNG//IRF2//AR//ISL1//JARID2//JUN//MAF//MDM4//MEF2A//MYB//NFIA//NFIB//NFIC//NR4A2//PAX5//KLF3//POU4F1//PPARG//ZBTB4//RB1//RBBP8//CCND1//RNF2//SARS//PRDM16//SMARCA2//SUV39H1//ZEB1//TFAP2A//TGIF1//K…
GO:0007166	cell surface receptor signaling pathway	Biological process	207	3016	902	17653	1.34323188375964	2.20527647500991e-06	9.68460051980001e-05	5.65653695538245	0.229490022172949	CBFB//EP300//PRKACB//PSMA2//PSMD12//RAF1//SKP1//UBE2V1//RPS6KA5//BAG6//CR2//C5AR1//APCDD1//CCNY//HBP1//GRK6//HIC1//LRP6//PRKAA1//STRN//WNT3//WNT7A//CXXC4//WNT10A//TNRC6B//AGO1//PPP3R1//FZD3//FZD6//KDR//NTF3//ROR1//PIK3CB//PTPRG//TXK//YES1//CD3E//CD8A//PALM2//BMPR2//EREG//FBXW7//ERRFI1//GPRC5A//SOCS5//NRG1//EPS8//EPS15//PIK3CA//SIRT1//JUN//SMURF1//TGFBR2//KLF10//ZYX//GDF5//ACVR1//GRM3//HOMER1//FMR…
GO:0000904	cell morphogenesis involved in differentiation	Biological process	65	701	902	17653	1.81471037573818	2.32634138897674e-06	0.000101503527829998	5.63332655251837	0.0720620842572062	CLIC4//MET//PALLD//AR//FRMD6//SLITRK3//OGN//POU4F1//PRELP//WNT7A//SLIT2//RANBP9//ARX//DPYSL2//EFNA1//EFNB2//GLI3//OTX2//PIK3CA//PIK3CB//ENAH//MAPK1//ROBO2//SCN1B//WNT3//KLF7//RPS6KA5//NRXN3//FEZ2//NOG//PLXNA4//FLNA//NR4A2//PTEN//NFIB//EP300//WDR1//RAB21//ISL1//UNC5B//VAMP3//FZD3//ADNP//NRG1//TNFRSF12A//ID2//RB1//ULK2//SLC9A6//HPRT1//MEF2A//TRAK2//FMR1//HECW2//FXR1//BMPR2//SEMA4C//POU3F2//SYNGAP1/…
GO:0071310	cellular response to organic substance	Biological process	186	2656	902	17653	1.3705562271258	2.38853064240498e-06	0.000103548927785801	5.62186918279091	0.206208425720621	CBFB//EP300//SIRT1//JUN//SMURF1//TGFBR2//KLF10//ZYX//GDF5//ACVR1//CHRM2//GNAQ//APPL1//SPRED1//MAPK1//TIA1//SHCBP1//NR5A2//PPARG//ADIPOR2//AGO1//SNIP1//TNF//TNFAIP3//ZEB1//NREP//CNTFR//CRKL//S1PR1//EDN2//TXLNA//EREG//F3//IFNA1//IL2//IRAK4//PIK3CA//PIK3CB//PLP2//CCND1//RORA//CCL2//SDC1//LRP8//SOCS1//SOCS3//SOCS5//CEBPB//CPEB3//SESN1//RRAGD//CPEB1//TSN//TOB1//BMP3//BMPR2//NOG//NPNT//STRAP//LEMD3//FA…
GO:0060996	dendritic spine development	Biological process	17	90	902	17653	3.69673564917467	2.619074926645e-06	0.000112820405916561	5.58185207707572	0.0188470066518847	ARC//DOCK10//PTEN//WNT7A//CPEB3//FMR1//FXR1//LPAR1//ZMYND8//NRG1//IL2//MAPK6//DLG5//EFNA1//LRP8//SLC9A6//ACSL4//
GO:1901362	organic cyclic compound biosynthetic process	Biological process	301	4704	902	17653	1.25230803241474	2.65172907058736e-06	0.000113504074078369	5.57647085023693	0.33370288248337	NPAT//TSHZ1//ZBTB18//CEBPB//TCERG1//STRAP//KLF12//GSC//ARX//DNMT3B//EDN1//EDNRB//EFNA1//CC2D1B//EN1//EP300//ESR1//JAZF1//CPEB3//FOXF1//MYT1L//SIN3B//SIRT1//ZFPM2//DNAJB5//GLI3//CNOT7//HIC1//FOXA1//HSBP1//ID2//IFNG//IRF2//AR//ISL1//JARID2//JUN//MAF//MDM4//MEF2A//MYB//NFIA//NFIB//NFIC//NR4A2//PAX5//KLF3//POU4F1//PPARG//ZBTB4//RB1//RBBP8//CCND1//RNF2//SARS//PRDM16//SMARCA2//SUV39H1//ZEB1//TFAP2A//TG…
GO:0009792	embryo development ending in birth or egg hatching	Biological process	56	578	902	17653	1.89614773782214	3.18372570222945e-06	0.000135418471221244	5.49706435649333	0.0620842572062084	RDH10//EDN1//TAPT1//FOXF1//ZFPM2//TANC2//GJA1//GLI3//AR//MBNL1//BTF3//TGFBR2//FOSL1//CCM2//ACVR1//NOG//EP300//DLL1//MEOX2//RBBP8//SOX4//LRP6//SEMA4C//PRKACB//TSC1//FZD3//FZD6//TEAD2//CEBPB//KBTBD8//GSC//FOXA1//EN1//PAX5//TFAP2A//HOXA3//MYCN//ZEB1//SLC35D1//SULF1//HOXD1//ISL1//ACSL4//SOCS3//E2F8//DNAJB6//EGLN1//MAPK1//VASH2//BMPR2//IGF1//CELF1//RAI2//NR5A2//RICTOR//STOX2//
GO:0045859	regulation of protein kinase activity	Biological process	71	797	902	17653	1.74346009286487	3.32353709833545e-06	0.000140481758725267	5.47839946913523	0.0787139689578714	GADD45A//GTF2H1//PTEN//CCNT2//DIRAS3//TNF//CRKL//TAOK1//RAF1//RAP1A//C1QTNF2//LPAR1//NRG1//IGF1//NTF3//PIK3CB//PRKAA1//MAPK1//C5AR1//UBE2V1//SPRED1//DUSP1//PPP2CA//EREG//FBXW7//ERRFI1//GPRC5A//SOCS5//GNAQ//LRP6//NCK1//GSKIP//RB1//YWHAG//SOCS1//SOCS3//PPM1F//COPS8//MDFIC//ADNP//PIK3CA//PAK6//TGFBR2//SLK//RICTOR//ADCY3//PRKACB//PRKAR2B//EDN1//PDE5A//HIPK3//TNFAIP3//CCNY//CCNL1//CCND1//CCND2//ADCYAP…
GO:0031344	regulation of cell projection organization	Biological process	58	612	902	17653	1.85476356100459	4.22281810684543e-06	0.000177384589171402	5.37439762492002	0.0643015521064302	SLIT2//PTEN//SNAP25//STMN2//ADCYAP1//NPTN//NCK1//SERPINI1//RAP1A//SCN1B//RAPGEF2//LPAR1//EFNB2//MYLIP//PTPRG//SPOCK1//TSC1//BAG5//DPYSL2//RAB21//WNT7A//CCL21//RAB8B//TAPT1//ADNP//NRG1//TNFRSF12A//ULK2//WNT3//FMR1//HECW2//FXR1//PLXNA4//BMPR2//SEMA4C//EFNA1//POU3F2//TRAK2//SYNGAP1//ROBO2//DBN1//CAMSAP2//PPP1R16B//ZMYND8//GPM6A//CPEB3//IL2//MAPK6//DLG5//ARC//LRP8//PFN2//EPS8//SEPT9//SMURF1//SYT1//PL…
GO:0009887	animal organ morphogenesis	Biological process	84	1001	902	17653	1.64231777092088	4.45871992740046e-06	0.000185870472738125	5.35078980681716	0.0931263858093126	MYCN//WNT7A//NPNT//GLI3//WT1//GJA1//DLL1//TGFBR2//ARID2//ISL1//TEAD2//ACVR1//ZFPM2//BMPR2//ID2//NOG//JUN//DHRS3//EFNA1//SOX4//FOXF1//NRG1//POU4F1//S1PR1//TFAP2A//HOXA3//MSN//LRIG1//NEUROG1//LRP6//INSIG2//FZD3//FZD6//MAPK1//TSHZ1//GSC//EDN1//NFIC//TP63//SDC1//WNT10A//ERRFI1//NEUROD1//FOXF2//ZEB1//SERP1//ARID5B//AR//PAX5//RDH10//PTEN//EGLN1//TNNI1//PRICKLE2//ROR1//PSMA2//SMURF1//PSMD12//PPARGC1B//F…
GO:0120039	plasma membrane bounded cell projection morphogenesis	Biological process	60	642	902	17653	1.82906106886048	4.47979994918148e-06	0.000185870472738125	5.34874137950776	0.0665188470066519	SLITRK3//OGN//POU4F1//PRELP//WNT7A//SLIT2//RANBP9//ARX//DPYSL2//EFNA1//EFNB2//GLI3//OTX2//PIK3CA//PIK3CB//ENAH//MAPK1//ROBO2//SCN1B//WNT3//KLF7//RPS6KA5//NRXN3//FEZ2//NOG//PLXNA4//NR4A2//PTEN//NFIB//RAB21//ISL1//UNC5B//FZD3//ADNP//NRG1//TNFRSF12A//ULK2//SLC9A6//GJA1//GPM6A//NTF3//SGK1//HPRT1//MEF2A//TRAK2//FMR1//HECW2//FXR1//BMPR2//SEMA4C//POU3F2//SYNGAP1//RAPGEF2//ARC//DOCK10//LRP8//SNX2//SMURF1…
GO:0048812	neuron projection morphogenesis	Biological process	59	628	902	17653	1.83867237702487	4.57785364428723e-06	0.000188780635343381	5.33933809599841	0.065410199556541	SLITRK3//OGN//POU4F1//PRELP//WNT7A//SLIT2//RANBP9//ARX//DPYSL2//EFNA1//EFNB2//GLI3//OTX2//PIK3CA//PIK3CB//ENAH//MAPK1//ROBO2//SCN1B//WNT3//KLF7//RPS6KA5//NRXN3//FEZ2//NOG//PLXNA4//NR4A2//PTEN//NFIB//RAB21//ISL1//UNC5B//FZD3//ADNP//NRG1//TNFRSF12A//ULK2//SLC9A6//HPRT1//MEF2A//TRAK2//FMR1//HECW2//FXR1//BMPR2//SEMA4C//POU3F2//SYNGAP1//RAPGEF2//ARC//DOCK10//LRP8//SMURF1//SYT1//PLAA//GJA1//GPM6A//NTF3…
GO:0051716	cellular response to stimulus	Biological process	451	7556	902	17653	1.16814452091053	4.72691678502538e-06	0.00019374629222501	5.32542204316406	0.5	SIRT1//USP28//CLOCK//KCNH4//RANBP9//SPRED1//EREG//RASGEF1A//NRG1//IL2//MEF2A//MET//MAPK1//MAPK6//PSMA2//PSMD12//RAF1//RASA1//CCL2//TNF//SYNGAP1//RAPGEF2//GADD45A//CRKL//TAOK1//RAP1A//C1QTNF2//LPAR1//IGF1//NTF3//PIK3CB//PRKAA1//C5AR1//UBE2V1//DUSP1//PPP2CA//COPS8//GTF2H1//RBBP8//NABP1//JUN//PMAIP1//BCL2A1//CBFB//EP300//PRKACB//SKP1//RPS6KA5//IRAK4//CCL21//BAG6//CR2//CCL8//SLIT2//EDN2//CXCL9//SKAP2…
GO:0051338	regulation of transferase activity	Biological process	83	988	902	17653	1.64411855795039	4.88954713173081e-06	0.000199204862963226	5.31073136322775	0.0920177383592018	GADD45A//GTF2H1//PTEN//CCNT2//DIRAS3//TNF//CRKL//TAOK1//RAF1//RAP1A//C1QTNF2//LPAR1//NRG1//IGF1//NTF3//PIK3CB//PRKAA1//MAPK1//C5AR1//UBE2V1//SPRED1//DUSP1//PPP2CA//EREG//FBXW7//ERRFI1//GPRC5A//SOCS5//GNAQ//LRP6//NCK1//GSKIP//RB1//YWHAG//SOCS1//SOCS3//PPM1F//COPS8//MDFIC//ADNP//PIK3CA//PAK6//TGFBR2//SLK//RICTOR//KDR//MET//ROR1//ADCY3//PRKACB//PRKAR2B//EDN1//PDE5A//HIPK3//NRBF2//CCL21//TNFAIP3//CCN…
GO:0048858	cell projection morphogenesis	Biological process	60	644	902	17653	1.82338075498203	4.93871097023062e-06	0.000200003007734549	5.3063863894503	0.0665188470066519	SLITRK3//OGN//POU4F1//PRELP//WNT7A//SLIT2//RANBP9//ARX//DPYSL2//EFNA1//EFNB2//GLI3//OTX2//PIK3CA//PIK3CB//ENAH//MAPK1//ROBO2//SCN1B//WNT3//KLF7//RPS6KA5//NRXN3//FEZ2//NOG//PLXNA4//NR4A2//PTEN//NFIB//RAB21//ISL1//UNC5B//FZD3//ADNP//NRG1//TNFRSF12A//ULK2//SLC9A6//GJA1//GPM6A//NTF3//SGK1//HPRT1//MEF2A//TRAK2//FMR1//HECW2//FXR1//BMPR2//SEMA4C//POU3F2//SYNGAP1//RAPGEF2//ARC//DOCK10//LRP8//SNX2//SMURF1…
GO:0048762	mesenchymal cell differentiation	Biological process	27	203	902	17653	2.60303321573296	5.04831949302148e-06	0.000203224909114906	5.29685316769707	0.0299334811529933	EDNRB//ISL1//SEMA4C//ACVR1//FOXF2//PPP3R1//FAM83D//DLG5//NOG//EFNA1//BAMBI//TGFBR2//STRAP//FOXA1//PPP2CA//PTEN//LDLRAD4//LRP6//KBTBD8//RDH10//EDN1//TAPT1//NRG1//FRZB//WNT10A//GSC//MAPK1//
GO:0120035	regulation of plasma membrane bounded cell projection organization	Biological process	57	602	902	17653	1.85306369750499	5.25579009827033e-06	0.000210324901979895	5.27936198762317	0.0631929046563193	SLIT2//PTEN//SNAP25//STMN2//ADCYAP1//NPTN//NCK1//SERPINI1//RAP1A//SCN1B//RAPGEF2//LPAR1//EFNB2//MYLIP//PTPRG//SPOCK1//TSC1//BAG5//DPYSL2//RAB21//WNT7A//CCL21//TAPT1//ADNP//NRG1//TNFRSF12A//ULK2//WNT3//FMR1//HECW2//FXR1//PLXNA4//BMPR2//SEMA4C//EFNA1//POU3F2//TRAK2//SYNGAP1//ROBO2//DBN1//CAMSAP2//PPP1R16B//ZMYND8//GPM6A//CPEB3//IL2//MAPK6//DLG5//ARC//LRP8//PFN2//EPS8//SEPT9//SMURF1//SYT1//PLAA//NAV…
GO:0043523	regulation of neuron apoptotic process	Biological process	26	194	902	17653	2.62291128534528	6.53605061626026e-06	0.00026001947245746	5.1846845932141	0.0288248337028825	CEBPB//CNTFR//EN1//UNC5B//ADNP//GABRA5//GRIK2//ISL1//JUN//NTF3//NR4A2//PIK3CA//POU4F1//RASA1//CCL2//ITSN1//C5AR1//GDF5//SYNGAP1//MYB//TFAP2A//CASP2//FBXW7//KCNB1//EGLN3//TP63//
GO:0001501	skeletal system development	Biological process	49	493	902	17653	1.94518604138651	6.58194283848341e-06	0.000260313914717329	5.18164589369753	0.0543237250554324	MYCN//WNT7A//SNX19//NFIB//CYTL1//GDF5//RUNX3//SULF1//BMPR2//TGFBR2//MAF//PTHLH//GLI3//SOX5//IGF1//EP300//FLI1//FOXP1//PAX5//TFAP2A//RDH10//GSC//HOXA3//ZEB1//ARID5B//TAPT1//SLC35D1//HOXD1//NOG//EDN1//EVC//ITGB8//BMP3//PPARGC1B//DHRS3//INSIG2//LRP6//FRZB//NEUROG1//FBXW7//HAPLN1//EN1//SERP1//GNAQ//PRELP//SOX4//KLF10//TP63//RASSF2//
GO:0007517	muscle organ development	Biological process	42	398	902	17653	2.0652764933314	7.0037020296579e-06	0.000275383935038235	5.1546723391203	0.0465631929046563	ZFPM2//NRG1//POU4F1//NOG//S1PR1//ZBTB18//CFL2//EP300//MEOX2//MYOG//GPCPD1//CCNT2//FOXP2//PAX5//RB1//HIVEP3//GJA1//DLL1//NEUROG1//PRKAA1//GSC//SERP1//ARID5B//HOMER1//EGLN1//ISL1//TNNI1//JARID2//KCNK2//PTEN//TGFBR2//CNTFR//WT1//EDN1//IGF1//NLN//EFNB2//EVC//SIRT1//MEF2A//FXR1//SGCE//
GO:0051402	neuron apoptotic process	Biological process	28	219	902	17653	2.50222235721735	7.31338162473586e-06	0.000285898265480281	5.13588176375712	0.0310421286031042	EGLN3//TP63//CEBPB//CNTFR//EN1//UNC5B//ADNP//GABRA5//GRIK2//ISL1//JUN//NTF3//NR4A2//PIK3CA//POU4F1//RASA1//CCL2//ITSN1//C5AR1//GDF5//SYNGAP1//MYB//TFAP2A//CASP2//FBXW7//KCNB1//TNFRSF21//RB1//
GO:0051240	positive regulation of multicellular organismal process	Biological process	121	1606	902	17653	1.47452388907451	7.5214226655566e-06	0.000292011967162989	5.12370000550358	0.134146341463415	EREG//TNF//ADRB1//GLI3//FZD3//F3//TGFBR2//CD3E//EDN1//EDNRB//EDN2//GJA1//NPNT//SULF1//ISL1//RORA//C5AR1//ETS1//FOXP1//KDR//RHOB//BMPR2//WNT7A//IGF1//MEF2A//PDE5A//IFNG//JUN//PPM1F//BAMBI//STMN2//ADCYAP1//NPTN//NCK1//SERPINI1//RAP1A//SCN1B//RAPGEF2//LDLR//MYOG//INHBB//TFAP2A//ACVR1//WASF3//NRG1//SOX5//GDF5//POLR3H//EP300//TBK1//IRF1//MAVS//IL2//TXK//CEBPB//CCND1//POU3F2//OTX2//SIRT1//SOCS1//MYB//S…
GO:0050790	regulation of catalytic activity	Biological process	162	2292	902	17653	1.3832872848005	7.55612808716886e-06	0.000292011967162989	5.12170068877573	0.17960088691796	GADD45A//GTF2H1//PTEN//CCNT2//DIRAS3//TNF//CRKL//TAOK1//RAF1//RAP1A//C1QTNF2//LPAR1//NRG1//IGF1//NTF3//PIK3CB//PRKAA1//MAPK1//C5AR1//UBE2V1//SPRED1//DUSP1//PPP2CA//EREG//FBXW7//ERRFI1//GPRC5A//SOCS5//GNAQ//LRP6//NCK1//GSKIP//RB1//YWHAG//SOCS1//SOCS3//PPM1F//EGLN3//F3//PMAIP1//PPARG//CASP2//ADCY3//ADCYAP1//CRHR1//ADRB1//EDNRB//GRM3//NMUR1//TXK//GPR55//COPS8//MDFIC//PI15//PPARGC1B//NPNT//ESR1//MTMR…
GO:0016043	cellular component organization	Biological process	382	6269	902	17653	1.19255131805078	7.73929882907982e-06	0.000297391352165152	5.11129838407879	0.42350332594235	MEF2A//UBXN2B//TRAPPC8//GABARAPL1//ATG16L1//WDR45B//ULK2//SEPT9//SIRT1//SUV39H1//TACC2//CAMSAP1//DYNC1LI2//CAMSAP2//MID1//ATXN7//SS18//MIEF1//STRAP//COPS8//GTF2H1//PTGES3//CDH20//NRG1//WNT3//GTF2E1//C8ORF44-SGK3//SGK2//SGK3//NANOS1//IGFBP3//RB1//SGK1//SPOCK1//CLIP1//AGFG1//JUN//PMAIP1//BCL2A1//CLIC4//MET//FMR1//NTF3//PALLD//AR//FRMD6//NAP1L3//HIST2H2BE//EPS8//RHOB//RND3//MARCKS//CFL2//WDR1//DNAJB…
GO:0048667	cell morphogenesis involved in neuron differentiation	Biological process	54	567	902	17653	1.86390032731496	7.86584064599063e-06	0.0003005462163211	5.10425485620595	0.0598669623059867	SLITRK3//OGN//POU4F1//PRELP//WNT7A//SLIT2//RANBP9//ARX//DPYSL2//EFNA1//EFNB2//GLI3//OTX2//PIK3CA//PIK3CB//ENAH//MAPK1//ROBO2//SCN1B//WNT3//KLF7//RPS6KA5//NRXN3//FEZ2//NOG//PLXNA4//NR4A2//PTEN//NFIB//RAB21//ISL1//UNC5B//FZD3//ADNP//NRG1//TNFRSF12A//ULK2//SLC9A6//HPRT1//MEF2A//TRAK2//FMR1//HECW2//FXR1//BMPR2//SEMA4C//POU3F2//SYNGAP1//RAPGEF2//ARC//DOCK10//LRP8//ID2//RB1//
GO:0043085	positive regulation of catalytic activity	Biological process	109	1414	902	17653	1.50865199760394	8.31573229014383e-06	0.00031595110942833	5.08009950043541	0.120842572062084	GADD45A//TNF//CRKL//TAOK1//RAF1//RAP1A//C1QTNF2//LPAR1//NRG1//IGF1//NTF3//PIK3CB//PRKAA1//MAPK1//C5AR1//UBE2V1//EREG//FBXW7//EGLN3//F3//PMAIP1//PPARG//CASP2//NMUR1//GNAQ//TXK//GPR55//COPS8//MDFIC//SOCS1//PPARGC1B//NPNT//ESR1//MTMR9//ADNP//PIK3CA//PAK6//TGFBR2//SLK//RICTOR//PLAA//CALM2//PPP1R15B//DNAJB6//DNAJA2//PFN2//RALBP1//ADCYAP1//ARAP2//ADRB1//DENND1B//S1PR1//RAB3GAP1//ELMOD2//AGFG1//JUN//ARH…
GO:0061138	morphogenesis of a branching epithelium	Biological process	25	185	902	17653	2.64472343740636	8.44680826249652e-06	0.000319138347928849	5.07330736393087	0.0277161862527716	EDN1//PPP3R1//TGFBR2//ACVR1//NPNT//GLI3//WT1//CLIC4//MET//MYCN//SLIT2//RDH10//FOXF1//FOXA1//DLG5//LRP6//TP63//NOG//AR//ESR1//SOCS3//SULF1//BTBD7//TNF//ETV5//
GO:0007610	behavior	Biological process	55	583	902	17653	1.84631636196293	8.55355716304387e-06	0.000321376150520365	5.06785323790254	0.0609756097560976	ADCYAP1//GABRA5//GRIK2//CNTFR//POU4F1//GCNT4//MAPK1//PTEN//ARC//JUN//PRKAR2B//ATXN1//SLC6A1//FOSL1//NRXN3//CEBPB//KCNK2//NTF3//PAIP2//KCNK10//ADNP//CPEB3//LDLR//SGK1//CCND2//NHLH2//PPP1R1B//HPRT1//CHRNB4//ETV5//NRG1//NOVA1//SNAP25//STRN//GLRB//KCNJ10//PAX5//HOMER1//EN1//EPS8//ID2//NR4A2//TMOD1//TSC1//ADCY3//NPTN//SYNGAP1//NEUROG1//ANXA7//FOXP2//CREBRF//GNAQ//ARRDC3//GJA1//ADRB1//
GO:0034645	cellular macromolecule biosynthetic process	Biological process	335	5401	902	17653	1.21389916706728	9.595308120141e-06	0.000358525242080185	5.01794107483904	0.37139689578714	SIRT1//IGF1//NFIA//NFIB//NFIC//RBBP8//RBMS1//NPAT//TSHZ1//ZBTB18//CEBPB//TCERG1//STRAP//KLF12//GSC//ARX//DNMT3B//EDN1//EDNRB//EFNA1//CC2D1B//EN1//EP300//ESR1//JAZF1//CPEB3//FOXF1//MYT1L//SIN3B//ZFPM2//DNAJB5//GLI3//CNOT7//HIC1//FOXA1//HSBP1//ID2//IFNG//IRF2//AR//ISL1//JARID2//JUN//MAF//MDM4//MEF2A//MYB//NR4A2//PAX5//KLF3//POU4F1//PPARG//ZBTB4//RB1//CCND1//RNF2//SARS//PRDM16//SMARCA2//SUV39H1//ZEB…
GO:0008285	negative regulation of cell proliferation	Biological process	65	732	902	17653	1.73785788714817	9.66526483973189e-06	0.000359154868742345	5.01478624128796	0.0720620842572062	SULF1//GJA1//TNF//BMPR2//EFNB2//TNFRSF21//CEBPB//PDE5A//DLG5//MORC3//IFNG//IGFBP3//OGN//PPARG//TNFAIP3//IL2//STRAP//EREG//AR//ISL1//PTEN//RB1//GDF5//RUNX3//JARID2//KCNK2//TGFBR2//NOG//ADCYAP1//CCL8//WT1//ID2//FBXW7//NFIB//PHF14//TOB1//COPS8//ARID2//ETS1//ATF5//FRZB//TES//GLI3//DLL1//CNOT7//IRF1//JUN//MDM4//MYOG//KLF13//PTHLH//RAF1//SMARCA2//SOX4//STRN//ZEB1//BTG1//TFAP2A//KLF10//TSC1//FOSL1//CUL5…
GO:0043170	macromolecule metabolic process	Biological process	554	9622	902	17653	1.12682479775422	9.86873764817729e-06	0.000364711872757503	5.00573839621513	0.614190687361419	SIRT1//IGF1//NFIA//NFIB//NFIC//RBBP8//RBMS1//GADD45A//GTF2H1//PTEN//CCNT2//DIRAS3//NPAT//TSHZ1//ZBTB18//CEBPB//TCERG1//STRAP//KLF12//GSC//ARX//DNMT3B//EDN1//EDNRB//EFNA1//CC2D1B//EN1//EP300//ESR1//JAZF1//CPEB3//FOXF1//MYT1L//SIN3B//ZFPM2//DNAJB5//GLI3//CNOT7//HIC1//FOXA1//HSBP1//ID2//IFNG//IRF2//AR//ISL1//JARID2//JUN//MAF//MDM4//MEF2A//MYB//NR4A2//PAX5//KLF3//POU4F1//PPARG//ZBTB4//RB1//CCND1//RNF…
GO:0009725	response to hormone	Biological process	81	977	902	17653	1.62256625218155	1.04137506336469e-05	0.000382761932257359	4.98239282609645	0.08980044345898	CHRM2//GNAQ//APPL1//NR5A2//PPARG//ADIPOR2//ESR1//PPARGC1B//AR//PMEPA1//RB1//CNGA3//DNMT3B//DUSP1//ETS1//FOXA1//OGG1//PTEN//RBBP8//CCND1//SLC6A1//WNT7A//FOSL1//SIRT1//IGF1//INSIG2//SRSF6//TSC1//CPEB2//INHBB//RAB8B//ERRFI1//CPEB1//YWHAG//C2CD5//JUN//ROBO2//SLIT2//UBA5//CBFB//ISL1//TP63//ACSL1//EDN1//FOXP2//CCL21//PIK3CA//NR3C2//NR4A2//RORA//EREG//GJA1//LRP6//BTG1//NCK1//SOCS1//SOCS3//TGFBR2//SDC1//…
GO:0072359	circulatory system development	Biological process	89	1105	902	17653	1.5763030369917	1.16417669703633e-05	0.000425585243354416	4.93398109810201	0.098669623059867	S1PR1//EFNA1//ELK3//EREG//UNC5B//SIRT1//LEMD3//CLIC4//HOXA3//JUN//KDR//RHOB//MEOX2//TNFRSF12A//PIK3CA//PKNOX1//PTEN//RORA//CCL2//VEGFB//WNT7A//CRKL//FOXF1//SPHK2//TGFBR2//RAPGEF2//EDN1//PPP3R1//ACVR1//GJC1//ZFPM2//RASA1//WT1//CCM2//TEAD2//QKI//FBXW7//EFNB2//BMPR2//GJA1//DLL1//RECK//E2F8//SLIT2//ARID2//ISL1//ID2//NOG//DHRS3//NRG1//SOX4//POU4F1//KCNK2//SNX17//DCTN5//LRP6//EP300//GLI3//GNAQ//MEF2A//…
GO:0032990	cell part morphogenesis	Biological process	60	663	902	17653	1.77112700785585	1.20893053824375e-05	0.000439569743556047	4.9175986517646	0.0665188470066519	SLITRK3//OGN//POU4F1//PRELP//WNT7A//SLIT2//RANBP9//ARX//DPYSL2//EFNA1//EFNB2//GLI3//OTX2//PIK3CA//PIK3CB//ENAH//MAPK1//ROBO2//SCN1B//WNT3//KLF7//RPS6KA5//NRXN3//FEZ2//NOG//PLXNA4//NR4A2//PTEN//NFIB//RAB21//ISL1//UNC5B//FZD3//ADNP//NRG1//TNFRSF12A//ULK2//SLC9A6//GJA1//GPM6A//NTF3//SGK1//HPRT1//MEF2A//TRAK2//FMR1//HECW2//FXR1//BMPR2//SEMA4C//POU3F2//SYNGAP1//RAPGEF2//ARC//DOCK10//LRP8//SNX2//SMURF1…
GO:0043549	regulation of kinase activity	Biological process	75	889	902	17653	1.65109280962939	1.23307209351651e-05	0.000445950083874447	4.90901153094596	0.0831485587583149	GADD45A//GTF2H1//PTEN//CCNT2//DIRAS3//TNF//CRKL//TAOK1//RAF1//RAP1A//C1QTNF2//LPAR1//NRG1//IGF1//NTF3//PIK3CB//PRKAA1//MAPK1//C5AR1//UBE2V1//SPRED1//DUSP1//PPP2CA//EREG//FBXW7//ERRFI1//GPRC5A//SOCS5//GNAQ//LRP6//NCK1//GSKIP//RB1//YWHAG//SOCS1//SOCS3//PPM1F//COPS8//MDFIC//ADNP//PIK3CA//PAK6//TGFBR2//SLK//RICTOR//KDR//MET//ROR1//ADCY3//PRKACB//PRKAR2B//EDN1//PDE5A//HIPK3//NRBF2//CCL21//TNFAIP3//CCN…
GO:0010648	negative regulation of cell communication	Biological process	106	1380	902	17653	1.50327613355185	1.30690613548545e-05	0.00047013862735575	4.88375560316512	0.117516629711752	SPRED1//DUSP1//PPP2CA//ERRFI1//GPRC5A//SOCS5//IGFBP3//KDR//RGS7BP//MET//ROR1//RAF1//PRR5L//ACVR1//PMEPA1//LDLRAD4//PTEN//INHBB//GSC//APCDD1//FRZB//HIC1//SHISA2//CCND1//CXXC4//STRAP//SIRT1//LEMD3//FAM89B//BAMBI//SMURF1//PRDM16//TGFBR2//TOB1//CTDSPL2//NOG//PRKAA1//TSC1//SLC6A1//ISL1//TP63//TNFAIP3//DLG5//SULF1//EPS15//SOCS1//SOCS3//ZMYND11//ESR1//RORA//EFNA1//HIPK3//ATXN7//LPAR1//YTHDF2//FBXW7//DLK…
GO:0048583	regulation of response to stimulus	Biological process	271	4243	902	17653	1.24999490487267	1.33624066794967e-05	0.000478147917319768	4.87411531480252	0.300443458980044	GADD45A//TNF//CRKL//TAOK1//RAF1//RAP1A//C1QTNF2//LPAR1//NRG1//IGF1//NTF3//PIK3CB//PRKAA1//MAPK1//C5AR1//UBE2V1//SPRED1//DUSP1//PPP2CA//CBFB//ARL6IP1//MAVS//EP300//PRKACB//PSMA2//PSMD12//SKP1//RPS6KA5//IRAK4//BAG6//CR2//F3//TNFAIP3//PPARG//SLIT2//EDN2//CXCL9//SKAP2//IRF1//SIRT1//ADCYAP1//EREG//FBXW7//ERRFI1//GPRC5A//SOCS5//NCK1//CD3E//COPS8//MDFIC//GRK6//GIT2//OTX2//RORA//RWDD3//YWHAG//TOB1//EPS8/…
GO:0007264	small GTPase mediated signal transduction	Biological process	54	578	902	17653	1.82842817575706	1.36138383209341e-05	0.000484580992444617	4.86601941141785	0.0598669623059867	CRKL//IGF1//JUN//USP28//RB1//SYNGAP1//G3BP2//EPS8//RHOB//RND3//ARHGAP1//ARHGAP6//PAK6//ARAP2//IQSEC2//APPL1//FBXO8//AGFG1//PSD//GIT2//RAB12//RAB18//RAB21//RAB30//RAB9B//RAB8B//RAB28//RALGPS1//RAP2C//RAP1A//RAP1B//RAPGEF2//PLEKHG4B//ARHGEF4//RAF1//ITSN1//SOS2//MET//LPAR1//GPR55//RASGEF1A//NRG1//PPP2CB//RASA1//RALBP1//SYDE2//ARHGAP12//CD2AP//SLIT2//RAPGEF4//RGL1//RIN2//DOCK10//DIRAS3//
GO:0001885	endothelial cell development	Biological process	12	54	902	17653	4.34910076373491	1.38238904089481e-05	0.000489481522700084	4.85936971778892	0.0133037694013304	CLIC4//MET//GSTM3//WNT7A//PPP1R16B//MSN//RAP1A//RAP1B//RAPGEF2//RAP2C//TNF//CCM2//
GO:0060562	epithelial tube morphogenesis	Biological process	35	316	902	17653	2.16766889331724	1.43964646001084e-05	0.000504473005650431	4.8417441463198	0.0388026607538803	EDN1//PPP3R1//TGFBR2//ACVR1//NPNT//GLI3//WT1//SOX4//LRP6//SEMA4C//PRKACB//TSC1//FZD3//FZD6//TEAD2//NOG//GJA1//DLL1//CLIC4//MET//MYCN//SLIT2//RDH10//FOXF1//FOXA1//DLG5//AR//ESR1//ETV5//TNF//RHOB//CCM2//KLHL3//EFNB2//FOXP1//
GO:0070997	neuron death	Biological process	35	316	902	17653	2.16766889331724	1.43964646001084e-05	0.000504473005650431	4.8417441463198	0.0388026607538803	EGLN3//TP63//CEBPB//CNTFR//EN1//UNC5B//ADNP//GABRA5//GRIK2//ISL1//JUN//NTF3//NR4A2//PIK3CA//POU4F1//RASA1//CCL2//ITSN1//C5AR1//GDF5//SYNGAP1//MYB//TFAP2A//CASP2//TNFRSF21//RB1//TBK1//EGLN1//TSC1//SIRT1//EFNB2//FBXW7//KCNB1//MEOX2//BAG5//
GO:0045860	positive regulation of protein kinase activity	Biological process	50	522	902	17653	1.8746123981616	1.45958084331144e-05	0.000508821919758519	4.83577184529282	0.0554323725055432	GADD45A//TNF//CRKL//TAOK1//RAF1//RAP1A//C1QTNF2//LPAR1//NRG1//IGF1//NTF3//PIK3CB//PRKAA1//MAPK1//C5AR1//UBE2V1//EREG//FBXW7//COPS8//MDFIC//SOCS1//ADNP//PIK3CA//PAK6//TGFBR2//SLK//RICTOR//ADCY3//PRKACB//PRKAR2B//EDN1//PDE5A//CCNY//CCNL1//CCND1//CCND2//CCNT2//EFNA1//LRP8//ACSL1//IFNG//PPP2CA//CALM2//SIRT1//RAPGEF2//ADCYAP1//CACUL1//MMD//CCL21//RASSF2//
GO:0023057	negative regulation of signaling	Biological process	106	1384	902	17653	1.49893140484216	1.4786034216275e-05	0.000512809996947014	4.83014829313903	0.117516629711752	SPRED1//DUSP1//PPP2CA//ERRFI1//GPRC5A//SOCS5//IGFBP3//KDR//RGS7BP//MET//ROR1//RAF1//PRR5L//ACVR1//PMEPA1//LDLRAD4//PTEN//INHBB//GSC//APCDD1//FRZB//HIC1//SHISA2//CCND1//CXXC4//STRAP//SIRT1//LEMD3//FAM89B//BAMBI//SMURF1//PRDM16//TGFBR2//TOB1//CTDSPL2//NOG//PRKAA1//TSC1//SLC6A1//ISL1//TP63//TNFAIP3//DLG5//SULF1//EPS15//SOCS1//SOCS3//ZMYND11//ESR1//RORA//EFNA1//HIPK3//ATXN7//LPAR1//YTHDF2//FBXW7//DLK…
GO:0045666	positive regulation of neuron differentiation	Biological process	37	343	902	17653	2.11115241155062	1.49812474313073e-05	0.000516929471315976	4.82445202308663	0.041019955654102	STMN2//ADCYAP1//NPTN//NCK1//SERPINI1//RAP1A//SCN1B//RAPGEF2//ADNP//NRG1//TNFRSF12A//WNT3//BMPR2//ROBO2//PLXNA4//SLIT2//RAB21//LPAR1//CPEB3//FMR1//ZMYND8//IL2//MAPK6//DLG5//LRP8//SMURF1//SYT1//PLAA//DNMT3B//ETV5//MMD//FOXA1//NEUROD1//NEUROG1//PTEN//ZEB1//GDF5//
GO:0051246	regulation of protein metabolic process	Biological process	203	3033	902	17653	1.3098923665255	1.52360261364881e-05	0.000522946684145681	4.81712829100434	0.225055432372506	GADD45A//GTF2H1//PTEN//CCNT2//DIRAS3//TNF//CRKL//TAOK1//RAF1//RAP1A//C1QTNF2//LPAR1//NRG1//IGF1//NTF3//PIK3CB//PRKAA1//MAPK1//C5AR1//UBE2V1//SPRED1//DUSP1//PPP2CA//SEPSECS//SECISBP2L//SOCS1//IGFBP3//IL2//LRP6//PRR5L//PPP1R15B//SLIT2//EDNRB//EFNA1//FMR1//SIRT1//NPTN//IFNG//KDR//MAVS//CCND1//CCND2//EREG//FBXW7//ERRFI1//GPRC5A//SOCS5//DDX6//TSC1//KBTBD8//GNAQ//NCK1//GSKIP//RB1//YWHAG//SOCS3//PPM1F//…
GO:0051961	negative regulation of nervous system development	Biological process	32	278	902	17653	2.25277161862528	1.5310282930777e-05	0.000522946684145681	4.81501678355779	0.0354767184035477	STMN2//LPAR1//EFNB2//MYLIP//PTPRG//SPOCK1//TSC1//BAG5//EDNRB//TNFRSF21//PTEN//DLL1//DDX6//GLI3//ID2//ISL1//ULK2//MYCN//NOG//SEMA4C//WNT3//WNT7A//TRAK2//SYNGAP1//RAPGEF2//ROBO2//ADCYAP1//EFNA1//LDLR//SLIT2//PRKACB//NRG1//
GO:0022604	regulation of cell morphogenesis	Biological process	46	468	902	17653	1.92364072242121	1.67054121234003e-05	0.00056773217181184	4.77714280582586	0.0509977827050998	CFDP1//WASF3//PALM2//LPAR1//EPS8//BAMBI//ANXA7//KDR//RHOB//RND3//MSN//BRWD1//RASA1//CCL2//PLXNA4//WDR1//DPYSL2//RAB21//WNT7A//ADNP//NRG1//TNFRSF12A//ULK2//WNT3//FMR1//HECW2//FXR1//BMPR2//SEMA4C//EFNA1//POU3F2//PTEN//TRAK2//SYNGAP1//ROBO2//SLIT2//RAPGEF2//ARC//LRP8//CRKL//FLNA//SMURF1//SYT1//PLAA//SH3D19//CAMSAP1//
GO:1902531	regulation of intracellular signal transduction	Biological process	137	1901	902	17653	1.41042641811813	1.70268118553525e-05	0.000575761642888745	4.76886666285638	0.151884700665188	GADD45A//TNF//CRKL//TAOK1//RAF1//RAP1A//C1QTNF2//LPAR1//NRG1//IGF1//NTF3//PIK3CB//PRKAA1//MAPK1//C5AR1//UBE2V1//SPRED1//DUSP1//PPP2CA//COPS8//MDFIC//SOCS1//AKAP11//PPP1R16B//PTEN//UNC5B//SIRT1//KDR//PRR5L//FAM83D//TSC1//RICTOR//PIK3CA//RRAGD//ARAP2//IQSEC2//APPL1//FBXO8//AGFG1//PSD//GIT2//RALGPS1//MID1//SEMA4C//IFNA1//IFNG//PLEKHG4B//EPS8//ARHGEF4//ITSN1//SOS2//MET//GPR55//DLG5//CNOT7//IL2//ISL1/…
GO:0009967	positive regulation of signal transduction	Biological process	118	1586	902	17653	1.45609867940936	1.75875880685925e-05	0.000591765463223339	4.75479371485312	0.130820399113082	GADD45A//TNF//CRKL//TAOK1//RAF1//RAP1A//C1QTNF2//LPAR1//NRG1//IGF1//NTF3//PIK3CB//PRKAA1//MAPK1//C5AR1//UBE2V1//EREG//FBXW7//COPS8//MDFIC//SOCS1//F3//INHBB//BMP3//BMPR2//TTK//GDF5//ACVR1//UNC5B//SIRT1//KDR//PRR5L//SULF1//SOX4//WNT3//NPNT//RICTOR//PIK3CA//RRAGD//MID1//SEMA4C//FOXA1//AR//GPR55//DLG5//IFNG//IL2//ISL1//SOCS3//FLNA//GJA1//ATP2C1//TBK1//ROR1//IRAK4//NDFIP2//MAVS//MIER1//CCL21//UBE2I//E…
GO:0044267	cellular protein metabolic process	Biological process	334	5421	902	17653	1.20581044971289	1.85410915428508e-05	0.000620759416357921	4.73186470184834	0.370288248337029	GADD45A//GTF2H1//PTEN//CCNT2//DIRAS3//RANBP9//SPRED1//EREG//RASGEF1A//NRG1//IL2//MEF2A//MET//MAPK1//MAPK6//PSMA2//PSMD12//RAF1//RASA1//CCL2//TNF//SYNGAP1//RAPGEF2//CRKL//TAOK1//RAP1A//C1QTNF2//LPAR1//IGF1//NTF3//PIK3CB//PRKAA1//C5AR1//UBE2V1//DUSP1//PPP2CA//FBXO41//RNF145//ZNRF2//RNF167//MYLIP//ANKIB1//UBE2W//FBXW7//SMURF1//HECW2//KLHL42//SKP1//THOP1//LONRF3//FBXO30//CBFB//UBE3B//LONRF1//FBXO44//…
GO:0061014	positive regulation of mRNA catabolic process	Biological process	10	39	902	17653	5.0181931889249	1.89289019015568e-05	0.000630621495370584	4.7228745794819	0.0110864745011086	TOB1//CPEB3//TNRC6B//CNOT7//CNOT6L//YTHDF2//QKI//NANOS1//PRR5L//GTPBP1//
GO:0048608	reproductive structure development	Biological process	43	430	902	17653	1.95709534368071	2.07031690399081e-05	0.000679687049596595	4.68396317187619	0.0476718403547672	CEBPB//ADCYAP1//INHBB//IMMP2L//SIRT1//ESR1//EREG//CASP2//PPARG//E2F8//STOX2//BMPR2//ZFPM2//RDH10//WT1//RNF38//CSDE1//ARID5B//GLI3//AR//MGST1//CCND1//NEUROG1//LRP6//GJA1//FOXF2//TP63//SDC1//WNT7A//NOG//FOXA1//SOCS3//ITGB8//FOSL1//SULF1//DNAJB6//EGLN1//MAPK1//VASH2//PTEN//ROBO2//SLIT2//ARID4B//
GO:0048732	gland development	Biological process	43	430	902	17653	1.95709534368071	2.07031690399081e-05	0.000679687049596595	4.68396317187619	0.0476718403547672	JARID2//JUN//MET//PIK3CA//ARID5B//CCND1//ADCYAP1//ETS1//ISL1//NOG//POU3F2//MSN//WT1//GLI3//AR//HOXA3//MAPK1//RAF1//NRG1//IGSF3//CEBPB//ID2//CRKL//WNT10A//GJA1//TGFBR2//LRP6//TP63//ESR1//FOXA1//NFIB//TNF//SULF1//BTBD7//PTEN//ETV5//FOXF1//WNT3//E2F8//FRZB//RAP1A//FBXW7//TNFAIP3//
GO:0050769	positive regulation of neurogenesis	Biological process	43	430	902	17653	1.95709534368071	2.07031690399081e-05	0.000679687049596595	4.68396317187619	0.0476718403547672	GLI3//FZD3//STMN2//ADCYAP1//NPTN//NCK1//SERPINI1//RAP1A//SCN1B//RAPGEF2//DNMT3B//ETV5//MMD//FOXA1//NEUROD1//NEUROG1//PTEN//ZEB1//GDF5//ADNP//NRG1//TNFRSF12A//WNT3//ID2//PPARG//BMPR2//ROBO2//PLXNA4//SLIT2//RAB21//MYB//LPAR1//CPEB3//FMR1//ZMYND8//IL2//MAPK6//DLG5//LRP8//SMURF1//SYT1//PLAA//FLNA//
GO:0031331	positive regulation of cellular catabolic process	Biological process	36	335	902	17653	2.10314723500017	2.11377498131906e-05	0.00069060194196429	4.67494124672245	0.0399113082039911	IFNG//PIK3CB//PRKAA1//ABHD5//RAB12//SIRT1//SESN1//TBK1//KDR//TSC1//ANKIB1//LONRF3//LONRF1//SOCS5//IGF1//SH3D19//TNF//TOB1//CPEB3//TNRC6B//CNOT7//PRR5L//GTPBP1//CNOT6L//YTHDF2//QKI//SMURF1//NANOS1//FMR1//FBXW7//MSN//TNFAIP3//BAG6//LDLR//PTEN//RAB3GAP1//
GO:0006793	phosphorus metabolic process	Biological process	220	3352	902	17653	1.28448978403865	2.21146695579601e-05	0.000719045722213866	4.65531954556531	0.24390243902439	GADD45A//GTF2H1//PTEN//CCNT2//DIRAS3//RANBP9//SPRED1//EREG//RASGEF1A//NRG1//IL2//MEF2A//MET//MAPK1//MAPK6//PSMA2//PSMD12//RAF1//RASA1//CCL2//TNF//SYNGAP1//RAPGEF2//CRKL//TAOK1//RAP1A//C1QTNF2//LPAR1//IGF1//NTF3//PIK3CB//PRKAA1//C5AR1//UBE2V1//DUSP1//PPP2CA//SOCS1//IGFBP3//LRP6//PRR5L//PPP1R15B//SLIT2//EDNRB//EFNA1//FMR1//SIRT1//NPTN//IFNG//KDR//MAVS//CCND1//CCND2//FBXW7//ERRFI1//GPRC5A//SOCS5//GF…
GO:0071495	cellular response to endogenous stimulus	Biological process	103	1350	902	17653	1.49319126221565	2.31305874346933e-05	0.000745138930552207	4.63581333755337	0.114190687361419	SIRT1//JUN//SMURF1//TGFBR2//KLF10//ZYX//GDF5//ACVR1//CHRM2//GNAQ//APPL1//SPRED1//MAPK1//TIA1//SHCBP1//NR5A2//PPARG//ADIPOR2//ZEB1//NREP//CEBPB//CPEB3//SESN1//RRAGD//CPEB1//TNF//SOCS1//TOB1//BMP3//BMPR2//NOG//NPNT//STRAP//LEMD3//FAM89B//BAMBI//PMEPA1//PRDM16//LDLRAD4//SULF1//CTDSPL2//ESR1//PPARGC1B//AR//RB1//CPEB2//INHBB//RAB8B//ERRFI1//PTEN//YWHAG//C2CD5//DUSP1//ROBO2//SLIT2//UBA5//CBFB//ISL1//TP…
GO:0051216	cartilage development	Biological process	24	184	902	17653	2.55273305697484	2.31375388756415e-05	0.000745138930552207	4.6356828385378	0.0266075388026608	MYCN//WNT7A//SNX19//NFIB//CYTL1//GDF5//RUNX3//SULF1//BMPR2//TGFBR2//MAF//PTHLH//GLI3//SOX5//LRP6//TAPT1//FRZB//NOG//EDN1//EVC//HOXA3//ITGB8//BMP3//ZEB1//
GO:0061458	reproductive system development	Biological process	43	433	902	17653	1.94353579164597	2.44761358708655e-05	0.000784512354951011	4.61125714463198	0.0476718403547672	CEBPB//ADCYAP1//INHBB//IMMP2L//SIRT1//ESR1//EREG//CASP2//PPARG//E2F8//STOX2//BMPR2//ZFPM2//RDH10//WT1//RNF38//CSDE1//ARID5B//GLI3//AR//MGST1//CCND1//NEUROG1//LRP6//GJA1//FOXF2//TP63//SDC1//WNT7A//NOG//FOXA1//SOCS3//ITGB8//FOSL1//SULF1//DNAJB6//EGLN1//MAPK1//VASH2//PTEN//ROBO2//SLIT2//ARID4B//
GO:0010720	positive regulation of cell development	Biological process	48	504	902	17653	1.86390032731496	2.5015303889287e-05	0.000798011793411547	4.60179421688056	0.0532150776053215	GLI3//FZD3//STMN2//ADCYAP1//NPTN//NCK1//SERPINI1//RAP1A//SCN1B//RAPGEF2//DNMT3B//ETV5//MMD//FOXA1//NEUROD1//NEUROG1//PTEN//ZEB1//GDF5//ADNP//NRG1//TNFRSF12A//WNT3//ID2//PPARG//MYOG//BMPR2//ROBO2//PLXNA4//SLIT2//RAB21//MYB//PDE5A//EDN1//LPAR1//CPEB3//FMR1//ZMYND8//IL2//MAPK6//DLG5//LRP8//IGF1//CRKL//FLNA//SMURF1//SYT1//PLAA//
GO:1901576	organic substance biosynthetic process	Biological process	399	6665	902	17653	1.17161446680961	2.54775569756956e-05	0.000808942337214222	4.59384221852043	0.442350332594235	SIRT1//IGF1//NFIA//NFIB//NFIC//RBBP8//RBMS1//NPAT//TSHZ1//ZBTB18//CEBPB//TCERG1//STRAP//KLF12//GSC//ARX//DNMT3B//EDN1//EDNRB//EFNA1//CC2D1B//EN1//EP300//ESR1//JAZF1//CPEB3//FOXF1//MYT1L//SIN3B//ZFPM2//DNAJB5//GLI3//CNOT7//HIC1//FOXA1//HSBP1//ID2//IFNG//IRF2//AR//ISL1//JARID2//JUN//MAF//MDM4//MEF2A//MYB//NR4A2//PAX5//KLF3//POU4F1//PPARG//ZBTB4//RB1//CCND1//RNF2//SARS//PRDM16//SMARCA2//SUV39H1//ZEB…
GO:1901698	response to nitrogen compound	Biological process	85	1065	902	17653	1.56200097852451	2.58173580332746e-05	0.000815900898967459	4.58808820243661	0.0942350332594235	HPRT1//NR4A2//PPP1R1B//CHRM2//GNAQ//APPL1//HOMER1//AGO1//SNIP1//MGST1//CCND1//ADSS//SLC6A1//CEBPB//CPEB3//SESN1//RRAGD//CPEB1//ZEB1//TNF//SOCS1//TSN//DNAJB9//JKAMP//BAG6//DNMT3B//PPARG//PRKAA1//C5AR1//TNFAIP3//SIRT1//IGF1//INSIG2//SRSF6//TSC1//CPEB2//INHBB//RAB8B//ERRFI1//PTEN//YWHAG//C2CD5//TRPC3//PIK3CA//EDN1//GLRB//GLRA3//IFNA1//MAPK1//PMAIP1//EREG//GJA1//LRP6//BTG1//NCK1//SOCS3//CNGA3//PPARGC…
GO:0060322	head development	Biological process	64	741	902	17653	1.6903387583747	2.67723925093037e-05	0.000839608357289826	4.57231281644251	0.0709534368070953	DPYSL2//S1PR1//RAB3GAP1//RAB18//PHF8//GABRA5//SPHK2//PTPRG//ROBO2//ATXN1//SLC6A11//BMPR2//SYT1//TGFBR2//BAG6//CASP2//IMMP2L//NOG//C5AR1//POU4F1//SEMA4C//LRP8//EMX2//NEUROD1//PTEN//LPAR1//EN1//CD3E//FOXP2//LRP6//RAPGEF2//PAX5//DLL1//RORA//WNT7A//NFIB//HPRT1//ARX//CALM2//GLI3//TSC1//ID2//POU3F2//SLIT2//NRG1//ETS1//GNAQ//ATF5//FLNA//PLXNA4//ADCYAP1//ISL1//NR4A2//TACC2//GSC//OTX2//DLG5//FZD3//FZD6//W…
GO:0006796	phosphate-containing compound metabolic process	Biological process	214	3255	902	17653	1.28669248401742	2.68158221461781e-05	0.000839608357289826	4.57160888346411	0.237250554323725	GADD45A//GTF2H1//PTEN//CCNT2//DIRAS3//RANBP9//SPRED1//EREG//RASGEF1A//NRG1//IL2//MEF2A//MET//MAPK1//MAPK6//PSMA2//PSMD12//RAF1//RASA1//CCL2//TNF//SYNGAP1//RAPGEF2//CRKL//TAOK1//RAP1A//C1QTNF2//LPAR1//IGF1//NTF3//PIK3CB//PRKAA1//C5AR1//UBE2V1//DUSP1//PPP2CA//SOCS1//IGFBP3//LRP6//PRR5L//PPP1R15B//SLIT2//EDNRB//EFNA1//FMR1//SIRT1//NPTN//IFNG//KDR//MAVS//CCND1//CCND2//FBXW7//ERRFI1//GPRC5A//SOCS5//GF…
GO:0001763	morphogenesis of a branching structure	Biological process	25	198	902	17653	2.47107997939484	2.75597119300676e-05	0.000855098884396135	4.55972532623596	0.0277161862527716	EDN1//PPP3R1//TGFBR2//ACVR1//NPNT//GLI3//WT1//CLIC4//MET//MYCN//SLIT2//RDH10//FOXF1//FOXA1//DLG5//LRP6//TP63//NOG//AR//ESR1//SOCS3//SULF1//BTBD7//TNF//ETV5//
GO:0010638	positive regulation of organelle organization	Biological process	57	637	902	17653	1.75124701082889	2.75634417859467e-05	0.000855098884396135	4.55966655398801	0.0631929046563193	CNOT6L//PAN3//CNOT6//PPARGC1B//CFL2//WDR1//RICTOR//NCK1//PFN2//CCL21//MET//CLIP1//NAV3//STMN2//SYT1//C2CD5//NEUROG1//SIRT1//MIER1//MAPK1//CCT6A//FMR1//RPS6KA5//IQGAP2//ARFIP1//ISL1//TAPT1//EDN1//EREG//IGF1//RB1//LPAR1//TSC1//PPM1F//DNMT3B//MYB//JARID2//SMURF1//MSN//TNF//KDR//MIEF1//PMAIP1//DYNLL2//PPP3R1//YWHAG//TP63//SEPT9//RAB3GAP1//SDC1//VPS4B//NMUR1//NRG1//FBXW7//PRKAA1//SNIP1//NTF3//
GO:0040012	regulation of locomotion	Biological process	79	973	902	17653	1.58900855242319	2.80222767201227e-05	0.000861700382255222	4.55249658258279	0.0875831485587583	CCL8//SLIT2//EDN2//CXCL9//EDN1//ETS1//FOXP1//KDR//RHOB//BMPR2//WNT7A//STRAP//PFN2//PTPRG//IFNG//JUN//TGFBR2//PPM1F//C5AR1//PRR5L//C5ORF30//IGF1//IGFBP3//NRG1//C8ORF44-SGK3//FLNA//SGK3//RND3//NCK1//DOCK10//SGK1//PLXNA4//SLK//S1PR1//F3//FOXF1//FAM89B//NTF3//SEMA4C//MAPK1//PTP4A1//CBLL1//ACVR1//ARID2//SULF1//ZMYND8//TMEFF2//CLIC4//PTEN//RAP2C//LDLRAD4//RECK//NAV3//DLG5//NOG//EFNA1//SIRT1//PPARG//WNT…
GO:0045596	negative regulation of cell differentiation	Biological process	60	682	902	17653	1.7217847598364	2.80310637433312e-05	0.000861700382255222	4.552360421002	0.0665188470066519	STRAP//EFNA1//FOXA1//PPP2CA//PTEN//LDLRAD4//FRZB//PPARG//BHLHE41//STMN2//LPAR1//EFNB2//MYLIP//PTPRG//SPOCK1//TSC1//BAG5//EDNRB//DLL1//IFNG//CCND1//PTHLH//GDF5//HMGB3//ID2//IRF1//SIRT1//ZFPM2//RORA//TNF//ZEB1//SRSF6//TP63//SOCS5//KLF13//DDX6//GLI3//ISL1//TOB1//TMEM64//NOG//GPR55//ULK2//MYCN//SEMA4C//WNT3//WNT7A//TRAK2//SYNGAP1//RAPGEF2//EREG//ADCYAP1//IGF1//LDLR//SLIT2//FOXJ2//IL2//FBXW7//NRG1//MA…
GO:0009968	negative regulation of signal transduction	Biological process	98	1276	902	17653	1.50309830470775	2.8623971803048e-05	0.00087594534526703	4.54327010459206	0.108647450110865	SPRED1//DUSP1//PPP2CA//ERRFI1//GPRC5A//SOCS5//PMEPA1//LDLRAD4//PTEN//GSC//APCDD1//FRZB//HIC1//SHISA2//CCND1//CXXC4//STRAP//SIRT1//LEMD3//FAM89B//BAMBI//SMURF1//PRDM16//TGFBR2//TOB1//CTDSPL2//NOG//PRKAA1//TSC1//ACVR1//ISL1//TP63//TNFAIP3//MET//DLG5//SULF1//EPS15//SOCS1//SOCS3//ZMYND11//ESR1//RORA//EFNA1//HIPK3//ATXN7//LPAR1//YTHDF2//FBXW7//DLK2//GLI3//RB1//CD3E//NEUROD1//PPP2CB//RASA1//SYNGAP1//NC…
GO:0050673	epithelial cell proliferation	Biological process	41	409	902	17653	1.96188041787064	3.029681123595e-05	0.000922960965714999	4.51860307894018	0.0454545454545455	PIK3CB//BMPR2//SULF1//GJA1//TNF//F3//SIRT1//RICTOR//PPP1R16B//JUN//KDR//VEGFB//VASH2//SRSF6//TP63//EFNB2//CEBPB//ID2//MAPK1//CCND1//EREG//IGFBP3//EDNRB//IGF1//C5AR1//NOG//STRAP//AR//ISL1//PTEN//RB1//GDF5//RUNX3//WNT7A//FOXP2//ESR1//ERRFI1//PPARG//FBXW7//TNFAIP3//NFIB//
GO:0007420	brain development	Biological process	61	700	902	17653	1.70546879949319	3.18600811542889e-05	0.000966231967921327	4.49675312229462	0.0676274944567627	NOG//C5AR1//POU4F1//SEMA4C//LRP8//EMX2//NEUROD1//PTEN//LPAR1//EN1//CD3E//FOXP2//LRP6//RAPGEF2//PAX5//DLL1//RORA//WNT7A//NFIB//HPRT1//ARX//CALM2//GLI3//TSC1//ID2//POU3F2//SLIT2//NRG1//ETS1//RAB3GAP1//GNAQ//ATF5//ROBO2//FLNA//PLXNA4//ADCYAP1//ISL1//NR4A2//TACC2//GSC//OTX2//DLG5//FZD3//FZD6//NANOS1//WNT3//DPYSL2//S1PR1//RAB18//PHF8//GABRA5//SPHK2//PTPRG//ATXN1//SLC6A11//BMPR2//SYT1//TGFBR2//BAG6//CA…
GO:0060998	regulation of dendritic spine development	Biological process	13	68	902	17653	3.74150580409547	3.40524327706907e-05	0.00102810983405438	4.46785185581742	0.0144124168514412	LPAR1//CPEB3//FMR1//ZMYND8//NRG1//IL2//MAPK6//DLG5//ARC//EFNA1//PTEN//LRP8//FXR1//
GO:0048754	branching morphogenesis of an epithelial tube	Biological process	21	153	902	17653	2.68620929524803	3.44414333459479e-05	0.00103523294986065	4.46291878284897	0.0232815964523282	EDN1//PPP3R1//TGFBR2//ACVR1//NPNT//GLI3//WT1//RDH10//FOXF1//FOXA1//DLG5//LRP6//AR//ESR1//ETV5//TNF//NOG//CLIC4//MET//MYCN//SLIT2//
GO:0090304	nucleic acid metabolic process	Biological process	327	5329	902	17653	1.20091982995607	3.4974770331678e-05	0.00104661226439442	4.45624512870211	0.362527716186253	SIRT1//IGF1//NFIA//NFIB//NFIC//RBBP8//RBMS1//NPAT//TSHZ1//ZBTB18//CEBPB//TCERG1//STRAP//KLF12//GSC//ARX//DNMT3B//EDN1//EDNRB//EFNA1//CC2D1B//EN1//EP300//ESR1//JAZF1//CPEB3//FOXF1//MYT1L//SIN3B//ZFPM2//DNAJB5//GLI3//CNOT7//HIC1//FOXA1//HSBP1//ID2//IFNG//IRF2//AR//ISL1//JARID2//JUN//MAF//MDM4//MEF2A//MYB//NR4A2//PAX5//KLF3//POU4F1//PPARG//ZBTB4//RB1//CCND1//RNF2//SARS//PRDM16//SMARCA2//SUV39H1//ZEB…
GO:0002064	epithelial cell development	Biological process	25	201	902	17653	2.4341981886576	3.55621733315242e-05	0.00105950210678898	4.44901170560266	0.0277161862527716	CCM2//CLIC4//MET//GJA1//DLL1//PALLD//AR//FRMD6//GSTM3//WNT7A//SDC1//YIPF6//FOXA1//PPP1R16B//MSN//RAP1A//RAP1B//RAPGEF2//TMOD1//RAP2C//ARID4B//TNF//CLOCK//ESR1//TP63//
GO:0001570	vasculogenesis	Biological process	14	78	902	17653	3.51273523224743	3.60252884835513e-05	0.00106392587779152	4.44339253275373	0.0155210643015521	WNT7A//SPRED1//KDR//RAP1A//RAPGEF2//GJC1//FOXF1//ZFPM2//RASA1//TGFBR2//WT1//CCM2//TEAD2//QKI//
GO:0014033	neural crest cell differentiation	Biological process	14	78	902	17653	3.51273523224743	3.60252884835513e-05	0.00106392587779152	4.44339253275373	0.0155210643015521	EDNRB//ISL1//SEMA4C//ACVR1//RDH10//EDN1//TAPT1//NRG1//KBTBD8//GSC//LRP6//MAPK1//FRZB//WNT10A//
GO:0021954	central nervous system neuron development	Biological process	13	69	902	17653	3.68728108229699	4.00204494095261e-05	0.00117677521459402	4.39771803876374	0.0144124168514412	ARX//SLIT2//GNAQ//RAPGEF2//ATF5//ROBO2//NR4A2//PTEN//NFIB//PLXNA4//SCN1B//NANOS1//HPRT1//
GO:0007611	learning or memory	Biological process	28	240	902	17653	2.28327790096083	4.02352736432538e-05	0.0011779703707763	4.39539304065613	0.0310421286031042	ARC//JUN//PRKAR2B//ATXN1//SLC6A1//FOSL1//NRXN3//CEBPB//KCNK2//NTF3//PAIP2//KCNK10//PTEN//ADNP//CPEB3//LDLR//SGK1//CCND2//GABRA5//SNAP25//ADCY3//NPTN//PPP1R1B//SYNGAP1//FOXP2//EN1//NEUROG1//MAPK1//
GO:0051093	negative regulation of developmental process	Biological process	78	968	902	17653	1.57699831412289	4.08036359024161e-05	0.00118946116210362	4.38930113637087	0.0864745011086474	BMPR2//STRAP//EFNA1//FOXA1//PPP2CA//PTEN//LDLRAD4//FRZB//PPARG//BHLHE41//STMN2//LPAR1//EFNB2//MYLIP//PTPRG//SPOCK1//TSC1//BAG5//EDNRB//SPRED1//SULF1//AGO1//FOXJ2//SARS//DLL1//IFNG//CCND1//TNFRSF21//PTHLH//GDF5//ADRB1//HMGB3//ID2//IRF1//MAPK1//SIRT1//ZFPM2//RORA//TNF//ZEB1//SRSF6//TP63//SOCS5//KLF13//DDX6//GLI3//ISL1//TOB1//TMEM64//NOG//GPR55//FZD3//ULK2//MYCN//SEMA4C//WNT3//WNT7A//TRAK2//SYNGAP1/…
GO:0009058	biosynthetic process	Biological process	401	6735	902	17653	1.16524904649735	4.15690408549513e-05	0.00120657263219758	4.38122999609055	0.444567627494457	SIRT1//IGF1//NFIA//NFIB//NFIC//RBBP8//RBMS1//NPAT//TSHZ1//ZBTB18//CEBPB//TCERG1//STRAP//KLF12//GSC//ARX//DNMT3B//EDN1//EDNRB//EFNA1//CC2D1B//EN1//EP300//ESR1//JAZF1//CPEB3//FOXF1//MYT1L//SIN3B//ZFPM2//DNAJB5//GLI3//CNOT7//HIC1//FOXA1//HSBP1//ID2//IFNG//IRF2//AR//ISL1//JARID2//JUN//MAF//MDM4//MEF2A//MYB//NR4A2//PAX5//KLF3//POU4F1//PPARG//ZBTB4//RB1//CCND1//RNF2//SARS//PRDM16//SMARCA2//SUV39H1//ZEB…
GO:0040007	growth	Biological process	77	954	902	17653	1.57962622079051	4.32950403953973e-05	0.00125130067604304	4.36356185081238	0.0853658536585366	ESR1//EREG//AR//SOCS5//C8ORF44-SGK3//SGK2//SGK3//NANOS1//IGFBP3//RB1//SGK1//SPOCK1//S1PR1//EVC//BNC2//TGFBR2//IGF1//WNT7A//IL2//SIRT1//FRZB//GJA1//PPARG//PPP2CA//BMPR2//SMARCA2//BTG1//WT1//ADIPOR2//SLIT2//EI24//DPYSL2//RAB21//TNF//EN1//ATF5//CLIC4//TBL1XR1//CCM2//ARID5B//DLL1//LRP12//IFNG//ZMAT3//SOCS1//SOCS3//PIK3CA//GDF5//ADRB1//POU3F2//TXK//MYOG//ADNP//NRG1//TNFRSF12A//PPM1F//PTEN//ARX//SERP1/…
GO:0051090	regulation of DNA binding transcription factor activity	Biological process	41	416	902	17653	1.92886800699301	4.46963346886392e-05	0.00128630345318837	4.34972808961449	0.0454545454545455	G3BP2//SIRT1//RWDD3//TNFAIP3//LRP8//RPS6KA5//ESR1//FLNA//ID2//EGLN1//RB1//RNF2//FZD6//BHLHE40//PPARGC1B//EDN1//EP300//FOXA1//LRP6//NEUROD1//NEUROG1//NHLH2//CYTL1//PPARG//PTEN//MAVS//TNF//FOSL1//ARID5B//RHEBL1//AR//ROR1//IRAK4//UBE2V1//CLOCK//C8ORF44-SGK3//SGK3//JUN//POU4F1//MAPK1//SGK1//
GO:0051241	negative regulation of multicellular organismal process	Biological process	90	1162	902	17653	1.5158225553465	4.55401842961828e-05	0.00130503502709781	4.34160521617469	0.0997782705099778	RPS6KA5//TNF//BMPR2//HS3ST5//SLIT2//JARID2//STRAP//PFN2//PTPRG//EFNA1//FOXA1//PPP2CA//PTEN//LDLRAD4//STMN2//LPAR1//EFNB2//MYLIP//SPOCK1//TSC1//BAG5//EDNRB//SPRED1//SULF1//AGO1//PPARG//FOXJ2//SARS//INHBB//EDN1//SMURF1//TNFRSF21//ARRDC3//PTHLH//GDF5//TBK1//PCBP2//MAVS//TNFAIP3//ERRFI1//DLL1//IFNG//NAV3//SOCS5//CD2AP//ADRB1//TIA1//NMI//HMGB3//ID2//IRF1//SRSF6//TP63//KLF13//DDX6//GLI3//ISL1//TOB1//TM…
GO:0051347	positive regulation of transferase activity	Biological process	58	664	902	17653	1.70951099297411	4.6583858188463e-05	0.00132528745940206	4.33176454498619	0.0643015521064302	GADD45A//TNF//CRKL//TAOK1//RAF1//RAP1A//C1QTNF2//LPAR1//NRG1//IGF1//NTF3//PIK3CB//PRKAA1//MAPK1//C5AR1//UBE2V1//EREG//FBXW7//COPS8//MDFIC//SOCS1//ADNP//PIK3CA//PAK6//TGFBR2//SLK//RICTOR//KDR//MET//ROR1//ADCY3//PRKACB//PRKAR2B//EDN1//PDE5A//CCL21//CCNY//CCNL1//CCND1//CCND2//CCNT2//ADCYAP1//CACUL1//MMD//RAPGEF2//RASSF2//DCUN1D4//ARRDC3//PTGES3//EFNA1//LRP8//ACSL1//IFNG//PPP2CA//CALM2//UBE2I//PTEN//…
GO:0032879	regulation of localization	Biological process	181	2700	902	17653	1.31197873039336	4.66388311899588e-05	0.00132528745940206	4.33125234191353	0.200665188470067	ARL6IP1//FMR1//NTF3//NUP54//CCL8//SLIT2//EDN2//CXCL9//TNF//EDN1//EDNRB//ADCYAP1//RAPGEF4//SLC25A6//IFNG//KCNB1//MARCKS//NEUROD1//RAP1A//SNAP25//CLOCK//TMBIM6//TRPC3//ETS1//FOXP1//KDR//RHOB//BMPR2//WNT7A//STRAP//PFN2//PTPRG//JUN//TGFBR2//PPM1F//C5AR1//PRR5L//C5ORF30//SCN1B//C2CD5//SIRT1//CALM2//FBXW7//PPARG//ABHD5//SLC6A1//SYT1//IGF1//IGFBP3//ARPP19//C1QTNF2//CREBL2//ADIPOR2//INHBB//RAB21//RAB8B//…
GO:1901214	regulation of neuron death	Biological process	31	281	902	17653	2.15907315495025	4.72026983880629e-05	0.00133538412493215	4.32603317379072	0.0343680709534368	EGLN3//TP63//CEBPB//CNTFR//EN1//UNC5B//ADNP//GABRA5//GRIK2//ISL1//JUN//NTF3//NR4A2//PIK3CA//POU4F1//RASA1//CCL2//ITSN1//C5AR1//GDF5//SYNGAP1//MYB//TFAP2A//CASP2//SIRT1//EFNB2//TSC1//FBXW7//KCNB1//TBK1//EGLN1//
GO:0033674	positive regulation of kinase activity	Biological process	53	590	902	17653	1.75806869856064	4.73890566292645e-05	0.00133538412493215	4.32432193668534	0.0587583148558758	GADD45A//TNF//CRKL//TAOK1//RAF1//RAP1A//C1QTNF2//LPAR1//NRG1//IGF1//NTF3//PIK3CB//PRKAA1//MAPK1//C5AR1//UBE2V1//EREG//FBXW7//COPS8//MDFIC//SOCS1//ADNP//PIK3CA//PAK6//TGFBR2//SLK//RICTOR//ADCY3//PRKACB//PRKAR2B//EDN1//PDE5A//CCL21//CCNY//CCNL1//CCND1//CCND2//CCNT2//ADCYAP1//CACUL1//MMD//RAPGEF2//RASSF2//EFNA1//LRP8//ACSL1//IFNG//PPP2CA//CALM2//SIRT1//KDR//MET//ROR1//
GO:0060425	lung morphogenesis	Biological process	11	52	902	17653	4.14000938086304	5.12352705735336e-05	0.00143777649331455	4.29043096594165	0.0121951219512195	RDH10//FOXF1//FOXA1//DLG5//TGFBR2//SRSF6//FOXP2//TNF//NFIB//MAPK1//NOG//
GO:0007265	Ras protein signal transduction	Biological process	44	463	902	17653	1.85987462466417	5.68076450114291e-05	0.00158756240996816	4.24559321423868	0.0487804878048781	EPS8//RHOB//RND3//ARHGAP1//ARHGAP6//PAK6//ARAP2//IQSEC2//APPL1//FBXO8//AGFG1//PSD//GIT2//RAB12//RAB18//RAB21//RAB30//RAB9B//RAB8B//RAB28//RALGPS1//RAP2C//RAP1A//RAP1B//RAPGEF2//PLEKHG4B//ARHGEF4//RAF1//ITSN1//SOS2//MET//LPAR1//GPR55//RASGEF1A//NRG1//IGF1//PPP2CB//RASA1//SYNGAP1//CRKL//JUN//USP28//RB1//G3BP2//
GO:0030334	regulation of cell migration	Biological process	70	853	902	17653	1.60605714018347	5.81997198284413e-05	0.00161704034799052	4.23507910602459	0.0776053215077605	CCL8//SLIT2//EDN2//CXCL9//EDN1//ETS1//FOXP1//KDR//RHOB//BMPR2//WNT7A//STRAP//PFN2//PTPRG//IFNG//JUN//TGFBR2//PPM1F//C5AR1//PRR5L//C5ORF30//IGF1//IGFBP3//NRG1//S1PR1//F3//FOXF1//FAM89B//NTF3//SEMA4C//MAPK1//PTP4A1//CBLL1//ACVR1//ARID2//SULF1//ZMYND8//TMEFF2//CLIC4//PTEN//RAP2C//LDLRAD4//RECK//NAV3//DLG5//NOG//EFNA1//SIRT1//PPARG//VEGFB//LPAR1//TNF//CCL21//SPRED1//MEOX2//GCSAML//MSN//CCL2//MET//FLN…
GO:0014706	striated muscle tissue development	Biological process	38	379	902	17653	1.96225918363765	5.83406542820771e-05	0.00161704034799052	4.2340287046366	0.0421286031042129	NRG1//ID2//ZFPM2//POU4F1//NOG//S1PR1//ZBTB18//CFL2//EP300//MEOX2//MYOG//GPCPD1//CCNT2//FOXP2//PAX5//RB1//HIVEP3//GJA1//DLL1//PRKAA1//GJC1//PTEN//HOMER1//MEF2A//TSC1//EGLN1//ISL1//TNNI1//ARID2//JARID2//KCNK2//TGFBR2//WT1//ACVR1//EDN1//IGF1//NLN//EFNB2//
GO:0009896	positive regulation of catabolic process	Biological process	39	393	902	17653	1.94215568456864	5.86619534986702e-05	0.00161930935310819	4.23164347869664	0.0432372505543237	IFNG//PIK3CB//PRKAA1//ABHD5//RAB12//SIRT1//SESN1//TBK1//KDR//TSC1//ANKIB1//LONRF3//LONRF1//SOCS5//GJA1//MYLIP//SMURF1//HECW2//TNF//TNFAIP3//IGF1//SH3D19//TOB1//CPEB3//TNRC6B//CNOT7//PRR5L//GTPBP1//CNOT6L//YTHDF2//QKI//NANOS1//FMR1//FBXW7//MSN//BAG6//LDLR//PTEN//RAB3GAP1//
GO:0051962	positive regulation of nervous system development	Biological process	46	493	902	17653	1.82609301844448	6.05074357404084e-05	0.00166346255248936	4.2181912517509	0.0509977827050998	GLI3//FZD3//STMN2//ADCYAP1//NPTN//NCK1//SERPINI1//RAP1A//SCN1B//RAPGEF2//WASF3//NRG1//DNMT3B//ETV5//MMD//FOXA1//NEUROD1//NEUROG1//PTEN//ZEB1//GDF5//ADNP//TNFRSF12A//WNT3//ID2//PPARG//BMPR2//ROBO2//PLXNA4//SLIT2//RAB21//SLITRK3//WNT7A//DLG5//MYB//LPAR1//CPEB3//FMR1//ZMYND8//IL2//MAPK6//LRP8//SMURF1//SYT1//PLAA//FLNA//
GO:0050821	protein stabilization	Biological process	21	159	902	17653	2.58484290674811	6.12048796626617e-05	0.00167582429618859	4.2132139516112	0.0232815964523282	CRTAP//PTGES3//CREBL2//EFNA1//EP300//FLNA//OTUD3//MORC3//GNAQ//IGF1//USP27X//MDM4//PFN2//FBXW7//PTEN//MTMR9//SOX4//TSC1//BAG6//CCT6A//RASSF2//
GO:0021953	central nervous system neuron differentiation	Biological process	22	171	902	17653	2.51790044216232	6.16880688990384e-05	0.00168224358856531	4.20979882482197	0.024390243902439	ISL1//SOX4//RORA//WNT7A//GLI3//ARX//SLIT2//GNAQ//RAPGEF2//ATF5//ROBO2//HPRT1//NR4A2//PTEN//NFIB//PLXNA4//SCN1B//NANOS1//LRP6//WNT3//POU4F1//SPOCK1//
GO:0007167	enzyme linked receptor protein signaling pathway	Biological process	81	1028	902	17653	1.54206928830873	6.2514633149954e-05	0.00169756496222772	4.20401831301699	0.08980044345898	KDR//NTF3//ROR1//PIK3CB//PTPRG//TXK//YES1//CD3E//CD8A//PALM2//BMPR2//EREG//FBXW7//ERRFI1//GPRC5A//SOCS5//NRG1//EPS8//EPS15//PIK3CA//RPS6KA5//SIRT1//JUN//SMURF1//TGFBR2//KLF10//ZYX//GDF5//ACVR1//APPL1//SPRED1//MAPK1//TIA1//SHCBP1//F3//INHBB//BMP3//TTK//PMEPA1//LDLRAD4//ZEB1//NREP//TOB1//NOG//NPNT//STRAP//LEMD3//FAM89B//BAMBI//PRDM16//SULF1//CTDSPL2//SLC9A6//RAPGEF2//C2CD5//CUL5//RASSF2//OTX2//SHIS…
GO:0050768	negative regulation of neurogenesis	Biological process	29	259	902	17653	2.19134227670813	6.27519208275809e-05	0.00169756496222772	4.20237297594969	0.0321507760532151	STMN2//LPAR1//EFNB2//MYLIP//PTPRG//SPOCK1//TSC1//BAG5//EDNRB//DLL1//DDX6//GLI3//ID2//ISL1//ULK2//PTEN//MYCN//NOG//SEMA4C//WNT3//TRAK2//SYNGAP1//RAPGEF2//ADCYAP1//EFNA1//LDLR//SLIT2//NRG1//WNT7A//
GO:2000145	regulation of cell motility	Biological process	73	904	902	17653	1.58039778859172	6.75921654651938e-05	0.00182121838661795	4.170103639745	0.0809312638580931	CCL8//SLIT2//EDN2//CXCL9//EDN1//ETS1//FOXP1//KDR//RHOB//BMPR2//WNT7A//STRAP//PFN2//PTPRG//IFNG//JUN//TGFBR2//PPM1F//C5AR1//PRR5L//C5ORF30//IGF1//IGFBP3//NRG1//C8ORF44-SGK3//FLNA//SGK3//RND3//NCK1//DOCK10//SGK1//PLXNA4//SLK//S1PR1//F3//FOXF1//FAM89B//NTF3//SEMA4C//MAPK1//PTP4A1//CBLL1//ACVR1//ARID2//SULF1//ZMYND8//TMEFF2//CLIC4//PTEN//RAP2C//LDLRAD4//RECK//NAV3//DLG5//NOG//EFNA1//SIRT1//PPARG//VEG…
GO:0060537	muscle tissue development	Biological process	39	396	902	17653	1.92744238392797	6.91848248639993e-05	0.00185673401013979	4.15998915410623	0.0432372505543237	NRG1//ID2//ZFPM2//POU4F1//NOG//S1PR1//ZBTB18//CFL2//EP300//MEOX2//MYOG//GPCPD1//CCNT2//FOXP2//PAX5//RB1//HIVEP3//GJA1//DLL1//PRKAA1//GJC1//PTEN//HOMER1//TP63//MEF2A//TSC1//EGLN1//ISL1//TNNI1//ARID2//JARID2//KCNK2//TGFBR2//WT1//ACVR1//EDN1//IGF1//NLN//EFNB2//
GO:0014070	response to organic cyclic compound	Biological process	75	937	902	17653	1.56651174787677	7.13824944497605e-05	0.00190814154135862	4.14640827976453	0.0831485587583149	PPP1R1B//HOMER1//AGO1//SNIP1//ADSS//SLC6A1//TSN//ESR1//PPARGC1B//AR//PMEPA1//RB1//DNMT3B//PPARG//PRKAA1//CNGA3//DUSP1//ETS1//FOXA1//OGG1//PTEN//RBBP8//CCND1//WNT7A//FOSL1//UBA5//CBFB//ISL1//TP63//SRSF2//TRPC3//EDN1//FOXP2//RORA//IFNA1//MAPK1//PMAIP1//NR5A2//NR3C2//NR4A2//TGFBR2//SDC1//TNF//SLIT2//JUN//EP300//SIRT1//FOXP1//KCNE1//RAP1A//RAP1B//WT1//RAPGEF2//MAVS//ADCYAP1//H2AFZ//MYOG//POU4F1//MSN/…
GO:0061564	axon development	Biological process	46	497	902	17653	1.81139609274271	7.3426937755337e-05	0.00194744023686201	4.13414458351343	0.0509977827050998	SLITRK3//OGN//POU4F1//PRELP//WNT7A//SLIT2//RANBP9//ARX//DPYSL2//EFNA1//EFNB2//GLI3//OTX2//PIK3CA//PIK3CB//ENAH//MAPK1//ROBO2//SCN1B//WNT3//KLF7//RPS6KA5//NRXN3//FEZ2//NOG//PLXNA4//NR4A2//PTEN//NFIB//RAB21//ISL1//JUN//NREP//UNC5B//FZD3//ADNP//NRG1//TNFRSF12A//ULK2//SLC9A6//BMPR2//SEMA4C//POU3F2//TRAK2//SYNGAP1//CAMSAP2//
GO:0010721	negative regulation of cell development	Biological process	32	301	902	17653	2.08063292351438	7.3428546562149e-05	0.00194744023686201	4.13413506809187	0.0354767184035477	STMN2//LPAR1//EFNB2//MYLIP//PTPRG//SPOCK1//TSC1//BAG5//EDNRB//DLL1//DDX6//GLI3//ID2//ISL1//ULK2//PTEN//MYCN//NOG//SEMA4C//WNT3//WNT7A//TRAK2//SYNGAP1//RAPGEF2//ADCYAP1//IGF1//EFNA1//LDLR//SLIT2//FBXW7//NRG1//FRZB//
GO:0048598	embryonic morphogenesis	Biological process	52	586	902	17653	1.73667163603066	7.65154216092879e-05	0.00202127995631928	4.11625102439107	0.057649667405765	LRP6//RNF2//ACVR1//DUSP1//NOG//BMPR2//WNT3//SOX4//SEMA4C//PRKACB//TSC1//FZD3//FZD6//TEAD2//GJA1//DLL1//TGFBR2//TFAP2A//GSC//EFNA1//GRSF1//MBNL1//GDF5//LRIG1//RDH10//EN1//WNT7A//RECK//TP63//HSBP1//NEUROG1//INSIG2//MAPK1//TSHZ1//EDN1//GLI3//GNAQ//MYCN//FOXF1//ID2//NEUROD1//FOXF2//ZEB1//PAX5//HOXA3//AR//SOCS3//SULF1//DNAJB6//OTX2//FRZB//YTHDF2//
GO:0043524	negative regulation of neuron apoptotic process	Biological process	19	138	902	17653	2.69455156014011	7.68104315797806e-05	0.00202127995631928	4.11457979468348	0.0210643015521064	CEBPB//CNTFR//EN1//UNC5B//ADNP//GABRA5//GRIK2//ISL1//JUN//NTF3//NR4A2//PIK3CA//POU4F1//RASA1//CCL2//ITSN1//C5AR1//GDF5//SYNGAP1//
GO:0033002	muscle cell proliferation	Biological process	25	211	902	17653	2.31883334559326	7.95799622286723e-05	0.00208604373857562	4.09919627132036	0.0277161862527716	MYOG//S1PR1//EDN1//EREG//FOXP1//ID2//IGF1//MYB//IRAK4//TGFBR2//TNF//IFNG//IGFBP3//OGN//PPARG//TNFAIP3//ARID2//GJA1//JARID2//KCNK2//PTEN//NOG//ZFPM2//JUN//FOXJ2//
GO:0040008	regulation of growth	Biological process	57	662	902	17653	1.68511230498188	8.00960344496463e-05	0.00209146517754038	4.09638898527992	0.0631929046563193	C8ORF44-SGK3//SGK2//SGK3//NANOS1//IGFBP3//RB1//SGK1//SPOCK1//IL2//SIRT1//FRZB//GJA1//PPARG//PPP2CA//BMPR2//SMARCA2//BTG1//WT1//ADIPOR2//SLIT2//EI24//DPYSL2//RAB21//TNF//IGF1//PIK3CA//GDF5//ADRB1//POU3F2//TGFBR2//ADNP//NRG1//TNFRSF12A//PPM1F//PTEN//ARX//SERP1//DLL1//AR//ULK2//WNT3//PLXNA4//SEMA4C//JARID2//KCNK2//NOG//ZFPM2//EDN1//SMURF1//SYT1//PLAA//LRP12//IFNG//ZMAT3//SOCS1//SOCS3//SOCS5//
GO:0040011	locomotion	Biological process	130	1845	902	17653	1.37898316898912	8.11829870737338e-05	0.00211169439069101	4.09053497314964	0.144124168514412	EDNRB//ISL1//SEMA4C//ACVR1//GJA1//GPM6A//LRP12//NR4A2//SPOCK1//FZD3//RAPGEF2//ID2//EFNB2//KDR//SLIT2//CCL21//CCL2//CCL8//EDN2//CXCL9//CD2AP//NCK1//TNFRSF12A//RALBP1//S1PR1//PIK3CB//PLP2//MAPK1//C5AR1//FOSL1//RANBP9//ARX//DPYSL2//EFNA1//GLI3//OTX2//PIK3CA//ENAH//ROBO2//SCN1B//WNT3//KLF7//RPS6KA5//NRXN3//FEZ2//NOG//EDN1//ETS1//FOXP1//RHOB//BMPR2//WNT7A//NANOS1//STRAP//PFN2//PTPRG//IFNG//JUN//TGFBR2…
GO:0007409	axonogenesis	Biological process	43	456	902	17653	1.84550657408488	8.21027420328165e-05	0.00212743618531777	4.08564233825406	0.0476718403547672	RANBP9//ARX//DPYSL2//EFNA1//EFNB2//GLI3//OTX2//PIK3CA//PIK3CB//ENAH//MAPK1//ROBO2//SCN1B//WNT3//KLF7//RPS6KA5//SLIT2//NRXN3//FEZ2//NOG//PLXNA4//NR4A2//PTEN//NFIB//RAB21//WNT7A//ISL1//UNC5B//FZD3//ADNP//NRG1//TNFRSF12A//ULK2//SLC9A6//BMPR2//SEMA4C//POU3F2//TRAK2//SYNGAP1//SLITRK3//OGN//POU4F1//PRELP//
GO:0060548	negative regulation of cell death	Biological process	79	1005	902	17653	1.5384132552316	8.34644691504004e-05	0.00215446643077923	4.07849836446744	0.0875831485587583	FOXP1//IL2//HIPK3//DUSP1//EDNRB//ATF5//FLNA//ARL6IP1//SIRT1//KLHL20//GLI3//IGF1//KDR//MDM4//MET//ROR1//OGG1//ZFAND6//PRKAA1//SPHK2//PTEN//RAF1//RASA1//BCL2A1//BNIP2//TMBIM6//TFAP2A//WNT7A//WT1//BAG6//CASP2//TP63//CCND2//SOCS3//ADCYAP1//DLL1//CCL2//EDN1//LRP6//POU4F1//DNAJB6//CEBPB//CNTFR//EN1//UNC5B//ADNP//GABRA5//GRIK2//ISL1//JUN//NTF3//NR4A2//PIK3CA//ITSN1//C5AR1//GDF5//SYNGAP1//EFNA1//FZD3//TN…
GO:0010467	gene expression	Biological process	347	5761	902	17653	1.17880938076238	8.64780497122935e-05	0.00222376825172715	4.06309411332787	0.38470066518847	NPAT//TSHZ1//ZBTB18//CEBPB//TCERG1//STRAP//KLF12//GSC//ARX//DNMT3B//EDN1//EDNRB//EFNA1//CC2D1B//EN1//EP300//ESR1//JAZF1//CPEB3//FOXF1//MYT1L//SIN3B//SIRT1//ZFPM2//DNAJB5//GLI3//CNOT7//HIC1//FOXA1//HSBP1//ID2//IFNG//IRF2//AR//ISL1//JARID2//JUN//MAF//MDM4//MEF2A//MYB//NFIA//NFIB//NFIC//NR4A2//PAX5//KLF3//POU4F1//PPARG//ZBTB4//RB1//RBBP8//CCND1//RNF2//SARS//PRDM16//SMARCA2//SUV39H1//ZEB1//TFAP2A//TG…
GO:0043009	chordate embryonic development	Biological process	50	560	902	17653	1.74740655685778	8.98723221402454e-05	0.00230229740391848	4.04637403677085	0.0554323725055432	RDH10//EDN1//TAPT1//FOXF1//ZFPM2//TANC2//GJA1//GLI3//AR//MBNL1//BTF3//TGFBR2//FOSL1//CCM2//ACVR1//NOG//EP300//DLL1//MEOX2//RBBP8//SOX4//LRP6//SEMA4C//PRKACB//TSC1//FZD3//FZD6//TEAD2//CEBPB//KBTBD8//GSC//FOXA1//EN1//PAX5//TFAP2A//HOXA3//MYCN//ZEB1//SLC35D1//SULF1//HOXD1//ISL1//SOCS3//E2F8//DNAJB6//EGLN1//MAPK1//VASH2//BMPR2//IGF1//
GO:0065008	regulation of biological quality	Biological process	239	3770	902	17653	1.24070500567557	9.25408679946287e-05	0.00236171279338745	4.03366643131646	0.264966740576497	PTGES3//SNAP25//CHRNB4//GNAQ//KCNB1//ADRB1//EDN2//ARRDC3//SIRT1//DOCK10//PMAIP1//NANOS1//RB1//TNFAIP3//CALM2//ARL6IP1//RDH10//F3//AR//EDN1//EDNRB//BMPR2//ADCY3//PRKACB//PRKAR2B//GJA1//EPS8//ZFPM2//IFNA1//IRF1//IRF2//NFE2//DNAJC16//GLRX//NHLRC2//RORA//ATP2C1//GRIK2//ANXA7//PIK3CB//SLC24A3//STIM2//CCL8//SLC31A2//ABCB7//EGLN1//SKP1//CLCN6//SLC26A4//CLIC4//ADCYAP1//SPPL3//LPAR1//ESR1//NPTN//IL2//LRP6…
GO:0016310	phosphorylation	Biological process	160	2367	902	17653	1.32292038440606	9.43833925097779e-05	0.00239968001332191	4.02510441646333	0.177383592017738	GADD45A//GTF2H1//PTEN//CCNT2//DIRAS3//RANBP9//SPRED1//EREG//RASGEF1A//NRG1//IL2//MEF2A//MET//MAPK1//MAPK6//PSMA2//PSMD12//RAF1//RASA1//CCL2//TNF//SYNGAP1//RAPGEF2//CRKL//TAOK1//RAP1A//C1QTNF2//LPAR1//IGF1//NTF3//PIK3CB//PRKAA1//C5AR1//UBE2V1//DUSP1//PPP2CA//SOCS1//IGFBP3//LRP6//PRR5L//PPP1R15B//SLIT2//EDNRB//EFNA1//FMR1//SIRT1//NPTN//IFNG//KDR//MAVS//CCND1//CCND2//FBXW7//ERRFI1//GPRC5A//SOCS5//NU…
GO:0071840	cellular component organization or biogenesis	Biological process	385	6486	902	17653	1.16170475997082	9.49822345871156e-05	0.00240586087083394	4.0223576172615	0.426829268292683	MEF2A//UBXN2B//TRAPPC8//GABARAPL1//ATG16L1//WDR45B//ULK2//SEPT9//SIRT1//SUV39H1//TACC2//CAMSAP1//DYNC1LI2//CAMSAP2//MID1//ATXN7//SS18//MIEF1//STRAP//RRP15//COPS8//GTF2H1//PTGES3//CDH20//NRG1//WNT3//GTF2E1//C8ORF44-SGK3//SGK2//SGK3//NANOS1//IGFBP3//RB1//SGK1//SPOCK1//CLIP1//AGFG1//JUN//PMAIP1//BCL2A1//CLIC4//MET//FMR1//NTF3//PALLD//AR//FRMD6//NAP1L3//HIST2H2BE//EPS8//RHOB//RND3//MARCKS//CFL2//WDR1…
GO:0032870	cellular response to hormone stimulus	Biological process	59	698	902	17653	1.65427829909974	0.000100300013155383	0.0025310783170517	3.99869901001737	0.065410199556541	CHRM2//GNAQ//APPL1//NR5A2//PPARG//ADIPOR2//ESR1//PPARGC1B//AR//PMEPA1//RB1//CPEB2//INHBB//RAB8B//ERRFI1//PTEN//CPEB1//YWHAG//C2CD5//UBA5//CBFB//ISL1//TP63//FOXA1//SIRT1//ACSL1//PIK3CA//NR3C2//NR4A2//RORA//NCK1//TSC1//SOCS1//SOCS3//IGF1//MAPK1//EP300//FOXP1//WT1//GJA1//EDN1//CRHR1//ADCY3//PRKACB//PRKAR2B//PRKAA1//ADCYAP1//H2AFZ//MYOG//POU4F1//MSN//DNMT3B//RAP1B//CREBRF//CLOCK//DUSP1//JUN//ROBO2//S…
GO:0030855	epithelial cell differentiation	Biological process	63	760	902	17653	1.62232903489322	0.000102643569576611	0.00258058907452275	3.98866825316013	0.0698447893569845	CCM2//CLIC4//MET//ESR1//TP63//GJA1//DLL1//NEUROD1//PALLD//AR//FRMD6//GSTM3//WNT7A//EREG//TGM3//IFNG//CCND1//DLG5//KRT80//KRTAP5-6//KRTAP2-4//JUN//FOXF1//MSN//S1PR1//ZEB1//BTG1//MYCN//SERPINB13//ERRFI1//CBFB//SRSF6//SDC1//WT1//NFIB//FOXA1//PPP3R1//SOX4//YIPF6//CEBPB//BMPR2//NRG1//PPP1R16B//RAP1A//RAP1B//RAPGEF2//ID2//ACVR1//MAF//TMOD1//E2F8//FRZB//ARX//RAP2C//ARID4B//FOXJ2//TNF//CLOCK//CNN3//NR5A2…
GO:0003006	developmental process involved in reproduction	Biological process	57	669	902	17653	1.66748033766518	0.000106240691772519	0.0026611325868798	3.97370911011452	0.0631929046563193	CEBPB//ADCYAP1//INHBB//IMMP2L//SIRT1//ESR1//EREG//CASP2//YTHDF2//AGFG1//PPARG//E2F8//STOX2//BMPR2//CELF1//DZIP1//RNF2//BOLL//WT1//ACVR1//TDRD5//SMARCA2//QKI//ZFPM2//CNTFR//AR//WNT7A//RDH10//RNF38//CSDE1//ARID5B//GLI3//MGST1//CCND1//NEUROG1//LRP6//GJA1//ETV5//FOXF2//TP63//SDC1//PDE5A//IGF1//NOG//FOXA1//SOCS3//ITGB8//FOSL1//SULF1//DNAJB6//EGLN1//MAPK1//VASH2//PTEN//ROBO2//SLIT2//ARID4B//
GO:0050804	modulation of chemical synaptic transmission	Biological process	34	335	902	17653	1.9863057219446	0.000111103521038118	0.00276247467934115	3.95427217739402	0.0376940133037694	SNAP25//PTEN//SLC6A1//EDN1//CHRNB4//FMR1//RIMS4//CPEB3//YWHAG//SYNGAP1//RAPGEF2//DBN1//ARC//GRIK2//KCNJ10//NPTN//RAB3GAP1//ADNP//SYT1//GRM3//ADCYAP1//SYBU//MAPK1//ZMYND8//FXR1//NSG1//PAIP2//KCNB1//PFN2//RAP1A//WNT7A//NTF3//PXK//LRP8//
GO:0099177	regulation of trans-synaptic signaling	Biological process	34	335	902	17653	1.9863057219446	0.000111103521038118	0.00276247467934115	3.95427217739402	0.0376940133037694	SNAP25//PTEN//SLC6A1//EDN1//CHRNB4//FMR1//RIMS4//CPEB3//YWHAG//SYNGAP1//RAPGEF2//DBN1//ARC//GRIK2//KCNJ10//NPTN//RAB3GAP1//NTF3//PXK//LRP8//ADNP//SYT1//GRM3//ADCYAP1//SYBU//MAPK1//ZMYND8//FXR1//NSG1//PAIP2//KCNB1//PFN2//RAP1A//WNT7A//
GO:0022612	gland morphogenesis	Biological process	17	119	902	17653	2.79585049097244	0.000113757522267344	0.00281810301499651	3.94401987580329	0.0188470066518847	TGFBR2//LRP6//TP63//NOG//AR//ESR1//GLI3//NFIB//TNF//SULF1//BTBD7//FOXA1//ETV5//CEBPB//FBXW7//TNFAIP3//MSN//
GO:0044249	cellular biosynthetic process	Biological process	389	6579	902	17653	1.15718207735491	0.000121110527715224	0.00298930839028489	3.9168181035134	0.431263858093126	SIRT1//IGF1//NFIA//NFIB//NFIC//RBBP8//RBMS1//NPAT//TSHZ1//ZBTB18//CEBPB//TCERG1//STRAP//KLF12//GSC//ARX//DNMT3B//EDN1//EDNRB//EFNA1//CC2D1B//EN1//EP300//ESR1//JAZF1//CPEB3//FOXF1//MYT1L//SIN3B//ZFPM2//DNAJB5//GLI3//CNOT7//HIC1//FOXA1//HSBP1//ID2//IFNG//IRF2//AR//ISL1//JARID2//JUN//MAF//MDM4//MEF2A//MYB//NR4A2//PAX5//KLF3//POU4F1//PPARG//ZBTB4//RB1//CCND1//RNF2//SARS//PRDM16//SMARCA2//SUV39H1//ZEB…
GO:0030324	lung development	Biological process	21	167	902	17653	2.46101809684401	0.000125014574681785	0.00307444934026513	3.90303935231283	0.0232815964523282	EDN2//FOXF1//ERRFI1//BMPR2//FOXP2//PHF14//MAPK1//NOG//RDH10//FOXA1//DLG5//TGFBR2//NFIB//PPP3R1//SRSF6//TNF//EP300//ZFPM2//GLI3//MYCN//BAG6//
GO:0034613	cellular protein localization	Biological process	124	1762	902	17653	1.37729751768677	0.000127481582968302	0.00312376067251676	3.89455255242979	0.137472283813747	TNPO2//IFNG//TNF//PMAIP1//NUP54//ZFAND6//AGFG1//NXF2//SRSF2//SRSF6//NXF2B//SLBP//TSC1//PAN3//TRAK2//YWHAG//KPNA6//SMURF1//ZDHHC22//ZDHHC7//ZDHHC18//ARL6IP1//VTI1A//TIMM9//SLC25A6//MTX3//IMMP2L//STX6//SEC23A//TMED1//RAB12//RAB18//RAB21//TBC1D12//SNX5//ARFIP1//RAB30//GRIK2//RHOB//RAB9B//RAB8B//KIF13A//SNX2//SNX27//AP1S2//RAB28//SNX17//GNPTG//PEX5L//TRAPPC8//DBN1//SIRT1//OGG1//IGF1//MAPK1//MAVS//MZT…
GO:0048646	anatomical structure formation involved in morphogenesis	Biological process	86	1133	902	17653	1.48552691576823	0.000135476155793968	0.0033076723524715	3.86813713518325	0.0953436807095344	VASH2//S1PR1//EFNA1//ELK3//EREG//UNC5B//SIRT1//LEMD3//CLIC4//HOXA3//JUN//KDR//RHOB//MEOX2//TNFRSF12A//PIK3CA//PKNOX1//PTEN//RORA//CCL2//VEGFB//WNT7A//EDN1//PPP3R1//TGFBR2//ACVR1//AGFG1//DUSP1//NOG//BMPR2//WNT3//EP300//FOXF1//DLL1//SOX4//LRP6//SEMA4C//PRKACB//TSC1//FZD3//FZD6//TEAD2//E2F8//EFNB2//SLIT2//TNFAIP3//ISL1//WT1//TFAP2A//ADAM12//KBTBD8//GSC//SPRED1//SULF1//AGO1//PPARG//FOXJ2//SARS//NEURO…
GO:0060541	respiratory system development	Biological process	23	193	902	17653	2.33228978780603	0.00013871170591525	0.00337448657231955	3.85788688716117	0.0254988913525499	EP300//FOXF1//ZFPM2//GLI3//MYCN//BAG6//RDH10//EDN2//ERRFI1//BMPR2//FOXP2//PHF14//MAPK1//NOG//TGFBR2//FOXA1//DLG5//NFIB//PPP3R1//SRSF6//LRP6//WT1//TNF//
GO:1902533	positive regulation of intracellular signal transduction	Biological process	79	1021	902	17653	1.51430491822503	0.000139336588090529	0.00337753887188619	3.85593482816056	0.0875831485587583	GADD45A//TNF//CRKL//TAOK1//RAF1//RAP1A//C1QTNF2//LPAR1//NRG1//IGF1//NTF3//PIK3CB//PRKAA1//MAPK1//C5AR1//UBE2V1//COPS8//MDFIC//SOCS1//UNC5B//SIRT1//KDR//PRR5L//RICTOR//PIK3CA//RRAGD//MID1//SEMA4C//GPR55//DLG5//IFNG//IL2//ISL1//SOCS3//FLNA//GJA1//ATP2C1//TBK1//ROR1//IRAK4//NDFIP2//MAVS//MIER1//CCL21//UBE2I//EDN1//PDE5A//EFNA1//IGFBP3//AR//MET//SPRED1//HIC1//PMAIP1//ADCYAP1//ADRB1//CXCL9//RAPGEF2//W…
GO:0031346	positive regulation of cell projection organization	Biological process	35	353	902	17653	1.94046280534915	0.000140560597597675	0.00339504043411813	3.85213640509258	0.0388026607538803	STMN2//ADCYAP1//NPTN//NCK1//SERPINI1//RAP1A//SCN1B//RAPGEF2//CCL21//TAPT1//ADNP//NRG1//TNFRSF12A//WNT3//BMPR2//ROBO2//PLXNA4//SLIT2//RAB21//FMR1//ZMYND8//GPM6A//LPAR1//CPEB3//IL2//MAPK6//DLG5//LRP8//EPS8//SEPT9//SMURF1//SYT1//PLAA//NAV3//RAB8B//
GO:0048584	positive regulation of response to stimulus	Biological process	157	2334	902	17653	1.31646944712027	0.000141506784806105	0.00340573090976401	3.84922273658343	0.174057649667406	GADD45A//TNF//CRKL//TAOK1//RAF1//RAP1A//C1QTNF2//LPAR1//NRG1//IGF1//NTF3//PIK3CB//PRKAA1//MAPK1//C5AR1//UBE2V1//ARL6IP1//MAVS//EP300//PRKACB//PSMA2//PSMD12//SKP1//RPS6KA5//IRAK4//BAG6//CR2//F3//EDN2//CXCL9//SKAP2//SIRT1//EREG//FBXW7//COPS8//MDFIC//TOB1//EPS8//ARHGAP1//LASP1//ARHGAP6//SH3BGRL//HOMER1//SOCS1//INHBB//BMP3//BMPR2//TTK//GDF5//ACVR1//UNC5B//KDR//PRR5L//MYOG//SPPL3//DENND1B//TNFRSF21//N…
GO:1901700	response to oxygen-containing compound	Biological process	112	1565	902	17653	1.40060497439131	0.000145546702375134	0.00349054024171288	3.8369976298439	0.124168514412417	CHRM2//GNAQ//APPL1//PPP1R1B//HOMER1//ADNP//RAP1B//SLC6A1//GJA1//IGF1//NEUROD1//PTEN//TGFBR2//EDN1//CEBPB//CPEB3//SESN1//RRAGD//CPEB1//ZEB1//TNF//SOCS1//MAPK1//CCL2//DNMT3B//DUSP1//ESR1//ETS1//FOXA1//OGG1//RBBP8//CCND1//WNT7A//C5AR1//TNFAIP3//FOXP1//TNFRSF21//JUN//MGST1//CXCL9//PPARG//FOSL1//SIRT1//INSIG2//SRSF6//TSC1//CPEB2//INHBB//RAB8B//ERRFI1//YWHAG//C2CD5//SRSF2//TRPC3//FOXP2//ACSL1//PPARGC1B…
GO:0051179	localization	Biological process	384	6497	902	17653	1.15672558407479	0.000146154312715331	0.00349272656146213	3.83518836497411	0.425720620842572	TNPO2//IFNG//TNF//SNAP25//SLC26A7//EDNRB//ISL1//SEMA4C//ACVR1//GJA1//GPM6A//LRP12//NR4A2//SPOCK1//FZD3//RAPGEF2//ADCYAP1//EDN1//PMAIP1//ARL6IP1//EFNB2//KDR//SLIT2//FMR1//NTF3//STIM2//NUP54//CCL21//CCL2//CCL8//FLNA//IGF1//NHLRC2//VEGFB//WDR1//EDN2//CXCL9//SLC6A15//SLC6A6//RTN3//KIF1C//ARAP2//APPL1//AGFG1//HSPA13//AP1S2//VAMP3//GIT2//TRAK2//STX6//SYT6//VAMP1//SYT1//C2CD5//ZFAND6//NXF2//SRSF2//SRSF6…
GO:0043066	negative regulation of apoptotic process	Biological process	72	911	902	17653	1.54677129248091	0.000146809687422952	0.00349603491563882	3.8332452860036	0.0798226164079823	FOXP1//IL2//ADCYAP1//DLL1//CCL2//EDN1//IGF1//LRP6//DNAJB6//ARL6IP1//RAF1//CEBPB//CNTFR//EN1//UNC5B//ADNP//GABRA5//GRIK2//ISL1//JUN//NTF3//NR4A2//PIK3CA//POU4F1//RASA1//ITSN1//C5AR1//GDF5//SYNGAP1//EFNA1//FZD3//TNFAIP3//SIRT1//SERPINB13//BAG5//TMBIM6//CFDP1//KDR//CCL21//NEUROD1//SRSF6//CAST//NOG//ZMYND11//AR//ACVR1//TNF//BCL2A1//HIPK3//DUSP1//EDNRB//ATF5//FLNA//KLHL20//GLI3//MDM4//MET//ROR1//OGG1/…
GO:0032501	multicellular organismal process	Biological process	436	7496	902	17653	1.13833187012379	0.00015063068764994	0.00357443979149665	3.82208654128704	0.483370288248337	WNT7A//HAPLN1//EN1//EVC//FRZB//SERP1//GNAQ//IGF1//PRELP//PTHLH//BMP3//SOX4//KLF10//TP63//NOG//RASSF2//MYCN//PPARGC1B//TAPT1//MYOG//RUNX3//S1PR1//EFNA1//ELK3//EREG//UNC5B//SIRT1//LEMD3//CLIC4//HOXA3//JUN//KDR//RHOB//MEOX2//TNFRSF12A//PIK3CA//PKNOX1//PTEN//RORA//CCL2//VEGFB//CEBPB//ADCYAP1//INHBB//IMMP2L//ESR1//CASP2//YTHDF2//CRKL//FOXF1//SPHK2//TGFBR2//RAPGEF2//EDN1//PPP3R1//ACVR1//GJC1//ZFPM2//RA…
GO:0070727	cellular macromolecule localization	Biological process	124	1772	902	17653	1.36952495833187	0.00016173784799944	0.00382459113993081	3.79118833968581	0.137472283813747	TNPO2//IFNG//TNF//PMAIP1//NUP54//ZFAND6//AGFG1//NXF2//SRSF2//SRSF6//NXF2B//SLBP//TSC1//PAN3//TRAK2//YWHAG//KPNA6//SMURF1//ZDHHC22//ZDHHC7//ZDHHC18//ARL6IP1//VTI1A//TIMM9//SLC25A6//MTX3//IMMP2L//STX6//SEC23A//TMED1//RAB12//RAB18//RAB21//TBC1D12//SNX5//ARFIP1//RAB30//GRIK2//RHOB//RAB9B//RAB8B//KIF13A//SNX2//SNX27//AP1S2//RAB28//SNX17//GNPTG//PEX5L//TRAPPC8//DBN1//SIRT1//OGG1//IGF1//MAPK1//MAVS//MZT…
GO:0010976	positive regulation of neuron projection development	Biological process	28	260	902	17653	2.10764113934846	0.000163040783739688	0.0038419680154408	3.78770374567202	0.0310421286031042	ADNP//NRG1//TNFRSF12A//WNT3//BMPR2//ROBO2//PLXNA4//SLIT2//RAB21//LPAR1//CPEB3//FMR1//ZMYND8//IL2//MAPK6//DLG5//LRP8//SMURF1//SYT1//PLAA//STMN2//ADCYAP1//NPTN//NCK1//SERPINI1//RAP1A//SCN1B//RAPGEF2//
GO:0043583	ear development	Biological process	24	208	902	17653	2.2581869350162	0.000165560472776056	0.00388779679647384	3.78104334209407	0.0266075388026608	LRIG1//NEUROG1//INSIG2//TFAP2A//FZD3//FZD6//MAPK1//TSHZ1//GSC//EDN1//NOG//MYCN//DLL1//ZEB1//MAF//NEUROD1//ROR1//CYTL1//CCM2//GABRA5//GLI3//KCNK2//FRZB//RDH10//
GO:0051050	positive regulation of transport	Biological process	74	947	902	17653	1.52930364764913	0.000168427159468215	0.00394142864873197	3.77358787568603	0.082039911308204	ARL6IP1//FMR1//NTF3//EDN1//EDNRB//TRPC3//KCNB1//SCN1B//C2CD5//SIRT1//SLC6A1//ARPP19//C1QTNF2//CREBL2//IGF1//RAP1A//ADIPOR2//INHBB//SYT1//GJA1//SERP1//ISL1//SOX4//STIM2//C8ORF44-SGK3//SGK2//SGK3//SGK1//IFNG//MAPK1//MAVS//ANO1//SYBU//GLI3//DLL1//LDLR//CBLL1//CTDSPL2//RAB21//CCL21//TNF//SIRPA//TUB//IL2//CXCL9//RAB8B//HOMER1//PPARG//ADCYAP1//CALM2//RAB3GAP1//CCL2//MIEF1//PRR5L//DYNLL2//PMAIP1//PPP3R1…
GO:0033993	response to lipid	Biological process	71	900	902	17653	1.54393077112589	0.000172363759748097	0.00401964174888407	3.76355404127175	0.0787139689578714	ESR1//PPARGC1B//AR//PMEPA1//RB1//MAPK1//CCL2//TNF//CNGA3//DNMT3B//DUSP1//ETS1//FOXA1//OGG1//PTEN//RBBP8//CCND1//SLC6A1//WNT7A//EDN1//GJA1//FOXP1//TNFRSF21//JUN//MGST1//CXCL9//C5AR1//PPARG//FOSL1//UBA5//CBFB//ISL1//TP63//FOXP2//ACSL1//CCL21//RORA//NR5A2//NR3C2//NR4A2//TGFBR2//SDC1//SLIT2//EP300//SIRT1//INSIG2//CEBPB//EDNRB//CDK19//TNFAIP3//PLAA//MYB//MYOG//WNT3//YES1//TEAD2//PRKAA1//ADCYAP1//H2AFZ…
GO:0048568	embryonic organ development	Biological process	40	428	902	17653	1.82906106886048	0.000173732745037564	0.00403764451783177	3.76011831828947	0.0443458980044346	CEBPB//GJA1//DLL1//TGFBR2//TEAD2//ACVR1//TFAP2A//EFNA1//RDH10//LRIG1//KDR//NEUROG1//INSIG2//FZD3//FZD6//MAPK1//TSHZ1//GSC//EDN1//NOG//FOXF1//GLI3//ID2//NEUROD1//FOXF2//TNF//LRP6//ZEB1//PAX5//HOXA3//MYCN//SOCS3//E2F8//DNAJB6//EGLN1//VASH2//FRZB//EN1//ARID2//ZFPM2//
GO:0030323	respiratory tube development	Biological process	21	171	902	17653	2.40345042206403	0.000175002472015935	0.0040397013297131	3.75695581659772	0.0232815964523282	EP300//FOXF1//ZFPM2//GLI3//MYCN//BAG6//EDN2//ERRFI1//BMPR2//FOXP2//PHF14//MAPK1//NOG//RDH10//TGFBR2//FOXA1//DLG5//NFIB//PPP3R1//SRSF6//TNF//
GO:0050678	regulation of epithelial cell proliferation	Biological process	35	357	902	17653	1.91872092517717	0.00017501589377583	0.0040397013297131	3.75692250979538	0.0388026607538803	SULF1//GJA1//TNF//F3//SIRT1//RICTOR//PPP1R16B//JUN//KDR//BMPR2//VEGFB//VASH2//SRSF6//TP63//EFNB2//CCND1//IGF1//C5AR1//NOG//STRAP//EREG//AR//ISL1//PTEN//RB1//GDF5//RUNX3//WNT7A//FOXP2//ERRFI1//PPARG//FBXW7//TNFAIP3//NFIB//EDNRB//
GO:0007411	axon guidance	Biological process	27	248	902	17653	2.13070864029755	0.000177160250172886	0.00407528833986132	3.7516337151076	0.0299334811529933	NOG//SLIT2//ROBO2//PLXNA4//SCN1B//ISL1//UNC5B//FZD3//BMPR2//SEMA4C//WNT3//NFIB//RANBP9//ARX//DPYSL2//EFNA1//EFNB2//GLI3//OTX2//PIK3CA//PIK3CB//ENAH//MAPK1//KLF7//RPS6KA5//NRXN3//FEZ2//
GO:0060999	positive regulation of dendritic spine development	Biological process	9	41	902	17653	4.29606294954302	0.000182131694774251	0.00416394638909302	3.73961447118584	0.00997782705099778	LRP8//LPAR1//CPEB3//FMR1//ZMYND8//NRG1//IL2//MAPK6//DLG5//
GO:0044271	cellular nitrogen compound biosynthetic process	Biological process	322	5342	902	17653	1.17967933482813	0.000182245768323456	0.00416394638909302	3.7393425470435	0.356984478935698	NPAT//TSHZ1//ZBTB18//CEBPB//TCERG1//STRAP//KLF12//GSC//ARX//DNMT3B//EDN1//EDNRB//EFNA1//CC2D1B//EN1//EP300//ESR1//JAZF1//CPEB3//FOXF1//MYT1L//SIN3B//SIRT1//ZFPM2//DNAJB5//GLI3//CNOT7//HIC1//FOXA1//HSBP1//ID2//IFNG//IRF2//AR//ISL1//JARID2//JUN//MAF//MDM4//MEF2A//MYB//NFIA//NFIB//NFIC//NR4A2//PAX5//KLF3//POU4F1//PPARG//ZBTB4//RB1//RBBP8//CCND1//RNF2//SARS//PRDM16//SMARCA2//SUV39H1//ZEB1//TFAP2A//TG…
GO:0016477	cell migration	Biological process	106	1474	902	17653	1.40740913453294	0.000185231024866381	0.00421790377498766	3.73228627035487	0.117516629711752	EDNRB//ISL1//SEMA4C//ACVR1//GJA1//GPM6A//LRP12//NR4A2//SPOCK1//FZD3//RAPGEF2//EFNB2//KDR//SLIT2//CCL21//CCL2//CCL8//EDN2//CXCL9//CD2AP//NCK1//TNFRSF12A//EDN1//ETS1//FOXP1//RHOB//BMPR2//WNT7A//NANOS1//STRAP//PFN2//PTPRG//IFNG//JUN//TGFBR2//PPM1F//C5AR1//TMEM201//TNS1//ARID5B//PRR5L//C5ORF30//IGF1//IGFBP3//POU4F1//POU3F2//ARX//GLI3//NRG1//EMX2//FLNA//C8ORF44-SGK3//SGK3//RND3//DOCK10//SGK1//PLXNA4//…
GO:2000027	regulation of organ morphogenesis	Biological process	27	249	902	17653	2.12215157748511	0.000189291659149047	0.00429590433162753	3.72286852214476	0.0299334811529933	WT1//BMPR2//ISL1//EDN1//WNT10A//PRICKLE2//ROR1//PSMA2//SMURF1//PSMD12//FZD3//FZD6//SRSF6//FOXP2//AR//SULF1//ESR1//BTBD7//TNF//ETV5//TFAP2A//NOG//TGFBR2//ACVR1//FBXW7//TNFAIP3//NFIB//
GO:0050773	regulation of dendrite development	Biological process	18	136	902	17653	2.59027324898917	0.000195378482085544	0.00441921295767403	3.70912326879586	0.0199556541019956	FMR1//HECW2//FXR1//RAPGEF2//RAB21//CPEB3//LPAR1//ZMYND8//NRG1//IL2//MAPK6//DLG5//ARC//EFNA1//PTEN//LRP8//DBN1//CAMSAP2//
GO:0021559	trigeminal nerve development	Biological process	5	12	902	17653	8.15456393200296	0.000201843540971298	0.00454214010671357	3.69498514353088	0.00554323725055432	PLXNA4//ISL1//NEUROG1//POU4F1//TFAP2A//
GO:0097485	neuron projection guidance	Biological process	27	250	902	17653	2.11366297117517	0.000202156464900308	0.00454214010671357	3.69431236550698	0.0299334811529933	RANBP9//ARX//DPYSL2//EFNA1//EFNB2//GLI3//OTX2//PIK3CA//PIK3CB//ENAH//MAPK1//ROBO2//SCN1B//WNT3//KLF7//RPS6KA5//SLIT2//NRXN3//FEZ2//NOG//PLXNA4//ISL1//UNC5B//FZD3//BMPR2//SEMA4C//NFIB//
GO:0001837	epithelial to mesenchymal transition	Biological process	18	137	902	17653	2.57136614498195	0.000214419463938439	0.0048017179954161	3.66873579408475	0.0199556541019956	EFNA1//BAMBI//ISL1//TGFBR2//STRAP//FOXA1//PPP2CA//PTEN//LDLRAD4//LRP6//KBTBD8//GSC//NOG//ACVR1//FOXF2//PPP3R1//FAM83D//DLG5//
GO:0035306	positive regulation of dephosphorylation	Biological process	10	51	902	17653	3.83744185035433	0.00021805056219308	0.00486691733370231	3.66144278926096	0.0110864745011086	PPARGC1B//NPNT//MTMR9//CALM2//PPP1R15B//SPPL3//CNEP1R1//PPP1R16B//PPP1R12A//IFNG//
GO:0043069	negative regulation of programmed cell death	Biological process	72	924	902	17653	1.52500935871224	0.000224105413872578	0.00498560826980344	3.64954765178004	0.0798226164079823	FOXP1//IL2//HIPK3//DUSP1//EDNRB//ATF5//FLNA//ARL6IP1//SIRT1//KLHL20//GLI3//IGF1//KDR//MDM4//MET//ROR1//OGG1//ZFAND6//PRKAA1//SPHK2//PTEN//RAF1//RASA1//BCL2A1//BNIP2//TMBIM6//TFAP2A//WNT7A//WT1//BAG6//CASP2//TP63//CCND2//SOCS3//ADCYAP1//DLL1//CCL2//EDN1//LRP6//DNAJB6//CEBPB//CNTFR//EN1//UNC5B//ADNP//GABRA5//GRIK2//ISL1//JUN//NTF3//NR4A2//PIK3CA//POU4F1//ITSN1//C5AR1//GDF5//SYNGAP1//EFNA1//FZD3//TN…
GO:0033158	regulation of protein import into nucleus, translocation	Biological process	6	19	902	17653	6.1803010853075	0.000267399022979911	0.00592924456528898	3.57284018389232	0.00665188470066519	IFNG//IGF1//MAPK1//MAVS//SIRT1//OGG1//
GO:0048645	animal organ formation	Biological process	11	62	902	17653	3.47226593233674	0.000270414472439106	0.00596091852764766	3.56797006889813	0.0121951219512195	ISL1//WT1//RDH10//MAPK1//TGFBR2//TP63//NOG//AR//GLI3//SULF1//HOXA3//
GO:0048863	stem cell differentiation	Biological process	28	268	902	17653	2.04472647847238	0.000270590268813815	0.00596091852764766	3.56768782590711	0.0310421286031042	EDNRB//ISL1//SEMA4C//ACVR1//RDH10//EDN1//TAPT1//NRG1//KBTBD8//FRZB//LRP6//WNT10A//GSC//WNT3//WNT7A//TP63//MAPK1//MYB//YTHDF2//PSMA2//PSMD12//CBFB//FOXA1//TEAD2//SOX5//ESR1//GPM6A//JARID2//
GO:0007169	transmembrane receptor protein tyrosine kinase signaling pathway	Biological process	58	711	902	17653	1.59650534364952	0.000291102003814943	0.00639195731104045	3.5359548050635	0.0643015521064302	EREG//FBXW7//ERRFI1//GPRC5A//SOCS5//NRG1//EPS8//EPS15//PIK3CA//RPS6KA5//APPL1//SPRED1//MAPK1//TIA1//SHCBP1//F3//SLC9A6//RAPGEF2//C2CD5//SULF1//KDR//CUL5//RASSF2//OTX2//SHISA2//IGFBP3//IGF1//AR//ATXN7//NPTN//NCK1//TSC1//SOCS1//SOCS3//SIRT1//PTEN//ARID5B//GIGYF1//PIK3CB//BMPR2//VEGFB//RAF1//MET//EFNA1//EFNB2//RASA1//ITSN1//SS18//YES1//NOG//DLL1//PHF14//NTF3//ROR1//PTPRG//TXK//CD3E//CD8A//
GO:0045665	negative regulation of neuron differentiation	Biological process	23	203	902	17653	2.21739866525401	0.000293290458449194	0.00641916948379255	3.53270206559179	0.0254988913525499	STMN2//LPAR1//EFNB2//MYLIP//PTPRG//SPOCK1//TSC1//BAG5//EDNRB//DLL1//ULK2//PTEN//SEMA4C//WNT3//TRAK2//SYNGAP1//RAPGEF2//EFNA1//SLIT2//DDX6//GLI3//ID2//ISL1//
GO:0019538	protein metabolic process	Biological process	359	6078	902	17653	1.15596779924543	0.000317601397088283	0.00692883305970341	3.49811759583437	0.3980044345898	GADD45A//GTF2H1//PTEN//CCNT2//DIRAS3//RANBP9//SPRED1//EREG//RASGEF1A//NRG1//IL2//MEF2A//MET//MAPK1//MAPK6//PSMA2//PSMD12//RAF1//RASA1//CCL2//TNF//SYNGAP1//RAPGEF2//CRKL//TAOK1//RAP1A//C1QTNF2//LPAR1//IGF1//NTF3//PIK3CB//PRKAA1//C5AR1//UBE2V1//DUSP1//PPP2CA//FBXO41//RNF145//ZNRF2//RNF167//MYLIP//ANKIB1//UBE2W//FBXW7//SMURF1//HECW2//KLHL42//SKP1//THOP1//LONRF3//FBXO30//CBFB//UBE3B//LONRF1//FBXO44//…
GO:0051270	regulation of cellular component movement	Biological process	75	985	902	17653	1.49017411955384	0.000333126869981154	0.00724417048772522	3.47739033574502	0.0831485587583149	CCL8//SLIT2//EDN2//CXCL9//EDN1//ETS1//FOXP1//KDR//RHOB//BMPR2//WNT7A//STRAP//PFN2//PTPRG//IFNG//JUN//TGFBR2//PPM1F//C5AR1//PRR5L//C5ORF30//IGF1//IGFBP3//NRG1//C8ORF44-SGK3//FLNA//SGK3//RND3//NCK1//DOCK10//SGK1//PLXNA4//SLK//S1PR1//F3//FOXF1//FAM89B//NTF3//SEMA4C//MAPK1//PTP4A1//CBLL1//ACVR1//ARID2//SULF1//ZMYND8//TMEFF2//CLIC4//PTEN//RAP2C//LDLRAD4//RECK//NAV3//DLG5//NOG//EFNA1//SIRT1//PPARG//WNT…
GO:1902904	negative regulation of supramolecular fiber organization	Biological process	17	130	902	17653	2.5592785263517	0.000336326242515256	0.00727809361491201	3.47323924468382	0.0188470066518847	EPS8//STMN2//CAMSAP1//CAMSAP2//MID1//MID1IP1//NAV3//PFN2//SLIT2//S1PR1//TMEFF2//ARHGAP6//MET//PPFIA1//TMOD3//TMOD1//LDLR//
GO:0010243	response to organonitrogen compound	Biological process	72	937	902	17653	1.5038512779617	0.00033683916922482	0.00727809361491201	3.47257741245415	0.0798226164079823	HPRT1//NR4A2//PPP1R1B//APPL1//HOMER1//ADSS//SLC6A1//CEBPB//CPEB3//SESN1//RRAGD//CPEB1//ZEB1//TNF//SOCS1//DNAJB9//JKAMP//BAG6//DNMT3B//PPARG//PRKAA1//C5AR1//TNFAIP3//SIRT1//IGF1//INSIG2//SRSF6//TSC1//CPEB2//INHBB//RAB8B//ERRFI1//PTEN//YWHAG//C2CD5//TRPC3//PIK3CA//EDN1//GLRB//GLRA3//EREG//GJA1//LRP6//BTG1//NCK1//SOCS3//CNGA3//PPARGC1B//DUSP1//JUN//SDC1//FOSL1//OGG1//MAPK1//KCNE1//RAP1A//RAP1B//WT1/…
GO:0050896	response to stimulus	Biological process	516	9123	902	17653	1.1069398195103	0.000359647147472217	0.00773910318579272	3.44412337993983	0.572062084257206	SIRT1//USP28//CLOCK//KCNH4//RANBP9//SPRED1//EREG//RASGEF1A//NRG1//IL2//MEF2A//MET//MAPK1//MAPK6//PSMA2//PSMD12//RAF1//RASA1//CCL2//TNF//SYNGAP1//RAPGEF2//GADD45A//CRKL//TAOK1//RAP1A//C1QTNF2//LPAR1//IGF1//NTF3//PIK3CB//PRKAA1//C5AR1//UBE2V1//DUSP1//PPP2CA//COPS8//GTF2H1//RBBP8//NABP1//ADCYAP1//GABRA5//GRIK2//EGLN3//DNMT3B//EP300//ETS1//MYB//NR4A2//EGLN1//TGFBR2//VEGFB//JUN//PMAIP1//BCL2A1//RAET1E…
GO:0060389	pathway-restricted SMAD protein phosphorylation	Biological process	11	64	902	17653	3.36375762195122	0.00036046392185786	0.00773910318579272	3.4431381964706	0.0121951219512195	INHBB//BMP3//BMPR2//TTK//GDF5//ACVR1//STRAP//PMEPA1//LDLRAD4//NOG//TGFBR2//
GO:0048589	developmental growth	Biological process	51	609	902	17653	1.63894683953557	0.000364577243947452	0.0077748787316508	3.43821044247335	0.0565410199556541	ESR1//EREG//S1PR1//EVC//BNC2//TGFBR2//IGF1//WNT7A//DPYSL2//RAB21//EN1//ATF5//CLIC4//AR//TBL1XR1//CCM2//ARID5B//DLL1//PIK3CA//GDF5//ADRB1//POU3F2//TXK//GJA1//MYOG//ADNP//NRG1//TNFRSF12A//PTEN//ARX//SERP1//ULK2//SLC9A6//WNT3//PLXNA4//BMPR2//SEMA4C//SLIT2//ARID2//JARID2//KCNK2//NOG//ZFPM2//WT1//RDH10//EDN1//LRP6//SMURF1//SYT1//PLAA//GLI3//
GO:0033962	cytoplasmic mRNA processing body assembly	Biological process	6	20	902	17653	5.87128603104213	0.000365579097540286	0.0077748787316508	3.43701864357941	0.00665188470066519	CNOT6L//PAN3//CNOT6//DDX6//PATL1//CNOT7//
GO:0060044	negative regulation of cardiac muscle cell proliferation	Biological process	6	20	902	17653	5.87128603104213	0.000365579097540286	0.0077748787316508	3.43701864357941	0.00665188470066519	GJA1//JARID2//KCNK2//PTEN//TGFBR2//NOG//
GO:0010464	regulation of mesenchymal cell proliferation	Biological process	8	36	902	17653	4.34910076373491	0.00037955236211621	0.00804674804072705	3.42072830143005	0.00886917960088692	FOXF1//MYCN//TGFBR2//TP63//FOXP2//NFIB//PHF14//ZEB1//
GO:0048562	embryonic organ morphogenesis	Biological process	29	288	902	17653	1.97068628356738	0.00039400461511321	0.00832704128753325	3.40449869110219	0.0321507760532151	GJA1//DLL1//TGFBR2//TEAD2//ACVR1//TFAP2A//EFNA1//LRIG1//NEUROG1//INSIG2//FZD3//FZD6//MAPK1//TSHZ1//GSC//EDN1//NOG//FOXF1//GLI3//ID2//FOXF2//LRP6//ZEB1//PAX5//RDH10//HOXA3//MYCN//FRZB//NEUROD1//
GO:0008284	positive regulation of cell proliferation	Biological process	70	911	902	17653	1.50380542324533	0.000407036592376344	0.00857566502878883	3.39036654617338	0.0776053215077605	F3//SIRT1//RICTOR//PPP1R16B//JUN//KDR//BMPR2//VEGFB//VASH2//GLI3//FZD3//FOXF1//MYCN//TGFBR2//TP63//FOXP2//IL2//CCND1//NCK1//CD3E//IGF1//EREG//ESR1//S1PR1//EDN1//FOXP1//ID2//MYB//IRAK4//TNF//C5AR1//NOG//ZFPM2//WNT7A//ETV5//SRSF6//AR//FOXJ2//FLNA//TNFAIP3//DNAJA2//ADCYAP1//CNTFR//CRKL//CACUL1//EDN2//EDNRB//EFNB2//ETS1//CNOT6L//BAMBI//DLL1//CNOT7//NRG1//HOXA3//IFNG//ISL1//NTF3//POU3F2//PRKAA1//MAPK1…
GO:0048738	cardiac muscle tissue development	Biological process	24	221	902	17653	2.12535240942701	0.000411629113856808	0.00862439845608363	3.3854939158819	0.0266075388026608	NRG1//ID2//ZFPM2//POU4F1//NOG//S1PR1//MEF2A//TSC1//EGLN1//ISL1//TNNI1//ARID2//GJA1//JARID2//KCNK2//PTEN//TGFBR2//WT1//ACVR1//EDN1//IGF1//DLL1//EFNB2//GJC1//
GO:0006928	movement of cell or subcellular component	Biological process	140	2090	902	17653	1.31097295748947	0.000412772079288566	0.00862439845608363	3.38428968691622	0.155210643015521	EDNRB//ISL1//SEMA4C//ACVR1//GJA1//GPM6A//LRP12//NR4A2//SPOCK1//FZD3//RAPGEF2//EFNB2//KDR//SLIT2//CCL21//CCL2//CCL8//EDN2//CXCL9//FRMD6//CD2AP//NCK1//TNFRSF12A//KIF1C//DYNC1LI2//KIF13A//RANBP9//ARX//DPYSL2//EFNA1//GLI3//OTX2//PIK3CA//PIK3CB//ENAH//MAPK1//ROBO2//SCN1B//WNT3//KLF7//RPS6KA5//NRXN3//FEZ2//NOG//RAB21//FMR1//TRAK2//FXR1//EDN1//ETS1//FOXP1//RHOB//BMPR2//WNT7A//NANOS1//STRAP//PFN2//PTPRG/…
GO:0007423	sensory organ development	Biological process	45	521	902	17653	1.69038945231539	0.000413175380714342	0.00862439845608363	3.38386556406057	0.0498891352549889	RAB18//SMOC1//GJA1//TGFBR2//TFAP2A//GPM6A//CASP2//RDH10//LRIG1//NEUROD1//NEUROG1//INSIG2//FZD3//FZD6//MAPK1//TSHZ1//GSC//EDN1//NOG//RAB3GAP1//PKNOX1//WT1//FOXP2//GLI3//BNC2//PRDM16//WNT10A//MYCN//DLL1//FOXF2//LRP6//ZEB1//MAF//ROR1//CYTL1//CCM2//TUB//GABRA5//JUN//BMPR2//CLIC4//TMOD1//WNT7A//KCNK2//FRZB//
GO:0001525	angiogenesis	Biological process	48	567	902	17653	1.65680029094663	0.000422859745544945	0.00879938602806296	3.37380365587886	0.0532150776053215	EDN1//PPP3R1//TGFBR2//ACVR1//E2F8//EFNB2//KDR//SLIT2//SPRED1//SULF1//AGO1//PPARG//FOXJ2//SARS//EFNA1//ETS1//TNFRSF12A//EGLN1//VASH2//F3//SIRT1//ISL1//ITGB8//RHOB//BTG1//C5AR1//VEGFB//ADAM12//PIK3CB//ADIPOR2//TNFAIP3//MEOX2//DLL1//PPP1R16B//S1PR1//ELK3//EREG//UNC5B//LEMD3//CLIC4//HOXA3//JUN//PIK3CA//PKNOX1//PTEN//RORA//CCL2//WNT7A//
GO:0044087	regulation of cellular component biogenesis	Biological process	68	881	902	17653	1.5105843742371	0.000434461662353301	0.00901308043710237	3.36204854041898	0.0753880266075388	EPS8//GTF2H1//SLIT2//CNOT6L//PAN3//CNOT6//PMEPA1//LDLRAD4//PFN2//RASA1//RICTOR//NCK1//CCL21//CAMSAP1//CAMSAP2//STMN2//MET//CLIP1//NAV3//RAF1//IFNG//TNF//EP300//PMAIP1//IQGAP2//ARFIP1//TAPT1//ESR1//PRKAA1//FMR1//PPP1R16B//ZMYND8//GPM6A//TSC1//LPAR1//PPM1F//S1PR1//TMEFF2//ARHGAP6//PPFIA1//TMOD3//TMOD1//SLK//KDR//PTEN//ROBO2//SLITRK3//ADNP//WNT7A//DLG5//EDN1//MSN//BAG5//DNAJB6//RB1//VPS4B//RAP1A//RA…
GO:0060021	roof of mouth development	Biological process	13	87	902	17653	2.92439534113209	0.000453694463895897	0.00938328947806713	3.34323652008186	0.0144124168514412	TSHZ1//FOXF2//GLI3//LRP6//MEOX2//INSIG2//BNC2//PRDM16//TFAP2A//TGFBR2//WNT7A//ARID5B//DHRS3//
GO:0044237	cellular metabolic process	Biological process	607	10957	902	17653	1.08419902675385	0.000459994101256725	0.00948457349633912	3.33724773746643	0.672949002217295	SIRT1//UBXN2B//TRAPPC8//GABARAPL1//ATG16L1//WDR45B//ULK2//IGF1//NFIA//NFIB//NFIC//RBBP8//RBMS1//GADD45A//GTF2H1//PTEN//CCNT2//DIRAS3//NPAT//MTRR//TSHZ1//ZBTB18//CEBPB//TCERG1//STRAP//KLF12//GSC//ARX//DNMT3B//EDN1//EDNRB//EFNA1//CC2D1B//EN1//EP300//ESR1//JAZF1//CPEB3//FOXF1//MYT1L//SIN3B//ZFPM2//DNAJB5//GLI3//CNOT7//HIC1//FOXA1//HSBP1//ID2//IFNG//IRF2//AR//ISL1//JARID2//JUN//MAF//MDM4//MEF2A//MYB/…
GO:0050890	cognition	Biological process	28	277	902	17653	1.97829132213213	0.000463038761351135	0.00950607545524885	3.33438265231617	0.0310421286031042	MAPK1//PTEN//ARC//JUN//PRKAR2B//ATXN1//SLC6A1//FOSL1//NRXN3//CEBPB//KCNK2//NTF3//PAIP2//KCNK10//ADNP//CPEB3//LDLR//SGK1//CCND2//GABRA5//SNAP25//ADCY3//NPTN//PPP1R1B//SYNGAP1//FOXP2//EN1//NEUROG1//
GO:0003002	regionalization	Biological process	32	333	902	17653	1.88069222215564	0.000463848129562638	0.00950607545524885	3.33362419032718	0.0354767184035477	EP300//FOXF1//DLL1//MEOX2//ISL1//CXXC4//NEUROG1//WT1//RNF2//WNT3//TSHZ1//CRKL//EMX2//ARC//GLI3//GRSF1//HOXA3//LRP6//NEUROD1//BMPR2//EDN1//EN1//WNT7A//NOG//TP63//GSC//FOXA1//TDRD5//AR//OTX2//PRKACB//ACVR1//
GO:0010921	regulation of phosphatase activity	Biological process	20	171	902	17653	2.28900040196574	0.000471617484022181	0.00963572846186554	3.32641010291197	0.0221729490022173	TNF//PPARGC1B//NPNT//MTMR9//SPRED1//FKBP15//PPP1R12A//PLEKHF2//ARPP19//PPP1R1B//CALM2//PPP1R15B//RCAN3//UBXN2B//PPP4R2//PPP1R16B//IGFBP3//PPP2R5E//TSC1//IFNG//
GO:0045670	regulation of osteoclast differentiation	Biological process	11	66	902	17653	3.26182557280118	0.000474448850776464	0.00963572846186554	3.3238106009878	0.0121951219512195	GPR55//PPARGC1B//TMEM64//IFNG//POU4F1//KLF10//TNF//FBXW7//CEBPB//TFE3//RASSF2//
GO:1902117	positive regulation of organelle assembly	Biological process	11	66	902	17653	3.26182557280118	0.000474448850776464	0.00963572846186554	3.3238106009878	0.0121951219512195	CNOT6L//PAN3//CNOT6//TAPT1//EDN1//MSN//TNF//SEPT9//SDC1//VPS4B//RAB3GAP1//
GO:0045444	fat cell differentiation	Biological process	23	210	902	17653	2.14348537641221	0.000477241864022285	0.00966343331252309	3.32126146668567	0.0254988913525499	DLK2//SIRT1//ZFPM2//RORA//TNF//CEBPB//CREBL2//TMEM64//FRZB//ID2//PPARG//PRDM16//TBL1XR1//ADRB1//ZNF516//EP300//ATF5//BBS9//INHBB//NR4A2//CCND1//ARID5B//SOCS1//
GO:0048585	negative regulation of response to stimulus	Biological process	112	1615	902	17653	1.35724259128322	0.000482898152429228	0.0097487767309817	3.31614445620936	0.124168514412417	SPRED1//DUSP1//PPP2CA//PPARG//TNFAIP3//SLIT2//TNF//ADCYAP1//ERRFI1//GPRC5A//SOCS5//IGFBP3//KDR//RGS7BP//MET//ROR1//RAF1//PRR5L//ACVR1//PMEPA1//LDLRAD4//PTEN//GSC//APCDD1//FRZB//HIC1//SHISA2//CCND1//CXXC4//EDN1//STRAP//SIRT1//LEMD3//FAM89B//BAMBI//SMURF1//PRDM16//TGFBR2//TOB1//CTDSPL2//NOG//PRKAA1//TSC1//ISL1//TP63//DLG5//SULF1//EPS15//SOCS1//SOCS3//ZMYND11//ESR1//RORA//FOXF1//EFNA1//HIPK3//ATXN7/…
GO:0021675	nerve development	Biological process	12	77	902	17653	3.05001871742448	0.000503269196034449	0.0101297903951815	3.29819965096918	0.0133037694013304	LPAR1//ISL1//NEUROG1//POU4F1//TFAP2A//PLXNA4//HOXA3//GLI3//SULF1//GABRA5//LRIG1//NTF3//
GO:0051129	negative regulation of cellular component organization	Biological process	53	649	902	17653	1.59824427141876	0.000512243033750683	0.0102511408042851	3.29052393907457	0.0587583148558758	EPS8//STMN2//CAMSAP1//CAMSAP2//MID1//MID1IP1//NAV3//TTK//SLIT2//LPAR1//EFNB2//MYLIP//PTPRG//SPOCK1//TSC1//BAG5//PMEPA1//LDLRAD4//PFN2//JARID2//RAF1//ATAD2//DCP2//EP300//TNF//TMEFF2//AR//ULK2//PTEN//SEMA4C//WNT3//TRAK2//SYNGAP1//RAPGEF2//S1PR1//ARHGAP6//MET//PPFIA1//DNMT3B//PAX5//TMOD3//TMOD1//ROBO2//EFNA1//PHF8//SIRT1//DNAJB6//IGF1//DUSP1//ANAPC15//FEZ2//LDLR//CCL21//
GO:0014074	response to purine-containing compound	Biological process	18	147	902	17653	2.39644327797638	0.000513304399840347	0.0102511408042851	3.2896250131244	0.0199556541019956	DNMT3B//PPARG//PRKAA1//PTEN//TRPC3//CNGA3//PPARGC1B//DUSP1//JUN//SDC1//FOSL1//KCNE1//RAP1A//RAP1B//WT1//RAPGEF2//ADSS//SLC6A1//
GO:0030278	regulation of ossification	Biological process	21	185	902	17653	2.22156768742135	0.000515194405501723	0.0102511408042851	3.2880288616283	0.0232815964523282	SMURF1//S1PR1//GJA1//BMPR2//TFAP2A//ACVR1//SMOC1//RASSF2//TOB1//TMEM64//ID2//TNF//NOG//CEBPB//NPNT//GLI3//IGF1//TP63//LRP6//MAPK1//DHRS3//
GO:0051567	histone H3-K9 methylation	Biological process	7	29	902	17653	4.72402324336723	0.000515361211512191	0.0102511408042851	3.28788827158283	0.00776053215077605	SUV39H1//ARID4B//DNMT3B//PAX5//SIRT1//JARID2//MYB//
GO:0035303	regulation of dephosphorylation	Biological process	22	199	902	17653	2.16362299301385	0.000552259587478787	0.0109528785633989	3.25785673584043	0.024390243902439	TNF//PPARGC1B//NPNT//MTMR9//SPRED1//FKBP15//PPP1R12A//PLEKHF2//ARPP19//PPP1R1B//CALM2//PPP1R15B//PPP1R16B//SPPL3//CNEP1R1//RCAN3//UBXN2B//PPP4R2//IGFBP3//PPP2R5E//TSC1//IFNG//
GO:0042221	response to chemical	Biological process	281	4655	902	17653	1.18140449317783	0.000559459731833492	0.0110632344046489	3.25223116717293	0.311529933481153	CBFB//HPRT1//NR4A2//PPP1R1B//ARL6IP1//TNFAIP3//CCL21//CCL2//CCL8//SLIT2//EDN2//CXCL9//DNAJB5//JKAMP//HSPA13//TMBIM6//SYT1//CALM2//PTGES3//MGST1//RORA//RALBP1//S1PR1//PIK3CB//PLP2//MAPK1//C5AR1//FOSL1//EP300//SIRT1//JUN//SMURF1//TGFBR2//KLF10//ZYX//GDF5//ACVR1//CHRM2//GNAQ//RANBP9//ARX//DPYSL2//EFNA1//EFNB2//GLI3//OTX2//PIK3CA//ENAH//ROBO2//SCN1B//WNT3//KLF7//RPS6KA5//NRXN3//FEZ2//ACSL1//ACSL4//PP…
GO:0048638	regulation of developmental growth	Biological process	31	323	902	17653	1.87832680043659	0.000577102514344812	0.0113578358293077	3.23874703353452	0.0343680709534368	DPYSL2//RAB21//IGF1//PIK3CA//GDF5//ADRB1//POU3F2//TGFBR2//ADNP//NRG1//TNFRSF12A//PTEN//ARX//SERP1//DLL1//ULK2//WNT3//PLXNA4//BMPR2//SEMA4C//GJA1//JARID2//KCNK2//NOG//ZFPM2//WT1//EDN1//SMURF1//SYT1//PLAA//AR//
GO:0030900	forebrain development	Biological process	34	366	902	17653	1.81806671270886	0.000577716327854775	0.0113578358293077	3.23828535792678	0.0376940133037694	LRP8//EMX2//NEUROD1//PTEN//PAX5//HPRT1//FOXP2//ARX//GLI3//TSC1//ID2//LRP6//POU3F2//SLIT2//NRG1//WNT7A//ETS1//RAB3GAP1//GNAQ//RAPGEF2//ATF5//ROBO2//NFIB//PLXNA4//ADCYAP1//ISL1//NOG//NR4A2//POU4F1//TACC2//FLNA//LPAR1//GSC//OTX2//
GO:0033043	regulation of organelle organization	Biological process	90	1253	902	17653	1.40573488372916	0.00060125898188193	0.0117864188245435	3.22093842287986	0.0997782705099778	EPS8//STMN2//CAMSAP1//CAMSAP2//MID1//MID1IP1//NAV3//TTK//CDC14A//CNOT6L//PAN3//CNOT6//PPARGC1B//CHMP3//VPS4B//HECW2//PFN2//RASA1//WDR1//CFL2//SLIT2//RICTOR//NCK1//CCL21//JARID2//MET//CLIP1//TBC1D12//SYT1//C2CD5//NEUROG1//ATAD2//SIRT1//MIER1//DCP2//MAPK1//CCT6A//RHOB//RND3//TAOK1//TSC1//FMR1//RPS6KA5//IQGAP2//ARFIP1//ISL1//TAPT1//EDN1//EREG//IGF1//RB1//ATF5//CLIC4//LPAR1//PPM1F//S1PR1//TMEFF2//ARH…
GO:1901215	negative regulation of neuron death	Biological process	21	188	902	17653	2.18611713921781	0.000637651519556058	0.0124636914068139	3.19541660103009	0.0232815964523282	CEBPB//CNTFR//EN1//UNC5B//ADNP//GABRA5//GRIK2//ISL1//JUN//NTF3//NR4A2//PIK3CA//POU4F1//RASA1//CCL2//ITSN1//C5AR1//GDF5//SYNGAP1//TSC1//SIRT1//
GO:0010719	negative regulation of epithelial to mesenchymal transition	Biological process	7	30	902	17653	4.56655580192166	0.000642872592788555	0.0125295312536859	3.19187508886662	0.00776053215077605	NOG//STRAP//EFNA1//FOXA1//PPP2CA//PTEN//LDLRAD4//
GO:0048016	inositol phosphate-mediated signaling	Biological process	8	39	902	17653	4.01455455113992	0.000673726355325769	0.0130556198884475	3.17151646326233	0.00886917960088692	PPP3R1//RCAN3//SPPL3//NRG1//IGF1//NMUR1//EDN1//EDN2//
GO:0061028	establishment of endothelial barrier	Biological process	8	39	902	17653	4.01455455113992	0.000673726355325769	0.0130556198884475	3.17151646326233	0.00886917960088692	WNT7A//RAP2C//RAPGEF2//TNF//PPP1R16B//MSN//RAP1A//RAP1B//
GO:0010977	negative regulation of neuron projection development	Biological process	17	138	902	17653	2.41091455380957	0.000677452558206224	0.013090319003282	3.16912111289735	0.0188470066518847	ULK2//PTEN//SEMA4C//WNT3//TRAK2//SYNGAP1//RAPGEF2//EFNA1//SLIT2//STMN2//LPAR1//EFNB2//MYLIP//PTPRG//SPOCK1//TSC1//BAG5//
GO:0048736	appendage development	Biological process	20	176	902	17653	2.22397198145535	0.000683325819450138	0.0131287855594923	3.16537216916042	0.0221729490022173	LRP6//MBNL1//GDF5//GLI3//RDH10//EN1//TFAP2A//WNT3//WNT7A//RECK//TP63//FZD6//GJA1//GNAQ//MYCN//NOG//MEOX2//SMOC1//BMPR2//SOX4//
GO:0060173	limb development	Biological process	20	176	902	17653	2.22397198145535	0.000683325819450138	0.0131287855594923	3.16537216916042	0.0221729490022173	LRP6//MBNL1//GDF5//GLI3//RDH10//EN1//TFAP2A//WNT3//WNT7A//RECK//TP63//FZD6//GJA1//GNAQ//MYCN//NOG//SOX4//MEOX2//SMOC1//BMPR2//
GO:0002761	regulation of myeloid leukocyte differentiation	Biological process	15	114	902	17653	2.57512545221146	0.000690240121468739	0.0131867060494155	3.16099980015022	0.016629711751663	ID2//RB1//FOXP1//JUN//CEBPB//TFE3//RASSF2//GPR55//PPARGC1B//TMEM64//IFNG//POU4F1//KLF10//TNF//FBXW7//
GO:0045667	regulation of osteoblast differentiation	Biological process	15	114	902	17653	2.57512545221146	0.000690240121468739	0.0131867060494155	3.16099980015022	0.016629711751663	TOB1//TMEM64//ID2//TNF//NOG//CEBPB//NPNT//GJA1//GLI3//IGF1//BMPR2//TP63//ACVR1//SMOC1//RASSF2//
GO:0008104	protein localization	Biological process	169	2628	902	17653	1.25855826895753	0.000692977702954684	0.0132017132537536	3.15928073889401	0.187361419068736	TNPO2//IFNG//TNF//PMAIP1//NUP54//ZFAND6//AGFG1//NXF2//SRSF2//SRSF6//NXF2B//SLBP//TSC1//PAN3//TRAK2//YWHAG//KPNA6//SMURF1//ZDHHC22//ZDHHC7//ZDHHC18//ARL6IP1//VTI1A//TIMM9//SLC25A6//MTX3//IMMP2L//STX6//SEC23A//TMED1//RAB12//RAB18//RAB21//TBC1D12//SNX5//ARFIP1//RAB30//GRIK2//RHOB//RAB9B//RAB8B//KIF13A//SNX2//SNX27//AP1S2//RAB28//SNX17//G3BP2//RAPGEF4//KCNB1//MARCKS//NEUROD1//RAP1A//SNAP25//CLOCK//VP…
GO:0006139	nucleobase-containing compound metabolic process	Biological process	350	5967	902	17653	1.14795269027694	0.000701815200095306	0.0133325174107993	3.15377722995642	0.388026607538803	SIRT1//IGF1//NFIA//NFIB//NFIC//RBBP8//RBMS1//NPAT//TSHZ1//ZBTB18//CEBPB//TCERG1//STRAP//KLF12//GSC//ARX//DNMT3B//EDN1//EDNRB//EFNA1//CC2D1B//EN1//EP300//ESR1//JAZF1//CPEB3//FOXF1//MYT1L//SIN3B//ZFPM2//DNAJB5//GLI3//CNOT7//HIC1//FOXA1//HSBP1//ID2//IFNG//IRF2//AR//ISL1//JARID2//JUN//MAF//MDM4//MEF2A//MYB//NR4A2//PAX5//KLF3//POU4F1//PPARG//ZBTB4//RB1//CCND1//RNF2//SARS//PRDM16//SMARCA2//SUV39H1//ZEB…
GO:0030316	osteoclast differentiation	Biological process	13	91	902	17653	2.79585049097244	0.000704554801134342	0.0133470703643461	3.15208522128474	0.0144124168514412	FOXP1//CEBPB//TFE3//RASSF2//GPR55//PPARGC1B//TMEM64//IFNG//POU4F1//KLF10//TNF//FBXW7//OSTM1//
GO:0016055	Wnt signaling pathway	Biological process	43	504	902	17653	1.66974404321965	0.000707390892073867	0.0133633648131161	3.1503405361915	0.0476718403547672	TNRC6B//AGO1//PPP3R1//FZD3//FZD6//ESR1//MDFIC//PPP2CA//CBFB//SULF1//SOX4//WNT3//GSC//APCDD1//FRZB//HIC1//SHISA2//CCND1//CXXC4//WNT7A//LRP6//TMEM64//NR4A2//PTEN//SDC1//WNT10A//PRICKLE2//ROR1//PSMA2//SMURF1//PSMD12//CCNY//GLI3//ISL1//NOG//BAMBI//GSKIP//TBL1XR1//HBP1//GRK6//PRKAA1//SKP1//STRN//
GO:0007507	heart development	Biological process	46	550	902	17653	1.63684337835114	0.000715430189888125	0.0134775887861097	3.14543273734167	0.0509977827050998	GJA1//DLL1//TGFBR2//ARID2//ISL1//TEAD2//ACVR1//ZFPM2//BMPR2//ID2//NOG//JUN//DHRS3//NRG1//EFNA1//SOX4//FOXF1//POU4F1//KCNK2//S1PR1//SNX17//DCTN5//LRP6//GJC1//PTEN//MEF2A//TSC1//EGLN1//TNNI1//CCM2//JARID2//WT1//VEGFB//SPRED1//EDN1//IGF1//MAPK1//EFNB2//CRKL//EP300//GLI3//GNAQ//PPARG//PPP3R1//RAF1//ADIPOR2//
GO:0033554	cellular response to stress	Biological process	131	1962	902	17653	1.30672522947081	0.000735823942871434	0.0138193977893807	3.13322608482812	0.145232815964523	SIRT1//USP28//CLOCK//COPS8//GTF2H1//RBBP8//NABP1//GADD45A//EPC2//ASTE1//UBE2W//TAOK1//UBE2V1//EP300//SMUG1//OGG1//ESCO2//KDM2A//ASCC1//EGLN3//CACUL1//FMR1//NPAS2//PMAIP1//MAPK1//ZBTB4//CCND1//ZMAT3//SGK1//SUV39H1//CUL5//IMMP2L//CNOT6L//CNOT7//MDM4//CNOT6//SOX4//E2F8//CASP2//TP63//PPP1R15B//GABARAPL1//CRKL//IRAK4//TNF//MDFIC//HIC1//BCL2A1//GSKIP//INHBB//RRAGD//BMPR2//KLF10//PLEKHF2//PPP4R2//DNAJB9…
GO:0051345	positive regulation of hydrolase activity	Biological process	59	754	902	17653	1.53141412834432	0.000737661186155026	0.0138193977893807	3.13214306740534	0.065410199556541	EGLN3//F3//PMAIP1//PPARG//TNF//CASP2//NMUR1//LPAR1//GNAQ//C5AR1//TXK//GPR55//PPARGC1B//NPNT//ESR1//MTMR9//PLAA//CALM2//PPP1R15B//DNAJB6//DNAJA2//PFN2//RALBP1//ADCYAP1//ARAP2//ADRB1//DENND1B//S1PR1//RAB3GAP1//ELMOD2//AGFG1//JUN//ARHGAP1//ARHGAP6//ERRFI1//RIN2//DOCK10//RAP1A//RASA1//CCL2//CCL8//CCL21//BNIP2//SYNGAP1//ARHGAP12//RAPGEF2//GIT2//PPP1R12A//SIRT1//PPM1F//ABHD5//IFNG//TBC1D12//NTF3//TSC1/…
GO:0198738	cell-cell signaling by wnt	Biological process	43	506	902	17653	1.6631442643927	0.000766280743646993	0.0143159024013387	3.11561208796665	0.0476718403547672	APCDD1//CCNY//HBP1//GRK6//HIC1//LRP6//PRKAA1//SKP1//STRN//WNT3//WNT7A//CXXC4//WNT10A//TNRC6B//AGO1//PPP3R1//FZD3//FZD6//ESR1//MDFIC//PPP2CA//CBFB//SULF1//SOX4//GSC//FRZB//SHISA2//CCND1//TMEM64//NR4A2//PTEN//SDC1//PRICKLE2//ROR1//PSMA2//SMURF1//PSMD12//GLI3//ISL1//NOG//BAMBI//GSKIP//TBL1XR1//
GO:0010922	positive regulation of phosphatase activity	Biological process	7	31	902	17653	4.41924755024676	0.000794167093298616	0.0147960111624753	3.10008811210329	0.00776053215077605	PPARGC1B//NPNT//CALM2//PPP1R15B//PPP1R12A//IFNG//MTMR9//
GO:1901888	regulation of cell junction assembly	Biological process	12	81	902	17653	2.89940050915661	0.000803556808478906	0.0149147474487303	3.09498341481004	0.0133037694013304	SLK//KDR//TSC1//PPM1F//ARHGAP6//PTEN//TNF//GJA1//CBFB//RAP1A//RAP1B//RAPGEF2//
GO:0060412	ventricular septum morphogenesis	Biological process	8	40	902	17653	3.91419068736142	0.000804950882564923	0.0149147474487303	3.09423061911265	0.00886917960088692	ID2//TGFBR2//NOG//ZFPM2//EGLN1//BMPR2//SOX4//ACVR1//
GO:0007548	sex differentiation	Biological process	27	273	902	17653	1.93558880144246	0.000810326216285286	0.0149733229528344	3.09134011024276	0.0299334811529933	CEBPB//ADCYAP1//INHBB//IMMP2L//SIRT1//ESR1//EREG//CASP2//ZFPM2//RDH10//WT1//RNF38//CSDE1//ARID5B//AR//MGST1//CCND1//NEUROG1//LRP6//FOXF2//TP63//SDC1//ROBO2//SLIT2//ARID4B//CNTFR//WNT7A//
GO:0031400	negative regulation of protein modification process	Biological process	49	600	902	17653	1.59829453067258	0.000821943418578497	0.0151466031058484	3.0851580776484	0.0543237250554324	SPRED1//DUSP1//PPP2CA//IGFBP3//IL2//LRP6//PTEN//PRR5L//PPP1R15B//SLIT2//ERRFI1//GPRC5A//SOCS5//GADD45A//GNAQ//NCK1//GSKIP//RB1//YWHAG//SOCS1//SOCS3//PPM1F//CALM2//JARID2//SPOPL//SOX4//TNFAIP3//BAG5//JUN//ARPP19//PPP1R1B//RASSF2//PPP1R16B//TNF//EFNA1//HIPK3//ZMYND11//NTF3//DNMT3B//PAX5//STRAP//PMEPA1//LDLRAD4//NOG//RANBP9//SIRT1//PLAA//CRTAP//PRKAR2B//
GO:0009952	anterior/posterior pattern specification	Biological process	22	205	902	17653	2.10029744199881	0.00082510163442091	0.0151634846564908	3.08349255260212	0.024390243902439	EP300//FOXF1//DLL1//MEOX2//NEUROG1//WT1//RNF2//WNT3//TDRD5//EN1//LRP6//NOG//OTX2//TSHZ1//CRKL//EMX2//ARC//GLI3//GRSF1//HOXA3//NEUROD1//BMPR2//
GO:0007026	negative regulation of microtubule depolymerization	Biological process	6	23	902	17653	5.10546611394968	0.000834776351796923	0.0152997085832049	3.07842986246903	0.00665188470066519	STMN2//CAMSAP1//CAMSAP2//MID1//MID1IP1//NAV3//
GO:0042306	regulation of protein import into nucleus	Biological process	9	50	902	17653	3.52277161862528	0.000862778130224885	0.0157701851208403	3.06410087196429	0.00997782705099778	SIRT1//OGG1//IFNG//IGF1//MAPK1//MAVS//GLI3//MDFIC//NUP54//
GO:0071559	response to transforming growth factor beta	Biological process	24	233	902	17653	2.01589219949944	0.00087931918576894	0.0160292066128176	3.05585345091482	0.0266075388026608	SIRT1//JUN//SMURF1//TGFBR2//KLF10//ZYX//GDF5//ACVR1//ZEB1//NREP//NPNT//STRAP//LEMD3//FAM89B//BAMBI//PMEPA1//PRDM16//LDLRAD4//EDN1//SOX5//WNT7A//YES1//WNT10A//RUNX3//
GO:0006470	protein dephosphorylation	Biological process	29	303	902	17653	1.8731275566581	0.000893715104969822	0.0160740391846765	3.0488009018509	0.0321507760532151	PPM1F//ARPP19//PPP1R1B//CALM2//PPP1R15B//PPP1R16B//SPPL3//CNEP1R1//PTPN21//DUSP1//PTEN//PTPRG//PTP4A1//PTP4A2//CDC14A//PPP1R12A//TNF//PPP2CA//PPP2CB//RCAN3//UBXN2B//PPP4R2//IGFBP3//PPP2R5E//TSC1//NCK1//PPTC7//CTDSPL2//PPP3R1//
GO:0030326	embryonic limb morphogenesis	Biological process	16	129	902	17653	2.42740507743344	0.00089408161051983	0.0160740391846765	3.04862283760142	0.0177383592017738	RDH10//EN1//TFAP2A//WNT3//WNT7A//RECK//TP63//FZD6//GJA1//GLI3//GNAQ//MYCN//NOG//LRP6//MBNL1//GDF5//
GO:0035113	embryonic appendage morphogenesis	Biological process	16	129	902	17653	2.42740507743344	0.00089408161051983	0.0160740391846765	3.04862283760142	0.0177383592017738	LRP6//MBNL1//GDF5//RDH10//EN1//TFAP2A//WNT3//WNT7A//RECK//TP63//FZD6//GJA1//GLI3//GNAQ//MYCN//NOG//
GO:0051336	regulation of hydrolase activity	Biological process	90	1269	902	17653	1.38801088204306	0.000895034694363076	0.0160740391846765	3.04816012973615	0.0997782705099778	EGLN3//F3//PMAIP1//PPARG//TNF//CASP2//NMUR1//LPAR1//GNAQ//C5AR1//TXK//GPR55//PI15//PPARGC1B//NPNT//ESR1//MTMR9//SPRED1//FKBP15//PPP1R12A//PLEKHF2//SERPINI1//SERPINB13//SPOCK1//RECK//IQGAP2//ADCYAP1//CPEB2//TSC1//SLIT2//SIRT1//PLAA//ARPP19//PPP1R1B//CALM2//PPP1R15B//CNN3//PXK//DNAJB6//DNAJA2//PFN2//RALBP1//RAB3GAP1//RICTOR//ARHGAP1//SBF2//SYDE2//PLXNA4//ARAP2//ADRB1//DENND1B//S1PR1//ELMOD2//AGFG1/…
GO:0031571	mitotic G1 DNA damage checkpoint	Biological process	11	71	902	17653	3.03211954654758	0.00089683671234987	0.0160740391846765	3.0472866220404	0.0121951219512195	GADD45A//EP300//CNOT6L//CNOT7//MDM4//CNOT6//SOX4//E2F8//CASP2//CCND1//TP63//
GO:0044819	mitotic G1/S transition checkpoint	Biological process	11	71	902	17653	3.03211954654758	0.00089683671234987	0.0160740391846765	3.0472866220404	0.0121951219512195	GADD45A//EP300//CNOT6L//CNOT7//MDM4//CNOT6//SOX4//E2F8//CASP2//CCND1//TP63//
GO:0045445	myoblast differentiation	Biological process	12	82	902	17653	2.86404196636201	0.000898415911844999	0.0160740391846765	3.04652256488854	0.0133037694013304	DLL1//TNF//IGFBP3//CXCL9//MYOG//BTG1//SDC1//NRG1//ISL1//IGF1//MBNL1//RB1//
GO:0031345	negative regulation of cell projection organization	Biological process	19	167	902	17653	2.2266354209541	0.000906866232106484	0.0161824177512827	3.04245676910578	0.0210643015521064	SLIT2//STMN2//LPAR1//EFNB2//MYLIP//PTPRG//SPOCK1//TSC1//BAG5//ULK2//PTEN//SEMA4C//WNT3//TRAK2//SYNGAP1//RAPGEF2//EFNA1//PFN2//CCL21//
GO:0001933	negative regulation of protein phosphorylation	Biological process	38	435	902	17653	1.70964650712338	0.000916538549495042	0.0163119742374604	3.03784926394684	0.0421286031042129	SPRED1//DUSP1//PPP2CA//ERRFI1//GPRC5A//SOCS5//GADD45A//GNAQ//LRP6//NCK1//GSKIP//RB1//YWHAG//SOCS1//SOCS3//PPM1F//CALM2//PTEN//JUN//RASSF2//EFNA1//HIPK3//TNFAIP3//ZMYND11//NTF3//STRAP//PMEPA1//LDLRAD4//NOG//RANBP9//PPP1R1B//PPP1R15B//SIRT1//PRKAR2B//IGFBP3//IL2//PRR5L//SLIT2//
GO:0070262	peptidyl-serine dephosphorylation	Biological process	5	16	902	17653	6.11592294900222	0.000938017749568946	0.0165634831340334	3.02778894363915	0.00554323725055432	PPP1R16B//NCK1//PPP2CA//PPP2CB//PPP1R15B//
GO:1900151	regulation of nuclear-transcribed mRNA catabolic process, deadenylation-dependent decay	Biological process	5	16	902	17653	6.11592294900222	0.000938017749568946	0.0165634831340334	3.02778894363915	0.00554323725055432	TOB1//CPEB3//TNRC6B//CNOT7//NANOS1//
GO:1900153	positive regulation of nuclear-transcribed mRNA catabolic process, deadenylation-dependent decay	Biological process	5	16	902	17653	6.11592294900222	0.000938017749568946	0.0165634831340334	3.02778894363915	0.00554323725055432	TOB1//CPEB3//TNRC6B//CNOT7//NANOS1//
GO:0035136	forelimb morphogenesis	Biological process	8	41	902	17653	3.81872262181602	0.00095593735233236	0.016835948733916	3.01957056842251	0.00886917960088692	RDH10//EN1//TFAP2A//WNT3//WNT7A//RECK//TP63//GDF5//
GO:1905114	cell surface receptor signaling pathway involved in cell-cell signaling	Biological process	50	620	902	17653	1.5783026965167	0.00096199885873758	0.0168986968354344	3.01682544318492	0.0554323725055432	APCDD1//CCNY//HBP1//GRK6//HIC1//LRP6//PRKAA1//SKP1//STRN//WNT3//WNT7A//CXXC4//WNT10A//TNRC6B//AGO1//PPP3R1//FZD3//FZD6//ESR1//MDFIC//PPP2CA//CBFB//SULF1//SOX4//GSC//FRZB//SHISA2//CCND1//TMEM64//NR4A2//PTEN//SDC1//PRICKLE2//ROR1//PSMA2//SMURF1//PSMD12//CHRNB4//RAB3GAP1//GLRB//GRIK2//GLRA3//GLI3//ISL1//NOG//BAMBI//GSKIP//TBL1XR1//ZMYND8//GABRA5//
GO:0060393	regulation of pathway-restricted SMAD protein phosphorylation	Biological process	10	61	902	17653	3.20835302242739	0.000970177890354139	0.0169982203949872	3.01314862685138	0.0110864745011086	INHBB//BMP3//BMPR2//TTK//GDF5//ACVR1//STRAP//PMEPA1//LDLRAD4//NOG//
GO:0002763	positive regulation of myeloid leukocyte differentiation	Biological process	9	51	902	17653	3.4536976653189	0.00100093403766027	0.0174917749268641	2.99959454192535	0.00997782705099778	ID2//RB1//JUN//PPARGC1B//TMEM64//IFNG//POU4F1//KLF10//TNF//
GO:0044783	G1 DNA damage checkpoint	Biological process	11	72	902	17653	2.99000677506775	0.00101062532731405	0.0176156162077962	2.99540982209333	0.0121951219512195	GADD45A//EP300//CNOT6L//CNOT7//MDM4//CNOT6//SOX4//E2F8//CASP2//CCND1//TP63//
GO:0048660	regulation of smooth muscle cell proliferation	Biological process	17	143	902	17653	2.32661684213791	0.00101535659043767	0.017652587714987	2.99338140793592	0.0188470066518847	S1PR1//EDN1//EREG//FOXP1//ID2//IGF1//MYB//IRAK4//TGFBR2//TNF//IFNG//IGFBP3//OGN//PPARG//TNFAIP3//JUN//FOXJ2//
GO:0002521	leukocyte differentiation	Biological process	41	483	902	17653	1.66130246565029	0.00102746782441176	0.0177376278111936	2.98823176935381	0.0454545454545455	ID2//DLL1//DOCK10//CBFB//CR2//EP300//IFNA1//DNAJB9//IL2//PKNOX1//SOX4//TXK//JUN//PPARG//SIRT1//FOXP1//OSTM1//TNF//IFNG//GLI3//ZEB1//TGFBR2//IRF1//TSC1//CD3E//CD8A//HMGB3//SOCS1//MYB//SOCS5//RB1//CEBPB//TFE3//RASSF2//GPR55//PPARGC1B//TMEM64//POU4F1//KLF10//RORA//FBXW7//
GO:0048870	cell motility	Biological process	110	1615	902	17653	1.33300611643887	0.00102811623569243	0.0177376278111936	2.98795778255268	0.121951219512195	EDNRB//ISL1//SEMA4C//ACVR1//GJA1//GPM6A//LRP12//NR4A2//SPOCK1//FZD3//RAPGEF2//EFNB2//KDR//SLIT2//CCL21//CCL2//CCL8//EDN2//CXCL9//CD2AP//NCK1//TNFRSF12A//EDN1//ETS1//FOXP1//RHOB//BMPR2//WNT7A//NANOS1//STRAP//PFN2//PTPRG//IFNG//JUN//TGFBR2//PPM1F//C5AR1//TMEM201//TNS1//ARID5B//PRR5L//C5ORF30//IGF1//IGFBP3//S1PR1//EFNA1//RASGEF1A//PALLD//ARC//BAMBI//RND3//PIK3CA//PIK3CB//PAK6//PTEN//SDC1//BTG1//YES1…
GO:0051674	localization of cell	Biological process	110	1615	902	17653	1.33300611643887	0.00102811623569243	0.0177376278111936	2.98795778255268	0.121951219512195	EDNRB//ISL1//SEMA4C//ACVR1//GJA1//GPM6A//LRP12//NR4A2//SPOCK1//FZD3//RAPGEF2//EFNB2//KDR//SLIT2//CCL21//CCL2//CCL8//EDN2//CXCL9//CD2AP//NCK1//TNFRSF12A//EDN1//ETS1//FOXP1//RHOB//BMPR2//WNT7A//NANOS1//STRAP//PFN2//PTPRG//IFNG//JUN//TGFBR2//PPM1F//C5AR1//TMEM201//TNS1//ARID5B//PRR5L//C5ORF30//IGF1//IGFBP3//S1PR1//EFNA1//RASGEF1A//PALLD//ARC//BAMBI//RND3//PIK3CA//PIK3CB//PAK6//PTEN//SDC1//BTG1//YES1…
GO:0007202	activation of phospholipase C activity	Biological process	6	24	902	17653	4.89273835920177	0.00106539170596426	0.0182411243226235	2.9724906885048	0.00665188470066519	NMUR1//LPAR1//GNAQ//C5AR1//TXK//GPR55//
GO:0045672	positive regulation of osteoclast differentiation	Biological process	6	24	902	17653	4.89273835920177	0.00106539170596426	0.0182411243226235	2.9724906885048	0.00665188470066519	PPARGC1B//TMEM64//IFNG//POU4F1//KLF10//TNF//
GO:2000765	regulation of cytoplasmic translation	Biological process	6	24	902	17653	4.89273835920177	0.00106539170596426	0.0182411243226235	2.9724906885048	0.00665188470066519	CPEB2//CPEB3//NCK1//YTHDF2//FMR1//CPEB1//
GO:0051641	cellular localization	Biological process	175	2761	902	17653	1.24046245977589	0.00107814083526169	0.0184127941133202	2.96732450447212	0.194013303769401	TNPO2//IFNG//TNF//PMAIP1//NUP54//ZFAND6//NXF2//SRSF2//SRSF6//NXF2B//AGFG1//SLBP//TSC1//PAN3//TRAK2//YWHAG//KPNA6//SMURF1//ZDHHC22//ZDHHC7//ZDHHC18//ARL6IP1//VTI1A//TIMM9//SLC25A6//MTX3//IMMP2L//MID1IP1//STX6//SEC23A//TMED1//RAB12//RAB18//RAB21//TBC1D12//SNX5//ARFIP1//RAB30//GRIK2//RHOB//RAB9B//RAB8B//KIF13A//SNX2//SNX27//AP1S2//RAB28//SNX17//CNIH1//DCTN6//TEX261//DYNLL2//DYNC1LI2//TRAPPC8//NRBP1/…
GO:0007389	pattern specification process	Biological process	37	424	902	17653	1.70784263481571	0.00108419699834527	0.0184695826191664	2.9648917994202	0.041019955654102	WNT7A//EP300//FOXF1//DLL1//MEOX2//GJA1//TGFBR2//ISL1//CXXC4//LRP6//NEUROG1//WT1//ACVR1//RNF2//WNT3//TSHZ1//CRKL//EMX2//ARC//GLI3//GRSF1//HOXA3//NEUROD1//BMPR2//EDN1//EN1//NOG//TP63//GSC//FOXA1//TDRD5//AR//OTX2//PRKACB//MID1//ZEB1//SYNGAP1//
GO:0000290	deadenylation-dependent decapping of nuclear-transcribed mRNA	Biological process	4	10	902	17653	7.82838137472284	0.0011097408658901	0.0187157325007809	2.95477842090034	0.00443458980044346	DCP2//PATL1//PAN3//CNOT7//
GO:0003183	mitral valve morphogenesis	Biological process	4	10	902	17653	7.82838137472284	0.0011097408658901	0.0187157325007809	2.95477842090034	0.00443458980044346	EFNA1//BMPR2//SOX4//ACVR1//
GO:0060513	prostatic bud formation	Biological process	4	10	902	17653	7.82838137472284	0.0011097408658901	0.0187157325007809	2.95477842090034	0.00443458980044346	AR//SULF1//TP63//NOG//
GO:1902237	positive regulation of endoplasmic reticulum stress-induced intrinsic apoptotic signaling pathway	Biological process	4	10	902	17653	7.82838137472284	0.0011097408658901	0.0187157325007809	2.95477842090034	0.00443458980044346	SERINC3//SIRT1//NCK1//PMAIP1//
GO:0016236	macroautophagy	Biological process	28	293	902	17653	1.87026176187918	0.00111248328630991	0.0187157325007809	2.95370650503728	0.0310421286031042	UBXN2B//TRAPPC8//GABARAPL1//ATG16L1//WDR45B//ULK2//RAB12//SIRT1//SESN1//TBK1//KDR//TSC1//SNX5//PRKAA1//RRAGD//PIK3CA//WDFY3//SMURF1//CHMP3//FEZ2//TBC1D12//RAB3GAP1//VPS37A//DYNLL2//PLEKHF2//PLAA//VPS4B//EI24//
GO:0097435	supramolecular fiber organization	Biological process	51	641	902	17653	1.55712734052599	0.00115507042160968	0.0193839733532165	2.93739153717083	0.0565410199556541	EPS8//RHOB//RND3//MARCKS//CFL2//WDR1//PALM2//PPARGC1B//DBN1//SAMD14//CD2AP//TMOD3//NCK1//TMOD1//ARHGAP12//STMN2//RANBP9//CAMSAP1//CAMSAP2//MID1//MID1IP1//NAV3//WASF3//ARHGAP6//PFN2//RASA1//SLIT2//RICTOR//CCL21//MET//CLIP1//KATNAL1//VPS4B//SLK//IQGAP2//ARFIP1//ZYX//DNAJB6//AGFG1//MZT1//TSC1//LPAR1//PPM1F//S1PR1//TMEFF2//PPFIA1//FLNA//MEF2A//EDN1//LDLR//MFAP5//
GO:0008585	female gonad development	Biological process	13	96	902	17653	2.65023327790096	0.00117341728789581	0.0196124268526568	2.93054751763456	0.0144124168514412	CEBPB//ADCYAP1//INHBB//IMMP2L//SIRT1//ESR1//EREG//CASP2//ROBO2//SLIT2//ZFPM2//WT1//ARID5B//
GO:0010863	positive regulation of phospholipase C activity	Biological process	7	33	902	17653	4.15141436538332	0.00118028356188545	0.0196124268526568	2.92801364136532	0.00776053215077605	NMUR1//LPAR1//GNAQ//C5AR1//TXK//GPR55//ESR1//
GO:0035115	embryonic forelimb morphogenesis	Biological process	7	33	902	17653	4.15141436538332	0.00118028356188545	0.0196124268526568	2.92801364136532	0.00776053215077605	RDH10//EN1//TFAP2A//WNT3//WNT7A//RECK//TP63//
GO:0048665	neuron fate specification	Biological process	7	33	902	17653	4.15141436538332	0.00118028356188545	0.0196124268526568	2.92801364136532	0.00776053215077605	ISL1//GLI3//MYT1L//DLL1//FOXA1//POU3F2//POU4F1//
GO:0030902	hindbrain development	Biological process	17	145	902	17653	2.2945255753498	0.00118593473183184	0.0196580308612224	2.9259392118025	0.0188470066518847	NOG//C5AR1//POU4F1//SEMA4C//LPAR1//EN1//NEUROD1//CD3E//FOXP2//LRP6//DLL1//RORA//WNT7A//ATF5//FLNA//NANOS1//NFIB//
GO:0042330	taxis	Biological process	48	595	902	17653	1.5788332184315	0.00119741696811444	0.0197998311866943	2.92175459193423	0.0532150776053215	ID2//CCL21//CCL2//CCL8//SLIT2//EDN2//CXCL9//RALBP1//S1PR1//PIK3CB//PLP2//MAPK1//C5AR1//FOSL1//RANBP9//ARX//DPYSL2//EFNA1//EFNB2//GLI3//OTX2//PIK3CA//ENAH//ROBO2//SCN1B//WNT3//KLF7//RPS6KA5//NRXN3//FEZ2//NOG//PLXNA4//NRG1//ISL1//UNC5B//FZD3//KDR//EDNRB//BMPR2//SEMA4C//MET//NTF3//PPM1F//F3//VEGFB//LPAR1//NFIB//EDN1//
GO:0001558	regulation of cell growth	Biological process	35	397	902	17653	1.72539891760264	0.00122455277767245	0.0201991474034117	2.91202249223958	0.0388026607538803	IL2//SIRT1//FRZB//GJA1//PPARG//PPP2CA//BMPR2//SMARCA2//BTG1//WT1//ADIPOR2//SLIT2//EI24//DPYSL2//RAB21//ADNP//NRG1//TNFRSF12A//ULK2//WNT3//PLXNA4//SEMA4C//EDN1//IGF1//SMURF1//SYT1//PLAA//C8ORF44-SGK3//SGK2//SGK3//NANOS1//IGFBP3//RB1//SGK1//SPOCK1//
GO:0090092	regulation of transmembrane receptor protein serine/threonine kinase signaling pathway	Biological process	23	225	902	17653	2.00058635131806	0.00123491666722636	0.0203205387358926	2.90836234781712	0.0254988913525499	INHBB//BMP3//BMPR2//TTK//GDF5//ACVR1//PMEPA1//LDLRAD4//ZEB1//NREP//NPNT//STRAP//SIRT1//LEMD3//FAM89B//BAMBI//SMURF1//PRDM16//TGFBR2//SULF1//TOB1//CTDSPL2//NOG//
GO:0031647	regulation of protein stability	Biological process	25	253	902	17653	1.93388867952639	0.00125831045832215	0.02065522725639	2.90021219378606	0.0277161862527716	CRTAP//PTGES3//CREBL2//EFNA1//EP300//FLNA//OTUD3//MORC3//GNAQ//IGF1//USP27X//MDM4//PFN2//FBXW7//PTEN//MTMR9//SOX4//TSC1//BAG6//CCT6A//RASSF2//SIRT1//MYLIP//MAPK1//USP28//
GO:0042326	negative regulation of phosphorylation	Biological process	40	473	902	17653	1.65504891643189	0.00126259216446328	0.0206753288335718	2.89873691019393	0.0443458980044346	SPRED1//DUSP1//PPP2CA//IGFBP3//IL2//LRP6//PTEN//PRR5L//PPP1R15B//SLIT2//ERRFI1//GPRC5A//SOCS5//GADD45A//GNAQ//NCK1//GSKIP//RB1//YWHAG//SOCS1//SOCS3//PPM1F//CALM2//JUN//RASSF2//EFNA1//HIPK3//TNFAIP3//MYOG//ZMYND11//NTF3//STRAP//PMEPA1//LDLRAD4//NOG//RANBP9//PPP1R1B//SIRT1//PRKAR2B//ATXN7//
GO:0060572	morphogenesis of an epithelial bud	Biological process	5	17	902	17653	5.7561627755315	0.00127336179345102	0.0207033714627633	2.89504818505355	0.00554323725055432	RDH10//TP63//NOG//AR//SULF1//
GO:2000269	regulation of fibroblast apoptotic process	Biological process	5	17	902	17653	5.7561627755315	0.00127336179345102	0.0207033714627633	2.89504818505355	0.00554323725055432	CFDP1//PIK3CA//BTG1//TP63//IER3IP1//
GO:0048864	stem cell development	Biological process	11	74	902	17653	2.909195781147	0.0012740595757283	0.0207033714627633	2.8948102636764	0.0121951219512195	EDNRB//ISL1//SEMA4C//ACVR1//RDH10//EDN1//TAPT1//NRG1//KBTBD8//MAPK1//WNT7A//
GO:0051056	regulation of small GTPase mediated signal transduction	Biological process	31	339	902	17653	1.7896742080856	0.001276549741235	0.0207033714627633	2.89396225808417	0.0343680709534368	ARAP2//IQSEC2//APPL1//FBXO8//AGFG1//PSD//GIT2//RALGPS1//PLEKHG4B//EPS8//ARHGEF4//RAF1//ITSN1//SOS2//MET//LPAR1//GPR55//RASGEF1A//NRG1//IGF1//PPP2CB//RASA1//SYNGAP1//CD2AP//SLIT2//ARHGAP12//RALBP1//RHOB//ARHGAP1//ARHGAP6//SYDE2//
GO:0048659	smooth muscle cell proliferation	Biological process	17	146	902	17653	2.27880964675151	0.00127995512677818	0.0207089390488058	2.8928052557695	0.0188470066518847	S1PR1//EDN1//EREG//FOXP1//ID2//IGF1//MYB//IRAK4//TGFBR2//TNF//IFNG//IGFBP3//OGN//PPARG//TNFAIP3//JUN//FOXJ2//
GO:0003231	cardiac ventricle development	Biological process	15	121	902	17653	2.42615125249675	0.00128478733990807	0.0207375102143157	2.89116875151368	0.016629711751663	ID2//TGFBR2//NOG//SOX4//FOXF1//ISL1//ZFPM2//NRG1//POU4F1//DCTN5//TNNI1//EGLN1//BMPR2//ACVR1//KCNK2//
GO:0035265	organ growth	Biological process	19	172	902	17653	2.16190764708916	0.00129184438243331	0.0207717487635213	2.88878979897326	0.0210643015521064	S1PR1//EVC//BNC2//TGFBR2//PTEN//ARX//SERP1//ARID2//GJA1//JARID2//KCNK2//NOG//ZFPM2//WT1//ESR1//AR//EDN1//IGF1//DLL1//
GO:0002062	chondrocyte differentiation	Biological process	13	97	902	17653	2.62291128534528	0.001293051342517	0.0207717487635213	2.88838423047217	0.0144124168514412	SULF1//BMPR2//TGFBR2//MAF//PTHLH//GDF5//GLI3//SOX5//SNX19//NFIB//CYTL1//WNT7A//RUNX3//
GO:0045936	negative regulation of phosphate metabolic process	Biological process	49	614	902	17653	1.5618513329048	0.00134375173827887	0.0215350545165403	2.87168096093609	0.0543237250554324	SPRED1//DUSP1//PPP2CA//IGFBP3//IL2//LRP6//PTEN//PRR5L//PPP1R15B//SLIT2//ERRFI1//GPRC5A//SOCS5//GADD45A//GNAQ//NCK1//GSKIP//RB1//YWHAG//SOCS1//SOCS3//PPM1F//EDNRB//GRM3//TNF//CALM2//FKBP15//PPP1R12A//PLEKHF2//EGLN1//JUN//ARPP19//PPP1R1B//RASSF2//PPP1R16B//SIRT1//ATXN7//EFNA1//HIPK3//TNFAIP3//MYOG//ZMYND11//NTF3//STRAP//PMEPA1//LDLRAD4//NOG//RANBP9//PRKAR2B//
GO:0048661	positive regulation of smooth muscle cell proliferation	Biological process	12	86	902	17653	2.73083071211262	0.00137617196028538	0.0220024845565249	2.86132729521611	0.0133037694013304	IGF1//JUN//FOXJ2//TNF//S1PR1//EDN1//EREG//FOXP1//ID2//MYB//IRAK4//TGFBR2//
GO:0010563	negative regulation of phosphorus metabolic process	Biological process	49	615	902	17653	1.55931173724154	0.00139029558347205	0.0221758703561827	2.85689285685107	0.0543237250554324	SPRED1//DUSP1//PPP2CA//IGFBP3//IL2//LRP6//PTEN//PRR5L//PPP1R15B//SLIT2//ERRFI1//GPRC5A//SOCS5//GADD45A//GNAQ//NCK1//GSKIP//RB1//YWHAG//SOCS1//SOCS3//PPM1F//EDNRB//GRM3//TNF//CALM2//FKBP15//PPP1R12A//PLEKHF2//EGLN1//JUN//ARPP19//PPP1R1B//RASSF2//PPP1R16B//SIRT1//ATXN7//EFNA1//HIPK3//TNFAIP3//MYOG//ZMYND11//NTF3//STRAP//PMEPA1//LDLRAD4//NOG//RANBP9//PRKAR2B//
GO:0033143	regulation of intracellular steroid hormone receptor signaling pathway	Biological process	11	75	902	17653	2.87040650406504	0.00142552308198921	0.0226383721097827	2.84602574622587	0.0121951219512195	ESR1//UBA5//CBFB//ISL1//TP63//FOXA1//AR//EP300//SIRT1//FOXP1//CLOCK//
GO:0030330	DNA damage response, signal transduction by p53 class mediator	Biological process	14	110	902	17653	2.49084861922999	0.00142598647327627	0.0226383721097827	2.84588459412604	0.0155210643015521	GADD45A//EP300//CNOT6L//CNOT7//MDM4//CNOT6//SOX4//E2F8//CASP2//TP63//SPRED1//HIC1//PMAIP1//SIRT1//
GO:0071396	cellular response to lipid	Biological process	46	569	902	17653	1.58218604234293	0.00143880259946564	0.0227410873535074	2.84199878621872	0.0509977827050998	ESR1//PPARGC1B//AR//PMEPA1//RB1//MAPK1//CCL2//TNF//UBA5//CBFB//ISL1//TP63//FOXA1//RORA//NR5A2//NR3C2//NR4A2//PPARG//EP300//SIRT1//FOXP1//CEBPB//EDNRB//CDK19//TNFAIP3//PLAA//MYB//MYOG//WNT3//YES1//TEAD2//PRKAA1//ADCYAP1//EDN1//H2AFZ//POU4F1//MSN//LRP6//LRP8//LDLR//DNMT3B//ERRFI1//CREBRF//ADCY3//LPAR1//CLOCK//
GO:0001503	ossification	Biological process	33	371	902	17653	1.74081256985077	0.00143918163349123	0.0227410873535074	2.84188439199457	0.0365853658536585	GJA1//IGFBP3//RDH14//BMP3//CBFB//NOG//PTHLH//LRP6//MAPK1//ACVR1//DHRS3//SMURF1//KLF10//S1PR1//BMPR2//TFAP2A//IGF1//GDF5//TMEM64//WNT3//SMOC1//RASSF2//TOB1//ID2//TNF//CEBPB//NPNT//GLI3//TP63//PPARGC1B//TAPT1//MYOG//RUNX3//
GO:0006807	nitrogen compound metabolic process	Biological process	574	10390	902	17653	1.08120570478607	0.00145871731105905	0.0229960493582572	2.83602886310475	0.636363636363636	SIRT1//IGF1//NFIA//NFIB//NFIC//RBBP8//RBMS1//GADD45A//GTF2H1//PTEN//CCNT2//DIRAS3//NPAT//MTRR//TSHZ1//ZBTB18//CEBPB//TCERG1//STRAP//KLF12//GSC//ARX//DNMT3B//EDN1//EDNRB//EFNA1//CC2D1B//EN1//EP300//ESR1//JAZF1//CPEB3//FOXF1//MYT1L//SIN3B//ZFPM2//DNAJB5//GLI3//CNOT7//HIC1//FOXA1//HSBP1//ID2//IFNG//IRF2//AR//ISL1//JARID2//JUN//MAF//MDM4//MEF2A//MYB//NR4A2//PAX5//KLF3//POU4F1//PPARG//ZBTB4//RB1//CCND…
GO:1902105	regulation of leukocyte differentiation	Biological process	25	256	902	17653	1.91122592156319	0.00148385037258176	0.0233378606273731	2.82860988991838	0.0277161862527716	IFNG//ZEB1//HMGB3//ID2//IL2//CBFB//IRF1//SOCS1//MYB//SOCS5//RB1//FOXP1//JUN//CEBPB//TFE3//RASSF2//GPR55//PPARGC1B//TMEM64//POU4F1//KLF10//TNF//GLI3//TGFBR2//FBXW7//
GO:0071900	regulation of protein serine/threonine kinase activity	Biological process	42	508	902	17653	1.61807095343681	0.00149318111434949	0.023430125003122	2.82588751163729	0.0465631929046563	GADD45A//GTF2H1//PTEN//CCNT2//DIRAS3//TNF//CRKL//TAOK1//RAF1//RAP1A//C1QTNF2//LPAR1//NRG1//IGF1//NTF3//PIK3CB//PRKAA1//MAPK1//C5AR1//UBE2V1//SPRED1//DUSP1//PPP2CA//COPS8//MDFIC//EDN1//PDE5A//HIPK3//TNFAIP3//CCNY//CCNL1//CCND1//CCND2//LRP6//YWHAG//PPP1R1B//ACSL1//IFNG//CALM2//SIRT1//PRKAR2B//RAPGEF2//
GO:1904589	regulation of protein import	Biological process	9	54	902	17653	3.26182557280118	0.00152607630709667	0.0238908658909601	2.81642375018031	0.00997782705099778	NUP54//SIRT1//OGG1//IFNG//IGF1//MAPK1//MAVS//GLI3//MDFIC//
GO:0031032	actomyosin structure organization	Biological process	20	188	902	17653	2.08201632306458	0.00154991930495505	0.0242080929778545	2.80969091236198	0.0221729490022173	TMOD3//TMOD1//ZYX//CFL2//WDR1//TSC1//LPAR1//PFN2//PPM1F//S1PR1//TMEFF2//ARHGAP6//MET//PPFIA1//MEF2A//EDN1//FRMD6//CNN3//LIMCH1//MYLIP//
GO:0071560	cellular response to transforming growth factor beta stimulus	Biological process	23	229	902	17653	1.96564161155704	0.00156048174707724	0.0243169079619433	2.80674130690252	0.0254988913525499	SIRT1//JUN//SMURF1//TGFBR2//KLF10//ZYX//GDF5//ACVR1//ZEB1//NREP//NPNT//STRAP//LEMD3//FAM89B//BAMBI//PMEPA1//PRDM16//LDLRAD4//EDN1//SOX5//WNT7A//YES1//WNT10A//
GO:0071407	cellular response to organic cyclic compound	Biological process	46	572	902	17653	1.57388786379917	0.0015984064286682	0.0246874280917466	2.79631278241545	0.0509977827050998	AGO1//SNIP1//TSN//ESR1//PPARGC1B//AR//PMEPA1//RB1//UBA5//CBFB//ISL1//TP63//FOXA1//RORA//NR5A2//NR3C2//NR4A2//PPARG//EP300//SIRT1//FOXP1//KCNE1//RAP1A//RAP1B//WT1//RAPGEF2//MAVS//ADCYAP1//EDN1//H2AFZ//MYOG//POU4F1//MSN//LRP6//LRP8//DNMT3B//ERRFI1//CREBRF//MAPK1//MYCN//ADCY3//CLOCK//CEBPB//FOXF1//CCL2//TNF//
GO:0050920	regulation of chemotaxis	Biological process	21	202	902	17653	2.03460407016311	0.0016002823959551	0.0246874280917466	2.79580337222958	0.0232815964523282	SLIT2//EDN2//CXCL9//C5AR1//KDR//PLXNA4//BMPR2//SEMA4C//WNT3//CCL21//PPM1F//ROBO2//S1PR1//F3//NTF3//VEGFB//LPAR1//EDN1//CCL2//MET//EFNB2//
GO:0035107	appendage morphogenesis	Biological process	17	149	902	17653	2.23292757332698	0.00160072537647632	0.0246874280917466	2.79568317008646	0.0188470066518847	LRP6//MBNL1//GDF5//GLI3//RDH10//EN1//TFAP2A//WNT3//WNT7A//RECK//TP63//FZD6//GJA1//GNAQ//MYCN//NOG//SOX4//
GO:0035108	limb morphogenesis	Biological process	17	149	902	17653	2.23292757332698	0.00160072537647632	0.0246874280917466	2.79568317008646	0.0188470066518847	LRP6//MBNL1//GDF5//RDH10//EN1//TFAP2A//WNT3//WNT7A//RECK//TP63//FZD6//GJA1//GLI3//GNAQ//MYCN//NOG//SOX4//
GO:1903313	positive regulation of mRNA metabolic process	Biological process	10	65	902	17653	3.01091591335494	0.00160251085794422	0.0246874280917466	2.79519901920117	0.0110864745011086	TOB1//CPEB3//TNRC6B//CNOT7//PRR5L//GTPBP1//CNOT6L//YTHDF2//QKI//NANOS1//
GO:0007049	cell cycle	Biological process	125	1898	902	17653	1.28891948345674	0.00162922286513178	0.0250418959929232	2.78801950348975	0.138580931263858	USP28//CLOCK//GADD45A//GTF2H1//PTEN//CCNT2//DIRAS3//CACUL1//PHF8//RB1//RBBP8//CCND1//CUL5//ACVR1//NPAT//ARPP19//NEDD1//CCNY//PPP1R12A//PRKAR2B//SKP1//YWHAG//CEP41//PHF13//MYB//MYBL1//RNF2//CLIP1//SRSF2//SEPT9//RHOB//RASA1//RND3//PAK6//E2F5//EP300//ID2//IRF1//JUN//CDK15//TSC1//CNOT6L//CNOT7//MDM4//CNOT6//SOX4//E2F8//CASP2//HBP1//IFNG//PRKAA1//RRAGD//TTK//DYNLL2//DYNC1LI2//FBXW7//TAOK1//CENPO//CNEP…
GO:0045637	regulation of myeloid cell differentiation	Biological process	24	244	902	17653	1.92501181345644	0.00165822803454011	0.0252653105589829	2.78035574680583	0.0266075388026608	DLL1//HMGB3//KLF13//ETS1//ID2//RB1//EP300//TNRC6B//AGO1//NFE2//CBFB//FOXP1//JUN//CEBPB//TFE3//RASSF2//GPR55//PPARGC1B//TMEM64//IFNG//POU4F1//KLF10//TNF//FBXW7//
GO:0055022	negative regulation of cardiac muscle tissue growth	Biological process	6	26	902	17653	4.51637387003241	0.00166994482491979	0.0252653105589829	2.77729787773189	0.00665188470066519	GJA1//JARID2//KCNK2//PTEN//TGFBR2//NOG//
GO:0060740	prostate gland epithelium morphogenesis	Biological process	6	26	902	17653	4.51637387003241	0.00166994482491979	0.0252653105589829	2.77729787773189	0.00665188470066519	TP63//NOG//AR//ESR1//SULF1//FOXA1//
GO:0061117	negative regulation of heart growth	Biological process	6	26	902	17653	4.51637387003241	0.00166994482491979	0.0252653105589829	2.77729787773189	0.00665188470066519	GJA1//JARID2//KCNK2//PTEN//TGFBR2//NOG//
GO:0003174	mitral valve development	Biological process	4	11	902	17653	7.11671034065713	0.00167364470359668	0.0252653105589829	2.77633673251043	0.00443458980044346	EFNA1//BMPR2//SOX4//ACVR1//
GO:0060211	regulation of nuclear-transcribed mRNA poly(A) tail shortening	Biological process	4	11	902	17653	7.11671034065713	0.00167364470359668	0.0252653105589829	2.77633673251043	0.00443458980044346	TOB1//CPEB3//TNRC6B//CNOT7//
GO:0060213	positive regulation of nuclear-transcribed mRNA poly(A) tail shortening	Biological process	4	11	902	17653	7.11671034065713	0.00167364470359668	0.0252653105589829	2.77633673251043	0.00443458980044346	TOB1//CPEB3//TNRC6B//CNOT7//
GO:0060394	negative regulation of pathway-restricted SMAD protein phosphorylation	Biological process	4	11	902	17653	7.11671034065713	0.00167364470359668	0.0252653105589829	2.77633673251043	0.00443458980044346	STRAP//PMEPA1//LDLRAD4//NOG//
GO:0071158	positive regulation of cell cycle arrest	Biological process	12	88	902	17653	2.66876637774642	0.00168416690731963	0.0253675296084692	2.77361487047537	0.0133037694013304	GADD45A//EP300//CNOT6L//CNOT7//MDM4//CNOT6//SOX4//E2F8//CASP2//ID2//MYOG//POU4F1//
GO:1900274	regulation of phospholipase C activity	Biological process	7	35	902	17653	3.91419068736142	0.00169982503469015	0.0254978254511673	2.76959577884476	0.00776053215077605	NMUR1//LPAR1//GNAQ//C5AR1//TXK//GPR55//ESR1//
GO:0051494	negative regulation of cytoskeleton organization	Biological process	16	137	902	17653	2.28565879553951	0.00170035772267876	0.0254978254511673	2.76945970177336	0.0177383592017738	EPS8//STMN2//CAMSAP1//CAMSAP2//MID1//MID1IP1//NAV3//PFN2//SLIT2//S1PR1//TMEFF2//ARHGAP6//MET//PPFIA1//TMOD3//TMOD1//
GO:0051091	positive regulation of DNA binding transcription factor activity	Biological process	24	245	902	17653	1.9171546223811	0.00175192245653622	0.0262129459591913	2.75648512045316	0.0266075388026608	LRP8//RPS6KA5//RHEBL1//AR//ROR1//IRAK4//TNF//UBE2V1//CLOCK//PPARGC1B//EDN1//EP300//ESR1//FOXA1//LRP6//NEUROD1//NEUROG1//NHLH2//CYTL1//PPARG//PTEN//MAVS//FOSL1//ARID5B//
GO:0022414	reproductive process	Biological process	97	1417	902	17653	1.33971946603408	0.00175729187479809	0.0262352427135971	2.75515609901315	0.107538802660754	CEBPB//ADCYAP1//INHBB//IMMP2L//SIRT1//ESR1//EREG//CASP2//YTHDF2//AGFG1//PPARG//E2F8//STOX2//BMPR2//BAG6//SYCE1//MYBL1//WNT3//CELF1//DZIP1//RNF2//BOLL//WT1//ACVR1//CRTAP//DDX6//AR//PAX5//PAIP2//ARID4B//BTG1//SPATA9//KATNAL1//TP63//ADAM18//CLOCK//TDRD5//SMARCA2//QKI//FOSL1//ADCY3//TRPC3//GLRB//ZFPM2//CNTFR//WNT7A//CRHR1//ETS1//SPHK2//PTHLH//ADIPOR2//TGFBR2//RECK//NHLH2//PPP1R1B//RDH10//RNF38//CSDE1…
GO:0007422	peripheral nervous system development	Biological process	11	77	902	17653	2.79585049097244	0.00177279023340922	0.0264083267589131	2.75134264954427	0.0121951219512195	GSTM3//PLXNA4//POU3F2//PPP3R1//POU4F1//RUNX3//ISL1//EDNRB//NRG1//NTF3//SERPINI1//
GO:0035270	endocrine system development	Biological process	15	125	902	17653	2.34851441241685	0.00178597309715717	0.0264428381684471	2.74812508735351	0.016629711751663	DLL1//NEUROD1//ADCYAP1//ETS1//ISL1//NOG//POU3F2//WT1//ARID5B//HOXA3//MAPK1//RAF1//SOX4//CRKL//CLOCK//
GO:0006914	autophagy	Biological process	40	482	902	17653	1.62414551342797	0.00178683676519005	0.0264428381684471	2.74791512025051	0.0443458980044346	UBXN2B//TRAPPC8//GABARAPL1//ATG16L1//WDR45B//ULK2//EP300//DRAM1//RRAGD//MET//MTMR9//IFNG//PIK3CB//PRKAA1//VPS37A//DYNLL2//CHMP3//PLEKHF2//PLAA//VPS4B//EI24//RAB12//SIRT1//SESN1//TBK1//KDR//TSC1//SNX5//PIK3CA//ACBD5//WDFY3//SMURF1//FEZ2//FBXW7//TBC1D12//RAB3GAP1//VTI1A//NRBF2//ANXA7//TMBIM6//
GO:0061919	process utilizing autophagic mechanism	Biological process	40	482	902	17653	1.62414551342797	0.00178683676519005	0.0264428381684471	2.74791512025051	0.0443458980044346	UBXN2B//TRAPPC8//GABARAPL1//ATG16L1//WDR45B//ULK2//VTI1A//RAB12//NRBF2//ANXA7//PIK3CB//DRAM1//TMBIM6//EP300//RRAGD//MET//MTMR9//IFNG//PRKAA1//VPS37A//DYNLL2//CHMP3//PLEKHF2//PLAA//VPS4B//EI24//SIRT1//SESN1//TBK1//KDR//TSC1//SNX5//PIK3CA//ACBD5//WDFY3//SMURF1//FEZ2//FBXW7//TBC1D12//RAB3GAP1//
GO:0033036	macromolecule localization	Biological process	184	2955	902	17653	1.2186312799907	0.00179713603503463	0.0265371856003039	2.74541904752719	0.203991130820399	TNPO2//IFNG//TNF//PMAIP1//NUP54//TRAK2//ZFAND6//NXF2//SRSF2//SRSF6//NXF2B//AGFG1//SLBP//TSC1//PAN3//YWHAG//KPNA6//SMURF1//ZDHHC22//ZDHHC7//ZDHHC18//ARL6IP1//VTI1A//TIMM9//SLC25A6//MTX3//IMMP2L//MID1IP1//GULP1//APOO//STX6//SEC23A//TMED1//RAB12//RAB18//RAB21//TBC1D12//SNX5//ARFIP1//RAB30//GRIK2//RHOB//RAB9B//RAB8B//KIF13A//SNX2//SNX27//AP1S2//RAB28//SNX17//G3BP2//RAPGEF4//KCNB1//MARCKS//NEUROD1//RA…
GO:0046324	regulation of glucose import	Biological process	10	66	902	17653	2.9652959752738	0.00180395050208132	0.0265797761341524	2.74377538307338	0.0110864745011086	ARPP19//C1QTNF2//CREBL2//IGF1//RAP1A//ADIPOR2//TNF//PRKAA1//C2CD5//APPL1//
GO:0061351	neural precursor cell proliferation	Biological process	16	138	902	17653	2.2690960506443	0.00183450921965877	0.0269059548326991	2.73648010127687	0.0177383592017738	GLI3//FZD3//C5AR1//ARX//EMX2//WNT7A//POU3F2//ATF5//RORA//FZD6//SOX5//ADCYAP1//SHCBP1//ID2//FLNA//DBN1//
GO:0042063	gliogenesis	Biological process	25	260	902	17653	1.88182244584684	0.00183802323417226	0.0269059548326991	2.73564900306469	0.0277161862527716	NFIB//DLL1//ROR1//POU3F2//WASF3//LPAR1//ID2//SOX4//NRG1//GLI3//KCNJ10//PPP3R1//PTEN//APCDD1//CCL2//MYCN//NOG//TNFRSF21//WDR1//PPARG//MAPK1//ETV5//MYB//ADCYAP1//LDLR//
GO:0045165	cell fate commitment	Biological process	25	260	902	17653	1.88182244584684	0.00183802323417226	0.0269059548326991	2.73564900306469	0.0277161862527716	DLL1//NEUROD1//GSC//ISL1//GLI3//NRG1//MYOG//WNT7A//MYT1L//ZNF521//ID2//POU3F2//FOXA1//POU4F1//SOX5//AR//CEBPB//PPARG//RORA//WT1//ACVR1//ARX//NEUROG1//WNT3//WNT10A//
GO:0071156	regulation of cell cycle arrest	Biological process	14	113	902	17653	2.42471989482566	0.00184889405836381	0.0270066317855604	2.73308797320327	0.0155210643015521	GADD45A//EP300//CNOT6L//CNOT7//MDM4//CNOT6//SOX4//E2F8//CASP2//CCND1//ID2//MYOG//POU4F1//NEUROD1//
GO:0043401	steroid hormone mediated signaling pathway	Biological process	20	191	902	17653	2.04931449600074	0.00187479799409367	0.0272517967799281	2.72704551981713	0.0221729490022173	ESR1//PPARGC1B//AR//PMEPA1//RB1//UBA5//CBFB//ISL1//TP63//FOXA1//EP300//SIRT1//FOXP1//CREBRF//CLOCK//NR5A2//NR3C2//NR4A2//PPARG//RORA//
GO:0000003	reproduction	Biological process	97	1420	902	17653	1.33688907279598	0.00187514323515626	0.0272517967799281	2.72696555254316	0.107538802660754	CEBPB//ADCYAP1//INHBB//IMMP2L//SIRT1//ESR1//EREG//CASP2//YTHDF2//AGFG1//PPARG//E2F8//STOX2//BMPR2//BAG6//SYCE1//MYBL1//WNT3//CELF1//DZIP1//RNF2//BOLL//WT1//ACVR1//CRTAP//DDX6//AR//PAX5//PAIP2//ARID4B//BTG1//SPATA9//KATNAL1//TP63//ADAM18//CLOCK//TDRD5//SMARCA2//QKI//FOSL1//ADCY3//TRPC3//GLRB//ZFPM2//CNTFR//WNT7A//CRHR1//ETS1//SPHK2//PTHLH//ADIPOR2//TGFBR2//RECK//NHLH2//PPP1R1B//RDH10//RNF38//CSDE1…
GO:0046545	development of primary female sexual characteristics	Biological process	13	101	902	17653	2.51903361067814	0.00187776686373599	0.0272517967799281	2.72635832904441	0.0144124168514412	CEBPB//ADCYAP1//INHBB//IMMP2L//SIRT1//ESR1//EREG//CASP2//ARID5B//ROBO2//SLIT2//ZFPM2//WT1//
GO:0010769	regulation of cell morphogenesis involved in differentiation	Biological process	26	275	902	17653	1.85034468857085	0.00191125457513063	0.0276784040505534	2.7186814619712	0.0288248337028825	DPYSL2//RAB21//WNT7A//ADNP//NRG1//TNFRSF12A//ULK2//WNT3//FMR1//HECW2//FXR1//PLXNA4//BMPR2//SEMA4C//EFNA1//POU3F2//PTEN//TRAK2//SYNGAP1//ROBO2//SLIT2//RAPGEF2//ARC//LRP8//CRKL//FLNA//
GO:0001649	osteoblast differentiation	Biological process	21	205	902	17653	2.00482937645341	0.00192019771893404	0.0277484982332284	2.71665405055633	0.0232815964523282	PTHLH//TMEM64//WNT3//SMOC1//RASSF2//TOB1//ID2//TNF//NOG//CEBPB//NPNT//GJA1//GLI3//IGF1//BMPR2//TP63//ACVR1//IGFBP3//RDH14//BMP3//CBFB//
GO:0006935	chemotaxis	Biological process	47	594	902	17653	1.5485434537541	0.00198103771557146	0.0285666483377607	2.70310725615825	0.0521064301552106	CCL21//CCL2//CCL8//SLIT2//EDN2//CXCL9//RANBP9//ARX//DPYSL2//EFNA1//EFNB2//GLI3//OTX2//PIK3CA//PIK3CB//ENAH//MAPK1//ROBO2//SCN1B//WNT3//KLF7//RPS6KA5//NRXN3//FEZ2//NOG//C5AR1//PLXNA4//NRG1//S1PR1//ISL1//UNC5B//FZD3//KDR//EDNRB//BMPR2//SEMA4C//MET//NTF3//PPM1F//F3//VEGFB//LPAR1//NFIB//EDN1//RALBP1//PLP2//FOSL1//
GO:0048511	rhythmic process	Biological process	26	276	902	17653	1.84364054114849	0.00201064924078246	0.0289319591817272	2.69666368578275	0.0288248337028825	SIRT1//ESR1//EREG//CASP2//EP300//ATF5//ID2//JUN//NPAS2//KLF10//CLOCK//GNAQ//GFPT1//RORA//BHLHE41//BHLHE40//NHLH2//PPARG//PRKAA1//SUV39H1//ETS1//ADNP//PTEN//ROBO2//SLIT2//SRRD//
GO:0071363	cellular response to growth factor stimulus	Biological process	52	674	902	17653	1.50992519097028	0.00201581725489055	0.0289447390548297	2.69554884166598	0.057649667405765	SIRT1//JUN//SMURF1//TGFBR2//KLF10//ZYX//GDF5//ACVR1//SPRED1//MAPK1//TIA1//SHCBP1//ZEB1//NREP//TOB1//BMP3//BMPR2//NOG//NPNT//STRAP//LEMD3//FAM89B//BAMBI//PMEPA1//PRDM16//LDLRAD4//SULF1//CTDSPL2//KDR//ERRFI1//YES1//NTF3//RAP1A//RAPGEF2//OTX2//SHISA2//CCL2//NPTN//RAF1//SLC9A6//EDN1//SOX5//WNT7A//WNT10A//SLIT2//DLL1//STMN2//DYNC1LI2//PTEN//MYOG//TGIF1//LRP8//
GO:0048663	neuron fate commitment	Biological process	10	67	902	17653	2.92103782638912	0.00202536634121823	0.0290202384865654	2.69349641166908	0.0110864745011086	ISL1//GLI3//MYT1L//DLL1//FOXA1//POU3F2//POU4F1//ZNF521//NRG1//ID2//
GO:0031114	regulation of microtubule depolymerization	Biological process	6	27	902	17653	4.34910076373491	0.00205546256542448	0.0293892036574329	2.68709042828651	0.00665188470066519	STMN2//CAMSAP1//CAMSAP2//MID1//MID1IP1//NAV3//
GO:0043065	positive regulation of apoptotic process	Biological process	49	627	902	17653	1.52946845040438	0.00206980229769334	0.0295317994500001	2.68407113527802	0.0543237250554324	EGLN3//F3//PMAIP1//PPARG//TNF//CASP2//PTEN//PIK3CB//IFNG//SIRT1//PPM1F//GRIK2//JUN//MYB//TFAP2A//DYNLL2//PPP3R1//YWHAG//TP63//SERINC3//NCK1//FBXW7//TIA1//BTG1//RAPGEF2//INHBB//TNFRSF12A//ST18//GADD45A//DUSP1//LPAR1//CDK19//PHLDA3//FRZB//FOXA1//IGFBP3//RHOB//USP27X//NEUROD1//ARHGEF4//POU4F1//BCL2A1//ZMAT3//ITSN1//SOS2//SOX4//FOSL1//SLIT2//RASSF2//
GO:0000060	protein import into nucleus, translocation	Biological process	8	46	902	17653	3.40364407596645	0.00208403416662277	0.029609922413592	2.68109516528897	0.00886917960088692	SIRT1//OGG1//IFNG//IGF1//MAPK1//MAVS//TNPO2//TNF//
GO:0030857	negative regulation of epithelial cell differentiation	Biological process	8	46	902	17653	3.40364407596645	0.00208403416662277	0.029609922413592	2.68109516528897	0.00886917960088692	ZEB1//DLL1//SRSF6//TP63//FRZB//FOXJ2//IFNG//CCND1//
GO:0035304	regulation of protein dephosphorylation	Biological process	15	127	902	17653	2.31152993348115	0.00209211190272319	0.0296623748388196	2.6794150896731	0.016629711751663	ARPP19//PPP1R1B//CALM2//PPP1R15B//SPPL3//CNEP1R1//PPP1R16B//PPP1R12A//TNF//RCAN3//UBXN2B//PPP4R2//IGFBP3//PPP2R5E//TSC1//
GO:1902903	regulation of supramolecular fiber organization	Biological process	30	336	902	17653	1.74740655685778	0.00218565976926201	0.0307696567484692	2.66041744157755	0.0332594235033259	EPS8//STMN2//CAMSAP1//CAMSAP2//MID1//MID1IP1//NAV3//PFN2//RASA1//WDR1//CFL2//SLIT2//RICTOR//NCK1//CCL21//MET//CLIP1//IQGAP2//ARFIP1//TSC1//LPAR1//PPM1F//S1PR1//TMEFF2//ARHGAP6//PPFIA1//TMOD3//TMOD1//EDN1//LDLR//
GO:0046323	glucose import	Biological process	11	79	902	17653	2.72506946588453	0.00218610690683361	0.0307696567484692	2.66032860363396	0.0121951219512195	ARPP19//C1QTNF2//CREBL2//IGF1//RAP1A//ADIPOR2//APPL1//TNF//PRKAA1//C2CD5//TSC1//
GO:1901879	regulation of protein depolymerization	Biological process	11	79	902	17653	2.72506946588453	0.00218610690683361	0.0307696567484692	2.66032860363396	0.0121951219512195	EPS8//STMN2//CAMSAP1//CAMSAP2//MID1//MID1IP1//NAV3//WDR1//CFL2//TMOD3//TMOD1//
GO:0042474	middle ear morphogenesis	Biological process	5	19	902	17653	5.15025090442292	0.00219750764594272	0.0307696567484692	2.65806960518026	0.00554323725055432	TSHZ1//GSC//EDN1//INSIG2//NOG//
GO:0060749	mammary gland alveolus development	Biological process	5	19	902	17653	5.15025090442292	0.00219750764594272	0.0307696567484692	2.65806960518026	0.00554323725055432	FOXF1//ID2//ESR1//AR//CCND1//
GO:0061377	mammary gland lobule development	Biological process	5	19	902	17653	5.15025090442292	0.00219750764594272	0.0307696567484692	2.65806960518026	0.00554323725055432	ESR1//ID2//AR//CCND1//FOXF1//
GO:0055024	regulation of cardiac muscle tissue development	Biological process	12	91	902	17653	2.58078506858995	0.00225056534987823	0.0313829328168765	2.6477083718926	0.0133037694013304	GJA1//JARID2//KCNK2//PTEN//TGFBR2//NOG//ZFPM2//EDN1//IGF1//DLL1//EFNB2//NRG1//
GO:0050770	regulation of axonogenesis	Biological process	18	167	902	17653	2.10944408300915	0.00225058737486102	0.0313829328168765	2.64770412172422	0.0199556541019956	DPYSL2//RAB21//WNT7A//ADNP//NRG1//TNFRSF12A//ULK2//WNT3//PLXNA4//BMPR2//SEMA4C//PTEN//TRAK2//SYNGAP1//ROBO2//SLIT2//EFNA1//POU3F2//
GO:0007050	cell cycle arrest	Biological process	24	250	902	17653	1.87881152993348	0.00229127442914408	0.0318845451940358	2.63992289163762	0.0266075388026608	GADD45A//EP300//CNOT6L//CNOT7//MDM4//CNOT6//SOX4//E2F8//CASP2//NEUROD1//CCND1//ID2//MYOG//POU4F1//DUSP1//CDC14A//HBP1//IFNG//IRF1//PRKAA1//RRAGD//RB1//TSC1//CUL5//
GO:0071453	cellular response to oxygen levels	Biological process	22	222	902	17653	1.939463854098	0.00230919960305758	0.0320680018798325	2.63653852582693	0.024390243902439	EGLN3//EP300//EGLN1//PSMA2//PSMD12//DNMT3B//PPARG//CPEB2//EDN1//SIRT1//KCNK2//MDM4//PMAIP1//PRKAA1//PTEN//RORA//CPEB1//SUV39H1//TSC1//RWDD3//TMBIM6//LPAR1//
GO:0023014	signal transduction by protein phosphorylation	Biological process	70	973	902	17653	1.4079822616408	0.00231851169374813	0.0321313413623332	2.63479070933579	0.0776053215077605	RANBP9//SPRED1//EREG//RASGEF1A//NRG1//IL2//MEF2A//MET//MAPK1//MAPK6//PSMA2//PSMD12//RAF1//RASA1//CCL2//TNF//SYNGAP1//RAPGEF2//GADD45A//CRKL//TAOK1//RAP1A//C1QTNF2//LPAR1//IGF1//NTF3//PIK3CB//PRKAA1//C5AR1//UBE2V1//DUSP1//PPP2CA//IRAK4//MDFIC//MID1//SEMA4C//EDN1//PDE5A//INHBB//PAK6//BMP3//GDF5//EFNA1//IGFBP3//AR//KDR//ROR1//HIPK3//GRIK2//ZMYND11//CCL21//WNT7A//RASSF2//SKP1//CCM2//FAM83D//ERRFI1//P…
GO:0046660	female sex differentiation	Biological process	14	116	902	17653	2.36201162168362	0.00237097725887346	0.0327243249015535	2.6250726115187	0.0155210643015521	CEBPB//ADCYAP1//INHBB//IMMP2L//SIRT1//ESR1//EREG//CASP2//ARID5B//TP63//ROBO2//SLIT2//ZFPM2//WT1//
GO:2000134	negative regulation of G1/S transition of mitotic cell cycle	Biological process	14	116	902	17653	2.36201162168362	0.00237097725887346	0.0327243249015535	2.6250726115187	0.0155210643015521	GADD45A//EP300//CNOT6L//CNOT7//MDM4//CNOT6//SOX4//E2F8//CASP2//CCND1//TP63//PTEN//RB1//ZNF655//
GO:0048286	lung alveolus development	Biological process	7	37	902	17653	3.70261281236891	0.00238150699668162	0.0327360402816215	2.62314813822724	0.00776053215077605	FOXA1//EDN2//FOXF1//ERRFI1//BMPR2//FOXP2//PHF14//
GO:0055026	negative regulation of cardiac muscle tissue development	Biological process	7	37	902	17653	3.70261281236891	0.00238150699668162	0.0327360402816215	2.62314813822724	0.00776053215077605	GJA1//JARID2//KCNK2//PTEN//TGFBR2//NOG//DLL1//
GO:0048167	regulation of synaptic plasticity	Biological process	18	168	902	17653	2.09688786822933	0.00240368213692447	0.0328543442779074	2.61912296400163	0.0199556541019956	SNAP25//DBN1//ARC//GRIK2//KCNJ10//SYNGAP1//NPTN//RAB3GAP1//MAPK1//PTEN//NSG1//PAIP2//FMR1//KCNB1//RIMS4//CPEB3//YWHAG//RAPGEF2//
GO:0021889	olfactory bulb interneuron differentiation	Biological process	4	12	902	17653	6.52365114560237	0.00240954528490937	0.0328543442779074	2.61806490717085	0.00443458980044346	ARX//SLIT2//ATF5//ROBO2//
GO:0033160	positive regulation of protein import into nucleus, translocation	Biological process	4	12	902	17653	6.52365114560237	0.00240954528490937	0.0328543442779074	2.61806490717085	0.00443458980044346	IFNG//IGF1//MAPK1//MAVS//
GO:1900102	negative regulation of endoplasmic reticulum unfolded protein response	Biological process	4	12	902	17653	6.52365114560237	0.00240954528490937	0.0328543442779074	2.61806490717085	0.00443458980044346	DNAJB9//NCK1//PPP1R15B//TMBIM6//
GO:0000288	nuclear-transcribed mRNA catabolic process, deadenylation-dependent decay	Biological process	11	80	902	17653	2.69100609756098	0.0024202794741539	0.0329343060034262	2.6161344823357	0.0121951219512195	CNOT6L//PAN3//CNOT7//CNOT6//DCP2//PATL1//DDX6//TOB1//CPEB3//TNRC6B//NANOS1//
GO:0010942	positive regulation of cell death	Biological process	52	681	902	17653	1.49440466771508	0.0025010015512342	0.0338456619201136	2.60188603890035	0.057649667405765	EGLN3//F3//PMAIP1//PPARG//TNF//CASP2//PTEN//PIK3CB//IFNG//GADD45A//DUSP1//LPAR1//CDK19//SIRT1//PHLDA3//FRZB//FOXA1//IGFBP3//JUN//RHOB//USP27X//NEUROD1//ARHGEF4//TNFRSF12A//POU4F1//BCL2A1//ZMAT3//ITSN1//SOS2//SOX4//FOSL1//SLIT2//RASSF2//PPM1F//GRIK2//MYB//TFAP2A//DYNLL2//PPP3R1//YWHAG//TP63//EFNB2//SERINC3//NCK1//FBXW7//TIA1//BTG1//RAPGEF2//INHBB//ST18//KCNK2//MYCN//
GO:0021884	forebrain neuron development	Biological process	6	28	902	17653	4.19377573645866	0.00250454661110951	0.0338456619201136	2.60127088141935	0.00665188470066519	ARX//SLIT2//ATF5//ROBO2//GNAQ//RAPGEF2//
GO:0060512	prostate gland morphogenesis	Biological process	6	28	902	17653	4.19377573645866	0.00250454661110951	0.0338456619201136	2.60127088141935	0.00665188470066519	TP63//NOG//AR//ESR1//SULF1//FOXA1//
GO:0043068	positive regulation of programmed cell death	Biological process	49	633	902	17653	1.51497111912093	0.00250727142125934	0.0338456619201136	2.60079864953812	0.0543237250554324	EGLN3//F3//PMAIP1//PPARG//TNF//CASP2//PTEN//PIK3CB//IFNG//GADD45A//DUSP1//LPAR1//CDK19//SIRT1//PHLDA3//FRZB//FOXA1//IGFBP3//JUN//RHOB//USP27X//NEUROD1//ARHGEF4//TNFRSF12A//POU4F1//BCL2A1//ZMAT3//ITSN1//SOS2//SOX4//FOSL1//SLIT2//RASSF2//PPM1F//GRIK2//MYB//TFAP2A//DYNLL2//PPP3R1//YWHAG//TP63//SERINC3//NCK1//FBXW7//TIA1//BTG1//RAPGEF2//INHBB//ST18//
GO:0043242	negative regulation of protein complex disassembly	Biological process	10	69	902	17653	2.83637006330538	0.00253380904728127	0.0340002987832604	2.59622611748606	0.0110864745011086	EPS8//STMN2//CAMSAP1//CAMSAP2//MID1//MID1IP1//NAV3//TMOD3//TMOD1//TNF//
GO:0060411	cardiac septum morphogenesis	Biological process	10	69	902	17653	2.83637006330538	0.00253380904728127	0.0340002987832604	2.59622611748606	0.0110864745011086	ZFPM2//ISL1//BMPR2//TGFBR2//ID2//NOG//SOX4//ACVR1//EGLN1//DHRS3//
GO:1900006	positive regulation of dendrite development	Biological process	10	69	902	17653	2.83637006330538	0.00253380904728127	0.0340002987832604	2.59622611748606	0.0110864745011086	RAB21//LPAR1//CPEB3//FMR1//ZMYND8//NRG1//IL2//MAPK6//DLG5//LRP8//
GO:0090101	negative regulation of transmembrane receptor protein serine/threonine kinase signaling pathway	Biological process	14	117	902	17653	2.34182348816495	0.00256990081026947	0.0344163152076286	2.59008363868581	0.0155210643015521	PMEPA1//LDLRAD4//STRAP//SIRT1//LEMD3//FAM89B//BAMBI//SMURF1//PRDM16//TGFBR2//TOB1//CTDSPL2//NOG//ACVR1//
GO:0016311	dephosphorylation	Biological process	38	461	902	17653	1.61322392754592	0.00258001750695833	0.0344835146236348	2.58837734707956	0.0421286031042129	PTPN21//PPP4R2//PPTC7//DUSP1//PPP1R12A//CTDSPL2//PPP2CA//PPP2CB//PPP3R1//PTEN//TNF//PPARGC1B//NPNT//MTMR9//SPRED1//FKBP15//PLEKHF2//PPM1F//ARPP19//PPP1R1B//CALM2//PPP1R15B//PPP1R16B//SPPL3//CNEP1R1//PTPRG//PTP4A1//PTP4A2//CDC14A//RCAN3//UBXN2B//IGFBP3//PPP2R5E//TSC1//IFNG//NCK1//ALPI//HDHD2//
GO:0045786	negative regulation of cell cycle	Biological process	49	634	902	17653	1.512581574769	0.00258750483855747	0.0345153751936177	2.58711882941644	0.0543237250554324	USP28//CLOCK//GADD45A//EP300//CNOT6L//CNOT7//MDM4//CNOT6//SOX4//E2F8//CASP2//HBP1//IFNG//IRF1//PRKAA1//RRAGD//RB1//TSC1//CUL5//NABP1//TTK//TAOK1//PSMA2//PSMD12//SKP1//CCND1//TP63//RBBP8//PTEN//FBXW7//TNFAIP3//BTG1//TNF//FZD3//DUSP1//PRKACB//RNF2//NEUROD1//ID2//MYOG//POU4F1//CDC14A//ANAPC15//ATF5//ZNF655//ADCYAP1//RNF167//RHOB//RUNX3//
GO:0071902	positive regulation of protein serine/threonine kinase activity	Biological process	31	355	902	17653	1.70901283532682	0.00262078133763502	0.0348904413118615	2.58156921248339	0.0343680709534368	GADD45A//TNF//CRKL//TAOK1//RAF1//RAP1A//C1QTNF2//LPAR1//NRG1//IGF1//NTF3//PIK3CB//PRKAA1//MAPK1//C5AR1//UBE2V1//COPS8//MDFIC//EDN1//PDE5A//CCNY//CCNL1//CCND1//CCND2//CCNT2//SIRT1//RAPGEF2//ACSL1//IFNG//PPP2CA//CALM2//
GO:0016049	cell growth	Biological process	39	477	902	17653	1.60014084703454	0.00263175458507672	0.0349045486466215	2.5797546117588	0.0432372505543237	C8ORF44-SGK3//SGK2//SGK3//NANOS1//IGFBP3//RB1//SGK1//SPOCK1//TGFBR2//IL2//SIRT1//FRZB//GJA1//PPARG//PPP2CA//BMPR2//SMARCA2//BTG1//WT1//ADIPOR2//SLIT2//EI24//DPYSL2//RAB21//ADNP//NRG1//TNFRSF12A//ULK2//SLC9A6//WNT3//PLXNA4//SEMA4C//EDN1//IGF1//SMURF1//SYT1//PLAA//AR//SOCS5//
GO:0050921	positive regulation of chemotaxis	Biological process	15	130	902	17653	2.2581869350162	0.00263216321303814	0.0349045486466215	2.57968718484373	0.016629711751663	EDN2//CXCL9//C5AR1//KDR//BMPR2//S1PR1//F3//SLIT2//NTF3//VEGFB//LPAR1//EDN1//CCL21//MET//PPM1F//
GO:0010001	glial cell differentiation	Biological process	20	197	902	17653	1.98689882607179	0.00269962403066077	0.0357290749889604	2.56869671464796	0.0221729490022173	DLL1//ROR1//POU3F2//WASF3//LPAR1//ID2//NRG1//SOX4//GLI3//KCNJ10//PPP3R1//PTEN//MYCN//NOG//TNFRSF21//WDR1//PPARG//MAPK1//LDLR//NFIB//
GO:0010463	mesenchymal cell proliferation	Biological process	8	48	902	17653	3.26182557280118	0.00275480881681324	0.0362839265223626	2.5599085357175	0.00886917960088692	FOXF1//MYCN//TGFBR2//TP63//FOXP2//ZEB1//NFIB//PHF14//
GO:0021545	cranial nerve development	Biological process	8	48	902	17653	3.26182557280118	0.00275480881681324	0.0362839265223626	2.5599085357175	0.00886917960088692	LPAR1//ISL1//NEUROG1//POU4F1//TFAP2A//PLXNA4//HOXA3//GLI3//
GO:0051049	regulation of transport	Biological process	119	1821	902	17653	1.27893655078531	0.00275764279646523	0.0362839265223626	2.5594619896362	0.131929046563193	ARL6IP1//FMR1//NTF3//NUP54//TNF//EDN1//EDNRB//ADCYAP1//RAPGEF4//SLC25A6//IFNG//KCNB1//MARCKS//NEUROD1//RAP1A//SNAP25//CLOCK//TMBIM6//TRPC3//SCN1B//C2CD5//SIRT1//CALM2//SLC6A1//SYT1//ARPP19//C1QTNF2//CREBL2//IGF1//ADIPOR2//INHBB//RAB21//RAB8B//SYT6//GJA1//SNX17//TBC1D12//SERP1//ISL1//SOX4//STIM2//NDFIP2//C8ORF44-SGK3//SGK2//SGK3//SGK1//OGG1//MAPK1//MAVS//KCNH4//CLIC4//KCNA4//KCNJ2//KCNJ3//KCNJ10//…
GO:0060612	adipose tissue development	Biological process	7	38	902	17653	3.60517563309604	0.00279274776570522	0.0366708391846219	2.55396828696605	0.00776053215077605	ARRDC3//TBL1XR1//ARID5B//SIRT1//ID2//PIK3CA//ZNF516//
GO:0044346	fibroblast apoptotic process	Biological process	5	20	902	17653	4.89273835920177	0.00280815049541019	0.0366708391846219	2.55157962105264	0.00554323725055432	IER3IP1//CFDP1//PIK3CA//BTG1//TP63//
GO:0051570	regulation of histone H3-K9 methylation	Biological process	5	20	902	17653	4.89273835920177	0.00280815049541019	0.0366708391846219	2.55157962105264	0.00554323725055432	DNMT3B//PAX5//SIRT1//JARID2//MYB//
GO:0070848	response to growth factor	Biological process	53	701	902	17653	1.47968692175574	0.00280873794139201	0.0366708391846219	2.55148877910264	0.0587583148558758	SIRT1//JUN//SMURF1//TGFBR2//KLF10//ZYX//GDF5//ACVR1//SPRED1//MAPK1//TIA1//SHCBP1//ZEB1//NREP//TOB1//BMP3//BMPR2//NOG//NPNT//STRAP//LEMD3//FAM89B//BAMBI//PMEPA1//PRDM16//LDLRAD4//SULF1//CTDSPL2//KDR//ERRFI1//YES1//NTF3//RAP1A//RAPGEF2//OTX2//SHISA2//CCL2//NPTN//RAF1//SLC9A6//MYOG//TGIF1//LRP8//RUNX3//EDN1//SOX5//WNT7A//WNT10A//SLIT2//DLL1//STMN2//DYNC1LI2//PTEN//
GO:0014032	neural crest cell development	Biological process	10	70	902	17653	2.79585049097244	0.00282380123465003	0.0367257072114195	2.54916587622247	0.0110864745011086	EDNRB//ISL1//SEMA4C//ACVR1//MAPK1//RDH10//EDN1//TAPT1//NRG1//KBTBD8//
GO:0061180	mammary gland epithelium development	Biological process	10	70	902	17653	2.79585049097244	0.00282380123465003	0.0367257072114195	2.54916587622247	0.0110864745011086	CEBPB//ID2//MAPK1//CCND1//LRP6//AR//ESR1//ETV5//FOXF1//WNT3//
GO:1901701	cellular response to oxygen-containing compound	Biological process	74	1048	902	17653	1.38191846786615	0.00283748533799353	0.0368328471033594	2.54706637390277	0.082039911308204	CHRM2//GNAQ//APPL1//CEBPB//CPEB3//SESN1//RRAGD//CPEB1//ZEB1//TNF//SOCS1//MAPK1//CCL2//CPEB2//INHBB//RAB8B//ERRFI1//PPARG//PTEN//YWHAG//C2CD5//PPARGC1B//JUN//PIK3CA//RAF1//ANO1//SYBU//RORA//NCK1//TSC1//SOCS3//SIRT1//IGF1//ETS1//RHOB//MYB//PRKAA1//TNFAIP3//EDNRB//CDK19//PLAA//MYOG//WNT3//YES1//TEAD2//KCNE1//RAP1A//RAP1B//WT1//RAPGEF2//KCNB1//NEUROD1//SOX4//EDN1//CRHR1//NR4A2//ADCY3//PRKACB//PRKAR2B…
GO:0006725	cellular aromatic compound metabolic process	Biological process	355	6178	902	17653	1.12458537877412	0.0028643554083028	0.0371104130773024	2.54297309590037	0.393569844789357	SIRT1//IGF1//NFIA//NFIB//NFIC//RBBP8//RBMS1//NPAT//TSHZ1//ZBTB18//CEBPB//TCERG1//STRAP//KLF12//GSC//ARX//DNMT3B//EDN1//EDNRB//EFNA1//CC2D1B//EN1//EP300//ESR1//JAZF1//CPEB3//FOXF1//MYT1L//SIN3B//ZFPM2//DNAJB5//GLI3//CNOT7//HIC1//FOXA1//HSBP1//ID2//IFNG//IRF2//AR//ISL1//JARID2//JUN//MAF//MDM4//MEF2A//MYB//NR4A2//PAX5//KLF3//POU4F1//PPARG//ZBTB4//RB1//CCND1//RNF2//SARS//PRDM16//SMARCA2//SUV39H1//ZEB…
GO:0000209	protein polyubiquitination	Biological process	27	298	902	17653	1.77320719058319	0.00289306662764812	0.0374107258179431	2.53864156438634	0.0299334811529933	UBE2V1//KLHL3//TNFAIP3//UBE2W//PLAA//NMI//KLHL20//FBXO41//RNF145//ZNRF2//RNF167//MYLIP//ANKIB1//FBXW7//PSMA2//SMURF1//PSMD12//HECW2//KLHL42//SKP1//THOP1//LONRF3//FBXO30//CBFB//UBE3B//LONRF1//FBXO44//
GO:0007015	actin filament organization	Biological process	33	388	902	17653	1.66453985416143	0.0029537972450131	0.0381231503206557	2.52961931890697	0.0365853658536585	EPS8//RHOB//RND3//MARCKS//CFL2//WDR1//WASF3//ARHGAP6//PFN2//RASA1//SLIT2//RICTOR//NCK1//CCL21//IQGAP2//ARFIP1//ZYX//TSC1//LPAR1//PPM1F//S1PR1//TMEFF2//MET//PPFIA1//TMOD3//TMOD1//FLNA//PALM2//PPARGC1B//DBN1//SAMD14//CD2AP//ARHGAP12//
GO:0009953	dorsal/ventral pattern formation	Biological process	12	94	902	17653	2.4984195876775	0.00296366019602462	0.0381775883918372	2.52817159268035	0.0133037694013304	CXXC4//WNT3//GLI3//GSC//FOXA1//LRP6//PRKACB//ACVR1//EDN1//EN1//WNT7A//NOG//
GO:0032535	regulation of cellular component size	Biological process	31	358	902	17653	1.69469149871793	0.00297616576532697	0.0382657967127496	2.52634288328681	0.0343680709534368	EPS8//CLCN6//MSN//ANXA7//DPYSL2//RAB21//PFN2//RASA1//WDR1//CFL2//SLIT2//RICTOR//NCK1//CCL21//WNT7A//IQGAP2//ARFIP1//ADNP//NRG1//TNFRSF12A//PTEN//TSC1//EDN1//PRR16//ULK2//WNT3//PLXNA4//BMPR2//SEMA4C//TMOD3//TMOD1//
GO:0003205	cardiac chamber development	Biological process	17	158	902	17653	2.10573549636532	0.00299505295351955	0.0384355657014283	2.52359549473776	0.0188470066518847	ZFPM2//ISL1//BMPR2//TGFBR2//ID2//NOG//SOX4//FOXF1//NRG1//POU4F1//KCNK2//SNX17//DCTN5//ACVR1//TNNI1//EGLN1//DHRS3//
GO:0021955	central nervous system neuron axonogenesis	Biological process	6	29	902	17653	4.04916278002905	0.00302346454143925	0.038726686919988	2.51949512034316	0.00665188470066519	NR4A2//SLIT2//NFIB//PLXNA4//SCN1B//PTEN//
GO:0010518	positive regulation of phospholipase activity	Biological process	8	49	902	17653	3.19525770396851	0.00314783975037198	0.0401676230788032	2.50198738473121	0.00886917960088692	NMUR1//LPAR1//GNAQ//C5AR1//TXK//GPR55//ESR1//PLAA//
GO:0030850	prostate gland development	Biological process	8	49	902	17653	3.19525770396851	0.00314783975037198	0.0401676230788032	2.50198738473121	0.00886917960088692	TP63//NOG//AR//ESR1//FOXA1//SULF1//PTEN//GLI3//
GO:0097190	apoptotic signaling pathway	Biological process	46	593	902	17653	1.51815153135434	0.00321669246704033	0.0409689098956568	2.49259045798261	0.0509977827050998	JUN//PMAIP1//BCL2A1//TNF//HIC1//CASP2//GSKIP//EP300//SIRT1//PHLDA3//USP28//BAG6//TP63//CEBPB//TMBIM6//RAF1//POU4F1//ZMAT3//IGF1//SIVA1//IFNG//TNFRSF12A//APPL1//IL2//CUL5//PPM1F//DYNLL2//PPP3R1//YWHAG//TNFAIP3//BAG5//SERINC3//NCK1//FBXW7//PTEN//NR4A2//NOG//INHBB//ZMYND11//AR//ACVR1//UNC5B//ST18//FASTK//TNFRSF21//CD3E//
GO:0033146	regulation of intracellular estrogen receptor signaling pathway	Biological process	7	39	902	17653	3.51273523224743	0.00325628369922573	0.0413175359434589	2.48727776482679	0.00776053215077605	ISL1//TP63//FOXA1//AR//ESR1//UBA5//CBFB//
GO:0099622	cardiac muscle cell membrane repolarization	Biological process	7	39	902	17653	3.51273523224743	0.00325628369922573	0.0413175359434589	2.48727776482679	0.00776053215077605	GJA1//KCNE1//SCN1B//WDR1//KCNJ2//KCNJ3//FLNA//
GO:1902107	positive regulation of leukocyte differentiation	Biological process	15	133	902	17653	2.20725038760982	0.00328255564856236	0.0415728911071671	2.48378790266157	0.016629711751663	IFNG//IL2//SOCS1//MYB//SOCS5//ID2//RB1//JUN//PPARGC1B//TMEM64//POU4F1//KLF10//TNF//GLI3//TGFBR2//
GO:0030029	actin filament-based process	Biological process	55	739	902	17653	1.4565662233077	0.00329485678627993	0.0416506849450676	2.48216345763448	0.0609756097560976	FRMD6//EPS8//RHOB//RND3//MARCKS//FLII//CFL2//WDR1//DNAJB6//PALLD//IQSEC2//PFN2//PAK6//PALM2//PPARGC1B//DBN1//SAMD14//CD2AP//TMOD3//NCK1//TMOD1//ARHGAP12//WASF3//ARHGAP6//TNNI1//RASA1//SLIT2//RICTOR//CCL21//TNF//CNN3//LIMCH1//MYLIP//S1PR1//FLNA//ATP2C1//TAOK1//TSC1//IQGAP2//ARFIP1//ZYX//LPAR1//PPM1F//TMEFF2//MET//PPFIA1//MEF2A//EDN1//KCNE1//KCNJ2//SCN1B//GJC1//GJA1//KCNJ3//NTF3//
GO:0048545	response to steroid hormone	Biological process	33	391	902	17653	1.65176844863078	0.00332932818383343	0.0418404125731329	2.47764339276676	0.0365853658536585	ESR1//PPARGC1B//AR//PMEPA1//RB1//CNGA3//FOSL1//UBA5//CBFB//ISL1//TP63//FOXA1//NR5A2//NR3C2//NR4A2//PPARG//RORA//DUSP1//SDC1//TNF//CCND1//SLIT2//EP300//SIRT1//FOXP1//ADCYAP1//EDN1//FIBIN//DNMT3B//ERRFI1//CREBRF//CLOCK//TGFBR2//
GO:0030072	peptide hormone secretion	Biological process	23	243	902	17653	1.85239476973894	0.00333897034859494	0.0418404125731329	2.47638743763888	0.0254988913525499	RAPGEF4//SLC25A6//IFNG//KCNB1//MARCKS//NEUROD1//RAP1A//SNAP25//TNF//CLOCK//ADCYAP1//SNX19//GJA1//SERP1//ISL1//SOX4//RAF1//ANO1//SYBU//INHBB//CRHR1//RAB8B//EDN1//
GO:0032486	Rap protein signal transduction	Biological process	4	13	902	17653	6.02183182670988	0.00334079887468457	0.0418404125731329	2.47614966930168	0.00443458980044346	RAP2C//RAP1A//RAP1B//RAPGEF2//
GO:0050872	white fat cell differentiation	Biological process	4	13	902	17653	6.02183182670988	0.00334079887468457	0.0418404125731329	2.47614966930168	0.00443458980044346	SIRT1//PPARG//PRDM16//TBL1XR1//
GO:0060601	lateral sprouting from an epithelium	Biological process	4	13	902	17653	6.02183182670988	0.00334079887468457	0.0418404125731329	2.47614966930168	0.00443458980044346	TP63//NOG//AR//SULF1//
GO:0001655	urogenital system development	Biological process	28	316	902	17653	1.73413511465379	0.00335484110697721	0.0419386144297354	2.47432804419756	0.0310421286031042	RDH10//GLI3//ID2//ROBO2//NPNT//SDC1//WT1//SLIT2//SULF1//TFAP2A//TSC1//BAG6//ARID5B//AR//TP63//NOG//ESR1//FOXA1//PTEN//GCNT4//SOX4//EMX2//FOXF1//DLL1//KLHL3//EFNB2//NFIA//DLG5//
GO:0090287	regulation of cellular response to growth factor stimulus	Biological process	25	272	902	17653	1.79880086735359	0.00336443018668751	0.0419808881043683	2.47308847905728	0.0277161862527716	ZEB1//NREP//NPNT//STRAP//SIRT1//LEMD3//FAM89B//BAMBI//PMEPA1//SMURF1//PRDM16//TGFBR2//LDLRAD4//SULF1//BMPR2//GDF5//TOB1//CTDSPL2//NOG//OTX2//SHISA2//NPTN//SLC9A6//SLIT2//DLL1//
GO:0008406	gonad development	Biological process	21	215	902	17653	1.91158149847883	0.00340549263345778	0.0424150030940607	2.46782005481819	0.0232815964523282	CEBPB//ADCYAP1//INHBB//IMMP2L//SIRT1//ESR1//EREG//CASP2//ZFPM2//RNF38//WT1//CSDE1//ARID5B//AR//MGST1//CCND1//SDC1//ROBO2//SLIT2//ARID4B//RDH10//
GO:0071704	organic substance metabolic process	Biological process	613	11249	902	17653	1.06649430676173	0.00345103519267442	0.0429032187648109	2.46205061187444	0.67960088691796	SIRT1//IGF1//NFIA//NFIB//NFIC//RBBP8//RBMS1//GADD45A//GTF2H1//PTEN//CCNT2//DIRAS3//NPAT//MTRR//TSHZ1//ZBTB18//CEBPB//TCERG1//STRAP//KLF12//GSC//ARX//DNMT3B//EDN1//EDNRB//EFNA1//CC2D1B//EN1//EP300//ESR1//JAZF1//CPEB3//FOXF1//MYT1L//SIN3B//ZFPM2//DNAJB5//GLI3//CNOT7//HIC1//FOXA1//HSBP1//ID2//IFNG//IRF2//AR//ISL1//JARID2//JUN//MAF//MDM4//MEF2A//MYB//NR4A2//PAX5//KLF3//POU4F1//PPARG//ZBTB4//RB1//CCND…
GO:0048634	regulation of muscle organ development	Biological process	16	147	902	17653	2.13017180264567	0.00349064740166347	0.0433160520687157	2.45709401805655	0.0177383592017738	GJA1//DLL1//PRKAA1//MYOG//JARID2//KCNK2//PTEN//TGFBR2//NOG//ZFPM2//EDN1//IGF1//NLN//EFNB2//NRG1//NEUROG1//
GO:0051592	response to calcium ion	Biological process	14	121	902	17653	2.26440783566363	0.00350781838836325	0.0434384342488146	2.45496289961997	0.0155210643015521	SYT1//CALM2//EDN1//CLIC4//JUN//MEF2A//DUSP1//ANXA7//CCND1//SDC1//SLC6A1//TRPC3//ALG2//HOMER1//
GO:0046578	regulation of Ras protein signal transduction	Biological process	23	244	902	17653	1.84480298789575	0.00351388923195812	0.0434384342488146	2.45421193285426	0.0254988913525499	ARAP2//IQSEC2//APPL1//FBXO8//AGFG1//PSD//GIT2//RALGPS1//PLEKHG4B//EPS8//ARHGEF4//RAF1//ITSN1//SOS2//MET//LPAR1//GPR55//RASGEF1A//NRG1//IGF1//PPP2CB//RASA1//SYNGAP1//
GO:0048813	dendrite morphogenesis	Biological process	15	134	902	17653	2.19077836979184	0.00352663159339969	0.0434384342488146	2.45263990617042	0.016629711751663	FMR1//HECW2//FXR1//RAPGEF2//RAB21//ARC//DOCK10//PTEN//WNT7A//EFNA1//LRP8//HPRT1//MEF2A//TRAK2//KLF7//
GO:0003181	atrioventricular valve morphogenesis	Biological process	5	21	902	17653	4.6597508182874	0.00353262440290522	0.0434384342488146	2.45190253534099	0.00554323725055432	EFNA1//BMPR2//SOX4//ACVR1//TGFBR2//
GO:0044321	response to leptin	Biological process	5	21	902	17653	4.6597508182874	0.00353262440290522	0.0434384342488146	2.45190253534099	0.00554323725055432	SIRT1//INHBB//PTEN//EDN1//CCND1//
GO:0010035	response to inorganic substance	Biological process	41	517	902	17653	1.55204853173905	0.0035779639093795	0.0439160978568667	2.4463640444384	0.0454545454545455	SYT1//CALM2//GPHN//CCND1//FIBIN//SLC30A6//PTEN//EDN1//PPP2CA//PPP2CB//SLC6A1//CNGA3//DUSP1//SIRT1//JUN//SDC1//FOSL1//PPP1R15B//ANXA7//TRPC3//ALG2//HOMER1//ETS1//RHOB//MYB//PRKAA1//TNFAIP3//OGG1//MAPK1//CLIC4//MEF2A//TFAP2A//ID2//MYOG//SLC41A1//EGLN1//FMR1//MET//TNF//KDR//ADNP//
GO:0018105	peptidyl-serine phosphorylation	Biological process	26	288	902	17653	1.76682218526731	0.00359271890819091	0.0440156052714653	2.44457676036203	0.0288248337028825	RICTOR//PRKAA1//NCK1//PPM1F//RASSF2//CREBL2//TBK1//NTF3//PFN2//PIK3CA//RAF1//TNF//IFNA1//IFNG//PPP1R1B//RPS6KA5//C8ORF44-SGK3//SGK2//HIPK3//MORC3//SGK3//MAPK1//SGK1//STK33//TGFBR2//TTK//
GO:0030073	insulin secretion	Biological process	20	202	902	17653	1.93771816206011	0.00360204093937745	0.0440156052714653	2.44345135546855	0.0221729490022173	RAPGEF4//SLC25A6//IFNG//KCNB1//MARCKS//NEUROD1//RAP1A//SNAP25//TNF//CLOCK//GJA1//SERP1//ISL1//SOX4//RAF1//ANO1//SYBU//INHBB//ADCYAP1//SNX19//
GO:0034390	smooth muscle cell apoptotic process	Biological process	6	30	902	17653	3.91419068736142	0.00361861252860191	0.0440156052714653	2.44145791749945	0.00665188470066519	SIRT1//EDN1//IGF1//LRP6//IFNG//PPARG//
GO:0034391	regulation of smooth muscle cell apoptotic process	Biological process	6	30	902	17653	3.91419068736142	0.00361861252860191	0.0440156052714653	2.44145791749945	0.00665188470066519	EDN1//IGF1//LRP6//IFNG//PPARG//SIRT1//
GO:0097720	calcineurin-mediated signaling	Biological process	6	30	902	17653	3.91419068736142	0.00361861252860191	0.0440156052714653	2.44145791749945	0.00665188470066519	PPP3R1//RCAN3//SPPL3//NRG1//IGF1//NR5A2//
GO:0043666	regulation of phosphoprotein phosphatase activity	Biological process	13	109	902	17653	2.33415040989442	0.00370417863778768	0.0449755118983089	2.43130807719132	0.0144124168514412	ARPP19//PPP1R1B//CALM2//PPP1R15B//PPP1R12A//TNF//RCAN3//UBXN2B//PPP4R2//PPP1R16B//IGFBP3//PPP2R5E//TSC1//
GO:0000289	nuclear-transcribed mRNA poly(A) tail shortening	Biological process	7	40	902	17653	3.42491685144124	0.00377626338760832	0.0456867071384527	2.42293772205521	0.00776053215077605	TOB1//CPEB3//TNRC6B//CNOT7//CNOT6L//PAN3//CNOT6//
GO:0061647	histone H3-K9 modification	Biological process	7	40	902	17653	3.42491685144124	0.00377626338760832	0.0456867071384527	2.42293772205521	0.00776053215077605	SUV39H1//ARID4B//DNMT3B//PAX5//SIRT1//JARID2//MYB//
GO:0071383	cellular response to steroid hormone stimulus	Biological process	24	260	902	17653	1.80654954801296	0.00380081503328985	0.0458515980946312	2.42012326482893	0.0266075388026608	ESR1//PPARGC1B//AR//PMEPA1//RB1//UBA5//CBFB//ISL1//TP63//FOXA1//NR5A2//NR3C2//NR4A2//PPARG//RORA//EP300//SIRT1//FOXP1//ADCYAP1//EDN1//DNMT3B//ERRFI1//CREBRF//CLOCK//
GO:0050808	synapse organization	Biological process	27	304	902	17653	1.73820968024274	0.00380345209686354	0.0458515980946312	2.4198220491602	0.0299334811529933	GPM6A//NRG1//POU4F1//PCDHB10//PTEN//BSN//PDZRN3//GPHN//ETV5//ROBO2//SLITRK3//ADNP//WNT7A//DLG5//NFIA//SYBU//ARC//DOCK10//EFNA1//LRP8//GLRB//ZMYND8//NPTN//FMR1//FXR1//SLC9A6//TSC1//
GO:0007613	memory	Biological process	13	110	902	17653	2.31293086071357	0.00400950336086653	0.0481638920595743	2.39690941815107	0.0144124168514412	ADNP//CPEB3//ARC//LDLR//SGK1//CCND2//CEBPB//KCNK2//NTF3//PAIP2//KCNK10//PTEN//ATXN1//
GO:0017015	regulation of transforming growth factor beta receptor signaling pathway	Biological process	13	110	902	17653	2.31293086071357	0.00400950336086653	0.0481638920595743	2.39690941815107	0.0144124168514412	NPNT//STRAP//SIRT1//LEMD3//FAM89B//BAMBI//PMEPA1//SMURF1//PRDM16//TGFBR2//LDLRAD4//ZEB1//NREP//
GO:0006977	DNA damage response, signal transduction by p53 class mediator resulting in cell cycle arrest	Biological process	9	62	902	17653	2.84094485373006	0.00404850992772843	0.048374686645278	2.39270479141253	0.00997782705099778	GADD45A//EP300//CNOT6L//CNOT7//MDM4//CNOT6//SOX4//E2F8//CASP2//
GO:0060193	positive regulation of lipase activity	Biological process	9	62	902	17653	2.84094485373006	0.00404850992772843	0.048374686645278	2.39270479141253	0.00997782705099778	NMUR1//LPAR1//GNAQ//C5AR1//TXK//GPR55//ESR1//PLAA//ABHD5//
GO:1901880	negative regulation of protein depolymerization	Biological process	9	62	902	17653	2.84094485373006	0.00404850992772843	0.048374686645278	2.39270479141253	0.00997782705099778	EPS8//STMN2//CAMSAP1//CAMSAP2//MID1//MID1IP1//NAV3//TMOD3//TMOD1//
GO:0007612	learning	Biological process	15	136	902	17653	2.15856104082431	0.00405945638029128	0.0483998550802211	2.39153212081863	0.016629711751663	GABRA5//SNAP25//ADCY3//NPTN//PPP1R1B//SYNGAP1//FOXP2//EN1//ARC//JUN//PRKAR2B//ATXN1//SLC6A1//FOSL1//NRXN3//
GO:0048706	embryonic skeletal system development	Biological process	14	123	902	17653	2.22758819605934	0.00407208598856215	0.0483998550802211	2.39018305975682	0.0155210643015521	PAX5//TFAP2A//TGFBR2//RDH10//GSC//GLI3//HOXA3//MYCN//ZEB1//NOG//TAPT1//SLC35D1//SULF1//HOXD1//
GO:1902807	negative regulation of cell cycle G1/S phase transition	Biological process	14	123	902	17653	2.22758819605934	0.00407208598856215	0.0483998550802211	2.39018305975682	0.0155210643015521	GADD45A//EP300//CNOT6L//CNOT7//MDM4//CNOT6//SOX4//E2F8//CASP2//CCND1//TP63//PTEN//RB1//ZNF655//
GO:1901564	organonitrogen compound metabolic process	Biological process	402	7112	902	17653	1.10623218245169	0.00408823868003706	0.0485065933212116	2.38846375710106	0.445676274944568	GADD45A//GTF2H1//PTEN//CCNT2//DIRAS3//MTRR//RANBP9//SPRED1//EREG//RASGEF1A//NRG1//IL2//MEF2A//MET//MAPK1//MAPK6//PSMA2//PSMD12//RAF1//RASA1//CCL2//TNF//SYNGAP1//RAPGEF2//CRKL//TAOK1//RAP1A//C1QTNF2//LPAR1//IGF1//NTF3//PIK3CB//PRKAA1//C5AR1//UBE2V1//DUSP1//PPP2CA//FBXO41//RNF145//ZNRF2//RNF167//MYLIP//ANKIB1//UBE2W//FBXW7//SMURF1//HECW2//KLHL42//SKP1//THOP1//LONRF3//FBXO30//CBFB//UBE3B//LONRF1//FB…
GO:0042692	muscle cell differentiation	Biological process	31	366	902	17653	1.65764906158749	0.00413085333517616	0.0489263767176819	2.38396022425712	0.0343680709534368	ADAM12//MYOG//BHLHE41//IGF1//TMOD3//TMOD1//EDNRB//CFL2//WDR1//HOMER1//FOXF1//ACVR1//RB1//MEF2A//BNIP2//ZEB1//EREG//SIRT1//NRG1//SDC1//TSC1//EDN1//WT1//CXCL9//NLN//NPNT//DLL1//EFNB2//SEMA4C//RORA//QKI//
GO:0044238	primary metabolic process	Biological process	595	10905	902	17653	1.06783285602019	0.00414933088437026	0.0490593090402029	2.38202193139751	0.659645232815965	SIRT1//IGF1//NFIA//NFIB//NFIC//RBBP8//RBMS1//GADD45A//GTF2H1//PTEN//CCNT2//DIRAS3//NPAT//MTRR//TSHZ1//ZBTB18//CEBPB//TCERG1//STRAP//KLF12//GSC//ARX//DNMT3B//EDN1//EDNRB//EFNA1//CC2D1B//EN1//EP300//ESR1//JAZF1//CPEB3//FOXF1//MYT1L//SIN3B//ZFPM2//DNAJB5//GLI3//CNOT7//HIC1//FOXA1//HSBP1//ID2//IFNG//IRF2//AR//ISL1//JARID2//JUN//MAF//MDM4//MEF2A//MYB//NR4A2//PAX5//KLF3//POU4F1//PPARG//ZBTB4//RB1//CCND…
GO:0046483	heterocycle metabolic process	Biological process	351	6136	902	17653	1.11952487880041	0.00419576883699763	0.0495217882104973	2.37718844697558	0.389135254988914	SIRT1//IGF1//NFIA//NFIB//NFIC//RBBP8//RBMS1//NPAT//TSHZ1//ZBTB18//CEBPB//TCERG1//STRAP//KLF12//GSC//ARX//DNMT3B//EDN1//EDNRB//EFNA1//CC2D1B//EN1//EP300//ESR1//JAZF1//CPEB3//FOXF1//MYT1L//SIN3B//ZFPM2//DNAJB5//GLI3//CNOT7//HIC1//FOXA1//HSBP1//ID2//IFNG//IRF2//AR//ISL1//JARID2//JUN//MAF//MDM4//MEF2A//MYB//NR4A2//PAX5//KLF3//POU4F1//PPARG//ZBTB4//RB1//CCND1//RNF2//SARS//PRDM16//SMARCA2//SUV39H1//ZEB…
GO:0030155	regulation of cell adhesion	Biological process	49	650	902	17653	1.47534879754392	0.00420950738638014	0.0495973840663569	2.37576872409173	0.0543237250554324	PIK3CB//TSC1//RASA1//CCL21//CBLL1//PLXNA4//FOXF1//NPNT//SMOC2//PPM1F//SPOCK1//SIRPA//EFNB2//PIK3CA//YES1//CD3E//IFNG//EFNA1//TNF//IL2//NCK1//IGF1//CEBPB//TNFRSF21//PDE5A//DLG5//IRF1//SOCS1//MYB//SOCS5//TFE3//GLI3//CCL2//TGFBR2//SLK//KDR//ARHGAP6//PTEN//YTHDF2//CRKL//FLNA//ETS1//DENND6A//FOXA1//S1PR1//DLL1//PPP1R12A//SERPINI1//PPP2CA//
GO:0002573	myeloid leukocyte differentiation	Biological process	19	191	902	17653	1.94684877120071	0.00425516713036812	0.0498467676648837	2.37108337744281	0.0210643015521064	JUN//PPARG//SIRT1//FOXP1//OSTM1//TNF//TGFBR2//ID2//RB1//CEBPB//TFE3//RASSF2//GPR55//PPARGC1B//TMEM64//IFNG//POU4F1//KLF10//FBXW7//
GO:0007626	locomotory behavior	Biological process	19	191	902	17653	1.94684877120071	0.00425516713036812	0.0498467676648837	2.37108337744281	0.0210643015521064	GLRB//KCNJ10//EN1//EPS8//ID2//NR4A2//TMOD1//TSC1//CCND2//PTEN//ARRDC3//CHRNB4//ETV5//NRG1//HPRT1//NOVA1//SNAP25//STRN//PPP1R1B//
GO:0014031	mesenchymal cell development	Biological process	10	74	902	17653	2.64472343740636	0.004259011343173	0.0498467676648837	2.37069120325312	0.0110864745011086	EDNRB//ISL1//SEMA4C//ACVR1//RDH10//EDN1//TAPT1//NRG1//KBTBD8//MAPK1//
GO:0072657	protein localization to membrane	Biological process	43	554	902	17653	1.51904512235145	0.00426015550943409	0.0498467676648837	2.3705745474568	0.0476718403547672	PMAIP1//ZDHHC22//ZDHHC7//ZDHHC18//ARL6IP1//NUP54//KIF13A//C16ORF70//VAMP3//FLNA//GRIK2//SYNGAP1//CLIP1//TIMM9//RAB8B//ETV5//BAG6//GPHN//EFR3A//KCNB1//LRP6//SMURF1//TNF//KCNIP4//RAPGEF2//C2CD5//MIEF1//KCNE1//RAB3GAP1//GLRB//TUB//NSG1//SNAP25//DYNLL2//PPP3R1//YWHAG//TP63//ZMYND8//APPL1//AR//PPFIA1//IFNG//ARL5A//
GO:0007268	chemical synaptic transmission	Biological process	50	667	902	17653	1.46708796377864	0.00430725940399199	0.0502217303311679	2.36579897213574	0.0554323725055432	SNAP25//SYT1//WNT7A//PPFIA1//PTEN//CHRM2//CHRNB4//RIC3//DTNA//ETV5//SLC6A1//GRIK2//EDN1//FMR1//RIMS4//CPEB3//YWHAG//SYNGAP1//RAPGEF2//DBN1//ARC//KCNJ10//NPTN//RAB3GAP1//SYT6//NTF3//PXK//LRP8//ADNP//GABRA5//GRM3//ADCYAP1//GLRB//GLRA3//SYBU//MAPK1//NSG1//ZMYND8//FXR1//PAIP2//KCNB1//PFN2//RAP1A//GJC1//LRP6//NOVA1//PCDHB10//SCN1B//BSN//HOMER1//
GO:0098916	anterograde trans-synaptic signaling	Biological process	50	667	902	17653	1.46708796377864	0.00430725940399199	0.0502217303311679	2.36579897213574	0.0554323725055432	GJC1//CHRNB4//DTNA//GABRA5//GLRB//GRIK2//GRM3//LRP6//NOVA1//MAPK1//PCDHB10//SCN1B//SLC6A1//SNAP25//SYT1//GLRA3//BSN//HOMER1//WNT7A//PPFIA1//PTEN//CHRM2//RIC3//ETV5//EDN1//FMR1//RIMS4//CPEB3//YWHAG//SYNGAP1//RAPGEF2//DBN1//ARC//KCNJ10//NPTN//RAB3GAP1//SYT6//NTF3//PXK//LRP8//ADNP//ADCYAP1//SYBU//NSG1//ZMYND8//FXR1//PAIP2//KCNB1//PFN2//RAP1A//
GO:0051248	negative regulation of protein metabolic process	Biological process	92	1374	902	17653	1.31042774103803	0.00431447956859508	0.0502217303311679	2.36507158329028	0.1019955654102	SPRED1//DUSP1//PPP2CA//IGFBP3//IL2//LRP6//PTEN//PRR5L//PPP1R15B//SLIT2//ERRFI1//GPRC5A//SOCS5//GADD45A//GNAQ//NCK1//GSKIP//RB1//YWHAG//SOCS1//SOCS3//PPM1F//AGO1//SNIP1//PI15//CALM2//SERPINI1//SERPINB13//SPOCK1//RECK//TOB1//CELF1//CPEB3//FMR1//CNOT7//NANOS1//PURA//TIA1//TSC1//FXR1//MEX3B//JARID2//SPOPL//SOX4//TNFAIP3//BAG5//JUN//EDN1//EDNRB//BAG6//ARPP19//PPP1R1B//RASSF2//CNOT6//TNRC6B//PPP1R16B//…
GO:0003206	cardiac chamber morphogenesis	Biological process	14	124	902	17653	2.20962377512338	0.00438066780970962	0.0507486564549841	2.35845967854516	0.0155210643015521	ZFPM2//ISL1//BMPR2//TGFBR2//ID2//NOG//SOX4//FOXF1//NRG1//POU4F1//ACVR1//TNNI1//EGLN1//DHRS3//
GO:0051497	negative regulation of stress fiber assembly	Biological process	5	22	902	17653	4.4479439629107	0.00438203419152655	0.0507486564549841	2.35832423810955	0.00554323725055432	S1PR1//TMEFF2//ARHGAP6//MET//PPFIA1//
GO:0009755	hormone-mediated signaling pathway	Biological process	22	234	902	17653	1.84000416927246	0.00438225866770822	0.0507486564549841	2.35830199130228	0.024390243902439	ESR1//PPARGC1B//AR//PMEPA1//RB1//UBA5//CBFB//ISL1//TP63//FOXA1//ACSL1//ADIPOR2//NR5A2//NR3C2//NR4A2//PPARG//RORA//EP300//SIRT1//FOXP1//CREBRF//CLOCK//
GO:0008361	regulation of cell size	Biological process	17	164	902	17653	2.02869639283976	0.00439570484700612	0.0507730853025793	2.35697147630768	0.0188470066518847	CLCN6//ANXA7//DPYSL2//RAB21//ADNP//NRG1//TNFRSF12A//PTEN//TSC1//EDN1//PRR16//ULK2//WNT3//PLXNA4//BMPR2//SEMA4C//MSN//
GO:0006511	ubiquitin-dependent protein catabolic process	Biological process	45	587	902	17653	1.50032862803462	0.00439938311212649	0.0507730853025793	2.35660821664608	0.0498891352549889	DNAJB9//JKAMP//BAG6//SMURF1//ANAPC15//PSMA2//PSMD12//FBXW7//SKP1//BAG5//ANKIB1//LONRF3//LONRF1//SOCS5//UBXN2B//RNF38//RNF145//ZNRF2//SIRT1//CD2AP//ARMC8//RNF11//KLHL20//SPOPL//PCBP2//PPP2CB//UBE2W//HECW2//KLHL42//TBL1XR1//PLAA//CLOCK//VPS37A//VPS4B//TNFAIP3//PTEN//CACUL1//KLHL3//FBXO8//MYLIP//USP27X//USP28//UBE2I//CUL5//USP38//
GO:0034349	glial cell apoptotic process	Biological process	4	14	902	17653	5.59170098194488	0.00448979898126175	0.0515705078877506	2.34777310293501	0.00443458980044346	DLL1//CCL2//TNFRSF21//RB1//
GO:0035112	genitalia morphogenesis	Biological process	4	14	902	17653	5.59170098194488	0.00448979898126175	0.0515705078877506	2.34777310293501	0.00443458980044346	LRP6//TP63//AR//NEUROG1//
GO:0050679	positive regulation of epithelial cell proliferation	Biological process	19	192	902	17653	1.9367089338507	0.00450337534807871	0.0515705078877506	2.34646185387965	0.0210643015521064	F3//SIRT1//RICTOR//PPP1R16B//JUN//KDR//BMPR2//VEGFB//VASH2//TP63//CCND1//WNT7A//SRSF6//FOXP2//AR//TNFAIP3//IGF1//C5AR1//NOG//
GO:0040013	negative regulation of locomotion	Biological process	30	353	902	17653	1.66325383315641	0.00450950188624758	0.0515705078877506	2.34587142708019	0.0332594235033259	SLIT2//STRAP//PFN2//PTPRG//C5ORF30//IGFBP3//ARID2//SULF1//ZMYND8//TMEFF2//CLIC4//RHOB//PTEN//RAP2C//LDLRAD4//RECK//NAV3//DLG5//NOG//PPARG//SEMA4C//WNT3//ROBO2//SPRED1//MEOX2//ARRDC3//CHMP3//CCL21//CCL2//NRG1//
GO:0072431	signal transduction involved in mitotic G1 DNA damage checkpoint	Biological process	9	63	902	17653	2.79585049097244	0.00451423047013875	0.0515705078877506	2.34541627216246	0.00997782705099778	GADD45A//EP300//CNOT6L//CNOT7//MDM4//CNOT6//SOX4//E2F8//CASP2//
GO:1902400	intracellular signal transduction involved in G1 DNA damage checkpoint	Biological process	9	63	902	17653	2.79585049097244	0.00451423047013875	0.0515705078877506	2.34541627216246	0.00997782705099778	GADD45A//EP300//CNOT6L//CNOT7//MDM4//CNOT6//SOX4//E2F8//CASP2//
GO:1901699	cellular response to nitrogen compound	Biological process	48	637	902	17653	1.47473432490854	0.00462350698124531	0.0527298106478281	2.33502848227354	0.0532150776053215	CHRM2//GNAQ//APPL1//AGO1//SNIP1//CEBPB//CPEB3//SESN1//RRAGD//CPEB1//ZEB1//TNF//SOCS1//TSN//CPEB2//INHBB//RAB8B//ERRFI1//PPARG//PTEN//YWHAG//C2CD5//PIK3CA//NCK1//TSC1//SOCS3//SIRT1//IGF1//MAPK1//KCNE1//RAP1A//RAP1B//WT1//RAPGEF2//MAVS//EDN1//CRHR1//NR4A2//ADCY3//PRKACB//PRKAR2B//PRKAA1//SLIT2//FMR1//KLF3//KLF10//ESR1//MYCN//
GO:1903844	regulation of cellular response to transforming growth factor beta stimulus	Biological process	13	112	902	17653	2.27162852391511	0.00468114129592769	0.0529264190982735	2.32964824989678	0.0144124168514412	ZEB1//NREP//NPNT//STRAP//SIRT1//LEMD3//FAM89B//BAMBI//PMEPA1//SMURF1//PRDM16//TGFBR2//LDLRAD4//
GO:0010717	regulation of epithelial to mesenchymal transition	Biological process	11	87	902	17653	2.47448836557331	0.00468601402452383	0.0529264190982735	2.3291964159601	0.0121951219512195	BAMBI//ISL1//TGFBR2//STRAP//EFNA1//FOXA1//PPP2CA//PTEN//LDLRAD4//NOG//ACVR1//
GO:0048644	muscle organ morphogenesis	Biological process	11	87	902	17653	2.47448836557331	0.00468601402452383	0.0529264190982735	2.3291964159601	0.0121951219512195	ZFPM2//NRG1//POU4F1//NOG//S1PR1//EGLN1//ISL1//TNNI1//GSC//SERP1//ARID5B//
GO:0045137	development of primary sexual characteristics	Biological process	21	221	902	17653	1.85968335824864	0.0046892665411211	0.0529264190982735	2.32889508096382	0.0232815964523282	CEBPB//ADCYAP1//INHBB//IMMP2L//SIRT1//ESR1//EREG//CASP2//ZFPM2//RDH10//WT1//RNF38//CSDE1//ARID5B//AR//MGST1//CCND1//SDC1//ROBO2//SLIT2//ARID4B//
GO:0030512	negative regulation of transforming growth factor beta receptor signaling pathway	Biological process	10	75	902	17653	2.60946045824095	0.00469493261412434	0.0529264190982735	2.32837063673631	0.0110864745011086	STRAP//SIRT1//LEMD3//FAM89B//BAMBI//PMEPA1//SMURF1//PRDM16//TGFBR2//LDLRAD4//
GO:0060420	regulation of heart growth	Biological process	10	75	902	17653	2.60946045824095	0.00469493261412434	0.0529264190982735	2.32837063673631	0.0110864745011086	GJA1//JARID2//KCNK2//PTEN//TGFBR2//NOG//ZFPM2//WT1//EDN1//IGF1//
GO:0099537	trans-synaptic signaling	Biological process	50	670	902	17653	1.46051891319456	0.00469552734865653	0.0529264190982735	2.32831562560227	0.0554323725055432	GJC1//CHRNB4//DTNA//GABRA5//GLRB//GRIK2//GRM3//LRP6//NOVA1//MAPK1//PCDHB10//SCN1B//SLC6A1//SNAP25//SYT1//GLRA3//BSN//HOMER1//WNT7A//PPFIA1//PTEN//CHRM2//RIC3//ETV5//EDN1//FMR1//RIMS4//CPEB3//YWHAG//SYNGAP1//RAPGEF2//DBN1//ARC//KCNJ10//NPTN//RAB3GAP1//SYT6//NTF3//PXK//LRP8//ADNP//ADCYAP1//SYBU//NSG1//ZMYND8//FXR1//PAIP2//KCNB1//PFN2//RAP1A//
GO:0032355	response to estradiol	Biological process	14	125	902	17653	2.19194678492239	0.0047079266022838	0.0529778828806079	2.327170316532	0.0155210643015521	ESR1//H2AFZ//MYOG//POU4F1//DNMT3B//DUSP1//ETS1//FOXA1//OGG1//PTEN//RBBP8//CCND1//SLC6A1//WNT7A//
GO:0044770	cell cycle phase transition	Biological process	46	606	902	17653	1.48558392424608	0.00480800592688269	0.0540141928297469	2.31803500564532	0.0509977827050998	CACUL1//PHF8//RB1//RBBP8//CCND1//CUL5//ACVR1//NPAT//ARPP19//NEDD1//CCNY//PPP1R12A//PRKAR2B//SKP1//YWHAG//CEP41//GADD45A//EP300//CNOT6L//CNOT7//MDM4//CNOT6//SOX4//E2F8//CASP2//TTK//TAOK1//CDC14A//EPS8//VPS4B//PSMA2//PSMD12//HECW2//NEUROG1//TP63//PTEN//ID2//DUSP1//ANAPC15//CCND2//TMOD3//ATF5//FBXW7//FAM83D//ZNF655//SLBP//
GO:0099536	synaptic signaling	Biological process	50	671	902	17653	1.45834228292154	0.00483143771669315	0.0541874183714689	2.31592361469046	0.0554323725055432	GJC1//CHRNB4//DTNA//GABRA5//GLRB//GRIK2//GRM3//LRP6//NOVA1//MAPK1//PCDHB10//SCN1B//SLC6A1//SNAP25//SYT1//GLRA3//BSN//HOMER1//WNT7A//PPFIA1//PTEN//CHRM2//RIC3//ETV5//EDN1//FMR1//RIMS4//CPEB3//YWHAG//SYNGAP1//RAPGEF2//DBN1//ARC//KCNJ10//NPTN//RAB3GAP1//SYT6//NTF3//PXK//LRP8//ADNP//ADCYAP1//SYBU//NSG1//ZMYND8//FXR1//PAIP2//KCNB1//PFN2//RAP1A//
GO:0030856	regulation of epithelial cell differentiation	Biological process	16	152	902	17653	2.06010036176917	0.00484783082712513	0.0541915369980946	2.31445254398368	0.0177383592017738	DLL1//IFNG//CCND1//ZEB1//BTG1//MYCN//SERPINB13//ERRFI1//CBFB//SRSF6//TP63//FRZB//FOXJ2//CEBPB//TNF//CLOCK//
GO:0090288	negative regulation of cellular response to growth factor stimulus	Biological process	16	152	902	17653	2.06010036176917	0.00484783082712513	0.0541915369980946	2.31445254398368	0.0177383592017738	STRAP//SIRT1//LEMD3//FAM89B//BAMBI//PMEPA1//SMURF1//PRDM16//TGFBR2//LDLRAD4//TOB1//CTDSPL2//NOG//SULF1//SHISA2//SLIT2//
GO:0003279	cardiac septum development	Biological process	12	100	902	17653	2.34851441241685	0.00493727242927643	0.0551002862032945	2.30651290857808	0.0133037694013304	ZFPM2//ISL1//BMPR2//TGFBR2//ID2//NOG//DCTN5//SOX4//ACVR1//DHRS3//EGLN1//SNX17//
GO:0007093	mitotic cell cycle checkpoint	Biological process	17	166	902	17653	2.00425426762482	0.00496754161158211	0.0552557301301477	2.3038584862504	0.0188470066518847	GADD45A//EP300//CNOT6L//CNOT7//MDM4//CNOT6//SOX4//E2F8//CASP2//TTK//TAOK1//CCND1//TP63//DUSP1//ANAPC15//RB1//NABP1//
GO:0062013	positive regulation of small molecule metabolic process	Biological process	17	166	902	17653	2.00425426762482	0.00496754161158211	0.0552557301301477	2.3038584862504	0.0188470066518847	PMAIP1//ARPP19//CALM2//CXCL9//ADRB1//PTHLH//ADNP//PRKAA1//MID1IP1//ELOVL5//C1QTNF2//IGF1//PPARGC1B//PPARG//IFNG//TNF//MYOG//
GO:0042698	ovulation cycle	Biological process	9	64	902	17653	2.752165327051	0.00502060967473577	0.0557543238591757	2.2992435413617	0.00997782705099778	SIRT1//ESR1//EREG//CASP2//ETS1//ADNP//ROBO2//SLIT2//NHLH2//
GO:0021537	telencephalon development	Biological process	22	237	902	17653	1.81671297725635	0.00509234750491657	0.0563658693547476	2.29308196748536	0.024390243902439	LRP8//EMX2//NEUROD1//PTEN//PAX5//HPRT1//FOXP2//GLI3//TSC1//ID2//POU3F2//ARX//SLIT2//NRG1//ATF5//ROBO2//NFIB//PLXNA4//TACC2//FLNA//LRP6//LPAR1//
GO:0050730	regulation of peptidyl-tyrosine phosphorylation	Biological process	22	237	902	17653	1.81671297725635	0.00509234750491657	0.0563658693547476	2.29308196748536	0.024390243902439	EREG//FBXW7//ERRFI1//GPRC5A//SOCS5//SOCS1//CNOT7//IFNG//IGF1//IL2//ISL1//SOCS3//PPP2CA//EFNA1//ADNP//RICTOR//NRG1//NTF3//YES1//LRP8//CD3E//RAP2C//
GO:0021536	diencephalon development	Biological process	10	76	902	17653	2.57512545221146	0.00516516027002003	0.0570783969054664	2.28691619818978	0.0110864745011086	ARX//LRP6//ETS1//RAB3GAP1//POU3F2//ADCYAP1//ISL1//NOG//NR4A2//POU4F1//
GO:0019932	second-messenger-mediated signaling	Biological process	29	342	902	17653	1.65952529142516	0.00533621665293797	0.0585477664983647	2.27276654617071	0.0321507760532151	ADCY3//ADCYAP1//CRHR1//GNAQ//PTHLH//NMUR1//RCAN3//EDN1//EDN2//EDNRB//SAMD14//NEUROD1//RASD1//CALM2//RAPGEF4//RAPGEF2//PPP3R1//KDR//PEX5L//ADRB1//CXCL9//LPAR1//CD3E//PRKAA1//SPPL3//NRG1//IGF1//NR5A2//PPP2CA//
GO:0030036	actin cytoskeleton organization	Biological process	48	642	902	17653	1.46324885508838	0.00534751802535517	0.0585477664983647	2.27184774283889	0.0532150776053215	EPS8//RHOB//RND3//MARCKS//CFL2//WDR1//PALM2//PPARGC1B//DBN1//SAMD14//CD2AP//TMOD3//NCK1//TMOD1//ARHGAP12//WASF3//ARHGAP6//PFN2//RASA1//SLIT2//RICTOR//CCL21//TNF//FRMD6//CNN3//LIMCH1//MYLIP//S1PR1//FLNA//ATP2C1//TAOK1//TSC1//IQGAP2//ARFIP1//ZYX//LPAR1//PPM1F//TMEFF2//MET//PPFIA1//MEF2A//EDN1//NTF3//DNAJB6//PALLD//IQSEC2//FLII//PAK6//
GO:0046822	regulation of nucleocytoplasmic transport	Biological process	12	101	902	17653	2.32526179447213	0.00534979003361897	0.0585477664983647	2.27166326265729	0.0133037694013304	NUP54//SIRT1//OGG1//IFNG//IGF1//MAPK1//MAVS//GLI3//MDFIC//SOX4//CTDSPL2//PPP1R12A//
GO:0060419	heart growth	Biological process	12	101	902	17653	2.32526179447213	0.00534979003361897	0.0585477664983647	2.27166326265729	0.0133037694013304	S1PR1//ARID2//GJA1//JARID2//KCNK2//PTEN//TGFBR2//NOG//ZFPM2//WT1//EDN1//IGF1//
GO:0001516	prostaglandin biosynthetic process	Biological process	5	23	902	17653	4.25455509495806	0.00536738359145144	0.0585477664983647	2.27023736582763	0.00554323725055432	PTGES3//SIRT1//EDN1//EDN2//MGST1//
GO:0021952	central nervous system projection neuron axonogenesis	Biological process	5	23	902	17653	4.25455509495806	0.00536738359145144	0.0585477664983647	2.27023736582763	0.00554323725055432	NFIB//PLXNA4//SCN1B//SLIT2//NR4A2//
GO:0046457	prostanoid biosynthetic process	Biological process	5	23	902	17653	4.25455509495806	0.00536738359145144	0.0585477664983647	2.27023736582763	0.00554323725055432	PTGES3//EDN1//EDN2//MGST1//SIRT1//
GO:2000679	positive regulation of transcription regulatory region DNA binding	Biological process	5	23	902	17653	4.25455509495806	0.00536738359145144	0.0585477664983647	2.27023736582763	0.00554323725055432	IFNG//IGF1//NEUROD1//POU4F1//RB1//
GO:0061035	regulation of cartilage development	Biological process	9	65	902	17653	2.70982432201944	0.00556994698457727	0.0602757706947159	2.25414893847351	0.00997782705099778	MAF//PTHLH//GDF5//GLI3//SOX5//TAPT1//BMPR2//FRZB//NOG//
GO:0072413	signal transduction involved in mitotic cell cycle checkpoint	Biological process	9	65	902	17653	2.70982432201944	0.00556994698457727	0.0602757706947159	2.25414893847351	0.00997782705099778	GADD45A//EP300//CNOT6L//CNOT7//MDM4//CNOT6//SOX4//E2F8//CASP2//
GO:1902402	signal transduction involved in mitotic DNA damage checkpoint	Biological process	9	65	902	17653	2.70982432201944	0.00556994698457727	0.0602757706947159	2.25414893847351	0.00997782705099778	GADD45A//EP300//CNOT6L//CNOT7//MDM4//CNOT6//SOX4//E2F8//CASP2//
GO:1902403	signal transduction involved in mitotic DNA integrity checkpoint	Biological process	9	65	902	17653	2.70982432201944	0.00556994698457727	0.0602757706947159	2.25414893847351	0.00997782705099778	GADD45A//EP300//CNOT6L//CNOT7//MDM4//CNOT6//SOX4//E2F8//CASP2//
GO:0051726	regulation of cell cycle	Biological process	81	1197	902	17653	1.32435023256589	0.00557036177498114	0.0602757706947159	2.25411659804426	0.08980044345898	USP28//CLOCK//GADD45A//GTF2H1//PTEN//CCNT2//DIRAS3//EP300//CNOT6L//CNOT7//MDM4//CNOT6//SOX4//E2F8//CASP2//HBP1//IFNG//IRF1//PRKAA1//RRAGD//RB1//TSC1//CUL5//NABP1//TTK//TAOK1//CDC14A//CDK19//SIRT1//PAK6//SLK//NEDD1//PRKAR2B//YWHAG//CEP41//CHMP3//VPS4B//CCND1//PSMA2//PSMD12//SKP1//HECW2//NEUROG1//TP63//RBBP8//KIF13A//CALM2//FBXW7//TNFAIP3//CCNY//CCNL1//CCND2//ADCYAP1//RNF167//RHOB//RUNX3//LRP6//FOS…
GO:0032147	activation of protein kinase activity	Biological process	28	328	902	17653	1.67069114704451	0.00559343196130646	0.0604287226107278	2.25232164032349	0.0310421286031042	GADD45A//TNF//CRKL//TAOK1//RAF1//RAP1A//C1QTNF2//LPAR1//NRG1//IGF1//NTF3//PIK3CB//PRKAA1//MAPK1//C5AR1//UBE2V1//COPS8//MDFIC//SOCS1//RICTOR//ADCY3//PRKACB//PRKAR2B//ADNP//PIK3CA//PAK6//TGFBR2//SLK//
GO:0030163	protein catabolic process	Biological process	62	875	902	17653	1.38674184352233	0.00561394336041263	0.0605535868364763	2.25073197331618	0.0687361419068736	ABHD17C//CTSF//CACUL1//KLHL3//FBXO8//RNF11//MYLIP//USP27X//SMURF1//USP28//UBE2I//BAG6//CUL5//USP38//UBE2W//PMAIP1//PSMA2//FBXO44//DNAJB9//JKAMP//ANAPC15//PSMD12//FBXW7//SKP1//BAG5//ANKIB1//LONRF3//LONRF1//SOCS5//LDLR//FAM83D//FLNA//NRG1//MDM4//UBXN2B//RNF38//RNF145//ZNRF2//SIRT1//CD2AP//ARMC8//KLHL20//SPOPL//PCBP2//PPP2CB//HECW2//KLHL42//TBL1XR1//PLAA//CLOCK//VPS37A//VPS4B//RAB12//GJA1//TNF//TNFA…
GO:0007179	transforming growth factor beta receptor signaling pathway	Biological process	18	182	902	17653	1.93558880144246	0.00563484232157313	0.0605857529742434	2.24911823220506	0.0199556541019956	ZEB1//NREP//NPNT//STRAP//SIRT1//LEMD3//FAM89B//BAMBI//PMEPA1//SMURF1//PRDM16//TGFBR2//LDLRAD4//JUN//KLF10//ZYX//GDF5//ACVR1//
GO:0048839	inner ear development	Biological process	18	182	902	17653	1.93558880144246	0.00563484232157313	0.0605857529742434	2.24911823220506	0.0199556541019956	LRIG1//NEUROG1//INSIG2//TFAP2A//FZD3//FZD6//MYCN//DLL1//ZEB1//GABRA5//GLI3//KCNK2//FRZB//MAF//NEUROD1//ROR1//CYTL1//CCM2//
GO:1903845	negative regulation of cellular response to transforming growth factor beta stimulus	Biological process	10	77	902	17653	2.5416822645204	0.00567148415608135	0.0608829322977431	2.24630327682979	0.0110864745011086	STRAP//SIRT1//LEMD3//FAM89B//BAMBI//PMEPA1//SMURF1//PRDM16//TGFBR2//LDLRAD4//
GO:0046326	positive regulation of glucose import	Biological process	7	43	902	17653	3.18596916413139	0.00571750463560782	0.0611827276117337	2.24279347460611	0.00776053215077605	C2CD5//ARPP19//C1QTNF2//CREBL2//IGF1//RAP1A//ADIPOR2//
GO:0098693	regulation of synaptic vesicle cycle	Biological process	7	43	902	17653	3.18596916413139	0.00571750463560782	0.0611827276117337	2.24279347460611	0.00776053215077605	RAB3GAP1//PLAA//RIMS4//PFN2//FMR1//RAP1A//PTEN//
GO:0009987	cellular process	Biological process	846	16158	902	17653	1.02469529691415	0.00572754602663223	0.0611933550997058	2.2420314121286	0.937915742793792	MEF2A//SIRT1//UBXN2B//TRAPPC8//GABARAPL1//ATG16L1//WDR45B//ULK2//IGF1//NFIA//NFIB//NFIC//RBBP8//RBMS1//PHF13//ESCO2//UBE2I//DDX3Y//VBP1//USP28//CLOCK//GADD45A//GTF2H1//PTEN//CCNT2//DIRAS3//CACUL1//PHF8//RB1//CCND1//CUL5//ACVR1//NPAT//ARPP19//NEDD1//CCNY//PPP1R12A//PRKAR2B//SKP1//YWHAG//CEP41//SEPT9//MTRR//TSHZ1//ZBTB18//CEBPB//TCERG1//STRAP//KLF12//GSC//ARX//DNMT3B//EDN1//EDNRB//EFNA1//CC2D1B//EN…
GO:0048878	chemical homeostasis	Biological process	76	1114	902	17653	1.33518174254698	0.00589088375102707	0.0628391905492052	2.22981954741943	0.0842572062084257	SIRT1//EDN1//EDNRB//ADCY3//PRKACB//PRKAR2B//ATP2C1//GRIK2//ANXA7//PIK3CB//SLC24A3//STIM2//CCL8//SLC31A2//ABCB7//EGLN1//SKP1//SLC26A4//CLIC4//ADCYAP1//SPPL3//LPAR1//EDN2//ESR1//GJA1//NPTN//IL2//LRP6//C5AR1//RIC3//TMBIM6//TRPC3//CALM2//SLC41A1//KCNJ2//MAPK1//GPCPD1//ADNP//RAF1//ANO1//SYBU//FOXA1//IGF1//KCNB1//NEUROD1//PPARG//PRKAA1//SOX4//ADIPOR2//NR5A2//MYLIP//LDLR//KLHL3//HOMER1//CCL21//CXCL9//SL…
GO:0031111	negative regulation of microtubule polymerization or depolymerization	Biological process	6	33	902	17653	3.55835517032856	0.00592657226048094	0.0631203278702876	2.22719641604026	0.00665188470066519	STMN2//CAMSAP1//CAMSAP2//MID1//MID1IP1//NAV3//
GO:0019941	modification-dependent protein catabolic process	Biological process	45	597	902	17653	1.47519749523672	0.00594959724507764	0.0632659216485221	2.22551243261776	0.0498891352549889	CACUL1//KLHL3//FBXO8//RNF11//MYLIP//USP27X//SMURF1//USP28//UBE2I//BAG6//CUL5//USP38//DNAJB9//JKAMP//ANAPC15//PSMA2//PSMD12//FBXW7//SKP1//BAG5//ANKIB1//LONRF3//LONRF1//SOCS5//UBXN2B//RNF38//RNF145//ZNRF2//SIRT1//CD2AP//ARMC8//KLHL20//SPOPL//PCBP2//PPP2CB//UBE2W//HECW2//KLHL42//TBL1XR1//PLAA//CLOCK//VPS37A//VPS4B//TNFAIP3//PTEN//
GO:0042391	regulation of membrane potential	Biological process	35	438	902	17653	1.56388897326084	0.00603987949744915	0.0640784019671403	2.21897172596743	0.0388026607538803	CHRNB4//GNAQ//KCNB1//PMAIP1//KCNJ2//SCN1B//GRIK2//KCNK2//KCNK10//GLRX//EDN1//JUN//KDR//KCNJ10//ADCYAP1//GABRA5//RAB3GAP1//GLRB//GLRA3//KCNE1//GJA1//WDR1//GJC1//PTEN//ZMYND8//FMR1//KCNJ3//FLNA//WNT7A//SLC26A7//CNGA3//RIMS4//KCNH4//SLC26A4//PXK//
GO:0051603	proteolysis involved in cellular protein catabolic process	Biological process	50	679	902	17653	1.44116004689301	0.0060449534903202	0.0640784019671403	2.21860703623828	0.0554323725055432	CACUL1//KLHL3//FBXO8//RNF11//MYLIP//USP27X//SMURF1//USP28//UBE2I//BAG6//CUL5//USP38//UBE2W//PMAIP1//PSMA2//FBXO44//DNAJB9//JKAMP//ANAPC15//PSMD12//FBXW7//SKP1//BAG5//ANKIB1//LONRF3//LONRF1//SOCS5//UBXN2B//RNF38//RNF145//ZNRF2//SIRT1//CD2AP//ARMC8//KLHL20//SPOPL//PCBP2//PPP2CB//HECW2//KLHL42//TBL1XR1//PLAA//CLOCK//VPS37A//VPS4B//TNFAIP3//FMR1//EFNA1//PTEN//CTSF//
GO:0030534	adult behavior	Biological process	15	142	902	17653	2.06735423628244	0.00606355119630575	0.0641749557756116	2.21727295120534	0.016629711751663	GLRB//KCNJ10//PPP1R1B//HOMER1//EN1//EPS8//ID2//NR4A2//TMOD1//TSC1//CCND2//CHRNB4//PAX5//PTEN//NRXN3//
GO:0008152	metabolic process	Biological process	635	11746	902	17653	1.05802447066001	0.00609302732413631	0.0643861621767717	2.21516687428075	0.703991130820399	SIRT1//UBXN2B//TRAPPC8//GABARAPL1//ATG16L1//WDR45B//ULK2//IGF1//NFIA//NFIB//NFIC//RBBP8//RBMS1//GADD45A//GTF2H1//PTEN//CCNT2//DIRAS3//NPAT//MTRR//TSHZ1//ZBTB18//CEBPB//TCERG1//STRAP//KLF12//GSC//ARX//DNMT3B//EDN1//EDNRB//EFNA1//CC2D1B//EN1//EP300//ESR1//JAZF1//CPEB3//FOXF1//MYT1L//SIN3B//ZFPM2//DNAJB5//GLI3//CNOT7//HIC1//FOXA1//HSBP1//ID2//IFNG//IRF2//AR//ISL1//JARID2//JUN//MAF//MDM4//MEF2A//MYB/…
GO:0010827	regulation of glucose transmembrane transport	Biological process	10	78	902	17653	2.50909659446245	0.00621572404039771	0.0655802522390167	2.20650827515838	0.0110864745011086	C2CD5//ARPP19//C1QTNF2//CREBL2//IGF1//RAP1A//ADIPOR2//APPL1//TNF//PRKAA1//
GO:0051261	protein depolymerization	Biological process	12	103	902	17653	2.28011108001636	0.00625685833978562	0.0659114220435672	2.20364367768124	0.0133037694013304	EPS8//CFL2//WDR1//STMN2//CAMSAP1//CAMSAP2//MID1//MID1IP1//NAV3//TMOD3//TMOD1//VPS4B//
GO:0044257	cellular protein catabolic process	Biological process	53	730	902	17653	1.42090483856271	0.00631888153533243	0.0664612687767546	2.19935978659418	0.0587583148558758	CTSF//CACUL1//KLHL3//FBXO8//RNF11//MYLIP//USP27X//SMURF1//USP28//UBE2I//BAG6//CUL5//USP38//UBE2W//PMAIP1//PSMA2//FBXO44//DNAJB9//JKAMP//ANAPC15//PSMD12//FBXW7//SKP1//BAG5//ANKIB1//LONRF3//LONRF1//SOCS5//UBXN2B//RNF38//RNF145//ZNRF2//SIRT1//CD2AP//ARMC8//KLHL20//SPOPL//PCBP2//PPP2CB//HECW2//KLHL42//TBL1XR1//PLAA//CLOCK//VPS37A//VPS4B//TNFAIP3//FMR1//EFNA1//MSN//LDLR//PTEN//RAB12//
GO:0009894	regulation of catabolic process	Biological process	64	914	902	17653	1.37039498901056	0.00639196309810469	0.0671255379386367	2.19436574094309	0.0709534368070953	NUP54//EP300//DRAM1//RRAGD//ULK2//MET//MTMR9//IFNG//PIK3CB//PRKAA1//ABHD5//LDLR//RAB12//SIRT1//SESN1//TBK1//KDR//TSC1//SNX5//PIK3CA//EGLN1//BAG6//BAG5//ANKIB1//LONRF3//LONRF1//SOCS5//MYLIP//FAM83D//FLNA//NRG1//MDM4//DCP2//FMR1//YTHDF2//PSMA2//PSMD12//FXR1//ANP32A//GJA1//SMURF1//HECW2//TNF//TNFAIP3//MYOG//IGF1//SH3D19//TOB1//CPEB3//TNRC6B//CNOT7//PRR5L//GTPBP1//CNOT6L//QKI//BOLL//NANOS1//FBXW7//FE…
GO:0016202	regulation of striated muscle tissue development	Biological process	15	143	902	17653	2.05289721365109	0.00646411690842922	0.0676246595108085	2.18949079761921	0.016629711751663	GJA1//DLL1//PRKAA1//MYOG//JARID2//KCNK2//PTEN//TGFBR2//NOG//ZFPM2//EDN1//IGF1//NLN//EFNB2//NRG1//
GO:0031329	regulation of cellular catabolic process	Biological process	58	814	902	17653	1.39449053972336	0.00648293047211578	0.0676246595108085	2.18822863607693	0.0643015521064302	NUP54//EP300//DRAM1//RRAGD//ULK2//MET//MTMR9//IFNG//PIK3CB//PRKAA1//ABHD5//LDLR//RAB12//SIRT1//SESN1//TBK1//KDR//TSC1//SNX5//PIK3CA//EGLN1//BAG6//BAG5//ANKIB1//LONRF3//LONRF1//SOCS5//MYLIP//DCP2//FMR1//YTHDF2//PSMA2//PSMD12//FXR1//ANP32A//MYOG//IGF1//SH3D19//TNF//TOB1//CPEB3//TNRC6B//CNOT7//PRR5L//GTPBP1//CNOT6L//QKI//SMURF1//BOLL//NANOS1//FBXW7//FEZ2//EFNA1//MSN//TNFAIP3//PTEN//TBC1D12//RAB3GAP1…
GO:0032922	circadian regulation of gene expression	Biological process	8	55	902	17653	2.84668413626285	0.00649727866063171	0.0676246595108085	2.18726850645621	0.00886917960088692	SIRT1//GFPT1//ID2//NPAS2//RORA//BHLHE41//BHLHE40//CLOCK//
GO:0003171	atrioventricular valve development	Biological process	5	24	902	17653	4.07728196600148	0.00649948671921123	0.0676246595108085	2.18712093932885	0.00554323725055432	TGFBR2//ACVR1//EFNA1//BMPR2//SOX4//
GO:0060330	regulation of response to interferon-gamma	Biological process	5	24	902	17653	4.07728196600148	0.00649948671921123	0.0676246595108085	2.18712093932885	0.00554323725055432	IFNG//SOCS1//SOCS3//TXK//PPARG//
GO:0060334	regulation of interferon-gamma-mediated signaling pathway	Biological process	5	24	902	17653	4.07728196600148	0.00649948671921123	0.0676246595108085	2.18712093932885	0.00554323725055432	TXK//PPARG//IFNG//SOCS1//SOCS3//
GO:0060341	regulation of cellular localization	Biological process	58	815	902	17653	1.39277950838627	0.00664595592759647	0.0689371511650427	2.17744254305507	0.0643015521064302	NUP54//TMBIM6//TRPC3//CALM2//SIRT1//OGG1//IFNG//IGF1//MAPK1//MAVS//ANO1//SYBU//GLI3//MDFIC//FOXF1//PPP1R12A//SOX4//CTDSPL2//CHRNB4//FMR1//CXCL9//RAB3GAP1//RB1//KCNB1//MIEF1//C2CD5//KCNE1//PRR5L//CD2AP//DYNLL2//PMAIP1//PPP3R1//YWHAG//TP63//NPTN//ABHD17C//ZMYND8//MSN//APPL1//AR//PPFIA1//PLAA//STX6//NMUR1//NRG1//FBXW7//PRKAA1//SNIP1//CCT6A//KCNAB2//TNF//RIMS4//PFN2//RAP1A//CHMP3//RAB21//PTEN//ARHGAP…
GO:0048534	hematopoietic or lymphoid organ development	Biological process	62	882	902	17653	1.37573595587533	0.00664601841780391	0.0689371511650427	2.1774384595154	0.0687361419068736	ID2//ESCO2//KCNAB2//DLL1//DOCK10//SOX4//RUNX3//CBFB//CR2//EP300//IFNA1//DNAJB9//IL2//PKNOX1//TXK//WDR1//JUN//PPARG//SIRT1//FOXP1//OSTM1//TNF//IFNG//GLI3//ZEB1//KDR//TGFBR2//FLI1//RB1//IRF1//TSC1//CD3E//CD8A//HMGB3//SOCS1//MYB//SOCS5//KLF13//ETS1//TNRC6B//AGO1//NFE2//CEBPB//TFE3//RASSF2//GPR55//PPARGC1B//TMEM64//POU4F1//KLF10//JARID2//CRKL//HOXA3//MAPK1//RAF1//TMOD3//MFAP5//RORA//YTHDF2//PSMA2//PS…
GO:0030099	myeloid cell differentiation	Biological process	32	394	902	17653	1.58951906085743	0.00668003963249697	0.069183932671634	2.17522096085923	0.0354767184035477	PKNOX1//EP300//WDR1//JUN//PPARG//SIRT1//FOXP1//OSTM1//TNF//FLI1//TGFBR2//ID2//RB1//CBFB//DLL1//HMGB3//KLF13//ETS1//TNRC6B//AGO1//NFE2//CEBPB//TFE3//RASSF2//GPR55//PPARGC1B//TMEM64//IFNG//POU4F1//KLF10//TMOD3//FBXW7//
GO:0044265	cellular macromolecule catabolic process	Biological process	75	1103	902	17653	1.33075386016367	0.00671143088238391	0.0694027630849578	2.17318487803149	0.0831485587583149	PNRC1//DCP2//PPP2CA//CNOT6L//PAN3//CNOT7//CNOT6//PATL1//AGO1//CTSF//CACUL1//KLHL3//FBXO8//RNF11//MYLIP//USP27X//SMURF1//USP28//UBE2I//BAG6//CUL5//USP38//UBE2W//PMAIP1//PSMA2//FBXO44//DNAJB9//JKAMP//ANAPC15//PSMD12//FBXW7//SKP1//BAG5//ANKIB1//LONRF3//LONRF1//SOCS5//UBXN2B//RNF38//RNF145//ZNRF2//SIRT1//CD2AP//ARMC8//KLHL20//SPOPL//PCBP2//PPP2CB//HECW2//KLHL42//TBL1XR1//PLAA//CLOCK//VPS37A//VPS4B//F…
GO:0042471	ear morphogenesis	Biological process	13	117	902	17653	2.17455038186745	0.00676072105109713	0.0698057350665189	2.17000698278426	0.0144124168514412	LRIG1//NEUROG1//INSIG2//TFAP2A//FZD3//FZD6//MAPK1//TSHZ1//GSC//EDN1//NOG//ZEB1//FRZB//
GO:0003281	ventricular septum development	Biological process	9	67	902	17653	2.62893404375021	0.00680686947368443	0.0701750887965363	2.16705257720532	0.00997782705099778	ID2//TGFBR2//NOG//ZFPM2//EGLN1//BMPR2//SOX4//ACVR1//DCTN5//
GO:0046621	negative regulation of organ growth	Biological process	6	34	902	17653	3.4536976653189	0.00689191520107577	0.0709437176634329	2.16166007480083	0.00665188470066519	GJA1//JARID2//KCNK2//PTEN//TGFBR2//NOG//
GO:0032386	regulation of intracellular transport	Biological process	32	395	902	17653	1.58549496196918	0.00692574635555455	0.0711836209766192	2.15953341784	0.0354767184035477	NUP54//SIRT1//OGG1//IFNG//IGF1//MAPK1//MAVS//GLI3//MDFIC//FOXF1//PPP1R12A//SOX4//CTDSPL2//KCNB1//MIEF1//C2CD5//KCNE1//PRR5L//RAB3GAP1//NMUR1//NRG1//FBXW7//PRKAA1//SNIP1//RIMS4//PFN2//FMR1//RAP1A//CHMP3//RAB21//MSN//ARHGAP1//
GO:0051493	regulation of cytoskeleton organization	Biological process	39	506	902	17653	1.50843317003059	0.00704171566254498	0.0722657405550709	2.15232151528981	0.0432372505543237	EPS8//STMN2//CAMSAP1//CAMSAP2//MID1//MID1IP1//NAV3//CHMP3//VPS4B//PFN2//RASA1//WDR1//CFL2//SLIT2//RICTOR//NCK1//CCL21//MET//CLIP1//RHOB//RND3//TAOK1//TSC1//IQGAP2//ARFIP1//ATF5//LPAR1//PPM1F//S1PR1//TMEFF2//ARHGAP6//PPFIA1//TMOD3//TMOD1//EDN1//CD2AP//NTF3//CLIC4//MAPK1//
GO:0050796	regulation of insulin secretion	Biological process	17	172	902	17653	1.93433842107977	0.00705717134939533	0.0723146209635767	2.15136933768937	0.0188470066518847	GJA1//SERP1//ISL1//SOX4//ANO1//SYBU//INHBB//KCNB1//RAPGEF4//SLC25A6//IFNG//MARCKS//NEUROD1//RAP1A//SNAP25//TNF//CLOCK//
GO:0001667	ameboidal-type cell migration	Biological process	34	427	902	17653	1.55834289660759	0.0071040389450568	0.0726341344756695	2.14849466637685	0.0376940133037694	EDNRB//ISL1//SEMA4C//ACVR1//EFNB2//KDR//SLIT2//EDN1//ETS1//FOXP1//RHOB//BMPR2//WNT7A//NANOS1//STRAP//PFN2//PTPRG//IFNG//JUN//TGFBR2//PPM1F//TMEM201//TNS1//ARID5B//PRR5L//C5ORF30//EFNA1//SIRT1//PPARG//PIK3CA//PTEN//SPRED1//MEOX2//MET//
GO:0046683	response to organophosphorus	Biological process	14	131	902	17653	2.09155227568931	0.00710983247418205	0.0726341344756695	2.14814063223725	0.0155210643015521	PTEN//TRPC3//CNGA3//PPARGC1B//DUSP1//JUN//SDC1//FOSL1//KCNE1//RAP1A//RAP1B//WT1//RAPGEF2//LPAR1//
GO:0045926	negative regulation of growth	Biological process	22	244	902	17653	1.76459416233507	0.0071251905763805	0.0726812426365932	2.14720351515615	0.024390243902439	SIRT1//FRZB//GJA1//PPARG//PPP2CA//BMPR2//SMARCA2//BTG1//WT1//ADIPOR2//SLIT2//EI24//TNF//ADRB1//PTEN//ULK2//SEMA4C//WNT3//JARID2//KCNK2//TGFBR2//NOG//
GO:1903311	regulation of mRNA metabolic process	Biological process	25	289	902	17653	1.69298905162691	0.00725285617425309	0.0738720878109543	2.13949093460878	0.0277161862527716	MBNL2//RBFOX3//FMR1//MBNL1//RBM25//SRSF2//SRSF6//DCP2//YTHDF2//PSMA2//PSMD12//FXR1//ANP32A//TIA1//TOB1//CPEB3//TNRC6B//CNOT7//PRR5L//GTPBP1//CNOT6L//QKI//BOLL//NANOS1//TMBIM6//
GO:0043244	regulation of protein complex disassembly	Biological process	12	105	902	17653	2.23668039277795	0.00728138753097194	0.0739399757837286	2.13778585425483	0.0133037694013304	EPS8//STMN2//CAMSAP1//CAMSAP2//MID1//MID1IP1//NAV3//WDR1//CFL2//TNF//TMOD3//TMOD1//
GO:0046620	regulation of organ growth	Biological process	12	105	902	17653	2.23668039277795	0.00728138753097194	0.0739399757837286	2.13778585425483	0.0133037694013304	PTEN//ARX//SERP1//GJA1//JARID2//KCNK2//TGFBR2//NOG//ZFPM2//WT1//EDN1//IGF1//
GO:1901861	regulation of muscle tissue development	Biological process	15	145	902	17653	2.02458139001453	0.0073289477663398	0.074311354938165	2.13495837352743	0.016629711751663	GJA1//DLL1//PRKAA1//MYOG//JARID2//KCNK2//PTEN//TGFBR2//NOG//ZFPM2//EDN1//IGF1//NLN//EFNB2//NRG1//
GO:0000381	regulation of alternative mRNA splicing, via spliceosome	Biological process	7	45	902	17653	3.04437053461444	0.00737294750185147	0.0744227521716739	2.13235885842531	0.00776053215077605	MBNL2//RBFOX3//FMR1//MBNL1//RBM25//SRSF2//SRSF6//
GO:0032011	ARF protein signal transduction	Biological process	7	45	902	17653	3.04437053461444	0.00737294750185147	0.0744227521716739	2.13235885842531	0.00776053215077605	ARAP2//IQSEC2//APPL1//FBXO8//AGFG1//PSD//GIT2//
GO:0032012	regulation of ARF protein signal transduction	Biological process	7	45	902	17653	3.04437053461444	0.00737294750185147	0.0744227521716739	2.13235885842531	0.00776053215077605	ARAP2//IQSEC2//APPL1//FBXO8//AGFG1//PSD//GIT2//
GO:0060538	skeletal muscle organ development	Biological process	17	173	902	17653	1.92315727413711	0.00746594201916296	0.0752491294718317	2.12691538714684	0.0188470066518847	ZBTB18//CFL2//EP300//MEOX2//MYOG//GPCPD1//CCNT2//FOXP2//PAX5//RB1//HIVEP3//DLL1//PRKAA1//HOMER1//WT1//NLN//CNTFR//
GO:0035970	peptidyl-threonine dephosphorylation	Biological process	4	16	902	17653	4.89273835920177	0.00752427933303014	0.0752761851024894	2.12353508997682	0.00443458980044346	DUSP1//PPP2CA//PPP2CB//PPM1F//
GO:0060413	atrial septum morphogenesis	Biological process	4	16	902	17653	4.89273835920177	0.00752427933303014	0.0752761851024894	2.12353508997682	0.00443458980044346	SOX4//ACVR1//ISL1//BMPR2//
GO:0060841	venous blood vessel development	Biological process	4	16	902	17653	4.89273835920177	0.00752427933303014	0.0752761851024894	2.12353508997682	0.00443458980044346	EFNB2//CCM2//FOXF1//BMPR2//
GO:0071786	endoplasmic reticulum tubular network organization	Biological process	4	16	902	17653	4.89273835920177	0.00752427933303014	0.0752761851024894	2.12353508997682	0.00443458980044346	RTN3//ARL6IP1//RAB3GAP1//RAB18//
GO:0072148	epithelial cell fate commitment	Biological process	4	16	902	17653	4.89273835920177	0.00752427933303014	0.0752761851024894	2.12353508997682	0.00443458980044346	NEUROD1//DLL1//ACVR1//ARX//
GO:0006996	organelle organization	Biological process	229	3888	902	17653	1.15271304964733	0.00757537960940824	0.0756754686830545	2.12059559937477	0.253880266075388	MEF2A//UBXN2B//TRAPPC8//GABARAPL1//ATG16L1//WDR45B//ULK2//SEPT9//SIRT1//SUV39H1//TACC2//CAMSAP1//DYNC1LI2//CAMSAP2//MID1//ATXN7//SS18//MIEF1//COPS8//GTF2H1//PTGES3//CLIP1//AGFG1//JUN//PMAIP1//BCL2A1//NAP1L3//HIST2H2BE//EPS8//RHOB//RND3//MARCKS//CFL2//WDR1//DNAJB6//PALLD//IQSEC2//FLII//PFN2//PAK6//WASF3//SH3D19//DPYSL2//ARC//KLHL20//MSN//BRWD1//CCL2//CCDC6//STX6//SYT6//SNAP25//VAMP1//SYT1//VAMP3//…
GO:0033135	regulation of peptidyl-serine phosphorylation	Biological process	14	132	902	17653	2.07570718269166	0.00759120781845043	0.0757217381654576	2.11968911907736	0.0155210643015521	NCK1//PPM1F//RASSF2//CREBL2//TBK1//NTF3//PFN2//PIK3CA//RAF1//TNF//IFNA1//IFNG//RICTOR//PRKAA1//
GO:0043632	modification-dependent macromolecule catabolic process	Biological process	45	606	902	17653	1.45328862154508	0.00771843360972115	0.0768774175295201	2.11247082708368	0.0498891352549889	CACUL1//KLHL3//FBXO8//RNF11//MYLIP//USP27X//SMURF1//USP28//UBE2I//BAG6//CUL5//USP38//DNAJB9//JKAMP//ANAPC15//PSMA2//PSMD12//FBXW7//SKP1//BAG5//ANKIB1//LONRF3//LONRF1//SOCS5//UBXN2B//RNF38//RNF145//ZNRF2//SIRT1//CD2AP//ARMC8//KLHL20//SPOPL//PCBP2//PPP2CB//UBE2W//HECW2//KLHL42//TBL1XR1//PLAA//CLOCK//VPS37A//VPS4B//TNFAIP3//PTEN//
GO:0009299	mRNA transcription	Biological process	5	25	902	17653	3.91419068736142	0.00778888597273735	0.0770120406924308	2.10852465407208	0.00554323725055432	FLNA//MYOG//C5AR1//HIPK3//EREG//
GO:0032232	negative regulation of actin filament bundle assembly	Biological process	5	25	902	17653	3.91419068736142	0.00778888597273735	0.0770120406924308	2.10852465407208	0.00554323725055432	S1PR1//TMEFF2//ARHGAP6//MET//PPFIA1//
GO:0050927	positive regulation of positive chemotaxis	Biological process	5	25	902	17653	3.91419068736142	0.00778888597273735	0.0770120406924308	2.10852465407208	0.00554323725055432	NTF3//VEGFB//S1PR1//F3//KDR//
GO:0060384	innervation	Biological process	5	25	902	17653	3.91419068736142	0.00778888597273735	0.0770120406924308	2.10852465407208	0.00554323725055432	SULF1//GABRA5//LRIG1//ISL1//POU4F1//
GO:2000300	regulation of synaptic vesicle exocytosis	Biological process	5	25	902	17653	3.91419068736142	0.00778888597273735	0.0770120406924308	2.10852465407208	0.00554323725055432	RAB3GAP1//FMR1//RAP1A//RIMS4//PFN2//
GO:0090276	regulation of peptide hormone secretion	Biological process	19	203	902	17653	1.83176411477505	0.00810961391719435	0.0800661590101976	2.09099982120479	0.0210643015521064	RAPGEF4//SLC25A6//IFNG//KCNB1//MARCKS//NEUROD1//RAP1A//SNAP25//TNF//CLOCK//GJA1//SERP1//ISL1//SOX4//ANO1//SYBU//INHBB//RAB8B//ADCYAP1//
GO:1903827	regulation of cellular protein localization	Biological process	39	511	902	17653	1.49367354997158	0.00822701346804148	0.0811068397731261	2.08475779173096	0.0432372505543237	NUP54//SIRT1//OGG1//IFNG//IGF1//MAPK1//MAVS//GLI3//MDFIC//SOX4//CTDSPL2//RB1//KCNB1//MIEF1//C2CD5//KCNE1//PRR5L//CD2AP//DYNLL2//PMAIP1//PPP3R1//YWHAG//TP63//ABHD17C//ZMYND8//MSN//APPL1//AR//PPFIA1//NPTN//NMUR1//NRG1//FBXW7//PRKAA1//SNIP1//CCT6A//KCNAB2//TNF//STX6//
GO:0055021	regulation of cardiac muscle tissue growth	Biological process	9	69	902	17653	2.55273305697484	0.00824402475018414	0.0811562436470092	2.08386071305339	0.00997782705099778	GJA1//JARID2//KCNK2//PTEN//TGFBR2//NOG//ZFPM2//EDN1//IGF1//
GO:0043408	regulation of MAPK cascade	Biological process	54	757	902	17653	1.39607858069694	0.00825796143650286	0.0811752808067861	2.08312714954961	0.0598669623059867	GADD45A//TNF//CRKL//TAOK1//RAF1//RAP1A//C1QTNF2//LPAR1//NRG1//IGF1//NTF3//PIK3CB//PRKAA1//MAPK1//C5AR1//UBE2V1//SPRED1//DUSP1//PPP2CA//MDFIC//MID1//SEMA4C//EDN1//PDE5A//EFNA1//IGFBP3//AR//KDR//MET//ROR1//HIPK3//GRIK2//ZMYND11//CCL21//WNT7A//RASSF2//FAM83D//RANBP9//ERRFI1//PTEN//ADCYAP1//NPNT//NPTN//JUN//FBXW7//CCL2//CCL8//GPR55//RAPGEF2//INHBB//PAK6//BMP3//GDF5//SYNGAP1//
GO:0060560	developmental growth involved in morphogenesis	Biological process	20	218	902	17653	1.7955003153034	0.00831942814707164	0.0814628200939571	2.07990652480381	0.0221729490022173	S1PR1//TGFBR2//DPYSL2//RAB21//ADNP//NRG1//TNFRSF12A//ULK2//SLC9A6//WNT3//PLXNA4//BMPR2//SEMA4C//SLIT2//RDH10//ESR1//LRP6//SMURF1//SYT1//PLAA//
GO:0048806	genitalia development	Biological process	7	46	902	17653	2.97818856647064	0.00832223963894381	0.0814628200939571	2.07975978285063	0.00776053215077605	WT1//NEUROG1//LRP6//TP63//AR//ESR1//FOXF2//
GO:0045727	positive regulation of translation	Biological process	13	120	902	17653	2.12018662232077	0.00832334891097506	0.0814628200939571	2.07970189955964	0.0144124168514412	NCK1//BOLL//TNF//PPARG//YTHDF2//ESR1//CPEB3//FMR1//SERP1//PRR16//MAPK1//SOX4//FXR1//
GO:0021549	cerebellum development	Biological process	11	94	902	17653	2.29021795537104	0.00837861013579981	0.0816491935856111	2.07682801721867	0.0121951219512195	LRP6//DLL1//RORA//WNT7A//NANOS1//LPAR1//EN1//NEUROD1//SEMA4C//CD3E//FOXP2//
GO:0021782	glial cell development	Biological process	11	94	902	17653	2.29021795537104	0.00837861013579981	0.0816491935856111	2.07682801721867	0.0121951219512195	DLL1//ROR1//POU3F2//WASF3//LPAR1//ID2//KCNJ10//PPP3R1//PTEN//LDLR//SOX4//
GO:0055017	cardiac muscle tissue growth	Biological process	11	94	902	17653	2.29021795537104	0.00837861013579981	0.0816491935856111	2.07682801721867	0.0121951219512195	S1PR1//ARID2//GJA1//JARID2//KCNK2//PTEN//TGFBR2//NOG//ZFPM2//EDN1//IGF1//
GO:1901360	organic cyclic compound metabolic process	Biological process	361	6394	902	17653	1.10495999228767	0.0084172079592108	0.0819073056520038	2.07483194282267	0.400221729490022	SIRT1//IGF1//NFIA//NFIB//NFIC//RBBP8//RBMS1//NPAT//TSHZ1//ZBTB18//CEBPB//TCERG1//STRAP//KLF12//GSC//ARX//DNMT3B//EDN1//EDNRB//EFNA1//CC2D1B//EN1//EP300//ESR1//JAZF1//CPEB3//FOXF1//MYT1L//SIN3B//ZFPM2//DNAJB5//GLI3//CNOT7//HIC1//FOXA1//HSBP1//ID2//IFNG//IRF2//AR//ISL1//JARID2//JUN//MAF//MDM4//MEF2A//MYB//NR4A2//PAX5//KLF3//POU4F1//PPARG//ZBTB4//RB1//CCND1//RNF2//SARS//PRDM16//SMARCA2//SUV39H1//ZEB…
GO:0044773	mitotic DNA damage checkpoint	Biological process	12	107	902	17653	2.19487328263257	0.00843332352133084	0.0819462169177593	2.07400123883646	0.0133037694013304	GADD45A//EP300//CNOT6L//CNOT7//MDM4//CNOT6//SOX4//E2F8//CASP2//TAOK1//CCND1//TP63//
GO:0055085	transmembrane transport	Biological process	100	1550	902	17653	1.26264215721336	0.0085337258911203	0.0828028525131228	2.06886131107663	0.110864745011086	ARL6IP1//SLC6A15//SLC6A6//MICU3//MID1IP1//RALBP1//KCNJ2//KCNJ3//KCNJ10//C2CD5//CALM2//SLC35D1//SLC6A8//SLC23A2//ARPP19//C1QTNF2//CREBL2//IGF1//RAP1A//ADIPOR2//PEX5L//GJA1//STIM2//GJC1//C8ORF44-SGK3//SGK2//CHRNB4//CLCN5//CLCN6//SGK3//GABRA5//ATP2C1//GLRB//OSTM1//GRIK2//LASP1//PLP2//ANO1//RAF1//SGK1//GLRA3//KCNH4//CLIC4//KCNA4//KCNB1//KCNK10//SLC31A2//SLC41A1//SLC24A3//SCN1B//TIMM9//TSC1//APPL1//TN…
GO:0000165	MAPK cascade	Biological process	65	944	902	17653	1.34757624300049	0.00862220142409245	0.0835114106393443	2.06438183576767	0.0720620842572062	GADD45A//TNF//CRKL//TAOK1//RAF1//RAP1A//C1QTNF2//LPAR1//NRG1//IGF1//NTF3//PIK3CB//PRKAA1//MAPK1//C5AR1//UBE2V1//SPRED1//DUSP1//PPP2CA//IRAK4//MDFIC//MID1//SEMA4C//EDN1//PDE5A//INHBB//PAK6//BMP3//GDF5//SYNGAP1//EFNA1//IGFBP3//AR//KDR//MET//ROR1//HIPK3//GRIK2//ZMYND11//CCL21//WNT7A//RASSF2//SKP1//CCM2//FAM83D//RANBP9//ERRFI1//PTEN//ADCYAP1//NPNT//NPTN//JUN//FBXW7//CCL2//CCL8//GPR55//RAPGEF2//MEF2A/…
GO:0042770	signal transduction in response to DNA damage	Biological process	14	134	902	17653	2.04472647847238	0.00863144699643674	0.0835114106393443	2.06391639201483	0.0155210643015521	GADD45A//EP300//CNOT6L//CNOT7//MDM4//CNOT6//SOX4//E2F8//CASP2//TP63//SPRED1//HIC1//PMAIP1//SIRT1//
GO:0016331	morphogenesis of embryonic epithelium	Biological process	15	148	902	17653	1.98354257805477	0.00879704921037696	0.0849920625853991	2.05566297859471	0.016629711751663	NOG//SOX4//LRP6//SEMA4C//PRKACB//TSC1//FZD3//FZD6//TEAD2//TFAP2A//RDH10//TP63//AR//SULF1//GRSF1//
GO:0010517	regulation of phospholipase activity	Biological process	8	58	902	17653	2.6994418533527	0.00894793171583591	0.0862035073991428	2.04827733878516	0.00886917960088692	NMUR1//LPAR1//GNAQ//C5AR1//TXK//GPR55//ESR1//PLAA//
GO:0030520	intracellular estrogen receptor signaling pathway	Biological process	8	58	902	17653	2.6994418533527	0.00894793171583591	0.0862035073991428	2.04827733878516	0.00886917960088692	ESR1//UBA5//CBFB//ISL1//TP63//FOXA1//AR//PPARGC1B//
GO:1903706	regulation of hemopoiesis	Biological process	35	450	902	17653	1.52218526730722	0.00903374778488613	0.0869064527299927	2.0441320387648	0.0388026607538803	IFNG//ZEB1//HMGB3//ID2//IL2//CBFB//IRF1//SOCS1//MYB//SOCS5//DLL1//KLF13//ETS1//RB1//EP300//TNRC6B//AGO1//NFE2//FOXP1//JUN//CEBPB//TFE3//RASSF2//GPR55//PPARGC1B//TMEM64//POU4F1//KLF10//TNF//GLI3//TGFBR2//YTHDF2//PSMA2//PSMD12//FBXW7//
GO:0006692	prostanoid metabolic process	Biological process	6	36	902	17653	3.26182557280118	0.00915566659491748	0.0875810087431781	2.03831003061348	0.00665188470066519	PTGES3//EDN1//EDN2//MGST1//PLAA//SIRT1//
GO:0006693	prostaglandin metabolic process	Biological process	6	36	902	17653	3.26182557280118	0.00915566659491748	0.0875810087431781	2.03831003061348	0.00665188470066519	PTGES3//EDN1//EDN2//MGST1//SIRT1//PLAA//
GO:0060428	lung epithelium development	Biological process	6	36	902	17653	3.26182557280118	0.00915566659491748	0.0875810087431781	2.03831003061348	0.00665188470066519	NFIB//FOXA1//PPP3R1//SRSF6//FOXP2//ERRFI1//
GO:2000279	negative regulation of DNA biosynthetic process	Biological process	6	36	902	17653	3.26182557280118	0.00915566659491748	0.0875810087431781	2.03831003061348	0.00665188470066519	DCP2//PPARG//DUSP1//GJA1//KCNK2//BMPR2//
GO:0043161	proteasome-mediated ubiquitin-dependent protein catabolic process	Biological process	32	403	902	17653	1.55402111657029	0.00917546286186227	0.087646405840077	2.03737201827126	0.0354767184035477	DNAJB9//JKAMP//BAG6//ANAPC15//PSMA2//PSMD12//FBXW7//SKP1//BAG5//ANKIB1//LONRF3//LONRF1//SOCS5//UBXN2B//RNF38//RNF145//ZNRF2//SIRT1//CD2AP//ARMC8//RNF11//KLHL20//SPOPL//PCBP2//PPP2CB//UBE2W//SMURF1//HECW2//KLHL42//TBL1XR1//PLAA//CLOCK//
GO:0050926	regulation of positive chemotaxis	Biological process	5	26	902	17653	3.76364489169367	0.00924577672221773	0.0880692788343078	2.03405659862015	0.00554323725055432	S1PR1//F3//KDR//NTF3//VEGFB//
GO:0060571	morphogenesis of an epithelial fold	Biological process	5	26	902	17653	3.76364489169367	0.00924577672221773	0.0880692788343078	2.03405659862015	0.00554323725055432	RDH10//TP63//NOG//AR//SULF1//
GO:0072001	renal system development	Biological process	24	280	902	17653	1.67751029458347	0.00935687170076234	0.0887957675541469	2.02886932542679	0.0266075388026608	RDH10//GLI3//ID2//ROBO2//NPNT//SDC1//WT1//SLIT2//SULF1//TFAP2A//TSC1//BAG6//ARID5B//TP63//NOG//GCNT4//SOX4//DLL1//KLHL3//EFNB2//FOXF1//NFIA//DLG5//EMX2//
GO:0050732	negative regulation of peptidyl-tyrosine phosphorylation	Biological process	7	47	902	17653	2.91482285229042	0.00935843295548554	0.0887957675541469	2.028796866621	0.00776053215077605	ERRFI1//GPRC5A//SOCS5//PPP2CA//SOCS1//SOCS3//NTF3//
GO:0008360	regulation of cell shape	Biological process	16	163	902	17653	1.92107518398106	0.00936143460980434	0.0887957675541469	2.02865759192647	0.0177383592017738	CFDP1//WASF3//PALM2//LPAR1//EPS8//BAMBI//ANXA7//KDR//RHOB//RND3//MSN//BRWD1//RASA1//CCL2//PLXNA4//WDR1//
GO:0036294	cellular response to decreased oxygen levels	Biological process	19	206	902	17653	1.80508793834629	0.00941980693532768	0.0889893867539503	2.02595799824545	0.0210643015521064	EGLN3//EP300//EGLN1//PSMA2//PSMD12//CPEB2//EDN1//SIRT1//KCNK2//MDM4//PMAIP1//PRKAA1//PTEN//RORA//CPEB1//SUV39H1//TSC1//RWDD3//TMBIM6//
GO:0031061	negative regulation of histone methylation	Biological process	4	17	902	17653	4.6049302204252	0.00944763857597757	0.0889893867539503	2.02467672922402	0.00443458980044346	DNMT3B//PAX5//SIRT1//JARID2//
GO:0070884	regulation of calcineurin-NFAT signaling cascade	Biological process	4	17	902	17653	4.6049302204252	0.00944763857597757	0.0889893867539503	2.02467672922402	0.00443458980044346	SPPL3//NRG1//IGF1//RCAN3//
GO:0106056	regulation of calcineurin-mediated signaling	Biological process	4	17	902	17653	4.6049302204252	0.00944763857597757	0.0889893867539503	2.02467672922402	0.00443458980044346	RCAN3//SPPL3//NRG1//IGF1//
GO:2000641	regulation of early endosome to late endosome transport	Biological process	4	17	902	17653	4.6049302204252	0.00944763857597757	0.0889893867539503	2.02467672922402	0.00443458980044346	RAB21//MSN//CHMP3//MAPK1//
GO:0006643	membrane lipid metabolic process	Biological process	20	221	902	17653	1.77112700785585	0.00960389895812221	0.0903354223279284	2.01755241776961	0.0221729490022173	ITGB8//ST3GAL5//PYURF//PIGP//PIGA//KDELC1//SERINC3//SPHK2//FUT5//PPP2CA//NEU1//ST8SIA5//GLT6D1//NAGA//SPTSSB//SPTSSA//ELOVL5//ELOVL7//PRKAA1//TNF//
GO:0042493	response to drug	Biological process	66	966	902	17653	1.33714588698682	0.00961880747716857	0.0903499930112376	2.01687876769072	0.0731707317073171	HPRT1//NR4A2//PPP1R1B//ARL6IP1//RALBP1//CHRM2//GNAQ//HOMER1//EDN1//SYT1//GJA1//SLC25A6//SLC6A8//DNMT3B//PPARG//PRKAA1//TNFAIP3//FOSL1//PTEN//TRPC3//CHRNB4//MAPK1//PPP1R12A//RAP1A//RAP1B//PPM1F//CD69//SLC6A1//DUSP1//SIRT1//JUN//PPP2CB//SDC1//PPP1R15B//ADCYAP1//IL2//OGG1//CCND1//EPS8//SLIT2//KCNJ10//ETS1//RHOB//MYB//TNF//FIBIN//ERRFI1//EGLN1//FMR1//PRKACB//PRKAR2B//MET//TMBIM6//ADCY3//KDR//EMX2//AC…
GO:0006811	ion transport	Biological process	103	1610	902	17653	1.25205478508766	0.00963219331883179	0.0903502405204707	2.01627480967643	0.114190687361419	ADCYAP1//EDN1//ARL6IP1//STIM2//SLC6A15//SLC6A6//CNGA3//ANO1//KCNH4//KCNA4//KCNJ2//KCNJ3//KCNJ10//SLC24A3//TSC1//VPS4B//SGK1//SLC6A8//SLC10A2//SLC23A2//NMUR1//ATP2C1//CCL8//TRPC3//SLC26A7//CLCN6//CLIC4//NDFIP2//SLC31A2//CUTC//MICU3//MID1IP1//SLC26A4//TMBIM6//SCN1B//CALM2//SNAP25//SYT1//PPFIA1//SLC6A1//STEAP2//SLC41A1//MMGT1//ASNA1//SLC22A23//SLC16A2//SLC35D1//SLC6A11//SERINC3//SLC25A6//GJA1//SLC44…
GO:0044772	mitotic cell cycle phase transition	Biological process	42	565	902	17653	1.45483193689539	0.00966458122027967	0.0905284803223704	2.0148169598105	0.0465631929046563	CACUL1//PHF8//RB1//RBBP8//CCND1//CUL5//ACVR1//NPAT//ARPP19//NEDD1//CCNY//PPP1R12A//PRKAR2B//SKP1//YWHAG//CEP41//GADD45A//EP300//CNOT6L//CNOT7//MDM4//CNOT6//SOX4//E2F8//CASP2//TTK//TAOK1//CDC14A//EPS8//VPS4B//PSMA2//PSMD12//HECW2//NEUROG1//TP63//PTEN//ID2//DUSP1//ANAPC15//CCND2//TMOD3//ZNF655//
GO:0030336	negative regulation of cell migration	Biological process	25	296	902	17653	1.65295214837898	0.00968232845524744	0.0905692770993616	2.01402018880089	0.0277161862527716	SLIT2//STRAP//PFN2//PTPRG//C5ORF30//IGFBP3//PPARG//PTEN//SPRED1//MEOX2//CCL21//CCL2//NRG1//ARID2//SULF1//ZMYND8//TMEFF2//CLIC4//RHOB//RAP2C//LDLRAD4//RECK//NAV3//DLG5//NOG//
GO:1901991	negative regulation of mitotic cell cycle phase transition	Biological process	21	236	902	17653	1.74148314480063	0.00972056304150375	0.0905724934070544	2.01230857882514	0.0232815964523282	GADD45A//EP300//CNOT6L//CNOT7//MDM4//CNOT6//SOX4//E2F8//CASP2//TTK//TAOK1//PSMA2//PSMD12//SKP1//CCND1//TP63//DUSP1//ANAPC15//PTEN//RB1//ZNF655//
GO:0021987	cerebral cortex development	Biological process	12	109	902	17653	2.15460037836408	0.00972284935879366	0.0905724934070544	2.01220644294827	0.0133037694013304	EMX2//POU3F2//ARX//GLI3//SLIT2//TACC2//FLNA//LRP6//PAX5//TSC1//LRP8//FOXP2//
GO:0043200	response to amino acid	Biological process	12	109	902	17653	2.15460037836408	0.00972284935879366	0.0905724934070544	2.01220644294827	0.0133037694013304	CEBPB//CPEB3//SESN1//RRAGD//CPEB1//ZEB1//TNF//SOCS1//TMBIM6//EDN1//GLRB//GLRA3//
GO:0048639	positive regulation of developmental growth	Biological process	17	178	902	17653	1.86913600239169	0.00980483035308541	0.091210547012265	2.00855991625997	0.0188470066518847	POU3F2//TGFBR2//ADNP//NRG1//TNFRSF12A//ARX//SERP1//DLL1//WNT3//BMPR2//ZFPM2//WT1//EDN1//IGF1//SMURF1//SYT1//PLAA//
GO:0019221	cytokine-mediated signaling pathway	Biological process	56	798	902	17653	1.37340024117945	0.00992239745228944	0.0921774367717493	2.00338338081938	0.0620842572062084	CBFB//TNF//TNFAIP3//EDARADD//TNFRSF21//TNFRSF12A//PSMA2//PSMD12//ST18//SIRT1//ACSL1//ADIPOR2//GSTA2//IFNG//MSN//RAP1B//IL2//BRWD1//SOCS1//IRF1//IRF2//MID1//NMI//SOCS3//TXK//PPARG//IFNA1//CNOT7//MAVS//CXCL9//CCL2//CCL8//CCL21//SLIT2//EDN1//CNTFR//IRAK4//SKP1//UBE2V1//RPS6KA5//CREBRF//CRKL//S1PR1//EDN2//TXLNA//EREG//F3//PIK3CA//PIK3CB//PLP2//CCND1//RORA//SDC1//ZEB1//LRP8//SOCS5//
GO:0010498	proteasomal protein catabolic process	Biological process	35	453	902	17653	1.51210457017273	0.00994899888240025	0.0922965223890068	2.00222061791995	0.0388026607538803	PSMA2//DNAJB9//JKAMP//BAG6//ANAPC15//PSMD12//FBXW7//SKP1//BAG5//ANKIB1//LONRF3//LONRF1//SOCS5//UBXN2B//RNF38//RNF145//ZNRF2//SIRT1//CD2AP//ARMC8//RNF11//KLHL20//SPOPL//PCBP2//PPP2CB//UBE2W//SMURF1//HECW2//KLHL42//TBL1XR1//PLAA//CLOCK//FMR1//PMAIP1//FBXO44//
GO:0071375	cellular response to peptide hormone stimulus	Biological process	26	312	902	17653	1.63091278640059	0.00996251091881931	0.0922965223890068	2.00163118961286	0.0288248337028825	APPL1//CPEB2//INHBB//RAB8B//ERRFI1//PPARG//PTEN//CPEB1//YWHAG//C2CD5//PIK3CA//NCK1//TSC1//SOCS1//SOCS3//SIRT1//IGF1//MAPK1//CRHR1//NR4A2//ADCY3//PRKACB//PRKAR2B//RAP1B//PRKAA1//EDN1//
GO:0009057	macromolecule catabolic process	Biological process	87	1331	902	17653	1.2792433876801	0.0100409649985139	0.0928960961490417	1.99822454681348	0.0964523281596452	PNRC1//DCP2//PPP2CA//CNOT6L//PAN3//CNOT7//CNOT6//PATL1//AGO1//ABHD17C//SDC1//CTSF//CACUL1//KLHL3//FBXO8//RNF11//MYLIP//USP27X//SMURF1//USP28//UBE2I//BAG6//CUL5//USP38//UBE2W//PMAIP1//PSMA2//FBXO44//DNAJB9//JKAMP//ANAPC15//PSMD12//FBXW7//SKP1//BAG5//ANKIB1//LONRF3//LONRF1//SOCS5//LDLR//FAM83D//FLNA//NRG1//MDM4//OGN//PRELP//UBXN2B//RNF38//RNF145//ZNRF2//SIRT1//CD2AP//ARMC8//KLHL20//SPOPL//PCBP2//PP…
GO:1902806	regulation of cell cycle G1/S phase transition	Biological process	18	193	902	17653	1.82527026871776	0.0101412030934466	0.0936952957936876	1.99391051977084	0.0199556541019956	GADD45A//EP300//CNOT6L//CNOT7//MDM4//CNOT6//SOX4//E2F8//CASP2//CCND1//TP63//PTEN//CCND2//FAM83D//ID2//RB1//ZNF655//FBXW7//
GO:1901987	regulation of cell cycle phase transition	Biological process	35	454	902	17653	1.50877394336619	0.0102705618626203	0.0947609957392921	1.98840579718549	0.0388026607538803	GADD45A//EP300//CNOT6L//CNOT7//MDM4//CNOT6//SOX4//E2F8//CASP2//TTK//TAOK1//CDC14A//NEDD1//PRKAR2B//YWHAG//CEP41//CCND1//VPS4B//PSMA2//PSMD12//SKP1//HECW2//NEUROG1//TP63//PTEN//RB1//DUSP1//ANAPC15//CCND2//TMOD3//ATF5//FBXW7//FAM83D//ID2//ZNF655//
GO:0022607	cellular component assembly	Biological process	176	2934	902	17653	1.17399039021065	0.0104183419157001	0.0959935236728607	1.98220139371987	0.195121951219512	UBXN2B//TRAPPC8//GABARAPL1//ATG16L1//WDR45B//ULK2//SEPT9//STRAP//AGFG1//NAP1L3//HIST2H2BE//EPS8//RHOB//RND3//MARCKS//GTF2H1//CELF1//SRSF6//PTGES3//CD2AP//NCK1//RANBP9//VBP1//GJC1//CDH20//TNS1//BAG6//SYCE1//NRG1//CD3E//GPM6A//POU4F1//PCDHB10//PTEN//BSN//WASF3//ARHGAP6//DYNLL2//TMEM17//DZIP1//FLNA//BBS9//GMNC//CDC14A//C5ORF30//CEP41//SKP1//COPS8//SLIT2//CNOT6L//PAN3//CNOT6//PMEPA1//LDLRAD4//SNAP25/…
GO:0060306	regulation of membrane repolarization	Biological process	6	37	902	17653	3.17366812488764	0.0104667942590922	0.0960921586206882	1.98018631247302	0.00665188470066519	GJA1//KCNE1//SCN1B//WDR1//FLNA//KCNJ2//
GO:0071542	dopaminergic neuron differentiation	Biological process	6	37	902	17653	3.17366812488764	0.0104667942590922	0.0960921586206882	1.98018631247302	0.00665188470066519	LRP6//NR4A2//WNT3//EN1//FOXA1//OTX2//
GO:0010828	positive regulation of glucose transmembrane transport	Biological process	7	48	902	17653	2.85409737620104	0.0104858809791613	0.0960921586206882	1.9793950760889	0.00776053215077605	ARPP19//C1QTNF2//CREBL2//IGF1//RAP1A//ADIPOR2//C2CD5//
GO:0086009	membrane repolarization	Biological process	7	48	902	17653	2.85409737620104	0.0104858809791613	0.0960921586206882	1.9793950760889	0.00776053215077605	KCNE1//KCNJ2//GJA1//SCN1B//WDR1//KCNJ3//FLNA//
GO:0032269	negative regulation of cellular protein metabolic process	Biological process	86	1316	902	17653	1.27895288416824	0.0105085760507703	0.0961678141125385	1.97845612842368	0.0953436807095344	SPRED1//DUSP1//PPP2CA//IGFBP3//IL2//LRP6//PTEN//PRR5L//PPP1R15B//SLIT2//ERRFI1//GPRC5A//SOCS5//GADD45A//GNAQ//NCK1//GSKIP//RB1//YWHAG//SOCS1//SOCS3//PPM1F//AGO1//SNIP1//PI15//CALM2//SERPINI1//SERPINB13//SPOCK1//RECK//TOB1//CELF1//CPEB3//FMR1//CNOT7//NANOS1//PURA//TIA1//TSC1//FXR1//MEX3B//JARID2//SPOPL//SOX4//TNFAIP3//BAG5//JUN//BAG6//ARPP19//PPP1R1B//RASSF2//CNOT6//TNRC6B//PPP1R16B//TNF//DNAJB6//…
GO:0051591	response to cAMP	Biological process	11	97	902	17653	2.21938647221524	0.0105225761412507	0.0961678141125385	1.97787792301825	0.0121951219512195	KCNE1//RAP1A//RAP1B//WT1//RAPGEF2//CNGA3//PPARGC1B//DUSP1//JUN//SDC1//FOSL1//
GO:0043122	regulation of I-kappaB kinase/NF-kappaB signaling	Biological process	20	223	902	17653	1.75524246070019	0.0105455286961492	0.0962475176411026	1.97693164218676	0.0221729490022173	LPAR1//FLNA//GJA1//ATP2C1//TBK1//ROR1//IRAK4//NDFIP2//MAVS//MIER1//CCL21//TNF//UBE2I//UBE2V1//ZMYND11//ESR1//SIRT1//RORA//TNFAIP3//ZFAND6//
GO:0001101	response to acid chemical	Biological process	27	329	902	17653	1.60612687779268	0.0105916944812694	0.0965385846048854	1.97503455500147	0.0299334811529933	EDN1//CEBPB//CPEB3//SESN1//RRAGD//CPEB1//ZEB1//TNF//SOCS1//DUSP1//GJA1//PPARG//ACSL1//CCL21//GLRB//GLRA3//OGG1//INSIG2//MYB//MYOG//WNT3//YES1//TEAD2//PRKAA1//LDLR//TMBIM6//KDR//
GO:0045834	positive regulation of lipid metabolic process	Biological process	13	124	902	17653	2.05179350547171	0.0108334455094091	0.0986091412922392	1.96523339676862	0.0144124168514412	CNEP1R1//LDLR//ABHD5//CREBL2//CCL21//PRKAA1//MID1IP1//ELOVL5//C1QTNF2//PPARGC1B//PPARG//IFNG//TNF//
GO:0021846	cell proliferation in forebrain	Biological process	5	27	902	17653	3.62425063644576	0.0108799390305798	0.0987664800856526	1.96337353834712	0.00554323725055432	POU3F2//GLI3//ARX//EMX2//WNT7A//
GO:0033173	calcineurin-NFAT signaling cascade	Biological process	5	27	902	17653	3.62425063644576	0.0108799390305798	0.0987664800856526	1.96337353834712	0.00554323725055432	RCAN3//SPPL3//NRG1//IGF1//PPP3R1//
GO:0045669	positive regulation of osteoblast differentiation	Biological process	8	60	902	17653	2.60946045824095	0.0109271492595985	0.0990620783413735	1.96149312462926	0.00886917960088692	CEBPB//NPNT//GJA1//GLI3//IGF1//BMPR2//TP63//ACVR1//
GO:0030518	intracellular steroid hormone receptor signaling pathway	Biological process	14	138	902	17653	1.98545904431376	0.0110478028276001	0.0998880889345715	1.95672408530283	0.0155210643015521	PPARGC1B//ESR1//AR//PMEPA1//RB1//UBA5//CBFB//ISL1//TP63//FOXA1//EP300//SIRT1//FOXP1//CLOCK//
GO:0030879	mammary gland development	Biological process	14	138	902	17653	1.98545904431376	0.0110478028276001	0.0998880889345715	1.95672408530283	0.0155210643015521	CCND1//CEBPB//ID2//MAPK1//GJA1//TGFBR2//LRP6//GLI3//AR//ESR1//ETV5//FOXF1//WNT3//NRG1//
GO:0032970	regulation of actin filament-based process	Biological process	30	377	902	17653	1.55737030001117	0.0110712156371633	0.099966129978819	1.95580469027517	0.0332594235033259	EPS8//PFN2//RASA1//WDR1//CFL2//SLIT2//RICTOR//NCK1//CCL21//RHOB//RND3//TAOK1//TSC1//IQGAP2//ARFIP1//LPAR1//PPM1F//S1PR1//TMEFF2//ARHGAP6//MET//PPFIA1//TMOD3//TMOD1//EDN1//KCNJ2//FLNA//CD2AP//NTF3//FRMD6//
GO:1990138	neuron projection extension	Biological process	15	152	902	17653	1.93134408915859	0.0111069426229751	0.100155003945574	1.95440547163559	0.016629711751663	DPYSL2//RAB21//ADNP//NRG1//TNFRSF12A//SLC9A6//ULK2//PLXNA4//BMPR2//SEMA4C//WNT3//SLIT2//SMURF1//SYT1//PLAA//
GO:0048675	axon extension	Biological process	12	111	902	17653	2.11577874992509	0.0111603330527837	0.100502439994642	1.95232284475078	0.0133037694013304	DPYSL2//RAB21//ADNP//NRG1//TNFRSF12A//PLXNA4//BMPR2//SEMA4C//WNT3//SLIT2//SLC9A6//ULK2//
GO:0009628	response to abiotic stimulus	Biological process	79	1198	902	17653	1.29057205468094	0.0113270936165352	0.101868529426366	1.94588151010329	0.0875831485587583	EGLN3//DNMT3B//EP300//ETS1//MYB//NR4A2//EGLN1//PRKAA1//RAF1//TGFBR2//VEGFB//CLCN6//JUN//KCNK2//PPARG//FOSL1//GDF5//CDS1//TRPC3//GNAQ//NPTN//PPP1R1B//SYNGAP1//OGG1//DNAJA2//IGF1//ADRB1//ZNF516//SERPINB13//DUSP1//MYOG//CLOCK//ANXA7//TNF//CCND1//TP63//USP28//NABP1//GADD45A//GJA1//IRF1//KCNJ2//CASP2//NEUROG1//IER5//ANO1//HSPA13//FMR1//EDN1//FOXP2//ID2//BHLHE40//KCNJ3//FZD3//PSMA2//PSMD12//HSBP1//HSBP…
GO:0032956	regulation of actin cytoskeleton organization	Biological process	27	331	902	17653	1.59642218366704	0.0114104849411324	0.102482217339812	1.9426958978445	0.0299334811529933	EPS8//PFN2//RASA1//WDR1//CFL2//SLIT2//RICTOR//NCK1//CCL21//IQGAP2//ARFIP1//TSC1//LPAR1//PPM1F//S1PR1//TMEFF2//ARHGAP6//MET//PPFIA1//TMOD3//TMOD1//EDN1//CD2AP//NTF3//RHOB//RND3//TAOK1//
GO:0061013	regulation of mRNA catabolic process	Biological process	17	181	902	17653	1.83815584765592	0.0114666447756932	0.102850024692325	1.94056364125901	0.0188470066518847	DCP2//FMR1//YTHDF2//PSMA2//PSMD12//FXR1//ANP32A//TOB1//CPEB3//TNRC6B//CNOT7//PRR5L//GTPBP1//CNOT6L//QKI//BOLL//NANOS1//
GO:0034097	response to cytokine	Biological process	77	1164	902	17653	1.29464210879222	0.0114881829963708	0.102906730601928	1.93974865512814	0.0853658536585366	CBFB//TNF//TNFAIP3//CNTFR//CRKL//S1PR1//EDN2//TXLNA//EREG//F3//IFNA1//IL2//IRAK4//PIK3CA//PIK3CB//PLP2//CCND1//RORA//CCL2//SDC1//ZEB1//LRP8//SOCS1//SOCS3//SOCS5//EDARADD//TNFRSF21//TNFRSF12A//PSMA2//PSMD12//ST18//SIRT1//ACSL1//ADIPOR2//KLHL20//IRF1//GSTA2//IFNG//MSN//RAP1B//BRWD1//IRF2//MID1//NMI//TXK//PPARG//CNOT7//MAVS//CXCL9//CCL8//CCL21//SLIT2//EDN1//SKP1//UBE2V1//RPS6KA5//ETS1//ACSL4//FOXF1/…
GO:0000075	cell cycle checkpoint	Biological process	20	225	902	17653	1.73964030549396	0.0115597279039191	0.103410634674874	1.93705238833913	0.0221729490022173	USP28//CLOCK//GADD45A//EP300//CNOT6L//CNOT7//MDM4//CNOT6//SOX4//E2F8//CASP2//RB1//NABP1//TTK//TAOK1//CCND1//TP63//RBBP8//DUSP1//ANAPC15//
GO:0030859	polarized epithelial cell differentiation	Biological process	4	18	902	17653	4.34910076373491	0.0116642255050825	0.104070128088223	1.93314409270698	0.00443458980044346	FOXF1//MSN//TP63//DLG5//
GO:0035338	long-chain fatty-acyl-CoA biosynthetic process	Biological process	4	18	902	17653	4.34910076373491	0.0116642255050825	0.104070128088223	1.93314409270698	0.00443458980044346	ACSL1//ACSL4//ELOVL5//ELOVL7//
GO:0003208	cardiac ventricle morphogenesis	Biological process	9	73	902	17653	2.41285727303101	0.0117965995129242	0.105112519770628	1.92824316435534	0.00997782705099778	SOX4//FOXF1//TGFBR2//ISL1//ZFPM2//NRG1//POU4F1//NOG//TNNI1//
GO:0035307	positive regulation of protein dephosphorylation	Biological process	6	38	902	17653	3.09015054265375	0.0119056779766022	0.105944868626001	1.92424586837221	0.00665188470066519	CALM2//PPP1R15B//PPP1R12A//SPPL3//CNEP1R1//PPP1R16B//
GO:0043434	response to peptide hormone	Biological process	33	427	902	17653	1.51250928200149	0.0120233977550588	0.106808314151746	1.91997278543222	0.0365853658536585	APPL1//SIRT1//IGF1//INSIG2//SRSF6//TSC1//CPEB2//INHBB//RAB8B//ERRFI1//PPARG//PTEN//CPEB1//YWHAG//C2CD5//PIK3CA//NCK1//SOCS1//SOCS3//MAPK1//EDN1//CRHR1//NR4A2//ADCY3//PRKACB//PRKAR2B//RAP1B//EDNRB//PRKAA1//EREG//GJA1//LRP6//BTG1//
GO:0007010	cytoskeleton organization	Biological process	85	1306	902	17653	1.27376036916432	0.0120482861541348	0.106808314151746	1.91907472626241	0.0942350332594235	SEPT9//TACC2//CAMSAP1//DYNC1LI2//CAMSAP2//MID1//ATXN7//SS18//CLIP1//EPS8//RHOB//RND3//MARCKS//CFL2//WDR1//DNAJB6//PALLD//IQSEC2//FLII//PFN2//PAK6//PALM2//PPARGC1B//DBN1//SAMD14//CD2AP//TMOD3//NCK1//TMOD1//ARHGAP12//STMN2//RANBP9//MID1IP1//NAV3//TTK//GADD45A//PPP1R12A//KATNAL1//WASF3//ARHGAP6//CHMP3//VPS4B//RASA1//SLIT2//RICTOR//CCL21//TNF//FRMD6//CNN3//LIMCH1//MYLIP//MET//SLK//S1PR1//FLNA//ATP2C1…
GO:1901988	negative regulation of cell cycle phase transition	Biological process	22	256	902	17653	1.68187881097561	0.0121243151180266	0.106808314151746	1.91634278459066	0.024390243902439	GADD45A//EP300//CNOT6L//CNOT7//MDM4//CNOT6//SOX4//E2F8//CASP2//TTK//TAOK1//PSMA2//PSMD12//SKP1//CCND1//TP63//DUSP1//ANAPC15//ATF5//PTEN//RB1//ZNF655//
GO:1904019	epithelial cell apoptotic process	Biological process	11	99	902	17653	2.17455038186745	0.0121700672026005	0.106808314151746	1.91470702360741	0.0121951219512195	BMPR2//TNF//RB1//SERPINB13//TIA1//TGFBR2//KDR//TNFAIP3//NEUROD1//SRSF6//CAST//
GO:0003149	membranous septum morphogenesis	Biological process	3	10	902	17653	5.87128603104213	0.0121764320879781	0.106808314151746	1.91447994910052	0.00332594235033259	ID2//TGFBR2//NOG//
GO:0033327	Leydig cell differentiation	Biological process	3	10	902	17653	5.87128603104213	0.0121764320879781	0.106808314151746	1.91447994910052	0.00332594235033259	AR//MGST1//CCND1//
GO:0051573	negative regulation of histone H3-K9 methylation	Biological process	3	10	902	17653	5.87128603104213	0.0121764320879781	0.106808314151746	1.91447994910052	0.00332594235033259	SIRT1//DNMT3B//PAX5//
GO:0060281	regulation of oocyte development	Biological process	3	10	902	17653	5.87128603104213	0.0121764320879781	0.106808314151746	1.91447994910052	0.00332594235033259	PDE5A//IGF1//YTHDF2//
GO:0060502	epithelial cell proliferation involved in lung morphogenesis	Biological process	3	10	902	17653	5.87128603104213	0.0121764320879781	0.106808314151746	1.91447994910052	0.00332594235033259	SRSF6//FOXP2//NFIB//
GO:1905879	regulation of oogenesis	Biological process	3	10	902	17653	5.87128603104213	0.0121764320879781	0.106808314151746	1.91447994910052	0.00332594235033259	PDE5A//IGF1//YTHDF2//
GO:2001214	positive regulation of vasculogenesis	Biological process	3	10	902	17653	5.87128603104213	0.0121764320879781	0.106808314151746	1.91447994910052	0.00332594235033259	KDR//RAP1A//RAPGEF2//
GO:0071345	cellular response to cytokine stimulus	Biological process	72	1081	902	17653	1.30352326313609	0.0123249992530056	0.107971463663312	1.90921309837248	0.0798226164079823	CBFB//TNF//TNFAIP3//CNTFR//CRKL//S1PR1//EDN2//TXLNA//EREG//F3//IFNA1//IL2//IRAK4//PIK3CA//PIK3CB//PLP2//CCND1//RORA//CCL2//SDC1//ZEB1//LRP8//SOCS1//SOCS3//SOCS5//EDARADD//TNFRSF21//TNFRSF12A//PSMA2//PSMD12//ST18//SIRT1//ACSL1//ADIPOR2//IRF1//GSTA2//IFNG//MSN//RAP1B//BRWD1//IRF2//MID1//NMI//TXK//PPARG//CNOT7//MAVS//CXCL9//CCL8//CCL21//SLIT2//EDN1//SKP1//UBE2V1//RPS6KA5//RAB12//ZYX//VAMP3//CEBPB//N…
GO:0034250	positive regulation of cellular amide metabolic process	Biological process	14	140	902	17653	1.95709534368071	0.0124390343496497	0.108829481638656	1.90521333290054	0.0155210643015521	CPEB3//FMR1//SERP1//PRR16//MAPK1//SOX4//FXR1//NCK1//BOLL//TNF//PPARG//EFNA1//YTHDF2//ESR1//
GO:0002053	positive regulation of mesenchymal cell proliferation	Biological process	5	28	902	17653	3.49481311371555	0.0127006765130734	0.110404466912488	1.89617314533777	0.00554323725055432	FOXF1//MYCN//TGFBR2//TP63//FOXP2//
GO:0021602	cranial nerve morphogenesis	Biological process	5	28	902	17653	3.49481311371555	0.0127006765130734	0.110404466912488	1.89617314533777	0.00554323725055432	PLXNA4//HOXA3//TFAP2A//GLI3//NEUROG1//
GO:0033598	mammary gland epithelial cell proliferation	Biological process	5	28	902	17653	3.49481311371555	0.0127006765130734	0.110404466912488	1.89617314533777	0.00554323725055432	CCND1//ESR1//CEBPB//ID2//MAPK1//
GO:0099625	ventricular cardiac muscle cell membrane repolarization	Biological process	5	28	902	17653	3.49481311371555	0.0127006765130734	0.110404466912488	1.89617314533777	0.00554323725055432	GJA1//KCNE1//SCN1B//WDR1//KCNJ3//
GO:1902803	regulation of synaptic vesicle transport	Biological process	5	28	902	17653	3.49481311371555	0.0127006765130734	0.110404466912488	1.89617314533777	0.00554323725055432	RAB3GAP1//RIMS4//PFN2//FMR1//RAP1A//
GO:0010038	response to metal ion	Biological process	27	334	902	17653	1.58208306225686	0.0127341852917627	0.110461802389617	1.89502883512204	0.0299334811529933	SYT1//CALM2//CCND1//FIBIN//SLC30A6//PTEN//PPP2CA//PPP2CB//SLC6A1//CNGA3//DUSP1//ANXA7//SDC1//TRPC3//ALG2//HOMER1//JUN//OGG1//MAPK1//EDN1//CLIC4//MEF2A//TFAP2A//ID2//MYOG//SLC41A1//GPHN//
GO:0007200	phospholipase C-activating G-protein coupled receptor signaling pathway	Biological process	12	113	902	17653	2.07833133842199	0.0127562720192653	0.110461802389617	1.89427622828089	0.0133037694013304	HOMER1//CHRM2//S1PR1//LPAR1//EDN1//GPR55//GNAQ//NMUR1//EDNRB//ESR1//ANO1//C5AR1//
GO:0044774	mitotic DNA integrity checkpoint	Biological process	12	113	902	17653	2.07833133842199	0.0127562720192653	0.110461802389617	1.89427622828089	0.0133037694013304	GADD45A//EP300//CNOT6L//CNOT7//MDM4//CNOT6//SOX4//E2F8//CASP2//TAOK1//CCND1//TP63//
GO:0002520	immune system development	Biological process	63	928	902	17653	1.32863153719703	0.0127832211184206	0.110553611795241	1.89335969878392	0.0698447893569845	ID2//ESCO2//KCNAB2//DLL1//DOCK10//SOX4//TGFBR2//CD3E//RUNX3//CBFB//CR2//EP300//IFNA1//DNAJB9//IL2//PKNOX1//TXK//WDR1//JUN//PPARG//SIRT1//FOXP1//OSTM1//TNF//IFNG//GLI3//ZEB1//KDR//FLI1//RB1//IRF1//TSC1//CD8A//HMGB3//SOCS1//MYB//SOCS5//KLF13//ETS1//TNRC6B//AGO1//NFE2//CEBPB//TFE3//RASSF2//GPR55//PPARGC1B//TMEM64//POU4F1//KLF10//JARID2//CRKL//HOXA3//MAPK1//RAF1//TMOD3//MFAP5//RORA//TNFAIP3//YTHDF2//…
GO:0043627	response to estrogen	Biological process	9	74	902	17653	2.38025109366573	0.0128402655671974	0.110905129030595	1.89142599393261	0.00997782705099778	ESR1//EP300//GLI3//GSTM3//PPARG//MAPK1//CCND1//TGFBR2//WNT7A//
GO:0045930	negative regulation of mitotic cell cycle	Biological process	26	319	902	17653	1.5951247315266	0.0129936208311276	0.112086553164434	1.88626981060063	0.0288248337028825	GADD45A//EP300//CNOT6L//CNOT7//MDM4//CNOT6//SOX4//E2F8//CASP2//RB1//NABP1//TTK//TAOK1//PSMA2//PSMD12//SKP1//CCND1//TP63//FZD3//DUSP1//CDC14A//ANAPC15//PTEN//ZNF655//BTG1//TNF//
GO:0006672	ceramide metabolic process	Biological process	10	87	902	17653	2.24953487779392	0.013130992637722	0.112983337415921	1.88170244216716	0.0110864745011086	ITGB8//ST3GAL5//NEU1//PRKAA1//NAGA//SPTSSB//SPTSSA//TNF//FUT5//PPP2CA//
GO:0045639	positive regulation of myeloid cell differentiation	Biological process	10	87	902	17653	2.24953487779392	0.013130992637722	0.112983337415921	1.88170244216716	0.0110864745011086	ETS1//ID2//RB1//JUN//PPARGC1B//TMEM64//IFNG//POU4F1//KLF10//TNF//
GO:0016239	positive regulation of macroautophagy	Biological process	8	62	902	17653	2.52528431442672	0.0132123690569678	0.113539074882177	1.87901930379942	0.00886917960088692	SMURF1//TBK1//RAB3GAP1//RAB12//SIRT1//SESN1//KDR//TSC1//
GO:0003007	heart morphogenesis	Biological process	21	243	902	17653	1.69131696367469	0.013234150208147	0.113581926215353	1.87830394040429	0.0232815964523282	GJA1//DLL1//TGFBR2//ISL1//TEAD2//ACVR1//ZFPM2//BMPR2//ID2//NOG//JUN//DHRS3//EFNA1//SOX4//FOXF1//NRG1//POU4F1//S1PR1//EGLN1//TNNI1//ARID2//
GO:0044089	positive regulation of cellular component biogenesis	Biological process	38	511	902	17653	1.45537422817744	0.0133059067142863	0.114053038160606	1.87595552565269	0.0421286031042129	GTF2H1//CNOT6L//PAN3//CNOT6//RICTOR//NCK1//PFN2//CCL21//MET//CLIP1//NAV3//IFNG//TNF//PMAIP1//IQGAP2//ARFIP1//TAPT1//ESR1//FMR1//ZMYND8//GPM6A//LPAR1//TSC1//PPM1F//KDR//SLITRK3//ADNP//WNT7A//DLG5//EDN1//MSN//EPS8//SEPT9//SDC1//VPS4B//JUN//FOSL1//RAB3GAP1//
GO:0003197	endocardial cushion development	Biological process	6	39	902	17653	3.01091591335494	0.0134782951179434	0.115238571280216	1.87036503863866	0.00665188470066519	ISL1//ACVR1//NOG//TGFBR2//FOXF1//BMPR2//
GO:0021532	neural tube patterning	Biological process	6	39	902	17653	3.01091591335494	0.0134782951179434	0.115238571280216	1.87036503863866	0.00665188470066519	GSC//FOXA1//EN1//LRP6//GLI3//PRKACB//
GO:0071456	cellular response to hypoxia	Biological process	18	199	902	17653	1.77023699428406	0.0136033593958863	0.116161009588862	1.86635382788473	0.0199556541019956	EGLN3//EP300//EGLN1//PSMA2//PSMD12//KCNK2//RWDD3//TMBIM6//CPEB2//EDN1//SIRT1//MDM4//PMAIP1//PRKAA1//PTEN//RORA//CPEB1//SUV39H1//
GO:1903708	positive regulation of hemopoiesis	Biological process	16	170	902	17653	1.84197208817008	0.0136510973056038	0.116421653313743	1.86483243766242	0.0177383592017738	IFNG//IL2//SOCS1//MYB//SOCS5//ETS1//ID2//RB1//JUN//PPARGC1B//TMEM64//POU4F1//KLF10//TNF//GLI3//TGFBR2//
GO:0007178	transmembrane receptor protein serine/threonine kinase signaling pathway	Biological process	27	336	902	17653	1.572665901172	0.0136835032001074	0.116551048038194	1.86380270190649	0.0299334811529933	SIRT1//JUN//SMURF1//TGFBR2//KLF10//ZYX//GDF5//ACVR1//INHBB//BMP3//BMPR2//TTK//PMEPA1//LDLRAD4//ZEB1//NREP//TOB1//NOG//NPNT//STRAP//LEMD3//FAM89B//BAMBI//PRDM16//SULF1//CTDSPL2//PALM2//
GO:0007224	smoothened signaling pathway	Biological process	13	128	902	17653	1.98767495842572	0.0138956068159248	0.118208791064276	1.85712248299576	0.0144124168514412	OTX2//RORA//GLI3//RB1//CD3E//EVC//FOXA1//DLG5//PRKACB//TMEM17//DZIP1//FOXF1//TGFBR2//
GO:0008589	regulation of smoothened signaling pathway	Biological process	9	75	902	17653	2.34851441241685	0.013950992788071	0.118530859580055	1.85539488579259	0.00997782705099778	GLI3//RB1//CD3E//EVC//FOXA1//DLG5//PRKACB//OTX2//RORA//
GO:0000079	regulation of cyclin-dependent protein serine/threonine kinase activity	Biological process	10	88	902	17653	2.22397198145535	0.0141587033185862	0.119947583990712	1.84897651835309	0.0110864745011086	PTEN//TNFAIP3//CCNY//CCNL1//CCND1//CCND2//CCNT2//GADD45A//GTF2H1//DIRAS3//
GO:0110020	regulation of actomyosin structure organization	Biological process	10	88	902	17653	2.22397198145535	0.0141587033185862	0.119947583990712	1.84897651835309	0.0110864745011086	TSC1//LPAR1//PFN2//PPM1F//S1PR1//TMEFF2//ARHGAP6//MET//PPFIA1//EDN1//
GO:0060004	reflex	Biological process	4	19	902	17653	4.12020072353834	0.0141886836008531	0.119947583990712	1.84805789569161	0.00443458980044346	GLRB//FOXP2//GJA1//NPNT//
GO:0060438	trachea development	Biological process	4	19	902	17653	4.12020072353834	0.0141886836008531	0.119947583990712	1.84805789569161	0.00443458980044346	MAPK1//TGFBR2//LRP6//FOXF1//
GO:0071229	cellular response to acid chemical	Biological process	18	200	902	17653	1.76138580931264	0.0142613090975449	0.120411027998372	1.84584060718083	0.0199556541019956	CEBPB//CPEB3//SESN1//RRAGD//CPEB1//ZEB1//TNF//SOCS1//MYB//MYOG//PPARG//WNT3//YES1//TEAD2//PRKAA1//EDN1//LDLR//KDR//
GO:1901653	cellular response to peptide	Biological process	28	353	902	17653	1.55237024427932	0.0143279892822034	0.120823181440825	1.84381475202514	0.0310421286031042	APPL1//CPEB2//INHBB//RAB8B//ERRFI1//PPARG//PTEN//CPEB1//YWHAG//C2CD5//PIK3CA//NCK1//TSC1//SOCS1//SOCS3//SIRT1//IGF1//MAPK1//EDN1//CRHR1//NR4A2//ADCY3//PRKACB//PRKAR2B//RAP1B//PRKAA1//KLF3//KLF10//
GO:0071346	cellular response to interferon-gamma	Biological process	16	171	902	17653	1.83120032157259	0.0143720719491674	0.121043988284208	1.84248061730595	0.0177383592017738	IFNG//IRF1//IRF2//MID1//NMI//SOCS1//SOCS3//TXK//PPARG//EDN1//RAB12//CCL2//CCL8//CCL21//ZYX//VAMP3//
GO:0009948	anterior/posterior axis specification	Biological process	7	51	902	17653	2.68620929524803	0.0144584515661206	0.121620034753325	1.83987821549914	0.00776053215077605	NEUROG1//WT1//TDRD5//LRP6//OTX2//RNF2//WNT3//
GO:0071230	cellular response to amino acid stimulus	Biological process	8	63	902	17653	2.48520043641995	0.0144775528514157	0.121629428489595	1.83930484096642	0.00886917960088692	SESN1//RRAGD//CEBPB//CPEB3//CPEB1//ZEB1//TNF//SOCS1//
GO:0018209	peptidyl-serine modification	Biological process	26	322	902	17653	1.58026332098442	0.0145013776787365	0.121678433301855	1.83859073639598	0.0288248337028825	C8ORF44-SGK3//SGK2//HIPK3//MORC3//SGK3//RICTOR//TBK1//MAPK1//SGK1//STK33//TGFBR2//TTK//PRKAA1//NCK1//PPM1F//RASSF2//CREBL2//NTF3//PFN2//PIK3CA//RAF1//TNF//IFNA1//IFNG//PPP1R1B//RPS6KA5//
GO:0007176	regulation of epidermal growth factor-activated receptor activity	Biological process	5	29	902	17653	3.37430231669088	0.0147167623404971	0.122480711506433	1.83218772344379	0.00554323725055432	EREG//FBXW7//ERRFI1//GPRC5A//SOCS5//
GO:0019098	reproductive behavior	Biological process	5	29	902	17653	3.37430231669088	0.0147167623404971	0.122480711506433	1.83218772344379	0.00554323725055432	NHLH2//PPP1R1B//CREBRF//GNAQ//PTEN//
GO:0045589	regulation of regulatory T cell differentiation	Biological process	5	29	902	17653	3.37430231669088	0.0147167623404971	0.122480711506433	1.83218772344379	0.00554323725055432	IFNG//IRF1//IL2//SOCS1//CBFB//
GO:0060441	epithelial tube branching involved in lung morphogenesis	Biological process	5	29	902	17653	3.37430231669088	0.0147167623404971	0.122480711506433	1.83218772344379	0.00554323725055432	RDH10//TNF//FOXF1//FOXA1//DLG5//
GO:0099623	regulation of cardiac muscle cell membrane repolarization	Biological process	5	29	902	17653	3.37430231669088	0.0147167623404971	0.122480711506433	1.83218772344379	0.00554323725055432	GJA1//KCNE1//SCN1B//WDR1//FLNA//
GO:2000272	negative regulation of signaling receptor activity	Biological process	5	29	902	17653	3.37430231669088	0.0147167623404971	0.122480711506433	1.83218772344379	0.00554323725055432	ERRFI1//GPRC5A//SOCS5//LYPD6//PTEN//
GO:0051258	protein polymerization	Biological process	23	276	902	17653	1.63091278640059	0.0147274221280792	0.122480711506433	1.83187326493791	0.0254988913525499	EPS8//RANBP9//WASF3//ARHGAP6//PFN2//RASA1//SLIT2//RICTOR//NCK1//CCL21//CAMSAP1//CAMSAP2//STMN2//MET//CLIP1//NAV3//IQGAP2//ARFIP1//MZT1//TMOD3//TMOD1//CHMP3//MID1IP1//
GO:0043087	regulation of GTPase activity	Biological process	36	482	902	17653	1.46173096208518	0.0147418747843023	0.122480711506433	1.8314472819653	0.0399113082039911	IQGAP2//ADCYAP1//CPEB2//TSC1//SLIT2//RALBP1//ARAP2//ADRB1//DENND1B//S1PR1//RAB3GAP1//ELMOD2//GNAQ//AGFG1//JUN//ARHGAP1//ARHGAP6//ERRFI1//RIN2//DOCK10//RAP1A//RASA1//CCL2//CCL8//CCL21//BNIP2//SYNGAP1//ARHGAP12//RAPGEF2//GIT2//TBC1D12//NTF3//SYDE2//RICTOR//SBF2//PLXNA4//
GO:0051384	response to glucocorticoid	Biological process	14	143	902	17653	1.91603739940769	0.0147763275033198	0.122616322582763	1.83043349173482	0.0155210643015521	CCND1//FOSL1//SLIT2//ADCYAP1//EDN1//ISL1//FIBIN//DNMT3B//ERRFI1//CREBRF//PPARGC1B//DUSP1//SDC1//TNF//
GO:0010639	negative regulation of organelle organization	Biological process	28	354	902	17653	1.54798501760056	0.0148295991058604	0.122907572001144	1.82887058925928	0.0310421286031042	EPS8//STMN2//CAMSAP1//CAMSAP2//MID1//MID1IP1//NAV3//TTK//PFN2//SLIT2//JARID2//ATAD2//DCP2//S1PR1//TMEFF2//ARHGAP6//MET//PPFIA1//DNMT3B//PAX5//TMOD3//TMOD1//PHF8//SIRT1//IGF1//DUSP1//ANAPC15//FEZ2//
GO:0046883	regulation of hormone secretion	Biological process	22	261	902	17653	1.64965891038221	0.0148996064750137	0.123336644541637	1.82682520192242	0.024390243902439	RAPGEF4//SLC25A6//IFNG//KCNB1//MARCKS//NEUROD1//RAP1A//SNAP25//TNF//CLOCK//INHBB//EDN1//GJA1//SERP1//ISL1//SOX4//ANO1//SYBU//RAB8B//ADCYAP1//MYB//CRHR1//
GO:0032869	cellular response to insulin stimulus	Biological process	18	201	902	17653	1.75262269583347	0.0149439586495052	0.123552557880934	1.82553434282146	0.0199556541019956	APPL1//PIK3CA//C2CD5//NCK1//TSC1//SOCS1//SOCS3//SIRT1//IGF1//PRKAA1//CPEB2//INHBB//RAB8B//ERRFI1//PPARG//PTEN//CPEB1//YWHAG//
GO:1900180	regulation of protein localization to nucleus	Biological process	11	102	902	17653	2.11059301769488	0.0150001938066233	0.123866069248099	1.8239031297041	0.0121951219512195	NUP54//SIRT1//OGG1//IFNG//IGF1//MAPK1//MAVS//GLI3//MDFIC//CD2AP//CCT6A//
GO:0006836	neurotransmitter transport	Biological process	21	246	902	17653	1.67069114704451	0.0150194024080579	0.123873437177678	1.82334734669576	0.0232815964523282	SNAP25//ADCYAP1//EDN1//ARL6IP1//SYT1//WNT7A//PPFIA1//SLC6A1//SLC6A11//SLC44A1//CHRNB4//FMR1//RIMS4//SYT6//KCNJ10//RAB3GAP1//PFN2//RAP1A//SLC6A15//SLC6A6//SLC6A8//
GO:0007019	microtubule depolymerization	Biological process	6	40	902	17653	2.93564301552106	0.0151904183644731	0.125126655915496	1.81843026492062	0.00665188470066519	STMN2//CAMSAP1//CAMSAP2//MID1//MID1IP1//NAV3//
GO:0030038	contractile actin filament bundle assembly	Biological process	10	89	902	17653	2.19898353222552	0.0152453592302778	0.125126655915496	1.81686233778668	0.0110864745011086	ZYX//TSC1//LPAR1//PFN2//PPM1F//S1PR1//TMEFF2//ARHGAP6//MET//PPFIA1//
GO:0043149	stress fiber assembly	Biological process	10	89	902	17653	2.19898353222552	0.0152453592302778	0.125126655915496	1.81686233778668	0.0110864745011086	TSC1//LPAR1//PFN2//PPM1F//S1PR1//TMEFF2//ARHGAP6//MET//PPFIA1//ZYX//
GO:0048709	oligodendrocyte differentiation	Biological process	10	89	902	17653	2.19898353222552	0.0152453592302778	0.125126655915496	1.81686233778668	0.0110864745011086	WASF3//LPAR1//ID2//KCNJ10//PTEN//TNFRSF21//WDR1//PPARG//GLI3//NRG1//
GO:0050680	negative regulation of epithelial cell proliferation	Biological process	15	158	902	17653	1.85800190855764	0.0154342080925782	0.126444890350566	1.81151564864683	0.016629711751663	SULF1//GJA1//TNF//EFNB2//PPARG//FBXW7//NFIB//STRAP//EREG//AR//ISL1//PTEN//RB1//GDF5//RUNX3//
GO:0023061	signal release	Biological process	33	435	902	17653	1.48469301934399	0.0154433652860517	0.126444890350566	1.81125805594917	0.0365853658536585	SNAP25//SYT1//WNT7A//PPFIA1//RAPGEF4//SLC25A6//IFNG//KCNB1//MARCKS//NEUROD1//RAP1A//TNF//CLOCK//INHBB//EDN1//ADCYAP1//SNX19//GJA1//SERP1//ISL1//SOX4//RAF1//ANO1//SYBU//CHRNB4//FMR1//RIMS4//SYT6//CRHR1//RAB8B//RAB3GAP1//PFN2//MYB//
GO:0015749	monosaccharide transmembrane transport	Biological process	12	116	902	17653	2.02458139001453	0.0154704070122779	0.126488353325827	1.81049826025919	0.0133037694013304	C2CD5//SLC23A2//ARPP19//C1QTNF2//CREBL2//IGF1//RAP1A//ADIPOR2//TSC1//APPL1//TNF//PRKAA1//
GO:1901990	regulation of mitotic cell cycle phase transition	Biological process	32	419	902	17653	1.49467902142679	0.0154860796323798	0.126488353325827	1.81005851184156	0.0354767184035477	GADD45A//EP300//CNOT6L//CNOT7//MDM4//CNOT6//SOX4//E2F8//CASP2//TTK//TAOK1//CDC14A//NEDD1//PRKAR2B//YWHAG//CEP41//CCND1//VPS4B//PSMA2//PSMD12//SKP1//HECW2//NEUROG1//TP63//PTEN//RB1//DUSP1//ANAPC15//CCND2//TMOD3//ID2//ZNF655//
GO:0051017	actin filament bundle assembly	Biological process	14	144	902	17653	1.90273158413402	0.0156260915516068	0.127477994165883	1.80614963553386	0.0155210643015521	PFN2//ZYX//TSC1//LPAR1//PPM1F//S1PR1//TMEFF2//ARHGAP6//MET//PPFIA1//EPS8//RHOB//RND3//MARCKS//
GO:0051271	negative regulation of cellular component movement	Biological process	27	340	902	17653	1.5541639493935	0.0157525622298094	0.128354913686989	1.80264879604806	0.0299334811529933	SLIT2//STRAP//PFN2//PTPRG//C5ORF30//IGFBP3//ARID2//SULF1//ZMYND8//TMEFF2//CLIC4//RHOB//PTEN//RAP2C//LDLRAD4//RECK//NAV3//DLG5//NOG//PPARG//SEMA4C//WNT3//SPRED1//MEOX2//CCL21//CCL2//NRG1//
GO:0009880	embryonic pattern specification	Biological process	8	64	902	17653	2.44636917960089	0.0158285447337986	0.128509541458199	1.80055901205701	0.00886917960088692	WNT7A//DLL1//MEOX2//CXXC4//NEUROG1//WT1//TDRD5//LRP6//
GO:0046889	positive regulation of lipid biosynthetic process	Biological process	8	64	902	17653	2.44636917960089	0.0158285447337986	0.128509541458199	1.80055901205701	0.00886917960088692	CNEP1R1//LDLR//PRKAA1//MID1IP1//ELOVL5//IFNG//TNF//CREBL2//
GO:0060038	cardiac muscle cell proliferation	Biological process	8	64	902	17653	2.44636917960089	0.0158285447337986	0.128509541458199	1.80055901205701	0.00886917960088692	GJA1//JARID2//KCNK2//PTEN//TGFBR2//NOG//ZFPM2//ARID2//
GO:0006979	response to oxidative stress	Biological process	33	436	902	17653	1.48128776012531	0.0159210818495756	0.129105847180671	1.79802742495654	0.0365853658536585	GSKIP//EDN1//CPEB2//ETV5//NR4A2//PRR5L//PPARGC1B//JUN//MAPK1//DUSP1//SIRT1//PPP2CB//SDC1//FOSL1//PPP1R15B//ETS1//RHOB//MYB//PRKAA1//TNFAIP3//MGST1//EGLN1//SESN1//MET//TNF//BAG5//TSC1//FBXW7//SGK2//OGG1//PON2//BTG1//SLC23A2//
GO:0048168	regulation of neuronal synaptic plasticity	Biological process	7	52	902	17653	2.63455142418557	0.0159932270188331	0.129436569912363	1.79606389803789	0.00776053215077605	GRIK2//KCNJ10//SYNGAP1//NPTN//RAB3GAP1//DBN1//ARC//
GO:0032880	regulation of protein localization	Biological process	64	956	902	17653	1.31018935141805	0.0160088221307948	0.129436569912363	1.79564062066749	0.0709534368070953	NUP54//TNF//RAPGEF4//SLC25A6//IFNG//KCNB1//MARCKS//NEUROD1//RAP1A//SNAP25//CLOCK//GJA1//SERP1//ISL1//SOX4//SIRT1//OGG1//IGF1//MAPK1//MAVS//ANO1//SYBU//GLI3//MDFIC//INHBB//CTDSPL2//FOXP1//SOCS1//ARFIP1//IL2//TMBIM6//NDFIP2//RB1//MIEF1//C2CD5//KCNE1//PRR5L//CD2AP//DYNLL2//PMAIP1//PPP3R1//YWHAG//TP63//ABHD17C//ZMYND8//MSN//APPL1//AR//PPFIA1//STX6//NPTN//NMUR1//NRG1//FBXW7//PRKAA1//SNIP1//CCT6A//WNT7…
GO:0022037	metencephalon development	Biological process	11	103	902	17653	2.09010182334833	0.0160455926124409	0.129436569912363	1.79464423845877	0.0121951219512195	LPAR1//EN1//NEUROD1//SEMA4C//CD3E//FOXP2//LRP6//DLL1//RORA//WNT7A//NANOS1//
GO:0042532	negative regulation of tyrosine phosphorylation of STAT protein	Biological process	3	11	902	17653	5.33753275549284	0.0161149773571211	0.129436569912363	1.79277030037096	0.00332594235033259	PPP2CA//SOCS1//SOCS3//
GO:0060439	trachea morphogenesis	Biological process	3	11	902	17653	5.33753275549284	0.0161149773571211	0.129436569912363	1.79277030037096	0.00332594235033259	MAPK1//TGFBR2//LRP6//
GO:0060525	prostate glandular acinus development	Biological process	3	11	902	17653	5.33753275549284	0.0161149773571211	0.129436569912363	1.79277030037096	0.00332594235033259	ESR1//FOXA1//TP63//
GO:0060837	blood vessel endothelial cell differentiation	Biological process	3	11	902	17653	5.33753275549284	0.0161149773571211	0.129436569912363	1.79277030037096	0.00332594235033259	DLL1//FOXJ2//CCM2//
GO:2000674	regulation of type B pancreatic cell apoptotic process	Biological process	3	11	902	17653	5.33753275549284	0.0161149773571211	0.129436569912363	1.79277030037096	0.00332594235033259	NEUROD1//SRSF6//CAST//
GO:0006469	negative regulation of protein kinase activity	Biological process	22	263	902	17653	1.63711397570249	0.0161414126489339	0.129495105272527	1.79205845977566	0.024390243902439	SPRED1//DUSP1//PPP2CA//ERRFI1//GPRC5A//SOCS5//PTEN//HIPK3//PPM1F//TNFAIP3//LRP6//YWHAG//PPP1R1B//SIRT1//PRKAR2B//GADD45A//GNAQ//NCK1//GSKIP//RB1//SOCS1//SOCS3//
GO:0000077	DNA damage checkpoint	Biological process	15	159	902	17653	1.84631636196293	0.0162668395339128	0.130346724843427	1.78869681745719	0.016629711751663	GADD45A//EP300//CNOT6L//CNOT7//MDM4//CNOT6//SOX4//E2F8//CASP2//TAOK1//CCND1//TP63//RBBP8//USP28//CLOCK//
GO:0014855	striated muscle cell proliferation	Biological process	9	77	902	17653	2.28751403806836	0.0163831977134659	0.131046066335596	1.7856013276199	0.00997782705099778	MYOG//ARID2//GJA1//JARID2//KCNK2//PTEN//TGFBR2//NOG//ZFPM2//
GO:0009798	axis specification	Biological process	10	90	902	17653	2.17455038186746	0.016392868862918	0.131046066335596	1.78534503530656	0.0110864745011086	WNT7A//CXXC4//NEUROG1//WT1//RNF2//WNT3//TDRD5//LRP6//DLL1//OTX2//
GO:0045807	positive regulation of endocytosis	Biological process	13	131	902	17653	1.94215568456864	0.0165976376285923	0.132526355705041	1.7799537214706	0.0144124168514412	FMR1//NTF3//RAB21//CCL21//SIRPA//TNF//TUB//PPARG//RAP1A//CCL2//DLL1//LDLR//CBLL1//
GO:0043410	positive regulation of MAPK cascade	Biological process	40	552	902	17653	1.41818503165269	0.0166915704072063	0.133119210688604	1.77750280130161	0.0443458980044346	GADD45A//TNF//CRKL//TAOK1//RAF1//RAP1A//C1QTNF2//LPAR1//NRG1//IGF1//NTF3//PIK3CB//PRKAA1//MAPK1//C5AR1//UBE2V1//MDFIC//MID1//SEMA4C//EDN1//PDE5A//CCL21//WNT7A//RASSF2//ADCYAP1//NPNT//NPTN//JUN//KDR//MET//ROR1//FBXW7//PTEN//CCL2//CCL8//GPR55//RAPGEF2//EFNA1//IGFBP3//AR//
GO:0044843	cell cycle G1/S phase transition	Biological process	24	295	902	17653	1.59221316096058	0.0168695622289745	0.134061452704568	1.77289618735797	0.0266075388026608	CACUL1//PHF8//RB1//RBBP8//CCND1//CUL5//ACVR1//NPAT//GADD45A//EP300//CNOT6L//CNOT7//MDM4//CNOT6//SOX4//E2F8//CASP2//TP63//PTEN//ID2//CCND2//FBXW7//FAM83D//ZNF655//
GO:0003382	epithelial cell morphogenesis	Biological process	5	30	902	17653	3.26182557280118	0.0169363923028762	0.134061452704568	1.77117909517516	0.00554323725055432	CLIC4//MET//FRMD6//PALLD//AR//
GO:0061036	positive regulation of cartilage development	Biological process	5	30	902	17653	3.26182557280118	0.0169363923028762	0.134061452704568	1.77117909517516	0.00554323725055432	GLI3//SOX5//GDF5//TAPT1//BMPR2//
GO:1900739	regulation of protein insertion into mitochondrial membrane involved in apoptotic signaling pathway	Biological process	5	30	902	17653	3.26182557280118	0.0169363923028762	0.134061452704568	1.77117909517516	0.00554323725055432	DYNLL2//PMAIP1//PPP3R1//YWHAG//TP63//
GO:1900740	positive regulation of protein insertion into mitochondrial membrane involved in apoptotic signaling pathway	Biological process	5	30	902	17653	3.26182557280118	0.0169363923028762	0.134061452704568	1.77117909517516	0.00554323725055432	DYNLL2//PMAIP1//PPP3R1//YWHAG//TP63//
GO:0003283	atrial septum development	Biological process	4	20	902	17653	3.91419068736142	0.0170338168772138	0.134061452704568	1.76868802596704	0.00443458980044346	SOX4//ACVR1//ISL1//BMPR2//
GO:0031649	heat generation	Biological process	4	20	902	17653	3.91419068736142	0.0170338168772138	0.134061452704568	1.76868802596704	0.00443458980044346	EDNRB//TNF//ARRDC3//ADRB1//
GO:0045663	positive regulation of myoblast differentiation	Biological process	4	20	902	17653	3.91419068736142	0.0170338168772138	0.134061452704568	1.76868802596704	0.00443458980044346	IGFBP3//CXCL9//MYOG//BTG1//
GO:0086014	atrial cardiac muscle cell action potential	Biological process	4	20	902	17653	3.91419068736142	0.0170338168772138	0.134061452704568	1.76868802596704	0.00443458980044346	KCNJ3//FLNA//GJC1//GJA1//
GO:0086026	atrial cardiac muscle cell to AV node cell signaling	Biological process	4	20	902	17653	3.91419068736142	0.0170338168772138	0.134061452704568	1.76868802596704	0.00443458980044346	GJC1//GJA1//KCNJ3//FLNA//
GO:0086066	atrial cardiac muscle cell to AV node cell communication	Biological process	4	20	902	17653	3.91419068736142	0.0170338168772138	0.134061452704568	1.76868802596704	0.00443458980044346	GJC1//GJA1//KCNJ3//FLNA//
GO:1904036	negative regulation of epithelial cell apoptotic process	Biological process	6	41	902	17653	2.86404196636201	0.0170475897273293	0.134061452704568	1.76833701503605	0.00665188470066519	SERPINB13//KDR//TNFAIP3//NEUROD1//SRSF6//CAST//
GO:2000146	negative regulation of cell motility	Biological process	25	311	902	17653	1.57322776823208	0.0171268402847606	0.134355802628402	1.76632275223982	0.0277161862527716	SLIT2//STRAP//PFN2//PTPRG//C5ORF30//IGFBP3//ARID2//SULF1//ZMYND8//TMEFF2//CLIC4//RHOB//PTEN//RAP2C//LDLRAD4//RECK//NAV3//DLG5//NOG//PPARG//SPRED1//MEOX2//CCL21//CCL2//NRG1//
GO:0031960	response to corticosteroid	Biological process	15	160	902	17653	1.83477688470067	0.0171335698592077	0.134355802628402	1.76615214032518	0.016629711751663	PPARGC1B//DUSP1//SDC1//TNF//CCND1//FOSL1//SLIT2//ADCYAP1//EDN1//ISL1//FIBIN//DNMT3B//ERRFI1//CREBRF//CNGA3//
GO:0030799	regulation of cyclic nucleotide metabolic process	Biological process	11	104	902	17653	2.07000469043152	0.0171446189070399	0.134355802628402	1.76587216399955	0.0121951219512195	EDNRB//GRM3//CRHR1//CALM2//TBL1XR1//CXCL9//ADRB1//PTHLH//EGLN1//PDE5A//ADNP//
GO:1904888	cranial skeletal system development	Biological process	8	65	902	17653	2.40873273068395	0.0172683479266717	0.135168792856575	1.76274920966186	0.00886917960088692	PAX5//TFAP2A//TGFBR2//RDH10//INSIG2//GLI3//NEUROG1//TP63//
GO:0071417	cellular response to organonitrogen compound	Biological process	39	537	902	17653	1.42135416021504	0.0173764496099433	0.135857721054389	1.76003895471837	0.0432372505543237	APPL1//CEBPB//CPEB3//SESN1//RRAGD//CPEB1//ZEB1//TNF//SOCS1//CPEB2//INHBB//RAB8B//ERRFI1//PPARG//PTEN//YWHAG//C2CD5//PIK3CA//NCK1//TSC1//SOCS3//SIRT1//IGF1//MAPK1//KCNE1//RAP1A//RAP1B//WT1//RAPGEF2//EDN1//CRHR1//NR4A2//ADCY3//PRKACB//PRKAR2B//SLIT2//KLF3//KLF10//PRKAA1//
GO:0050806	positive regulation of synaptic transmission	Biological process	14	146	902	17653	1.87666676791301	0.0174374518304057	0.13617723640766	1.75851697908515	0.0155210643015521	ADCYAP1//ARC//NPTN//MAPK1//PTEN//SNAP25//RAB3GAP1//NSG1//PAIP2//FMR1//WNT7A//RIMS4//GRIK2//SYT1//
GO:2000045	regulation of G1/S transition of mitotic cell cycle	Biological process	16	175	902	17653	1.78934431422236	0.0175561894338595	0.136946377325481	1.75556974170061	0.0177383592017738	GADD45A//EP300//CNOT6L//CNOT7//MDM4//CNOT6//SOX4//E2F8//CASP2//CCND1//TP63//PTEN//CCND2//RB1//ZNF655//ID2//
GO:0086002	cardiac muscle cell action potential involved in contraction	Biological process	7	53	902	17653	2.58484290674811	0.0176399687467943	0.137191986378046	1.7535021886547	0.00776053215077605	KCNE1//GJC1//GJA1//KCNJ3//FLNA//KCNJ2//SCN1B//
GO:0030814	regulation of cAMP metabolic process	Biological process	9	78	902	17653	2.2581869350162	0.0177093899316922	0.137191986378046	1.75179639950237	0.00997782705099778	EDNRB//GRM3//CRHR1//CXCL9//ADRB1//PTHLH//CALM2//EGLN1//TBL1XR1//
GO:0051492	regulation of stress fiber assembly	Biological process	9	78	902	17653	2.2581869350162	0.0177093899316922	0.137191986378046	1.75179639950237	0.00997782705099778	LPAR1//PFN2//TSC1//PPM1F//S1PR1//TMEFF2//ARHGAP6//MET//PPFIA1//
GO:0072401	signal transduction involved in DNA integrity checkpoint	Biological process	9	78	902	17653	2.2581869350162	0.0177093899316922	0.137191986378046	1.75179639950237	0.00997782705099778	GADD45A//EP300//CNOT6L//CNOT7//MDM4//CNOT6//SOX4//E2F8//CASP2//
GO:0072422	signal transduction involved in DNA damage checkpoint	Biological process	9	78	902	17653	2.2581869350162	0.0177093899316922	0.137191986378046	1.75179639950237	0.00997782705099778	GADD45A//EP300//CNOT6L//CNOT7//MDM4//CNOT6//SOX4//E2F8//CASP2//
GO:1900034	regulation of cellular response to heat	Biological process	9	78	902	17653	2.2581869350162	0.0177093899316922	0.137191986378046	1.75179639950237	0.00997782705099778	IER5//DNAJB6//PTGES3//EP300//SIRT1//HSBP1//NUP54//MAPK1//BAG5//
GO:0001701	in utero embryonic development	Biological process	25	312	902	17653	1.56818537153903	0.0177509107870202	0.137356303950363	1.75077935868612	0.0277161862527716	RBBP8//CEBPB//SOCS3//E2F8//DNAJB6//EGLN1//MAPK1//VASH2//IGF1//RDH10//EDN1//TAPT1//FOXF1//ZFPM2//TANC2//GJA1//GLI3//AR//MBNL1//BTF3//TGFBR2//FOSL1//CCM2//ACVR1//NOG//
GO:0003012	muscle system process	Biological process	34	456	902	17653	1.45923775625316	0.0178257713947599	0.13777793364887	1.7489516673533	0.0376940133037694	TNNI1//HOMER1//GJC1//GJA1//TMOD3//HSBP1//SLC6A8//TMOD1//NMUR1//CHRNB4//CHRM2//DTNA//EDN1//EDN2//NPNT//IGF1//MEF2A//PDE5A//JARID2//CALM2//MYOG//EDNRB//SULF1//KCNJ2//NEUROG1//PIK3CA//SCN1B//VEGFB//KCNE1//KCNJ3//ERRFI1//TRPC3//FLNA//SGCE//
GO:0042592	homeostatic process	Biological process	107	1720	902	17653	1.21749535915021	0.0178529190202889	0.137822748941255	1.74829076494337	0.118625277161863	PTGES3//ADRB1//EDN2//ARRDC3//SIRT1//DOCK10//NANOS1//RB1//TNFAIP3//EDN1//EDNRB//ADCY3//PRKACB//PRKAR2B//DNAJC16//GLRX//NHLRC2//ATP2C1//GRIK2//ANXA7//PIK3CB//SLC24A3//STIM2//CCL8//SLC31A2//ABCB7//EGLN1//SKP1//CLCN6//SLC26A4//CLIC4//ADCYAP1//SPPL3//LPAR1//ESR1//GJA1//NPTN//IL2//LRP6//C5AR1//RIC3//TMBIM6//TRPC3//CALM2//SLC41A1//PLAA//CCL2//KCNJ2//PKNOX1//STRAP//MAPK1//GPCPD1//TNF//DCP2//CCT6A//ADNP//…
GO:0051649	establishment of localization in cell	Biological process	129	2117	902	17653	1.19256164069349	0.0178723274909775	0.137822748941255	1.74781888618117	0.143015521064302	TNPO2//IFNG//TNF//PMAIP1//NUP54//ZFAND6//NXF2//SRSF2//SRSF6//NXF2B//AGFG1//SLBP//TSC1//PAN3//TRAK2//YWHAG//KPNA6//SMURF1//ZDHHC22//ZDHHC7//ZDHHC18//ARL6IP1//VTI1A//TIMM9//SLC25A6//MTX3//IMMP2L//MID1IP1//STX6//SEC23A//TMED1//RAB12//RAB18//RAB21//TBC1D12//SNX5//ARFIP1//RAB30//GRIK2//RHOB//RAB9B//RAB8B//KIF13A//SNX2//SNX27//AP1S2//RAB28//SNX17//CNIH1//DCTN6//TEX261//DYNLL2//DYNC1LI2//TRAPPC8//NRBP1/…
GO:0030111	regulation of Wnt signaling pathway	Biological process	27	344	902	17653	1.53609227556335	0.0180639082054744	0.139141470607771	1.74318828234765	0.0299334811529933	SULF1//SOX4//WNT3//GSC//APCDD1//FRZB//HIC1//SHISA2//CCND1//CXXC4//CCNY//LRP6//TMEM64//GLI3//ISL1//PSMA2//PSMD12//FZD6//NOG//BAMBI//GSKIP//WNT7A//TBL1XR1//ESR1//MDFIC//PPP2CA//CBFB//
GO:1990778	protein localization to cell periphery	Biological process	22	266	902	17653	1.6186502842472	0.018155501393025	0.13968789069514	1.74099175285314	0.024390243902439	KIF13A//C16ORF70//VAMP3//CLIP1//FLNA//EFR3A//ZDHHC22//KCNB1//LRP6//RAB8B//SMURF1//TNF//KCNIP4//RAPGEF2//C2CD5//TUB//NSG1//SNAP25//APPL1//AR//PPFIA1//IFNG//
GO:0030097	hemopoiesis	Biological process	57	842	902	17653	1.32487452006889	0.0182110607063506	0.139797279860442	1.73966475791188	0.0631929046563193	ID2//ESCO2//KCNAB2//DLL1//DOCK10//SOX4//CBFB//CR2//EP300//IFNA1//DNAJB9//IL2//PKNOX1//TXK//WDR1//JUN//PPARG//SIRT1//FOXP1//OSTM1//TNF//IFNG//GLI3//ZEB1//KDR//TGFBR2//FLI1//RB1//IRF1//TSC1//CD3E//CD8A//HMGB3//SOCS1//MYB//SOCS5//KLF13//ETS1//TNRC6B//AGO1//NFE2//CEBPB//TFE3//RASSF2//GPR55//PPARGC1B//TMEM64//POU4F1//KLF10//TMOD3//MFAP5//RORA//YTHDF2//PSMA2//PSMD12//FBXW7//RUNX3//
GO:0033365	protein localization to organelle	Biological process	57	842	902	17653	1.32487452006889	0.0182110607063506	0.139797279860442	1.73966475791188	0.0631929046563193	TNPO2//IFNG//TNF//PMAIP1//NUP54//ZFAND6//KPNA6//VTI1A//TIMM9//SLC25A6//MTX3//IMMP2L//GNPTG//PEX5L//TRAPPC8//SIRT1//OGG1//IGF1//MAPK1//MAVS//TTK//DNAJB6//CNEP1R1//MID1//TAPT1//GLI3//MDFIC//RAB8B//SOX4//MORC3//SKP1//BBS9//TUB//ESCO2//ESR1//SMURF1//RB1//NEDD1//BAG6//TNFAIP3//RAB3GAP1//CD2AP//DYNLL2//PPP3R1//YWHAG//TP63//FAM83D//ABHD17C//MSN//ARL5A//TIA1//NMUR1//NRG1//FBXW7//PRKAA1//SNIP1//CCT6A//
GO:0010508	positive regulation of autophagy	Biological process	11	105	902	17653	2.05029036004646	0.0182988268340266	0.140311752696737	1.73757675266523	0.0121951219512195	RAB12//SIRT1//SESN1//TBK1//KDR//TSC1//SMURF1//RAB3GAP1//IFNG//PIK3CB//PRKAA1//
GO:0046907	intracellular transport	Biological process	109	1758	902	17653	1.21344364312399	0.0184212490023586	0.14109049490708	1.73468092699245	0.120842572062084	TNPO2//IFNG//TNF//NUP54//ZFAND6//NXF2//SRSF2//SRSF6//NXF2B//AGFG1//SLBP//TSC1//PAN3//TRAK2//YWHAG//KPNA6//SMURF1//ZDHHC22//ZDHHC7//ZDHHC18//ARL6IP1//VTI1A//TIMM9//SLC25A6//MTX3//IMMP2L//MID1IP1//STX6//SEC23A//TMED1//RAB12//RAB18//RAB21//TBC1D12//SNX5//ARFIP1//RAB30//GRIK2//RHOB//RAB9B//RAB8B//KIF13A//SNX2//SNX27//AP1S2//RAB28//SNX17//CNIH1//DCTN6//TEX261//DYNLL2//DYNC1LI2//TRAPPC8//NRBP1//IER3IP1…
GO:0043254	regulation of protein complex assembly	Biological process	33	441	902	17653	1.4644931143189	0.0184909311196085	0.141463990002163	1.73304121918553	0.0365853658536585	EPS8//GTF2H1//CNOT6L//PAN3//CNOT6//PMEPA1//LDLRAD4//PFN2//RASA1//SLIT2//RICTOR//NCK1//CCL21//CAMSAP1//CAMSAP2//STMN2//MET//CLIP1//NAV3//RAF1//IFNG//TNF//EP300//PMAIP1//IQGAP2//ARFIP1//ESR1//TMOD3//TMOD1//MSN//RB1//JUN//FOSL1//
GO:0060627	regulation of vesicle-mediated transport	Biological process	36	490	902	17653	1.43786596678583	0.0185204693518735	0.141529869182735	1.7323480114799	0.0399113082039911	FMR1//NTF3//RAPGEF4//RAB21//RAB8B//SYT1//SYT6//SNX17//TBC1D12//C2CD5//FOXF1//DLL1//LDLR//CBLL1//KCNB1//CD2AP//CCL21//PTEN//SIRPA//TNF//TUB//PPARG//RAB3GAP1//VPS4B//IFNG//SDC1//RAP1A//RIMS4//PFN2//PIK3CB//CCL2//CHMP3//MAPK1//MSN//ARHGAP1//PRKAA1//
GO:0034219	carbohydrate transmembrane transport	Biological process	12	119	902	17653	1.97354152303937	0.0186004936346491	0.141980968906469	1.73047552997781	0.0133037694013304	C2CD5//SLC23A2//ARPP19//C1QTNF2//CREBL2//IGF1//RAP1A//ADIPOR2//TSC1//APPL1//TNF//PRKAA1//
GO:0090066	regulation of anatomical structure size	Biological process	36	491	902	17653	1.43493752286162	0.0190428906889887	0.144634812183911	1.72026712554257	0.0399113082039911	ADRB1//EPS8//CLCN6//MSN//ADCYAP1//GJA1//ANXA7//EDN1//EDN2//EDNRB//DPYSL2//RAB21//PFN2//RASA1//WDR1//CFL2//SLIT2//RICTOR//NCK1//CCL21//WNT7A//PTEN//IQGAP2//ARFIP1//ADNP//NRG1//TNFRSF12A//TSC1//PRR16//BMPR2//ULK2//WNT3//PLXNA4//SEMA4C//TMOD3//TMOD1//
GO:1901652	response to peptide	Biological process	36	491	902	17653	1.43493752286162	0.0190428906889887	0.144634812183911	1.72026712554257	0.0399113082039911	APPL1//TNFAIP3//SIRT1//IGF1//INSIG2//SRSF6//TSC1//CPEB2//INHBB//RAB8B//ERRFI1//PPARG//PTEN//CPEB1//YWHAG//C2CD5//PIK3CA//EREG//GJA1//LRP6//BTG1//NCK1//SOCS1//SOCS3//MAPK1//EDN1//CRHR1//NR4A2//ADCY3//PRKACB//PRKAR2B//RAP1B//KLF3//KLF10//EDNRB//PRKAA1//
GO:0031952	regulation of protein autophosphorylation	Biological process	6	42	902	17653	2.79585049097244	0.0190550965038984	0.144634812183911	1.71998884741638	0.00665188470066519	JUN//ERRFI1//RAP2C//CALM2//RASSF2//MOB1B//
GO:0033574	response to testosterone	Biological process	6	42	902	17653	2.79585049097244	0.0190550965038984	0.144634812183911	1.71998884741638	0.00665188470066519	AR//MSN//SIRT1//DUSP1//EDN1//FOXP2//
GO:0043949	regulation of cAMP-mediated signaling	Biological process	6	42	902	17653	2.79585049097244	0.0190550965038984	0.144634812183911	1.71998884741638	0.00665188470066519	ADCYAP1//ADRB1//CXCL9//RAPGEF2//LPAR1//PEX5L//
GO:0008344	adult locomotory behavior	Biological process	9	79	902	17653	2.22960229026916	0.0191120609413139	0.14474229355667	1.71869247845103	0.00997782705099778	GLRB//KCNJ10//EN1//EPS8//ID2//NR4A2//TMOD1//TSC1//CCND2//
GO:0072395	signal transduction involved in cell cycle checkpoint	Biological process	9	79	902	17653	2.22960229026916	0.0191120609413139	0.14474229355667	1.71869247845103	0.00997782705099778	GADD45A//EP300//CNOT6L//CNOT7//MDM4//CNOT6//SOX4//E2F8//CASP2//
GO:0030098	lymphocyte differentiation	Biological process	26	330	902	17653	1.54195390714238	0.0192131132302041	0.145167983686534	1.7164022577749	0.0288248337028825	ID2//DLL1//DOCK10//CR2//EP300//IFNA1//DNAJB9//IL2//PKNOX1//SOX4//TXK//IFNG//GLI3//ZEB1//IRF1//TSC1//CD3E//CD8A//HMGB3//CBFB//SOCS1//MYB//SOCS5//TGFBR2//FOXP1//RORA//
GO:0003209	cardiac atrium morphogenesis	Biological process	5	31	902	17653	3.1566053930334	0.019367144777838	0.145167983686534	1.71293440089316	0.00554323725055432	SOX4//ACVR1//NOG//ISL1//BMPR2//
GO:0021772	olfactory bulb development	Biological process	5	31	902	17653	3.1566053930334	0.019367144777838	0.145167983686534	1.71293440089316	0.00554323725055432	ARX//SLIT2//ATF5//ROBO2//ID2//
GO:0042307	positive regulation of protein import into nucleus	Biological process	5	31	902	17653	3.1566053930334	0.019367144777838	0.145167983686534	1.71293440089316	0.00554323725055432	IFNG//IGF1//MAPK1//MAVS//GLI3//
GO:0045066	regulatory T cell differentiation	Biological process	5	31	902	17653	3.1566053930334	0.019367144777838	0.145167983686534	1.71293440089316	0.00554323725055432	IFNG//IL2//CBFB//IRF1//SOCS1//
GO:1902235	regulation of endoplasmic reticulum stress-induced intrinsic apoptotic signaling pathway	Biological process	5	31	902	17653	3.1566053930334	0.019367144777838	0.145167983686534	1.71293440089316	0.00554323725055432	TMBIM6//SERINC3//SIRT1//NCK1//PMAIP1//
GO:0003229	ventricular cardiac muscle tissue development	Biological process	7	54	902	17653	2.53697544551203	0.0194025019793576	0.145167983686534	1.71214226358695	0.00776053215077605	ID2//ZFPM2//NRG1//POU4F1//NOG//ISL1//TNNI1//
GO:0045843	negative regulation of striated muscle tissue development	Biological process	7	54	902	17653	2.53697544551203	0.0194025019793576	0.145167983686534	1.71214226358695	0.00776053215077605	GJA1//JARID2//KCNK2//PTEN//TGFBR2//NOG//DLL1//
GO:0051058	negative regulation of small GTPase mediated signal transduction	Biological process	7	54	902	17653	2.53697544551203	0.0194025019793576	0.145167983686534	1.71214226358695	0.00776053215077605	MET//PPP2CB//RASA1//SYNGAP1//CD2AP//SLIT2//ARHGAP12//
GO:0060043	regulation of cardiac muscle cell proliferation	Biological process	7	54	902	17653	2.53697544551203	0.0194025019793576	0.145167983686534	1.71214226358695	0.00776053215077605	GJA1//JARID2//KCNK2//PTEN//TGFBR2//NOG//ZFPM2//
GO:0061572	actin filament bundle organization	Biological process	14	148	902	17653	1.85130640618446	0.0194043852214441	0.145167983686534	1.71210011222126	0.0155210643015521	EPS8//RHOB//RND3//MARCKS//PFN2//ZYX//TSC1//LPAR1//PPM1F//S1PR1//TMEFF2//ARHGAP6//MET//PPFIA1//
GO:0010256	endomembrane system organization	Biological process	32	427	902	17653	1.46667566739538	0.0197503770008662	0.147593148792108	1.70442461002065	0.0354767184035477	AGFG1//REEP3//LEMD3//SERP1//SPTSSB//TMED1//UBXN2B//TRAPPC8//RAB30//GOLGA6A//TJAP1//BAG5//STX6//CNEP1R1//NUP54//PPP2CA//PTEN//VPS37A//CHMP3//VPS4B//TMEFF2//AR//XKR8//RTN3//RAB18//ARL6IP1//BAG6//VTI1A//MAPK1//CAMSAP2//RAB3GAP1//SNX19//
GO:0042060	wound healing	Biological process	39	542	902	17653	1.40824203696582	0.0198402987674494	0.148101479651501	1.70245179225857	0.0432372505543237	F3//ZFPM2//GNAQ//IFNA1//IRF1//IRF2//NFE2//PRKACB//PRKAR2B//TXK//IGF1//WNT7A//DGKH//FLNA//RHOB//PIK3CA//PIK3CB//MAPK1//RAF1//TRPC3//FZD6//DGKE//EDN1//GJA1//MYOG//TGFBR2//TMEFF2//ETS1//TNFRSF12A//SRSF6//ADIPOR2//TNFAIP3//PTEN//ELK3//EREG//GLI3//NRG1//SDC1//NOG//
GO:0006913	nucleocytoplasmic transport	Biological process	27	347	902	17653	1.52281193888701	0.0199674365885614	0.148886189248556	1.69967768610078	0.0299334811529933	TNPO2//IFNG//TNF//NUP54//NXF2//SRSF2//SRSF6//NXF2B//AGFG1//SLBP//TSC1//KPNA6//SMURF1//SIRT1//OGG1//IGF1//MAPK1//MAVS//GLI3//MDFIC//PPP1R12A//SOX4//CTDSPL2//ATXN1//RAB18//NEUROD1//ANP32A//
GO:0014821	phasic smooth muscle contraction	Biological process	4	21	902	17653	3.72780065462992	0.0202105680476394	0.149283071498763	1.69442147983015	0.00443458980044346	EDN1//EDN2//EDNRB//NEUROG1//
GO:0031935	regulation of chromatin silencing	Biological process	4	21	902	17653	3.72780065462992	0.0202105680476394	0.149283071498763	1.69442147983015	0.00443458980044346	ATAD2//SIRT1//MIER1//PHF8//
GO:0043586	tongue development	Biological process	4	21	902	17653	3.72780065462992	0.0202105680476394	0.149283071498763	1.69442147983015	0.00443458980044346	GLI3//BNC2//PRDM16//WNT10A//
GO:0043950	positive regulation of cAMP-mediated signaling	Biological process	4	21	902	17653	3.72780065462992	0.0202105680476394	0.149283071498763	1.69442147983015	0.00443458980044346	ADCYAP1//ADRB1//CXCL9//RAPGEF2//
GO:0048485	sympathetic nervous system development	Biological process	4	21	902	17653	3.72780065462992	0.0202105680476394	0.149283071498763	1.69442147983015	0.00443458980044346	FZD3//SOX4//TP63//PLXNA4//
GO:1903649	regulation of cytoplasmic transport	Biological process	4	21	902	17653	3.72780065462992	0.0202105680476394	0.149283071498763	1.69442147983015	0.00443458980044346	CHMP3//MAPK1//RAB21//MSN//
GO:0000045	autophagosome assembly	Biological process	10	93	902	17653	2.1044035953556	0.0202193247808468	0.149283071498763	1.69423335165544	0.0110864745011086	TRAPPC8//ATG16L1//WDR45B//SMURF1//FEZ2//TBC1D12//RAB3GAP1//UBXN2B//GABARAPL1//ULK2//
GO:0048704	embryonic skeletal system morphogenesis	Biological process	10	93	902	17653	2.1044035953556	0.0202193247808468	0.149283071498763	1.69423335165544	0.0110864745011086	PAX5//TFAP2A//TGFBR2//RDH10//NOG//GSC//GLI3//HOXA3//MYCN//ZEB1//
GO:1904029	regulation of cyclin-dependent protein kinase activity	Biological process	10	93	902	17653	2.1044035953556	0.0202193247808468	0.149283071498763	1.69423335165544	0.0110864745011086	GADD45A//GTF2H1//PTEN//CCNT2//DIRAS3//TNFAIP3//CCNY//CCNL1//CCND1//CCND2//
GO:0010632	regulation of epithelial cell migration	Biological process	22	269	902	17653	1.6005984223411	0.020361216330866	0.150033165856553	1.69119628183602	0.024390243902439	EDN1//ETS1//FOXP1//KDR//RHOB//BMPR2//WNT7A//SLIT2//STRAP//PFN2//PTPRG//IFNG//JUN//TGFBR2//PPM1F//EFNA1//SIRT1//PPARG//PTEN//SPRED1//MEOX2//MET//
GO:0034329	cell junction assembly	Biological process	19	223	902	17653	1.66748033766518	0.0203717454956864	0.150033165856553	1.690971758105	0.0210643015521064	GJC1//CDH20//TNS1//GJA1//WDR1//DLG5//ARHGAP6//SLK//KDR//TSC1//PPM1F//PTEN//STRN//RAP1A//RAP1B//RAPGEF2//TNF//CBFB//FLNA//
GO:0051705	multi-organism behavior	Biological process	8	67	902	17653	2.33683026111129	0.0204260763540607	0.150033165856553	1.68981504900301	0.00886917960088692	CNTFR//POU4F1//GCNT4//EN1//ANXA7//PTEN//ATXN1//NRXN3//
GO:1901342	regulation of vasculature development	Biological process	30	396	902	17653	1.4826479876369	0.0205726742699963	0.150033165856553	1.68670925010343	0.0332594235033259	SPRED1//SULF1//AGO1//PPARG//FOXJ2//SARS//EFNA1//ETS1//TNFRSF12A//EGLN1//VASH2//F3//SIRT1//ISL1//ITGB8//KDR//RHOB//BTG1//TGFBR2//C5AR1//VEGFB//ADAM12//TNFAIP3//WT1//MEOX2//PPP1R16B//DLL1//EFNB2//RAP1A//RAPGEF2//
GO:0014029	neural crest formation	Biological process	3	12	902	17653	4.89273835920177	0.020683454714525	0.150033165856553	1.68437692021318	0.00332594235033259	GSC//LRP6//KBTBD8//
GO:0033197	response to vitamin E	Biological process	3	12	902	17653	4.89273835920177	0.020683454714525	0.150033165856553	1.68437692021318	0.00332594235033259	PPARG//CCND1//SRSF2//
GO:0034392	negative regulation of smooth muscle cell apoptotic process	Biological process	3	12	902	17653	4.89273835920177	0.020683454714525	0.150033165856553	1.68437692021318	0.00332594235033259	IGF1//EDN1//LRP6//
GO:0035404	histone-serine phosphorylation	Biological process	3	12	902	17653	4.89273835920177	0.020683454714525	0.150033165856553	1.68437692021318	0.00332594235033259	PPP1R1B//RPS6KA5//PRKAA1//
GO:0038180	nerve growth factor signaling pathway	Biological process	3	12	902	17653	4.89273835920177	0.020683454714525	0.150033165856553	1.68437692021318	0.00332594235033259	NTF3//RAP1A//RAPGEF2//
GO:0045591	positive regulation of regulatory T cell differentiation	Biological process	3	12	902	17653	4.89273835920177	0.020683454714525	0.150033165856553	1.68437692021318	0.00332594235033259	IFNG//IL2//SOCS1//
GO:0048712	negative regulation of astrocyte differentiation	Biological process	3	12	902	17653	4.89273835920177	0.020683454714525	0.150033165856553	1.68437692021318	0.00332594235033259	LDLR//MYCN//NOG//
GO:0051764	actin crosslink formation	Biological process	3	12	902	17653	4.89273835920177	0.020683454714525	0.150033165856553	1.68437692021318	0.00332594235033259	EPS8//FLNA//MARCKS//
GO:0060736	prostate gland growth	Biological process	3	12	902	17653	4.89273835920177	0.020683454714525	0.150033165856553	1.68437692021318	0.00332594235033259	ESR1//AR//PTEN//
GO:0060742	epithelial cell differentiation involved in prostate gland development	Biological process	3	12	902	17653	4.89273835920177	0.020683454714525	0.150033165856553	1.68437692021318	0.00332594235033259	FOXA1//TP63//AR//
GO:0097050	type B pancreatic cell apoptotic process	Biological process	3	12	902	17653	4.89273835920177	0.020683454714525	0.150033165856553	1.68437692021318	0.00332594235033259	NEUROD1//SRSF6//CAST//
GO:0097201	negative regulation of transcription from RNA polymerase II promoter in response to stress	Biological process	3	12	902	17653	4.89273835920177	0.020683454714525	0.150033165856553	1.68437692021318	0.00332594235033259	JUN//NCK1//TMBIM6//
GO:0110053	regulation of actin filament organization	Biological process	21	254	902	17653	1.61807095343681	0.0207171620192221	0.150033165856553	1.68366973752754	0.0232815964523282	EPS8//PFN2//RASA1//WDR1//CFL2//SLIT2//RICTOR//NCK1//CCL21//IQGAP2//ARFIP1//TSC1//LPAR1//PPM1F//S1PR1//TMEFF2//ARHGAP6//MET//PPFIA1//TMOD3//TMOD1//
GO:0000278	mitotic cell cycle	Biological process	69	1056	902	17653	1.27878388933683	0.0207202390817715	0.150033165856553	1.68360523776392	0.0764966740576497	CACUL1//PHF8//RB1//RBBP8//CCND1//CUL5//ACVR1//NPAT//ARPP19//NEDD1//CCNY//PPP1R12A//PRKAR2B//SKP1//YWHAG//CEP41//SEPT9//RHOB//RASA1//GADD45A//EP300//CNOT6L//CNOT7//MDM4//CNOT6//SOX4//E2F8//CASP2//TTK//PHF13//CNEP1R1//NUP54//VPS4B//REEP3//PPP2CA//NABP1//TAOK1//CDC14A//CDK19//SIRT1//PAK6//SLK//EPS8//PSMA2//PSMD12//HECW2//NEUROG1//TP63//PTEN//EDN1//EREG//IGF1//BTG1//TNF//FOXA1//FZD3//DUSP1//ID2//ANAP…
GO:0045598	regulation of fat cell differentiation	Biological process	12	121	902	17653	1.9409210019974	0.0209357273195904	0.151431362419668	1.67911194686265	0.0133037694013304	SIRT1//ZFPM2//RORA//TNF//CEBPB//CREBL2//TMEM64//FRZB//ID2//PPARG//PRDM16//DLK2//
GO:0006665	sphingolipid metabolic process	Biological process	15	164	902	17653	1.79002622897626	0.0209584421444608	0.151433701092936	1.67864100189864	0.016629711751663	ITGB8//ST3GAL5//SPHK2//FUT5//PPP2CA//NEU1//ST8SIA5//SPTSSB//SPTSSA//ELOVL5//ELOVL7//PRKAA1//NAGA//TNF//SERINC3//
GO:0034330	cell junction organization	Biological process	22	270	902	17653	1.59467028003613	0.0211409832055949	0.15216402351301	1.67487481878663	0.024390243902439	GJC1//CDH20//TNS1//GJA1//FLNA//RAB8B//RASSF8//WDR1//DLG5//CCM2//ARHGAP6//SLK//KDR//TSC1//PPM1F//PTEN//STRN//RAP1A//RAP1B//RAPGEF2//TNF//CBFB//
GO:0006636	unsaturated fatty acid biosynthetic process	Biological process	6	43	902	17653	2.73083071211262	0.0212179492392968	0.15216402351301	1.67329659390766	0.00665188470066519	PTGES3//EDN1//EDN2//MGST1//SIRT1//ELOVL5//
GO:0022602	ovulation cycle process	Biological process	6	43	902	17653	2.73083071211262	0.0212179492392968	0.15216402351301	1.67329659390766	0.00665188470066519	SIRT1//ESR1//EREG//CASP2//ROBO2//SLIT2//
GO:0042771	intrinsic apoptotic signaling pathway in response to DNA damage by p53 class mediator	Biological process	6	43	902	17653	2.73083071211262	0.0212179492392968	0.15216402351301	1.67329659390766	0.00665188470066519	SIRT1//EP300//PHLDA3//USP28//BAG6//TP63//
GO:0048483	autonomic nervous system development	Biological process	6	43	902	17653	2.73083071211262	0.0212179492392968	0.15216402351301	1.67329659390766	0.00665188470066519	PLXNA4//TFAP2A//EDNRB//SOX4//TP63//FZD3//
GO:0009991	response to extracellular stimulus	Biological process	36	495	902	17653	1.42334206813143	0.0212514679115759	0.15216402351301	1.67261106637228	0.0399113082039911	TBL1XR1//ADRB1//GABARAPL1//ACSL1//ACSL4//PPARG//TGFBR2//ADIPOR2//CD3E//SIRT1//INHBB//RRAGD//BMPR2//KLF10//PLEKHF2//IGF1//ADNP//NR4A2//FOSL1//KCNB1//PRKAA1//DNMT3B//CCND1//SRSF2//PTEN//TRPC3//SESN1//MAPK1//PMAIP1//ADCYAP1//ULK2//JUN//OGG1//LDLR//TSC1//TMBIM6//
GO:0043388	positive regulation of DNA binding	Biological process	7	55	902	17653	2.49084861922999	0.0212845137133384	0.15216402351301	1.67193626768681	0.00776053215077605	RB1//IFNG//IGF1//NEUROD1//POU4F1//ISL1//PPARG//
GO:0048635	negative regulation of muscle organ development	Biological process	7	55	902	17653	2.49084861922999	0.0212845137133384	0.15216402351301	1.67193626768681	0.00776053215077605	GJA1//JARID2//KCNK2//PTEN//TGFBR2//NOG//DLL1//
GO:0060688	regulation of morphogenesis of a branching structure	Biological process	7	55	902	17653	2.49084861922999	0.0212845137133384	0.15216402351301	1.67193626768681	0.00776053215077605	AR//SULF1//ESR1//BTBD7//TNF//ETV5//NOG//
GO:2000242	negative regulation of reproductive process	Biological process	7	55	902	17653	2.49084861922999	0.0212845137133384	0.15216402351301	1.67193626768681	0.00776053215077605	TTK//DUSP1//PRKACB//IGF1//SULF1//ZFPM2//WT1//
GO:0034762	regulation of transmembrane transport	Biological process	38	529	902	17653	1.40585298789919	0.0217858769458517	0.155422041363351	1.66182495374159	0.0421286031042129	ARL6IP1//C2CD5//CALM2//ARPP19//C1QTNF2//CREBL2//IGF1//RAP1A//ADIPOR2//GJA1//STIM2//KCNH4//CLIC4//KCNA4//KCNB1//KCNJ2//KCNJ3//KCNJ10//KCNK10//APPL1//TNF//CXCL9//KCNE1//SCN1B//WDR1//PTEN//KCNIP4//KCNAB2//FLNA//CRHR1//FMR1//SLC31A2//SESTD1//HECW2//GLRX//ARC//HOMER1//PRKAA1//
GO:0009914	hormone transport	Biological process	25	318	902	17653	1.53859696830244	0.0218810257534715	0.155422041363351	1.65993232271198	0.0277161862527716	RAPGEF4//SLC25A6//IFNG//KCNB1//MARCKS//NEUROD1//RAP1A//SNAP25//TNF//CLOCK//INHBB//EDN1//ADCYAP1//SNX19//GJA1//SERP1//ISL1//SOX4//RAF1//ANO1//SYBU//CRHR1//RAB8B//SLC16A2//MYB//
GO:0006633	fatty acid biosynthetic process	Biological process	13	136	902	17653	1.87075290204774	0.0219629495904688	0.155422041363351	1.65830933522181	0.0144124168514412	PTGES3//EDN1//EDN2//MGST1//ELOVL5//ELOVL7//SIRT1//ADIPOR2//QKI//INSIG2//MID1IP1//ABHD3//PRKAA1//
GO:0090130	tissue migration	Biological process	26	334	902	17653	1.52348739328438	0.0219826594236183	0.155422041363351	1.65791976854873	0.0288248337028825	EFNB2//KDR//SLIT2//EDN1//ETS1//FOXP1//RHOB//BMPR2//WNT7A//NANOS1//STRAP//PFN2//PTPRG//IFNG//JUN//TGFBR2//PPM1F//EFNA1//SIRT1//PPARG//PIK3CA//PTEN//SPRED1//MEOX2//FOXF1//MET//
GO:0007519	skeletal muscle tissue development	Biological process	15	165	902	17653	1.77917758516428	0.0220083648022945	0.155422041363351	1.65741222385836	0.016629711751663	MYOG//PAX5//RB1//HIVEP3//DLL1//PRKAA1//HOMER1//NLN//ZBTB18//CFL2//EP300//MEOX2//GPCPD1//CCNT2//FOXP2//
GO:0001844	protein insertion into mitochondrial membrane involved in apoptotic signaling pathway	Biological process	5	32	902	17653	3.05796147450111	0.0220159473887491	0.155422041363351	1.65726262127177	0.00554323725055432	DYNLL2//PMAIP1//PPP3R1//YWHAG//TP63//
GO:0010574	regulation of vascular endothelial growth factor production	Biological process	5	32	902	17653	3.05796147450111	0.0220159473887491	0.155422041363351	1.65726262127177	0.00554323725055432	SULF1//ISL1//RORA//C5AR1//SARS//
GO:0021988	olfactory lobe development	Biological process	5	32	902	17653	3.05796147450111	0.0220159473887491	0.155422041363351	1.65726262127177	0.00554323725055432	ID2//ARX//SLIT2//ATF5//ROBO2//
GO:0043403	skeletal muscle tissue regeneration	Biological process	5	32	902	17653	3.05796147450111	0.0220159473887491	0.155422041363351	1.65726262127177	0.00554323725055432	IGF1//WNT7A//TGFBR2//GJA1//MYOG//
GO:0045923	positive regulation of fatty acid metabolic process	Biological process	5	32	902	17653	3.05796147450111	0.0220159473887491	0.155422041363351	1.65726262127177	0.00554323725055432	MID1IP1//ELOVL5//C1QTNF2//PPARGC1B//PPARG//
GO:0086019	cell-cell signaling involved in cardiac conduction	Biological process	5	32	902	17653	3.05796147450111	0.0220159473887491	0.155422041363351	1.65726262127177	0.00554323725055432	GJC1//GJA1//SCN1B//KCNJ3//FLNA//
GO:0019216	regulation of lipid metabolic process	Biological process	28	366	902	17653	1.49723141046612	0.0220160159139569	0.155422041363351	1.65726126952102	0.0310421286031042	CNEP1R1//LDLR//FBXW7//INSIG2//ABHD5//CREBL2//RORA//SIRT1//ADIPOR2//NRBF2//RB1//CCL21//PRKAA1//MID1IP1//ELOVL5//C1QTNF2//PPARGC1B//PPARG//TNF//MTMR9//IFNG//TBL1XR1//ACSL1//RGL1//SIN3B//TNFRSF21//ID2//NPAS2//
GO:1904659	glucose transmembrane transport	Biological process	11	108	902	17653	1.99333785004517	0.0221078544170377	0.15587735385731	1.65545340396385	0.0121951219512195	C2CD5//ARPP19//C1QTNF2//CREBL2//IGF1//RAP1A//ADIPOR2//TSC1//APPL1//TNF//PRKAA1//
GO:0033555	multicellular organismal response to stress	Biological process	8	68	902	17653	2.3024651102126	0.0221496580004251	0.15587735385731	1.65463297506957	0.00886917960088692	ADCYAP1//GABRA5//GRIK2//ADRB1//EDNRB//NR4A2//GJA1//PTEN//
GO:0055008	cardiac muscle tissue morphogenesis	Biological process	8	68	902	17653	2.3024651102126	0.0221496580004251	0.15587735385731	1.65463297506957	0.00886917960088692	ZFPM2//NRG1//POU4F1//NOG//S1PR1//ISL1//TNNI1//EGLN1//
GO:0007623	circadian rhythm	Biological process	17	195	902	17653	1.70618568423446	0.0223537562650714	0.157130279325251	1.65064948872338	0.0188470066518847	GNAQ//SIRT1//GFPT1//ID2//NPAS2//RORA//BHLHE41//BHLHE40//CLOCK//PPARG//PRKAA1//KLF10//SUV39H1//PTEN//EP300//ATF5//JUN//
GO:0007249	I-kappaB kinase/NF-kappaB signaling	Biological process	21	256	902	17653	1.60542977411308	0.0223741622046749	0.157130279325251	1.65025321776395	0.0232815964523282	ZFAND6//TNF//LPAR1//FLNA//GJA1//ATP2C1//TBK1//ROR1//IRAK4//NDFIP2//MAVS//MIER1//CCL21//UBE2I//UBE2V1//ZMYND11//ESR1//SIRT1//RORA//TNFAIP3//SNIP1//
GO:0006886	intracellular protein transport	Biological process	70	1078	902	17653	1.2708411322602	0.0225117058987054	0.157932227171104	1.64759159365683	0.0776053215077605	TNPO2//IFNG//TNF//NUP54//ZFAND6//AGFG1//NXF2//SRSF2//SRSF6//NXF2B//SLBP//TSC1//PAN3//TRAK2//YWHAG//KPNA6//SMURF1//ZDHHC22//ZDHHC7//ZDHHC18//ARL6IP1//VTI1A//TIMM9//SLC25A6//MTX3//IMMP2L//GNPTG//PEX5L//SIRT1//OGG1//IGF1//MAPK1//MAVS//GLI3//MDFIC//CLIP1//RAB8B//SOX4//CTDSPL2//C2CD5//KCNB1//MIEF1//KCNE1//PRR5L//NSG1//SNAP25//NMUR1//NRG1//FBXW7//PRKAA1//SNIP1//STX6//SEC23A//TMED1//RAB12//RAB18//RAB21/…
GO:0051169	nuclear transport	Biological process	27	351	902	17653	1.50545795667747	0.022747007809327	0.159417630895833	1.64307572328658	0.0299334811529933	TNPO2//IFNG//TNF//NUP54//NXF2//SRSF2//SRSF6//NXF2B//AGFG1//SLBP//TSC1//KPNA6//SMURF1//NEUROD1//ANP32A//SIRT1//OGG1//IGF1//MAPK1//MAVS//GLI3//MDFIC//PPP1R12A//SOX4//CTDSPL2//ATXN1//RAB18//
GO:0035967	cellular response to topologically incorrect protein	Biological process	15	166	902	17653	1.76845964790426	0.0230974413600116	0.161616850614264	1.63643612680799	0.016629711751663	EP300//CREBRF//SERP1//CCND1//HSPA13//GFPT1//DNAJB9//ASNA1//SEC61A2//CCL2//UBE2W//BAG6//NCK1//PPP1R15B//TMBIM6//
GO:0042035	regulation of cytokine biosynthetic process	Biological process	10	95	902	17653	2.06010036176917	0.0231086048416373	0.161616850614264	1.63622627381421	0.0110864745011086	TIA1//EREG//ERRFI1//TNF//IRF1//CD3E//NMI//TBK1//CEBPB//INHBB//
GO:0001738	morphogenesis of a polarized epithelium	Biological process	13	137	902	17653	1.85709777137586	0.0231752591943444	0.161748480837308	1.63497539996474	0.0144124168514412	FZD3//TP63//DLG5//WDR1//FOXF2//FOXF1//MSN//FZD6//PRICKLE2//ROR1//PSMA2//SMURF1//PSMD12//
GO:0001889	liver development	Biological process	13	137	902	17653	1.85709777137586	0.0231752591943444	0.161748480837308	1.63497539996474	0.0144124168514412	E2F8//FRZB//CEBPB//GLI3//RAP1A//CCND1//FBXW7//TNFAIP3//JARID2//JUN//MET//PIK3CA//ARID5B//
GO:0048588	developmental cell growth	Biological process	18	211	902	17653	1.66956000882715	0.0232609519139036	0.162044403353536	1.63337251649938	0.0199556541019956	TGFBR2//DPYSL2//RAB21//ADNP//NRG1//TNFRSF12A//ULK2//SLC9A6//WNT3//PLXNA4//BMPR2//SEMA4C//SLIT2//EDN1//IGF1//SMURF1//SYT1//PLAA//
GO:0008333	endosome to lysosome transport	Biological process	7	56	902	17653	2.44636917960089	0.0232895401537242	0.162044403353536	1.63283908641902	0.00776053215077605	VPS4B//CHMP3//RAB12//RHOB//KIF13A//TRAK2//SNX27//
GO:1901862	negative regulation of muscle tissue development	Biological process	7	56	902	17653	2.44636917960089	0.0232895401537242	0.162044403353536	1.63283908641902	0.00776053215077605	GJA1//JARID2//KCNK2//PTEN//TGFBR2//NOG//DLL1//
GO:1905330	regulation of morphogenesis of an epithelium	Biological process	16	181	902	17653	1.73002903308792	0.0233155078452092	0.162058355146094	1.63235512054961	0.0177383592017738	PRICKLE2//ROR1//PSMA2//SMURF1//PSMD12//FZD3//FZD6//AR//SULF1//ESR1//BTBD7//TNF//ETV5//NOG//FOXP1//PTEN//
GO:0031113	regulation of microtubule polymerization	Biological process	6	44	902	17653	2.66876637774642	0.023540861739127	0.163153310427246	1.62817764337458	0.00665188470066519	STMN2//MET//CLIP1//NAV3//CAMSAP1//CAMSAP2//
GO:0048599	oocyte development	Biological process	6	44	902	17653	2.66876637774642	0.023540861739127	0.163153310427246	1.62817764337458	0.00665188470066519	EREG//YTHDF2//TDRD5//PDE5A//IGF1//INHBB//
GO:0040017	positive regulation of locomotion	Biological process	38	532	902	17653	1.39792524548622	0.0235454134225923	0.163153310427246	1.62809367958634	0.0421286031042129	CCL8//EDN2//CXCL9//EDN1//ETS1//FOXP1//KDR//RHOB//BMPR2//WNT7A//IFNG//JUN//TGFBR2//PPM1F//C5AR1//IGF1//S1PR1//F3//FOXF1//FAM89B//NTF3//SEMA4C//MAPK1//PTP4A1//CBLL1//ACVR1//SIRT1//CCL21//SLIT2//VEGFB//LPAR1//TNF//CHMP3//VPS4B//MET//FLNA//PLAA//RAPGEF2//
GO:0060055	angiogenesis involved in wound healing	Biological process	4	22	902	17653	3.55835517032856	0.0237280200156644	0.16408241243961	1.62473849996838	0.00443458980044346	ADIPOR2//TNFAIP3//ETS1//PIK3CB//
GO:0061157	mRNA destabilization	Biological process	4	22	902	17653	3.55835517032856	0.0237280200156644	0.16408241243961	1.62473849996838	0.00443458980044346	CPEB3//QKI//CNOT6L//YTHDF2//
GO:0046849	bone remodeling	Biological process	9	82	902	17653	2.14803147477151	0.023801330285799	0.164253466043733	1.62339876900919	0.00997782705099778	GDF5//S1PR1//GPR55//TNFAIP3//PPARGC1B//TMEM64//GJA1//LRP6//RASSF2//
GO:0072332	intrinsic apoptotic signaling pathway by p53 class mediator	Biological process	9	82	902	17653	2.14803147477151	0.023801330285799	0.164253466043733	1.62339876900919	0.00997782705099778	EP300//SIRT1//PHLDA3//USP28//BAG6//TP63//PMAIP1//POU4F1//ZMAT3//
GO:0048708	astrocyte differentiation	Biological process	8	69	902	17653	2.2690960506443	0.0239733476070141	0.16527191627547	1.62027131741639	0.00886917960088692	DLL1//ROR1//POU3F2//ID2//MYCN//NOG//MAPK1//LDLR//
GO:0000302	response to reactive oxygen species	Biological process	19	227	902	17653	1.63809742422614	0.023999749566549	0.165285444316264	1.61979329005645	0.0210643015521064	EDN1//PPARGC1B//JUN//MAPK1//DUSP1//SIRT1//PPP2CB//SDC1//FOSL1//PPP1R15B//ETS1//RHOB//MYB//PRKAA1//TNFAIP3//EGLN1//SESN1//MET//TNF//
GO:0045184	establishment of protein localization	Biological process	122	2012	902	17653	1.1867079121722	0.0240662568822291	0.165574868051389	1.61859145196866	0.135254988913525	TNPO2//IFNG//TNF//PMAIP1//NUP54//ZFAND6//AGFG1//NXF2//SRSF2//SRSF6//NXF2B//SLBP//TSC1//PAN3//TRAK2//YWHAG//KPNA6//SMURF1//ZDHHC22//ZDHHC7//ZDHHC18//ARL6IP1//VTI1A//TIMM9//SLC25A6//MTX3//IMMP2L//STX6//SEC23A//TMED1//RAB12//RAB18//RAB21//TBC1D12//SNX5//ARFIP1//RAB30//GRIK2//RHOB//RAB9B//RAB8B//KIF13A//SNX2//SNX27//AP1S2//RAB28//SNX17//RAPGEF4//KCNB1//MARCKS//NEUROD1//RAP1A//SNAP25//CLOCK//VPS37A//D…
GO:0051147	regulation of muscle cell differentiation	Biological process	15	167	902	17653	1.75787006917429	0.0242264978931525	0.166507932166047	1.61570936157876	0.016629711751663	MYOG//BHLHE41//MEF2A//BNIP2//FOXF1//ZEB1//EREG//SIRT1//NRG1//EDN1//IGF1//CXCL9//NLN//DLL1//EFNB2//
GO:0045732	positive regulation of protein catabolic process	Biological process	18	212	902	17653	1.66168472576664	0.0242549004270255	0.166533900089313	1.61520050393143	0.0199556541019956	ANKIB1//LONRF3//LONRF1//SOCS5//SH3D19//IFNG//TNF//FMR1//FBXW7//MSN//TNFAIP3//BAG6//LDLR//SMURF1//PTEN//GJA1//MYLIP//HECW2//
GO:0042542	response to hydrogen peroxide	Biological process	13	138	902	17653	1.84364054114849	0.0244365146564858	0.167610698399405	1.6119607367845	0.0144124168514412	ETS1//SIRT1//RHOB//MYB//PRKAA1//TNFAIP3//MET//DUSP1//JUN//PPP2CB//SDC1//FOSL1//PPP1R15B//
GO:0034976	response to endoplasmic reticulum stress	Biological process	22	274	902	17653	1.57139042193342	0.0244938024314515	0.167833420307909	1.61094378952574	0.024390243902439	PPP1R15B//EP300//DNAJB9//JKAMP//BAG6//CREBRF//SERP1//CCND1//NCK1//GFPT1//ASNA1//SEC61A2//CCL2//CEBPB//TMBIM6//SERINC3//SIRT1//PMAIP1//JUN//NRBF2//PPP2CB//UBA5//
GO:1905037	autophagosome organization	Biological process	10	96	902	17653	2.03864098300074	0.0246600866947459	0.168801787769804	1.60800540093641	0.0110864745011086	UBXN2B//TRAPPC8//GABARAPL1//ATG16L1//WDR45B//ULK2//SMURF1//FEZ2//TBC1D12//RAB3GAP1//
GO:0009605	response to external stimulus	Biological process	138	2306	902	17653	1.17120189691213	0.0247328684056416	0.169128805892168	1.60672551321808	0.152993348115299	GLRB//NRG1//ID2//TBL1XR1//ADRB1//MAVS//TNFAIP3//CCL21//F3//CCL2//CCL8//PPARG//SLIT2//EDN2//CXCL9//ADCYAP1//TNF//CEBPB//CHRM2//TBK1//IFNG//PSMA2//FOSL1//RALBP1//S1PR1//PIK3CB//PLP2//MAPK1//C5AR1//CLCN6//ETS1//JUN//KCNK2//TGFBR2//GDF5//GABARAPL1//RANBP9//ARX//DPYSL2//EFNA1//EFNB2//GLI3//OTX2//PIK3CA//ENAH//ROBO2//SCN1B//WNT3//KLF7//RPS6KA5//NRXN3//FEZ2//ACSL1//ACSL4//ADIPOR2//CD3E//CDS1//TRPC3//GNA…
GO:0033144	negative regulation of intracellular steroid hormone receptor signaling pathway	Biological process	5	33	902	17653	2.9652959752738	0.0248890500902256	0.169340689899593	1.60399167825865	0.00554323725055432	ISL1//TP63//SIRT1//FOXP1//CLOCK//
GO:0043928	exonucleolytic nuclear-transcribed mRNA catabolic process involved in deadenylation-dependent decay	Biological process	5	33	902	17653	2.9652959752738	0.0248890500902256	0.169340689899593	1.60399167825865	0.00554323725055432	DDX6//DCP2//PATL1//CNOT7//CNOT6//
GO:0048846	axon extension involved in axon guidance	Biological process	5	33	902	17653	2.9652959752738	0.0248890500902256	0.169340689899593	1.60399167825865	0.00554323725055432	PLXNA4//BMPR2//SEMA4C//WNT3//SLIT2//
GO:0060674	placenta blood vessel development	Biological process	5	33	902	17653	2.9652959752738	0.0248890500902256	0.169340689899593	1.60399167825865	0.00554323725055432	MAPK1//VASH2//ITGB8//FOSL1//SOCS3//
GO:1902284	neuron projection extension involved in neuron projection guidance	Biological process	5	33	902	17653	2.9652959752738	0.0248890500902256	0.169340689899593	1.60399167825865	0.00554323725055432	PLXNA4//BMPR2//SEMA4C//WNT3//SLIT2//
GO:0046879	hormone secretion	Biological process	24	306	902	17653	1.53497674014173	0.0249297541727885	0.169447163287004	1.60328200396425	0.0266075388026608	RAPGEF4//SLC25A6//IFNG//KCNB1//MARCKS//NEUROD1//RAP1A//SNAP25//TNF//CLOCK//INHBB//EDN1//ADCYAP1//SNX19//GJA1//SERP1//ISL1//SOX4//RAF1//ANO1//SYBU//CRHR1//RAB8B//MYB//
GO:0034220	ion transmembrane transport	Biological process	72	1119	902	17653	1.25925705759617	0.0250086609811243	0.169728925377372	1.60190956073158	0.0798226164079823	ARL6IP1//SLC6A15//SLC6A6//MICU3//MID1IP1//KCNJ2//KCNJ3//KCNJ10//CALM2//SLC35D1//SLC6A8//SLC23A2//STIM2//KCNH4//CLIC4//KCNA4//KCNB1//KCNK10//SLC31A2//SLC41A1//SLC24A3//SCN1B//SLC25A28//CCL21//CXCL9//KCNE1//GJA1//WDR1//ATP2C1//GPM6A//TRPC3//CUL5//SLC30A6//SLC9A6//CNGA3//KCNK2//KCNIP4//KCNAB2//MMGT1//FAM155A//STEAP2//ARHGAP1//PTEN//FLNA//CRHR1//FMR1//SLC26A7//SLC26A4//CLCN5//CLCN6//GABRA5//GLRB//ANO…
GO:0046649	lymphocyte activation	Biological process	47	686	902	17653	1.34086707220107	0.0250214015379625	0.169728925377372	1.60168836757802	0.0521064301552106	CCL21//SNX27//MSN//ID2//IFNA1//DLL1//DOCK10//CBFB//IL2//BAG6//CR2//EP300//DNAJB9//PKNOX1//SOX4//TXK//TNFRSF21//EFNB2//PIK3CA//YES1//CD3E//IFNG//GLI3//ZEB1//NCK1//IGF1//CD8A//TXLNA//SKAP2//CEBPB//PDE5A//DLG5//IRF1//TSC1//TBK1//HMGB3//SOCS1//MYB//SOCS5//HPRT1//IMPDH1//TNFAIP3//SIRPA//CCL2//TGFBR2//FOXP1//RORA//
GO:0000380	alternative mRNA splicing, via spliceosome	Biological process	7	57	902	17653	2.40345042206403	0.0254209549289815	0.172156716820443	1.59480813936038	0.00776053215077605	MBNL2//RBFOX3//FMR1//MBNL1//RBM25//SRSF2//SRSF6//
GO:0035966	response to topologically incorrect protein	Biological process	17	198	902	17653	1.68033438598849	0.0254709541202461	0.172156716820443	1.5939547864303	0.0188470066518847	DNAJB5//JKAMP//HSPA13//TMBIM6//EP300//CREBRF//SERP1//CCND1//GFPT1//DNAJB9//ASNA1//SEC61A2//CCL2//UBE2W//BAG6//NCK1//PPP1R15B//
GO:1901654	response to ketone	Biological process	16	183	902	17653	1.71112161196128	0.0255212592487177	0.172156716820443	1.59309790082559	0.0177383592017738	FOSL1//DUSP1//EDN1//FOXP2//CCL21//CCND1//SLIT2//PPARG//PRKAA1//AR//MSN//FIBIN//DNMT3B//ERRFI1//ADCY3//SIRT1//
GO:0045844	positive regulation of striated muscle tissue development	Biological process	9	83	902	17653	2.12215157748511	0.0255320400666722	0.172156716820443	1.59291448271627	0.00997782705099778	DLL1//PRKAA1//MYOG//ZFPM2//EDN1//IGF1//EFNB2//NRG1//GJA1//
GO:0048636	positive regulation of muscle organ development	Biological process	9	83	902	17653	2.12215157748511	0.0255320400666722	0.172156716820443	1.59291448271627	0.00997782705099778	GJA1//DLL1//PRKAA1//MYOG//ZFPM2//EDN1//IGF1//EFNB2//NRG1//
GO:0048814	regulation of dendrite morphogenesis	Biological process	9	83	902	17653	2.12215157748511	0.0255320400666722	0.172156716820443	1.59291448271627	0.00997782705099778	RAPGEF2//RAB21//ARC//EFNA1//PTEN//LRP8//FMR1//HECW2//FXR1//
GO:0051234	establishment of localization	Biological process	290	5155	902	17653	1.10098477142077	0.0256183110757001	0.172481496224419	1.59144950514096	0.321507760532151	TNPO2//IFNG//TNF//SNAP25//SLC26A7//ADCYAP1//EDN1//PMAIP1//ARL6IP1//FMR1//NTF3//STIM2//NUP54//FLNA//IGF1//NHLRC2//VEGFB//WDR1//EDNRB//SLC6A15//SLC6A6//RTN3//KIF1C//ARAP2//APPL1//AGFG1//HSPA13//AP1S2//VAMP3//GIT2//STX6//SYT6//VAMP1//SYT1//C2CD5//ZFAND6//NXF2//SRSF2//SRSF6//NXF2B//SLBP//TSC1//PAN3//TRAK2//YWHAG//KPNA6//SMURF1//ZDHHC22//ZDHHC7//ZDHHC18//VTI1A//TIMM9//SLC25A6//MTX3//IMMP2L//SLC6A1//SL…
GO:0006936	muscle contraction	Biological process	27	355	902	17653	1.48849505012336	0.0258196429063285	0.172481496224419	1.58804976845548	0.0299334811529933	TNNI1//HOMER1//NMUR1//CHRNB4//CHRM2//DTNA//EDN1//EDN2//NPNT//CALM2//EDNRB//SULF1//KCNJ2//TMOD1//NEUROG1//PDE5A//PIK3CA//SCN1B//VEGFB//KCNE1//GJC1//GJA1//KCNJ3//FLNA//TMOD3//HSBP1//SLC6A8//
GO:0031650	regulation of heat generation	Biological process	3	13	902	17653	4.51637387003241	0.0258862514664772	0.172481496224419	1.58693083428084	0.00332594235033259	EDNRB//TNF//ARRDC3//
GO:0034497	protein localization to phagophore assembly site	Biological process	3	13	902	17653	4.51637387003241	0.0258862514664772	0.172481496224419	1.58693083428084	0.00332594235033259	TRAPPC8//ATG16L1//WDR45B//
GO:0042711	maternal behavior	Biological process	3	13	902	17653	4.51637387003241	0.0258862514664772	0.172481496224419	1.58693083428084	0.00332594235033259	CREBRF//GNAQ//PTEN//
GO:0043568	positive regulation of insulin-like growth factor receptor signaling pathway	Biological process	3	13	902	17653	4.51637387003241	0.0258862514664772	0.172481496224419	1.58693083428084	0.00332594235033259	IGF1//IGFBP3//AR//
GO:0045605	negative regulation of epidermal cell differentiation	Biological process	3	13	902	17653	4.51637387003241	0.0258862514664772	0.172481496224419	1.58693083428084	0.00332594235033259	DLL1//SRSF6//TP63//
GO:0048934	peripheral nervous system neuron differentiation	Biological process	3	13	902	17653	4.51637387003241	0.0258862514664772	0.172481496224419	1.58693083428084	0.00332594235033259	POU4F1//RUNX3//ISL1//
GO:0048935	peripheral nervous system neuron development	Biological process	3	13	902	17653	4.51637387003241	0.0258862514664772	0.172481496224419	1.58693083428084	0.00332594235033259	ISL1//POU4F1//RUNX3//
GO:0070208	protein heterotrimerization	Biological process	3	13	902	17653	4.51637387003241	0.0258862514664772	0.172481496224419	1.58693083428084	0.00332594235033259	C1QTNF2//C1QTNF6//NUP54//
GO:1900037	regulation of cellular response to hypoxia	Biological process	3	13	902	17653	4.51637387003241	0.0258862514664772	0.172481496224419	1.58693083428084	0.00332594235033259	KCNK2//RWDD3//TMBIM6//
GO:1904861	excitatory synapse assembly	Biological process	3	13	902	17653	4.51637387003241	0.0258862514664772	0.172481496224419	1.58693083428084	0.00332594235033259	PTEN//WNT7A//NPTN//
GO:0030335	positive regulation of cell migration	Biological process	35	486	902	17653	1.40943080306224	0.0259954786878176	0.173038801541054	1.58510218094001	0.0388026607538803	CCL8//EDN2//CXCL9//EDN1//ETS1//FOXP1//KDR//RHOB//BMPR2//WNT7A//IFNG//JUN//TGFBR2//PPM1F//C5AR1//IGF1//SIRT1//VEGFB//LPAR1//TNF//CCL21//MET//FLNA//PLAA//RAPGEF2//S1PR1//F3//FOXF1//FAM89B//NTF3//SEMA4C//MAPK1//PTP4A1//CBLL1//ACVR1//
GO:0048640	negative regulation of developmental growth	Biological process	10	97	902	17653	2.01762406565022	0.0262850879077913	0.174794542301271	1.5802905661896	0.0110864745011086	ADRB1//PTEN//ULK2//SEMA4C//WNT3//GJA1//JARID2//KCNK2//TGFBR2//NOG//
GO:0000082	G1/S transition of mitotic cell cycle	Biological process	22	276	902	17653	1.56000353481796	0.0263162688661392	0.174829986583202	1.57977568518395	0.024390243902439	NPAT//GADD45A//EP300//CNOT6L//CNOT7//MDM4//CNOT6//SOX4//E2F8//CASP2//CCND1//TP63//PTEN//RB1//ID2//CCND2//ZNF655//CACUL1//PHF8//RBBP8//CUL5//ACVR1//
GO:0031570	DNA integrity checkpoint	Biological process	15	169	902	17653	1.73706687308939	0.0266078182584555	0.176593400276678	1.57499073451134	0.016629711751663	USP28//CLOCK//GADD45A//EP300//CNOT6L//CNOT7//MDM4//CNOT6//SOX4//E2F8//CASP2//TAOK1//CCND1//TP63//RBBP8//
GO:0009611	response to wounding	Biological process	45	655	902	17653	1.34456932008598	0.0267511547153045	0.177370646411377	1.57265746688906	0.0498891352549889	F3//ZFPM2//GNAQ//IFNA1//IRF1//IRF2//NFE2//PRKACB//PRKAR2B//TXK//FOXF1//IGF1//WNT7A//DGKH//FLNA//RHOB//PIK3CA//PIK3CB//MAPK1//RAF1//TRPC3//FZD6//DGKE//EDN1//ISL1//JUN//NREP//ELK3//EREG//GLI3//NRG1//SDC1//TGFBR2//NOG//GJA1//MYOG//TMEFF2//KCNK2//PTEN//ETS1//TNFRSF12A//SRSF6//ADIPOR2//TNFAIP3//INHBB//
GO:0033157	regulation of intracellular protein transport	Biological process	21	261	902	17653	1.57467441445574	0.0269631979433437	0.178601476680542	1.56922860001569	0.0232815964523282	NUP54//SIRT1//OGG1//IFNG//IGF1//MAPK1//MAVS//GLI3//MDFIC//SOX4//CTDSPL2//KCNB1//MIEF1//C2CD5//KCNE1//PRR5L//NMUR1//NRG1//FBXW7//PRKAA1//SNIP1//
GO:0061008	hepaticobiliary system development	Biological process	13	140	902	17653	1.81730281913209	0.0271100880629525	0.179223387653712	1.56686907167838	0.0144124168514412	JARID2//JUN//MET//PIK3CA//ARID5B//E2F8//FRZB//CEBPB//GLI3//RAP1A//CCND1//FBXW7//TNFAIP3//
GO:2000241	regulation of reproductive process	Biological process	13	140	902	17653	1.81730281913209	0.0271100880629525	0.179223387653712	1.56686907167838	0.0144124168514412	TTK//DUSP1//PRKACB//INHBB//PDE5A//IGF1//EDNRB//AR//SULF1//ESR1//YTHDF2//ZFPM2//WT1//
GO:0090068	positive regulation of cell cycle process	Biological process	22	277	902	17653	1.55437175310381	0.0272654582954911	0.180074506301178	1.56438719801273	0.024390243902439	GADD45A//EP300//CNOT6L//CNOT7//MDM4//CNOT6//SOX4//E2F8//CASP2//CCND1//VPS4B//NEUROG1//EDN1//EREG//IGF1//RB1//ID2//MYOG//POU4F1//CCND2//TMOD3//FAM83D//
GO:0060191	regulation of lipase activity	Biological process	9	84	902	17653	2.09688786822933	0.0273500122937993	0.180280831523357	1.56304247411563	0.00997782705099778	NMUR1//LPAR1//GNAQ//C5AR1//TXK//GPR55//ESR1//PLAA//ABHD5//
GO:1901863	positive regulation of muscle tissue development	Biological process	9	84	902	17653	2.09688786822933	0.0273500122937993	0.180280831523357	1.56304247411563	0.00997782705099778	GJA1//DLL1//PRKAA1//MYOG//ZFPM2//EDN1//IGF1//EFNB2//NRG1//
GO:1904018	positive regulation of vasculature development	Biological process	18	215	902	17653	1.63849842726757	0.0274303756266779	0.180634498893109	1.56176824520347	0.0199556541019956	ETS1//F3//SIRT1//ISL1//ITGB8//KDR//RHOB//BTG1//TGFBR2//C5AR1//VEGFB//VASH2//ADAM12//PPP1R16B//DLL1//EFNB2//RAP1A//RAPGEF2//
GO:0051348	negative regulation of transferase activity	Biological process	24	309	902	17653	1.52007405334424	0.0275744371572169	0.181258950362958	1.55949334351187	0.0266075388026608	SPRED1//DUSP1//PPP2CA//ERRFI1//GPRC5A//SOCS5//GADD45A//GNAQ//LRP6//NCK1//GSKIP//RB1//YWHAG//SOCS1//SOCS3//PPM1F//PTEN//HIPK3//TNFAIP3//BAG5//PPARG//PPP1R1B//SIRT1//PRKAR2B//
GO:0021904	dorsal/ventral neural tube patterning	Biological process	4	23	902	17653	3.40364407596645	0.027593417157604	0.181258950362958	1.55919451333759	0.00443458980044346	GLI3//PRKACB//GSC//FOXA1//
GO:0010631	epithelial cell migration	Biological process	25	325	902	17653	1.50545795667747	0.0276056068126344	0.181258950362958	1.55900270197495	0.0277161862527716	EFNB2//KDR//SLIT2//EDN1//ETS1//FOXP1//RHOB//BMPR2//WNT7A//STRAP//PFN2//PTPRG//IFNG//JUN//TGFBR2//PPM1F//EFNA1//SIRT1//PPARG//PIK3CA//PTEN//SPRED1//MEOX2//MET//NANOS1//
GO:0045604	regulation of epidermal cell differentiation	Biological process	7	58	902	17653	2.36201162168362	0.0276819581150994	0.181583979371889	1.55780319280975	0.00776053215077605	DLL1//MYCN//SERPINB13//ERRFI1//CBFB//SRSF6//TP63//
GO:0030308	negative regulation of cell growth	Biological process	15	170	902	17653	1.72684883265945	0.0278616944796991	0.181679391201346	1.55499247438712	0.016629711751663	ULK2//SEMA4C//WNT3//SIRT1//FRZB//GJA1//PPARG//PPP2CA//BMPR2//SMARCA2//BTG1//WT1//ADIPOR2//SLIT2//EI24//
GO:0051099	positive regulation of binding	Biological process	15	170	902	17653	1.72684883265945	0.0278616944796991	0.181679391201346	1.55499247438712	0.016629711751663	SPPL3//EP300//BAMBI//RAPGEF2//IGF1//ISL1//PPARG//RB1//FMR1//PPP2CA//PPP2CB//IFNG//MET//NEUROD1//POU4F1//
GO:0031110	regulation of microtubule polymerization or depolymerization	Biological process	8	71	902	17653	2.2051778520346	0.0279313667883186	0.181679391201346	1.55390781209344	0.00886917960088692	STMN2//CAMSAP1//CAMSAP2//MID1//MID1IP1//NAV3//MET//CLIP1//
GO:0031644	regulation of neurological system process	Biological process	8	71	902	17653	2.2051778520346	0.0279313667883186	0.181679391201346	1.55390781209344	0.00886917960088692	TNFRSF21//PTEN//WASF3//NRG1//EDN1//EDNRB//CHRNB4//FMR1//
GO:0046785	microtubule polymerization	Biological process	8	71	902	17653	2.2051778520346	0.0279313667883186	0.181679391201346	1.55390781209344	0.00886917960088692	RANBP9//CAMSAP1//CAMSAP2//STMN2//MET//CLIP1//NAV3//MZT1//
GO:1900076	regulation of cellular response to insulin stimulus	Biological process	8	71	902	17653	2.2051778520346	0.0279313667883186	0.181679391201346	1.55390781209344	0.00886917960088692	NCK1//TSC1//SOCS1//SOCS3//SIRT1//IGF1//PRKAA1//C2CD5//
GO:0007616	long-term memory	Biological process	5	34	902	17653	2.87808138776575	0.0279920043814583	0.181679391201346	1.55296600254705	0.00554323725055432	CPEB3//ARC//LDLR//SGK1//CCND2//
GO:0010573	vascular endothelial growth factor production	Biological process	5	34	902	17653	2.87808138776575	0.0279920043814583	0.181679391201346	1.55296600254705	0.00554323725055432	SULF1//ISL1//RORA//C5AR1//SARS//
GO:0090207	regulation of triglyceride metabolic process	Biological process	5	34	902	17653	2.87808138776575	0.0279920043814583	0.181679391201346	1.55296600254705	0.00554323725055432	CNEP1R1//LDLR//FBXW7//ABHD5//TBL1XR1//
GO:1900077	negative regulation of cellular response to insulin stimulus	Biological process	5	34	902	17653	2.87808138776575	0.0279920043814583	0.181679391201346	1.55296600254705	0.00554323725055432	NCK1//TSC1//SOCS1//SOCS3//PRKAA1//
GO:1904591	positive regulation of protein import	Biological process	5	34	902	17653	2.87808138776575	0.0279920043814583	0.181679391201346	1.55296600254705	0.00554323725055432	IFNG//IGF1//MAPK1//MAVS//GLI3//
GO:0080134	regulation of response to stress	Biological process	93	1500	902	17653	1.21339911308204	0.0283643942259179	0.183919844822515	1.54722648716187	0.10310421286031	MAVS//EP300//PRKACB//PSMA2//PSMD12//RAF1//SKP1//UBE2V1//RPS6KA5//IRAK4//F3//PPARG//TNFAIP3//ADCYAP1//TNF//MDFIC//TAOK1//TXK//PPP4R2//EDN1//CR2//C5AR1//EDNRB//MAPK1//MID1//SEMA4C//ESR1//IRF1//TBK1//TGFBR2//HIPK3//SPRED1//HIC1//PMAIP1//SIRT1//EREG//NPAS2//NMI//RAET1E//GRIK2//ZMYND11//GADD45A//CCL21//WNT7A//RASSF2//SLC25A6//PTEN//PCBP2//ELMOD2//RICTOR//FOXP1//ZYX//ETS1//FOXF1//IL2//ISL1//RORA//SOCS3…
GO:0043547	positive regulation of GTPase activity	Biological process	30	407	902	17653	1.44257642040347	0.0284880539570272	0.184544740336566	1.54533721676932	0.0332594235033259	TBC1D12//NTF3//CCL21//TSC1//SYDE2//RALBP1//ADCYAP1//ARAP2//ADRB1//DENND1B//S1PR1//RAB3GAP1//ELMOD2//GNAQ//AGFG1//JUN//ARHGAP1//ARHGAP6//ERRFI1//RIN2//DOCK10//RAP1A//RASA1//CCL2//CCL8//BNIP2//SYNGAP1//ARHGAP12//RAPGEF2//GIT2//
GO:0045620	negative regulation of lymphocyte differentiation	Biological process	6	46	902	17653	2.55273305697484	0.0286841321884417	0.185459642438271	1.54235828475565	0.00665188470066519	HMGB3//ID2//IRF1//SOCS5//GLI3//IL2//
GO:0060443	mammary gland morphogenesis	Biological process	6	46	902	17653	2.55273305697484	0.0286841321884417	0.185459642438271	1.54235828475565	0.00665188470066519	LRP6//GLI3//AR//ESR1//ETV5//TGFBR2//
GO:0031099	regeneration	Biological process	16	186	902	17653	1.68352287628448	0.0291180170326787	0.188085147270302	1.53583820425903	0.0177383592017738	IGF1//WNT7A//PPARG//TGFBR2//C5AR1//ISL1//JUN//NREP//TXK//GJA1//MYOG//PTEN//CEBPB//GLI3//RAP1A//CCND1//
GO:0019722	calcium-mediated signaling	Biological process	15	171	902	17653	1.71675030147431	0.0291587735691734	0.188168688595725	1.53523074658663	0.016629711751663	CALM2//PPP3R1//KDR//CD3E//PRKAA1//RCAN3//SPPL3//NRG1//IGF1//NR5A2//NMUR1//EDN1//EDN2//EDNRB//SAMD14//
GO:0001708	cell fate specification	Biological process	9	85	902	17653	2.07221859919134	0.0292572190726382	0.18826505479377	1.53376695636534	0.00997782705099778	GSC//ISL1//GLI3//MYT1L//DLL1//FOXA1//POU3F2//POU4F1//AR//
GO:0030516	regulation of axon extension	Biological process	9	85	902	17653	2.07221859919134	0.0292572190726382	0.18826505479377	1.53376695636534	0.00997782705099778	ADNP//NRG1//TNFRSF12A//PLXNA4//BMPR2//SEMA4C//WNT3//DPYSL2//RAB21//
GO:0045778	positive regulation of ossification	Biological process	9	85	902	17653	2.07221859919134	0.0292572190726382	0.18826505479377	1.53376695636534	0.00997782705099778	BMPR2//TFAP2A//ACVR1//CEBPB//NPNT//GJA1//GLI3//IGF1//TP63//
GO:0045785	positive regulation of cell adhesion	Biological process	29	392	902	17653	1.44785114711073	0.0296134176198207	0.190375991789779	1.5285114687411	0.0321507760532151	CCL21//FOXF1//NPNT//SMOC2//PPM1F//SIRPA//EFNB2//PIK3CA//YES1//CD3E//IFNG//TNF//IL2//NCK1//IGF1//SOCS1//MYB//SOCS5//GLI3//CCL2//TGFBR2//KDR//TSC1//CRKL//FLNA//ETS1//DENND6A//FOXA1//TFE3//
GO:0042552	myelination	Biological process	11	113	902	17653	1.90513706022016	0.029699630756687	0.190663488656036	1.52724895005417	0.0121951219512195	KCNJ10//POU3F2//PPP3R1//TNFRSF21//PTEN//WASF3//NRG1//LPAR1//TSC1//SBF2//QKI//
GO:0051495	positive regulation of cytoskeleton organization	Biological process	18	217	902	17653	1.62339705927432	0.0297145227034544	0.190663488656036	1.52703124130753	0.0199556541019956	CFL2//WDR1//RICTOR//NCK1//PFN2//CCL21//MET//CLIP1//NAV3//STMN2//IQGAP2//ARFIP1//LPAR1//TSC1//PPM1F//EDN1//VPS4B//NTF3//
[truncated: 222 more rows]
