# Supplementary material for: Altered microRNA Transcriptome in Cultured Human Liver Cells upon Infection with Ebola Virus
Source: Int J Mol Sci. 2021 Apr 6;22(7):3792. doi: 10.3390/ijms22073792 (PMC8038836; doi:10.3390/ijms22073792)
Supplement: Supplementary file 1 [file ijms-22-03792-s001.zip › Supplementary_File/C_ GO_Analysis_Results/16-30nt_go_Makona-24h-Huh7_vs_Control-24h-Huh7_up.mature_mirna_targets/CC_result(Human).xls]

## Sheet: CC
#Column "GO.ID" stands for the ID of gene ontology term
#Column "Term" stands for the name of gene ontology term
#Column "Ontology" stands for the ontology of GOID belongs to
#Column "Count" stands for the number of DE genes associated with the listed GOID
#Column "Pop.Hits" stands for the number of background population genes associated with the listed GOID
#Column "List.Total" stands for the total number of DE genes
#Column "Pop.Total" stands for the total number of background population genes
#Column "Fold.Enrichment" stands for the Fold Enrichment value of the GOID, it equals (Count/Pop.Hits)/(List.Total/Pop.Total)
#Column "Pvalue" stands for the significance testing value of the GOID
#Column "FDR" stands for the false discovery rate of the GOID, using Benjamini & Hochberg (1995) method
#Column "Enrichment.Score" stands for the Enrichment Score value of the GOID, it equals (-log10(Pvalue))
#Column "Gene.Ratio" stands for the Gene Ratio value genes associated with the GOID, it equals (Count/List.Total)
#Column "GENES" stands for the DE genes associated with the GOID
GO.ID	Term	Ontology	Count	Pop.Hits	List.Total	Pop.Total	Fold.Enrichment	Pvalue	FDR	Enrichment.Score	Gene.Ratio	GENES
GO:0005622	intracellular	Cellular component	817	14673	929	18698	1.12068	1.28639e-14	1.105e-11	13.8906	0.87944	SIN3B//TRERF1//ZNF217//SAP30L//TBL1XR1//EP300//BDP1//GOLGA6A//YIPF6//CNIH1//STX6//RTN3//SEC23A//FUT9//SERINC3//CLCN5//VTI1A//B3GALNT2//RAB12//HS3ST5//FUT5//GJA1//ATP2C1//ARFIP1//RAB30//ST8SIA5//TRIM23//RND3//GCNT4//NDFIP2//ZDHHC7//SYBU//SLC30A6//PMEPA1//ACBD3//APOO//RIC3//GNPTG//CHST1//ST3GAL5//AP1S2//MCFD2//DSEL//MMGT1//HS3ST3A1//DCUN1D4//FBXO8//RNF11//ANKIB1//RNF2//UBE2V1//CBLL1//IER5//PPP2CA//…
GO:0044424	intracellular part	Cellular component	802	14395	929	18698	1.12135	1.63594e-13	7.02638e-11	12.7862	0.863294	DCUN1D4//FBXO8//RNF11//ANKIB1//RNF2//UBE2V1//CBLL1//IER5//PPP2CA//PPP2CB//PPP2R5E//STRN//GNAQ//CCNL1//CCND1//CCND2//CCNT2//PSMA2//PSMD12//RANBP9//TOB1//MBNL2//GPHN//CEBPB//SIVA1//TACC2//CELF1//PTGES3//ARPP19//IQGAP2//SEPT9//WASF3//ADCY3//IFI44L//STMN2//PTPN21//RCAN3//STRAP//AKAP11//EGLN3//SLC26A7//PCMTD1//ARAP2//RHEBL1//SLAIN1//FRMD6//CNGA3//LYPD6//CPEB2//RBFOX3//PPP4R2//RDH10//CAMSAP1//PRUNE2//A…
GO:0043229	intracellular organelle	Cellular component	713	12604	929	18698	1.13857	9.60955e-11	2.75154e-08	10.0173	0.767492	SLC9A6//ARAP2//SPPL3//VPS37A//VTI1A//DENND1B//POLR3H//DNMT3B//S1PR1//CC2D1B//DENND6A//EPS15//MYCBP2//APPL1//GJA1//RAB30//AGFG1//RHOB//RND3//NEU1//NOVA1//PAX5//RAB8B//UGT2B28//NDFIP2//PPARG//AFTPH//SYBU//SPHK2//PMEPA1//RBBP8//SLC14A1//SMARCA2//BNIP2//HSPA13//TFAP2A//TNFAIP3//UGT2B7//VBP1//LDLRAD4//BAG6//RIC3//CLIP4//UBA5//TEAD2//RUNX3//AP1S2//BTAF1//GPRC5A//VAMP3//CLOCK//SNX17//GIT2//CMC4//PYURF//…
GO:0005737	cytoplasm	Cellular component	661	11544	929	18698	1.15246	4.40841e-10	9.46705e-08	9.35572	0.711518	SPOCK1//EPS8//NRBP1//RHOB//RND3//MARCKS//TSC1//C2CD5//RIMS4//GABARAPL1//GRIK2//MAPK1//TRAK2//RAB21//SYBU//RASD1//DDX6//SEPT9//GLI3//ATG16L1//BSN//FMR1//FXR1//GOLGA6A//YIPF6//CNIH1//STX6//RTN3//SEC23A//FUT9//SERINC3//CLCN5//VTI1A//B3GALNT2//RAB12//HS3ST5//FUT5//GJA1//ATP2C1//ARFIP1//RAB30//ST8SIA5//TRIM23//GCNT4//NDFIP2//ZDHHC7//SLC30A6//PMEPA1//ACBD3//APOO//RIC3//GNPTG//CHST1//ST3GAL5//AP1S2//MCF…
GO:0043226	organelle	Cellular component	751	13597	929	18698	1.11167	2.38741e-09	4.10157e-07	8.62207	0.808396	ADCY3//DYNLL2//LCA5//EVC//BBS9//GLI3//TUB//CEP41//GPHN//SEPT9//SLC9A6//ARAP2//SPPL3//VPS37A//VTI1A//DENND1B//POLR3H//DNMT3B//S1PR1//CC2D1B//DENND6A//EPS15//MYCBP2//APPL1//GJA1//RAB30//AGFG1//RHOB//RND3//NEU1//NOVA1//PAX5//RAB8B//UGT2B28//NDFIP2//PPARG//AFTPH//SYBU//SPHK2//PMEPA1//RBBP8//SLC14A1//SMARCA2//BNIP2//HSPA13//TFAP2A//TNFAIP3//UGT2B7//VBP1//LDLRAD4//BAG6//RIC3//CLIP4//UBA5//TEAD2//RUNX3/…
GO:0005623	cell	Cellular component	886	16915	929	18698	1.05424	8.50466e-09	1.21758e-06	8.07034	0.953714	RANBP9//GJC1//STX6//GPHN//RTN3//NMUR1//SLC9A6//TACC2//IQGAP2//ADCY3//SERINC3//CKAP4//TMED1//RAPGEF4//AKAP11//CHRM2//PALM2//CHRNB4//SLC26A7//CLCN5//FAT3//SPPL3//FRMD6//CNTFR//LYPD6//RAET1E//CPD//CR2//CRHR1//DYNLL2//SIRPA//SYT6//SH3D19//ADRB1//ADSS//DGKH//SPRED1//DBN1//CABP7//ABHD3//DPYSL2//S1PR1//LPAR1//EDNRB//EFNA1//EFNB2//ARID2//EPS8//EPS15//ESR1//ETV5//F3//ACSL1//UNC5B//CCNY//ZNRF2//SLITRK3//RA…
GO:0044464	cell part	Cellular component	884	16886	929	18698	1.05367	1.78457e-08	2.18992e-06	7.74847	0.951561	RANBP9//GJC1//STX6//GPHN//RTN3//NMUR1//SLC9A6//TACC2//IQGAP2//ADCY3//SERINC3//CKAP4//TMED1//RAPGEF4//AKAP11//CHRM2//PALM2//CHRNB4//SLC26A7//CLCN5//FAT3//SPPL3//FRMD6//CNTFR//LYPD6//RAET1E//CPD//CR2//CRHR1//DYNLL2//SIRPA//SYT6//SH3D19//ADRB1//ADSS//DGKH//SPRED1//DBN1//CABP7//ABHD3//DPYSL2//S1PR1//LPAR1//EDNRB//EFNA1//EFNB2//ARID2//EPS8//EPS15//ESR1//ETV5//F3//ACSL1//UNC5B//CCNY//ZNRF2//SLITRK3//RA…
GO:0005829	cytosol	Cellular component	322	5022	929	18698	1.2905	4.76664e-08	4.62128e-06	7.32179	0.346609	CCT6A//ADCY3//SNAP25//TSC1//BAG6//RANBP9//DNAJB6//C8ORF44-SGK3//SGK2//HIPK3//STX6//DNAJA2//SEC23A//TACC2//DCTN6//PTGES3//IQGAP2//COPS8//RALBP1//CKAP4//RAPGEF4//STRAP//AKAP11//EGLN3//KLF12//ARAP2//CLCN5//NEDD1//CNN3//ADH4//EDARADD//VPS37A//UBXN2B//CRKL//DYNLL2//VTI1A//KRT80//SYT6//FBXO41//SH3D19//ADSS//SPRED1//DENND1B//DDX6//DCP2//POLR3H//DYNC1LI2//DPYSL2//TXLNA//RAB12//DENND6A//PRSS55//EP300//EPS…
GO:0005654	nucleoplasm	Cellular component	237	3472	929	18698	1.37388	4.84185e-08	4.62128e-06	7.31499	0.255113	SIN3B//TRERF1//ZNF217//SAP30L//TBL1XR1//EP300//POLR3H//GTF2A1//GTF2E1//GTF2H1//BAHD1//SIRT1//SUV39H1//ELL2//AFF1//RB1//CCNT2//FMR1//NPAT//FAM118B//APPL1//PPARGC1B//MED19//CDK19//GLI3//MED9//MED22//HIPK3//GSC//CREBRF//FLI1//CNOT7//RAB8B//USP28//ZBTB4//RNF2//BHLHE40//CDC14A//PATL1//WDFY3//MORC3//KLHL20//NFE2//PTEN//UBE2I//CKAP4//FAM76B//DENND1B//GADD45A//PPP1R16B//HBP1//AR//MEOX2//NR4A2//OGG1//SERP…
GO:0031981	nuclear lumen	Cellular component	269	4071	929	18698	1.32994	8.28563e-08	7.11736e-06	7.08167	0.289559	ZBTB18//JUN//DNAJB6//SGK2//MBNL2//STX6//CEBPB//SIVA1//TACC2//CELF1//PTGES3//ZMYND11//ARPP19//TCERG1//COPS8//RPP14//STRAP//EGLN3//KLF12//MBD6//PPARGC1B//VPS37A//CRKL//PHF13//PDIK1L//PPP4R2//RNF38//SH3D19//CREBRF//ESCO2//GADD45A//DCP2//POLR3H//DNMT3B//E2F5//S1PR1//ZNF367//ARID2//ELAVL2//CC2D1B//ELK3//EP300//ESR1//ETS1//ETV5//ATF5//DZIP1//BAHD1//ELL2//KDM2A//PDZRN3//PHF8//FLII//SIN3B//FMR1//SIRT1//Z…
GO:0044446	intracellular organelle part	Cellular component	529	9080	929	18698	1.1726	9.28209e-08	7.24847e-06	7.03235	0.569429	SNX5//PLEKHF2//WDFY3//SIRT1//CNEP1R1//ANXA7//LBR//NUP54//CLIP1//BNIP2//UBE2I//CMC4//TIMM9//NLN//THOP1//DYNC1LI2//FBXO28//PPP1R12A//TTK//RASSF2//ESCO2//BAHD1//SIN3B//HIC1//MAF//MYCN//RB1//CCND2//H2AFZ//HIST2H2BE//FLNA//ZBTB18//JUN//GTF2H1//KPNA6//AGFG1//SUV39H1//DNAJB6//SGK2//MBNL2//STX6//CEBPB//SIVA1//TACC2//CELF1//PTGES3//ZMYND11//ARPP19//TCERG1//COPS8//RPP14//STRAP//EGLN3//KLF12//MBD6//PPARGC1B…
GO:0044422	organelle part	Cellular component	540	9321	929	18698	1.16603	1.28904e-07	9.1918e-06	6.88973	0.58127	RDH10//UGT2B7//EPS8//CDC14A//RAB21//APPL1//NCK1//PRICKLE2//EDNRB//TMEM201//WDFY3//PHF8//LEMD3//CNEP1R1//GNAQ//TNPO2//LBR//NUP54//C2ORF42//DCTN5//CCND2//EI24//MAVS//TMBIM6//ACSL4//PLEKHF2//DDX6//SEPT9//GLI3//ATG16L1//BBS9//RAB28//GSTM3//TMEM17//C5ORF30//NEDD1//TAPT1//EVC//DZIP1//DLG5//CEP41//EPS15//DYNLL2//PRKACB//PRKAR2B//TNNI1//TMOD1//CALM2//DNAJB6//CFL2//PALLD//FLNA//KCNE1//PPP1R12A//HOMER1//NP…
GO:0036477	somatodendritic compartment	Cellular component	72	766	929	18698	1.89183	1.39107e-07	9.1918e-06	6.85665	0.0775027	STMN2//CHRM2//CNN3//CPD//VTI1A//LPAR1//ACSL4//FLNA//ARC//FMR1//ADNP//GPM6A//AGFG1//KCNJ2//KCNK2//LRP6//SERPINI1//PRKAR2B//SMURF1//PURA//ELOVL5//BMPR2//TRAK2//STRN//LRP8//RIC3//FZD3//FXR1//PPP1R1B//RAPGEF2//GABRA5//KCNB1//CNGA3//RBFOX3//WDFY3//GRIK2//NEUROG1//MAPK1//GLRA3//GPHN//SLC9A6//KIF1C//DBN1//SAMD14//CPEB3//NPTN//NSG1//KLHL20//GLRB//GNAQ//NRG1//NTF3//KIF13A//CPEB1//C16ORF70//TMEM185A//TP63/…
GO:0044428	nuclear part	Cellular component	287	4435	929	18698	1.30247	1.77544e-07	1.08936e-05	6.7507	0.308934	ZBTB18//JUN//GTF2H1//WDFY3//SIRT1//CNEP1R1//ANXA7//LBR//NUP54//CLIP1//BNIP2//UBE2I//KPNA6//AGFG1//SUV39H1//DNAJB6//SGK2//MBNL2//STX6//CEBPB//SIVA1//TACC2//CELF1//PTGES3//ZMYND11//ARPP19//TCERG1//COPS8//RPP14//STRAP//EGLN3//KLF12//MBD6//PPARGC1B//VPS37A//CRKL//PHF13//PDIK1L//PPP4R2//RNF38//SH3D19//CREBRF//ESCO2//GADD45A//DCP2//POLR3H//DNMT3B//E2F5//S1PR1//ZNF367//ARID2//ELAVL2//CC2D1B//ELK3//EP300…
GO:0043227	membrane-bounded organelle	Cellular component	694	12616	929	18698	1.10718	5.11301e-07	2.92805e-05	6.29132	0.74704	SLC9A6//ARAP2//SPPL3//VPS37A//VTI1A//DENND1B//POLR3H//DNMT3B//S1PR1//CC2D1B//DENND6A//EPS15//MYCBP2//APPL1//GJA1//RAB30//AGFG1//RHOB//RND3//NEU1//NOVA1//PAX5//RAB8B//UGT2B28//NDFIP2//PPARG//AFTPH//SYBU//SPHK2//PMEPA1//RBBP8//SLC14A1//SMARCA2//BNIP2//HSPA13//TFAP2A//TNFAIP3//UGT2B7//VBP1//LDLRAD4//BAG6//RIC3//CLIP4//UBA5//TEAD2//RUNX3//AP1S2//BTAF1//GPRC5A//VAMP3//CLOCK//SNX17//GIT2//RDH10//EPS8//…
GO:0043231	intracellular membrane-bounded organelle	Cellular component	610	10864	929	18698	1.13011	7.85811e-07	4.21883e-05	6.10468	0.65662	CMC4//PYURF//CCDC58//PPARGC1B//DYNLL2//PPTC7//DDX6//PRSS35//ELK3//ACSL1//SIRT1//SLC44A1//GABARAPL1//CLIC4//TIMM9//GJA1//GLRX//TCAIM//GRSF1//SLC25A6//COX8C//JARID2//BOLA3//MGST1//NKTR//OGG1//DCAF8//RAB8B//PMAIP1//PON2//MIEF1//NDFIP2//THG1L//PPP2CA//PPP3R1//MAPK1//SMURF1//PTEN//MAVS//RDH14//RAF1//MCCC2//SGK1//ACBD3//TRAK2//SOX4//YWHAG//ZNF217//APOO//PRR5L//ABHD11//CASP2//CCM2//TP63//BAG5//RANBP9//D…
GO:0005634	nucleus	Cellular component	431	7267	929	18698	1.19372	9.99863e-07	5.05225e-05	6.00006	0.46394	MARCKS//SIN3B//TRERF1//ZNF217//SAP30L//TBL1XR1//EP300//BDP1//ZBTB18//JUN//SUV39H1//GTF2H1//PURA//NABP1//CEBPB//ESR1//SIRT1//H2AFZ//IRF1//AR//MEF2A//POU4F1//SMARCA2//SMARCD2//TP63//RUNX3//UBE2I//SYCE1//MBD6//E2F5//TMEM217//JAZF1//SESN1//FOXA1//NFIB//NFIC//PAX5//FOXJ2//PAK6//RNF2//WDFY3//CNEP1R1//ANXA7//LBR//NUP54//CLIP1//BNIP2//LEMD3//TMEM201//UGT2B28//NAV3//KPNA6//AGFG1//DNAJB6//SGK2//MBNL2//STX6…
GO:0097458	neuron part	Cellular component	117	1533	929	18698	1.53611	1.63969e-06	7.8055e-05	5.78524	0.125942	GNAQ//VTI1A//NTF3//RAB8B//SNAP25//SYT1//CNN3//SAMD14//EPS8//CPEB3//ARC//FMR1//NPTN//GRIK2//GRM3//SEMA4C//PSD//ABHD17C//CPEB1//BMPR2//SPOCK1//STRN//LRP8//FXR1//KCNAB2//SYNGAP1//BSN//DLG5//HOMER1//KIF1C//STMN2//CHRNB4//LYPD6//CPEB2//GABRA5//GLRB//GPM6A//POU4F1//PTEN//RAP1A//KIF13A//ITSN1//SLC6A1//SLC6A11//RIC3//GLRA3//FOSL1//VAMP3//RAPGEF2//SYT6//VAMP1//C16ORF70//KCNB1//NSG1//LDLR//CNGA3//DHRS3//RI…
GO:0045202	synapse	Cellular component	76	880	929	18698	1.73824	1.72648e-06	7.8055e-05	5.76284	0.0818084	PDZRN3//NRG1//ASCC1//SPOCK1//SYT1//BSN//NPTN//GLRB//CHRM2//CNN3//SAMD14//EPS8//CPEB3//ARC//FMR1//GRIK2//GRM3//SEMA4C//PSD//ABHD17C//CPEB1//BMPR2//STRN//LRP8//FXR1//KCNAB2//SYNGAP1//DLG5//HOMER1//VTI1A//NTF3//RAB8B//SNAP25//STX6//SYT6//VAMP1//C16ORF70//RIMS4//ZNRF2//FOSL1//ADCYAP1//PFN2//LPAR1//ZMYND8//GPM6A//KCNA4//KCNJ2//DOCK10//PRKAR2B//PTEN//CD3E//SLC9A6//ROR1//KCNK2//GPHN//CHRNB4//GABRA5//NSG…
GO:0030425	dendrite	Cellular component	55	569	929	18698	1.94549	1.85162e-06	7.95269e-05	5.73245	0.0592034	GABARAPL1//GABRA5//KCNB1//SGCE//GRIK2//MAPK1//TRAK2//CNN3//LPAR1//ARC//FMR1//ZMYND8//GPM6A//GRM3//KCNA4//KCNJ2//DOCK10//PRKAR2B//PSD//PTEN//ABHD17C//STRN//FXR1//CD3E//FLNA//SYNGAP1//CPEB3//GPHN//SLC9A6//KIF1C//CHRM2//CNGA3//DBN1//SAMD14//ADNP//NPTN//NSG1//KLHL20//GLRB//GNAQ//NRG1//NTF3//PURA//ELOVL5//KIF13A//CPEB1//BMPR2//LRP8//FZD3//GLRA3//C16ORF70//TMEM185A//TP63//BSN//HOMER1
GO:0097447	dendritic tree	Cellular component	55	570	929	18698	1.94208	1.95377e-06	7.99185e-05	5.70913	0.0592034	GPHN//SLC9A6//KIF1C//CHRM2//CNGA3//DBN1//SAMD14//CPEB3//FMR1//ADNP//GABRA5//NPTN//NSG1//KLHL20//GLRB//GNAQ//NRG1//KCNB1//NTF3//PURA//ELOVL5//KIF13A//CPEB1//BMPR2//TRAK2//STRN//LRP8//FZD3//GLRA3//C16ORF70//TMEM185A//TP63//BSN//HOMER1//FLNA//GABARAPL1//SGCE//GRIK2//MAPK1//CNN3//LPAR1//ARC//ZMYND8//GPM6A//GRM3//KCNA4//KCNJ2//DOCK10//PRKAR2B//PSD//PTEN//ABHD17C//FXR1//CD3E//SYNGAP1
GO:0043005	neuron projection	Cellular component	96	1224	929	18698	1.57859	5.05411e-06	0.00019734	5.29636	0.103337	KIF1C//DTNA//WDFY3//FMR1//ADNP//TNFRSF21//KLHL20//GRM3//KCNA4//KCNB1//NTF3//ROR1//MAPK1//SMURF1//KIF13A//SLC6A1//LRP8//FZD3//FXR1//BSN//HOMER1//FEZ2//GPHN//SLC9A6//CHRM2//CNGA3//DBN1//SAMD14//CPEB3//GABRA5//NPTN//NSG1//GLRB//GNAQ//NRG1//PURA//ELOVL5//CPEB1//BMPR2//TRAK2//STRN//GLRA3//C16ORF70//TMEM185A//TP63//EPS8//VTI1A//CDC14A//NFIB//FLNA//CNN3//LPAR1//ARC//ZMYND8//GPM6A//KCNJ2//DOCK10//PRKAR2B…
GO:0044456	synapse part	Cellular component	64	740	929	18698	1.74072	1.10898e-05	0.00041418	4.95508	0.0688913	VTI1A//NTF3//RAB8B//SNAP25//SYT1//SYT6//SEMA4C//VAMP1//C16ORF70//FMR1//RIMS4//FZD3//PPFIA1//BSN//CPD//KCNJ10//WNT7A//RAB3GAP1//GABRA5//NSG1//PSD//GPHN//ZNRF2//NPTN//GRIK2//GRM3//FOSL1//CHRM2//CHRNB4//CPEB3//ARC//GLRB//KCNB1//PTEN//ABHD17C//CPEB1//STRN//GLRA3//DLG5//HOMER1//STX6//ADCYAP1//PFN2//SLC9A6//ROR1//KCNAB2//CNN3//LPAR1//ZMYND8//GPM6A//KCNA4//KCNJ2//DOCK10//PRKAR2B//FXR1//CD3E//SAMD14//EPS…
GO:0044444	cytoplasmic part	Cellular component	541	9626	929	18698	1.13118	1.32393e-05	0.000473858	4.87813	0.582347	NCK1//PPP1R15B//GTPBP1//CCNY//TRAPPC8//PLEKHF2//ULK2//SEPT9//GLI3//ATG16L1//GJA1//PPP1R12A//CMC4//PYURF//CCDC58//PPARGC1B//DYNLL2//PPTC7//DDX6//PRSS35//ELK3//ACSL1//SIRT1//SLC44A1//GABARAPL1//CLIC4//TIMM9//GLRX//TCAIM//GRSF1//SLC25A6//COX8C//JARID2//BOLA3//MGST1//NKTR//OGG1//DCAF8//RAB8B//PMAIP1//PON2//MIEF1//NDFIP2//THG1L//PPP2CA//PPP3R1//MAPK1//SMURF1//PTEN//MAVS//RDH14//RAF1//MCCC2//SGK1//ACBD…
GO:0120025	plasma membrane bounded cell projection	Cellular component	138	1980	929	18698	1.40279	2.17132e-05	0.000746067	4.66328	0.148547	PALLD//CD2AP//SNX5//TNFRSF12A//RASA1//CLIP1//MSN//ADCY3//DYNLL2//LCA5//EVC//BBS9//GLI3//TUB//CEP41//KIF1C//STMN2//CHRNB4//LYPD6//CPEB2//CPEB3//FMR1//GABRA5//GLRB//GPM6A//POU4F1//PTEN//RAP1A//KIF13A//CPEB1//ITSN1//SLC6A1//SLC6A11//SNAP25//SYT1//RIC3//GLRA3//FOSL1//VAMP3//HOMER1//RAPGEF2//IQGAP2//WASF3//FAM89B//NRBP1//PIK3CA//ENAH//SNX2//TSC1//MAPK1//RAF1//SEPT9//DTNA//WDFY3//ADNP//TNFRSF21//KLHL20…
GO:0008287	protein serine/threonine phosphatase complex	Cellular component	11	50	929	18698	4.42794	2.69453e-05	0.000857259	4.56952	0.0118407	IER5//PPP2CA//PPP2CB//PPP2R5E//STRN//NCK1//PPP1R15B//PPP3R1//PPP4R2//CNEP1R1//PPP1R12A
GO:1903293	phosphatase complex	Cellular component	11	50	929	18698	4.42794	2.69453e-05	0.000857259	4.56952	0.0118407	IER5//PPP2CA//PPP2CB//PPP2R5E//STRN//NCK1//PPP1R15B//PPP3R1//PPP4R2//CNEP1R1//PPP1R12A
GO:0098794	postsynapse	Cellular component	43	450	929	18698	1.92325	3.21858e-05	0.00096465	4.49234	0.0462863	CNN3//LPAR1//ARC//FMR1//ZMYND8//GPM6A//GRM3//KCNA4//KCNJ2//DOCK10//PRKAR2B//PSD//PTEN//ABHD17C//STRN//FXR1//CD3E//GPHN//CHRM2//CHRNB4//CPEB3//GABRA5//NSG1//GLRB//GRIK2//KCNB1//SEMA4C//CPEB1//GLRA3//DLG5//HOMER1//SAMD14//EPS8//NPTN//BMPR2//SPOCK1//LRP8//KCNAB2//SYNGAP1//BSN//GSG1L//RAB3GAP1//SNAP25
GO:0030424	axon	Cellular component	49	538	929	18698	1.83313	3.25668e-05	0.00096465	4.48723	0.0527449	NFIB//STMN2//DBN1//EPS8//PALLD//FKBP15//FMR1//OTX2//SNAP25//TSC1//NRG1//ROBO2//SCN1B//SPOCK1//STX6//ADCYAP1//GRIK2//PFN2//VAMP1//SYT1//SLC9A6//CHRM2//ROR1//KCNAB2//GPM6A//TRAK2//KCNK2//RAB21//SYBU//KIF1C//DTNA//WDFY3//ADNP//TNFRSF21//KLHL20//GRM3//KCNA4//KCNB1//NTF3//MAPK1//SMURF1//KIF13A//SLC6A1//LRP8//FZD3//FXR1//BSN//HOMER1//FEZ2
GO:0042995	cell projection	Cellular component	141	2055	929	18698	1.38098	3.77854e-05	0.00108192	4.42268	0.151776	PALLD//CD2AP//SNX5//TNFRSF12A//RASA1//CLIP1//MSN//ADCY3//DYNLL2//LCA5//EVC//BBS9//GLI3//TUB//CEP41//KIF1C//STMN2//CHRNB4//LYPD6//CPEB2//CPEB3//FMR1//GABRA5//GLRB//GPM6A//POU4F1//PTEN//RAP1A//KIF13A//CPEB1//ITSN1//SLC6A1//SLC6A11//SNAP25//SYT1//RIC3//GLRA3//FOSL1//VAMP3//HOMER1//RAPGEF2//IQGAP2//WASF3//FAM89B//NRBP1//PIK3CA//ENAH//SNX2//TSC1//MAPK1//RAF1//SEPT9//DTNA//WDFY3//ADNP//TNFRSF21//KLHL20…
GO:0030014	CCR4-NOT complex	Cellular component	6	16	929	18698	7.54763	7.71122e-05	0.00213675	4.11288	0.00645856	CNOT7//TOB1//PATL1//CPEB3//CNOT6L//CNOT6
GO:0098805	whole membrane	Cellular component	114	1630	929	18698	1.40766	0.000106818	0.00278592	3.97135	0.122713	PLEKHF2//SBF2//IQGAP2//RAB18//RAB9B//RAB8B//C5AR1//CLCN5//CLCN6//VPS37A//ZNRF2//APPL1//STEAP2//TBK1//RHOB//ARHGAP1//LDLR//IRAK4//WDR44//PMEPA1//KIF13A//SNX2//VPS4B//SNX17//SPPL3//GJA1//WNT3//WNT7A//ATG16L1//WDR45B//ULK2//GABARAPL1//CNIH1//SEC23A//VTI1A//MCFD2//SYT1//CKAP4//BRI3//MGST1//RAP1B//CHRNB4//RAP1A//SNAP25//VAMP1//KCNAB2//ANXA7//SIRPA//RAP2C//SLC9A6//EPS15//RAB21//NSG1//SNX5//SNX19//LRP6/…
GO:0005768	endosome	Cellular component	69	878	929	18698	1.58174	0.000107026	0.00278592	3.97051	0.0742734	C8ORF44-SGK3//STX6//ADRB1//RAB21//FKBP15//SGK3//APPL1//STEAP2//GJA1//RNF11//KDR//RHOB//LDLR//LRP6//MAPK1//ARRDC3//RAP1A//TRAK2//PTP4A1//PTP4A2//SNX27//MMGT1//SNX17//SLC9A6//SLC31A2//DYNC1LI2//NSG1//CHMP3//RAPGEF2//DENND6A//TBC1D12//TNF//VAMP3//ARHGAP1//CLIP1//EPS15//SNX5//SNX19//PMEPA1//SNX2//LDLRAD4//PLEKHF2//VPS37A//VTI1A//MMD//VPS4B//NDFIP2//SLC26A7//RAB12//RAB8B//RAP2C//ABHD17C//CLCN5//CLCN6/…
GO:0044463	cell projection part	Cellular component	99	1377	929	18698	1.44704	0.000115724	0.00284021	3.93657	0.106566	GPHN//SLC9A6//KIF1C//CHRM2//CNGA3//DBN1//SAMD14//CPEB3//FMR1//ADNP//GABRA5//NPTN//NSG1//KLHL20//GLRB//GNAQ//NRG1//KCNB1//NTF3//PURA//ELOVL5//KIF13A//CPEB1//BMPR2//TRAK2//STRN//LRP8//FZD3//GLRA3//C16ORF70//TMEM185A//TP63//BSN//HOMER1//EPS8//CNN3//LPAR1//ARC//ZMYND8//GPM6A//GRM3//KCNA4//KCNJ2//DOCK10//PRKAR2B//PSD//PTEN//ABHD17C//FXR1//CD3E//FLNA//SYNGAP1//VTI1A//ROBO2//SLC26A4//MSN//ARHGEF4//C2CD5…
GO:0120038	plasma membrane bounded cell projection part	Cellular component	99	1377	929	18698	1.44704	0.000115724	0.00284021	3.93657	0.106566	GPHN//SLC9A6//KIF1C//CHRM2//CNGA3//DBN1//SAMD14//CPEB3//FMR1//ADNP//GABRA5//NPTN//NSG1//KLHL20//GLRB//GNAQ//NRG1//KCNB1//NTF3//PURA//ELOVL5//KIF13A//CPEB1//BMPR2//TRAK2//STRN//LRP8//FZD3//GLRA3//C16ORF70//TMEM185A//TP63//BSN//HOMER1//EPS8//CNN3//LPAR1//ARC//ZMYND8//GPM6A//GRM3//KCNA4//KCNJ2//DOCK10//PRKAR2B//PSD//PTEN//ABHD17C//FXR1//CD3E//FLNA//SYNGAP1//VTI1A//SLC26A4//MSN//ARHGEF4//C2CD5//TMEM1…
GO:0099572	postsynaptic specialization	Cellular component	25	229	929	18698	2.19727	0.00019135	0.00456583	3.71817	0.0269107	CNN3//SAMD14//EPS8//CPEB3//ARC//FMR1//NPTN//GRIK2//GRM3//SEMA4C//PSD//ABHD17C//CPEB1//BMPR2//SPOCK1//STRN//LRP8//FXR1//KCNAB2//SYNGAP1//BSN//DLG5//HOMER1//GSG1L//GPHN
GO:0032279	asymmetric synapse	Cellular component	25	232	929	18698	2.16886	0.000234279	0.00543906	3.63027	0.0269107	CNN3//SAMD14//EPS8//CPEB3//ARC//FMR1//NPTN//GRIK2//GRM3//SEMA4C//PSD//ABHD17C//CPEB1//BMPR2//SPOCK1//STRN//LRP8//FXR1//KCNAB2//SYNGAP1//BSN//DLG5//HOMER1//GSG1L//CHRM2
GO:0005667	transcription factor complex	Cellular component	33	345	929	18698	1.92519	0.000253409	0.00572838	3.59618	0.0355221	SOX4//NR5A2//NEUROD1//PPARG//RORA//BDP1//GTF2A1//GTF2E1//GTF2H1//RB1//JUN//CEBPB//TEAD2//GSC//E2F5//EP300//ETS1//ATF5//FOXF1//FOXF2//MEF2A//MYOG//NHLH2//NPAS2//NR4A2//ASCC1//PKNOX1//POU3F2//TRERF1//ZEB1//E2F8//TP63//CLOCK
GO:0098984	neuron to neuron synapse	Cellular component	25	235	929	18698	2.14117	0.000285518	0.00628871	3.54437	0.0269107	CHRM2//CNN3//SAMD14//EPS8//CPEB3//ARC//FMR1//NPTN//GRIK2//GRM3//SEMA4C//PSD//ABHD17C//CPEB1//BMPR2//SPOCK1//STRN//LRP8//FXR1//KCNAB2//SYNGAP1//BSN//DLG5//HOMER1//GSG1L
GO:0005769	early endosome	Cellular component	32	334	929	18698	1.92834	0.000303395	0.00649701	3.51799	0.0344456	SLC9A6//EPS15//RAB21//APPL1//NSG1//SNX5//SNX19//LRP6//PMEPA1//SNX2//LDLRAD4//PLEKHF2//SNX27//MMGT1//C8ORF44-SGK3//STX6//ADRB1//FKBP15//SGK3//STEAP2//GJA1//RNF11//KDR//RHOB//LDLR//MAPK1//ARRDC3//RAP1A//TRAK2//PTP4A1//PTP4A2//SNX17
GO:0044297	cell body	Cellular component	44	513	929	18698	1.72629	0.000310102	0.00649701	3.5085	0.0473628	STMN2//CHRM2//CNN3//CPD//VTI1A//LPAR1//ACSL4//FLNA//ARC//FMR1//ADNP//GPM6A//AGFG1//KCNJ2//KCNK2//LRP6//SERPINI1//PRKAR2B//SMURF1//PURA//ELOVL5//BMPR2//TRAK2//STRN//LRP8//RIC3//FZD3//FXR1//PPP1R1B//RAPGEF2//GABRA5//KCNB1//CNGA3//RBFOX3//WDFY3//GRIK2//NEUROG1//MAPK1//GLRA3//RDH10//GABARAPL1//GNAQ//NRG1//CD3E
GO:0035770	ribonucleoprotein granule	Cellular component	22	200	929	18698	2.21397	0.000407803	0.00819183	3.38955	0.0236814	CKAP4//DDX6//DCP2//PATL1//FMR1//YTHDF2//FXR1//SOCS1//DDX3Y//TIA1//PNRC1//TNRC6B//PAN3//AGO1//CNOT7//PSMA2//CPEB1//MEX3B//MBNL1//TDRD5//CLOCK//GRSF1
GO:0014069	postsynaptic density	Cellular component	24	227	929	18698	2.12797	0.000410068	0.00819183	3.38714	0.0258342	GRIK2//GSG1L//CNN3//SAMD14//EPS8//CPEB3//ARC//FMR1//NPTN//GRM3//SEMA4C//PSD//ABHD17C//CPEB1//BMPR2//SPOCK1//STRN//LRP8//FXR1//KCNAB2//SYNGAP1//BSN//DLG5//HOMER1
GO:0043025	neuronal cell body	Cellular component	39	449	929	18698	1.74823	0.000522248	0.0101957	3.28212	0.0419806	GABRA5//KCNB1//CNGA3//RBFOX3//WDFY3//FMR1//GRIK2//NEUROG1//SERPINI1//MAPK1//GLRA3//STMN2//CHRM2//CNN3//CPD//VTI1A//LPAR1//ACSL4//FLNA//ARC//ADNP//GPM6A//AGFG1//KCNJ2//KCNK2//LRP6//PRKAR2B//SMURF1//PURA//ELOVL5//BMPR2//TRAK2//STRN//LRP8//RIC3//FZD3//FXR1//PPP1R1B//RAPGEF2
GO:0036464	cytoplasmic ribonucleoprotein granule	Cellular component	21	191	929	18698	2.21292	0.000549946	0.0104979	3.25968	0.022605	PNRC1//DDX6//DCP2//PATL1//TNRC6B//PAN3//AGO1//CNOT7//YTHDF2//PSMA2//CPEB1//MEX3B//FMR1//MBNL1//TIA1//TDRD5//CLOCK//FXR1//CKAP4//SOCS1//DDX3Y
GO:0010008	endosome membrane	Cellular component	39	451	929	18698	1.74047	0.000569204	0.0106293	3.24473	0.0419806	VPS37A//CHMP3//SNX5//SLC9A6//EPS15//RAB21//APPL1//NSG1//SNX19//LRP6//PMEPA1//SNX2//LDLRAD4//PLEKHF2//SNX27//MMGT1//VTI1A//MMD//RHOB//VPS4B//LDLR//SLC26A7//RAB12//RAB8B//RAP2C//ABHD17C//VAMP3//NDFIP2//PSD//CLCN5//CLCN6//ZNRF2//STEAP2//TBK1//ARHGAP1//IRAK4//WDR44//KIF13A//SNX17
GO:0098588	bounding membrane of organelle	Cellular component	133	2040	929	18698	1.3122	0.000582523	0.0106465	3.23469	0.143165	CNIH1//STX6//RTN3//SEC23A//FUT9//SERINC3//CLCN5//VTI1A//B3GALNT2//RAB12//HS3ST5//FUT5//GJA1//ATP2C1//ARFIP1//RAB30//YIPF6//ST8SIA5//TRIM23//RND3//GCNT4//NDFIP2//ZDHHC7//SYBU//SLC30A6//PMEPA1//ACBD3//APOO//RIC3//GNPTG//CHST1//ST3GAL5//AP1S2//MCFD2//DSEL//MMGT1//HS3ST3A1//PLEKHF2//SBF2//IQGAP2//RAB18//RAB9B//RAB8B//C5AR1//CLCN6//VPS37A//ZNRF2//APPL1//STEAP2//TBK1//RHOB//ARHGAP1//LDLR//IRAK4//WDR44/…
GO:0044309	neuron spine	Cellular component	18	155	929	18698	2.33733	0.000701671	0.012557	3.15387	0.0193757	CNN3//LPAR1//ARC//FMR1//ZMYND8//GPM6A//GRM3//KCNA4//KCNJ2//DOCK10//PRKAR2B//PSD//PTEN//ABHD17C//STRN//FXR1//CD3E//SLC9A6
GO:0000932	P-body	Cellular component	12	84	929	18698	2.87529	0.000877709	0.0153868	3.05665	0.0129171	PNRC1//DDX6//DCP2//PATL1//TNRC6B//PAN3//AGO1//CNOT7//YTHDF2//PSMA2//CPEB1//MEX3B
GO:0017053	transcriptional repressor complex	Cellular component	12	85	929	18698	2.84146	0.000976713	0.0167799	3.01023	0.0129171	BAHD1//SIRT1//SUV39H1//APPL1//JAZF1//GLI3//JUN//MIER1//RBBP8//CCND1//PRDM16//TBL1XR1
GO:0031974	membrane-enclosed lumen	Cellular component	299	5188	929	18698	1.15998	0.00124876	0.0202394	2.90352	0.321851	IMPDH1//SERPINI1//PSMA2//PSMD12//FASTK//MCCC2//CRTAP//CKAP4//EOGT//IGFBP3//DNAJB9//WNT3//WNT7A//KDELC1//CALU//OGN//PRELP//SDC1//HS3ST1//ARMC8//MAPK1//KCMF1//CMC4//TIMM9//NLN//THOP1//C6ORF120//NSG1//NEU1//SERPINB13//CTSF//EDN1//IGF1//NHLRC2//VEGFB//GRSF1//ZBTB18//JUN//DNAJB6//SGK2//MBNL2//STX6//CEBPB//SIVA1//TACC2//CELF1//PTGES3//ZMYND11//ARPP19//TCERG1//COPS8//RPP14//STRAP//EGLN3//KLF12//MBD6//PP…
GO:0043233	organelle lumen	Cellular component	299	5188	929	18698	1.15998	0.00124876	0.0202394	2.90352	0.321851	SERPINI1//FASTK//MCCC2//CRTAP//CKAP4//EOGT//IGFBP3//DNAJB9//WNT3//WNT7A//KDELC1//CALU//OGN//PRELP//SDC1//HS3ST1//ARMC8//IMPDH1//MAPK1//PSMA2//KCMF1//PSMD12//C6ORF120//NSG1//NEU1//SERPINB13//CTSF//EDN1//CMC4//TIMM9//NLN//THOP1//IGF1//NHLRC2//VEGFB//GRSF1//ZBTB18//JUN//DNAJB6//SGK2//MBNL2//STX6//CEBPB//SIVA1//TACC2//CELF1//PTGES3//ZMYND11//ARPP19//TCERG1//COPS8//RPP14//STRAP//EGLN3//KLF12//MBD6//PP…
GO:0070013	intracellular organelle lumen	Cellular component	299	5188	929	18698	1.15998	0.00124876	0.0202394	2.90352	0.321851	FASTK//MCCC2//CRTAP//CKAP4//EOGT//IGFBP3//DNAJB9//WNT3//WNT7A//KDELC1//CALU//OGN//PRELP//SDC1//HS3ST1//SERPINI1//ARMC8//IMPDH1//MAPK1//PSMA2//KCMF1//PSMD12//C6ORF120//NSG1//NEU1//SERPINB13//CTSF//EDN1//CMC4//TIMM9//NLN//THOP1//IGF1//NHLRC2//VEGFB//GRSF1//ZBTB18//JUN//DNAJB6//SGK2//MBNL2//STX6//CEBPB//SIVA1//TACC2//CELF1//PTGES3//ZMYND11//ARPP19//TCERG1//COPS8//RPP14//STRAP//EGLN3//KLF12//MBD6//PP…
GO:0005794	Golgi apparatus	Cellular component	100	1501	929	18698	1.34091	0.00148311	0.0235925	2.82883	0.107643	GOLGA6A//YIPF6//CNIH1//STX6//RTN3//SEC23A//FUT9//SERINC3//CLCN5//VTI1A//B3GALNT2//RAB12//HS3ST5//FUT5//GJA1//ATP2C1//ARFIP1//RAB30//ST8SIA5//TRIM23//RND3//GCNT4//NDFIP2//ZDHHC7//SYBU//SLC30A6//PMEPA1//ACBD3//APOO//RIC3//GNPTG//CHST1//ST3GAL5//AP1S2//MCFD2//DSEL//MMGT1//HS3ST3A1//SULF1//OGN//PRELP//SDC1//WNT3//WNT7A//HS3ST1//RAB21//KLHL20//SNAP25//C16ORF70//TJAP1//AFTPH//TEX261//STEAP2//IER3IP1//F…
GO:0043197	dendritic spine	Cellular component	17	153	929	18698	2.23634	0.001591	0.0248486	2.79833	0.0182992	FMR1//CNN3//LPAR1//ARC//ZMYND8//GPM6A//GRM3//KCNA4//KCNJ2//DOCK10//PRKAR2B//PSD//PTEN//ABHD17C//STRN//FXR1//CD3E
GO:0044440	endosomal part	Cellular component	40	496	929	18698	1.62315	0.0018292	0.0280586	2.73774	0.0430571	CLCN5//CLCN6//VPS37A//ZNRF2//APPL1//STEAP2//TBK1//RHOB//ARHGAP1//LDLR//IRAK4//WDR44//PMEPA1//KIF13A//SNX2//VPS4B//SNX17//SNX5//RRAGD//SLC9A6//EPS15//RAB21//NSG1//SNX19//LRP6//LDLRAD4//PLEKHF2//SNX27//MMGT1//VTI1A//MMD//CHMP3//SLC26A7//RAB12//RAB8B//RAP2C//ABHD17C//VAMP3//PSD//NDFIP2
GO:0097060	synaptic membrane	Cellular component	28	317	929	18698	1.77778	0.00238097	0.0358817	2.62325	0.0301399	RIMS4//ZNRF2//FMR1//NPTN//GRIK2//GRM3//SNAP25//SYT1//FOSL1//GPHN//CHRM2//CHRNB4//CPEB3//ARC//GABRA5//NSG1//GLRB//KCNB1//SEMA4C//PTEN//ABHD17C//CPEB1//STRN//GLRA3//DLG5//HOMER1//GSG1L//CPD
GO:0032991	protein-containing complex	Cellular component	290	5071	929	18698	1.15102	0.00248655	0.0368266	2.6044	0.312164	GTF2H1//DYNC1LI2//FBXO28//PPP1R12A//CLIP1//TTK//RASSF2//PALLD//WDR1//C1QTNF2//C1QTNF6//KPNA6//AGFG1//PURA//GSC//E2F5//EP300//ETS1//ATF5//FOXF1//FOXF2//JUN//MEF2A//MYOG//NHLH2//NPAS2//NR4A2//ASCC1//PKNOX1//POU3F2//TRERF1//RB1//ZEB1//E2F8//TEAD2//TP63//CLOCK//PSMD12//PSMA2//TNNI1//RANBP9//MID1//LRP8//PRKACB//PRKAR2B//ELL2//AFF1//ADCY3//COPS8//TMOD1//VBP1//DYNLL2//PPARGC1B//MED19//CDK19//GLI3//MED9/…
GO:0030054	cell junction	Cellular component	84	1247	929	18698	1.35579	0.0026101	0.0380012	2.58334	0.0904198	FLNA//CD2AP//CLIC4//NCK1//RAP1B//CD3E//RAPGEF2//WDR1//CNN3//CDH20//TMOD3//BMPR2//ZYX//DLG5//GJC1//DBN1//GJA1//FRMD6//RAP2C//DLL1//CCND1//STRN//TJAP1//KCNJ2//SCN1B//EFNB2//RAB21//PALLD//FLII//TES//IRF2//RHOB//RND3//LASP1//MARCKS//MSN//PPP1R12A//PCBP2//ENAH//MAPK1//TNS1//YES1//YWHAG//PPFIA1//LMLN//GIT2//GPHN//CHRM2//CHRNB4//LYPD6//RIMS4//GSG1L//SYT6//ESCO2//DCP2//DTNA//EPS8//ZNRF2//CPEB3//PDZRN3//A…
GO:0000159	protein phosphatase type 2A complex	Cellular component	5	21	929	18698	4.79215	0.00313086	0.0448234	2.50434	0.00538213	IER5//PPP2CA//PPP2CB//PPP2R5E//STRN
GO:0012505	endomembrane system	Cellular component	255	4421	929	18698	1.16091	0.00324589	0.0457085	2.48867	0.274489	WDFY3//SIRT1//CNEP1R1//ANXA7//LBR//NUP54//CLIP1//BNIP2//UBE2I//STMN2//SLC26A7//CLCN5//CRHR1//CRKL//VTI1A//DGKH//S1PR1//LPAR1//RAB12//RAB21//ARC//STEAP2//NSG1//SNX5//KDR//RAB8B//ARRDC3//SNX2//SNX27//TJAP1//VPS4B//SNX17//RTN3//CDS1//CRTAP//KIF1C//CKAP4//TMED1//UBXN2B//B3GALNT2//TMEM64//SMIM14//TAPT1//SULF1//GABARAPL1//LCLAT1//SERP1//ZDHHC22//YIPF6//FIBIN//SHISA2//LRP6//FAM19A1//DNAJB9//MGST1//NCK1/…
GO:0098590	plasma membrane region	Cellular component	73	1069	929	18698	1.37444	0.00350739	0.0485944	2.45502	0.0785791	EPS15//MET//BMPR2//SLC23A2//SLC26A7//SLC41A1//KCNJ10//LDLR//MSN//SLC14A1//C5AR1//CNTFR//GJA1//DLL1//KCNE1//KCNK2//SLC26A4//ANO1//PRKAA1//PTEN//SLC10A2//FZD3//FZD6//VAMP3//RAPGEF2//RAB21//RHOB//PSD//CD8A//CPD//RIMS4//EPS8//ARHGEF4//C2CD5//TMEM17//EVC//BBS9//SPRED1//LRP6//MAPK1//TGFBR2//LRP8//ZNRF2//FMR1//NPTN//GRIK2//GRM3//SNAP25//SYT1//FOSL1//GPHN//CHRM2//CHRNB4//CPEB3//ARC//GABRA5//NSG1//GLRB//K…
GO:0044451	nucleoplasm part	Cellular component	74	1113	929	18698	1.33818	0.00628423	0.085685	2.20175	0.0796555	SIN3B//TRERF1//ZNF217//SAP30L//TBL1XR1//EP300//POLR3H//GTF2A1//GTF2E1//GTF2H1//ELL2//AFF1//PPARGC1B//MED19//CDK19//GLI3//MED9//MED22//HIPK3//GSC//CREBRF//FLI1//CNOT7//RAB8B//USP28//ZBTB4//RNF2//BHLHE40//CDC14A//INTS8//JARID2//NXF2//ATXN1//NXF2B//APPL1//RB1//CCNT2//FMR1//NPAT//FAM118B//PATL1//WDFY3//SIRT1//MORC3//KLHL20//NFE2//PTEN//UBE2I//CKAP4//FAM76B//DENND1B//GADD45A//PPP1R16B//HBP1//AR//MEOX2…
GO:0031984	organelle subcompartment	Cellular component	104	1655	929	18698	1.26478	0.00713039	0.0957032	2.14689	0.111948	SULF1//RAB30//STX6//RAB12//RAB21//ATP2C1//KLHL20//YIPF6//SNAP25//C16ORF70//TJAP1//RAB3GAP1//RAB18//GOLGA6A//VTI1A//CABP7//NSG1//ARFIP1//KIF13A//CALN1//AP1S2//VAMP3//FUT9//FUT2//FUT5//CNIH1//RTN3//SEC23A//SERINC3//CLCN5//B3GALNT2//HS3ST5//GJA1//ST8SIA5//TRIM23//RND3//GCNT4//NDFIP2//ZDHHC7//SYBU//SLC30A6//PMEPA1//ACBD3//APOO//RIC3//GNPTG//CHST1//ST3GAL5//MCFD2//DSEL//MMGT1//HS3ST3A1//GJC1//PYURF//L…
GO:0031410	cytoplasmic vesicle	Cellular component	138	2279	929	18698	1.21875	0.00731869	0.0967194	2.13557	0.148547	STMN2//SLC26A7//CLCN5//CRHR1//CRKL//VTI1A//DGKH//S1PR1//LPAR1//RAB12//RAB21//ARC//STEAP2//NSG1//SNX5//KDR//RAB8B//ARRDC3//CLIP1//SNX2//SNX27//TJAP1//VPS4B//SNX17//EDN1//PLEKHF2//VAMP3//CD2AP//RAB9B//ITSN1//RAPGEF2//C8ORF44-SGK3//STX6//ADRB1//FKBP15//SGK3//APPL1//GJA1//RNF11//RHOB//LDLR//LRP6//MAPK1//RAP1A//TRAK2//PTP4A1//PTP4A2//MMGT1//SLC9A6//SLC31A2//DYNC1LI2//CHMP3//DENND6A//TBC1D12//TNF//ARHG…
GO:0097708	intracellular vesicle	Cellular component	138	2282	929	18698	1.21715	0.00764583	0.0995116	2.11658	0.148547	C8ORF44-SGK3//SPRED1//TRAPPC8//SGK3//DLL1//NRBF2//AGFG1//RHOB//RND3//LRP6//NTF3//CHMP3//CHIC1//SYBU//TRAK2//CXXC4//SOCS1//SNX17//STMN2//SLC26A7//CLCN5//CRHR1//CRKL//VTI1A//DGKH//S1PR1//LPAR1//RAB12//RAB21//ARC//STEAP2//NSG1//SNX5//KDR//RAB8B//ARRDC3//CLIP1//SNX2//SNX27//TJAP1//VPS4B//EDN1//PLEKHF2//VAMP3//CD2AP//RAB9B//ITSN1//RAPGEF2//STX6//ADRB1//FKBP15//APPL1//GJA1//RNF11//LDLR//MAPK1//RAP1A//P…
GO:0016592	mediator complex	Cellular component	6	36	929	18698	3.3545	0.00802894	0.102938	2.09534	0.00645856	PPARGC1B//MED19//CDK19//GLI3//MED9//MED22
GO:0031901	early endosome membrane	Cellular component	14	138	929	18698	2.04187	0.00879187	0.111062	2.05592	0.01507	RAB21//SLC9A6//EPS15//APPL1//NSG1//SNX5//SNX19//LRP6//PMEPA1//SNX2//LDLRAD4//PLEKHF2//SNX27//MMGT1
GO:0044306	neuron projection terminus	Cellular component	14	139	929	18698	2.02718	0.00934419	0.116328	2.02946	0.01507	SLC9A6//CHRM2//FMR1//ROR1//KCNAB2//KCNK2//STX6//ADCYAP1//GRIK2//PFN2//VAMP1//SYT1//VTI1A//BSN
GO:0034705	potassium channel complex	Cellular component	11	99	929	18698	2.23634	0.0100242	0.123011	1.99895	0.0118407	KCNH4//KCNA4//KCNB1//KCNE1//KCNJ2//KCNJ3//KCNK2//SNAP25//KCNIP4//KCNAB2//GRIK2
GO:0033267	axon part	Cellular component	28	353	929	18698	1.59648	0.0101876	0.123255	1.99193	0.0301399	STMN2//DBN1//EPS8//PALLD//FKBP15//FMR1//OTX2//SNAP25//TSC1//NRG1//ROBO2//SCN1B//SPOCK1//STX6//ADCYAP1//GRIK2//PFN2//VAMP1//SYT1//SLC9A6//CHRM2//ROR1//KCNAB2//RAB21//SYBU//GPM6A//TRAK2//KCNK2
GO:0045211	postsynaptic membrane	Cellular component	21	244	929	18698	1.73224	0.0103575	0.12357	1.98475	0.022605	GSG1L//GRIK2//GPHN//CHRM2//CHRNB4//CPEB3//ARC//FMR1//GABRA5//NSG1//GLRB//GRM3//KCNB1//SEMA4C//PTEN//ABHD17C//CPEB1//STRN//GLRA3//DLG5//HOMER1
GO:0005802	trans-Golgi network	Cellular component	18	202	929	18698	1.7935	0.0120884	0.142246	1.91763	0.0193757	STX6//VTI1A//CABP7//NSG1//ARFIP1//KIF13A//CALN1//AP1S2//VAMP3//RAB12//RAB21//ATP2C1//KLHL20//RAB30//YIPF6//SNAP25//C16ORF70//TJAP1
GO:0005811	lipid droplet	Cellular component	9	77	929	18698	2.35251	0.0138819	0.161142	1.85755	0.00968784	CKAP4//RDH10//ACSL4//RAB3GAP1//ABHD5//RAP1B//TSC1//LMLN//DHRS3
GO:0098793	presynapse	Cellular component	29	379	929	18698	1.54006	0.0142992	0.163499	1.84469	0.0312164	VTI1A//NTF3//RAB8B//SNAP25//SYT1//RIMS4//ZNRF2//FMR1//NPTN//GRIK2//GRM3//FOSL1//STX6//ADCYAP1//PFN2//VAMP1//SLC9A6//CHRM2//ROR1//KCNAB2//FZD3//PPFIA1//BSN//KCNK2//SYT6//SEMA4C//C16ORF70//KCNJ10//WNT7A
GO:0150034	distal axon	Cellular component	22	268	929	18698	1.65222	0.0147447	0.163499	1.83137	0.0236814	STMN2//DBN1//EPS8//PALLD//FKBP15//FMR1//OTX2//SNAP25//TSC1//SLC9A6//CHRM2//ROR1//KCNAB2//GPM6A//TRAK2//KCNK2//STX6//ADCYAP1//GRIK2//PFN2//VAMP1//SYT1
GO:0016442	RISC complex	Cellular component	3	11	929	18698	5.48919	0.0149449	0.163499	1.82551	0.00322928	DDX6//DCP2//AGO1
GO:0031332	RNAi effector complex	Cellular component	3	11	929	18698	5.48919	0.0149449	0.163499	1.82551	0.00322928	DDX6//DCP2//AGO1
GO:0000307	cyclin-dependent protein kinase holoenzyme complex	Cellular component	6	41	929	18698	2.94542	0.0150366	0.163499	1.82285	0.00645856	CCNY//CCND2//RB1//CCNT2//CCNL1//CCND1
GO:0008076	voltage-gated potassium channel complex	Cellular component	10	92	929	18698	2.18772	0.015846	0.170146	1.80008	0.0107643	KCNH4//KCNA4//KCNB1//KCNE1//KCNJ2//KCNJ3//KCNK2//SNAP25//KCNIP4//KCNAB2
GO:0042734	presynaptic membrane	Cellular component	9	79	929	18698	2.29295	0.0162327	0.172146	1.78961	0.00968784	RIMS4//ZNRF2//FMR1//NPTN//GRIK2//GRM3//SNAP25//SYT1//FOSL1
GO:0044433	cytoplasmic vesicle part	Cellular component	91	1472	929	18698	1.24427	0.0171095	0.179232	1.76676	0.0979548	AFTPH//EPS15//ZPLD1//ZNRF2//RAB21//GABARAPL1//CLIC4//NSG1//SNX5//SNX19//CLIP1//YWHAG//FZD6//AP1S2//GPRC5A//ULK2//SNX17//C2CD5//SPPL3//GJA1//SERPINI1//ARMC8//IMPDH1//MAPK1//PSMA2//KCMF1//PSMD12//SEC23A//IQGAP2//RAB18//RAB9B//RAB8B//C5AR1//WNT3//WNT7A//CNIH1//VTI1A//MCFD2//CLCN5//CLCN6//VPS37A//APPL1//STEAP2//TBK1//RHOB//ARHGAP1//LDLR//IRAK4//WDR44//PMEPA1//KIF13A//SNX2//VPS4B//RRAGD//STX6//SYT1//S…
GO:0055037	recycling endosome	Cellular component	15	165	929	18698	1.82973	0.0176178	0.182096	1.75405	0.0161464	SLC9A6//SLC26A7//RAB12//NSG1//RAB8B//RAP2C//ABHD17C//VAMP3//C8ORF44-SGK3//SLC31A2//DENND6A//TBC1D12//SGK3//RNF11//TNF
GO:0044431	Golgi apparatus part	Cellular component	61	935	929	18698	1.3131	0.0178068	0.182096	1.74941	0.065662	CNIH1//STX6//RTN3//SEC23A//FUT9//SERINC3//CLCN5//VTI1A//B3GALNT2//RAB12//HS3ST5//FUT5//GJA1//ATP2C1//ARFIP1//RAB30//YIPF6//ST8SIA5//TRIM23//RND3//GCNT4//NDFIP2//ZDHHC7//SYBU//SLC30A6//PMEPA1//ACBD3//APOO//RIC3//GNPTG//CHST1//ST3GAL5//AP1S2//MCFD2//DSEL//MMGT1//HS3ST3A1//OGN//PRELP//SDC1//WNT3//WNT7A//HS3ST1//GOLGA6A//AFTPH//TRAPPC8//RAB21//FUT2//NSG1//CABP7//KIF13A//CALN1//VAMP3//TEX261//STEAP2//…
GO:0031090	organelle membrane	Cellular component	170	2950	929	18698	1.15986	0.0184641	0.186596	1.73367	0.182992	RAB21//APPL1//NCK1//PRICKLE2//EDNRB//TMEM201//WDFY3//PHF8//LEMD3//CNEP1R1//GNAQ//TNPO2//LBR//NUP54//C2ORF42//DCTN5//CCND2//EI24//MAVS//TMBIM6//ZPLD1//ZNRF2//GABARAPL1//CLIC4//NSG1//SNX5//SNX19//CLIP1//YWHAG//FZD6//AP1S2//GPRC5A//ULK2//SNX17//C2CD5//SIRT1//ABCB7//TIMM9//SLC25A34//MICU3//SLC25A6//PRKAR2B//CSDE1//SLC25A28//UGT2B28//NAV3//ACSL1//ACSL4//SLC44A1//GJA1//MTX3//MGST1//PMAIP1//ARMCX6//MIEF…
GO:0015630	microtubule cytoskeleton	Cellular component	73	1152	929	18698	1.27541	0.0188403	0.188184	1.72491	0.0785791	TACC2//AKAP11//LCA5//DZIP1//FLII//YTHDF2//PXK//RPP25//MAPK1//YES1//C2CD5//MID1//MZT1//KLHL42//RB1//TTK//PTP4A1//SHCBP1//KATNAL1//KBTBD8//KIF1C//SEPT9//DYNLL2//CAMSAP1//DYNC1LI2//DPYSL2//REEP3//WDR47//GABARAPL1//SYBU//MID1IP1//CLIP1//KIF13A//KCNAB2//CCT6A//RANBP9//LRP8//DCTN6//NEDD1//VPS37A//PPP4R2//POLR3H//TAPT1//ATF5//CAMSAP2//CLIC4//MARCKS//PPP1R12A//PRKACB//PRKAR2B//RRAGD//TFAP2A//CALM2//PCGF5…
GO:0120111	neuron projection cytoplasm	Cellular component	8	68	929	18698	2.36788	0.0190838	0.188425	1.71934	0.00861141	GABARAPL1//GRIK2//MAPK1//TRAK2//FMR1//FXR1//RAB21//SYBU
GO:0043679	axon terminus	Cellular component	12	123	929	18698	1.96361	0.0193753	0.189129	1.71275	0.0129171	STX6//ADCYAP1//GRIK2//PFN2//VAMP1//SYT1//KCNK2//SLC9A6//CHRM2//FMR1//ROR1//KCNAB2
GO:0031932	TORC2 complex	Cellular component	3	13	929	18698	4.6447	0.0240567	0.225403	1.61876	0.00322928	RICTOR//SESN1//PRR5L
GO:0005778	peroxisomal membrane	Cellular component	7	58	929	18698	2.42912	0.0242259	0.225403	1.61572	0.00753498	ACSL1//ACSL4//MGST1//PEX5L//RAB8B//MAVS//ACBD5
GO:0031903	microbody membrane	Cellular component	7	58	929	18698	2.42912	0.0242259	0.225403	1.61572	0.00753498	ACSL1//ACSL4//MGST1//PEX5L//RAB8B//MAVS//ACBD5
GO:0032588	trans-Golgi network membrane	Cellular component	9	85	929	18698	2.1311	0.0250257	0.225403	1.60161	0.00968784	STX6//VTI1A//CABP7//NSG1//ARFIP1//KIF13A//CALN1//AP1S2//VAMP3
GO:1902554	serine/threonine protein kinase complex	Cellular component	9	85	929	18698	2.1311	0.0250257	0.225403	1.60161	0.00968784	CCNL1//CCND1//CCND2//CCNT2//ACVR1//TGFBR2//CCNY//GTF2H1//RB1
GO:0000407	phagophore assembly site	Cellular component	5	34	929	18698	2.95986	0.0251784	0.225403	1.59897	0.00538213	ATG16L1//WDR45B//ULK2//TRAPPC8//PLEKHF2
GO:0016605	PML body	Cellular component	10	99	929	18698	2.03303	0.0251905	0.225403	1.59876	0.0107643	HIPK3//PATL1//WDFY3//SIRT1//MORC3//KLHL20//NFE2//PTEN//RB1//UBE2I
GO:1902911	protein kinase complex	Cellular component	10	99	929	18698	2.03303	0.0251905	0.225403	1.59876	0.0107643	PRKAA1//CCNL1//CCND1//CCND2//CCNT2//ACVR1//TGFBR2//CCNY//RB1//GTF2H1
GO:0016604	nuclear body	Cellular component	49	742	929	18698	1.32914	0.0259785	0.228155	1.58539	0.0527449	FMR1//NPAT//FAM118B//HIPK3//PATL1//WDFY3//SIRT1//MORC3//KLHL20//NFE2//PTEN//RB1//UBE2I//CKAP4//FAM76B//DENND1B//GADD45A//PPP1R16B//HBP1//GLI3//CNOT7//AR//MEOX2//NR4A2//OGG1//SERPINB13//PRKAA1//SLC2A4RG//CCNL1//RBM25//RAF1//SRSF2//SRSF6//SGK1//S100PBP//WT1//ZNF217//CBLL1//DAZAP2//GSC//CREBRF//MED19//FLI1//RAB8B//USP28//ZBTB4//RNF2//BHLHE40//CDC14A
GO:0055038	recycling endosome membrane	Cellular component	8	72	929	18698	2.23634	0.0260293	0.228155	1.58454	0.00861141	SLC9A6//SLC26A7//RAB12//NSG1//RAB8B//RAP2C//ABHD17C//VAMP3
GO:0012506	vesicle membrane	Cellular component	51	781	929	18698	1.31431	0.028072	0.241729	1.55173	0.0548977	ZPLD1//ZNRF2//RAB21//GABARAPL1//CLIC4//NSG1//SNX5//SNX19//CLIP1//YWHAG//FZD6//AP1S2//GPRC5A//ULK2//SNX17//C2CD5//IQGAP2//RAB18//RAB9B//RAB8B//C5AR1//WNT3//WNT7A//CNIH1//SEC23A//VTI1A//MCFD2//SYT6//SEMA4C//VAMP1//SYT1//C16ORF70//CKAP4//BRI3//MGST1//RAP1B//CHRNB4//RAP1A//SNAP25//KCNAB2//ANXA7//SIRPA//RAP2C//CHRM2//VAMP3//LDLR//STX6//EPS15//AFTPH//APPL1//NCK1
GO:0005884	actin filament	Cellular component	10	101	929	18698	1.99277	0.0284657	0.241729	1.54568	0.0107643	IQGAP2//FLNA//CD2AP//WDR1//PALLD//FKBP15//ARHGAP6//TMOD1//TSC1//YES1
GO:0000139	Golgi membrane	Cellular component	48	729	929	18698	1.32524	0.0285839	0.241729	1.54388	0.0516685	FUT9//RAB21//FUT2//FUT5//NSG1//GOLGA6A//STX6//VTI1A//CABP7//ARFIP1//KIF13A//CALN1//AP1S2//VAMP3//TEX261//STEAP2//IER3IP1//CNIH1//RTN3//SEC23A//SERINC3//CLCN5//B3GALNT2//RAB12//HS3ST5//GJA1//ATP2C1//RAB30//YIPF6//ST8SIA5//TRIM23//RND3//GCNT4//NDFIP2//ZDHHC7//SYBU//SLC30A6//PMEPA1//ACBD3//APOO//RIC3//GNPTG//CHST1//ST3GAL5//MCFD2//DSEL//MMGT1//HS3ST3A1
GO:0043228	non-membrane-bounded organelle	Cellular component	229	4125	929	18698	1.11735	0.029073	0.241729	1.53651	0.246502	DYNC1LI2//FBXO28//PPP1R12A//CLIP1//TTK//RASSF2//PALLD//WDR1//GJA1//SERP1//NCK1//ZMYND11//EP300//MYT1L//FMR1//HMGB3//ZBTB4//RBBP8//CLOCK//AKAP11//DDX6//E2F5//TMEM217//WDFY3//PHF8//FLNA//SIRT1//SMUG1//MDFIC//YPEL2//DNAJB9//ASNA1//MYCN//NOVA1//CUTC//CMPK1//PIK3CB//BRWD1//FBXW7//TRERF1//ATXN1//ATXN7//ZMAT3//SLC14A1//WT1//SLBP//ZNF655//SAP30L//E2F8//FXR1//PCGF5//RUNX3//DDX3Y//CCND2//GPRC5A//MOB1B//CKA…
GO:0043232	intracellular non-membrane-bounded organelle	Cellular component	229	4125	929	18698	1.11735	0.029073	0.241729	1.53651	0.246502	DYNC1LI2//FBXO28//PPP1R12A//CLIP1//TTK//RASSF2//PALLD//WDR1//GJA1//SERP1//NCK1//ZMYND11//EP300//MYT1L//FMR1//HMGB3//ZBTB4//RBBP8//CLOCK//AKAP11//DDX6//E2F5//TMEM217//WDFY3//PHF8//FLNA//SIRT1//SMUG1//MDFIC//YPEL2//DNAJB9//ASNA1//MYCN//NOVA1//CUTC//CMPK1//PIK3CB//BRWD1//FBXW7//TRERF1//ATXN1//ATXN7//ZMAT3//SLC14A1//WT1//SLBP//ZNF655//SAP30L//E2F8//FXR1//PCGF5//RUNX3//DDX3Y//CCND2//GPRC5A//MOB1B//CKA…
GO:0010369	chromocenter	Cellular component	3	14	929	18698	4.31293	0.0295101	0.241729	1.53003	0.00322928	MBD6//ESCO2//FMR1
GO:0098791	Golgi subcompartment	Cellular component	53	819	929	18698	1.30248	0.0295478	0.241729	1.52947	0.0570506	CNIH1//STX6//RTN3//SEC23A//FUT9//SERINC3//CLCN5//VTI1A//B3GALNT2//RAB12//HS3ST5//FUT5//GJA1//ATP2C1//ARFIP1//RAB30//YIPF6//ST8SIA5//TRIM23//RND3//GCNT4//NDFIP2//ZDHHC7//SYBU//SLC30A6//PMEPA1//ACBD3//APOO//RIC3//GNPTG//CHST1//ST3GAL5//AP1S2//MCFD2//DSEL//MMGT1//HS3ST3A1//SULF1//RAB21//KLHL20//SNAP25//C16ORF70//TJAP1//GOLGA6A//CABP7//NSG1//KIF13A//CALN1//VAMP3//FUT2//TEX261//STEAP2//IER3IP1
GO:0042175	nuclear outer membrane-endoplasmic reticulum membrane network	Cellular component	67	1071	929	18698	1.25911	0.0301664	0.244462	1.52048	0.0721206	UGT2B28//NAV3//GJC1//PYURF//LPCAT3//CNIH1//RTN3//CDS1//SLC9A6//SEC23A//CKAP4//TMED1//VTI1A//B3GALNT2//RDH10//SPTSSB//SPTSSA//SMIM14//ACSL1//ACSL4//REEP3//RAB3GAP1//RAB18//RAB21//SLC35D1//ARL6IP1//LCLAT1//GJA1//NSG1//SERP1//ANXA7//KCNK2//SHISA2//DNAJB9//MGST1//NR3C2//ASNA1//IER3IP1//INSIG2//PIGP//JKAMP//PIGA//PLP2//SEC61A2//STIM2//RDH14//ELOVL5//MSMO1//SGK1//TMBIM6//UGT2B7//APOO//RIC3//ELOVL7//CAL…
GO:0005856	cytoskeleton	Cellular component	124	2126	929	18698	1.17392	0.0310637	0.248074	1.50775	0.133477	CFL2//IQGAP2//SEPT9//CNN3//DBN1//SAMD14//PALLD//FLNA//ARC//CD2AP//CLIC4//KLHL20//ARHGAP6//MARCKS//PPP1R12A//TMEM63B//ALG2//TACC2//PPP2CA//MID1IP1//CLIP1//ATXN7//TMOD1//MAPK6//KRT80//SMARCA2//ZNF131//SESTD1//LASP1//WDR1//RIMS4//BSN//TMOD3//DCTN6//FKBP15//TSC1//YES1//DYNLL2//AKAP11//LCA5//DZIP1//FLII//YTHDF2//PXK//RPP25//MAPK1//C2CD5//MID1//MZT1//KLHL42//RB1//TTK//PTP4A1//SHCBP1//KATNAL1//KBTBD8//K…
GO:0043198	dendritic shaft	Cellular component	5	36	929	18698	2.79542	0.0314672	0.248074	1.50214	0.00538213	LPAR1//FLNA//ZMYND8//PRKAR2B//SYNGAP1
GO:0019898	extrinsic component of membrane	Cellular component	22	289	929	18698	1.53216	0.0314786	0.248074	1.50199	0.0236814	PIK3CA//PIK3CB//FMR1//DTNA//SNX5//ERRFI1//SNAP25//TGM3//TXK//YES1//KCNAB2//PLEKHF2//WDFY3//PSD//CDH20//GNAQ//NRBF2//SEC23A//CNTFR//SYT6//WDR45B//SNX2
GO:0000775	chromosome, centromeric region	Cellular component	16	194	929	18698	1.65996	0.0327133	0.255461	1.48528	0.0172228	DYNC1LI2//FBXO28//PPP1R12A//CLIP1//TTK//RASSF2//CEBPB//CFDP1//DCTN6//CENPO//DCTN5//ESCO2//FMR1//PPP2CA//PPP2CB//SUV39H1
GO:0005639	integral component of nuclear inner membrane	Cellular component	3	15	929	18698	4.0254	0.0355571	0.270297	1.44907	0.00322928	TMEM201//LEMD3//LBR
GO:0016514	SWI/SNF complex	Cellular component	3	15	929	18698	4.0254	0.0355571	0.270297	1.44907	0.00322928	RB1//SMARCA2//SMARCD2
GO:0031229	intrinsic component of nuclear inner membrane	Cellular component	3	15	929	18698	4.0254	0.0355571	0.270297	1.44907	0.00322928	TMEM201//LEMD3//LBR
GO:0000803	sex chromosome	Cellular component	4	26	929	18698	3.09646	0.0378703	0.281961	1.4217	0.00430571	SIN3B//PCGF5//RNF2//ESCO2
GO:1990752	microtubule end	Cellular component	4	26	929	18698	3.09646	0.0378703	0.281961	1.4217	0.00430571	CLIP1//CAMSAP1//CAMSAP2//NAV3
GO:0030659	cytoplasmic vesicle membrane	Cellular component	49	761	929	18698	1.29596	0.0380763	0.281961	1.41935	0.0527449	IQGAP2//RAB18//RAB9B//RAB8B//C5AR1//WNT3//WNT7A//CNIH1//SEC23A//VTI1A//MCFD2//SYT1//CKAP4//BRI3//MGST1//RAP1B//CHRNB4//RAP1A//SNAP25//VAMP1//KCNAB2//ANXA7//SIRPA//RAP2C//CHRM2//VAMP3//LDLR//SYT6//SEMA4C//C16ORF70//STX6//EPS15//AFTPH//ZPLD1//ZNRF2//RAB21//GABARAPL1//CLIC4//NSG1//SNX5//SNX19//CLIP1//YWHAG//FZD6//AP1S2//GPRC5A//ULK2//SNX17//C2CD5
GO:0005789	endoplasmic reticulum membrane	Cellular component	65	1050	929	18698	1.24596	0.0388893	0.28552	1.41017	0.0699677	PYURF//PIGP//PIGA//SPTSSB//SPTSSA//TEX261//TAPT1//ARL6IP1//LBR//ELOVL5//RTN1//ELOVL7//SPPL3//INSIG2//EMC7//MMGT1//GJC1//LPCAT3//CNIH1//RTN3//CDS1//SLC9A6//SEC23A//CKAP4//TMED1//VTI1A//B3GALNT2//RDH10//SMIM14//ACSL1//ACSL4//REEP3//RAB3GAP1//RAB18//RAB21//SLC35D1//LCLAT1//GJA1//NSG1//SERP1//ANXA7//KCNK2//SHISA2//DNAJB9//MGST1//NR3C2//ASNA1//IER3IP1//JKAMP//PLP2//UGT2B28//SEC61A2//STIM2//RDH14//MSMO…
GO:0016607	nuclear speck	Cellular component	27	381	929	18698	1.42632	0.0409714	0.292027	1.38752	0.0290635	CKAP4//FAM76B//DENND1B//GADD45A//PATL1//PPP1R16B//HBP1//GLI3//CNOT7//AR//MEOX2//NR4A2//OGG1//SERPINB13//PRKAA1//SLC2A4RG//CCNL1//RBM25//RAF1//SRSF2//SRSF6//SGK1//S100PBP//WT1//ZNF217//CBLL1//DAZAP2
GO:0098827	endoplasmic reticulum subcompartment	Cellular component	65	1054	929	18698	1.24123	0.0414993	0.292027	1.38196	0.0699677	GJC1//PYURF//LPCAT3//CNIH1//RTN3//CDS1//SLC9A6//SEC23A//CKAP4//TMED1//VTI1A//B3GALNT2//RDH10//SPTSSB//SPTSSA//SMIM14//ACSL1//ACSL4//REEP3//RAB3GAP1//RAB18//RAB21//SLC35D1//ARL6IP1//LCLAT1//GJA1//NSG1//SERP1//ANXA7//KCNK2//SHISA2//DNAJB9//MGST1//NR3C2//ASNA1//IER3IP1//INSIG2//PIGP//JKAMP//PIGA//PLP2//UGT2B28//SEC61A2//STIM2//RDH14//ELOVL5//MSMO1//SGK1//TMBIM6//UGT2B7//APOO//RIC3//ELOVL7//CALU//ALG…
GO:0034045	phagophore assembly site membrane	Cellular component	3	16	929	18698	3.77382	0.0421886	0.292027	1.37481	0.00322928	ATG16L1//WDR45B//ULK2
GO:0038201	TOR complex	Cellular component	3	16	929	18698	3.77382	0.0421886	0.292027	1.37481	0.00322928	RICTOR//SESN1//PRR5L
GO:0044453	nuclear membrane part	Cellular component	3	16	929	18698	3.77382	0.0421886	0.292027	1.37481	0.00322928	TMEM201//LEMD3//LBR
GO:0032839	dendrite cytoplasm	Cellular component	4	27	929	18698	2.98178	0.0427678	0.292027	1.36888	0.00430571	GABARAPL1//GRIK2//MAPK1//TRAK2
GO:0031968	organelle outer membrane	Cellular component	16	201	929	18698	1.60215	0.0430472	0.292027	1.36606	0.0172228	UGT2B28//NAV3//ACSL1//ACSL4//SLC44A1//GJA1//MTX3//MGST1//PMAIP1//ARMCX6//MIEF1//MAVS//RAF1//BCL2A1//VAMP1//ARMCX3
GO:0098796	membrane protein complex	Cellular component	71	1166	929	18698	1.22557	0.043125	0.292027	1.36527	0.0764263	PYURF//PIGP//PIGA//VPS37A//CHMP3//AP1S2//PIK3CA//PIK3CB//MEP1A//SNX5//SNX2//SNX27//STX6//VTI1A//SNAP25//VAMP1//SYT1//VAMP3//INSIG2//RRAGD//CNEP1R1//EMC7//MMGT1//EVC//CNGA3//NRBF2//SPTSSB//SPTSSA//ARL6IP1//GNAQ//SCN1B//EPS15//GJC1//GJA1//KCNH4//KCNA4//KCNB1//KCNE1//KCNJ2//KCNJ3//KCNK2//KCNIP4//KCNAB2//SGCE//CDH20//GLRB//GLRA3//IGF1//LRP6//SLC25A6//COX8C//IMMP2L//TIMM9//APOO//AFTPH//SEC23A//CHRNB4/…
GO:0031201	SNARE complex	Cellular component	6	52	929	18698	2.32235	0.0431728	0.292027	1.36479	0.00645856	SNAP25//STX6//VTI1A//VAMP1//SYT1//VAMP3
GO:0045177	apical part of cell	Cellular component	26	366	929	18698	1.42979	0.0431751	0.292027	1.36477	0.0279871	CNTFR//EPS15//GJA1//DLL1//KCNE1//KCNK2//MSN//SLC26A4//ANO1//PRKAA1//PTEN//SLC10A2//BMPR2//FZD3//FZD6//VAMP3//RAPGEF2//SLC23A2//CLCN5//NEDD1//CLIC4//LDLR//MGST1//C5AR1//ACVR1//HOMER1
GO:0031252	cell leading edge	Cellular component	27	385	929	18698	1.41151	0.0456023	0.306034	1.34101	0.0290635	PALLD//CD2AP//SNX5//TNFRSF12A//RASA1//CLIP1//IQGAP2//WASF3//STMN2//FAM89B//NRBP1//PIK3CA//ENAH//ITSN1//SNX2//TSC1//NRG1//ROBO2//EPS8//ARHGEF4//PSD//C2CD5//GABARAPL1//GABRA5//KCNB1//SGCE//SLK
GO:0019867	outer membrane	Cellular component	16	203	929	18698	1.58637	0.0463855	0.308877	1.33362	0.0172228	UGT2B28//NAV3//ACSL1//ACSL4//SLC44A1//GJA1//MTX3//MGST1//PMAIP1//ARMCX6//MIEF1//MAVS//RAF1//BCL2A1//VAMP1//ARMCX3
GO:0031143	pseudopodium	Cellular component	3	17	929	18698	3.55183	0.0493918	0.325854	1.30635	0.00322928	MSN//MAPK1//RAF1
GO:0048471	perinuclear region of cytoplasm	Cellular component	43	668	929	18698	1.2956	0.0496936	0.325854	1.3037	0.0462863	SYT6//DNAJB6//STX6//SEC23A//SEPT9//COPS8//SERINC3//CKAP4//STMN2//VTI1A//CABP7//FLNA//FMR1//CD2AP//CLIC4//PPP1R16B//KLHL20//NANOS1//INHBB//ARHGAP1//MSN//RASD1//RAB8B//WDR44//NDFIP2//PPARG//PRKACB//PRKAR2B//RAP1A//STK33//SNAP25//BNIP2//TSC1//FXR1//ANP32A//CALN1//ALG2//CCNT2//VAMP3//BAG5//PPM1F//RAPGEF2//SLK
