# Supplementary material for: Altered microRNA Transcriptome in Cultured Human Liver Cells upon Infection with Ebola Virus
Source: Int J Mol Sci. 2021 Apr 6;22(7):3792. doi: 10.3390/ijms22073792 (PMC8038836; doi:10.3390/ijms22073792)
Supplement: Supplementary file 1 [file ijms-22-03792-s001.zip › Supplementary_File/C_ GO_Analysis_Results/16-30nt_go_Makona-24h-Huh7_vs_Control-24h-Huh7_up.mature_mirna_targets/CC_result.txt]

GO.ID	Term	Ontology	Count	Pop.Hits	List.Total	Pop.Total	Fold.Enrichment	Pvalue	FDR	Enrichment.Score	Gene.Ratio	GENES
GO:0005622	intracellular	Cellular component	817	14673	929	18698	1.12068247464625	1.28638526287882e-14	1.10500494081291e-11	13.8906289439432	0.879440258342304	SIN3B//TRERF1//ZNF217//SAP30L//TBL1XR1//EP300//BDP1//GOLGA6A//YIPF6//CNIH1//STX6//RTN3//SEC23A//FUT9//SERINC3//CLCN5//VTI1A//B3GALNT2//RAB12//HS3ST5//FUT5//GJA1//ATP2C1//ARFIP1//RAB30//ST8SIA5//TRIM23//RND3//GCNT4//NDFIP2//ZDHHC7//SYBU//SLC30A6//PMEPA1//ACBD3//APOO//RIC3//GNPTG//CHST1//ST3GAL5//AP1S2//MCFD2//DSEL//MMGT1//HS3ST3A1//DCUN1D4//FBXO8//RNF11//ANKIB1//RNF2//UBE2V1//CBLL1//IER5//PPP2CA//…
GO:0044424	intracellular part	Cellular component	802	14395	929	18698	1.1213524609931	1.63594396462598e-13	7.02637932806859e-11	12.7862315761357	0.863293864370291	DCUN1D4//FBXO8//RNF11//ANKIB1//RNF2//UBE2V1//CBLL1//IER5//PPP2CA//PPP2CB//PPP2R5E//STRN//GNAQ//CCNL1//CCND1//CCND2//CCNT2//PSMA2//PSMD12//RANBP9//TOB1//MBNL2//GPHN//CEBPB//SIVA1//TACC2//CELF1//PTGES3//ARPP19//IQGAP2//SEPT9//WASF3//ADCY3//IFI44L//STMN2//PTPN21//RCAN3//STRAP//AKAP11//EGLN3//SLC26A7//PCMTD1//ARAP2//RHEBL1//SLAIN1//FRMD6//CNGA3//LYPD6//CPEB2//RBFOX3//PPP4R2//RDH10//CAMSAP1//PRUNE2//A…
GO:0043229	intracellular organelle	Cellular component	713	12604	929	18698	1.13857220305956	9.60955349581165e-11	2.75153548430074e-08	10.0172967911879	0.767491926803014	SLC9A6//ARAP2//SPPL3//VPS37A//VTI1A//DENND1B//POLR3H//DNMT3B//S1PR1//CC2D1B//DENND6A//EPS15//MYCBP2//APPL1//GJA1//RAB30//AGFG1//RHOB//RND3//NEU1//NOVA1//PAX5//RAB8B//UGT2B28//NDFIP2//PPARG//AFTPH//SYBU//SPHK2//PMEPA1//RBBP8//SLC14A1//SMARCA2//BNIP2//HSPA13//TFAP2A//TNFAIP3//UGT2B7//VBP1//LDLRAD4//BAG6//RIC3//CLIP4//UBA5//TEAD2//RUNX3//AP1S2//BTAF1//GPRC5A//VAMP3//CLOCK//SNX17//GIT2//CMC4//PYURF//…
GO:0005737	cytoplasm	Cellular component	661	11544	929	18698	1.15245660913045	4.40840600490171e-10	9.46705189552642e-08	9.35571841470786	0.711517761033369	SPOCK1//EPS8//NRBP1//RHOB//RND3//MARCKS//TSC1//C2CD5//RIMS4//GABARAPL1//GRIK2//MAPK1//TRAK2//RAB21//SYBU//RASD1//DDX6//SEPT9//GLI3//ATG16L1//BSN//FMR1//FXR1//GOLGA6A//YIPF6//CNIH1//STX6//RTN3//SEC23A//FUT9//SERINC3//CLCN5//VTI1A//B3GALNT2//RAB12//HS3ST5//FUT5//GJA1//ATP2C1//ARFIP1//RAB30//ST8SIA5//TRIM23//GCNT4//NDFIP2//ZDHHC7//SLC30A6//PMEPA1//ACBD3//APOO//RIC3//GNPTG//CHST1//ST3GAL5//AP1S2//MCF…
GO:0043226	organelle	Cellular component	751	13597	929	18698	1.11167101145357	2.3874078101889e-09	4.10156661790453e-07	8.62207338971249	0.808396124865447	ADCY3//DYNLL2//LCA5//EVC//BBS9//GLI3//TUB//CEP41//GPHN//SEPT9//SLC9A6//ARAP2//SPPL3//VPS37A//VTI1A//DENND1B//POLR3H//DNMT3B//S1PR1//CC2D1B//DENND6A//EPS15//MYCBP2//APPL1//GJA1//RAB30//AGFG1//RHOB//RND3//NEU1//NOVA1//PAX5//RAB8B//UGT2B28//NDFIP2//PPARG//AFTPH//SYBU//SPHK2//PMEPA1//RBBP8//SLC14A1//SMARCA2//BNIP2//HSPA13//TFAP2A//TNFAIP3//UGT2B7//VBP1//LDLRAD4//BAG6//RIC3//CLIP4//UBA5//TEAD2//RUNX3/…
GO:0005623	cell	Cellular component	886	16915	929	18698	1.05424405634835	8.50465729629319e-09	1.21758343625264e-06	8.07034318203113	0.953713670613563	RANBP9//GJC1//STX6//GPHN//RTN3//NMUR1//SLC9A6//TACC2//IQGAP2//ADCY3//SERINC3//CKAP4//TMED1//RAPGEF4//AKAP11//CHRM2//PALM2//CHRNB4//SLC26A7//CLCN5//FAT3//SPPL3//FRMD6//CNTFR//LYPD6//RAET1E//CPD//CR2//CRHR1//DYNLL2//SIRPA//SYT6//SH3D19//ADRB1//ADSS//DGKH//SPRED1//DBN1//CABP7//ABHD3//DPYSL2//S1PR1//LPAR1//EDNRB//EFNA1//EFNB2//ARID2//EPS8//EPS15//ESR1//ETV5//F3//ACSL1//UNC5B//CCNY//ZNRF2//SLITRK3//RA…
GO:0044464	cell part	Cellular component	884	16886	929	18698	1.05367074360618	1.78456772997247e-08	2.18991954292336e-06	7.74846696455051	0.951560818083961	RANBP9//GJC1//STX6//GPHN//RTN3//NMUR1//SLC9A6//TACC2//IQGAP2//ADCY3//SERINC3//CKAP4//TMED1//RAPGEF4//AKAP11//CHRM2//PALM2//CHRNB4//SLC26A7//CLCN5//FAT3//SPPL3//FRMD6//CNTFR//LYPD6//RAET1E//CPD//CR2//CRHR1//DYNLL2//SIRPA//SYT6//SH3D19//ADRB1//ADSS//DGKH//SPRED1//DBN1//CABP7//ABHD3//DPYSL2//S1PR1//LPAR1//EDNRB//EFNA1//EFNB2//ARID2//EPS8//EPS15//ESR1//ETV5//F3//ACSL1//UNC5B//CCNY//ZNRF2//SLITRK3//RA…
GO:0005829	cytosol	Cellular component	322	5022	929	18698	1.29050177068048	4.76664441976149e-08	4.62128122588613e-06	7.32178724419111	0.346609257265877	CCT6A//ADCY3//SNAP25//TSC1//BAG6//RANBP9//DNAJB6//C8ORF44-SGK3//SGK2//HIPK3//STX6//DNAJA2//SEC23A//TACC2//DCTN6//PTGES3//IQGAP2//COPS8//RALBP1//CKAP4//RAPGEF4//STRAP//AKAP11//EGLN3//KLF12//ARAP2//CLCN5//NEDD1//CNN3//ADH4//EDARADD//VPS37A//UBXN2B//CRKL//DYNLL2//VTI1A//KRT80//SYT6//FBXO41//SH3D19//ADSS//SPRED1//DENND1B//DDX6//DCP2//POLR3H//DYNC1LI2//DPYSL2//TXLNA//RAB12//DENND6A//PRSS55//EP300//EPS…
GO:0005654	nucleoplasm	Cellular component	237	3472	929	18698	1.37387768920548	4.84185460220898e-08	4.62128122588613e-06	7.31498825628347	0.255113024757804	SIN3B//TRERF1//ZNF217//SAP30L//TBL1XR1//EP300//POLR3H//GTF2A1//GTF2E1//GTF2H1//BAHD1//SIRT1//SUV39H1//ELL2//AFF1//RB1//CCNT2//FMR1//NPAT//FAM118B//APPL1//PPARGC1B//MED19//CDK19//GLI3//MED9//MED22//HIPK3//GSC//CREBRF//FLI1//CNOT7//RAB8B//USP28//ZBTB4//RNF2//BHLHE40//CDC14A//PATL1//WDFY3//MORC3//KLHL20//NFE2//PTEN//UBE2I//CKAP4//FAM76B//DENND1B//GADD45A//PPP1R16B//HBP1//AR//MEOX2//NR4A2//OGG1//SERP…
GO:0031981	nuclear lumen	Cellular component	269	4071	929	18698	1.32993562331056	8.28563313216512e-08	7.11735886052984e-06	7.08167430012336	0.289558665231432	ZBTB18//JUN//DNAJB6//SGK2//MBNL2//STX6//CEBPB//SIVA1//TACC2//CELF1//PTGES3//ZMYND11//ARPP19//TCERG1//COPS8//RPP14//STRAP//EGLN3//KLF12//MBD6//PPARGC1B//VPS37A//CRKL//PHF13//PDIK1L//PPP4R2//RNF38//SH3D19//CREBRF//ESCO2//GADD45A//DCP2//POLR3H//DNMT3B//E2F5//S1PR1//ZNF367//ARID2//ELAVL2//CC2D1B//ELK3//EP300//ESR1//ETS1//ETV5//ATF5//DZIP1//BAHD1//ELL2//KDM2A//PDZRN3//PHF8//FLII//SIN3B//FMR1//SIRT1//Z…
GO:0044446	intracellular organelle part	Cellular component	529	9080	929	18698	1.17259831280852	9.28209326643593e-08	7.24847101442588e-06	7.03235407210585	0.569429494079656	SNX5//PLEKHF2//WDFY3//SIRT1//CNEP1R1//ANXA7//LBR//NUP54//CLIP1//BNIP2//UBE2I//CMC4//TIMM9//NLN//THOP1//DYNC1LI2//FBXO28//PPP1R12A//TTK//RASSF2//ESCO2//BAHD1//SIN3B//HIC1//MAF//MYCN//RB1//CCND2//H2AFZ//HIST2H2BE//FLNA//ZBTB18//JUN//GTF2H1//KPNA6//AGFG1//SUV39H1//DNAJB6//SGK2//MBNL2//STX6//CEBPB//SIVA1//TACC2//CELF1//PTGES3//ZMYND11//ARPP19//TCERG1//COPS8//RPP14//STRAP//EGLN3//KLF12//MBD6//PPARGC1B…
GO:0044422	organelle part	Cellular component	540	9321	929	18698	1.1660326018231	1.28904130135908e-07	9.1917950685787e-06	6.88973316746817	0.581270182992465	RDH10//UGT2B7//EPS8//CDC14A//RAB21//APPL1//NCK1//PRICKLE2//EDNRB//TMEM201//WDFY3//PHF8//LEMD3//CNEP1R1//GNAQ//TNPO2//LBR//NUP54//C2ORF42//DCTN5//CCND2//EI24//MAVS//TMBIM6//ACSL4//PLEKHF2//DDX6//SEPT9//GLI3//ATG16L1//BBS9//RAB28//GSTM3//TMEM17//C5ORF30//NEDD1//TAPT1//EVC//DZIP1//DLG5//CEP41//EPS15//DYNLL2//PRKACB//PRKAR2B//TNNI1//TMOD1//CALM2//DNAJB6//CFL2//PALLD//FLNA//KCNE1//PPP1R12A//HOMER1//NP…
GO:0036477	somatodendritic compartment	Cellular component	72	766	929	18698	1.89183461820594	1.39107492306779e-07	9.1917950685787e-06	6.85664947834826	0.077502691065662	STMN2//CHRM2//CNN3//CPD//VTI1A//LPAR1//ACSL4//FLNA//ARC//FMR1//ADNP//GPM6A//AGFG1//KCNJ2//KCNK2//LRP6//SERPINI1//PRKAR2B//SMURF1//PURA//ELOVL5//BMPR2//TRAK2//STRN//LRP8//RIC3//FZD3//FXR1//PPP1R1B//RAPGEF2//GABRA5//KCNB1//CNGA3//RBFOX3//WDFY3//GRIK2//NEUROG1//MAPK1//GLRA3//GPHN//SLC9A6//KIF1C//DBN1//SAMD14//CPEB3//NPTN//NSG1//KLHL20//GLRB//GNAQ//NRG1//NTF3//KIF13A//CPEB1//C16ORF70//TMEM185A//TP63/…
GO:0044428	nuclear part	Cellular component	287	4435	929	18698	1.30246995532892	1.77543524421035e-07	1.08935633912621e-05	6.75069516317931	0.308934337997847	ZBTB18//JUN//GTF2H1//WDFY3//SIRT1//CNEP1R1//ANXA7//LBR//NUP54//CLIP1//BNIP2//UBE2I//KPNA6//AGFG1//SUV39H1//DNAJB6//SGK2//MBNL2//STX6//CEBPB//SIVA1//TACC2//CELF1//PTGES3//ZMYND11//ARPP19//TCERG1//COPS8//RPP14//STRAP//EGLN3//KLF12//MBD6//PPARGC1B//VPS37A//CRKL//PHF13//PDIK1L//PPP4R2//RNF38//SH3D19//CREBRF//ESCO2//GADD45A//DCP2//POLR3H//DNMT3B//E2F5//S1PR1//ZNF367//ARID2//ELAVL2//CC2D1B//ELK3//EP300…
GO:0043227	membrane-bounded organelle	Cellular component	694	12616	929	18698	1.10717744924517	5.11300984192789e-07	2.92805030281071e-05	6.29132337130811	0.747039827771798	SLC9A6//ARAP2//SPPL3//VPS37A//VTI1A//DENND1B//POLR3H//DNMT3B//S1PR1//CC2D1B//DENND6A//EPS15//MYCBP2//APPL1//GJA1//RAB30//AGFG1//RHOB//RND3//NEU1//NOVA1//PAX5//RAB8B//UGT2B28//NDFIP2//PPARG//AFTPH//SYBU//SPHK2//PMEPA1//RBBP8//SLC14A1//SMARCA2//BNIP2//HSPA13//TFAP2A//TNFAIP3//UGT2B7//VBP1//LDLRAD4//BAG6//RIC3//CLIP4//UBA5//TEAD2//RUNX3//AP1S2//BTAF1//GPRC5A//VAMP3//CLOCK//SNX17//GIT2//RDH10//EPS8//…
GO:0043231	intracellular membrane-bounded organelle	Cellular component	610	10864	929	18698	1.13010688167713	7.85811480028865e-07	4.21882538340497e-05	6.10468163080957	0.656620021528525	CMC4//PYURF//CCDC58//PPARGC1B//DYNLL2//PPTC7//DDX6//PRSS35//ELK3//ACSL1//SIRT1//SLC44A1//GABARAPL1//CLIC4//TIMM9//GJA1//GLRX//TCAIM//GRSF1//SLC25A6//COX8C//JARID2//BOLA3//MGST1//NKTR//OGG1//DCAF8//RAB8B//PMAIP1//PON2//MIEF1//NDFIP2//THG1L//PPP2CA//PPP3R1//MAPK1//SMURF1//PTEN//MAVS//RDH14//RAF1//MCCC2//SGK1//ACBD3//TRAK2//SOX4//YWHAG//ZNF217//APOO//PRR5L//ABHD11//CASP2//CCM2//TP63//BAG5//RANBP9//D…
GO:0005634	nucleus	Cellular component	431	7267	929	18698	1.19371747447024	9.99862906711131e-07	5.05224845214624e-05	6.00005954294042	0.463939720129171	MARCKS//SIN3B//TRERF1//ZNF217//SAP30L//TBL1XR1//EP300//BDP1//ZBTB18//JUN//SUV39H1//GTF2H1//PURA//NABP1//CEBPB//ESR1//SIRT1//H2AFZ//IRF1//AR//MEF2A//POU4F1//SMARCA2//SMARCD2//TP63//RUNX3//UBE2I//SYCE1//MBD6//E2F5//TMEM217//JAZF1//SESN1//FOXA1//NFIB//NFIC//PAX5//FOXJ2//PAK6//RNF2//WDFY3//CNEP1R1//ANXA7//LBR//NUP54//CLIP1//BNIP2//LEMD3//TMEM201//UGT2B28//NAV3//KPNA6//AGFG1//DNAJB6//SGK2//MBNL2//STX6…
GO:0097458	neuron part	Cellular component	117	1533	929	18698	1.53611294260394	1.63969096776694e-06	7.80549749512764e-05	5.7852379956353	0.125941872981701	GNAQ//VTI1A//NTF3//RAB8B//SNAP25//SYT1//CNN3//SAMD14//EPS8//CPEB3//ARC//FMR1//NPTN//GRIK2//GRM3//SEMA4C//PSD//ABHD17C//CPEB1//BMPR2//SPOCK1//STRN//LRP8//FXR1//KCNAB2//SYNGAP1//BSN//DLG5//HOMER1//KIF1C//STMN2//CHRNB4//LYPD6//CPEB2//GABRA5//GLRB//GPM6A//POU4F1//PTEN//RAP1A//KIF13A//ITSN1//SLC6A1//SLC6A11//RIC3//GLRA3//FOSL1//VAMP3//RAPGEF2//SYT6//VAMP1//C16ORF70//KCNB1//NSG1//LDLR//CNGA3//DHRS3//RI…
GO:0045202	synapse	Cellular component	76	880	929	18698	1.73824248948038	1.72647790928318e-06	7.80549749512764e-05	5.76283897418553	0.0818083961248654	PDZRN3//NRG1//ASCC1//SPOCK1//SYT1//BSN//NPTN//GLRB//CHRM2//CNN3//SAMD14//EPS8//CPEB3//ARC//FMR1//GRIK2//GRM3//SEMA4C//PSD//ABHD17C//CPEB1//BMPR2//STRN//LRP8//FXR1//KCNAB2//SYNGAP1//DLG5//HOMER1//VTI1A//NTF3//RAB8B//SNAP25//STX6//SYT6//VAMP1//C16ORF70//RIMS4//ZNRF2//FOSL1//ADCYAP1//PFN2//LPAR1//ZMYND8//GPM6A//KCNA4//KCNJ2//DOCK10//PRKAR2B//PTEN//CD3E//SLC9A6//ROR1//KCNK2//GPHN//CHRNB4//GABRA5//NSG…
GO:0030425	dendrite	Cellular component	55	569	929	18698	1.94549386020836	1.85161586876182e-06	7.95269015633202e-05	5.73244910587251	0.0592034445640474	GABARAPL1//GABRA5//KCNB1//SGCE//GRIK2//MAPK1//TRAK2//CNN3//LPAR1//ARC//FMR1//ZMYND8//GPM6A//GRM3//KCNA4//KCNJ2//DOCK10//PRKAR2B//PSD//PTEN//ABHD17C//STRN//FXR1//CD3E//FLNA//SYNGAP1//CPEB3//GPHN//SLC9A6//KIF1C//CHRM2//CNGA3//DBN1//SAMD14//ADNP//NPTN//NSG1//KLHL20//GLRB//GNAQ//NRG1//NTF3//PURA//ELOVL5//KIF13A//CPEB1//BMPR2//LRP8//FZD3//GLRA3//C16ORF70//TMEM185A//TP63//BSN//HOMER1//
GO:0097447	dendritic tree	Cellular component	55	570	929	18698	1.94208071308519	1.95377077342974e-06	7.9918528303626e-05	5.70912639132058	0.0592034445640474	GPHN//SLC9A6//KIF1C//CHRM2//CNGA3//DBN1//SAMD14//CPEB3//FMR1//ADNP//GABRA5//NPTN//NSG1//KLHL20//GLRB//GNAQ//NRG1//KCNB1//NTF3//PURA//ELOVL5//KIF13A//CPEB1//BMPR2//TRAK2//STRN//LRP8//FZD3//GLRA3//C16ORF70//TMEM185A//TP63//BSN//HOMER1//FLNA//GABARAPL1//SGCE//GRIK2//MAPK1//CNN3//LPAR1//ARC//ZMYND8//GPM6A//GRM3//KCNA4//KCNJ2//DOCK10//PRKAR2B//PSD//PTEN//ABHD17C//FXR1//CD3E//SYNGAP1//
GO:0043005	neuron projection	Cellular component	96	1224	929	18698	1.57858967052914	5.05411274568092e-06	0.000197340129479087	5.29635507419273	0.103336921420883	KIF1C//DTNA//WDFY3//FMR1//ADNP//TNFRSF21//KLHL20//GRM3//KCNA4//KCNB1//NTF3//ROR1//MAPK1//SMURF1//KIF13A//SLC6A1//LRP8//FZD3//FXR1//BSN//HOMER1//FEZ2//GPHN//SLC9A6//CHRM2//CNGA3//DBN1//SAMD14//CPEB3//GABRA5//NPTN//NSG1//GLRB//GNAQ//NRG1//PURA//ELOVL5//CPEB1//BMPR2//TRAK2//STRN//GLRA3//C16ORF70//TMEM185A//TP63//EPS8//VTI1A//CDC14A//NFIB//FLNA//CNN3//LPAR1//ARC//ZMYND8//GPM6A//KCNJ2//DOCK10//PRKAR2B…
GO:0044456	synapse part	Cellular component	64	740	929	18698	1.74071509615105	1.10897971481331e-05	0.000414179815228101	4.95507639778701	0.0688912809472551	VTI1A//NTF3//RAB8B//SNAP25//SYT1//SYT6//SEMA4C//VAMP1//C16ORF70//FMR1//RIMS4//FZD3//PPFIA1//BSN//CPD//KCNJ10//WNT7A//RAB3GAP1//GABRA5//NSG1//PSD//GPHN//ZNRF2//NPTN//GRIK2//GRM3//FOSL1//CHRM2//CHRNB4//CPEB3//ARC//GLRB//KCNB1//PTEN//ABHD17C//CPEB1//STRN//GLRA3//DLG5//HOMER1//STX6//ADCYAP1//PFN2//SLC9A6//ROR1//KCNAB2//CNN3//LPAR1//ZMYND8//GPM6A//KCNA4//KCNJ2//DOCK10//PRKAR2B//FXR1//CD3E//SAMD14//EPS…
GO:0044444	cytoplasmic part	Cellular component	541	9626	929	18698	1.13117773736675	1.32393278728139e-05	0.000473857610114464	4.87813406236894	0.582346609257266	NCK1//PPP1R15B//GTPBP1//CCNY//TRAPPC8//PLEKHF2//ULK2//SEPT9//GLI3//ATG16L1//GJA1//PPP1R12A//CMC4//PYURF//CCDC58//PPARGC1B//DYNLL2//PPTC7//DDX6//PRSS35//ELK3//ACSL1//SIRT1//SLC44A1//GABARAPL1//CLIC4//TIMM9//GLRX//TCAIM//GRSF1//SLC25A6//COX8C//JARID2//BOLA3//MGST1//NKTR//OGG1//DCAF8//RAB8B//PMAIP1//PON2//MIEF1//NDFIP2//THG1L//PPP2CA//PPP3R1//MAPK1//SMURF1//PTEN//MAVS//RDH14//RAF1//MCCC2//SGK1//ACBD…
GO:0120025	plasma membrane bounded cell projection	Cellular component	138	1980	929	18698	1.40279218449294	2.17132408558501e-05	0.000746066955807009	4.66327535016288	0.148546824542519	PALLD//CD2AP//SNX5//TNFRSF12A//RASA1//CLIP1//MSN//ADCY3//DYNLL2//LCA5//EVC//BBS9//GLI3//TUB//CEP41//KIF1C//STMN2//CHRNB4//LYPD6//CPEB2//CPEB3//FMR1//GABRA5//GLRB//GPM6A//POU4F1//PTEN//RAP1A//KIF13A//CPEB1//ITSN1//SLC6A1//SLC6A11//SNAP25//SYT1//RIC3//GLRA3//FOSL1//VAMP3//HOMER1//RAPGEF2//IQGAP2//WASF3//FAM89B//NRBP1//PIK3CA//ENAH//SNX2//TSC1//MAPK1//RAF1//SEPT9//DTNA//WDFY3//ADNP//TNFRSF21//KLHL20…
GO:0008287	protein serine/threonine phosphatase complex	Cellular component	11	50	929	18698	4.42794402583423	2.69452906646352e-05	0.000857259432626727	4.56951712721487	0.0118406889128095	IER5//PPP2CA//PPP2CB//PPP2R5E//STRN//NCK1//PPP1R15B//PPP3R1//PPP4R2//CNEP1R1//PPP1R12A//
GO:1903293	phosphatase complex	Cellular component	11	50	929	18698	4.42794402583423	2.69452906646352e-05	0.000857259432626727	4.56951712721487	0.0118406889128095	IER5//PPP2CA//PPP2CB//PPP2R5E//STRN//NCK1//PPP1R15B//PPP3R1//PPP4R2//CNEP1R1//PPP1R12A//
GO:0098794	postsynapse	Cellular component	43	450	929	18698	1.92324841526133	3.21857569310433e-05	0.000964649833388788	4.49233627286064	0.046286329386437	CNN3//LPAR1//ARC//FMR1//ZMYND8//GPM6A//GRM3//KCNA4//KCNJ2//DOCK10//PRKAR2B//PSD//PTEN//ABHD17C//STRN//FXR1//CD3E//GPHN//CHRM2//CHRNB4//CPEB3//GABRA5//NSG1//GLRB//GRIK2//KCNB1//SEMA4C//CPEB1//GLRA3//DLG5//HOMER1//SAMD14//EPS8//NPTN//BMPR2//SPOCK1//LRP8//KCNAB2//SYNGAP1//BSN//GSG1L//RAB3GAP1//SNAP25//
GO:0030424	axon	Cellular component	49	538	929	18698	1.8331299194481	3.25667580538706e-05	0.000964649833388788	4.48722547230378	0.0527448869752422	NFIB//STMN2//DBN1//EPS8//PALLD//FKBP15//FMR1//OTX2//SNAP25//TSC1//NRG1//ROBO2//SCN1B//SPOCK1//STX6//ADCYAP1//GRIK2//PFN2//VAMP1//SYT1//SLC9A6//CHRM2//ROR1//KCNAB2//GPM6A//TRAK2//KCNK2//RAB21//SYBU//KIF1C//DTNA//WDFY3//ADNP//TNFRSF21//KLHL20//GRM3//KCNA4//KCNB1//NTF3//MAPK1//SMURF1//KIF13A//SLC6A1//LRP8//FZD3//FXR1//BSN//HOMER1//FEZ2//
GO:0042995	cell projection	Cellular component	141	2055	929	18698	1.3809778979045	3.77854080200427e-05	0.00108192218297389	4.42267588375727	0.151776103336921	PALLD//CD2AP//SNX5//TNFRSF12A//RASA1//CLIP1//MSN//ADCY3//DYNLL2//LCA5//EVC//BBS9//GLI3//TUB//CEP41//KIF1C//STMN2//CHRNB4//LYPD6//CPEB2//CPEB3//FMR1//GABRA5//GLRB//GPM6A//POU4F1//PTEN//RAP1A//KIF13A//CPEB1//ITSN1//SLC6A1//SLC6A11//SNAP25//SYT1//RIC3//GLRA3//FOSL1//VAMP3//HOMER1//RAPGEF2//IQGAP2//WASF3//FAM89B//NRBP1//PIK3CA//ENAH//SNX2//TSC1//MAPK1//RAF1//SEPT9//DTNA//WDFY3//ADNP//TNFRSF21//KLHL20…
GO:0030014	CCR4-NOT complex	Cellular component	6	16	929	18698	7.54763186221744	7.71122246590885e-05	0.00213675487039216	4.11287676745961	0.00645855758880517	CNOT7//TOB1//PATL1//CPEB3//CNOT6L//CNOT6//
GO:0098805	whole membrane	Cellular component	114	1630	929	18698	1.40765649454853	0.000106818156848242	0.00278591962130477	3.97135492007165	0.122712594187298	PLEKHF2//SBF2//IQGAP2//RAB18//RAB9B//RAB8B//C5AR1//CLCN5//CLCN6//VPS37A//ZNRF2//APPL1//STEAP2//TBK1//RHOB//ARHGAP1//LDLR//IRAK4//WDR44//PMEPA1//KIF13A//SNX2//VPS4B//SNX17//SPPL3//GJA1//WNT3//WNT7A//ATG16L1//WDR45B//ULK2//GABARAPL1//CNIH1//SEC23A//VTI1A//MCFD2//SYT1//CKAP4//BRI3//MGST1//RAP1B//CHRNB4//RAP1A//SNAP25//VAMP1//KCNAB2//ANXA7//SIRPA//RAP2C//SLC9A6//EPS15//RAB21//NSG1//SNX5//SNX19//LRP6/…
GO:0005768	endosome	Cellular component	69	878	929	18698	1.58173606224147	0.000107026015719508	0.00278591962130477	3.97051064184652	0.0742734122712594	C8ORF44-SGK3//STX6//ADRB1//RAB21//FKBP15//SGK3//APPL1//STEAP2//GJA1//RNF11//KDR//RHOB//LDLR//LRP6//MAPK1//ARRDC3//RAP1A//TRAK2//PTP4A1//PTP4A2//SNX27//MMGT1//SNX17//SLC9A6//SLC31A2//DYNC1LI2//NSG1//CHMP3//RAPGEF2//DENND6A//TBC1D12//TNF//VAMP3//ARHGAP1//CLIP1//EPS15//SNX5//SNX19//PMEPA1//SNX2//LDLRAD4//PLEKHF2//VPS37A//VTI1A//MMD//VPS4B//NDFIP2//SLC26A7//RAB12//RAB8B//RAP2C//ABHD17C//CLCN5//CLCN6/…
GO:0044463	cell projection part	Cellular component	99	1377	929	18698	1.44704053131838	0.000115724471881382	0.00284020918131735	3.93657479248099	0.106566200215285	GPHN//SLC9A6//KIF1C//CHRM2//CNGA3//DBN1//SAMD14//CPEB3//FMR1//ADNP//GABRA5//NPTN//NSG1//KLHL20//GLRB//GNAQ//NRG1//KCNB1//NTF3//PURA//ELOVL5//KIF13A//CPEB1//BMPR2//TRAK2//STRN//LRP8//FZD3//GLRA3//C16ORF70//TMEM185A//TP63//BSN//HOMER1//EPS8//CNN3//LPAR1//ARC//ZMYND8//GPM6A//GRM3//KCNA4//KCNJ2//DOCK10//PRKAR2B//PSD//PTEN//ABHD17C//FXR1//CD3E//FLNA//SYNGAP1//VTI1A//ROBO2//SLC26A4//MSN//ARHGEF4//C2CD5…
GO:0120038	plasma membrane bounded cell projection part	Cellular component	99	1377	929	18698	1.44704053131838	0.000115724471881382	0.00284020918131735	3.93657479248099	0.106566200215285	GPHN//SLC9A6//KIF1C//CHRM2//CNGA3//DBN1//SAMD14//CPEB3//FMR1//ADNP//GABRA5//NPTN//NSG1//KLHL20//GLRB//GNAQ//NRG1//KCNB1//NTF3//PURA//ELOVL5//KIF13A//CPEB1//BMPR2//TRAK2//STRN//LRP8//FZD3//GLRA3//C16ORF70//TMEM185A//TP63//BSN//HOMER1//EPS8//CNN3//LPAR1//ARC//ZMYND8//GPM6A//GRM3//KCNA4//KCNJ2//DOCK10//PRKAR2B//PSD//PTEN//ABHD17C//FXR1//CD3E//FLNA//SYNGAP1//VTI1A//SLC26A4//MSN//ARHGEF4//C2CD5//TMEM1…
GO:0099572	postsynaptic specialization	Cellular component	25	229	929	18698	2.19727274009241	0.000191350088003319	0.00456582571096808	3.7181713337042	0.0269106566200215	CNN3//SAMD14//EPS8//CPEB3//ARC//FMR1//NPTN//GRIK2//GRM3//SEMA4C//PSD//ABHD17C//CPEB1//BMPR2//SPOCK1//STRN//LRP8//FXR1//KCNAB2//SYNGAP1//BSN//DLG5//HOMER1//GSG1L//GPHN//
GO:0032279	asymmetric synapse	Cellular component	25	232	929	18698	2.16885973052225	0.000234278586199778	0.00543906231204349	3.63026740547167	0.0269106566200215	CNN3//SAMD14//EPS8//CPEB3//ARC//FMR1//NPTN//GRIK2//GRM3//SEMA4C//PSD//ABHD17C//CPEB1//BMPR2//SPOCK1//STRN//LRP8//FXR1//KCNAB2//SYNGAP1//BSN//DLG5//HOMER1//GSG1L//CHRM2//
GO:0005667	transcription factor complex	Cellular component	33	345	929	18698	1.92519305471053	0.000253409052271395	0.00572837831318759	3.5961778753196	0.0355220667384284	SOX4//NR5A2//NEUROD1//PPARG//RORA//BDP1//GTF2A1//GTF2E1//GTF2H1//RB1//JUN//CEBPB//TEAD2//GSC//E2F5//EP300//ETS1//ATF5//FOXF1//FOXF2//MEF2A//MYOG//NHLH2//NPAS2//NR4A2//ASCC1//PKNOX1//POU3F2//TRERF1//ZEB1//E2F8//TP63//CLOCK//
GO:0098984	neuron to neuron synapse	Cellular component	25	235	929	18698	2.14117215949431	0.00028551767407575	0.00628870979566844	3.5443670029488	0.0269106566200215	CHRM2//CNN3//SAMD14//EPS8//CPEB3//ARC//FMR1//NPTN//GRIK2//GRM3//SEMA4C//PSD//ABHD17C//CPEB1//BMPR2//SPOCK1//STRN//LRP8//FXR1//KCNAB2//SYNGAP1//BSN//DLG5//HOMER1//GSG1L//
GO:0005769	early endosome	Cellular component	32	334	929	18698	1.92833708256254	0.000303394500360894	0.00649701426458594	3.51799229594403	0.0344456404736276	SLC9A6//EPS15//RAB21//APPL1//NSG1//SNX5//SNX19//LRP6//PMEPA1//SNX2//LDLRAD4//PLEKHF2//SNX27//MMGT1//C8ORF44-SGK3//STX6//ADRB1//FKBP15//SGK3//STEAP2//GJA1//RNF11//KDR//RHOB//LDLR//MAPK1//ARRDC3//RAP1A//TRAK2//PTP4A1//PTP4A2//SNX17//
GO:0044297	cell body	Cellular component	44	513	929	18698	1.72629396718683	0.000310101961406314	0.00649701426458594	3.50849548682541	0.0473627556512379	STMN2//CHRM2//CNN3//CPD//VTI1A//LPAR1//ACSL4//FLNA//ARC//FMR1//ADNP//GPM6A//AGFG1//KCNJ2//KCNK2//LRP6//SERPINI1//PRKAR2B//SMURF1//PURA//ELOVL5//BMPR2//TRAK2//STRN//LRP8//RIC3//FZD3//FXR1//PPP1R1B//RAPGEF2//GABRA5//KCNB1//CNGA3//RBFOX3//WDFY3//GRIK2//NEUROG1//MAPK1//GLRA3//RDH10//GABARAPL1//GNAQ//NRG1//CD3E//
GO:0035770	ribonucleoprotein granule	Cellular component	22	200	929	18698	2.21397201291711	0.000407803058273922	0.0081918284716574	3.38954952160224	0.0236813778256189	CKAP4//DDX6//DCP2//PATL1//FMR1//YTHDF2//FXR1//SOCS1//DDX3Y//TIA1//PNRC1//TNRC6B//PAN3//AGO1//CNOT7//PSMA2//CPEB1//MEX3B//MBNL1//TDRD5//CLOCK//GRSF1//
GO:0014069	postsynaptic density	Cellular component	24	227	929	18698	2.12796669243135	0.00041006824712604	0.0081918284716574	3.3871438581981	0.0258342303552207	GRIK2//GSG1L//CNN3//SAMD14//EPS8//CPEB3//ARC//FMR1//NPTN//GRM3//SEMA4C//PSD//ABHD17C//CPEB1//BMPR2//SPOCK1//STRN//LRP8//FXR1//KCNAB2//SYNGAP1//BSN//DLG5//HOMER1//
GO:0043025	neuronal cell body	Cellular component	39	449	929	18698	1.74822653378756	0.000522248270129616	0.0101957105463941	3.2821229898817	0.0419806243272336	GABRA5//KCNB1//CNGA3//RBFOX3//WDFY3//FMR1//GRIK2//NEUROG1//SERPINI1//MAPK1//GLRA3//STMN2//CHRM2//CNN3//CPD//VTI1A//LPAR1//ACSL4//FLNA//ARC//ADNP//GPM6A//AGFG1//KCNJ2//KCNK2//LRP6//PRKAR2B//SMURF1//PURA//ELOVL5//BMPR2//TRAK2//STRN//LRP8//RIC3//FZD3//FXR1//PPP1R1B//RAPGEF2//
GO:0036464	cytoplasmic ribonucleoprotein granule	Cellular component	21	191	929	18698	2.21291824232553	0.000549945800126586	0.0104978542735275	3.25968011026182	0.0226049515608181	PNRC1//DDX6//DCP2//PATL1//TNRC6B//PAN3//AGO1//CNOT7//YTHDF2//PSMA2//CPEB1//MEX3B//FMR1//MBNL1//TIA1//TDRD5//CLOCK//FXR1//CKAP4//SOCS1//DDX3Y//
GO:0010008	endosome membrane	Cellular component	39	451	929	18698	1.74047386623196	0.000569203674293076	0.0106292599177772	3.24473230514422	0.0419806243272336	VPS37A//CHMP3//SNX5//SLC9A6//EPS15//RAB21//APPL1//NSG1//SNX19//LRP6//PMEPA1//SNX2//LDLRAD4//PLEKHF2//SNX27//MMGT1//VTI1A//MMD//RHOB//VPS4B//LDLR//SLC26A7//RAB12//RAB8B//RAP2C//ABHD17C//VAMP3//NDFIP2//PSD//CLCN5//CLCN6//ZNRF2//STEAP2//TBK1//ARHGAP1//IRAK4//WDR44//KIF13A//SNX17//
GO:0098588	bounding membrane of organelle	Cellular component	133	2040	929	18698	1.31220266362735	0.000582522907106758	0.0106465356852065	3.23468699178786	0.143164693218515	CNIH1//STX6//RTN3//SEC23A//FUT9//SERINC3//CLCN5//VTI1A//B3GALNT2//RAB12//HS3ST5//FUT5//GJA1//ATP2C1//ARFIP1//RAB30//YIPF6//ST8SIA5//TRIM23//RND3//GCNT4//NDFIP2//ZDHHC7//SYBU//SLC30A6//PMEPA1//ACBD3//APOO//RIC3//GNPTG//CHST1//ST3GAL5//AP1S2//MCFD2//DSEL//MMGT1//HS3ST3A1//PLEKHF2//SBF2//IQGAP2//RAB18//RAB9B//RAB8B//C5AR1//CLCN6//VPS37A//ZNRF2//APPL1//STEAP2//TBK1//RHOB//ARHGAP1//LDLR//IRAK4//WDR44/…
GO:0044309	neuron spine	Cellular component	18	155	929	18698	2.33733115733185	0.000701671387864971	0.0125569942120002	3.15386623238626	0.0193756727664155	CNN3//LPAR1//ARC//FMR1//ZMYND8//GPM6A//GRM3//KCNA4//KCNJ2//DOCK10//PRKAR2B//PSD//PTEN//ABHD17C//STRN//FXR1//CD3E//SLC9A6//
GO:0000932	P-body	Cellular component	12	84	929	18698	2.87528832846379	0.000877709402488832	0.0153867831987328	3.05664924922556	0.0129171151776103	PNRC1//DDX6//DCP2//PATL1//TNRC6B//PAN3//AGO1//CNOT7//YTHDF2//PSMA2//CPEB1//MEX3B//
GO:0017053	transcriptional repressor complex	Cellular component	12	85	929	18698	2.84146140695245	0.000976713178521726	0.0167799324070033	3.01023295242594	0.0129171151776103	BAHD1//SIRT1//SUV39H1//APPL1//JAZF1//GLI3//JUN//MIER1//RBBP8//CCND1//PRDM16//TBL1XR1//
GO:0031974	membrane-enclosed lumen	Cellular component	299	5188	929	18698	1.15998043012234	0.00124876472954377	0.0202394132580773	2.90351937610582	0.321851453175457	IMPDH1//SERPINI1//PSMA2//PSMD12//FASTK//MCCC2//CRTAP//CKAP4//EOGT//IGFBP3//DNAJB9//WNT3//WNT7A//KDELC1//CALU//OGN//PRELP//SDC1//HS3ST1//ARMC8//MAPK1//KCMF1//CMC4//TIMM9//NLN//THOP1//C6ORF120//NSG1//NEU1//SERPINB13//CTSF//EDN1//IGF1//NHLRC2//VEGFB//GRSF1//ZBTB18//JUN//DNAJB6//SGK2//MBNL2//STX6//CEBPB//SIVA1//TACC2//CELF1//PTGES3//ZMYND11//ARPP19//TCERG1//COPS8//RPP14//STRAP//EGLN3//KLF12//MBD6//PP…
GO:0043233	organelle lumen	Cellular component	299	5188	929	18698	1.15998043012234	0.00124876472954377	0.0202394132580773	2.90351937610582	0.321851453175457	SERPINI1//FASTK//MCCC2//CRTAP//CKAP4//EOGT//IGFBP3//DNAJB9//WNT3//WNT7A//KDELC1//CALU//OGN//PRELP//SDC1//HS3ST1//ARMC8//IMPDH1//MAPK1//PSMA2//KCMF1//PSMD12//C6ORF120//NSG1//NEU1//SERPINB13//CTSF//EDN1//CMC4//TIMM9//NLN//THOP1//IGF1//NHLRC2//VEGFB//GRSF1//ZBTB18//JUN//DNAJB6//SGK2//MBNL2//STX6//CEBPB//SIVA1//TACC2//CELF1//PTGES3//ZMYND11//ARPP19//TCERG1//COPS8//RPP14//STRAP//EGLN3//KLF12//MBD6//PP…
GO:0070013	intracellular organelle lumen	Cellular component	299	5188	929	18698	1.15998043012234	0.00124876472954377	0.0202394132580773	2.90351937610582	0.321851453175457	FASTK//MCCC2//CRTAP//CKAP4//EOGT//IGFBP3//DNAJB9//WNT3//WNT7A//KDELC1//CALU//OGN//PRELP//SDC1//HS3ST1//SERPINI1//ARMC8//IMPDH1//MAPK1//PSMA2//KCMF1//PSMD12//C6ORF120//NSG1//NEU1//SERPINB13//CTSF//EDN1//CMC4//TIMM9//NLN//THOP1//IGF1//NHLRC2//VEGFB//GRSF1//ZBTB18//JUN//DNAJB6//SGK2//MBNL2//STX6//CEBPB//SIVA1//TACC2//CELF1//PTGES3//ZMYND11//ARPP19//TCERG1//COPS8//RPP14//STRAP//EGLN3//KLF12//MBD6//PP…
GO:0005794	Golgi apparatus	Cellular component	100	1501	929	18698	1.34090728176193	0.00148311143150953	0.0235924577716053	2.82882621763538	0.107642626480086	GOLGA6A//YIPF6//CNIH1//STX6//RTN3//SEC23A//FUT9//SERINC3//CLCN5//VTI1A//B3GALNT2//RAB12//HS3ST5//FUT5//GJA1//ATP2C1//ARFIP1//RAB30//ST8SIA5//TRIM23//RND3//GCNT4//NDFIP2//ZDHHC7//SYBU//SLC30A6//PMEPA1//ACBD3//APOO//RIC3//GNPTG//CHST1//ST3GAL5//AP1S2//MCFD2//DSEL//MMGT1//HS3ST3A1//SULF1//OGN//PRELP//SDC1//WNT3//WNT7A//HS3ST1//RAB21//KLHL20//SNAP25//C16ORF70//TJAP1//AFTPH//TEX261//STEAP2//IER3IP1//F…
GO:0043197	dendritic spine	Cellular component	17	153	929	18698	2.23633536658294	0.00159100249172565	0.0248485661889515	2.79832914018883	0.0182992465016146	FMR1//CNN3//LPAR1//ARC//ZMYND8//GPM6A//GRM3//KCNA4//KCNJ2//DOCK10//PRKAR2B//PSD//PTEN//ABHD17C//STRN//FXR1//CD3E//
GO:0044440	endosomal part	Cellular component	40	496	929	18698	1.62314663703601	0.0018292003397745	0.0280586266404696	2.73773872662102	0.0430570505920344	CLCN5//CLCN6//VPS37A//ZNRF2//APPL1//STEAP2//TBK1//RHOB//ARHGAP1//LDLR//IRAK4//WDR44//PMEPA1//KIF13A//SNX2//VPS4B//SNX17//SNX5//RRAGD//SLC9A6//EPS15//RAB21//NSG1//SNX19//LRP6//LDLRAD4//PLEKHF2//SNX27//MMGT1//VTI1A//MMD//CHMP3//SLC26A7//RAB12//RAB8B//RAP2C//ABHD17C//VAMP3//PSD//NDFIP2//
GO:0097060	synaptic membrane	Cellular component	28	317	929	18698	1.77778079614796	0.00238097405800969	0.0358816967689531	2.62324533644082	0.0301399354144241	RIMS4//ZNRF2//FMR1//NPTN//GRIK2//GRM3//SNAP25//SYT1//FOSL1//GPHN//CHRM2//CHRNB4//CPEB3//ARC//GABRA5//NSG1//GLRB//KCNB1//SEMA4C//PTEN//ABHD17C//CPEB1//STRN//GLRA3//DLG5//HOMER1//GSG1L//CPD//
GO:0032991	protein-containing complex	Cellular component	290	5071	929	18698	1.15102254127026	0.00248654648393954	0.0368266108569666	2.60440341757805	0.31216361679225	GTF2H1//DYNC1LI2//FBXO28//PPP1R12A//CLIP1//TTK//RASSF2//PALLD//WDR1//C1QTNF2//C1QTNF6//KPNA6//AGFG1//PURA//GSC//E2F5//EP300//ETS1//ATF5//FOXF1//FOXF2//JUN//MEF2A//MYOG//NHLH2//NPAS2//NR4A2//ASCC1//PKNOX1//POU3F2//TRERF1//RB1//ZEB1//E2F8//TEAD2//TP63//CLOCK//PSMD12//PSMA2//TNNI1//RANBP9//MID1//LRP8//PRKACB//PRKAR2B//ELL2//AFF1//ADCY3//COPS8//TMOD1//VBP1//DYNLL2//PPARGC1B//MED19//CDK19//GLI3//MED9/…
GO:0030054	cell junction	Cellular component	84	1247	929	18698	1.35578952456833	0.00261009725535284	0.0380012464804761	2.58334331002718	0.0904198062432723	FLNA//CD2AP//CLIC4//NCK1//RAP1B//CD3E//RAPGEF2//WDR1//CNN3//CDH20//TMOD3//BMPR2//ZYX//DLG5//GJC1//DBN1//GJA1//FRMD6//RAP2C//DLL1//CCND1//STRN//TJAP1//KCNJ2//SCN1B//EFNB2//RAB21//PALLD//FLII//TES//IRF2//RHOB//RND3//LASP1//MARCKS//MSN//PPP1R12A//PCBP2//ENAH//MAPK1//TNS1//YES1//YWHAG//PPFIA1//LMLN//GIT2//GPHN//CHRM2//CHRNB4//LYPD6//RIMS4//GSG1L//SYT6//ESCO2//DCP2//DTNA//EPS8//ZNRF2//CPEB3//PDZRN3//A…
GO:0000159	protein phosphatase type 2A complex	Cellular component	5	21	929	18698	4.79214721410631	0.00313085644061031	0.0448234280414043	2.50433684566323	0.00538213132400431	IER5//PPP2CA//PPP2CB//PPP2R5E//STRN//
GO:0012505	endomembrane system	Cellular component	255	4421	929	18698	1.16091148299205	0.00324589079351831	0.0457085277316759	2.48866609589926	0.27448869752422	WDFY3//SIRT1//CNEP1R1//ANXA7//LBR//NUP54//CLIP1//BNIP2//UBE2I//STMN2//SLC26A7//CLCN5//CRHR1//CRKL//VTI1A//DGKH//S1PR1//LPAR1//RAB12//RAB21//ARC//STEAP2//NSG1//SNX5//KDR//RAB8B//ARRDC3//SNX2//SNX27//TJAP1//VPS4B//SNX17//RTN3//CDS1//CRTAP//KIF1C//CKAP4//TMED1//UBXN2B//B3GALNT2//TMEM64//SMIM14//TAPT1//SULF1//GABARAPL1//LCLAT1//SERP1//ZDHHC22//YIPF6//FIBIN//SHISA2//LRP6//FAM19A1//DNAJB9//MGST1//NCK1/…
GO:0098590	plasma membrane region	Cellular component	73	1069	929	18698	1.37443623558933	0.00350739408686258	0.0485943793647574	2.45501543453642	0.0785791173304629	EPS15//MET//BMPR2//SLC23A2//SLC26A7//SLC41A1//KCNJ10//LDLR//MSN//SLC14A1//C5AR1//CNTFR//GJA1//DLL1//KCNE1//KCNK2//SLC26A4//ANO1//PRKAA1//PTEN//SLC10A2//FZD3//FZD6//VAMP3//RAPGEF2//RAB21//RHOB//PSD//CD8A//CPD//RIMS4//EPS8//ARHGEF4//C2CD5//TMEM17//EVC//BBS9//SPRED1//LRP6//MAPK1//TGFBR2//LRP8//ZNRF2//FMR1//NPTN//GRIK2//GRM3//SNAP25//SYT1//FOSL1//GPHN//CHRM2//CHRNB4//CPEB3//ARC//GABRA5//NSG1//GLRB//K…
GO:0044451	nucleoplasm part	Cellular component	74	1113	929	18698	1.3381845050712	0.00628422873631558	0.0856849600713505	2.20174801568939	0.0796555435952637	SIN3B//TRERF1//ZNF217//SAP30L//TBL1XR1//EP300//POLR3H//GTF2A1//GTF2E1//GTF2H1//ELL2//AFF1//PPARGC1B//MED19//CDK19//GLI3//MED9//MED22//HIPK3//GSC//CREBRF//FLI1//CNOT7//RAB8B//USP28//ZBTB4//RNF2//BHLHE40//CDC14A//INTS8//JARID2//NXF2//ATXN1//NXF2B//APPL1//RB1//CCNT2//FMR1//NPAT//FAM118B//PATL1//WDFY3//SIRT1//MORC3//KLHL20//NFE2//PTEN//UBE2I//CKAP4//FAM76B//DENND1B//GADD45A//PPP1R16B//HBP1//AR//MEOX2…
GO:0031984	organelle subcompartment	Cellular component	104	1655	929	18698	1.26477939765658	0.00713038646450229	0.0957031558282417	2.14688693089816	0.11194833153929	SULF1//RAB30//STX6//RAB12//RAB21//ATP2C1//KLHL20//YIPF6//SNAP25//C16ORF70//TJAP1//RAB3GAP1//RAB18//GOLGA6A//VTI1A//CABP7//NSG1//ARFIP1//KIF13A//CALN1//AP1S2//VAMP3//FUT9//FUT2//FUT5//CNIH1//RTN3//SEC23A//SERINC3//CLCN5//B3GALNT2//HS3ST5//GJA1//ST8SIA5//TRIM23//RND3//GCNT4//NDFIP2//ZDHHC7//SYBU//SLC30A6//PMEPA1//ACBD3//APOO//RIC3//GNPTG//CHST1//ST3GAL5//MCFD2//DSEL//MMGT1//HS3ST3A1//GJC1//PYURF//L…
GO:0031410	cytoplasmic vesicle	Cellular component	138	2279	929	18698	1.21874880443002	0.00731869394174195	0.0967193553224052	2.13556641409224	0.148546824542519	STMN2//SLC26A7//CLCN5//CRHR1//CRKL//VTI1A//DGKH//S1PR1//LPAR1//RAB12//RAB21//ARC//STEAP2//NSG1//SNX5//KDR//RAB8B//ARRDC3//CLIP1//SNX2//SNX27//TJAP1//VPS4B//SNX17//EDN1//PLEKHF2//VAMP3//CD2AP//RAB9B//ITSN1//RAPGEF2//C8ORF44-SGK3//STX6//ADRB1//FKBP15//SGK3//APPL1//GJA1//RNF11//RHOB//LDLR//LRP6//MAPK1//RAP1A//TRAK2//PTP4A1//PTP4A2//MMGT1//SLC9A6//SLC31A2//DYNC1LI2//CHMP3//DENND6A//TBC1D12//TNF//ARHG…
GO:0097708	intracellular vesicle	Cellular component	138	2282	929	18698	1.21714659303068	0.00764582885009295	0.0995116209428764	2.11657542777816	0.148546824542519	C8ORF44-SGK3//SPRED1//TRAPPC8//SGK3//DLL1//NRBF2//AGFG1//RHOB//RND3//LRP6//NTF3//CHMP3//CHIC1//SYBU//TRAK2//CXXC4//SOCS1//SNX17//STMN2//SLC26A7//CLCN5//CRHR1//CRKL//VTI1A//DGKH//S1PR1//LPAR1//RAB12//RAB21//ARC//STEAP2//NSG1//SNX5//KDR//RAB8B//ARRDC3//CLIP1//SNX2//SNX27//TJAP1//VPS4B//EDN1//PLEKHF2//VAMP3//CD2AP//RAB9B//ITSN1//RAPGEF2//STX6//ADRB1//FKBP15//APPL1//GJA1//RNF11//LDLR//MAPK1//RAP1A//P…
GO:0016592	mediator complex	Cellular component	6	36	929	18698	3.35450304987442	0.00802893620273822	0.102938152211226	2.09534199293873	0.00645855758880517	PPARGC1B//MED19//CDK19//GLI3//MED9//MED22//
GO:0031901	early endosome membrane	Cellular component	14	138	929	18698	2.04187142166269	0.00879187307793782	0.111062043734538	2.05591859014202	0.0150699677072121	RAB21//SLC9A6//EPS15//APPL1//NSG1//SNX5//SNX19//LRP6//PMEPA1//SNX2//LDLRAD4//PLEKHF2//SNX27//MMGT1//
GO:0044306	neuron projection terminus	Cellular component	14	139	929	18698	2.02718169920468	0.00934418760053395	0.116328364476212	2.02945845094028	0.0150699677072121	SLC9A6//CHRM2//FMR1//ROR1//KCNAB2//KCNK2//STX6//ADCYAP1//GRIK2//PFN2//VAMP1//SYT1//VTI1A//BSN//
GO:0034705	potassium channel complex	Cellular component	11	99	929	18698	2.23633536658294	0.0100241525121857	0.123010671542393	1.99895233440249	0.0118406889128095	KCNH4//KCNA4//KCNB1//KCNE1//KCNJ2//KCNJ3//KCNK2//SNAP25//KCNIP4//KCNAB2//GRIK2//
GO:0033267	axon part	Cellular component	28	353	929	18698	1.59647737217819	0.0101875850725272	0.123255430666209	1.99192875161394	0.0301399354144241	STMN2//DBN1//EPS8//PALLD//FKBP15//FMR1//OTX2//SNAP25//TSC1//NRG1//ROBO2//SCN1B//SPOCK1//STX6//ADCYAP1//GRIK2//PFN2//VAMP1//SYT1//SLC9A6//CHRM2//ROR1//KCNAB2//RAB21//SYBU//GPM6A//TRAK2//KCNK2//
GO:0045211	postsynaptic membrane	Cellular component	21	244	929	18698	1.73224337821384	0.0103574547274654	0.123570189040177	1.98474695633089	0.0226049515608181	GSG1L//GRIK2//GPHN//CHRM2//CHRNB4//CPEB3//ARC//FMR1//GABRA5//NSG1//GLRB//GRM3//KCNB1//SEMA4C//PTEN//ABHD17C//CPEB1//STRN//GLRA3//DLG5//HOMER1//
GO:0005802	trans-Golgi network	Cellular component	18	202	929	18698	1.79349668013088	0.0120883884623042	0.142245557385196	1.91763159232188	0.0193756727664155	STX6//VTI1A//CABP7//NSG1//ARFIP1//KIF13A//CALN1//AP1S2//VAMP3//RAB12//RAB21//ATP2C1//KLHL20//RAB30//YIPF6//SNAP25//C16ORF70//TJAP1//
GO:0005811	lipid droplet	Cellular component	9	77	929	18698	2.35250863237946	0.0138818745503382	0.16114230052352	1.85755188460893	0.00968783638320775	CKAP4//RDH10//ACSL4//RAB3GAP1//ABHD5//RAP1B//TSC1//LMLN//DHRS3//
GO:0098793	presynapse	Cellular component	29	379	929	18698	1.54006208622203	0.0142991816698978	0.16349884087907	1.84468881613054	0.031216361679225	VTI1A//NTF3//RAB8B//SNAP25//SYT1//RIMS4//ZNRF2//FMR1//NPTN//GRIK2//GRM3//FOSL1//STX6//ADCYAP1//PFN2//VAMP1//SLC9A6//CHRM2//ROR1//KCNAB2//FZD3//PPFIA1//BSN//KCNK2//SYT6//SEMA4C//C16ORF70//KCNJ10//WNT7A//
GO:0150034	distal axon	Cellular component	22	268	929	18698	1.6522179200874	0.0147446638714599	0.16349884087907	1.83136512344681	0.0236813778256189	STMN2//DBN1//EPS8//PALLD//FKBP15//FMR1//OTX2//SNAP25//TSC1//SLC9A6//CHRM2//ROR1//KCNAB2//GPM6A//TRAK2//KCNK2//STX6//ADCYAP1//GRIK2//PFN2//VAMP1//SYT1//
GO:0016442	RISC complex	Cellular component	3	11	929	18698	5.48918680888541	0.014944857413	0.16349884087907	1.82550822415382	0.00322927879440258	DDX6//DCP2//AGO1//
GO:0031332	RNAi effector complex	Cellular component	3	11	929	18698	5.48918680888541	0.014944857413	0.16349884087907	1.82550822415382	0.00322927879440258	DDX6//DCP2//AGO1//
GO:0000307	cyclin-dependent protein kinase holoenzyme complex	Cellular component	6	41	929	18698	2.94541731208485	0.015036563945805	0.16349884087907	1.82285139445342	0.00645855758880517	CCNY//CCND2//RB1//CCNT2//CCNL1//CCND1//
GO:0008076	voltage-gated potassium channel complex	Cellular component	10	92	929	18698	2.18771938035288	0.0158459706521056	0.170146109876984	1.80008115275377	0.0107642626480086	KCNH4//KCNA4//KCNB1//KCNE1//KCNJ2//KCNJ3//KCNK2//SNAP25//KCNIP4//KCNAB2//
GO:0042734	presynaptic membrane	Cellular component	9	79	929	18698	2.29295145181289	0.0162326523441391	0.172146276094018	1.78961051256372	0.00968783638320775	RIMS4//ZNRF2//FMR1//NPTN//GRIK2//GRM3//SNAP25//SYT1//FOSL1//
GO:0044433	cytoplasmic vesicle part	Cellular component	91	1472	929	18698	1.2442653975757	0.0171094922115193	0.179232363532867	1.76676287958851	0.0979547900968784	AFTPH//EPS15//ZPLD1//ZNRF2//RAB21//GABARAPL1//CLIC4//NSG1//SNX5//SNX19//CLIP1//YWHAG//FZD6//AP1S2//GPRC5A//ULK2//SNX17//C2CD5//SPPL3//GJA1//SERPINI1//ARMC8//IMPDH1//MAPK1//PSMA2//KCMF1//PSMD12//SEC23A//IQGAP2//RAB18//RAB9B//RAB8B//C5AR1//WNT3//WNT7A//CNIH1//VTI1A//MCFD2//CLCN5//CLCN6//VPS37A//APPL1//STEAP2//TBK1//RHOB//ARHGAP1//LDLR//IRAK4//WDR44//PMEPA1//KIF13A//SNX2//VPS4B//RRAGD//STX6//SYT1//S…
GO:0055037	recycling endosome	Cellular component	15	165	929	18698	1.82972893629514	0.0176178061545835	0.182095712200907	1.75404817278424	0.0161463939720129	SLC9A6//SLC26A7//RAB12//NSG1//RAB8B//RAP2C//ABHD17C//VAMP3//C8ORF44-SGK3//SLC31A2//DENND6A//TBC1D12//SGK3//RNF11//TNF//
GO:0044431	Golgi apparatus part	Cellular component	61	935	929	18698	1.31309958957651	0.0178067983991574	0.182095712200907	1.7494141581656	0.0656620021528525	CNIH1//STX6//RTN3//SEC23A//FUT9//SERINC3//CLCN5//VTI1A//B3GALNT2//RAB12//HS3ST5//FUT5//GJA1//ATP2C1//ARFIP1//RAB30//YIPF6//ST8SIA5//TRIM23//RND3//GCNT4//NDFIP2//ZDHHC7//SYBU//SLC30A6//PMEPA1//ACBD3//APOO//RIC3//GNPTG//CHST1//ST3GAL5//AP1S2//MCFD2//DSEL//MMGT1//HS3ST3A1//OGN//PRELP//SDC1//WNT3//WNT7A//HS3ST1//GOLGA6A//AFTPH//TRAPPC8//RAB21//FUT2//NSG1//CABP7//KIF13A//CALN1//VAMP3//TEX261//STEAP2//…
GO:0031090	organelle membrane	Cellular component	170	2950	929	18698	1.159862071482	0.0184640856359931	0.186595877191977	1.73367219427214	0.182992465016146	RAB21//APPL1//NCK1//PRICKLE2//EDNRB//TMEM201//WDFY3//PHF8//LEMD3//CNEP1R1//GNAQ//TNPO2//LBR//NUP54//C2ORF42//DCTN5//CCND2//EI24//MAVS//TMBIM6//ZPLD1//ZNRF2//GABARAPL1//CLIC4//NSG1//SNX5//SNX19//CLIP1//YWHAG//FZD6//AP1S2//GPRC5A//ULK2//SNX17//C2CD5//SIRT1//ABCB7//TIMM9//SLC25A34//MICU3//SLC25A6//PRKAR2B//CSDE1//SLC25A28//UGT2B28//NAV3//ACSL1//ACSL4//SLC44A1//GJA1//MTX3//MGST1//PMAIP1//ARMCX6//MIEF…
GO:0015630	microtubule cytoskeleton	Cellular component	73	1152	929	18698	1.27541001375434	0.0188403239822747	0.188184166288069	1.72491163325735	0.0785791173304629	TACC2//AKAP11//LCA5//DZIP1//FLII//YTHDF2//PXK//RPP25//MAPK1//YES1//C2CD5//MID1//MZT1//KLHL42//RB1//TTK//PTP4A1//SHCBP1//KATNAL1//KBTBD8//KIF1C//SEPT9//DYNLL2//CAMSAP1//DYNC1LI2//DPYSL2//REEP3//WDR47//GABARAPL1//SYBU//MID1IP1//CLIP1//KIF13A//KCNAB2//CCT6A//RANBP9//LRP8//DCTN6//NEDD1//VPS37A//PPP4R2//POLR3H//TAPT1//ATF5//CAMSAP2//CLIC4//MARCKS//PPP1R12A//PRKACB//PRKAR2B//RRAGD//TFAP2A//CALM2//PCGF5…
GO:0120111	neuron projection cytoplasm	Cellular component	8	68	929	18698	2.36788450579371	0.0190837583027175	0.188424694046372	1.71933609245166	0.00861141011840689	GABARAPL1//GRIK2//MAPK1//TRAK2//FMR1//FXR1//RAB21//SYBU//
GO:0043679	axon terminus	Cellular component	12	123	929	18698	1.9636115413899	0.0193752941315066	0.189129291579138	1.71275169585542	0.0129171151776103	STX6//ADCYAP1//GRIK2//PFN2//VAMP1//SYT1//KCNK2//SLC9A6//CHRM2//FMR1//ROR1//KCNAB2//
GO:0031932	TORC2 complex	Cellular component	3	13	929	18698	4.64469653059535	0.0240567025003711	0.225402735983862	1.61876390251728	0.00322927879440258	RICTOR//SESN1//PRR5L//
GO:0005778	peroxisomal membrane	Cellular component	7	58	929	18698	2.42912289818492	0.0242259464870834	0.225402735983862	1.61571924643044	0.00753498385360603	ACSL1//ACSL4//MGST1//PEX5L//RAB8B//MAVS//ACBD5//
GO:0031903	microbody membrane	Cellular component	7	58	929	18698	2.42912289818492	0.0242259464870834	0.225402735983862	1.61571924643044	0.00753498385360603	ACSL1//ACSL4//MGST1//PEX5L//RAB8B//MAVS//ACBD5//
GO:0032588	trans-Golgi network membrane	Cellular component	9	85	929	18698	2.13109605521434	0.025025698932276	0.225402735983862	1.60161378445037	0.00968783638320775	STX6//VTI1A//CABP7//NSG1//ARFIP1//KIF13A//CALN1//AP1S2//VAMP3//
GO:1902554	serine/threonine protein kinase complex	Cellular component	9	85	929	18698	2.13109605521434	0.025025698932276	0.225402735983862	1.60161378445037	0.00968783638320775	CCNL1//CCND1//CCND2//CCNT2//ACVR1//TGFBR2//CCNY//GTF2H1//RB1//
GO:0000407	phagophore assembly site	Cellular component	5	34	929	18698	2.95985563224213	0.025178435459055	0.225402735983862	1.59897125963758	0.00538213132400431	ATG16L1//WDR45B//ULK2//TRAPPC8//PLEKHF2//
GO:0016605	PML body	Cellular component	10	99	929	18698	2.03303215143904	0.0251905269551231	0.225402735983862	1.5987627474956	0.0107642626480086	HIPK3//PATL1//WDFY3//SIRT1//MORC3//KLHL20//NFE2//PTEN//RB1//UBE2I//
GO:1902911	protein kinase complex	Cellular component	10	99	929	18698	2.03303215143904	0.0251905269551231	0.225402735983862	1.5987627474956	0.0107642626480086	PRKAA1//CCNL1//CCND1//CCND2//CCNT2//ACVR1//TGFBR2//CCNY//RB1//GTF2H1//
GO:0016604	nuclear body	Cellular component	49	742	929	18698	1.32914271787477	0.0259784840823215	0.228155207262785	1.58538619482923	0.0527448869752422	FMR1//NPAT//FAM118B//HIPK3//PATL1//WDFY3//SIRT1//MORC3//KLHL20//NFE2//PTEN//RB1//UBE2I//CKAP4//FAM76B//DENND1B//GADD45A//PPP1R16B//HBP1//GLI3//CNOT7//AR//MEOX2//NR4A2//OGG1//SERPINB13//PRKAA1//SLC2A4RG//CCNL1//RBM25//RAF1//SRSF2//SRSF6//SGK1//S100PBP//WT1//ZNF217//CBLL1//DAZAP2//GSC//CREBRF//MED19//FLI1//RAB8B//USP28//ZBTB4//RNF2//BHLHE40//CDC14A//
GO:0055038	recycling endosome membrane	Cellular component	8	72	929	18698	2.23633536658294	0.0260293484420872	0.228155207262785	1.58453670286839	0.00861141011840689	SLC9A6//SLC26A7//RAB12//NSG1//RAB8B//RAP2C//ABHD17C//VAMP3//
GO:0012506	vesicle membrane	Cellular component	51	781	929	18698	1.31431233452186	0.0280720298528726	0.24172908118976	1.55172618294701	0.0548977395048439	ZPLD1//ZNRF2//RAB21//GABARAPL1//CLIC4//NSG1//SNX5//SNX19//CLIP1//YWHAG//FZD6//AP1S2//GPRC5A//ULK2//SNX17//C2CD5//IQGAP2//RAB18//RAB9B//RAB8B//C5AR1//WNT3//WNT7A//CNIH1//SEC23A//VTI1A//MCFD2//SYT6//SEMA4C//VAMP1//SYT1//C16ORF70//CKAP4//BRI3//MGST1//RAP1B//CHRNB4//RAP1A//SNAP25//KCNAB2//ANXA7//SIRPA//RAP2C//CHRM2//VAMP3//LDLR//STX6//EPS15//AFTPH//APPL1//NCK1//
GO:0005884	actin filament	Cellular component	10	101	929	18698	1.99277408903431	0.0284657456712745	0.24172908118976	1.54567743519063	0.0107642626480086	IQGAP2//FLNA//CD2AP//WDR1//PALLD//FKBP15//ARHGAP6//TMOD1//TSC1//YES1//
GO:0000139	Golgi membrane	Cellular component	48	729	929	18698	1.32523577278989	0.0285838985133849	0.24172908118976	1.54387853875759	0.0516684607104413	FUT9//RAB21//FUT2//FUT5//NSG1//GOLGA6A//STX6//VTI1A//CABP7//ARFIP1//KIF13A//CALN1//AP1S2//VAMP3//TEX261//STEAP2//IER3IP1//CNIH1//RTN3//SEC23A//SERINC3//CLCN5//B3GALNT2//RAB12//HS3ST5//GJA1//ATP2C1//RAB30//YIPF6//ST8SIA5//TRIM23//RND3//GCNT4//NDFIP2//ZDHHC7//SYBU//SLC30A6//PMEPA1//ACBD3//APOO//RIC3//GNPTG//CHST1//ST3GAL5//MCFD2//DSEL//MMGT1//HS3ST3A1//
GO:0043228	non-membrane-bounded organelle	Cellular component	229	4125	929	18698	1.1173544704309	0.0290730119874108	0.24172908118976	1.53650997264133	0.246501614639397	DYNC1LI2//FBXO28//PPP1R12A//CLIP1//TTK//RASSF2//PALLD//WDR1//GJA1//SERP1//NCK1//ZMYND11//EP300//MYT1L//FMR1//HMGB3//ZBTB4//RBBP8//CLOCK//AKAP11//DDX6//E2F5//TMEM217//WDFY3//PHF8//FLNA//SIRT1//SMUG1//MDFIC//YPEL2//DNAJB9//ASNA1//MYCN//NOVA1//CUTC//CMPK1//PIK3CB//BRWD1//FBXW7//TRERF1//ATXN1//ATXN7//ZMAT3//SLC14A1//WT1//SLBP//ZNF655//SAP30L//E2F8//FXR1//PCGF5//RUNX3//DDX3Y//CCND2//GPRC5A//MOB1B//CKA…
GO:0043232	intracellular non-membrane-bounded organelle	Cellular component	229	4125	929	18698	1.1173544704309	0.0290730119874108	0.24172908118976	1.53650997264133	0.246501614639397	DYNC1LI2//FBXO28//PPP1R12A//CLIP1//TTK//RASSF2//PALLD//WDR1//GJA1//SERP1//NCK1//ZMYND11//EP300//MYT1L//FMR1//HMGB3//ZBTB4//RBBP8//CLOCK//AKAP11//DDX6//E2F5//TMEM217//WDFY3//PHF8//FLNA//SIRT1//SMUG1//MDFIC//YPEL2//DNAJB9//ASNA1//MYCN//NOVA1//CUTC//CMPK1//PIK3CB//BRWD1//FBXW7//TRERF1//ATXN1//ATXN7//ZMAT3//SLC14A1//WT1//SLBP//ZNF655//SAP30L//E2F8//FXR1//PCGF5//RUNX3//DDX3Y//CCND2//GPRC5A//MOB1B//CKA…
GO:0010369	chromocenter	Cellular component	3	14	929	18698	4.31293249269568	0.0295101147736707	0.24172908118976	1.5300291013955	0.00322927879440258	MBD6//ESCO2//FMR1//
GO:0098791	Golgi subcompartment	Cellular component	53	819	929	18698	1.30248103768018	0.0295477922292489	0.24172908118976	1.52947496346207	0.0570505920344456	CNIH1//STX6//RTN3//SEC23A//FUT9//SERINC3//CLCN5//VTI1A//B3GALNT2//RAB12//HS3ST5//FUT5//GJA1//ATP2C1//ARFIP1//RAB30//YIPF6//ST8SIA5//TRIM23//RND3//GCNT4//NDFIP2//ZDHHC7//SYBU//SLC30A6//PMEPA1//ACBD3//APOO//RIC3//GNPTG//CHST1//ST3GAL5//AP1S2//MCFD2//DSEL//MMGT1//HS3ST3A1//SULF1//RAB21//KLHL20//SNAP25//C16ORF70//TJAP1//GOLGA6A//CABP7//NSG1//KIF13A//CALN1//VAMP3//FUT2//TEX261//STEAP2//IER3IP1//
GO:0042175	nuclear outer membrane-endoplasmic reticulum membrane network	Cellular component	67	1071	929	18698	1.25911318958872	0.0301664405842077	0.244462004356928	1.52047593032327	0.0721205597416577	UGT2B28//NAV3//GJC1//PYURF//LPCAT3//CNIH1//RTN3//CDS1//SLC9A6//SEC23A//CKAP4//TMED1//VTI1A//B3GALNT2//RDH10//SPTSSB//SPTSSA//SMIM14//ACSL1//ACSL4//REEP3//RAB3GAP1//RAB18//RAB21//SLC35D1//ARL6IP1//LCLAT1//GJA1//NSG1//SERP1//ANXA7//KCNK2//SHISA2//DNAJB9//MGST1//NR3C2//ASNA1//IER3IP1//INSIG2//PIGP//JKAMP//PIGA//PLP2//SEC61A2//STIM2//RDH14//ELOVL5//MSMO1//SGK1//TMBIM6//UGT2B7//APOO//RIC3//ELOVL7//CAL…
GO:0005856	cytoskeleton	Cellular component	124	2126	929	18698	1.17391828274062	0.031063652144448	0.248074188855212	1.50774748573115	0.133476856835307	CFL2//IQGAP2//SEPT9//CNN3//DBN1//SAMD14//PALLD//FLNA//ARC//CD2AP//CLIC4//KLHL20//ARHGAP6//MARCKS//PPP1R12A//TMEM63B//ALG2//TACC2//PPP2CA//MID1IP1//CLIP1//ATXN7//TMOD1//MAPK6//KRT80//SMARCA2//ZNF131//SESTD1//LASP1//WDR1//RIMS4//BSN//TMOD3//DCTN6//FKBP15//TSC1//YES1//DYNLL2//AKAP11//LCA5//DZIP1//FLII//YTHDF2//PXK//RPP25//MAPK1//C2CD5//MID1//MZT1//KLHL42//RB1//TTK//PTP4A1//SHCBP1//KATNAL1//KBTBD8//K…
GO:0043198	dendritic shaft	Cellular component	5	36	929	18698	2.79541920822868	0.031467219613137	0.248074188855212	1.50214162886997	0.00538213132400431	LPAR1//FLNA//ZMYND8//PRKAR2B//SYNGAP1//
GO:0019898	extrinsic component of membrane	Cellular component	22	289	929	18698	1.5321605625724	0.0314785641271456	0.248074188855212	1.50198508590254	0.0236813778256189	PIK3CA//PIK3CB//FMR1//DTNA//SNX5//ERRFI1//SNAP25//TGM3//TXK//YES1//KCNAB2//PLEKHF2//WDFY3//PSD//CDH20//GNAQ//NRBF2//SEC23A//CNTFR//SYT6//WDR45B//SNX2//
GO:0000775	chromosome, centromeric region	Cellular component	16	194	929	18698	1.6599602721028	0.0327133259615173	0.255461336372212	1.48527529894126	0.0172228202368138	DYNC1LI2//FBXO28//PPP1R12A//CLIP1//TTK//RASSF2//CEBPB//CFDP1//DCTN6//CENPO//DCTN5//ESCO2//FMR1//PPP2CA//PPP2CB//SUV39H1//
GO:0005639	integral component of nuclear inner membrane	Cellular component	3	15	929	18698	4.0254036598493	0.0355571056575354	0.270296935927636	1.44907359776142	0.00322927879440258	TMEM201//LEMD3//LBR//
GO:0016514	SWI/SNF complex	Cellular component	3	15	929	18698	4.0254036598493	0.0355571056575354	0.270296935927636	1.44907359776142	0.00322927879440258	RB1//SMARCA2//SMARCD2//
GO:0031229	intrinsic component of nuclear inner membrane	Cellular component	3	15	929	18698	4.0254036598493	0.0355571056575354	0.270296935927636	1.44907359776142	0.00322927879440258	TMEM201//LEMD3//LBR//
GO:0000803	sex chromosome	Cellular component	4	26	929	18698	3.09646435373023	0.037870293081833	0.281961389209473	1.42170133381949	0.00430570505920344	SIN3B//PCGF5//RNF2//ESCO2//
GO:1990752	microtubule end	Cellular component	4	26	929	18698	3.09646435373023	0.037870293081833	0.281961389209473	1.42170133381949	0.00430570505920344	CLIP1//CAMSAP1//CAMSAP2//NAV3//
GO:0030659	cytoplasmic vesicle membrane	Cellular component	49	761	929	18698	1.29595781427474	0.0380762760748531	0.281961389209473	1.41934553295632	0.0527448869752422	IQGAP2//RAB18//RAB9B//RAB8B//C5AR1//WNT3//WNT7A//CNIH1//SEC23A//VTI1A//MCFD2//SYT1//CKAP4//BRI3//MGST1//RAP1B//CHRNB4//RAP1A//SNAP25//VAMP1//KCNAB2//ANXA7//SIRPA//RAP2C//CHRM2//VAMP3//LDLR//SYT6//SEMA4C//C16ORF70//STX6//EPS15//AFTPH//ZPLD1//ZNRF2//RAB21//GABARAPL1//CLIC4//NSG1//SNX5//SNX19//CLIP1//YWHAG//FZD6//AP1S2//GPRC5A//ULK2//SNX17//C2CD5//
GO:0005789	endoplasmic reticulum membrane	Cellular component	65	1050	929	18698	1.24595827566764	0.0388892676097449	0.28552034937411	1.41017023571707	0.069967707212056	PYURF//PIGP//PIGA//SPTSSB//SPTSSA//TEX261//TAPT1//ARL6IP1//LBR//ELOVL5//RTN1//ELOVL7//SPPL3//INSIG2//EMC7//MMGT1//GJC1//LPCAT3//CNIH1//RTN3//CDS1//SLC9A6//SEC23A//CKAP4//TMED1//VTI1A//B3GALNT2//RDH10//SMIM14//ACSL1//ACSL4//REEP3//RAB3GAP1//RAB18//RAB21//SLC35D1//LCLAT1//GJA1//NSG1//SERP1//ANXA7//KCNK2//SHISA2//DNAJB9//MGST1//NR3C2//ASNA1//IER3IP1//JKAMP//PLP2//UGT2B28//SEC61A2//STIM2//RDH14//MSMO…
GO:0016607	nuclear speck	Cellular component	27	381	929	18698	1.42632413144267	0.0409714226997014	0.292027082840122	1.38751895525843	0.0290635091496232	CKAP4//FAM76B//DENND1B//GADD45A//PATL1//PPP1R16B//HBP1//GLI3//CNOT7//AR//MEOX2//NR4A2//OGG1//SERPINB13//PRKAA1//SLC2A4RG//CCNL1//RBM25//RAF1//SRSF2//SRSF6//SGK1//S100PBP//WT1//ZNF217//CBLL1//DAZAP2//
GO:0098827	endoplasmic reticulum subcompartment	Cellular component	65	1054	929	18698	1.24122978126283	0.0414992928204533	0.292027082840122	1.38195930393349	0.069967707212056	GJC1//PYURF//LPCAT3//CNIH1//RTN3//CDS1//SLC9A6//SEC23A//CKAP4//TMED1//VTI1A//B3GALNT2//RDH10//SPTSSB//SPTSSA//SMIM14//ACSL1//ACSL4//REEP3//RAB3GAP1//RAB18//RAB21//SLC35D1//ARL6IP1//LCLAT1//GJA1//NSG1//SERP1//ANXA7//KCNK2//SHISA2//DNAJB9//MGST1//NR3C2//ASNA1//IER3IP1//INSIG2//PIGP//JKAMP//PIGA//PLP2//UGT2B28//SEC61A2//STIM2//RDH14//ELOVL5//MSMO1//SGK1//TMBIM6//UGT2B7//APOO//RIC3//ELOVL7//CALU//ALG…
GO:0034045	phagophore assembly site membrane	Cellular component	3	16	929	18698	3.77381593110872	0.0421885816471096	0.292027082840122	1.37480507507292	0.00322927879440258	ATG16L1//WDR45B//ULK2//
GO:0038201	TOR complex	Cellular component	3	16	929	18698	3.77381593110872	0.0421885816471096	0.292027082840122	1.37480507507292	0.00322927879440258	RICTOR//SESN1//PRR5L//
GO:0044453	nuclear membrane part	Cellular component	3	16	929	18698	3.77381593110872	0.0421885816471096	0.292027082840122	1.37480507507292	0.00322927879440258	TMEM201//LEMD3//LBR//
GO:0032839	dendrite cytoplasm	Cellular component	4	27	929	18698	2.98178048877726	0.0427678276485752	0.292027082840122	1.36888280876112	0.00430570505920344	GABARAPL1//GRIK2//MAPK1//TRAK2//
GO:0031968	organelle outer membrane	Cellular component	16	201	929	18698	1.60215071038778	0.0430471710998507	0.292027082840122	1.36605538349238	0.0172228202368138	UGT2B28//NAV3//ACSL1//ACSL4//SLC44A1//GJA1//MTX3//MGST1//PMAIP1//ARMCX6//MIEF1//MAVS//RAF1//BCL2A1//VAMP1//ARMCX3//
GO:0098796	membrane protein complex	Cellular component	71	1166	929	18698	1.22557315544297	0.0431249549094008	0.292027082840122	1.36527134600815	0.0764262648008611	PYURF//PIGP//PIGA//VPS37A//CHMP3//AP1S2//PIK3CA//PIK3CB//MEP1A//SNX5//SNX2//SNX27//STX6//VTI1A//SNAP25//VAMP1//SYT1//VAMP3//INSIG2//RRAGD//CNEP1R1//EMC7//MMGT1//EVC//CNGA3//NRBF2//SPTSSB//SPTSSA//ARL6IP1//GNAQ//SCN1B//EPS15//GJC1//GJA1//KCNH4//KCNA4//KCNB1//KCNE1//KCNJ2//KCNJ3//KCNK2//KCNIP4//KCNAB2//SGCE//CDH20//GLRB//GLRA3//IGF1//LRP6//SLC25A6//COX8C//IMMP2L//TIMM9//APOO//AFTPH//SEC23A//CHRNB4/…
GO:0031201	SNARE complex	Cellular component	6	52	929	18698	2.32234826529767	0.0431728119875058	0.292027082840122	1.36478966339181	0.00645855758880517	SNAP25//STX6//VTI1A//VAMP1//SYT1//VAMP3//
GO:0045177	apical part of cell	Cellular component	26	366	929	18698	1.42978818519237	0.043175133318621	0.292027082840122	1.36476631271934	0.0279870828848224	CNTFR//EPS15//GJA1//DLL1//KCNE1//KCNK2//MSN//SLC26A4//ANO1//PRKAA1//PTEN//SLC10A2//BMPR2//FZD3//FZD6//VAMP3//RAPGEF2//SLC23A2//CLCN5//NEDD1//CLIC4//LDLR//MGST1//C5AR1//ACVR1//HOMER1//
GO:0031252	cell leading edge	Cellular component	27	385	929	18698	1.41150517942768	0.0456022817300269	0.306034062547602	1.34101342667836	0.0290635091496232	PALLD//CD2AP//SNX5//TNFRSF12A//RASA1//CLIP1//IQGAP2//WASF3//STMN2//FAM89B//NRBP1//PIK3CA//ENAH//ITSN1//SNX2//TSC1//NRG1//ROBO2//EPS8//ARHGEF4//PSD//C2CD5//GABARAPL1//GABRA5//KCNB1//SGCE//SLK//
GO:0019867	outer membrane	Cellular component	16	203	929	18698	1.58636597432485	0.0463854520056971	0.308876769557316	1.3336182070384	0.0172228202368138	UGT2B28//NAV3//ACSL1//ACSL4//SLC44A1//GJA1//MTX3//MGST1//PMAIP1//ARMCX6//MIEF1//MAVS//RAF1//BCL2A1//VAMP1//ARMCX3//
GO:0031143	pseudopodium	Cellular component	3	17	929	18698	3.55182675869056	0.0493917558359166	0.325853639387101	1.30634553475573	0.00322927879440258	MSN//MAPK1//RAF1//
GO:0048471	perinuclear region of cytoplasm	Cellular component	43	668	929	18698	1.29560147734671	0.0496936283582191	0.325853639387101	1.30369929227793	0.046286329386437	SYT6//DNAJB6//STX6//SEC23A//SEPT9//COPS8//SERINC3//CKAP4//STMN2//VTI1A//CABP7//FLNA//FMR1//CD2AP//CLIC4//PPP1R16B//KLHL20//NANOS1//INHBB//ARHGAP1//MSN//RASD1//RAB8B//WDR44//NDFIP2//PPARG//PRKACB//PRKAR2B//RAP1A//STK33//SNAP25//BNIP2//TSC1//FXR1//ANP32A//CALN1//ALG2//CCNT2//VAMP3//BAG5//PPM1F//RAPGEF2//SLK//
