# Supplementary material for: Altered microRNA Transcriptome in Cultured Human Liver Cells upon Infection with Ebola Virus
Source: Int J Mol Sci. 2021 Apr 6;22(7):3792. doi: 10.3390/ijms22073792 (PMC8038836; doi:10.3390/ijms22073792)
Supplement: Supplementary file 1 [file ijms-22-03792-s001.zip › Supplementary_File/C_ GO_Analysis_Results/16-30nt_go_Makona-24h-Huh7_vs_Control-24h-Huh7_up.mature_mirna_targets/MF_result(Human).xls]

## Sheet: MF
#Column "GO.ID" stands for the ID of gene ontology term
#Column "Term" stands for the name of gene ontology term
#Column "Ontology" stands for the ontology of GOID belongs to
#Column "Count" stands for the number of DE genes associated with the listed GOID
#Column "Pop.Hits" stands for the number of background population genes associated with the listed GOID
#Column "List.Total" stands for the total number of DE genes
#Column "Pop.Total" stands for the total number of background population genes
#Column "Fold.Enrichment" stands for the Fold Enrichment value of the GOID, it equals (Count/Pop.Hits)/(List.Total/Pop.Total)
#Column "Pvalue" stands for the significance testing value of the GOID
#Column "FDR" stands for the false discovery rate of the GOID, using Benjamini & Hochberg (1995) method
#Column "Enrichment.Score" stands for the Enrichment Score value of the GOID, it equals (-log10(Pvalue))
#Column "Gene.Ratio" stands for the Gene Ratio value genes associated with the GOID, it equals (Count/List.Total)
#Column "GENES" stands for the DE genes associated with the GOID
GO.ID	Term	Ontology	Count	Pop.Hits	List.Total	Pop.Total	Fold.Enrichment	Pvalue	FDR	Enrichment.Score	Gene.Ratio	GENES
GO:0001067	regulatory region nucleic acid binding	Molecular function	96	878	906	17548	2.11776	1.68863e-12	2.18847e-09	11.7725	0.10596	BAHD1//NR5A2//MEF2A//NFE2//PPARG//RORA//SOX4//SUV39H1//TFAP2A//CEBPB//ZMYND11//CREBRF//ETV5//ATF5//FOXF1//FOXF2//ZMYND8//GLI3//PURG//IRF2//JARID2//MYOG//NHLH2//NR4A2//KLF3//ZBTB4//PURA//ARID5B//RUNX3//GSC//CC2D1B//ELK3//EN1//EP300//ESR1//ETS1//FLI1//AGO1//H2AFZ//IRF1//AR//ISL1//JUN//MEOX2//MYB//MYBL1//MYCN//NFIA//NFIB//NFIC//OTX2//PAX5//KLF13//POU3F2//FOXJ2//RFX7//SMARCD2//TFE3//TGIF1//KLF10//TXK…
GO:0044212	transcription regulatory region DNA binding	Molecular function	95	877	906	17548	2.09809	3.82552e-12	2.47893e-09	11.4173	0.104857	BAHD1//NR5A2//MEF2A//NFE2//PPARG//RORA//SOX4//SUV39H1//TFAP2A//CEBPB//ZMYND11//CREBRF//ETV5//ATF5//FOXF1//FOXF2//ZMYND8//GLI3//PURG//IRF2//JARID2//MYOG//NHLH2//NR4A2//KLF3//ZBTB4//PURA//ARID5B//RUNX3//GSC//CC2D1B//ELK3//EN1//EP300//ESR1//ETS1//FLI1//AGO1//H2AFZ//IRF1//AR//ISL1//JUN//MEOX2//MYB//MYBL1//MYCN//NFIA//NFIB//NFIC//OTX2//PAX5//KLF13//POU3F2//FOXJ2//RFX7//SMARCD2//TFE3//TGIF1//KLF10//TXK…
GO:0005515	protein binding	Molecular function	688	11565	906	17548	1.15224	1.16817e-11	5.04649e-09	10.9325	0.759382	STX6//VTI1A//VAMP1//SYT1//VAMP3//AGO1//GTF2E1//GSC//ZFPM2//ID2//AR//MEF2A//TEAD2//ESR1//EP300//ISL1//JUN//NEUROD1//NHLH2//RB1//BHLHE41//BHLHE40//TCERG1//GTF2A1//RBBP8//BDP1//FAM89B//RORA//CCNT2//S1PR1//FLNA//GNAQ//CRKL//MAPK1//RASA1//YES1//SOCS3//CR2//C5AR1//LPAR1//IGFBP3//F3//ALPI//LDLR//SERPINB13//TNF//TNFAIP3//SIRT1//ZMAT3//TP63//IQGAP2//WASF3//CNN3//DBN1//EPS8//LIMCH1//PALLD//FLII//FKBP15//KL…
GO:0000982	transcription factor activity, RNA polymerase II proximal promoter sequence-specific DNA binding	Molecular function	55	415	906	17548	2.56693	1.19393e-10	3.86834e-08	9.92302	0.0607064	CEBPB//ELK3//ESR1//ETS1//FLI1//SIRT1//NR5A2//GLI3//FOXA1//IRF1//AR//ISL1//JUN//MEF2A//MEOX2//MYB//MYBL1//MYCN//MYOG//NEUROD1//NFIA//NFIB//NFIC//NHLH2//NR4A2//OTX2//PAX5//KLF13//POU3F2//POU4F1//FOXJ2//SOX4//TFAP2A//TFE3//KLF10//TXK//WT1//FOSL1//KLF7//TP63//FUBP3//TSHZ1//GSC//CC2D1B//EN1//MYT1L//ZFPM2//RB1//TGIF1//ZNF217//BHLHE41//E2F8//BHLHE40//FOXP2//CLOCK
GO:0000976	transcription regulatory region sequence-specific DNA binding	Molecular function	80	740	906	17548	2.09391	2.41033e-10	6.24757e-08	9.61792	0.0883002	CEBPB//ZMYND11//CREBRF//ETV5//ATF5//FOXF1//FOXF2//ZMYND8//GLI3//PURG//IRF2//JARID2//MEF2A//MYOG//NHLH2//NR4A2//KLF3//PPARG//ZBTB4//PURA//RORA//TFAP2A//ARID5B//RUNX3//GSC//CC2D1B//ELK3//EN1//EP300//ESR1//ETS1//FLI1//NR5A2//AGO1//H2AFZ//IRF1//AR//ISL1//JUN//MEOX2//MYB//MYBL1//MYCN//NFIA//NFIB//NFIC//OTX2//PAX5//KLF13//POU3F2//FOXJ2//RFX7//SMARCD2//TFE3//TGIF1//KLF10//TXK//ZNF217//BHLHE41//E2F8//FOS…
GO:0000981	RNA polymerase II transcription factor activity, sequence-specific DNA binding	Molecular function	106	1108	906	17548	1.85296	3.61796e-10	7.81478e-08	9.44154	0.116998	ETS1//JUN//MEF2A//TFAP2A//FOSL1//CLOCK//CEBPB//ELK3//ESR1//FLI1//SIRT1//NR5A2//GLI3//FOXA1//IRF1//AR//ISL1//MEOX2//MYB//MYBL1//MYCN//MYOG//NEUROD1//NFIA//NFIB//NFIC//NHLH2//NR4A2//OTX2//PAX5//KLF13//POU3F2//POU4F1//FOXJ2//SOX4//TFE3//KLF10//TXK//WT1//KLF7//TP63//FUBP3//TSHZ1//GSC//CC2D1B//EN1//MYT1L//ZFPM2//RB1//TGIF1//ZNF217//BHLHE41//E2F8//BHLHE40//FOXP2//ARX//PURG//HIC1//JARID2//ZBTB4//PURA//Z…
GO:0001012	RNA polymerase II regulatory region DNA binding	Molecular function	73	665	906	17548	2.12618	7.85266e-10	1.45386e-07	9.10498	0.080574	CEBPB//ZMYND11//CREBRF//ETV5//ATF5//FOXF1//FOXF2//ZMYND8//GLI3//PURG//IRF2//JARID2//MEF2A//MYOG//NHLH2//NR4A2//KLF3//PPARG//ZBTB4//PURA//RORA//TFAP2A//ARID5B//RUNX3//GSC//CC2D1B//ELK3//EN1//EP300//ESR1//ETS1//FLI1//NR5A2//AGO1//H2AFZ//IRF1//AR//ISL1//JUN//MEOX2//MYB//MYBL1//MYCN//NFIA//NFIB//NFIC//OTX2//PAX5//KLF13//POU3F2//FOXJ2//RFX7//SMARCD2//TFE3//TGIF1//KLF10//TXK//ZNF217//BHLHE41//E2F8//FOS…
GO:0001077	transcriptional activator activity, RNA polymerase II proximal promoter sequence-specific DNA binding	Molecular function	41	279	906	17548	2.84629	1.34974e-09	2.18658e-07	8.86975	0.0452539	CEBPB//ELK3//ESR1//ETS1//FLI1//SIRT1//NR5A2//GLI3//FOXA1//IRF1//AR//ISL1//JUN//MEF2A//MEOX2//MYB//MYBL1//MYCN//MYOG//NEUROD1//NFIA//NFIB//NFIC//NHLH2//NR4A2//OTX2//PAX5//KLF13//POU3F2//POU4F1//FOXJ2//SOX4//TFAP2A//TFE3//KLF10//TXK//WT1//FOSL1//KLF7//TP63//FUBP3
GO:0000977	RNA polymerase II regulatory region sequence-specific DNA binding	Molecular function	72	662	906	17548	2.10656	1.54669e-09	2.22723e-07	8.8106	0.0794702	CEBPB//GSC//CC2D1B//ELK3//EN1//EP300//ESR1//ETS1//FLI1//NR5A2//AGO1//GLI3//H2AFZ//IRF1//AR//ISL1//JUN//MEF2A//MEOX2//MYB//MYBL1//MYCN//MYOG//NFIA//NFIB//NFIC//NHLH2//NR4A2//OTX2//PAX5//KLF13//POU3F2//FOXJ2//RFX7//SMARCD2//TFAP2A//TFE3//TGIF1//KLF10//TXK//ZNF217//BHLHE41//E2F8//FOSL1//KLF7//FUBP3//FOXP2//CLOCK//GADD45A//ARX//POU4F1//NEUROD1//NEUROG1//ZEB1//BHLHE40//ZMYND11//CREBRF//ETV5//ATF5//FOX…
GO:1990837	sequence-specific double-stranded DNA binding	Molecular function	80	776	906	17548	1.99677	2.25976e-09	2.92865e-07	8.64594	0.0883002	BAHD1//NR5A2//MEF2A//NFE2//PPARG//RORA//SOX4//SUV39H1//TFAP2A//CEBPB//ZMYND11//CREBRF//ETV5//ATF5//FOXF1//FOXF2//ZMYND8//GLI3//PURG//IRF2//JARID2//MYOG//NHLH2//NR4A2//KLF3//ZBTB4//PURA//ARID5B//RUNX3//GSC//CC2D1B//ELK3//EN1//EP300//ESR1//ETS1//FLI1//AGO1//H2AFZ//IRF1//AR//ISL1//JUN//MEOX2//MYB//MYBL1//MYCN//NFIA//NFIB//NFIC//OTX2//PAX5//KLF13//POU3F2//FOXJ2//RFX7//SMARCD2//TFE3//TGIF1//KLF10//TXK…
GO:0003690	double-stranded DNA binding	Molecular function	85	860	906	17548	1.91434	5.2058e-09	6.13337e-07	8.28351	0.093819	BAHD1//NR5A2//MEF2A//NFE2//PPARG//RORA//SOX4//SUV39H1//TFAP2A//CEBPB//ZMYND11//CREBRF//ETV5//ATF5//FOXF1//FOXF2//ZMYND8//GLI3//PURG//IRF2//JARID2//MYOG//NHLH2//NR4A2//KLF3//ZBTB4//PURA//ARID5B//RUNX3//GSC//CC2D1B//ELK3//EN1//EP300//ESR1//ETS1//FLI1//AGO1//H2AFZ//IRF1//AR//ISL1//JUN//MEOX2//MYB//MYBL1//MYCN//NFIA//NFIB//NFIC//OTX2//PAX5//KLF13//POU3F2//FOXJ2//RFX7//SMARCD2//TFE3//TGIF1//KLF10//TXK…
GO:0000987	proximal promoter sequence-specific DNA binding	Molecular function	54	451	906	17548	2.31908	7.11086e-09	7.67973e-07	8.14808	0.0596026	CEBPB//GSC//CC2D1B//ELK3//EN1//EP300//ESR1//ETS1//FLI1//NR5A2//AGO1//GLI3//H2AFZ//IRF1//AR//ISL1//JUN//MEF2A//MEOX2//MYB//MYBL1//MYCN//MYOG//NFIA//NFIB//NFIC//NHLH2//NR4A2//OTX2//PAX5//KLF13//POU3F2//FOXJ2//RFX7//SMARCD2//TFAP2A//TFE3//TGIF1//KLF10//TXK//ZNF217//BHLHE41//E2F8//FOSL1//KLF7//FUBP3//FOXP2//CLOCK//NEUROD1//NEUROG1//ZEB1//BHLHE40//NFE2//ZNF516
GO:0001228	transcriptional activator activity, RNA polymerase II transcription regulatory region sequence-specific DNA binding	Molecular function	51	417	906	17548	2.36883	9.23348e-09	9.20507e-07	8.03463	0.0562914	CEBPB//ELK3//ESR1//ETS1//FLI1//SIRT1//NR5A2//GLI3//FOXA1//IRF1//AR//ISL1//JUN//MEF2A//MEOX2//MYB//MYBL1//MYCN//MYOG//NEUROD1//NFIA//NFIB//NFIC//NHLH2//NR4A2//OTX2//PAX5//KLF13//POU3F2//POU4F1//FOXJ2//SOX4//TFAP2A//TFE3//KLF10//TXK//WT1//FOSL1//KLF7//TP63//FUBP3//CREBRF//EP300//ETV5//ATF5//FOXF1//FOXF2//IRF2//MAF//PKNOX1//RORA
GO:0000978	RNA polymerase II proximal promoter sequence-specific DNA binding	Molecular function	52	436	906	17548	2.31002	1.54914e-08	1.43406e-06	7.80991	0.0573951	ESR1//JUN//MYOG//NEUROD1//NEUROG1//ZEB1//BHLHE41//BHLHE40//CLOCK//CEBPB//GSC//CC2D1B//ELK3//EN1//EP300//ETS1//FLI1//NR5A2//AGO1//GLI3//H2AFZ//IRF1//AR//ISL1//MEF2A//MEOX2//MYB//MYBL1//MYCN//NFIA//NFIB//NFIC//NHLH2//NR4A2//OTX2//PAX5//KLF13//POU3F2//FOXJ2//RFX7//SMARCD2//TFAP2A//TFE3//TGIF1//KLF10//TXK//ZNF217//E2F8//FOSL1//KLF7//FUBP3//FOXP2
GO:0000989	transcription factor activity, transcription factor binding	Molecular function	66	643	906	17548	1.98807	7.21893e-08	6.23716e-06	7.14153	0.0728477	BDP1//GTF2E1//PPARG//RORA//TCERG1//PPARGC1B//MED19//MED9//TRERF1//MED22//ZFPM2//ISL1//MEF2A//NEUROD1//POU3F2//SMARCA2//SOX4//SIN3B//ZMYND8//RBBP8//TEAD2//MYB//MYBL1//JUN//CLOCK//CNOT7//ID2//BHLHE41//BHLHE40//ZMYND11//NRG1//SS18//BTG1//SAP30L//CBFB//NMI//ZBTB18//EP300//GTF2A1//NFE2//NPAT//POU4F1//RAP2C//RB1//PRDM16//SMARCD2//ZEB1//TFAP2A//ARID5B//KLF7//TOB1//KLF12//DNMT3B//ELK3//JAZF1//ATF5//SIRT1…
GO:0000988	transcription factor activity, protein binding	Molecular function	66	648	906	17548	1.97273	9.65762e-08	7.82267e-06	7.01513	0.0728477	NEUROG1//TP63//BDP1//GTF2E1//PPARG//RORA//TCERG1//PPARGC1B//MED19//MED9//TRERF1//MED22//ZFPM2//ISL1//MEF2A//NEUROD1//POU3F2//SMARCA2//SOX4//SIN3B//ZMYND8//RBBP8//TEAD2//MYB//MYBL1//JUN//CLOCK//CNOT7//ID2//BHLHE41//BHLHE40//ZMYND11//NRG1//SS18//BTG1//SAP30L//CBFB//NMI//ZBTB18//EP300//GTF2A1//NFE2//NPAT//POU4F1//RAP2C//RB1//PRDM16//SMARCD2//ZEB1//TFAP2A//ARID5B//KLF7//TOB1//KLF12//DNMT3B//ELK3//JAZ…
GO:0043565	sequence-specific DNA binding	Molecular function	99	1139	906	17548	1.68349	1.83878e-07	1.4018e-05	6.73547	0.109272	BAHD1//NR5A2//MEF2A//NFE2//PPARG//RORA//SOX4//SUV39H1//TFAP2A//CEBPB//ZMYND11//CREBRF//ETV5//ATF5//FOXF1//FOXF2//ZMYND8//GLI3//PURG//IRF2//JARID2//MYOG//NHLH2//NR4A2//KLF3//ZBTB4//PURA//ARID5B//RUNX3//GSC//CC2D1B//ELK3//EN1//EP300//ESR1//ETS1//FLI1//AGO1//H2AFZ//IRF1//AR//ISL1//JUN//MEOX2//MYB//MYBL1//MYCN//NFIA//NFIB//NFIC//OTX2//PAX5//KLF13//POU3F2//FOXJ2//RFX7//SMARCD2//TFE3//TGIF1//KLF10//TXK…
GO:0140110	transcription regulator activity	Molecular function	146	1921	906	17548	1.47206	7.94588e-07	5.72104e-05	6.09986	0.161148	TSHZ1//ZBTB18//CEBPB//KLF12//CREBL2//GSC//CREBRF//ARX//E2F5//CC2D1B//ELK3//EMX2//EN1//ESR1//ETS1//ETV5//JAZF1//ATF5//FOXF1//FOXF2//MYT1L//FLI1//ADNP//ZFPM2//NR5A2//HBP1//FOXP1//GLI3//HIC1//HIVEP2//FOXA1//HOXA3//HOXD1//ID2//IRF1//IRF2//AR//ISL1//JUN//BOLA3//MAF//MEF2A//MEOX2//NR3C2//MYB//MYBL1//MYCN//MYOG//NEUROD1//NEUROG1//NFIA//NFE2//NFIB//NFIC//NHLH2//NPAS2//NR4A2//OTX2//PAX5//KLF13//PKNOX1//PO…
GO:0001076	transcription factor activity, RNA polymerase II transcription factor binding	Molecular function	27	191	906	17548	2.73798	1.88746e-06	0.000128745	5.72412	0.0298013	TCERG1//PPARGC1B//MED19//MED9//TRERF1//MED22//ZFPM2//ISL1//MEF2A//NEUROD1//POU3F2//SMARCA2//SOX4//SIN3B//ZMYND8//RBBP8//MYB//MYBL1//JUN//CLOCK//CNOT7//ID2//BHLHE41//BHLHE40//GTF2E1//PPARG//RORA
GO:0003712	transcription cofactor activity	Molecular function	56	566	906	17548	1.91633	2.2888e-06	0.000148314	5.64039	0.0618102	TCERG1//PPARGC1B//MED19//MED9//TRERF1//MED22//ZFPM2//ISL1//MEF2A//NEUROD1//POU3F2//SMARCA2//SOX4//SIN3B//ZMYND8//RBBP8//ZBTB18//EP300//GTF2A1//JUN//NFE2//NPAT//POU4F1//RAP2C//RB1//PRDM16//SMARCD2//ZEB1//TFAP2A//ARID5B//KLF7//CBFB//TOB1//ZMYND11//KLF12//DNMT3B//ELK3//JAZF1//ATF5//SIRT1//HSBP1//HSBP1L1//CCND1//SRSF2//TGIF1//BHLHE41//TBL1XR1//E2F8//BHLHE40//PPARG//RORA//SS18//NRG1//BTG1//SAP30L//NMI
GO:0003700	DNA binding transcription factor activity	Molecular function	118	1551	906	17548	1.47357	1.01922e-05	0.000629005	4.99173	0.130243	TSHZ1//ZBTB18//CEBPB//KLF12//CREBL2//GSC//CREBRF//ARX//E2F5//CC2D1B//ELK3//EMX2//EN1//ESR1//ETS1//ETV5//JAZF1//ATF5//FOXF1//FOXF2//MYT1L//FLI1//ADNP//ZFPM2//NR5A2//HBP1//FOXP1//GLI3//HIC1//HIVEP2//FOXA1//HOXA3//HOXD1//ID2//IRF1//IRF2//AR//ISL1//JUN//BOLA3//MAF//MEF2A//MEOX2//NR3C2//MYB//MYBL1//MYCN//MYOG//NEUROD1//NEUROG1//NFIA//NFE2//NFIB//NFIC//NHLH2//NPAS2//NR4A2//OTX2//PAX5//KLF13//PKNOX1//PO…
GO:0030371	translation repressor activity	Molecular function	8	25	906	17548	6.19797	2.41113e-05	0.00142038	4.61778	0.00883002	CELF1//CPEB2//CPEB3//PURA//CPEB1//FMR1//NANOS1//PAIP2
GO:0019003	GDP binding	Molecular function	12	59	906	17548	3.93939	3.94528e-05	0.00222308	4.40392	0.013245	RAB12//RAB18//RAB21//TRIM23//RHOB//RAB9B//RAB8B//MIEF1//RAP2C//RRAGD//RAP1B//RAB28
GO:0019904	protein domain specific binding	Molecular function	60	698	906	17548	1.66493	7.30717e-05	0.00380179	4.13625	0.0662252	SIRPA//EPS15//CD2AP//GJA1//ARHGAP1//ARHGAP6//ERRFI1//ENAH//SH3BGRL//CCDC6//ADAM12//SYNGAP1//CD3E//QKI//ADRB1//DTNA//LPAR1//GRIK2//PTEN//FZD3//CXXC4//RAPGEF2//RAB8B//TRAK2//SHCBP1//SIRT1//UBE2I//PPARGC1B//PPARG//NFE2//NDFIP2//PMEPA1//TP63//DAZAP2//MAVS//STRN//LBR//WT1//AR//RNF2//HOXA3//JUN//CCT6A//RB1//CALM2//TEAD2//DDX6//ZNF521//ARFIP1//FOXA1//NCK1//ARHGEF4//HPCAL4//PPP3R1//PRKAR2B//SKP1//WNT3//Y…
GO:0001104	RNA polymerase II transcription cofactor activity	Molecular function	16	103	906	17548	3.00872	7.33371e-05	0.00380179	4.13468	0.01766	ZFPM2//ISL1//MEF2A//NEUROD1//POU3F2//SMARCA2//SOX4//TCERG1//SIN3B//ZMYND8//RBBP8//PPARGC1B//MED19//MED9//TRERF1//MED22
GO:0099106	ion channel regulator activity	Molecular function	15	95	906	17548	3.05821	0.000101012	0.00502268	3.99563	0.0165563	C8ORF44-SGK3//SGK2//SGK3//GRM3//HPCAL4//STIM2//SGK1//ARPP19//FLNA//KCNE1//KCNIP4//KCNAB2//CALM2//RASA1//SCN1B
GO:0003677	DNA binding	Molecular function	170	2520	906	17548	1.30662	0.000104639	0.00502268	3.98031	0.187638	HMGB3//BAHD1//NR5A2//MEF2A//NFE2//PPARG//RORA//SOX4//SUV39H1//TFAP2A//CEBPB//ZMYND11//CREBRF//ETV5//ATF5//FOXF1//FOXF2//ZMYND8//GLI3//PURG//IRF2//JARID2//MYOG//NHLH2//NR4A2//KLF3//ZBTB4//PURA//ARID5B//RUNX3//GSC//CC2D1B//ELK3//EN1//EP300//ESR1//ETS1//FLI1//AGO1//H2AFZ//IRF1//AR//ISL1//JUN//MEOX2//MYB//MYBL1//MYCN//NFIA//NFIB//NFIC//OTX2//PAX5//KLF13//POU3F2//FOXJ2//RFX7//SMARCD2//TFE3//TGIF1//KLF…
GO:0001085	RNA polymerase II transcription factor binding	Molecular function	19	141	906	17548	2.60996	0.000117903	0.0053212	3.92847	0.0209713	ESR1//GTF2E1//EP300//ISL1//JUN//MEF2A//NEUROD1//NHLH2//RB1//BHLHE41//BHLHE40//TCERG1//GSC//GTF2A1//RBBP8//ZFPM2//ID2//AR//TEAD2
GO:0008134	transcription factor binding	Molecular function	54	620	906	17548	1.68695	0.00011907	0.0053212	3.9242	0.0596026	GSC//ZFPM2//ID2//AR//MEF2A//TEAD2//ESR1//GTF2E1//EP300//ISL1//JUN//NEUROD1//NHLH2//RB1//BHLHE41//BHLHE40//TCERG1//GTF2A1//RBBP8//BDP1//FAM89B//RORA//CCNT2//PPARGC1B//PPARG//STRN//GABARAPL1//DLL1//MDFIC//PRDM16//ZNF516//TACC2//SIRT1//CEBPB//NR4A2//FOXP1//FOXP2//ZMYND8//E2F5//ETS1//MED19//FOXF2//FLNA//CNOT7//FOXA1//JARID2//NFIA//INSIG2//TRERF1//MAPK1//PURA//CCND1//ZEB1//UBE2I
GO:0001047	core promoter binding	Molecular function	19	142	906	17548	2.59158	0.000129667	0.00560161	3.88717	0.0209713	CEBPB//GADD45A//H2AFZ//TFAP2A//ESR1//SIRT1//PPARG//RORA//SARS//SOX4//KLF10//CLOCK//EP300//AGO1//MYOG//NPAS2//RB1//E2F8//ST18
GO:0015459	potassium channel regulator activity	Molecular function	10	49	906	17548	3.95279	0.000167439	0.00700004	3.77614	0.0110375	RASA1//C8ORF44-SGK3//SGK2//ARPP19//FLNA//SGK3//KCNE1//SGK1//KCNIP4//KCNAB2
GO:0003682	chromatin binding	Molecular function	48	540	906	17548	1.72166	0.000175064	0.0070901	3.7568	0.0529801	EP300//LEMD3//H2AFZ//MYOG//CLOCK//SAP30L//SMARCD2//ISL1//TSHZ1//CEBPB//ZMYND11//MBD6//PHF13//ARX//DNMT3B//ESR1//ATF5//BAHD1//FLI1//PHF8//SIN3B//FMR1//ADNP//ZMYND8//NR5A2//GLI3//ATAD2//GTF2H1//HMGB3//AR//JARID2//JUN//MEF2A//NEUROD1//NEUROG1//NFIA//POU4F1//PPARG//PRKAA1//RNF2//ATXN7//GMNC//SMARCA2//SUV39H1//ZEB1//TFAP2A//TP63//CCNT2
GO:0003705	transcription factor activity, RNA polymerase II distal enhancer sequence-specific binding	Molecular function	15	101	906	17548	2.87653	0.000204142	0.00801721	3.69007	0.0165563	MEF2A//MEOX2//POU4F1//ARX//CEBPB//FOXF1//FOXF2//NR5A2//JUN//MYOG//PKNOX1//PURA//BHLHE41//TEAD2//BHLHE40
GO:0005488	binding	Molecular function	810	15006	906	17548	1.04549	0.000241795	0.00921665	3.61655	0.89404	SEPSECS//THG1L//ACBD3//ACBD5//STX6//VTI1A//VAMP1//SYT1//VAMP3//HPRT1//DHRS3//PEX5L//ALPI//IRAK4//PRKACB//PTEN//RPS6KA5//HMGB3//BAG5//CELF1//CPEB2//CPEB3//PURA//CPEB1//BAHD1//NR5A2//MEF2A//NFE2//PPARG//RORA//SOX4//SUV39H1//TFAP2A//CEBPB//ZMYND11//CREBRF//ETV5//ATF5//FOXF1//FOXF2//ZMYND8//GLI3//PURG//IRF2//JARID2//MYOG//NHLH2//NR4A2//KLF3//ZBTB4//ARID5B//RUNX3//GSC//CC2D1B//ELK3//EN1//EP300//ESR1//…
GO:0045182	translation regulator activity	Molecular function	10	53	906	17548	3.65446	0.000329553	0.0120098	3.48208	0.0110375	CELF1//CPEB2//CPEB3//PURA//CPEB1//BOLL//FMR1//NANOS1//PAIP2//FXR1
GO:0033613	activating transcription factor binding	Molecular function	12	73	906	17548	3.18389	0.000333605	0.0120098	3.47677	0.013245	EP300//ISL1//JUN//MEF2A//NEUROD1//NHLH2//RB1//BHLHE41//BHLHE40//PPARG//PRDM16//ZNF516
GO:0046332	SMAD binding	Molecular function	12	74	906	17548	3.14086	0.000379786	0.0133028	3.42046	0.013245	TGIF1//SMURF1//JUN//PMEPA1//LDLRAD4//TOB1//FLNA//MEF2A//PURA//PRDM16//TGFBR2//ACVR1
GO:0005246	calcium channel regulator activity	Molecular function	8	36	906	17548	4.30415	0.000406935	0.013727	3.39047	0.00883002	CALM2//C8ORF44-SGK3//SGK2//SGK3//GRM3//HPCAL4//STIM2//SGK1
GO:0003714	transcription corepressor activity	Molecular function	25	232	906	17548	2.08714	0.000413082	0.013727	3.38396	0.0275938	TCERG1//SIN3B//ZMYND8//RBBP8//TOB1//ZMYND11//KLF12//DNMT3B//ELK3//JAZF1//ATF5//SIRT1//ZFPM2//HSBP1//HSBP1L1//NPAT//POU4F1//CCND1//SRSF2//ZEB1//TGIF1//BHLHE41//TBL1XR1//E2F8//BHLHE40
GO:0098772	molecular function regulator	Molecular function	127	1848	906	17548	1.33107	0.000434312	0.0140717	3.3622	0.140177	BAG5//DNAJB6//DNAJA2//PPP1R12A//NCK1//GSKIP//PPP1R1B//SOCS1//SOCS3//SOCS5//PRKAR2B//ARPP19//CAST//RECK//SERPINI1//SERPINB13//SPOCK1//RAPGEF4//RAB3GAP1//ARHGEF4//DOCK10//ITSN1//SOS2//RALGPS1//IQSEC2//FBXO8//PSD//RANBP9//ADRB1//EREG//RASGEF1A//NRG1//IL2//MET//RAPGEF2//PLEKHG4B//IQGAP2//CPEB2//SLIT2//RALBP1//ARAP2//TBC1D12//ELMOD2//APPL1//GNAQ//AGFG1//JUN//ARHGAP1//ARHGAP6//ERRFI1//RIN2//RASA1//BNIP…
GO:0000900	translation repressor activity, mRNA regulatory element binding	Molecular function	5	14	906	17548	6.91738	0.000491266	0.0155288	3.30868	0.00551876	CELF1//CPEB2//CPEB3//PURA//CPEB1
GO:0005343	organic acid:sodium symporter activity	Molecular function	7	30	906	17548	4.51935	0.000683885	0.0211027	3.16502	0.00772627	SLC6A15//SLC6A8//SLC6A1//SLC6A11//SLC6A6//SLC10A2//SLC23A2
GO:0001102	RNA polymerase II activating transcription factor binding	Molecular function	9	49	906	17548	3.55751	0.000797478	0.0240356	3.09828	0.00993377	EP300//ISL1//JUN//MEF2A//NEUROD1//NHLH2//RB1//BHLHE41//BHLHE40
GO:0050699	WW domain binding	Molecular function	7	31	906	17548	4.37357	0.000844437	0.0248725	3.07343	0.00772627	NFE2//NDFIP2//ENAH//PMEPA1//TP63//RAPGEF2//DAZAP2
GO:0001046	core promoter sequence-specific DNA binding	Molecular function	12	87	906	17548	2.67154	0.00166314	0.0478983	2.77907	0.013245	CEBPB//GADD45A//H2AFZ//TFAP2A//ESR1//SIRT1//PPARG//RORA//SARS//SOX4//KLF10//CLOCK
GO:0003713	transcription coactivator activity	Molecular function	29	317	906	17548	1.7719	0.00208504	0.0587436	2.68089	0.0320088	ZFPM2//ISL1//MEF2A//NEUROD1//POU3F2//SMARCA2//SOX4//PPARGC1B//PPARG//TRERF1//RORA//SS18//ZBTB18//TCERG1//EP300//GTF2A1//JUN//NFE2//NPAT//POU4F1//RAP2C//RB1//PRDM16//SMARCD2//ZEB1//TFAP2A//ARID5B//KLF7//CBFB
GO:0090079	translation regulator activity, nucleic acid binding	Molecular function	6	27	906	17548	4.30415	0.00216651	0.0597404	2.66424	0.00662252	CELF1//CPEB2//CPEB3//PURA//CPEB1//BOLL
GO:0001227	transcriptional repressor activity, RNA polymerase II transcription regulatory region sequence-specific DNA binding	Molecular function	23	233	906	17548	1.91193	0.00223164	0.0602544	2.65138	0.0253863	TSHZ1//CEBPB//GSC//CC2D1B//EN1//MYT1L//ZFPM2//RB1//TFAP2A//TGIF1//ZNF217//BHLHE41//E2F8//BHLHE40//FOXP2//ARX//PURG//HIC1//JARID2//ZBTB4//PURA//ZEB1//ARID5B
GO:0005070	SH3/SH2 adaptor activity	Molecular function	9	57	906	17548	3.05821	0.00241647	0.0635476	2.61682	0.00993377	TOB1//CRKL//EPS8//ARHGAP1//LASP1//ARHGAP6//NCK1//SH3BGRL//SKAP2
GO:0019208	phosphatase regulator activity	Molecular function	12	91	906	17548	2.55411	0.00245168	0.0635476	2.61054	0.013245	ARPP19//PPP1R1B//IGFBP3//RCAN3//UBXN2B//PPP4R2//PPP1R16B//PPP2R5E//PPP1R15B//CALM2//PPP1R12A//SBF2
GO:0070888	E-box binding	Molecular function	7	37	906	17548	3.66434	0.0025252	0.0641699	2.5977	0.00772627	MYOG//NEUROD1//NEUROG1//ZEB1//BHLHE41//BHLHE40//CLOCK
GO:0035091	phosphatidylinositol binding	Molecular function	23	237	906	17548	1.87966	0.00277252	0.0690997	2.55713	0.0253863	WDFY3//SYT1//PHLDA3//KCNJ2//PFN2//SESTD1//IQGAP2//ARAP2//SAP30L//SNX19//WDR45B//PLEKHF2//SNX27//ARFIP1//DENND1B//C8ORF44-SGK3//SGK3//SNX5//PXK//SNX2//TUB//SBF2//SNX17
GO:0004535	poly(A)-specific ribonuclease activity	Molecular function	4	13	906	17548	5.95959	0.003469	0.0848268	2.4598	0.00441501	CNOT6L//PAN3//CNOT7//CNOT6
GO:0001191	transcriptional repressor activity, RNA polymerase II transcription factor binding	Molecular function	8	50	906	17548	3.09898	0.00381639	0.0914948	2.41835	0.00883002	TCERG1//SIN3B//ZMYND8//RBBP8//CNOT7//ID2//BHLHE41//BHLHE40
GO:0016247	channel regulator activity	Molecular function	15	134	906	17548	2.16813	0.00388288	0.0914948	2.41085	0.0165563	C8ORF44-SGK3//SGK2//SGK3//GRM3//HPCAL4//STIM2//SGK1//ARPP19//FLNA//KCNE1//KCNIP4//KCNAB2//SCN1B//CALM2//RASA1
GO:0017147	Wnt-protein binding	Molecular function	6	31	906	17548	3.74877	0.0045204	0.104129	2.34482	0.00662252	APCDD1//FRZB//LRP6//ROR1//FZD3//FZD6
GO:0042813	Wnt-activated receptor activity	Molecular function	5	22	906	17548	4.40197	0.00458054	0.104129	2.33908	0.00551876	FRZB//LRP6//ROR1//FZD3//FZD6
GO:0005041	low-density lipoprotein particle receptor activity	Molecular function	4	14	906	17548	5.5339	0.00466009	0.104129	2.33161	0.00441501	LRP12//LDLR//LRP6//LRP8
GO:0017124	SH3 domain binding	Molecular function	14	125	906	17548	2.16929	0.00515209	0.113171	2.28802	0.0154525	SIRPA//EPS15//CD2AP//GJA1//ARHGAP1//ARHGAP6//ERRFI1//ENAH//SH3BGRL//CCDC6//ADAM12//SYNGAP1//CD3E//QKI
GO:0019207	kinase regulator activity	Molecular function	21	222	906	17548	1.83217	0.0055447	0.119268	2.25612	0.0231788	NCK1//GSKIP//PPP1R1B//SOCS1//SOCS3//SOCS5//PRKAR2B//YWHAG//CCNY//CCNL1//CCND1//CCNT2//IL2//ITSN1//MOB1B//LRP6//SPRED1//PIK3CA//NRG1//TAOK1//CALM2
GO:0005088	Ras guanyl-nucleotide exchange factor activity	Molecular function	23	251	906	17548	1.77482	0.0056137	0.119268	2.25075	0.0253863	PLEKHG4B//ARHGEF4//ITSN1//SOS2//RGL1//RALGPS1//RAP1A//RAPGEF2//DENND1B//DENND6A//TRAPPC8//RAB3GAP1//RIN2//SBF2//EPS8//RANBP9//RAPGEF4//ADRB1//EREG//RASGEF1A//NRG1//IL2//MET
GO:0001190	transcriptional activator activity, RNA polymerase II transcription factor binding	Molecular function	9	65	906	17548	2.68181	0.00595325	0.122301	2.22525	0.00993377	ZFPM2//ISL1//MEF2A//NEUROD1//POU3F2//SMARCA2//SOX4//JUN//CLOCK
GO:0035258	steroid hormone receptor binding	Molecular function	11	89	906	17548	2.39388	0.00601491	0.122301	2.22077	0.0121413	PPARGC1B//ESR1//ISL1//PPARG//STRN//CEBPB//NR4A2//EP300//FOXP1//RB1//FOXP2
GO:0050811	GABA receptor binding	Molecular function	4	15	906	17548	5.16497	0.00609804	0.122301	2.21481	0.00441501	GABARAPL1//GABRA5//PPP2CA//TRAK2
GO:0061630	ubiquitin protein ligase activity	Molecular function	21	224	906	17548	1.81581	0.00613394	0.122301	2.21226	0.0231788	CACUL1//RNF38//RNF145//ZNRF2//PDZRN3//RNF11//MYLIP//MDM4//ANKIB1//UBE2W//SMURF1//HECW2//RNF2//SKP1//UBE2V1//LONRF3//CBLL1//CUL5//FBXO30//UBE3B//LONRF1
GO:0001078	transcriptional repressor activity, RNA polymerase II proximal promoter sequence-specific DNA binding	Molecular function	15	141	906	17548	2.0605	0.00623626	0.122458	2.20508	0.0165563	TSHZ1//CEBPB//GSC//CC2D1B//EN1//MYT1L//ZFPM2//RB1//TFAP2A//TGIF1//ZNF217//BHLHE41//E2F8//BHLHE40//FOXP2
GO:0019888	protein phosphatase regulator activity	Molecular function	10	78	906	17548	2.48316	0.00667232	0.127317	2.17572	0.0110375	ARPP19//PPP1R1B//IGFBP3//RCAN3//CALM2//UBXN2B//PPP4R2//PPP1R16B//PPP2R5E//PPP1R15B
GO:0030234	enzyme regulator activity	Molecular function	72	1041	906	17548	1.33962	0.00672209	0.127317	2.1725	0.0794702	BAG5//DNAJB6//DNAJA2//PPP1R12A//NCK1//GSKIP//PPP1R1B//SOCS1//SOCS3//SOCS5//PRKAR2B//ARPP19//CAST//RECK//SERPINI1//SERPINB13//SPOCK1//IQGAP2//CPEB2//SLIT2//RALBP1//ARAP2//RAB3GAP1//TBC1D12//ELMOD2//APPL1//GNAQ//AGFG1//JUN//ARHGAP1//ARHGAP6//ERRFI1//RIN2//RASA1//BNIP2//SYDE2//SYNGAP1//ARHGAP12//RAPGEF2//GIT2//RICTOR//TRIM23//IGFBP3//YWHAG//RCAN3//RAF1//CCL8//PLAA//CCNY//CCNL1//CCND1//CCNT2//SBF2//I…
GO:0042802	identical protein binding	Molecular function	108	1661	906	17548	1.25937	0.00684201	0.127317	2.16482	0.119205	CEBPB//SPPL3//CR2//DYNLL2//SYT6//GADD45A//FLNA//FMR1//TIMM9//CDH20//GRIK2//GSTM3//NRBP1//HPRT1//INHBB//JUN//FIBIN//LRP6//MGST1//MID1//NAGA//NEUROG1//NR4A2//CHMP3//ZBTB4//BCL2A1//CLIP1//SARS//DLK2//SNX2//TFAP2A//TTK//VEGFB//BHLHE41//E2F8//FXR1//SBF2//GNPTG//ACCS//BHLHE40//ACVR1//CD3E//NOG//SLIT2//FOXP2//VPS4B//CD69//SLK//TCERG1//C1QTNF2//C1QTNF6//CLCN5//CRKL//APCDD1//DPYSL2//EPS15//ESR1//ETS1//ARL…
GO:0001105	RNA polymerase II transcription coactivator activity	Molecular function	7	44	906	17548	3.08138	0.00687667	0.127317	2.16262	0.00772627	ZFPM2//ISL1//MEF2A//NEUROD1//POU3F2//SMARCA2//SOX4
GO:0019899	enzyme binding	Molecular function	144	2301	906	17548	1.21212	0.00727471	0.132789	2.13818	0.15894	AGO1//GTF2E1//F3//ALPI//LDLR//SERPINB13//TNF//TNFAIP3//MARCKS//SRSF2//YWHAG//RAPGEF4//RAB3GAP1//ARHGEF4//DOCK10//ITSN1//SOS2//RALGPS1//IQSEC2//FBXO8//PSD//RANBP9//ADRB1//EREG//RASGEF1A//NRG1//IL2//MET//RAPGEF2//PLEKHG4B//AKAP11//RAF1//CALM2//RGL1//TNPO2//SPHK2//RAP1A//IQGAP2//FLNA//DENND1B//DENND6A//TRAPPC8//RIN2//SBF2//RIMS4//TBC1D12//ARHGAP1//RALBP1//CEBPB//GADD45A//ATF5//MYCN//RB1//BTG1//MOB1B…
GO:0017160	Ral GTPase binding	Molecular function	4	16	906	17548	4.84216	0.00780301	0.137699	2.10774	0.00441501	RGL1//RALGPS1//RALBP1//FLNA
GO:0061659	ubiquitin-like protein ligase activity	Molecular function	21	229	906	17548	1.77616	0.00783466	0.137699	2.10598	0.0231788	CACUL1//RNF38//RNF145//ZNRF2//PDZRN3//RNF11//MYLIP//MDM4//ANKIB1//UBE2W//SMURF1//HECW2//RNF2//SKP1//UBE2V1//LONRF3//CBLL1//CUL5//FBXO30//UBE3B//LONRF1
GO:0005543	phospholipid binding	Molecular function	33	410	906	17548	1.55894	0.00786244	0.137699	2.10444	0.0364238	SYT6//SYT1//ANXA7//C2CD5//WDFY3//PHLDA3//KCNJ2//PFN2//SESTD1//IQGAP2//ARAP2//SAP30L//CHMP3//SNX19//WDR45B//PLEKHF2//SNX27//C8ORF44-SGK3//SGK3//SNX5//PXK//SNX2//TUB//SBF2//SNX17//LPAR1//ARFIP1//RAPGEF2//DENND1B//F3//NR5A2//PSD//SMURF1
GO:0008013	beta-catenin binding	Molecular function	10	82	906	17548	2.36203	0.00943862	0.156696	2.02509	0.0110375	EP300//ESR1//CD2AP//GLI3//AR//NR4A2//RORA//SKP1//TBL1XR1//DLG5
GO:0035591	signaling adaptor activity	Molecular function	10	82	906	17548	2.36203	0.00943862	0.156696	2.02509	0.0110375	TOB1//CRKL//EPS8//ARHGAP1//LASP1//ARHGAP6//NCK1//SH3BGRL//SKAP2//HOMER1
GO:0005085	guanyl-nucleotide exchange factor activity	Molecular function	27	323	906	17548	1.61905	0.00957352	0.156696	2.01893	0.0298013	IQSEC2//FBXO8//PSD//RANBP9//RAPGEF4//ADRB1//EREG//RASGEF1A//NRG1//IL2//MET//RAPGEF2//PLEKHG4B//ARHGEF4//ITSN1//SOS2//RGL1//RALGPS1//RAP1A//DENND1B//DENND6A//TRAPPC8//RAB3GAP1//RIN2//SBF2//EPS8//DOCK10
GO:0032266	phosphatidylinositol-3-phosphate binding	Molecular function	6	36	906	17548	3.22811	0.00961131	0.156696	2.01722	0.00662252	PHLDA3//SNX19//WDR45B//PLEKHF2//SNX27//SESTD1
GO:0005283	amino acid:sodium symporter activity	Molecular function	4	17	906	17548	4.55733	0.00979347	0.156696	2.00906	0.00441501	SLC6A15//SLC6A8//SLC6A1//SLC6A11
GO:0017081	chloride channel regulator activity	Molecular function	4	17	906	17548	4.55733	0.00979347	0.156696	2.00906	0.00441501	C8ORF44-SGK3//SGK2//SGK3//SGK1
GO:0030228	lipoprotein particle receptor activity	Molecular function	4	17	906	17548	4.55733	0.00979347	0.156696	2.00906	0.00441501	LRP12//LDLR//LRP6//LRP8
GO:0036002	pre-mRNA binding	Molecular function	6	37	906	17548	3.14086	0.0109828	0.173582	1.95929	0.00662252	SLBP//EP300//RBM41//CELF1//SRSF2//SRSF6
GO:0005328	neurotransmitter:sodium symporter activity	Molecular function	5	27	906	17548	3.58679	0.0113479	0.177192	1.94508	0.00551876	SLC6A1//SLC6A11//SLC6A15//SLC6A6//SLC6A8
GO:0015467	G-protein activated inward rectifier potassium channel activity	Molecular function	3	10	906	17548	5.8106	0.0125263	0.188768	1.90218	0.00331126	KCNJ2//KCNJ3//KCNJ10
GO:0030957	Tat protein binding	Molecular function	3	10	906	17548	5.8106	0.0125263	0.188768	1.90218	0.00331126	GABARAPL1//DLL1//MDFIC
GO:0140161	monocarboxylate:sodium symporter activity	Molecular function	3	10	906	17548	5.8106	0.0125263	0.188768	1.90218	0.00331126	SLC6A1//SLC6A11//SLC10A2
GO:0004033	aldo-keto reductase (NADP) activity	Molecular function	5	29	906	17548	3.33942	0.0153365	0.228462	1.81427	0.00551876	ADH4//RDH10//RDH14//DHRS3//KCNAB2
GO:0005267	potassium channel activity	Molecular function	13	129	906	17548	1.95188	0.0159521	0.23386	1.79718	0.0143488	KCNJ2//KCNJ3//KCNJ10//CNGA3//KCNH4//KCNA4//KCNB1//KCNE1//KCNAB2//KCNK2//GRIK2//KCNK10//KCNIP4
GO:0051219	phosphoprotein binding	Molecular function	9	76	906	17548	2.29366	0.0160909	0.23386	1.79342	0.00993377	CRKL//MAPK1//RASA1//YES1//SOCS3//FBXW7//TBK1//MID1//RB1
GO:0004672	protein kinase activity	Molecular function	46	644	906	17548	1.38348	0.0162403	0.23386	1.78941	0.0507726	KCNH4//C8ORF44-SGK3//SGK2//HIPK3//FASTK//PDIK1L//SGK3//TBK1//NRBP1//IRAK4//CDK17//PIK3CA//PRKAA1//PRKACB//MAPK1//MAPK6//PAK6//TAOK1//RAF1//SGK1//CDK15//STK33//TTK//ACVR1//CCNT2//RPS6KA5//ULK2//SLK//TGFBR2//CDK19//CCND1//BMPR2//GRK6//KDR//MET//ROR1//EREG//NRG1//YES1//TXK//GTF2H1//MMD//PAN3//CCL2//CCL8//RASSF2
GO:0001134	transcription factor activity, transcription factor recruiting	Molecular function	5	30	906	17548	3.22811	0.0176421	0.251254	1.75345	0.00551876	PPARG//RORA//MYB//MYBL1//TEAD2
GO:0046982	protein heterodimerization activity	Molecular function	37	500	906	17548	1.43328	0.0179006	0.252165	1.74713	0.0408389	CEBPB//CHRNB4//DYNLL2//ADRB1//GADD45A//FMR1//SNX5//GTF2A1//H2AFZ//JUN//KCNB1//MEF2A//MID1//MYOG//NEUROD1//NR4A2//PKNOX1//PPARG//PPP2CA//MAPK6//RRAGD//RAF1//BCL2A1//SNX2//SOS2//SOX4//SYT1//VEGFB//BHLHE41//ADIPOR2//FXR1//HIST2H2BE//TEAD2//ALG2//BHLHE40//CD3E//FOXP2
GO:0043022	ribosome binding	Molecular function	7	53	906	17548	2.55812	0.0185693	0.258773	1.7312	0.00772627	CPEB2//CPEB3//FMR1//RICTOR//SEC61A2//CPEB1//BAG6
GO:0003730	mRNA 3'-UTR binding	Molecular function	8	66	906	17548	2.34772	0.0198784	0.271871	1.70162	0.00883002	CPEB2//CPEB3//CPEB1//ELAVL2//FMR1//BOLL//FXR1//SECISBP2L
GO:1901981	phosphatidylinositol phosphate binding	Molecular function	14	147	906	17548	1.84463	0.0199288	0.271871	1.70052	0.0154525	PHLDA3//KCNJ2//PFN2//SYT1//SESTD1//IQGAP2//ARAP2//SAP30L//SNX19//WDR45B//PLEKHF2//SNX27//ARFIP1//DENND1B
GO:0001223	transcription coactivator binding	Molecular function	4	21	906	17548	3.68927	0.0209153	0.272812	1.67954	0.00441501	ESR1//RORA//TEAD2//CCNT2
GO:0005416	amino acid:cation symporter activity	Molecular function	4	21	906	17548	3.68927	0.0209153	0.272812	1.67954	0.00441501	SLC6A15//SLC6A8//SLC6A1//SLC6A11
GO:0046873	metal ion transmembrane transporter activity	Molecular function	34	457	906	17548	1.44099	0.0210086	0.272812	1.6776	0.0375276	KCNJ2//KCNJ3//KCNJ10//SCN1B//CNGA3//KCNH4//KCNA4//KCNB1//KCNE1//KCNAB2//GPM6A//SLC24A3//TRPC3//CUL5//KCNK10//KCNIP4//SLC6A15//SLC6A8//SLC6A6//SLC6A1//SLC6A11//SLC31A2//SLC25A28//SLC30A6//ATP2C1//SLC10A2//SLC41A1//MMGT1//KCNK2//FAM155A//GRIK2//STIM2//SLC9A6//SLC23A2
GO:0005247	voltage-gated chloride channel activity	Molecular function	3	12	906	17548	4.84216	0.0212608	0.272812	1.67242	0.00331126	CLCN5//CLCN6//ANO1
GO:0035925	mRNA 3'-UTR AU-rich region binding	Molecular function	3	12	906	17548	4.84216	0.0212608	0.272812	1.67242	0.00331126	CPEB2//CPEB3//CPEB1
GO:0086008	voltage-gated potassium channel activity involved in cardiac muscle cell action potential repolarization	Molecular function	3	12	906	17548	4.84216	0.0212608	0.272812	1.67242	0.00331126	KCNJ3//KCNE1//KCNJ2
GO:0001158	enhancer sequence-specific DNA binding	Molecular function	10	94	906	17548	2.0605	0.0230474	0.289994	1.63738	0.0110375	ARX//FLI1//NR5A2//H2AFZ//JUN//MEOX2//POU4F1//SMARCD2//ISL1//SLC2A4RG
GO:0005249	voltage-gated potassium channel activity	Molecular function	10	94	906	17548	2.0605	0.0230474	0.289994	1.63738	0.0110375	KCNJ2//KCNJ3//KCNJ10//KCNA4//KCNB1//KCNE1//KCNK2//CNGA3//KCNH4//KCNAB2
GO:0140096	catalytic activity, acting on a protein	Molecular function	143	2370	906	17548	1.16866	0.0238815	0.294723	1.62194	0.157837	KCNH4//NKTR//TGM3//GCNT4//PSMA2//NPEPL1//CPD//NRIP3//CASP2//CTSF//ADAMTS17//MEP1A//NLN//THOP1//ADAM12//ADAM18//LMLN//PRSS55//F3//KLK15//SIN3B//SIRT1//ARID4B//MIER1//SAP30L//C8ORF44-SGK3//HIPK3//MMD//SGK3//PAN3//TBK1//GTF2H1//IRAK4//CDK17//PRKAA1//TAOK1//RAF1//CCL2//CCL8//ACVR1//RPS6KA5//RASSF2//SGK2//FASTK//PDIK1L//NRBP1//PIK3CA//PRKACB//MAPK1//MAPK6//PAK6//SGK1//CDK15//STK33//TTK//CCNT2//ULK2//S…
GO:0001664	G-protein coupled receptor binding	Molecular function	22	271	906	17548	1.57236	0.0243138	0.294723	1.61415	0.0242826	BAMBI//LRP6//WNT3//WNT7A//WNT10A//CXCL9//CCL2//CCL8//CCL21//ADRB1//RAPGEF2//ARRDC3//EDNRB//EDN1//EDN2//PPP1R1B//GNAQ//IL2//FLNA//ADCYAP1//HOMER1//S1PR1
GO:0008106	alcohol dehydrogenase (NADP+) activity	Molecular function	4	22	906	17548	3.52157	0.0245453	0.294723	1.61003	0.00441501	ADH4//RDH10//RDH14//DHRS3
GO:0017075	syntaxin-1 binding	Molecular function	4	22	906	17548	3.52157	0.0245453	0.294723	1.61003	0.00441501	SYBU//SNAP25//SYT1//VAMP3
GO:0045309	protein phosphorylated amino acid binding	Molecular function	6	44	906	17548	2.64118	0.0246258	0.294723	1.60861	0.00662252	CRKL//MAPK1//RASA1//YES1//SOCS3//FBXW7
GO:0015267	channel activity	Molecular function	34	463	906	17548	1.42232	0.0248499	0.294723	1.60468	0.0375276	GJC1//CNGA3//ANO1//CHRNB4//GABRA5//GLRB//GLRA3//GRIK2//KCNJ2//KCNJ3//KCNJ10//GJA1//CLIC4//KCNK10//SCN1B//KCNIP4//CLCN5//CLCN6//KCNH4//KCNA4//KCNB1//KCNE1//KCNAB2//SLC26A7//SLC26A4//GPM6A//SLC24A3//TRPC3//CUL5//SLC14A1//KCNK2//FAM155A//STIM2//BCL2A1
GO:0015079	potassium ion transmembrane transporter activity	Molecular function	15	166	906	17548	1.75018	0.0250479	0.294723	1.60123	0.0165563	KCNJ2//KCNJ3//KCNJ10//CNGA3//KCNH4//KCNA4//KCNB1//KCNE1//KCNAB2//KCNK10//KCNIP4//SLC24A3//KCNK2//GRIK2//SLC9A6
GO:0005254	chloride channel activity	Molecular function	9	82	906	17548	2.12583	0.0252425	0.294723	1.59787	0.00993377	ANO1//CLCN5//CLCN6//GLRB//GLRA3//GABRA5//SLC26A7//CLIC4//SLC26A4
GO:0022803	passive transmembrane transporter activity	Molecular function	34	464	906	17548	1.41925	0.0255404	0.295539	1.59277	0.0375276	GJC1//CNGA3//ANO1//CHRNB4//GABRA5//GLRB//GLRA3//GRIK2//KCNJ2//KCNJ3//KCNJ10//GJA1//CLIC4//KCNK10//SCN1B//KCNIP4//CLCN5//CLCN6//KCNH4//KCNA4//KCNB1//KCNE1//KCNAB2//SLC26A7//SLC26A4//GPM6A//SLC24A3//TRPC3//CUL5//SLC14A1//BCL2A1//KCNK2//FAM155A//STIM2
GO:0016896	exoribonuclease activity, producing 5'-phosphomonoesters	Molecular function	5	33	906	17548	2.93464	0.0258929	0.295739	1.58682	0.00551876	CNOT7//DCP2//CNOT6L//PAN3//CNOT6
GO:0008417	fucosyltransferase activity	Molecular function	3	13	906	17548	4.46969	0.0265984	0.295739	1.57515	0.00331126	FUT2//FUT5//FUT9
GO:0010314	phosphatidylinositol-5-phosphate binding	Molecular function	3	13	906	17548	4.46969	0.0265984	0.295739	1.57515	0.00331126	PHLDA3//SAP30L//SESTD1
GO:0015355	secondary active monocarboxylate transmembrane transporter activity	Molecular function	3	13	906	17548	4.46969	0.0265984	0.295739	1.57515	0.00331126	SLC6A1//SLC6A11//SLC10A2
GO:0051020	GTPase binding	Molecular function	46	665	906	17548	1.33979	0.0266986	0.295739	1.57351	0.0507726	RAPGEF4//RAB3GAP1//ARHGEF4//DOCK10//ITSN1//SOS2//RALGPS1//IQSEC2//FBXO8//PSD//RANBP9//ADRB1//EREG//RASGEF1A//NRG1//IL2//MET//RAPGEF2//PLEKHG4B//RGL1//TNPO2//SPHK2//RAP1A//IQGAP2//FLNA//DENND1B//DENND6A//TRAPPC8//RIN2//SBF2//RIMS4//TBC1D12//ARHGAP1//RALBP1//EPS8//ARAP2//APPL1//AGFG1//PEX5L//ERRFI1//GIT2//PAK6//POU4F1//ATG16L1//RRAGD//RASA1
GO:0005244	voltage-gated ion channel activity	Molecular function	17	198	906	17548	1.66297	0.0277688	0.302423	1.55644	0.0187638	KCNJ2//KCNJ3//KCNJ10//CLCN5//CLCN6//ANO1//CNGA3//KCNH4//KCNA4//KCNB1//KCNE1//KCNAB2//KCNK2//CLIC4//KCNK10//SCN1B//KCNIP4
GO:0022832	voltage-gated channel activity	Molecular function	17	198	906	17548	1.66297	0.0277688	0.302423	1.55644	0.0187638	KCNJ2//KCNJ3//KCNJ10//CLIC4//KCNK10//SCN1B//KCNIP4//CLCN5//CLCN6//ANO1//CNGA3//KCNH4//KCNA4//KCNB1//KCNE1//KCNAB2//KCNK2
GO:0070412	R-SMAD binding	Molecular function	4	23	906	17548	3.36846	0.0285321	0.3056	1.54467	0.00441501	JUN//PMEPA1//SMURF1//LDLRAD4
GO:0070717	poly-purine tract binding	Molecular function	4	23	906	17548	3.36846	0.0285321	0.3056	1.54467	0.00441501	TIA1//PATL1//FMR1//ATXN1
GO:0031624	ubiquitin conjugating enzyme binding	Molecular function	5	34	906	17548	2.84833	0.0291087	0.309221	1.53598	0.00551876	DCUN1D4//GRIK2//ANKIB1//LONRF3//LONRF1
GO:0022838	substrate-specific channel activity	Molecular function	32	437	906	17548	1.4183	0.0298284	0.314289	1.52537	0.0353201	GJC1//CNGA3//ANO1//CHRNB4//GABRA5//GLRB//GLRA3//GRIK2//KCNJ2//KCNJ3//KCNJ10//CLCN5//CLCN6//SCN1B//KCNH4//KCNA4//KCNB1//KCNE1//KCNAB2//SLC26A7//CLIC4//SLC26A4//GPM6A//SLC24A3//TRPC3//CUL5//KCNK10//KCNIP4//SLC14A1//KCNK2//FAM155A//STIM2
GO:0019887	protein kinase regulator activity	Molecular function	17	200	906	17548	1.64634	0.0301968	0.315605	1.52004	0.0187638	NCK1//GSKIP//PPP1R1B//SOCS1//SOCS3//SOCS5//PRKAR2B//YWHAG//CCNY//CCNL1//CCND1//CCNT2//SPRED1//PIK3CA//NRG1//TAOK1//CALM2
GO:0003707	steroid hormone receptor activity	Molecular function	7	59	906	17548	2.29798	0.0315767	0.317899	1.50063	0.00772627	AR//ESR1//NR5A2//NR3C2//NR4A2//PPARG//RORA
GO:0048306	calcium-dependent protein binding	Molecular function	7	59	906	17548	2.29798	0.0315767	0.317899	1.50063	0.00772627	STMN2//SYT6//ANXA7//S100PBP//SNAP25//SYT1//ALG2
GO:0004674	protein serine/threonine kinase activity	Molecular function	36	505	906	17548	1.38074	0.0315817	0.317899	1.50056	0.0397351	TGFBR2//ACVR1//PRKAA1//PRKACB//CDK19//CDK17//CCND1//CDK15//BMPR2//GRK6//MAPK1//MAPK6//KDR//MET//ROR1//TAOK1//RAF1//GTF2H1//FASTK//C8ORF44-SGK3//SGK2//HIPK3//PDIK1L//SGK3//TBK1//NRBP1//IRAK4//PIK3CA//PAK6//SGK1//STK33//TTK//CCNT2//RPS6KA5//ULK2//SLK
GO:0019787	ubiquitin-like protein transferase activity	Molecular function	34	472	906	17548	1.3952	0.0316193	0.317899	1.50005	0.0375276	ZER1//FBXO41//RNF38//ZNRF2//PDZRN3//RNF167//KLHL3//RNF11//KLHL20//MYLIP//TRIM23//UBE2W//FBXW7//SMURF1//KLHL42//RNF2//SKP1//TNFAIP3//CBLL1//CUL5//FBXO30//KBTBD8//LONRF1//FBXO44//UBE2I//CACUL1//RNF145//MDM4//ANKIB1//HECW2//UBE2V1//LONRF3//UBE3B//ATG16L1
GO:0019210	kinase inhibitor activity	Molecular function	10	99	906	17548	1.95643	0.0316427	0.317899	1.49973	0.0110375	NCK1//GSKIP//PPP1R1B//SOCS1//SOCS3//SOCS5//PRKAR2B//YWHAG//SPRED1//LRP6
GO:0001784	phosphotyrosine residue binding	Molecular function	5	35	906	17548	2.76695	0.0325658	0.318012	1.48724	0.00551876	CRKL//MAPK1//RASA1//YES1//SOCS3
GO:0004532	exoribonuclease activity	Molecular function	5	35	906	17548	2.76695	0.0325658	0.318012	1.48724	0.00551876	CNOT7//DCP2//CNOT6L//PAN3//CNOT6
GO:0005095	GTPase inhibitor activity	Molecular function	3	14	906	17548	4.15043	0.0325815	0.318012	1.48703	0.00331126	IQGAP2//CPEB2//SLIT2
GO:0005216	ion channel activity	Molecular function	31	424	906	17548	1.4161	0.0326909	0.318012	1.48557	0.0342163	CNGA3//ANO1//CHRNB4//GABRA5//GLRB//GLRA3//GRIK2//KCNJ2//KCNJ3//KCNJ10//CLCN5//CLCN6//SCN1B//KCNH4//KCNA4//KCNB1//KCNE1//KCNAB2//SLC26A7//CLIC4//SLC26A4//GPM6A//SLC24A3//TRPC3//CUL5//KCNK10//KCNIP4//KCNK2//FAM155A//STIM2//GJC1
GO:0030159	receptor signaling complex scaffold activity	Molecular function	4	24	906	17548	3.22811	0.0328809	0.318012	1.48306	0.00441501	NCK1//CD3E//DLG5//G3BP2
GO:0030165	PDZ domain binding	Molecular function	9	87	906	17548	2.00365	0.0352872	0.338758	1.45238	0.00993377	ADRB1//DTNA//LPAR1//GJA1//GRIK2//PTEN//FZD3//CXXC4//RAPGEF2
GO:0008022	protein C-terminus binding	Molecular function	16	189	906	17548	1.63967	0.0358503	0.341632	1.44551	0.01766	CNGA3//EP300//SIRT1//CD2AP//NPAT//HPCAL4//PPARG//PPP2CA//PPP2CB//PRKAA1//MID1IP1//ATXN1//SDC1//SYT1//VPS4B//SNX17
GO:0017091	AU-rich element binding	Molecular function	4	25	906	17548	3.09898	0.0375952	0.353959	1.42487	0.00441501	CPEB2//CPEB3//CPEB1//TIA1
GO:0004842	ubiquitin-protein transferase activity	Molecular function	32	446	906	17548	1.38968	0.0379159	0.353959	1.42118	0.0353201	CACUL1//RNF38//RNF145//ZNRF2//PDZRN3//RNF11//MYLIP//MDM4//ANKIB1//UBE2W//SMURF1//HECW2//RNF2//SKP1//UBE2V1//LONRF3//CBLL1//CUL5//FBXO30//UBE3B//LONRF1//ZER1//FBXO41//RNF167//KLHL3//KLHL20//TRIM23//FBXW7//KLHL42//TNFAIP3//KBTBD8//FBXO44
GO:0005102	signaling receptor binding	Molecular function	98	1594	906	17548	1.1908	0.0379632	0.353959	1.42064	0.108168	S1PR1//FLNA//GNAQ//NPTN//BAMBI//LRP6//WNT3//WNT7A//WNT10A//DLL1//EDN1//TXLNA//NRG1//IFNA1//IFNG//IL2//INHBB//CXCL9//BMP3//TNF//GDF5//IRAK4//EREG//SNX2//YES1//SOCS5//IGF1//YWHAG//SOCS1//PTEN//SIVA1//NTF3//CD2AP//SPRED1//NPNT//ANXA7//KDR//EDN2//PTHLH//ADCYAP1//CCL2//CCL8//CCL21//OGN//VEGFB//ISL1//SEMA4C//PPARGC1B//ESR1//PPARG//STRN//TOB1//NCK1//ADRB1//RAPGEF2//ARRDC3//EDNRB//PPP1R1B//RIC3//TGFBR2//…
GO:0000980	RNA polymerase II distal enhancer sequence-specific DNA binding	Molecular function	8	75	906	17548	2.06599	0.0391314	0.354162	1.40747	0.00883002	ARX//FLI1//NR5A2//H2AFZ//JUN//MEOX2//POU4F1//SMARCD2
GO:0034483	heparan sulfate sulfotransferase activity	Molecular function	3	15	906	17548	3.87373	0.0392024	0.354162	1.40669	0.00331126	HS3ST5//HS3ST3A1//HS3ST1
GO:0045125	bioactive lipid receptor activity	Molecular function	3	15	906	17548	3.87373	0.0392024	0.354162	1.40669	0.00331126	S1PR1//SPHK2//LPAR1
GO:0004879	nuclear receptor activity	Molecular function	6	49	906	17548	2.37167	0.0393513	0.354162	1.40504	0.00662252	AR//ESR1//NR5A2//NR4A2//PPARG//RORA
GO:0098531	transcription factor activity, direct ligand regulated sequence-specific DNA binding	Molecular function	6	49	906	17548	2.37167	0.0393513	0.354162	1.40504	0.00662252	NR5A2//AR//NR4A2//PPARG//RORA//ESR1
GO:0005109	frizzled binding	Molecular function	5	37	906	17548	2.61739	0.040219	0.357012	1.39557	0.00551876	BAMBI//LRP6//WNT3//WNT7A//WNT10A
GO:0017080	sodium channel regulator activity	Molecular function	5	37	906	17548	2.61739	0.040219	0.357012	1.39557	0.00551876	SCN1B//C8ORF44-SGK3//SGK2//SGK3//SGK1
GO:0003676	nucleic acid binding	Molecular function	242	4252	906	17548	1.10236	0.0411649	0.362924	1.38547	0.267108	SEPSECS//THG1L//HMGB3//CELF1//CPEB2//CPEB3//PURA//CPEB1//BAHD1//NR5A2//MEF2A//NFE2//PPARG//RORA//SOX4//SUV39H1//TFAP2A//CEBPB//ZMYND11//CREBRF//ETV5//ATF5//FOXF1//FOXF2//ZMYND8//GLI3//PURG//IRF2//JARID2//MYOG//NHLH2//NR4A2//KLF3//ZBTB4//ARID5B//RUNX3//GSC//CC2D1B//ELK3//EN1//EP300//ESR1//ETS1//FLI1//AGO1//H2AFZ//IRF1//AR//ISL1//JUN//MEOX2//MYB//MYBL1//MYCN//NFIA//NFIB//NFIC//OTX2//PAX5//KLF13//PO…
GO:0016740	transferase activity	Molecular function	144	2437	906	17548	1.14448	0.0423738	0.371057	1.3729	0.15894	ALG2//KCNH4//POLR3H//CHST1//PTGES3//TGM3//ST8SIA5//GCNT4//WDFY3//ST3GAL5//LPCAT3//LCLAT1//ABHD5//DNMT3B//DGKH//SPHK2//DGKE//GNPTG//CMPK1//CDS1//GFPT1//GSTA2//GSTM3//MGST1//EP300//EPC2//CLOCK//HPRT1//ESCO2//PSAT1//C8ORF44-SGK3//HIPK3//MMD//SGK3//PAN3//TBK1//GTF2H1//IRAK4//CDK17//PRKAA1//TAOK1//RAF1//CCL2//CCL8//ACVR1//RPS6KA5//RASSF2//SGK2//FASTK//PDIK1L//NRBP1//PIK3CA//PRKACB//MAPK1//MAPK6//PAK6/…
GO:0019900	kinase binding	Molecular function	49	739	906	17548	1.28425	0.0431836	0.37561	1.36468	0.0540839	MARCKS//SRSF2//YWHAG//CACUL1//SPRED1//ESR1//CCNY//RICTOR//RHOB//RND3//MEF2A//MSN//PPP1R12A//ERRFI1//MAPK6//MAVS//ZBTB4//CCND1//CALM2//FAM83D//SOCS1//CCND2//CD3E//CD8A//BAG5//TOB1//NRG1//NCK1//SOCS5//KDR//MET//ROR1//RAF1//MAPK1//TGFBR2//PRKAR2B//APPL1//SIRT1//GJA1//PTEN//CEBPB//GADD45A//ATF5//FLNA//MYCN//RB1//BTG1//TNFAIP3//MOB1B
GO:0051427	hormone receptor binding	Molecular function	15	179	906	17548	1.62307	0.0443936	0.37627	1.35268	0.0165563	ISL1//PPARGC1B//ESR1//PPARG//STRN//TACC2//EP300//SIRT1//CEBPB//NR4A2//FOXP1//RB1//FOXP2//ADCYAP1//PTHLH
GO:0005484	SNAP receptor activity	Molecular function	5	38	906	17548	2.54851	0.0444208	0.37627	1.35241	0.00551876	STX6//VTI1A//SNAP25//VAMP1//VAMP3
GO:0016409	palmitoyltransferase activity	Molecular function	5	38	906	17548	2.54851	0.0444208	0.37627	1.35241	0.00551876	SPTSSB//SPTSSA//ZDHHC22//ZDHHC7//ZDHHC18
GO:0030551	cyclic nucleotide binding	Molecular function	5	38	906	17548	2.54851	0.0444208	0.37627	1.35241	0.00551876	RAPGEF4//PRKAR2B//RAPGEF2//CNGA3//PDE5A
GO:0005237	inhibitory extracellular ligand-gated ion channel activity	Molecular function	3	16	906	17548	3.63162	0.0464484	0.38652	1.33303	0.00331126	GLRB//GLRA3//GABRA5
GO:1990381	ubiquitin-specific protease binding	Molecular function	3	16	906	17548	3.63162	0.0464484	0.38652	1.33303	0.00331126	CHMP3//PTEN//BAG6
GO:0017112	Rab guanyl-nucleotide exchange factor activity	Molecular function	6	51	906	17548	2.27867	0.0465256	0.38652	1.33231	0.00662252	DENND1B//DENND6A//TRAPPC8//RAB3GAP1//RIN2//SBF2
GO:0016773	phosphotransferase activity, alcohol group as acceptor	Molecular function	51	778	906	17548	1.26967	0.0470508	0.388394	1.32743	0.0562914	KCNH4//DGKH//SPHK2//DGKE//C8ORF44-SGK3//HIPK3//MMD//SGK3//PAN3//TBK1//GTF2H1//IRAK4//CDK17//PRKAA1//TAOK1//RAF1//CCL2//CCL8//ACVR1//RPS6KA5//RASSF2//SGK2//FASTK//PDIK1L//NRBP1//PIK3CA//PRKACB//MAPK1//MAPK6//PAK6//SGK1//CDK15//STK33//TTK//CCNT2//ULK2//SLK//TGFBR2//CDK19//CCND1//BMPR2//GRK6//KDR//MET//ROR1//EREG//NRG1//YES1//TXK//PIK3CB//ESR1
GO:0043425	bHLH transcription factor binding	Molecular function	4	27	906	17548	2.86943	0.048125	0.394747	1.31763	0.00441501	BHLHE41//BHLHE40//SIRT1//ISL1
GO:0035257	nuclear hormone receptor binding	Molecular function	13	151	906	17548	1.6675	0.0489582	0.399056	1.31017	0.0143488	ISL1//PPARGC1B//ESR1//PPARG//STRN//CEBPB//NR4A2//EP300//FOXP1//RB1//FOXP2//TACC2//SIRT1
