# Supplementary material for: Altered microRNA Transcriptome in Cultured Human Liver Cells upon Infection with Ebola Virus
Source: Int J Mol Sci. 2021 Apr 6;22(7):3792. doi: 10.3390/ijms22073792 (PMC8038836; doi:10.3390/ijms22073792)
Supplement: Supplementary file 1 [file ijms-22-03792-s001.zip › Supplementary_File/C_ GO_Analysis_Results/16-30nt_go_Makona-24h-Huh7_vs_Control-24h-Huh7_up.mature_mirna_targets/MF_result.txt]

GO.ID	Term	Ontology	Count	Pop.Hits	List.Total	Pop.Total	Fold.Enrichment	Pvalue	FDR	Enrichment.Score	Gene.Ratio	GENES
GO:0001067	regulatory region nucleic acid binding	Molecular function	96	878	906	17548	2.11775709393715	1.68863319114908e-12	2.18846861572921e-09	11.7724646786473	0.105960264900662	BAHD1//NR5A2//MEF2A//NFE2//PPARG//RORA//SOX4//SUV39H1//TFAP2A//CEBPB//ZMYND11//CREBRF//ETV5//ATF5//FOXF1//FOXF2//ZMYND8//GLI3//PURG//IRF2//JARID2//MYOG//NHLH2//NR4A2//KLF3//ZBTB4//PURA//ARID5B//RUNX3//GSC//CC2D1B//ELK3//EN1//EP300//ESR1//ETS1//FLI1//AGO1//H2AFZ//IRF1//AR//ISL1//JUN//MEOX2//MYB//MYBL1//MYCN//NFIA//NFIB//NFIC//OTX2//PAX5//KLF13//POU3F2//FOXJ2//RFX7//SMARCD2//TFE3//TGIF1//KLF10//TXK…
GO:0044212	transcription regulatory region DNA binding	Molecular function	95	877	906	17548	2.09808674464674	3.82551575743711e-12	2.47893421081925e-09	11.4173100048217	0.10485651214128	BAHD1//NR5A2//MEF2A//NFE2//PPARG//RORA//SOX4//SUV39H1//TFAP2A//CEBPB//ZMYND11//CREBRF//ETV5//ATF5//FOXF1//FOXF2//ZMYND8//GLI3//PURG//IRF2//JARID2//MYOG//NHLH2//NR4A2//KLF3//ZBTB4//PURA//ARID5B//RUNX3//GSC//CC2D1B//ELK3//EN1//EP300//ESR1//ETS1//FLI1//AGO1//H2AFZ//IRF1//AR//ISL1//JUN//MEOX2//MYB//MYBL1//MYCN//NFIA//NFIB//NFIC//OTX2//PAX5//KLF13//POU3F2//FOXJ2//RFX7//SMARCD2//TFE3//TGIF1//KLF10//TXK…
GO:0005515	protein binding	Molecular function	688	11565	906	17548	1.15223809373834	1.16816951902201e-11	5.04649232217508e-09	10.9324941299686	0.759381898454746	STX6//VTI1A//VAMP1//SYT1//VAMP3//AGO1//GTF2E1//GSC//ZFPM2//ID2//AR//MEF2A//TEAD2//ESR1//EP300//ISL1//JUN//NEUROD1//NHLH2//RB1//BHLHE41//BHLHE40//TCERG1//GTF2A1//RBBP8//BDP1//FAM89B//RORA//CCNT2//S1PR1//FLNA//GNAQ//CRKL//MAPK1//RASA1//YES1//SOCS3//CR2//C5AR1//LPAR1//IGFBP3//F3//ALPI//LDLR//SERPINB13//TNF//TNFAIP3//SIRT1//ZMAT3//TP63//IQGAP2//WASF3//CNN3//DBN1//EPS8//LIMCH1//PALLD//FLII//FKBP15//KL…
GO:0000982	transcription factor activity, RNA polymerase II proximal promoter sequence-specific DNA binding	Molecular function	55	415	906	17548	2.5669299715418	1.19393144206684e-10	3.86833787229656e-08	9.92302061054911	0.0607064017660044	CEBPB//ELK3//ESR1//ETS1//FLI1//SIRT1//NR5A2//GLI3//FOXA1//IRF1//AR//ISL1//JUN//MEF2A//MEOX2//MYB//MYBL1//MYCN//MYOG//NEUROD1//NFIA//NFIB//NFIC//NHLH2//NR4A2//OTX2//PAX5//KLF13//POU3F2//POU4F1//FOXJ2//SOX4//TFAP2A//TFE3//KLF10//TXK//WT1//FOSL1//KLF7//TP63//FUBP3//TSHZ1//GSC//CC2D1B//EN1//MYT1L//ZFPM2//RB1//TGIF1//ZNF217//BHLHE41//E2F8//BHLHE40//FOXP2//CLOCK//
GO:0000976	transcription regulatory region sequence-specific DNA binding	Molecular function	80	740	906	17548	2.09390847801444	2.4103281831683e-10	6.24757065077223e-08	9.61792382114484	0.0883002207505519	CEBPB//ZMYND11//CREBRF//ETV5//ATF5//FOXF1//FOXF2//ZMYND8//GLI3//PURG//IRF2//JARID2//MEF2A//MYOG//NHLH2//NR4A2//KLF3//PPARG//ZBTB4//PURA//RORA//TFAP2A//ARID5B//RUNX3//GSC//CC2D1B//ELK3//EN1//EP300//ESR1//ETS1//FLI1//NR5A2//AGO1//H2AFZ//IRF1//AR//ISL1//JUN//MEOX2//MYB//MYBL1//MYCN//NFIA//NFIB//NFIC//OTX2//PAX5//KLF13//POU3F2//FOXJ2//RFX7//SMARCD2//TFE3//TGIF1//KLF10//TXK//ZNF217//BHLHE41//E2F8//FOS…
GO:0000981	RNA polymerase II transcription factor activity, sequence-specific DNA binding	Molecular function	106	1108	906	17548	1.85295781831512	3.61795525308139e-10	7.8147833466558e-08	9.44153680880291	0.116997792494481	ETS1//JUN//MEF2A//TFAP2A//FOSL1//CLOCK//CEBPB//ELK3//ESR1//FLI1//SIRT1//NR5A2//GLI3//FOXA1//IRF1//AR//ISL1//MEOX2//MYB//MYBL1//MYCN//MYOG//NEUROD1//NFIA//NFIB//NFIC//NHLH2//NR4A2//OTX2//PAX5//KLF13//POU3F2//POU4F1//FOXJ2//SOX4//TFE3//KLF10//TXK//WT1//KLF7//TP63//FUBP3//TSHZ1//GSC//CC2D1B//EN1//MYT1L//ZFPM2//RB1//TGIF1//ZNF217//BHLHE41//E2F8//BHLHE40//FOXP2//ARX//PURG//HIC1//JARID2//ZBTB4//PURA//Z…
GO:0001012	RNA polymerase II regulatory region DNA binding	Molecular function	73	665	906	17548	2.12618300718684	7.85265816413042e-10	1.45386356867329e-07	9.10498330750923	0.0805739514348786	CEBPB//ZMYND11//CREBRF//ETV5//ATF5//FOXF1//FOXF2//ZMYND8//GLI3//PURG//IRF2//JARID2//MEF2A//MYOG//NHLH2//NR4A2//KLF3//PPARG//ZBTB4//PURA//RORA//TFAP2A//ARID5B//RUNX3//GSC//CC2D1B//ELK3//EN1//EP300//ESR1//ETS1//FLI1//NR5A2//AGO1//H2AFZ//IRF1//AR//ISL1//JUN//MEOX2//MYB//MYBL1//MYCN//NFIA//NFIB//NFIC//OTX2//PAX5//KLF13//POU3F2//FOXJ2//RFX7//SMARCD2//TFE3//TGIF1//KLF10//TXK//ZNF217//BHLHE41//E2F8//FOS…
GO:0001077	transcriptional activator activity, RNA polymerase II proximal promoter sequence-specific DNA binding	Molecular function	41	279	906	17548	2.84628957092106	1.34973842369121e-09	2.18657624637976e-07	8.86975038865656	0.0452538631346578	CEBPB//ELK3//ESR1//ETS1//FLI1//SIRT1//NR5A2//GLI3//FOXA1//IRF1//AR//ISL1//JUN//MEF2A//MEOX2//MYB//MYBL1//MYCN//MYOG//NEUROD1//NFIA//NFIB//NFIC//NHLH2//NR4A2//OTX2//PAX5//KLF13//POU3F2//POU4F1//FOXJ2//SOX4//TFAP2A//TFE3//KLF10//TXK//WT1//FOSL1//KLF7//TP63//FUBP3//
GO:0000977	RNA polymerase II regulatory region sequence-specific DNA binding	Molecular function	72	662	906	17548	2.10656049298734	1.54668985478334e-09	2.22723339088801e-07	8.81059676313313	0.0794701986754967	CEBPB//GSC//CC2D1B//ELK3//EN1//EP300//ESR1//ETS1//FLI1//NR5A2//AGO1//GLI3//H2AFZ//IRF1//AR//ISL1//JUN//MEF2A//MEOX2//MYB//MYBL1//MYCN//MYOG//NFIA//NFIB//NFIC//NHLH2//NR4A2//OTX2//PAX5//KLF13//POU3F2//FOXJ2//RFX7//SMARCD2//TFAP2A//TFE3//TGIF1//KLF10//TXK//ZNF217//BHLHE41//E2F8//FOSL1//KLF7//FUBP3//FOXP2//CLOCK//GADD45A//ARX//POU4F1//NEUROD1//NEUROG1//ZEB1//BHLHE40//ZMYND11//CREBRF//ETV5//ATF5//FOX…
GO:1990837	sequence-specific double-stranded DNA binding	Molecular function	80	776	906	17548	1.99676839398284	2.25975816639393e-09	2.92864658364653e-07	8.64593803546336	0.0883002207505519	BAHD1//NR5A2//MEF2A//NFE2//PPARG//RORA//SOX4//SUV39H1//TFAP2A//CEBPB//ZMYND11//CREBRF//ETV5//ATF5//FOXF1//FOXF2//ZMYND8//GLI3//PURG//IRF2//JARID2//MYOG//NHLH2//NR4A2//KLF3//ZBTB4//PURA//ARID5B//RUNX3//GSC//CC2D1B//ELK3//EN1//EP300//ESR1//ETS1//FLI1//AGO1//H2AFZ//IRF1//AR//ISL1//JUN//MEOX2//MYB//MYBL1//MYCN//NFIA//NFIB//NFIC//OTX2//PAX5//KLF13//POU3F2//FOXJ2//RFX7//SMARCD2//TFE3//TGIF1//KLF10//TXK…
GO:0003690	double-stranded DNA binding	Molecular function	85	860	906	17548	1.9143436521382	5.20579522592449e-09	6.13337328436194e-07	8.28351291920798	0.0938189845474614	BAHD1//NR5A2//MEF2A//NFE2//PPARG//RORA//SOX4//SUV39H1//TFAP2A//CEBPB//ZMYND11//CREBRF//ETV5//ATF5//FOXF1//FOXF2//ZMYND8//GLI3//PURG//IRF2//JARID2//MYOG//NHLH2//NR4A2//KLF3//ZBTB4//PURA//ARID5B//RUNX3//GSC//CC2D1B//ELK3//EN1//EP300//ESR1//ETS1//FLI1//AGO1//H2AFZ//IRF1//AR//ISL1//JUN//MEOX2//MYB//MYBL1//MYCN//NFIA//NFIB//NFIC//OTX2//PAX5//KLF13//POU3F2//FOXJ2//RFX7//SMARCD2//TFE3//TGIF1//KLF10//TXK…
GO:0000987	proximal promoter sequence-specific DNA binding	Molecular function	54	451	906	17548	2.31908488862131	7.11086407976685e-09	7.6797332061482e-07	8.14807762257917	0.0596026490066225	CEBPB//GSC//CC2D1B//ELK3//EN1//EP300//ESR1//ETS1//FLI1//NR5A2//AGO1//GLI3//H2AFZ//IRF1//AR//ISL1//JUN//MEF2A//MEOX2//MYB//MYBL1//MYCN//MYOG//NFIA//NFIB//NFIC//NHLH2//NR4A2//OTX2//PAX5//KLF13//POU3F2//FOXJ2//RFX7//SMARCD2//TFAP2A//TFE3//TGIF1//KLF10//TXK//ZNF217//BHLHE41//E2F8//FOSL1//KLF7//FUBP3//FOXP2//CLOCK//NEUROD1//NEUROG1//ZEB1//BHLHE40//NFE2//ZNF516//
GO:0001228	transcriptional activator activity, RNA polymerase II transcription regulatory region sequence-specific DNA binding	Molecular function	51	417	906	17548	2.3688281163149	9.23348347171153e-09	9.20507275333703e-07	8.03463442387842	0.0562913907284768	CEBPB//ELK3//ESR1//ETS1//FLI1//SIRT1//NR5A2//GLI3//FOXA1//IRF1//AR//ISL1//JUN//MEF2A//MEOX2//MYB//MYBL1//MYCN//MYOG//NEUROD1//NFIA//NFIB//NFIC//NHLH2//NR4A2//OTX2//PAX5//KLF13//POU3F2//POU4F1//FOXJ2//SOX4//TFAP2A//TFE3//KLF10//TXK//WT1//FOSL1//KLF7//TP63//FUBP3//CREBRF//EP300//ETV5//ATF5//FOXF1//FOXF2//IRF2//MAF//PKNOX1//RORA//
GO:0000978	RNA polymerase II proximal promoter sequence-specific DNA binding	Molecular function	52	436	906	17548	2.31002288514896	1.54914080905058e-08	1.43406177752111e-06	7.80990910527865	0.0573951434878587	ESR1//JUN//MYOG//NEUROD1//NEUROG1//ZEB1//BHLHE41//BHLHE40//CLOCK//CEBPB//GSC//CC2D1B//ELK3//EN1//EP300//ETS1//FLI1//NR5A2//AGO1//GLI3//H2AFZ//IRF1//AR//ISL1//MEF2A//MEOX2//MYB//MYBL1//MYCN//NFIA//NFIB//NFIC//NHLH2//NR4A2//OTX2//PAX5//KLF13//POU3F2//FOXJ2//RFX7//SMARCD2//TFAP2A//TFE3//TGIF1//KLF10//TXK//ZNF217//E2F8//FOSL1//KLF7//FUBP3//FOXP2//
GO:0000989	transcription factor activity, transcription factor binding	Molecular function	66	643	906	17548	1.98807329055648	7.21893190644885e-08	6.23715716717181e-06	7.14152705470875	0.0728476821192053	BDP1//GTF2E1//PPARG//RORA//TCERG1//PPARGC1B//MED19//MED9//TRERF1//MED22//ZFPM2//ISL1//MEF2A//NEUROD1//POU3F2//SMARCA2//SOX4//SIN3B//ZMYND8//RBBP8//TEAD2//MYB//MYBL1//JUN//CLOCK//CNOT7//ID2//BHLHE41//BHLHE40//ZMYND11//NRG1//SS18//BTG1//SAP30L//CBFB//NMI//ZBTB18//EP300//GTF2A1//NFE2//NPAT//POU4F1//RAP2C//RB1//PRDM16//SMARCD2//ZEB1//TFAP2A//ARID5B//KLF7//TOB1//KLF12//DNMT3B//ELK3//JAZF1//ATF5//SIRT1…
GO:0000988	transcription factor activity, protein binding	Molecular function	66	648	906	17548	1.97273321887008	9.6576218014654e-08	7.82267365918697e-06	7.01512980584732	0.0728476821192053	NEUROG1//TP63//BDP1//GTF2E1//PPARG//RORA//TCERG1//PPARGC1B//MED19//MED9//TRERF1//MED22//ZFPM2//ISL1//MEF2A//NEUROD1//POU3F2//SMARCA2//SOX4//SIN3B//ZMYND8//RBBP8//TEAD2//MYB//MYBL1//JUN//CLOCK//CNOT7//ID2//BHLHE41//BHLHE40//ZMYND11//NRG1//SS18//BTG1//SAP30L//CBFB//NMI//ZBTB18//EP300//GTF2A1//NFE2//NPAT//POU4F1//RAP2C//RB1//PRDM16//SMARCD2//ZEB1//TFAP2A//ARID5B//KLF7//TOB1//KLF12//DNMT3B//ELK3//JAZ…
GO:0043565	sequence-specific DNA binding	Molecular function	99	1139	906	17548	1.68349138607702	1.83878032043183e-07	1.40179958545862e-05	6.73547015293869	0.109271523178808	BAHD1//NR5A2//MEF2A//NFE2//PPARG//RORA//SOX4//SUV39H1//TFAP2A//CEBPB//ZMYND11//CREBRF//ETV5//ATF5//FOXF1//FOXF2//ZMYND8//GLI3//PURG//IRF2//JARID2//MYOG//NHLH2//NR4A2//KLF3//ZBTB4//PURA//ARID5B//RUNX3//GSC//CC2D1B//ELK3//EN1//EP300//ESR1//ETS1//FLI1//AGO1//H2AFZ//IRF1//AR//ISL1//JUN//MEOX2//MYB//MYBL1//MYCN//NFIA//NFIB//NFIC//OTX2//PAX5//KLF13//POU3F2//FOXJ2//RFX7//SMARCD2//TFE3//TGIF1//KLF10//TXK…
GO:0140110	transcription regulator activity	Molecular function	146	1921	906	17548	1.47205799040005	7.9458826884635e-07	5.72103553569372e-05	6.09985785107641	0.161147902869757	TSHZ1//ZBTB18//CEBPB//KLF12//CREBL2//GSC//CREBRF//ARX//E2F5//CC2D1B//ELK3//EMX2//EN1//ESR1//ETS1//ETV5//JAZF1//ATF5//FOXF1//FOXF2//MYT1L//FLI1//ADNP//ZFPM2//NR5A2//HBP1//FOXP1//GLI3//HIC1//HIVEP2//FOXA1//HOXA3//HOXD1//ID2//IRF1//IRF2//AR//ISL1//JUN//BOLA3//MAF//MEF2A//MEOX2//NR3C2//MYB//MYBL1//MYCN//MYOG//NEUROD1//NEUROG1//NFIA//NFE2//NFIB//NFIC//NHLH2//NPAS2//NR4A2//OTX2//PAX5//KLF13//PKNOX1//PO…
GO:0001076	transcription factor activity, RNA polymerase II transcription factor binding	Molecular function	27	191	906	17548	2.7379771852571	1.88745965119239e-06	0.000128744616207649	5.72412232364675	0.0298013245033113	TCERG1//PPARGC1B//MED19//MED9//TRERF1//MED22//ZFPM2//ISL1//MEF2A//NEUROD1//POU3F2//SMARCA2//SOX4//SIN3B//ZMYND8//RBBP8//MYB//MYBL1//JUN//CLOCK//CNOT7//ID2//BHLHE41//BHLHE40//GTF2E1//PPARG//RORA//
GO:0003712	transcription cofactor activity	Molecular function	56	566	906	17548	1.91633320072699	2.28879531477817e-06	0.000148313936397625	5.64039304421366	0.0618101545253863	TCERG1//PPARGC1B//MED19//MED9//TRERF1//MED22//ZFPM2//ISL1//MEF2A//NEUROD1//POU3F2//SMARCA2//SOX4//SIN3B//ZMYND8//RBBP8//ZBTB18//EP300//GTF2A1//JUN//NFE2//NPAT//POU4F1//RAP2C//RB1//PRDM16//SMARCD2//ZEB1//TFAP2A//ARID5B//KLF7//CBFB//TOB1//ZMYND11//KLF12//DNMT3B//ELK3//JAZF1//ATF5//SIRT1//HSBP1//HSBP1L1//CCND1//SRSF2//TGIF1//BHLHE41//TBL1XR1//E2F8//BHLHE40//PPARG//RORA//SS18//NRG1//BTG1//SAP30L//NMI…
GO:0003700	DNA binding transcription factor activity	Molecular function	118	1551	906	17548	1.47356615328998	1.0192202596006e-05	0.000629004503067799	4.9917319522131	0.130242825607064	TSHZ1//ZBTB18//CEBPB//KLF12//CREBL2//GSC//CREBRF//ARX//E2F5//CC2D1B//ELK3//EMX2//EN1//ESR1//ETS1//ETV5//JAZF1//ATF5//FOXF1//FOXF2//MYT1L//FLI1//ADNP//ZFPM2//NR5A2//HBP1//FOXP1//GLI3//HIC1//HIVEP2//FOXA1//HOXA3//HOXD1//ID2//IRF1//IRF2//AR//ISL1//JUN//BOLA3//MAF//MEF2A//MEOX2//NR3C2//MYB//MYBL1//MYCN//MYOG//NEUROD1//NEUROG1//NFIA//NFE2//NFIB//NFIC//NHLH2//NPAS2//NR4A2//OTX2//PAX5//KLF13//PKNOX1//PO…
GO:0030371	translation repressor activity	Molecular function	8	25	906	17548	6.19796909492274	2.41113140784306e-05	0.00142037559298391	4.61777911971548	0.00883002207505519	CELF1//CPEB2//CPEB3//PURA//CPEB1//FMR1//NANOS1//PAIP2//
GO:0019003	GDP binding	Molecular function	12	59	906	17548	3.93938713660343	3.9452802886546e-05	0.00222307967569407	4.40392213732353	0.0132450331125828	RAB12//RAB18//RAB21//TRIM23//RHOB//RAB9B//RAB8B//MIEF1//RAP2C//RRAGD//RAP1B//RAB28//
GO:0019904	protein domain specific binding	Molecular function	60	698	906	17548	1.66492722822065	7.30716714563167e-05	0.00380179408000545	4.1362509584006	0.0662251655629139	SIRPA//EPS15//CD2AP//GJA1//ARHGAP1//ARHGAP6//ERRFI1//ENAH//SH3BGRL//CCDC6//ADAM12//SYNGAP1//CD3E//QKI//ADRB1//DTNA//LPAR1//GRIK2//PTEN//FZD3//CXXC4//RAPGEF2//RAB8B//TRAK2//SHCBP1//SIRT1//UBE2I//PPARGC1B//PPARG//NFE2//NDFIP2//PMEPA1//TP63//DAZAP2//MAVS//STRN//LBR//WT1//AR//RNF2//HOXA3//JUN//CCT6A//RB1//CALM2//TEAD2//DDX6//ZNF521//ARFIP1//FOXA1//NCK1//ARHGEF4//HPCAL4//PPP3R1//PRKAR2B//SKP1//WNT3//Y…
GO:0001104	RNA polymerase II transcription cofactor activity	Molecular function	16	103	906	17548	3.00872286161298	7.33370771605989e-05	0.00380179408000545	4.13467640277899	0.0176600441501104	ZFPM2//ISL1//MEF2A//NEUROD1//POU3F2//SMARCA2//SOX4//TCERG1//SIN3B//ZMYND8//RBBP8//PPARGC1B//MED19//MED9//TRERF1//MED22//
GO:0099106	ion channel regulator activity	Molecular function	15	95	906	17548	3.05820843499477	0.000101012340237089	0.00502268410841227	3.99562556711341	0.0165562913907285	C8ORF44-SGK3//SGK2//SGK3//GRM3//HPCAL4//STIM2//SGK1//ARPP19//FLNA//KCNE1//KCNIP4//KCNAB2//CALM2//RASA1//SCN1B//
GO:0003677	DNA binding	Molecular function	170	2520	906	17548	1.30661550860226	0.000104639252258589	0.00502268410841227	3.98030537243274	0.187637969094923	HMGB3//BAHD1//NR5A2//MEF2A//NFE2//PPARG//RORA//SOX4//SUV39H1//TFAP2A//CEBPB//ZMYND11//CREBRF//ETV5//ATF5//FOXF1//FOXF2//ZMYND8//GLI3//PURG//IRF2//JARID2//MYOG//NHLH2//NR4A2//KLF3//ZBTB4//PURA//ARID5B//RUNX3//GSC//CC2D1B//ELK3//EN1//EP300//ESR1//ETS1//FLI1//AGO1//H2AFZ//IRF1//AR//ISL1//JUN//MEOX2//MYB//MYBL1//MYCN//NFIA//NFIB//NFIC//OTX2//PAX5//KLF13//POU3F2//FOXJ2//RFX7//SMARCD2//TFE3//TGIF1//KLF…
GO:0001085	RNA polymerase II transcription factor binding	Molecular function	19	141	906	17548	2.6099603901492	0.000117903045931922	0.00532119841662737	3.9284749751056	0.0209713024282561	ESR1//GTF2E1//EP300//ISL1//JUN//MEF2A//NEUROD1//NHLH2//RB1//BHLHE41//BHLHE40//TCERG1//GSC//GTF2A1//RBBP8//ZFPM2//ID2//AR//TEAD2//
GO:0008134	transcription factor binding	Molecular function	54	620	906	17548	1.68694723349712	0.000119070026297989	0.00532119841662737	3.92419755045422	0.0596026490066225	GSC//ZFPM2//ID2//AR//MEF2A//TEAD2//ESR1//GTF2E1//EP300//ISL1//JUN//NEUROD1//NHLH2//RB1//BHLHE41//BHLHE40//TCERG1//GTF2A1//RBBP8//BDP1//FAM89B//RORA//CCNT2//PPARGC1B//PPARG//STRN//GABARAPL1//DLL1//MDFIC//PRDM16//ZNF516//TACC2//SIRT1//CEBPB//NR4A2//FOXP1//FOXP2//ZMYND8//E2F5//ETS1//MED19//FOXF2//FLNA//CNOT7//FOXA1//JARID2//NFIA//INSIG2//TRERF1//MAPK1//PURA//CCND1//ZEB1//UBE2I//
GO:0001047	core promoter binding	Molecular function	19	142	906	17548	2.59158038740167	0.000129666909626206	0.0056016104958521	3.88717083964674	0.0209713024282561	CEBPB//GADD45A//H2AFZ//TFAP2A//ESR1//SIRT1//PPARG//RORA//SARS//SOX4//KLF10//CLOCK//EP300//AGO1//MYOG//NPAS2//RB1//E2F8//ST18//
GO:0015459	potassium channel regulator activity	Molecular function	10	49	906	17548	3.95278641257828	0.000167439267159463	0.00700004162060207	3.77614268546546	0.011037527593819	RASA1//C8ORF44-SGK3//SGK2//ARPP19//FLNA//SGK3//KCNE1//SGK1//KCNIP4//KCNAB2//
GO:0003682	chromatin binding	Molecular function	48	540	906	17548	1.72165808192298	0.000175064167571034	0.00709009878662688	3.75680273694725	0.0529801324503311	EP300//LEMD3//H2AFZ//MYOG//CLOCK//SAP30L//SMARCD2//ISL1//TSHZ1//CEBPB//ZMYND11//MBD6//PHF13//ARX//DNMT3B//ESR1//ATF5//BAHD1//FLI1//PHF8//SIN3B//FMR1//ADNP//ZMYND8//NR5A2//GLI3//ATAD2//GTF2H1//HMGB3//AR//JARID2//JUN//MEF2A//NEUROD1//NEUROG1//NFIA//POU4F1//PPARG//PRKAA1//RNF2//ATXN7//GMNC//SMARCA2//SUV39H1//ZEB1//TFAP2A//TP63//CCNT2//
GO:0003705	transcription factor activity, RNA polymerase II distal enhancer sequence-specific binding	Molecular function	15	101	906	17548	2.87653268638122	0.000204141803626646	0.00801720537879192	3.69006805248445	0.0165562913907285	MEF2A//MEOX2//POU4F1//ARX//CEBPB//FOXF1//FOXF2//NR5A2//JUN//MYOG//PKNOX1//PURA//BHLHE41//TEAD2//BHLHE40//
GO:0005488	binding	Molecular function	810	15006	906	17548	1.04548908913256	0.00024179483439392	0.00921665015807413	3.61655298146606	0.894039735099338	SEPSECS//THG1L//ACBD3//ACBD5//STX6//VTI1A//VAMP1//SYT1//VAMP3//HPRT1//DHRS3//PEX5L//ALPI//IRAK4//PRKACB//PTEN//RPS6KA5//HMGB3//BAG5//CELF1//CPEB2//CPEB3//PURA//CPEB1//BAHD1//NR5A2//MEF2A//NFE2//PPARG//RORA//SOX4//SUV39H1//TFAP2A//CEBPB//ZMYND11//CREBRF//ETV5//ATF5//FOXF1//FOXF2//ZMYND8//GLI3//PURG//IRF2//JARID2//MYOG//NHLH2//NR4A2//KLF3//ZBTB4//ARID5B//RUNX3//GSC//CC2D1B//ELK3//EN1//EP300//ESR1//…
GO:0045182	translation regulator activity	Molecular function	10	53	906	17548	3.65446290974218	0.000329552674330283	0.0120097754452339	3.48207515969617	0.011037527593819	CELF1//CPEB2//CPEB3//PURA//CPEB1//BOLL//FMR1//NANOS1//PAIP2//FXR1//
GO:0033613	activating transcription factor binding	Molecular function	12	73	906	17548	3.18388823369319	0.00033360487347872	0.0120097754452339	3.47676761358149	0.0132450331125828	EP300//ISL1//JUN//MEF2A//NEUROD1//NHLH2//RB1//BHLHE41//BHLHE40//PPARG//PRDM16//ZNF516//
GO:0046332	SMAD binding	Molecular function	12	74	906	17548	3.14086271702166	0.000379785751967951	0.0133027657986612	3.42046133227348	0.0132450331125828	TGIF1//SMURF1//JUN//PMEPA1//LDLRAD4//TOB1//FLNA//MEF2A//PURA//PRDM16//TGFBR2//ACVR1//
GO:0005246	calcium channel regulator activity	Molecular function	8	36	906	17548	4.30414520480746	0.000406935233032552	0.0137270341443597	3.39047470668349	0.00883002207505519	CALM2//C8ORF44-SGK3//SGK2//SGK3//GRM3//HPCAL4//STIM2//SGK1//
GO:0003714	transcription corepressor activity	Molecular function	25	232	906	17548	2.0871393773312	0.000413082046010825	0.0137270341443597	3.38396368056898	0.0275938189845475	TCERG1//SIN3B//ZMYND8//RBBP8//TOB1//ZMYND11//KLF12//DNMT3B//ELK3//JAZF1//ATF5//SIRT1//ZFPM2//HSBP1//HSBP1L1//NPAT//POU4F1//CCND1//SRSF2//ZEB1//TGIF1//BHLHE41//TBL1XR1//E2F8//BHLHE40//
GO:0098772	molecular function regulator	Molecular function	127	1848	906	17548	1.33107087908412	0.00043431170156043	0.0140716991305579	3.36219846938365	0.140176600441501	BAG5//DNAJB6//DNAJA2//PPP1R12A//NCK1//GSKIP//PPP1R1B//SOCS1//SOCS3//SOCS5//PRKAR2B//ARPP19//CAST//RECK//SERPINI1//SERPINB13//SPOCK1//RAPGEF4//RAB3GAP1//ARHGEF4//DOCK10//ITSN1//SOS2//RALGPS1//IQSEC2//FBXO8//PSD//RANBP9//ADRB1//EREG//RASGEF1A//NRG1//IL2//MET//RAPGEF2//PLEKHG4B//IQGAP2//CPEB2//SLIT2//RALBP1//ARAP2//TBC1D12//ELMOD2//APPL1//GNAQ//AGFG1//JUN//ARHGAP1//ARHGAP6//ERRFI1//RIN2//RASA1//BNIP…
GO:0000900	translation repressor activity, mRNA regulatory element binding	Molecular function	5	14	906	17548	6.91737622201198	0.000491266378596933	0.0155288104063811	3.30868295719526	0.00551876379690949	CELF1//CPEB2//CPEB3//PURA//CPEB1//
GO:0005343	organic acid:sodium symporter activity	Molecular function	7	30	906	17548	4.51935246504783	0.000683885278355203	0.0211027457321034	3.16501674499912	0.00772626931567329	SLC6A15//SLC6A8//SLC6A1//SLC6A11//SLC6A6//SLC10A2//SLC23A2//
GO:0001102	RNA polymerase II activating transcription factor binding	Molecular function	9	49	906	17548	3.55750777132045	0.000797477661709446	0.02403560580408	3.09828147320143	0.00993377483443709	EP300//ISL1//JUN//MEF2A//NEUROD1//NHLH2//RB1//BHLHE41//BHLHE40//
GO:0050699	WW domain binding	Molecular function	7	31	906	17548	4.37356690165919	0.000844436529362784	0.0248724941375947	3.07343298787322	0.00772626931567329	NFE2//NDFIP2//ENAH//PMEPA1//TP63//RAPGEF2//DAZAP2//
GO:0001046	core promoter sequence-specific DNA binding	Molecular function	12	87	906	17548	2.67153840298394	0.00166313678447023	0.0478983393927426	2.77907203081795	0.0132450331125828	CEBPB//GADD45A//H2AFZ//TFAP2A//ESR1//SIRT1//PPARG//RORA//SARS//SOX4//KLF10//CLOCK//
GO:0003713	transcription coactivator activity	Molecular function	29	317	906	17548	1.77189573888761	0.00208503509792838	0.0587435975416344	2.68088663003875	0.0320088300220751	ZFPM2//ISL1//MEF2A//NEUROD1//POU3F2//SMARCA2//SOX4//PPARGC1B//PPARG//TRERF1//RORA//SS18//ZBTB18//TCERG1//EP300//GTF2A1//JUN//NFE2//NPAT//POU4F1//RAP2C//RB1//PRDM16//SMARCD2//ZEB1//TFAP2A//ARID5B//KLF7//CBFB//
GO:0090079	translation regulator activity, nucleic acid binding	Molecular function	6	27	906	17548	4.30414520480746	0.00216651240185065	0.0597404270808179	2.66423882057381	0.00662251655629139	CELF1//CPEB2//CPEB3//PURA//CPEB1//BOLL//
GO:0001227	transcriptional repressor activity, RNA polymerase II transcription regulatory region sequence-specific DNA binding	Molecular function	23	233	906	17548	1.91192716179215	0.00223164268692711	0.060254352547032	2.65137533998456	0.0253863134657837	TSHZ1//CEBPB//GSC//CC2D1B//EN1//MYT1L//ZFPM2//RB1//TFAP2A//TGIF1//ZNF217//BHLHE41//E2F8//BHLHE40//FOXP2//ARX//PURG//HIC1//JARID2//ZBTB4//PURA//ZEB1//ARID5B//
GO:0005070	SH3/SH2 adaptor activity	Molecular function	9	57	906	17548	3.05820843499477	0.00241646794592735	0.0635475604268613	2.61681896133586	0.00993377483443709	TOB1//CRKL//EPS8//ARHGAP1//LASP1//ARHGAP6//NCK1//SH3BGRL//SKAP2//
GO:0019208	phosphatase regulator activity	Molecular function	12	91	906	17548	2.55410814351212	0.00245168057202397	0.0635475604268613	2.61053611443267	0.0132450331125828	ARPP19//PPP1R1B//IGFBP3//RCAN3//UBXN2B//PPP4R2//PPP1R16B//PPP2R5E//PPP1R15B//CALM2//PPP1R12A//SBF2//
GO:0070888	E-box binding	Molecular function	7	37	906	17548	3.66433983652527	0.00252520446839734	0.0641699017851559	2.59770345085166	0.00772626931567329	MYOG//NEUROD1//NEUROG1//ZEB1//BHLHE41//BHLHE40//CLOCK//
GO:0035091	phosphatidylinositol binding	Molecular function	23	237	906	17548	1.8796583489349	0.00277252042087339	0.0690997397202291	2.55712524639072	0.0253863134657837	WDFY3//SYT1//PHLDA3//KCNJ2//PFN2//SESTD1//IQGAP2//ARAP2//SAP30L//SNX19//WDR45B//PLEKHF2//SNX27//ARFIP1//DENND1B//C8ORF44-SGK3//SGK3//SNX5//PXK//SNX2//TUB//SBF2//SNX17//
GO:0004535	poly(A)-specific ribonuclease activity	Molecular function	4	13	906	17548	5.95958566819494	0.00346899826190807	0.0848268254232615	2.45979591775492	0.00441501103752759	CNOT6L//PAN3//CNOT7//CNOT6//
GO:0001191	transcriptional repressor activity, RNA polymerase II transcription factor binding	Molecular function	8	50	906	17548	3.09898454746137	0.00381638546658824	0.0914948478701699	2.41834776668343	0.00883002207505519	TCERG1//SIN3B//ZMYND8//RBBP8//CNOT7//ID2//BHLHE41//BHLHE40//
GO:0016247	channel regulator activity	Molecular function	15	134	906	17548	2.16813284570525	0.00388288320436678	0.0914948478701699	2.41084567266845	0.0165562913907285	C8ORF44-SGK3//SGK2//SGK3//GRM3//HPCAL4//STIM2//SGK1//ARPP19//FLNA//KCNE1//KCNIP4//KCNAB2//SCN1B//CALM2//RASA1//
GO:0017147	Wnt-protein binding	Molecular function	6	31	906	17548	3.74877162999359	0.00452040370121002	0.104128930271403	2.34482277815791	0.00662251655629139	APCDD1//FRZB//LRP6//ROR1//FZD3//FZD6//
GO:0042813	Wnt-activated receptor activity	Molecular function	5	22	906	17548	4.4019666867349	0.004580540030513	0.104128930271403	2.33908331709525	0.00551876379690949	FRZB//LRP6//ROR1//FZD3//FZD6//
GO:0005041	low-density lipoprotein particle receptor activity	Molecular function	4	14	906	17548	5.53390097760959	0.00466009101523253	0.104128930271403	2.33160560111531	0.00441501103752759	LRP12//LDLR//LRP6//LRP8//
GO:0017124	SH3 domain binding	Molecular function	14	125	906	17548	2.16928918322296	0.00515208976694169	0.113171327761973	2.28801657869409	0.0154525386313466	SIRPA//EPS15//CD2AP//GJA1//ARHGAP1//ARHGAP6//ERRFI1//ENAH//SH3BGRL//CCDC6//ADAM12//SYNGAP1//CD3E//QKI//
GO:0019207	kinase regulator activity	Molecular function	21	222	906	17548	1.83216991826263	0.00554470054233621	0.119268027405321	2.25612190421686	0.0231788079470199	NCK1//GSKIP//PPP1R1B//SOCS1//SOCS3//SOCS5//PRKAR2B//YWHAG//CCNY//CCNL1//CCND1//CCNT2//IL2//ITSN1//MOB1B//LRP6//SPRED1//PIK3CA//NRG1//TAOK1//CALM2//
GO:0005088	Ras guanyl-nucleotide exchange factor activity	Molecular function	23	251	906	17548	1.77481684740068	0.0056136957343554	0.119268027405321	2.25075113008268	0.0253863134657837	PLEKHG4B//ARHGEF4//ITSN1//SOS2//RGL1//RALGPS1//RAP1A//RAPGEF2//DENND1B//DENND6A//TRAPPC8//RAB3GAP1//RIN2//SBF2//EPS8//RANBP9//RAPGEF4//ADRB1//EREG//RASGEF1A//NRG1//IL2//MET//
GO:0001190	transcriptional activator activity, RNA polymerase II transcription factor binding	Molecular function	9	65	906	17548	2.68181355068772	0.00595325404561354	0.122301405396259	2.22524558422903	0.00993377483443709	ZFPM2//ISL1//MEF2A//NEUROD1//POU3F2//SMARCA2//SOX4//JUN//CLOCK//
GO:0035258	steroid hormone receptor binding	Molecular function	11	89	906	17548	2.39387851278617	0.00601490658799677	0.122301405396259	2.22077111290145	0.0121412803532009	PPARGC1B//ESR1//ISL1//PPARG//STRN//CEBPB//NR4A2//EP300//FOXP1//RB1//FOXP2//
GO:0050811	GABA receptor binding	Molecular function	4	15	906	17548	5.16497424576895	0.00609804307422489	0.122301405396259	2.21480951227105	0.00441501103752759	GABARAPL1//GABRA5//PPP2CA//TRAK2//
GO:0061630	ubiquitin protein ligase activity	Molecular function	21	224	906	17548	1.81581125827815	0.00613394394348519	0.122301405396259	2.21226019723946	0.0231788079470199	CACUL1//RNF38//RNF145//ZNRF2//PDZRN3//RNF11//MYLIP//MDM4//ANKIB1//UBE2W//SMURF1//HECW2//RNF2//SKP1//UBE2V1//LONRF3//CBLL1//CUL5//FBXO30//UBE3B//LONRF1//
GO:0001078	transcriptional repressor activity, RNA polymerase II proximal promoter sequence-specific DNA binding	Molecular function	15	141	906	17548	2.06049504485463	0.00623626419507403	0.122457551466908	2.20507549450431	0.0165562913907285	TSHZ1//CEBPB//GSC//CC2D1B//EN1//MYT1L//ZFPM2//RB1//TFAP2A//TGIF1//ZNF217//BHLHE41//E2F8//BHLHE40//FOXP2//
GO:0019888	protein phosphatase regulator activity	Molecular function	10	78	906	17548	2.48316069508123	0.0066723231629893	0.127316661153498	2.17572292752257	0.011037527593819	ARPP19//PPP1R1B//IGFBP3//RCAN3//CALM2//UBXN2B//PPP4R2//PPP1R16B//PPP2R5E//PPP1R15B//
GO:0030234	enzyme regulator activity	Molecular function	72	1041	906	17548	1.3396186804588	0.00672209188731609	0.127316661153498	2.17249555525815	0.0794701986754967	BAG5//DNAJB6//DNAJA2//PPP1R12A//NCK1//GSKIP//PPP1R1B//SOCS1//SOCS3//SOCS5//PRKAR2B//ARPP19//CAST//RECK//SERPINI1//SERPINB13//SPOCK1//IQGAP2//CPEB2//SLIT2//RALBP1//ARAP2//RAB3GAP1//TBC1D12//ELMOD2//APPL1//GNAQ//AGFG1//JUN//ARHGAP1//ARHGAP6//ERRFI1//RIN2//RASA1//BNIP2//SYDE2//SYNGAP1//ARHGAP12//RAPGEF2//GIT2//RICTOR//TRIM23//IGFBP3//YWHAG//RCAN3//RAF1//CCL8//PLAA//CCNY//CCNL1//CCND1//CCNT2//SBF2//I…
GO:0042802	identical protein binding	Molecular function	108	1661	906	17548	1.25937060176787	0.00684200690374145	0.127316661153498	2.16481649193767	0.119205298013245	CEBPB//SPPL3//CR2//DYNLL2//SYT6//GADD45A//FLNA//FMR1//TIMM9//CDH20//GRIK2//GSTM3//NRBP1//HPRT1//INHBB//JUN//FIBIN//LRP6//MGST1//MID1//NAGA//NEUROG1//NR4A2//CHMP3//ZBTB4//BCL2A1//CLIP1//SARS//DLK2//SNX2//TFAP2A//TTK//VEGFB//BHLHE41//E2F8//FXR1//SBF2//GNPTG//ACCS//BHLHE40//ACVR1//CD3E//NOG//SLIT2//FOXP2//VPS4B//CD69//SLK//TCERG1//C1QTNF2//C1QTNF6//CLCN5//CRKL//APCDD1//DPYSL2//EPS15//ESR1//ETS1//ARL…
GO:0001105	RNA polymerase II transcription coactivator activity	Molecular function	7	44	906	17548	3.08137668071443	0.00687667151292044	0.127316661153498	2.16262172068245	0.00772626931567329	ZFPM2//ISL1//MEF2A//NEUROD1//POU3F2//SMARCA2//SOX4//
GO:0019899	enzyme binding	Molecular function	144	2301	906	17548	1.2121191189549	0.00727470689813613	0.132789016056119	2.13818449994844	0.158940397350993	AGO1//GTF2E1//F3//ALPI//LDLR//SERPINB13//TNF//TNFAIP3//MARCKS//SRSF2//YWHAG//RAPGEF4//RAB3GAP1//ARHGEF4//DOCK10//ITSN1//SOS2//RALGPS1//IQSEC2//FBXO8//PSD//RANBP9//ADRB1//EREG//RASGEF1A//NRG1//IL2//MET//RAPGEF2//PLEKHG4B//AKAP11//RAF1//CALM2//RGL1//TNPO2//SPHK2//RAP1A//IQGAP2//FLNA//DENND1B//DENND6A//TRAPPC8//RIN2//SBF2//RIMS4//TBC1D12//ARHGAP1//RALBP1//CEBPB//GADD45A//ATF5//MYCN//RB1//BTG1//MOB1B…
GO:0017160	Ral GTPase binding	Molecular function	4	16	906	17548	4.84216335540839	0.00780301232457436	0.137699000204219	2.10773770713157	0.00441501103752759	RGL1//RALGPS1//RALBP1//FLNA//
GO:0061659	ubiquitin-like protein ligase activity	Molecular function	21	229	906	17548	1.77616472425461	0.00783466314000139	0.137699000204219	2.10597967176509	0.0231788079470199	CACUL1//RNF38//RNF145//ZNRF2//PDZRN3//RNF11//MYLIP//MDM4//ANKIB1//UBE2W//SMURF1//HECW2//RNF2//SKP1//UBE2V1//LONRF3//CBLL1//CUL5//FBXO30//UBE3B//LONRF1//
GO:0005543	phospholipid binding	Molecular function	33	410	906	17548	1.55894039735099	0.00786244291289525	0.137699000204219	2.10444249483184	0.0364238410596026	SYT6//SYT1//ANXA7//C2CD5//WDFY3//PHLDA3//KCNJ2//PFN2//SESTD1//IQGAP2//ARAP2//SAP30L//CHMP3//SNX19//WDR45B//PLEKHF2//SNX27//C8ORF44-SGK3//SGK3//SNX5//PXK//SNX2//TUB//SBF2//SNX17//LPAR1//ARFIP1//RAPGEF2//DENND1B//F3//NR5A2//PSD//SMURF1//
GO:0008013	beta-catenin binding	Molecular function	10	82	906	17548	2.36203090507726	0.00943862062116231	0.156695594875353	2.02509146972621	0.011037527593819	EP300//ESR1//CD2AP//GLI3//AR//NR4A2//RORA//SKP1//TBL1XR1//DLG5//
GO:0035591	signaling adaptor activity	Molecular function	10	82	906	17548	2.36203090507726	0.00943862062116231	0.156695594875353	2.02509146972621	0.011037527593819	TOB1//CRKL//EPS8//ARHGAP1//LASP1//ARHGAP6//NCK1//SH3BGRL//SKAP2//HOMER1//
GO:0005085	guanyl-nucleotide exchange factor activity	Molecular function	27	323	906	17548	1.619051524409	0.00957352389484697	0.156695594875353	2.01892817440809	0.0298013245033113	IQSEC2//FBXO8//PSD//RANBP9//RAPGEF4//ADRB1//EREG//RASGEF1A//NRG1//IL2//MET//RAPGEF2//PLEKHG4B//ARHGEF4//ITSN1//SOS2//RGL1//RALGPS1//RAP1A//DENND1B//DENND6A//TRAPPC8//RAB3GAP1//RIN2//SBF2//EPS8//DOCK10//
GO:0032266	phosphatidylinositol-3-phosphate binding	Molecular function	6	36	906	17548	3.22810890360559	0.00961131302751297	0.156695594875353	2.01721727813264	0.00662251655629139	PHLDA3//SNX19//WDR45B//PLEKHF2//SNX27//SESTD1//
GO:0005283	amino acid:sodium symporter activity	Molecular function	4	17	906	17548	4.55733021685495	0.00979347467970956	0.156695594875353	2.00906319517404	0.00441501103752759	SLC6A15//SLC6A8//SLC6A1//SLC6A11//
GO:0017081	chloride channel regulator activity	Molecular function	4	17	906	17548	4.55733021685495	0.00979347467970956	0.156695594875353	2.00906319517404	0.00441501103752759	C8ORF44-SGK3//SGK2//SGK3//SGK1//
GO:0030228	lipoprotein particle receptor activity	Molecular function	4	17	906	17548	4.55733021685495	0.00979347467970956	0.156695594875353	2.00906319517404	0.00441501103752759	LRP12//LDLR//LRP6//LRP8//
GO:0036002	pre-mRNA binding	Molecular function	6	37	906	17548	3.14086271702166	0.0109828179099224	0.173582097698286	1.9592862167422	0.00662251655629139	SLBP//EP300//RBM41//CELF1//SRSF2//SRSF6//
GO:0005328	neurotransmitter:sodium symporter activity	Molecular function	5	27	906	17548	3.58678767067288	0.0113479430148207	0.1771919776772	1.94508285373722	0.00551876379690949	SLC6A1//SLC6A11//SLC6A15//SLC6A6//SLC6A8//
GO:0015467	G-protein activated inward rectifier potassium channel activity	Molecular function	3	10	906	17548	5.81059602649007	0.012526287292105	0.188768236401954	1.9021776319174	0.0033112582781457	KCNJ2//KCNJ3//KCNJ10//
GO:0030957	Tat protein binding	Molecular function	3	10	906	17548	5.81059602649007	0.012526287292105	0.188768236401954	1.9021776319174	0.0033112582781457	GABARAPL1//DLL1//MDFIC//
GO:0140161	monocarboxylate:sodium symporter activity	Molecular function	3	10	906	17548	5.81059602649007	0.012526287292105	0.188768236401954	1.9021776319174	0.0033112582781457	SLC6A1//SLC6A11//SLC10A2//
GO:0004033	aldo-keto reductase (NADP) activity	Molecular function	5	29	906	17548	3.33942300372992	0.0153365465550675	0.228461659027212	1.81427242271605	0.00551876379690949	ADH4//RDH10//RDH14//DHRS3//KCNAB2//
GO:0005267	potassium channel activity	Molecular function	13	129	906	17548	1.95187980218013	0.0159521443976156	0.233860081322511	1.79718092781352	0.0143487858719647	KCNJ2//KCNJ3//KCNJ10//CNGA3//KCNH4//KCNA4//KCNB1//KCNE1//KCNAB2//KCNK2//GRIK2//KCNK10//KCNIP4//
GO:0051219	phosphoprotein binding	Molecular function	9	76	906	17548	2.29365632624608	0.0160908855335859	0.233860081322511	1.79342005461027	0.00993377483443709	CRKL//MAPK1//RASA1//YES1//SOCS3//FBXW7//TBK1//MID1//RB1//
GO:0004672	protein kinase activity	Molecular function	46	644	906	17548	1.3834752444024	0.0162402834251744	0.233860081322511	1.78940639572814	0.0507726269315673	KCNH4//C8ORF44-SGK3//SGK2//HIPK3//FASTK//PDIK1L//SGK3//TBK1//NRBP1//IRAK4//CDK17//PIK3CA//PRKAA1//PRKACB//MAPK1//MAPK6//PAK6//TAOK1//RAF1//SGK1//CDK15//STK33//TTK//ACVR1//CCNT2//RPS6KA5//ULK2//SLK//TGFBR2//CDK19//CCND1//BMPR2//GRK6//KDR//MET//ROR1//EREG//NRG1//YES1//TXK//GTF2H1//MMD//PAN3//CCL2//CCL8//RASSF2//
GO:0001134	transcription factor activity, transcription factor recruiting	Molecular function	5	30	906	17548	3.22810890360559	0.0176420706292653	0.25125410478602	1.75345044357556	0.00551876379690949	PPARG//RORA//MYB//MYBL1//TEAD2//
GO:0046982	protein heterodimerization activity	Molecular function	37	500	906	17548	1.43328035320088	0.0179006279950727	0.252165368278415	1.74713173270667	0.0408388520971302	CEBPB//CHRNB4//DYNLL2//ADRB1//GADD45A//FMR1//SNX5//GTF2A1//H2AFZ//JUN//KCNB1//MEF2A//MID1//MYOG//NEUROD1//NR4A2//PKNOX1//PPARG//PPP2CA//MAPK6//RRAGD//RAF1//BCL2A1//SNX2//SOS2//SOX4//SYT1//VEGFB//BHLHE41//ADIPOR2//FXR1//HIST2H2BE//TEAD2//ALG2//BHLHE40//CD3E//FOXP2//
GO:0043022	ribosome binding	Molecular function	7	53	906	17548	2.55812403681953	0.0185693337060029	0.258772650354621	1.73120367908185	0.00772626931567329	CPEB2//CPEB3//FMR1//RICTOR//SEC61A2//CPEB1//BAG6//
GO:0003730	mRNA 3'-UTR binding	Molecular function	8	66	906	17548	2.34771556625861	0.0198783804136594	0.271870830200739	1.70161900253748	0.00883002207505519	CPEB2//CPEB3//CPEB1//ELAVL2//FMR1//BOLL//FXR1//SECISBP2L//
GO:1901981	phosphatidylinositol phosphate binding	Molecular function	14	147	906	17548	1.8446336592032	0.0199288031397147	0.271870830200739	1.70051878285624	0.0154525386313466	PHLDA3//KCNJ2//PFN2//SYT1//SESTD1//IQGAP2//ARAP2//SAP30L//SNX19//WDR45B//PLEKHF2//SNX27//ARFIP1//DENND1B//
GO:0001223	transcription coactivator binding	Molecular function	4	21	906	17548	3.68926731840639	0.0209153420106643	0.272812017502805	1.6795350293798	0.00441501103752759	ESR1//RORA//TEAD2//CCNT2//
GO:0005416	amino acid:cation symporter activity	Molecular function	4	21	906	17548	3.68926731840639	0.0209153420106643	0.272812017502805	1.6795350293798	0.00441501103752759	SLC6A15//SLC6A8//SLC6A1//SLC6A11//
GO:0046873	metal ion transmembrane transporter activity	Molecular function	34	457	906	17548	1.44099390883051	0.0210085831461535	0.272812017502805	1.67760323614979	0.0375275938189845	KCNJ2//KCNJ3//KCNJ10//SCN1B//CNGA3//KCNH4//KCNA4//KCNB1//KCNE1//KCNAB2//GPM6A//SLC24A3//TRPC3//CUL5//KCNK10//KCNIP4//SLC6A15//SLC6A8//SLC6A6//SLC6A1//SLC6A11//SLC31A2//SLC25A28//SLC30A6//ATP2C1//SLC10A2//SLC41A1//MMGT1//KCNK2//FAM155A//GRIK2//STIM2//SLC9A6//SLC23A2//
GO:0005247	voltage-gated chloride channel activity	Molecular function	3	12	906	17548	4.84216335540839	0.0212608130924254	0.272812017502805	1.67242013046177	0.0033112582781457	CLCN5//CLCN6//ANO1//
GO:0035925	mRNA 3'-UTR AU-rich region binding	Molecular function	3	12	906	17548	4.84216335540839	0.0212608130924254	0.272812017502805	1.67242013046177	0.0033112582781457	CPEB2//CPEB3//CPEB1//
GO:0086008	voltage-gated potassium channel activity involved in cardiac muscle cell action potential repolarization	Molecular function	3	12	906	17548	4.84216335540839	0.0212608130924254	0.272812017502805	1.67242013046177	0.0033112582781457	KCNJ3//KCNE1//KCNJ2//
GO:0001158	enhancer sequence-specific DNA binding	Molecular function	10	94	906	17548	2.06049504485463	0.0230473655706787	0.289994036695142	1.6373787094719	0.011037527593819	ARX//FLI1//NR5A2//H2AFZ//JUN//MEOX2//POU4F1//SMARCD2//ISL1//SLC2A4RG//
GO:0005249	voltage-gated potassium channel activity	Molecular function	10	94	906	17548	2.06049504485463	0.0230473655706787	0.289994036695142	1.6373787094719	0.011037527593819	KCNJ2//KCNJ3//KCNJ10//KCNA4//KCNB1//KCNE1//KCNK2//CNGA3//KCNH4//KCNAB2//
GO:0140096	catalytic activity, acting on a protein	Molecular function	143	2370	906	17548	1.16865714738127	0.0238815434827198	0.294722963374857	1.62193760784561	0.157836644591611	KCNH4//NKTR//TGM3//GCNT4//PSMA2//NPEPL1//CPD//NRIP3//CASP2//CTSF//ADAMTS17//MEP1A//NLN//THOP1//ADAM12//ADAM18//LMLN//PRSS55//F3//KLK15//SIN3B//SIRT1//ARID4B//MIER1//SAP30L//C8ORF44-SGK3//HIPK3//MMD//SGK3//PAN3//TBK1//GTF2H1//IRAK4//CDK17//PRKAA1//TAOK1//RAF1//CCL2//CCL8//ACVR1//RPS6KA5//RASSF2//SGK2//FASTK//PDIK1L//NRBP1//PIK3CA//PRKACB//MAPK1//MAPK6//PAK6//SGK1//CDK15//STK33//TTK//CCNT2//ULK2//S…
GO:0001664	G-protein coupled receptor binding	Molecular function	22	271	906	17548	1.5723630083983	0.0243137668257573	0.294722963374857	1.61414775259591	0.0242825607064018	BAMBI//LRP6//WNT3//WNT7A//WNT10A//CXCL9//CCL2//CCL8//CCL21//ADRB1//RAPGEF2//ARRDC3//EDNRB//EDN1//EDN2//PPP1R1B//GNAQ//IL2//FLNA//ADCYAP1//HOMER1//S1PR1//
GO:0008106	alcohol dehydrogenase (NADP+) activity	Molecular function	4	22	906	17548	3.52157334938792	0.0245452980062535	0.294722963374857	1.61003169073112	0.00441501103752759	ADH4//RDH10//RDH14//DHRS3//
GO:0017075	syntaxin-1 binding	Molecular function	4	22	906	17548	3.52157334938792	0.0245452980062535	0.294722963374857	1.61003169073112	0.00441501103752759	SYBU//SNAP25//SYT1//VAMP3//
GO:0045309	protein phosphorylated amino acid binding	Molecular function	6	44	906	17548	2.64118001204094	0.0246258064107063	0.294722963374857	1.60860953894261	0.00662251655629139	CRKL//MAPK1//RASA1//YES1//SOCS3//FBXW7//
GO:0015267	channel activity	Molecular function	34	463	906	17548	1.42232012167503	0.0248498695082344	0.294722963374857	1.60467588749413	0.0375275938189845	GJC1//CNGA3//ANO1//CHRNB4//GABRA5//GLRB//GLRA3//GRIK2//KCNJ2//KCNJ3//KCNJ10//GJA1//CLIC4//KCNK10//SCN1B//KCNIP4//CLCN5//CLCN6//KCNH4//KCNA4//KCNB1//KCNE1//KCNAB2//SLC26A7//SLC26A4//GPM6A//SLC24A3//TRPC3//CUL5//SLC14A1//KCNK2//FAM155A//STIM2//BCL2A1//
GO:0015079	potassium ion transmembrane transporter activity	Molecular function	15	166	906	17548	1.75017952605122	0.0250478900656414	0.294722963374857	1.60122885149103	0.0165562913907285	KCNJ2//KCNJ3//KCNJ10//CNGA3//KCNH4//KCNA4//KCNB1//KCNE1//KCNAB2//KCNK10//KCNIP4//SLC24A3//KCNK2//GRIK2//SLC9A6//
GO:0005254	chloride channel activity	Molecular function	9	82	906	17548	2.12582781456954	0.025242476029791	0.294722963374857	1.5978680474733	0.00993377483443709	ANO1//CLCN5//CLCN6//GLRB//GLRA3//GABRA5//SLC26A7//CLIC4//SLC26A4//
GO:0022803	passive transmembrane transporter activity	Molecular function	34	464	906	17548	1.41925477658522	0.0255404450382533	0.295539435442645	1.59277153949337	0.0375275938189845	GJC1//CNGA3//ANO1//CHRNB4//GABRA5//GLRB//GLRA3//GRIK2//KCNJ2//KCNJ3//KCNJ10//GJA1//CLIC4//KCNK10//SCN1B//KCNIP4//CLCN5//CLCN6//KCNH4//KCNA4//KCNB1//KCNE1//KCNAB2//SLC26A7//SLC26A4//GPM6A//SLC24A3//TRPC3//CUL5//SLC14A1//BCL2A1//KCNK2//FAM155A//STIM2//
GO:0016896	exoribonuclease activity, producing 5'-phosphomonoesters	Molecular function	5	33	906	17548	2.93464445782327	0.0258929360556445	0.295738639952159	1.5868187011886	0.00551876379690949	CNOT7//DCP2//CNOT6L//PAN3//CNOT6//
GO:0008417	fucosyltransferase activity	Molecular function	3	13	906	17548	4.4696892511462	0.0265983575415806	0.295738639952159	1.5751451803859	0.0033112582781457	FUT2//FUT5//FUT9//
GO:0010314	phosphatidylinositol-5-phosphate binding	Molecular function	3	13	906	17548	4.4696892511462	0.0265983575415806	0.295738639952159	1.5751451803859	0.0033112582781457	PHLDA3//SAP30L//SESTD1//
GO:0015355	secondary active monocarboxylate transmembrane transporter activity	Molecular function	3	13	906	17548	4.4696892511462	0.0265983575415806	0.295738639952159	1.5751451803859	0.0033112582781457	SLC6A1//SLC6A11//SLC10A2//
GO:0051020	GTPase binding	Molecular function	46	665	906	17548	1.3397865524739	0.0266986272179032	0.295738639952159	1.57351106848624	0.0507726269315673	RAPGEF4//RAB3GAP1//ARHGEF4//DOCK10//ITSN1//SOS2//RALGPS1//IQSEC2//FBXO8//PSD//RANBP9//ADRB1//EREG//RASGEF1A//NRG1//IL2//MET//RAPGEF2//PLEKHG4B//RGL1//TNPO2//SPHK2//RAP1A//IQGAP2//FLNA//DENND1B//DENND6A//TRAPPC8//RIN2//SBF2//RIMS4//TBC1D12//ARHGAP1//RALBP1//EPS8//ARAP2//APPL1//AGFG1//PEX5L//ERRFI1//GIT2//PAK6//POU4F1//ATG16L1//RRAGD//RASA1//
GO:0005244	voltage-gated ion channel activity	Molecular function	17	198	906	17548	1.66296519276652	0.0277688226091475	0.302423479844161	1.5564425338324	0.0187637969094923	KCNJ2//KCNJ3//KCNJ10//CLCN5//CLCN6//ANO1//CNGA3//KCNH4//KCNA4//KCNB1//KCNE1//KCNAB2//KCNK2//CLIC4//KCNK10//SCN1B//KCNIP4//
GO:0022832	voltage-gated channel activity	Molecular function	17	198	906	17548	1.66296519276652	0.0277688226091475	0.302423479844161	1.5564425338324	0.0187637969094923	KCNJ2//KCNJ3//KCNJ10//CLIC4//KCNK10//SCN1B//KCNIP4//CLCN5//CLCN6//ANO1//CNGA3//KCNH4//KCNA4//KCNB1//KCNE1//KCNAB2//KCNK2//
GO:0070412	R-SMAD binding	Molecular function	4	23	906	17548	3.36846146463192	0.0285320861956949	0.305599865368765	1.54466647264175	0.00441501103752759	JUN//PMEPA1//SMURF1//LDLRAD4//
GO:0070717	poly-purine tract binding	Molecular function	4	23	906	17548	3.36846146463192	0.0285320861956949	0.305599865368765	1.54466647264175	0.00441501103752759	TIA1//PATL1//FMR1//ATXN1//
GO:0031624	ubiquitin conjugating enzyme binding	Molecular function	5	34	906	17548	2.84833138553435	0.0291087262886239	0.309220567787349	1.53597679758161	0.00551876379690949	DCUN1D4//GRIK2//ANKIB1//LONRF3//LONRF1//
GO:0022838	substrate-specific channel activity	Molecular function	32	437	906	17548	1.41829956405555	0.0298283658524825	0.314289123128596	1.5253705388166	0.0353200883002208	GJC1//CNGA3//ANO1//CHRNB4//GABRA5//GLRB//GLRA3//GRIK2//KCNJ2//KCNJ3//KCNJ10//CLCN5//CLCN6//SCN1B//KCNH4//KCNA4//KCNB1//KCNE1//KCNAB2//SLC26A7//CLIC4//SLC26A4//GPM6A//SLC24A3//TRPC3//CUL5//KCNK10//KCNIP4//SLC14A1//KCNK2//FAM155A//STIM2//
GO:0019887	protein kinase regulator activity	Molecular function	17	200	906	17548	1.64633554083885	0.0301968043801751	0.315605310296024	1.52003901444314	0.0187637969094923	NCK1//GSKIP//PPP1R1B//SOCS1//SOCS3//SOCS5//PRKAR2B//YWHAG//CCNY//CCNL1//CCND1//CCNT2//SPRED1//PIK3CA//NRG1//TAOK1//CALM2//
GO:0003707	steroid hormone receptor activity	Molecular function	7	59	906	17548	2.29797582968534	0.0315766914853094	0.317898626644853	1.50063337606763	0.00772626931567329	AR//ESR1//NR5A2//NR3C2//NR4A2//PPARG//RORA//
GO:0048306	calcium-dependent protein binding	Molecular function	7	59	906	17548	2.29797582968534	0.0315766914853094	0.317898626644853	1.50063337606763	0.00772626931567329	STMN2//SYT6//ANXA7//S100PBP//SNAP25//SYT1//ALG2//
GO:0004674	protein serine/threonine kinase activity	Molecular function	36	505	906	17548	1.38073568946299	0.0315816722091556	0.317898626644853	1.50056487838149	0.0397350993377483	TGFBR2//ACVR1//PRKAA1//PRKACB//CDK19//CDK17//CCND1//CDK15//BMPR2//GRK6//MAPK1//MAPK6//KDR//MET//ROR1//TAOK1//RAF1//GTF2H1//FASTK//C8ORF44-SGK3//SGK2//HIPK3//PDIK1L//SGK3//TBK1//NRBP1//IRAK4//PIK3CA//PAK6//SGK1//STK33//TTK//CCNT2//RPS6KA5//ULK2//SLK//
GO:0019787	ubiquitin-like protein transferase activity	Molecular function	34	472	906	17548	1.39519961088038	0.0316193455617643	0.317898626644853	1.5000471230773	0.0375275938189845	ZER1//FBXO41//RNF38//ZNRF2//PDZRN3//RNF167//KLHL3//RNF11//KLHL20//MYLIP//TRIM23//UBE2W//FBXW7//SMURF1//KLHL42//RNF2//SKP1//TNFAIP3//CBLL1//CUL5//FBXO30//KBTBD8//LONRF1//FBXO44//UBE2I//CACUL1//RNF145//MDM4//ANKIB1//HECW2//UBE2V1//LONRF3//UBE3B//ATG16L1//
GO:0019210	kinase inhibitor activity	Molecular function	10	99	906	17548	1.95642963854884	0.0316426873743719	0.317898626644853	1.49972663951385	0.011037527593819	NCK1//GSKIP//PPP1R1B//SOCS1//SOCS3//SOCS5//PRKAR2B//YWHAG//SPRED1//LRP6//
GO:0001784	phosphotyrosine residue binding	Molecular function	5	35	906	17548	2.76695048880479	0.0325657956555619	0.318012438423585	1.48723830657024	0.00551876379690949	CRKL//MAPK1//RASA1//YES1//SOCS3//
GO:0004532	exoribonuclease activity	Molecular function	5	35	906	17548	2.76695048880479	0.0325657956555619	0.318012438423585	1.48723830657024	0.00551876379690949	CNOT7//DCP2//CNOT6L//PAN3//CNOT6//
GO:0005095	GTPase inhibitor activity	Molecular function	3	14	906	17548	4.15042573320719	0.0325815211396756	0.318012438423585	1.48702864356509	0.0033112582781457	IQGAP2//CPEB2//SLIT2//
GO:0005216	ion channel activity	Molecular function	31	424	906	17548	1.41610437752509	0.0326908959627494	0.318012438423585	1.48557317650297	0.0342163355408389	CNGA3//ANO1//CHRNB4//GABRA5//GLRB//GLRA3//GRIK2//KCNJ2//KCNJ3//KCNJ10//CLCN5//CLCN6//SCN1B//KCNH4//KCNA4//KCNB1//KCNE1//KCNAB2//SLC26A7//CLIC4//SLC26A4//GPM6A//SLC24A3//TRPC3//CUL5//KCNK10//KCNIP4//KCNK2//FAM155A//STIM2//GJC1//
GO:0030159	receptor signaling complex scaffold activity	Molecular function	4	24	906	17548	3.22810890360559	0.032880915701204	0.318012438423585	1.48305609628885	0.00441501103752759	NCK1//CD3E//DLG5//G3BP2//
GO:0030165	PDZ domain binding	Molecular function	9	87	906	17548	2.00365380223795	0.0352872440803934	0.338757543171777	1.45238225854041	0.00993377483443709	ADRB1//DTNA//LPAR1//GJA1//GRIK2//PTEN//FZD3//CXXC4//RAPGEF2//
GO:0008022	protein C-terminus binding	Molecular function	16	189	906	17548	1.63967436373617	0.0358502897250789	0.341632172674281	1.44550733021948	0.0176600441501104	CNGA3//EP300//SIRT1//CD2AP//NPAT//HPCAL4//PPARG//PPP2CA//PPP2CB//PRKAA1//MID1IP1//ATXN1//SDC1//SYT1//VPS4B//SNX17//
GO:0017091	AU-rich element binding	Molecular function	4	25	906	17548	3.09898454746137	0.0375951847226649	0.353959035809298	1.42486777694191	0.00441501103752759	CPEB2//CPEB3//CPEB1//TIA1//
GO:0004842	ubiquitin-protein transferase activity	Molecular function	32	446	906	17548	1.38967916926519	0.0379159182641371	0.353959035809298	1.42117842161811	0.0353200883002208	CACUL1//RNF38//RNF145//ZNRF2//PDZRN3//RNF11//MYLIP//MDM4//ANKIB1//UBE2W//SMURF1//HECW2//RNF2//SKP1//UBE2V1//LONRF3//CBLL1//CUL5//FBXO30//UBE3B//LONRF1//ZER1//FBXO41//RNF167//KLHL3//KLHL20//TRIM23//FBXW7//KLHL42//TNFAIP3//KBTBD8//FBXO44//
GO:0005102	signaling receptor binding	Molecular function	98	1594	906	17548	1.19079550521963	0.0379631990567071	0.353959035809298	1.42063719787446	0.108167770419426	S1PR1//FLNA//GNAQ//NPTN//BAMBI//LRP6//WNT3//WNT7A//WNT10A//DLL1//EDN1//TXLNA//NRG1//IFNA1//IFNG//IL2//INHBB//CXCL9//BMP3//TNF//GDF5//IRAK4//EREG//SNX2//YES1//SOCS5//IGF1//YWHAG//SOCS1//PTEN//SIVA1//NTF3//CD2AP//SPRED1//NPNT//ANXA7//KDR//EDN2//PTHLH//ADCYAP1//CCL2//CCL8//CCL21//OGN//VEGFB//ISL1//SEMA4C//PPARGC1B//ESR1//PPARG//STRN//TOB1//NCK1//ADRB1//RAPGEF2//ARRDC3//EDNRB//PPP1R1B//RIC3//TGFBR2//…
GO:0000980	RNA polymerase II distal enhancer sequence-specific DNA binding	Molecular function	8	75	906	17548	2.06598969830758	0.0391314079647013	0.354161546042009	1.40747452571803	0.00883002207505519	ARX//FLI1//NR5A2//H2AFZ//JUN//MEOX2//POU4F1//SMARCD2//
GO:0034483	heparan sulfate sulfotransferase activity	Molecular function	3	15	906	17548	3.87373068432671	0.0392023906560383	0.354161546042009	1.40668744785027	0.0033112582781457	HS3ST5//HS3ST3A1//HS3ST1//
GO:0045125	bioactive lipid receptor activity	Molecular function	3	15	906	17548	3.87373068432671	0.0392023906560383	0.354161546042009	1.40668744785027	0.0033112582781457	S1PR1//SPHK2//LPAR1//
GO:0004879	nuclear receptor activity	Molecular function	6	49	906	17548	2.37167184754697	0.0393512828935565	0.354161546042009	1.40504110461342	0.00662251655629139	AR//ESR1//NR5A2//NR4A2//PPARG//RORA//
GO:0098531	transcription factor activity, direct ligand regulated sequence-specific DNA binding	Molecular function	6	49	906	17548	2.37167184754697	0.0393512828935565	0.354161546042009	1.40504110461342	0.00662251655629139	NR5A2//AR//NR4A2//PPARG//RORA//ESR1//
GO:0005109	frizzled binding	Molecular function	5	37	906	17548	2.61738559751805	0.0402189618216539	0.357012154252489	1.39556914410591	0.00551876379690949	BAMBI//LRP6//WNT3//WNT7A//WNT10A//
GO:0017080	sodium channel regulator activity	Molecular function	5	37	906	17548	2.61738559751805	0.0402189618216539	0.357012154252489	1.39556914410591	0.00551876379690949	SCN1B//C8ORF44-SGK3//SGK2//SGK3//SGK1//
GO:0003676	nucleic acid binding	Molecular function	242	4252	906	17548	1.10235515711085	0.0411649479676845	0.362923622898769	1.38547242919845	0.267108167770419	SEPSECS//THG1L//HMGB3//CELF1//CPEB2//CPEB3//PURA//CPEB1//BAHD1//NR5A2//MEF2A//NFE2//PPARG//RORA//SOX4//SUV39H1//TFAP2A//CEBPB//ZMYND11//CREBRF//ETV5//ATF5//FOXF1//FOXF2//ZMYND8//GLI3//PURG//IRF2//JARID2//MYOG//NHLH2//NR4A2//KLF3//ZBTB4//ARID5B//RUNX3//GSC//CC2D1B//ELK3//EN1//EP300//ESR1//ETS1//FLI1//AGO1//H2AFZ//IRF1//AR//ISL1//JUN//MEOX2//MYB//MYBL1//MYCN//NFIA//NFIB//NFIC//OTX2//PAX5//KLF13//PO…
GO:0016740	transferase activity	Molecular function	144	2437	906	17548	1.14447521243957	0.0423737623662048	0.371056729909469	1.37290297328154	0.158940397350993	ALG2//KCNH4//POLR3H//CHST1//PTGES3//TGM3//ST8SIA5//GCNT4//WDFY3//ST3GAL5//LPCAT3//LCLAT1//ABHD5//DNMT3B//DGKH//SPHK2//DGKE//GNPTG//CMPK1//CDS1//GFPT1//GSTA2//GSTM3//MGST1//EP300//EPC2//CLOCK//HPRT1//ESCO2//PSAT1//C8ORF44-SGK3//HIPK3//MMD//SGK3//PAN3//TBK1//GTF2H1//IRAK4//CDK17//PRKAA1//TAOK1//RAF1//CCL2//CCL8//ACVR1//RPS6KA5//RASSF2//SGK2//FASTK//PDIK1L//NRBP1//PIK3CA//PRKACB//MAPK1//MAPK6//PAK6/…
GO:0019900	kinase binding	Molecular function	49	739	906	17548	1.28425442173213	0.0431835864590324	0.375610255375208	1.36468129172189	0.054083885209713	MARCKS//SRSF2//YWHAG//CACUL1//SPRED1//ESR1//CCNY//RICTOR//RHOB//RND3//MEF2A//MSN//PPP1R12A//ERRFI1//MAPK6//MAVS//ZBTB4//CCND1//CALM2//FAM83D//SOCS1//CCND2//CD3E//CD8A//BAG5//TOB1//NRG1//NCK1//SOCS5//KDR//MET//ROR1//RAF1//MAPK1//TGFBR2//PRKAR2B//APPL1//SIRT1//GJA1//PTEN//CEBPB//GADD45A//ATF5//FLNA//MYCN//RB1//BTG1//TNFAIP3//MOB1B//
GO:0051427	hormone receptor binding	Molecular function	15	179	906	17548	1.62307151577935	0.044393599298618	0.376269938491452	1.35267964226549	0.0165562913907285	ISL1//PPARGC1B//ESR1//PPARG//STRN//TACC2//EP300//SIRT1//CEBPB//NR4A2//FOXP1//RB1//FOXP2//ADCYAP1//PTHLH//
GO:0005484	SNAP receptor activity	Molecular function	5	38	906	17548	2.54850702916231	0.0444207566274631	0.376269938491452	1.35241404830142	0.00551876379690949	STX6//VTI1A//SNAP25//VAMP1//VAMP3//
GO:0016409	palmitoyltransferase activity	Molecular function	5	38	906	17548	2.54850702916231	0.0444207566274631	0.376269938491452	1.35241404830142	0.00551876379690949	SPTSSB//SPTSSA//ZDHHC22//ZDHHC7//ZDHHC18//
GO:0030551	cyclic nucleotide binding	Molecular function	5	38	906	17548	2.54850702916231	0.0444207566274631	0.376269938491452	1.35241404830142	0.00551876379690949	RAPGEF4//PRKAR2B//RAPGEF2//CNGA3//PDE5A//
GO:0005237	inhibitory extracellular ligand-gated ion channel activity	Molecular function	3	16	906	17548	3.63162251655629	0.0464484010402222	0.386520260001808	1.33302923175345	0.0033112582781457	GLRB//GLRA3//GABRA5//
GO:1990381	ubiquitin-specific protease binding	Molecular function	3	16	906	17548	3.63162251655629	0.0464484010402222	0.386520260001808	1.33302923175345	0.0033112582781457	CHMP3//PTEN//BAG6//
GO:0017112	Rab guanyl-nucleotide exchange factor activity	Molecular function	6	51	906	17548	2.27866510842748	0.0465255868520695	0.386520260001808	1.33230814017445	0.00662251655629139	DENND1B//DENND6A//TRAPPC8//RAB3GAP1//RIN2//SBF2//
GO:0016773	phosphotransferase activity, alcohol group as acceptor	Molecular function	51	778	906	17548	1.26966751221505	0.0470507704769068	0.3883936212616	1.32743326041676	0.0562913907284768	KCNH4//DGKH//SPHK2//DGKE//C8ORF44-SGK3//HIPK3//MMD//SGK3//PAN3//TBK1//GTF2H1//IRAK4//CDK17//PRKAA1//TAOK1//RAF1//CCL2//CCL8//ACVR1//RPS6KA5//RASSF2//SGK2//FASTK//PDIK1L//NRBP1//PIK3CA//PRKACB//MAPK1//MAPK6//PAK6//SGK1//CDK15//STK33//TTK//CCNT2//ULK2//SLK//TGFBR2//CDK19//CCND1//BMPR2//GRK6//KDR//MET//ROR1//EREG//NRG1//YES1//TXK//PIK3CB//ESR1//
GO:0043425	bHLH transcription factor binding	Molecular function	4	27	906	17548	2.8694301365383	0.0481250028787853	0.394746859056365	1.31762923150442	0.00441501103752759	BHLHE41//BHLHE40//SIRT1//ISL1//
GO:0035257	nuclear hormone receptor binding	Molecular function	13	151	906	17548	1.6674999634519	0.0489582194796547	0.399055675758695	1.31017438506637	0.0143487858719647	ISL1//PPARGC1B//ESR1//PPARG//STRN//CEBPB//NR4A2//EP300//FOXP1//RB1//FOXP2//TACC2//SIRT1//
