# Supplementary material for: Altered microRNA Transcriptome in Cultured Human Liver Cells upon Infection with Ebola Virus
Source: Int J Mol Sci. 2021 Apr 6;22(7):3792. doi: 10.3390/ijms22073792 (PMC8038836; doi:10.3390/ijms22073792)
Supplement: Supplementary file 1 [file ijms-22-03792-s001.zip › Supplementary_File/C_ GO_Analysis_Results/16-30nt_go_Makona-96h-Huh7_vs_Control-96h-Huh7_down.mature_mirna_targets/BP_result(Human).xls]

## Sheet: BP
#Column "GO.ID" stands for the ID of gene ontology term
#Column "Term" stands for the name of gene ontology term
#Column "Ontology" stands for the ontology of GOID belongs to
#Column "Count" stands for the number of DE genes associated with the listed GOID
#Column "Pop.Hits" stands for the number of background population genes associated with the listed GOID
#Column "List.Total" stands for the total number of DE genes
#Column "Pop.Total" stands for the total number of background population genes
#Column "Fold.Enrichment" stands for the Fold Enrichment value of the GOID, it equals (Count/Pop.Hits)/(List.Total/Pop.Total)
#Column "Pvalue" stands for the significance testing value of the GOID
#Column "FDR" stands for the false discovery rate of the GOID, using Benjamini & Hochberg (1995) method
#Column "Enrichment.Score" stands for the Enrichment Score value of the GOID, it equals (-log10(Pvalue))
#Column "Gene.Ratio" stands for the Gene Ratio value genes associated with the GOID, it equals (Count/List.Total)
#Column "GENES" stands for the DE genes associated with the GOID
GO.ID	Term	Ontology	Count	Pop.Hits	List.Total	Pop.Total	Fold.Enrichment	Pvalue	FDR	Enrichment.Score	Gene.Ratio	GENES
GO:0007267	cell-cell signaling	Biological process	84	1658	509	17653	1.7571	2.06062e-07	0.0013936	6.686	0.165029	WNT11//FERMT2//CTNND2//HIC1//TRABD2B//MARK1//CCDC88C//NDP//PRKAA1//CALCOCO1//SKP1//TNKS2//KREMEN1//VPS26A//FZD2//GNAO1//PPP3CB//FZD3//UNC13B//SLC12A7//CPLX1//CHRNA3//DLG4//HTR3E//GRIN2B//GRM2//KCNIP2//NOVA1//NPTX1//NPTX2//EXOC4//BSN//CHRFAM7A//SNPH//CHRM1//P2RX2//SYT9//DPP4//SLC25A5//IL1B//ABCC8//CACNA2D2//SYT2//SYT14//CPLX3//EDN1//SNX19//FOXP3//FGFR2//SFRP1//NFATC4//SIRT3//USP46//CA7//RAF1//VSNL…
GO:0007399	nervous system development	Biological process	105	2296	509	17653	1.58605	7.64128e-07	0.0025839	6.11683	0.206287	FBXO45//SATB2//MARK1//ASCL1//FZD3//CCK//OTP//PHOX2A//FGFR2//RTN4//LRRN1//PARD6B//EFNA3//NCAM1//SPTBN2//CNTN2//VLDLR//SHANK3//UNC5A//DBNL//BSN//NPTX1//SH3GL1//PAX8//CTNS//FOXG1//GRIN2B//MED1//CA10//BCR//SNPH//SLC5A3//MMP24//SFRP1//ZNF804A//TRIM67//LRRK2//NF2//RFX4//NRGN//AQP1//PAX5//UCHL5//SYPL2//MAPKAP1//DIXDC1//RAX//DLX5//ALDH1A2//SLC6A3//SEMA7A//DAPK3//FZD2//WNT11//TTL//GNAO1//SMAD1//JAM3//NREP…
GO:0120036	plasma membrane bounded cell projection organization	Biological process	72	1444	509	17653	1.72928	3.11493e-06	0.00610615	5.50655	0.141454	FGFR2//RTN4//LRRN1//PARD6B//CCK//EFNA3//NCAM1//SPTBN2//CNTN2//VLDLR//SHANK3//UNC5A//ACTR3//ACTR2//UBXN10//EHD3//MCIDAS//PARVA//WDR19//RFX4//ONECUT2//SEPT7//WAS//BRK1//SFRP1//ZNF804A//TRIM67//LRRK2//FBXO45//ARFIP2//KIT//ARHGEF4//ARHGEF6//TTL//JAM3//NREP//UBE4B//NPTXR//GNAO1//NPTX2//TBC1D24//PRDM12//CDC42EP1//EMP2//CCDC103//FZD3//SEMA7A//SEMA5B//PPP3CB//RGMA//DBNL//PACSIN1//CHRNA3//SEMA4G//SKIL//TI…
GO:0030030	cell projection organization	Biological process	73	1477	509	17653	1.71413	3.61151e-06	0.00610615	5.44231	0.143418	FGFR2//RTN4//LRRN1//PARD6B//CCK//EFNA3//NCAM1//SPTBN2//CNTN2//VLDLR//SHANK3//UNC5A//ACTR3//ACTR2//UBXN10//EHD3//MCIDAS//PARVA//WDR19//RFX4//ONECUT2//SEPT7//WAS//BRK1//SFRP1//ZNF804A//TRIM67//LRRK2//FBXO45//ARFIP2//KIT//ARHGEF4//ARHGEF6//TTL//JAM3//NREP//UBE4B//NPTXR//GNAO1//NPTX2//TBC1D24//PRDM12//CDC42EP1//EMP2//CCDC103//FZD3//SEMA7A//SEMA5B//PPP3CB//RGMA//DBNL//PACSIN1//CHRNA3//SEMA4G//SKIL//TI…
GO:0030182	neuron differentiation	Biological process	66	1303	509	17653	1.75671	5.04894e-06	0.00630576	5.2968	0.129666	PHOX2A//ASCL1//FGFR2//RTN4//LRRN1//PARD6B//CCK//EFNA3//NCAM1//SPTBN2//CNTN2//VLDLR//SHANK3//UNC5A//SFRP1//ZNF804A//TRIM67//LRRK2//OTP//DLX5//SATB2//FBXO45//TTL//JAM3//NREP//UBE4B//NPTXR//GNAO1//NPTX2//TBC1D24//PRDM12//FZD3//KCNIP2//MED1//DIXDC1//HEYL//SEMA7A//DGKG//SKIL//HS6ST1//SEMA5B//PPP3CB//RGMA//DBNL//PACSIN1//CHRNA3//SEMA4G//ONECUT2//TIAM1//TLX2//NFATC4//CUX1//FZD2//NPTX1//PAK2//CTNND2//DLG…
GO:0023052	signaling	Biological process	242	6724	509	17653	1.24821	6.47509e-06	0.00630576	5.18875	0.475442	CAMKK2//LRRK2//DLG4//FGFR3//FGFR2//GRIN2B//IL1B//KIT//SMAD1//NCAM1//MAPK4//RAF1//SPTBN2//YWHAB//SHANK3//TAB1//PRKAA1//THBS1//PROK1//CD74//CD81//CCK//AGPAT1//MED1//TRIM5//CD209//NFKB1//PAK2//SKP1//TIRAP//UBE2D3//GPNMB//EDN1//EFNA3//FGF11//FSHB//TAC4//NDP//C1QA//CXCL14//WNT11//FERMT2//CTNND2//HIC1//TRABD2B//MARK1//CCDC88C//CALCOCO1//TNKS2//KREMEN1//VPS26A//FZD2//GNAO1//PPP3CB//FZD3//FAM13A//EBP//RA…
GO:0048666	neuron development	Biological process	56	1060	509	17653	1.83224	8.43167e-06	0.00630576	5.07409	0.11002	ASCL1//FGFR2//RTN4//LRRN1//PARD6B//CCK//EFNA3//NCAM1//SPTBN2//CNTN2//VLDLR//SHANK3//UNC5A//SFRP1//ZNF804A//TRIM67//LRRK2//FBXO45//TTL//JAM3//NREP//UBE4B//NPTXR//GNAO1//NPTX2//TBC1D24//PRDM12//FZD3//KCNIP2//SEMA7A//SEMA5B//PPP3CB//RGMA//DBNL//PACSIN1//CHRNA3//SEMA4G//ONECUT2//SKIL//TIAM1//TLX2//NFATC4//CUX1//FZD2//NPTX1//PAK2//CTNND2//DLG4//ACTR2//SPRY3//DLX5//CRTC1//ZSWIM6//SYT2//DGKG//HS6ST1
GO:0048699	generation of neurons	Biological process	70	1437	509	17653	1.68944	9.61541e-06	0.00630576	5.01703	0.137525	FBXO45//SATB2//MARK1//ASCL1//FZD3//CCK//OTP//PHOX2A//FGFR2//RTN4//LRRN1//PARD6B//EFNA3//NCAM1//SPTBN2//CNTN2//VLDLR//SHANK3//UNC5A//SFRP1//ZNF804A//TRIM67//LRRK2//NF2//DLX5//DAPK3//FZD2//WNT11//ALDH1A2//SNPH//TTL//JAM3//NREP//UBE4B//NPTXR//GNAO1//NPTX2//TBC1D24//PRDM12//KCNIP2//MED1//DIXDC1//HEYL//SEMA7A//KIT//DGKG//SKIL//HS6ST1//SEMA5B//PPP3CB//RGMA//DBNL//PACSIN1//CHRNA3//SEMA4G//ONECUT2//TIAM1…
GO:0007268	chemical synaptic transmission	Biological process	40	667	509	17653	2.07986	1.05461e-05	0.00630576	4.97691	0.0785855	UNC13B//CPLX1//SNPH//CHRM1//CHRNA3//CHRFAM7A//P2RX2//SYT2//SYT9//SYT14//CPLX3//USP46//CA7//EDN1//GRIN2B//NFATC4//PPP3CB//CNTN2//DLG4//KIT//SHANK3//SHISA9//IL1B//SLC6A3//LRRK2//GRM2//CACNA2D2//LRRTM1//CELF4//SH3GL1//CRTC1//NRGN//SLC12A7//HTR3E//KCNIP2//NOVA1//NPTX1//NPTX2//EXOC4//BSN
GO:0098916	anterograde trans-synaptic signaling	Biological process	40	667	509	17653	2.07986	1.05461e-05	0.00630576	4.97691	0.0785855	UNC13B//SLC12A7//CPLX1//CHRNA3//DLG4//HTR3E//GRIN2B//GRM2//KCNIP2//NOVA1//NPTX1//NPTX2//EXOC4//BSN//CHRFAM7A//SNPH//CHRM1//P2RX2//SYT2//SYT9//SYT14//CPLX3//USP46//CA7//EDN1//NFATC4//PPP3CB//CNTN2//KIT//SHANK3//SHISA9//IL1B//SLC6A3//LRRK2//CACNA2D2//LRRTM1//CELF4//SH3GL1//CRTC1//NRGN
GO:1905114	cell surface receptor signaling pathway involved in cell-cell signaling	Biological process	38	620	509	17653	2.12565	1.08194e-05	0.00630576	4.9658	0.0746562	WNT11//FERMT2//CTNND2//HIC1//TRABD2B//MARK1//CCDC88C//NDP//PRKAA1//CALCOCO1//SKP1//TNKS2//KREMEN1//VPS26A//FZD2//GNAO1//PPP3CB//FZD3//FOXP3//FGFR2//SFRP1//NFATC4//PTPRU//LRRK2//DIXDC1//TIAM1//CHRNA3//P2RX2//GRIN2B//RBMS3//DAPK3//DLX5//NFKB1//CELF4//UNC13B//SH3GL1//DLG4//SHANK3
GO:0099537	trans-synaptic signaling	Biological process	40	670	509	17653	2.07055	1.17082e-05	0.00630576	4.93151	0.0785855	UNC13B//SLC12A7//CPLX1//CHRNA3//DLG4//HTR3E//GRIN2B//GRM2//KCNIP2//NOVA1//NPTX1//NPTX2//EXOC4//BSN//CHRFAM7A//SNPH//CHRM1//P2RX2//SYT2//SYT9//SYT14//CPLX3//USP46//CA7//EDN1//NFATC4//PPP3CB//CNTN2//KIT//SHANK3//SHISA9//IL1B//SLC6A3//LRRK2//CACNA2D2//LRRTM1//CELF4//SH3GL1//CRTC1//NRGN
GO:0099536	synaptic signaling	Biological process	40	671	509	17653	2.06747	1.21211e-05	0.00630576	4.91646	0.0785855	UNC13B//SLC12A7//CPLX1//CHRNA3//DLG4//HTR3E//GRIN2B//GRM2//KCNIP2//NOVA1//NPTX1//NPTX2//EXOC4//BSN//CHRFAM7A//SNPH//CHRM1//P2RX2//SYT2//SYT9//SYT14//CPLX3//USP46//CA7//EDN1//NFATC4//PPP3CB//CNTN2//KIT//SHANK3//SHISA9//IL1B//SLC6A3//LRRK2//CACNA2D2//LRRTM1//CELF4//SH3GL1//CRTC1//NRGN
GO:0007154	cell communication	Biological process	240	6744	509	17653	1.23423	1.85031e-05	0.00892337	4.73275	0.471513	CAMKK2//LRRK2//DLG4//FGFR3//FGFR2//GRIN2B//IL1B//KIT//SMAD1//NCAM1//MAPK4//RAF1//SPTBN2//YWHAB//SHANK3//TAB1//PRKAA1//THBS1//PROK1//CD74//CD81//CCK//AGPAT1//MED1//TRIM5//CD209//NFKB1//PAK2//SKP1//TIRAP//UBE2D3//GPNMB//EDN1//EFNA3//FGF11//FSHB//TAC4//NDP//C1QA//CXCL14//WNT11//FERMT2//CTNND2//HIC1//TRABD2B//MARK1//CCDC88C//CALCOCO1//TNKS2//KREMEN1//VPS26A//FZD2//GNAO1//PPP3CB//FZD3//FAM13A//EBP//RA…
GO:0031175	neuron projection development	Biological process	50	936	509	17653	1.85266	1.97916e-05	0.00892337	4.70352	0.0982318	FGFR2//RTN4//LRRN1//PARD6B//CCK//EFNA3//NCAM1//SPTBN2//CNTN2//VLDLR//SHANK3//UNC5A//SFRP1//ZNF804A//TRIM67//LRRK2//FBXO45//TTL//JAM3//NREP//FZD3//SEMA7A//SEMA5B//PPP3CB//RGMA//DBNL//PACSIN1//CHRNA3//SEMA4G//SKIL//TIAM1//TLX2//NFATC4//CUX1//NPTX1//PAK2//CTNND2//DLG4//ACTR2//SPRY3//DLX5//CRTC1//ZSWIM6//SYT2//UBE4B//NPTXR//GNAO1//NPTX2//TBC1D24//PRDM12
GO:0050804	modulation of chemical synaptic transmission	Biological process	24	335	509	17653	2.48466	4.29109e-05	0.0162142	4.36743	0.0471513	UNC13B//CHRNA3//USP46//CA7//EDN1//CPLX1//CPLX3//GRIN2B//NFATC4//PPP3CB//CNTN2//DLG4//KIT//SHANK3//SHISA9//IL1B//LRRK2//GRM2//CACNA2D2//LRRTM1//CELF4//SH3GL1//CRTC1//NRGN
GO:0099177	regulation of trans-synaptic signaling	Biological process	24	335	509	17653	2.48466	4.29109e-05	0.0162142	4.36743	0.0471513	UNC13B//CHRNA3//USP46//CA7//EDN1//CPLX1//CPLX3//GRIN2B//NFATC4//PPP3CB//CNTN2//DLG4//KIT//SHANK3//SHISA9//IL1B//LRRK2//GRM2//CACNA2D2//LRRTM1//CELF4//SH3GL1//CRTC1//NRGN
GO:0022008	neurogenesis	Biological process	71	1536	509	17653	1.60313	4.62087e-05	0.0162142	4.33528	0.139489	FBXO45//SATB2//MARK1//ASCL1//FZD3//CCK//OTP//PHOX2A//FGFR2//RTN4//LRRN1//PARD6B//EFNA3//NCAM1//SPTBN2//CNTN2//VLDLR//SHANK3//UNC5A//MMP24//SFRP1//ZNF804A//TRIM67//LRRK2//NF2//DLX5//DAPK3//FZD2//WNT11//ALDH1A2//SNPH//TTL//JAM3//NREP//UBE4B//NPTXR//GNAO1//NPTX2//TBC1D24//PRDM12//KCNIP2//MED1//DIXDC1//HEYL//SEMA7A//KIT//DGKG//SKIL//HS6ST1//SEMA5B//PPP3CB//RGMA//DBNL//PACSIN1//CHRNA3//SEMA4G//ONECUT2…
GO:0048522	positive regulation of cellular process	Biological process	189	5142	509	17653	1.27477	4.79457e-05	0.0162142	4.31925	0.371316	TAB1//LRRK2//RAF1//IL1B//KIT//PRKAA1//THBS1//PROK1//CD74//CD81//GPNMB//CAMKK2//AGPAT1//OTP//FZD3//FGFR2//PML//CCK//CDKN1B//PARP16//CHRNA3//HEYL//TIRAP//MAP3K9//DBNL//DDX39B//CHRM1//DPP4//EDN1//EMP2//FGFR3//FSHB//SLC25A5//PGGT1B//BRK1//PURA//SFRP1//TIAM1//TTK//TNFSF4//FOSL1//ALDH1A2//CASP7//TP53INP2//TRIM21//P2RX2//RTN4//MICAL2//NFKB1//UNC13B//TNFSF14//BMP10//ABHD5//CNTN2//TRIM67//ZNF804A//LARP1//…
GO:0032879	regulation of localization	Biological process	111	2700	509	17653	1.4258	4.79498e-05	0.0162142	4.31921	0.218075	NKAIN1//DLG4//LRRTM1//HMOX1//BCR//CD74//EDN1//SYT9//DPP4//SLC25A5//IL1B//PPP3CB//ABCC8//CACNA2D2//AQP1//PML//P2RX2//EMP2//THBS1//VASH1//BMP10//RTN4//SCN3B//PRSS8//UNC13B//TNFSF14//RSC1A1//MEST//NFKB1//ABHD5//CCK//CHRNA3//TRIB1//CPLX1//LGI3//SYT2//SYT14//PACSIN1//KIF2A//RHOF//BEX4//PARD6B//GPNMB//DAPK3//MAPRE1//FSHB//ITGA5//KIT//SEMA4G//TIAM1//WNT11//FERMT3//SEMA7A//ONECUT2//PTPRU//NF2//SFRP1//SIR…
GO:0048856	anatomical structure development	Biological process	210	5836	509	17653	1.24797	5.23668e-05	0.0168646	4.28094	0.412574	MED1//WDR19//EBP//DLX5//EVC//FGFR3//FGFR2//VASH1//HMOX1//ITGA5//RTN4//JAM3//PROK1//HS6ST1//KIT//NRIP1//DAZL//FOXS1//ALDH1A2//EDN1//NFATC4//ZMIZ1//PAX8//SMAD1//SFRP1//TAB1//BRK1//FOSL1//TLX2//NF2//FZD3//SEMA4G//SEMA7A//FBXO45//SATB2//MARK1//ASCL1//CCK//SKIL//TAF8//WNT11//DDX39B//ONECUT2//CDKN1B//NDP//LDOC1//PPP3CB//CCDC103//MICAL2//PARVA//THBS1//OTP//SNX19//CTNS//RAG1//FOXP3//NDFIP1//FZD2//HEYL//U…
GO:0007166	cell surface receptor signaling pathway	Biological process	121	3016	509	17653	1.39141	5.90597e-05	0.0181555	4.22871	0.237721	AGPAT1//CD74//TAB1//CD209//NFKB1//PAK2//RAF1//SKP1//WNT11//FERMT2//CTNND2//HIC1//TRABD2B//MARK1//CCDC88C//NDP//PRKAA1//CALCOCO1//TNKS2//KREMEN1//VPS26A//FZD2//GNAO1//PPP3CB//FZD3//PTPRT//CHRNA3//FSHB//SMAD1//PML//SKIL//PTPRU//GRM2//GRIN2B//CDKN1B//HEYL//ASCL1//EVC//ITGA5//TLN1//FERMT3//SEMA7A//ATP6V1G2//FGFR3//FGFR2//GALNT3//POLR2E//PTBP1//BMP10//TTK//NREP//HMOX1//LRRTM1//IL1B//IL4R//KIT//PIM1//P…
GO:0006811	ion transport	Biological process	73	1610	509	17653	1.57253	6.63046e-05	0.0194964	4.17846	0.143418	SLC27A4//EDN1//NKAIN1//P2RX2//CDKN1B//KCNIP2//AQP1//KCNA6//KCNJ12//ABCC8//KCNQ4//SCN3B//SCN1A//SCN7A//SLC5A3//SLC10A7//SLC5A6//SLC23A2//SLC26A1//ANO4//BEST1//NDFIP1//SLC39A2//SLC39A8//SLC12A7//ATP1B4//PML//THBS1//PRSS8//UNC13B//CPLX1//GRM2//CCK//CHRNA3//STEAP2//ASNA1//CA7//CTNS//SLC25A5//SLC6A3//SLC25A2//PCTP//SLC52A2//CYP4F2//IL1B//ATP6V1G2//SGK2//DLG4//HTR3E//RAF1//ANO3//CHRFAM7A//KCNQ5//CACNG1…
GO:0010557	positive regulation of macromolecule biosynthetic process	Biological process	76	1698	509	17653	1.5523	7.03678e-05	0.0198291	4.15263	0.149312	HEYL//DDX39B//MICAL2//EDN1//LARP1//RBMS3//PTAFR//RBM3//THBS1//CAMKK2//TAF8//DLX5//ELK1//ZNF281//FZD2//BMP10//IL1B//MYBL2//NDP//NFKB1//NFYA//FOXP3//MED1//PPP3CB//KMT2E//CALCOCO1//TP53INP2//HIVEP3//GPBP1L1//SFRP1//TEAD1//WNT11//PAX8//NRIP1//CREB5//CD74//NEK7//TNKS2//INSIG2//HMOX1//PML//TIRAP//MED6//ARID3B//COPS5//PRDM4//TET3//FGFR2//SATB2//CRTC1//ATP1B4//FSHB//RAX//TLX2//MCIDAS//PHOX2A//SMAD1//ASCL…
GO:0048731	system development	Biological process	176	4760	509	17653	1.28235	7.58307e-05	0.020025	4.12016	0.345776	EBP//DLX5//EVC//FGFR3//FGFR2//VASH1//HMOX1//ITGA5//MED1//RTN4//JAM3//PROK1//HS6ST1//KIT//NRIP1//FOXS1//ALDH1A2//EDN1//NFATC4//ZMIZ1//PAX8//SMAD1//SFRP1//SEMA4G//SEMA7A//FBXO45//SATB2//MARK1//ASCL1//FZD3//CCK//WNT11//DDX39B//ONECUT2//CDKN1B//NDP//LDOC1//PPP3CB//CCDC103//MICAL2//PARVA//THBS1//OTP//SNX19//CTNS//RAG1//FOXP3//NDFIP1//TAB1//FZD2//HEYL//UBE4B//KRT2//PHOX2A//PAX5//CHRM1//CHRNA3//DLG4//FG…
GO:0048518	positive regulation of biological process	Biological process	209	5841	509	17653	1.24097	8.07599e-05	0.020025	4.0928	0.410609	TAB1//LRRK2//RAF1//IL1B//KIT//PRKAA1//THBS1//PROK1//CD74//CD81//AGPAT1//TNFSF4//GPNMB//CAMKK2//EMP2//SFRP1//OTP//FZD3//FGFR2//TRIM5//CD209//NFKB1//PAK2//SKP1//IL4R//FOXP3//CREB3L3//TIRAP//UBE2D3//EDN1//C1QA//PML//CCK//VSIG4//CDKN1B//PARP16//CHRNA3//HEYL//MAP3K9//DBNL//DDX39B//CHRM1//DPP4//FGFR3//FSHB//SLC25A5//PGGT1B//BRK1//PURA//TIAM1//TTK//FOSL1//ALDH1A2//CASP7//AQP1//PYURF//SCN3B//TP53INP2//TR…
GO:0022603	regulation of anatomical structure morphogenesis	Biological process	55	1123	509	17653	1.69857	8.19115e-05	0.020025	4.08666	0.108055	WNT11//FERMT2//CDC42EP1//DAPK3//KIT//PALM//RHOF//PARVA//WAS//SEPT7//EFNA3//VASH1//PML//ABCC8//THBS1//TTL//RTN4//CNTN2//EDN1//GPNMB//EMP2//HMOX1//SFRP1//PROK1//DDAH1//IL1B//AQP1//SEMA7A//CHRNA3//SEMA4G//SKIL//TIAM1//TLX2//NFATC4//CUX1//FZD2//FZD3//BMP10//BCR//FGFR2//LRRK2//SHANK3//ACTR2//PAX8//MYO19//DLG4//IL4R//TNFSF14//ZSWIM6//ITGA5//SMAD1//SYT2//PIM1//LIMS2//MED1
GO:0007275	multicellular organism development	Biological process	194	5351	509	17653	1.25738	8.29069e-05	0.020025	4.08141	0.381139	EBP//DLX5//EVC//FGFR3//FGFR2//VASH1//HMOX1//ITGA5//MED1//RTN4//JAM3//PROK1//HS6ST1//KIT//NRIP1//FOXS1//ALDH1A2//EDN1//NFATC4//ZMIZ1//PAX8//SMAD1//SFRP1//TAB1//BRK1//WDR19//FOSL1//TLX2//NF2//SEMA4G//SEMA7A//FBXO45//SATB2//MARK1//ASCL1//FZD3//CCK//SKIL//TAF8//WNT11//DDX39B//ONECUT2//CDKN1B//NDP//LDOC1//PPP3CB//CCDC103//MICAL2//PARVA//THBS1//OTP//SNX19//CTNS//RAG1//FOXP3//NDFIP1//FZD2//HEYL//UBE4B//…
GO:0065008	regulation of biological quality	Biological process	144	3770	509	17653	1.32471	0.000106372	0.0248067	3.97317	0.282908	SLC6A3//IL1B//ABCC8//JAM3//FOXP3//TP53INP2//SKIL//CD74//P2RX2//CHRM1//DDAH1//EDN1//AQP1//CYP4F2//EMP2//AKAP10//VPS45//EHD3//PAFAH2//WAS//GLRX//MED1//KDELR3//FSHB//SYPL2//LETM2//HMOX1//SKP1//NDFIP1//SLC39A8//ATP1B4//SLC12A7//TLN1//DLG4//TAC4//UNC13B//CPLX1//SNPH//CSN3//SYT9//DPP4//SLC25A5//PPP3CB//CACNA2D2//BRK1//FERMT2//CDC42EP1//DAPK3//KIT//PALM//RHOF//PARVA//PTAFR//SCN3B//PML//MEST//NFKB1//ABHD…
GO:0032502	developmental process	Biological process	221	6267	509	17653	1.22302	0.0001102	0.0248427	3.95782	0.434185	MED1//WDR19//EBP//DLX5//EVC//FGFR3//FGFR2//VASH1//HMOX1//ITGA5//RTN4//JAM3//PROK1//HS6ST1//KIT//NRIP1//DAZL//FOXS1//ALDH1A2//EDN1//NFATC4//ZMIZ1//GPNMB//TP53INP2//SFRP1//WNT11//SEMA7A//PAX8//SMAD1//TAB1//BRK1//FOSL1//TLX2//NF2//FZD3//SEMA4G//FBXO45//SATB2//MARK1//ASCL1//CCK//SKIL//TAF8//DDX39B//ONECUT2//CDKN1B//NDP//LDOC1//PPP3CB//CCDC103//MICAL2//PARVA//THBS1//OTP//SNX19//CTNS//RAG1//FOXP3//NDFI…
GO:0043269	regulation of ion transport	Biological process	35	622	509	17653	1.95154	0.000134327	0.029305	3.87184	0.0687623	NKAIN1//PML//P2RX2//THBS1//SCN3B//PRSS8//CCK//CHRNA3//CYP4F2//EDN1//IL1B//KCNA6//KCNJ12//KCNQ5//SCN1A//SCN7A//CACNG1//KCNQ4//CACNA2D2//CHRM1//BEST1//GNAO1//OXSR1//KCNIP3//KCNIP2//EHD3//SLMAP//PTAFR//ABCC8//SESTD1//DLG4//SHISA9//SHANK3//GLRX//CA7
GO:0016055	Wnt signaling pathway	Biological process	30	504	509	17653	2.06439	0.000154083	0.031895	3.81225	0.0589391	WNT11//FZD2//GNAO1//PPP3CB//FZD3//FOXP3//FGFR2//SFRP1//HIC1//TRABD2B//NFATC4//PTPRU//LRRK2//NDP//DIXDC1//TIAM1//CTNND2//KREMEN1//RBMS3//DAPK3//DLX5//NFKB1//TNKS2//FERMT2//MARK1//CCDC88C//PRKAA1//CALCOCO1//SKP1//VPS26A
GO:0048812	neuron projection morphogenesis	Biological process	35	628	509	17653	1.9329	0.000161571	0.031895	3.79164	0.0687623	FGFR2//RTN4//LRRN1//PARD6B//CCK//EFNA3//NCAM1//SPTBN2//CNTN2//VLDLR//SHANK3//UNC5A//FBXO45//TTL//FZD3//SEMA7A//SEMA5B//PPP3CB//CHRNA3//SEMA4G//SKIL//TIAM1//TLX2//NFATC4//CUX1//NPTX1//CTNND2//DLG4//LRRK2//ACTR2//DLX5//ZSWIM6//SYT2//DBNL//PACSIN1
GO:0010646	regulation of cell communication	Biological process	135	3522	509	17653	1.32937	0.000164519	0.031895	3.78378	0.265226	TAB1//LRRK2//RAF1//IL1B//KIT//PRKAA1//THBS1//PROK1//CD74//CD81//AGPAT1//TIRAP//MAP3K9//DBNL//SYT9//DPP4//SLC25A5//PPP3CB//ABCC8//CACNA2D2//FGFR2//SPRY3//PPP1R2//FGFR3//RGS9BP//GPNMB//EDN1//FGF11//FSHB//BMP10//NDP//TNFSF4//TNFSF14//CCK//CXCL14//UNC13B//TTK//CHRNA3//PIP4K2C//PIK3IP1//MGRN1//YWHAB//NREP//RFX4//SMPD1//FOXP3//SFRP1//HIC1//TRABD2B//NFATC4//HTRA4//SKIL//RASL11B//ONECUT2//ITGA5//TRIM5//T…
GO:0198738	cell-cell signaling by wnt	Biological process	30	506	509	17653	2.05623	0.000165064	0.031895	3.78235	0.0589391	WNT11//FERMT2//CTNND2//HIC1//TRABD2B//MARK1//CCDC88C//NDP//PRKAA1//CALCOCO1//SKP1//TNKS2//KREMEN1//VPS26A//FZD2//GNAO1//PPP3CB//FZD3//FOXP3//FGFR2//SFRP1//NFATC4//PTPRU//LRRK2//DIXDC1//TIAM1//RBMS3//DAPK3//DLX5//NFKB1
GO:0065007	biological regulation	Biological process	392	12351	509	17653	1.10074	0.000192497	0.0345111	3.71558	0.770138	CDKN1B//CUX1//EDN1//FGFR2//FOXS1//SATB2//ZNF281//DNAJB5//HEYL//KCNIP3//HIC1//ASCL1//NFKB1//PAX5//FOXP3//RLIM//MED1//CC2D1A//REL//SKIL//UBE2D3//VLDLR//NRIP1//BHLHE40//PAXBP1//CAMKK2//LRRK2//DLG4//FGFR3//GRIN2B//IL1B//KIT//SMAD1//NCAM1//MAPK4//RAF1//SPTBN2//YWHAB//SHANK3//RBM8A//TAB1//PRKAA1//THBS1//PROK1//CD74//CD81//RBFOX1//MBNL3//CELF4//PTBP1//SLC6A3//SGK2//HTRA4//ABCC8//JAM3//GPNMB//AGPAT1//TNF…
GO:0051090	regulation of DNA binding transcription factor activity	Biological process	26	416	509	17653	2.16761	0.00019701	0.0345111	3.70551	0.0510806	CDKN2A//FOXP3//TRIM21//CRTC1//TRIB1//FOXS1//HMOX1//RLIM//PIM1//TNFSF4//BHLHE40//COPS5//EDN1//FZD2//IL1B//KIT//NDP//FOSL1//TRIM5//TAB1//TIRAP//CTH//NFKB1//S100A12//HEYL//CREBZF
GO:0031325	positive regulation of cellular metabolic process	Biological process	120	3074	509	17653	1.35387	0.000206679	0.0345111	3.6847	0.235756	TAB1//LRRK2//RAF1//IL1B//KIT//PRKAA1//THBS1//PROK1//CD74//CD81//GPNMB//CAMKK2//PML//CCK//PARP16//CHRNA3//HEYL//TIRAP//MAP3K9//DBNL//DDX39B//CASP7//TP53INP2//TRIM21//MICAL2//BMP10//TTK//EDN1//ABHD5//CNTN2//LARP1//RBMS3//PTAFR//RBM3//HMOX1//TAF8//DLX5//ELK1//ZNF281//FZD2//MYBL2//NDP//NFKB1//NFYA//FOXP3//MED1//PPP3CB//KMT2E//CALCOCO1//HIVEP3//GPBP1L1//SFRP1//TEAD1//WNT11//PAX8//NRIP1//CREB5//PAXBP1/…
GO:0050808	synapse organization	Biological process	21	304	509	17653	2.39578	0.000210961	0.0345111	3.6758	0.0412574	DBNL//SPTBN2//SHANK3//BSN//UNC13B//LRRK2//P2RX2//CACNA2D2//LRRTM1//LRRN1//PALM//FBXO45//CTNND2//DLG4//ACTR2//TIAM1//CNTN2//GRIN2B//ZNF804A//GRIPAP1//NFATC4
GO:0030029	actin filament-based process	Biological process	39	739	509	17653	1.83029	0.000213023	0.0345111	3.67157	0.0766208	WAS//RHOF//MICAL2//ARFIP2//IQSEC3//NF2//PAK2//BCR//MYOM3//EMP2//LMOD1//PACSIN1//BRK1//CGNL1//MLPH//ARHGAP40//EPS8L2//CDC42EP1//TLN1//AQP1//MAPKAP1//KIT//PARVA//NPHS2//SHANK3//DIXDC1//ACTR3//ACTR2//MYO19//DAPK3//BMP10//SFRP1//WNT11//SPTBN2//EDN1//SCN3B//SCN1A//JAM3//ARHGDIB
GO:0051130	positive regulation of cellular component organization	Biological process	57	1221	509	17653	1.61905	0.000214591	0.0345111	3.66839	0.111984	BRK1//UNC13B//TRIM67//ZNF804A//CDC42EP1//LMOD1//PAXBP1//CDKN1B//MAPRE1//KIT//PML//NEK7//TNKS2//TRABD2B//CCK//IL1B//ACTR3//ACTR2//ARFIP2//FOXP3//SEMA7A//DAZL//EDN1//RTN4//BCR//SKIL//TIAM1//CUX1//WAS//PALM//NF2//SFRP1//WNT11//PRDM12//SHANK3//LRRTM1//LRRN1//BMP10//OGT//DLG4//CRTC1//PACSIN1//VLDLR//EPS8L2//LRRK2//YWHAB//IL4R//TNFSF14//SEPT7//CAMKK2//SYT2//PRKAA1//UBE2D3//ABCC8//KMT2E//FOSL1//PIP4K2C
GO:0023051	regulation of signaling	Biological process	136	3575	509	17653	1.31936	0.000217202	0.0345111	3.66314	0.267191	TAB1//LRRK2//RAF1//IL1B//KIT//PRKAA1//THBS1//PROK1//CD74//CD81//EHD3//AGPAT1//TIRAP//MAP3K9//DBNL//SYT9//DPP4//SLC25A5//PPP3CB//ABCC8//CACNA2D2//FGFR2//SPRY3//PPP1R2//FGFR3//RGS9BP//GPNMB//EDN1//FGF11//FSHB//BMP10//NDP//TNFSF4//TNFSF14//CCK//CXCL14//UNC13B//TTK//CHRNA3//PIP4K2C//PIK3IP1//MGRN1//YWHAB//NREP//RFX4//SMPD1//FOXP3//SFRP1//HIC1//TRABD2B//NFATC4//HTRA4//SKIL//RASL11B//ONECUT2//ITGA5//TR…
GO:0045893	positive regulation of transcription, DNA-templated	Biological process	65	1450	509	17653	1.5547	0.00023852	0.0345111	3.62248	0.127701	HEYL//DDX39B//MICAL2//INSIG2//MED6//ARID3B//COPS5//PRDM4//EDN1//ELK1//TET3//FGFR2//SATB2//CRTC1//ATP1B4//FSHB//RAX//TLX2//MCIDAS//IL1B//PHOX2A//SMAD1//ASCL1//MYBL2//NFATC4//NFKB1//PAX5//FOXP3//PML//MED1//PPP3CB//RGMA//ZMIZ1//CALCOCO1//RAF1//REL//RFX4//HLTF//TCF20//TEAD1//PAX8//FOSL1//NRIP1//CREB3L3//OGT//PAXBP1//ONECUT2//CD81//DLX5//PRKAA1//CAMKK2//TAF8//ZNF281//FZD2//BMP10//NDP//NFYA//KMT2E//TP5…
GO:1903508	positive regulation of nucleic acid-templated transcription	Biological process	65	1450	509	17653	1.5547	0.00023852	0.0345111	3.62248	0.127701	HEYL//DDX39B//MICAL2//CAMKK2//TAF8//DLX5//ELK1//ZNF281//FZD2//BMP10//IL1B//MYBL2//NDP//NFKB1//NFYA//FOXP3//MED1//PPP3CB//KMT2E//CALCOCO1//TP53INP2//HIVEP3//GPBP1L1//SFRP1//TEAD1//WNT11//PAX8//NRIP1//CREB5//CD74//INSIG2//MED6//ARID3B//COPS5//PRDM4//EDN1//TET3//FGFR2//SATB2//CRTC1//ATP1B4//FSHB//RAX//TLX2//MCIDAS//PHOX2A//SMAD1//ASCL1//NFATC4//PAX5//PML//RGMA//ZMIZ1//RAF1//REL//RFX4//HLTF//TCF20//F…
GO:1902680	positive regulation of RNA biosynthetic process	Biological process	65	1451	509	17653	1.55363	0.000243113	0.0345111	3.61419	0.127701	HEYL//DDX39B//MICAL2//CAMKK2//TAF8//DLX5//ELK1//ZNF281//FZD2//BMP10//IL1B//MYBL2//NDP//NFKB1//NFYA//FOXP3//MED1//PPP3CB//KMT2E//CALCOCO1//TP53INP2//HIVEP3//GPBP1L1//SFRP1//TEAD1//WNT11//PAX8//NRIP1//CREB5//CD74//INSIG2//MED6//ARID3B//COPS5//PRDM4//EDN1//TET3//FGFR2//SATB2//CRTC1//ATP1B4//FSHB//RAX//TLX2//MCIDAS//PHOX2A//SMAD1//ASCL1//NFATC4//PAX5//PML//RGMA//ZMIZ1//RAF1//REL//RFX4//HLTF//TCF20//F…
GO:0030036	actin cytoskeleton organization	Biological process	35	642	509	17653	1.89075	0.000245386	0.0345111	3.61015	0.0687623	WAS//RHOF//MICAL2//MYOM3//EMP2//LMOD1//PACSIN1//BRK1//CGNL1//ARHGAP40//EPS8L2//CDC42EP1//TLN1//AQP1//MAPKAP1//KIT//PARVA//NPHS2//SHANK3//DIXDC1//ACTR3//ACTR2//ARFIP2//DAPK3//BMP10//NF2//SFRP1//WNT11//SPTBN2//EDN1//JAM3//ARHGDIB//IQSEC3//PAK2//BCR
GO:0120039	plasma membrane bounded cell projection morphogenesis	Biological process	35	642	509	17653	1.89075	0.000245386	0.0345111	3.61015	0.0687623	FGFR2//RTN4//LRRN1//PARD6B//CCK//EFNA3//NCAM1//SPTBN2//CNTN2//VLDLR//SHANK3//UNC5A//FBXO45//TTL//FZD3//SEMA7A//SEMA5B//PPP3CB//LRRK2//DBNL//PACSIN1//CHRNA3//SEMA4G//SKIL//TIAM1//TLX2//NFATC4//CUX1//NPTX1//CTNND2//DLG4//ACTR2//DLX5//ZSWIM6//SYT2
GO:0048667	cell morphogenesis involved in neuron differentiation	Biological process	32	567	509	17653	1.95735	0.000245664	0.0345111	3.60966	0.0628684	FGFR2//RTN4//LRRN1//PARD6B//CCK//EFNA3//NCAM1//SPTBN2//CNTN2//VLDLR//SHANK3//UNC5A//FBXO45//TTL//FZD3//SEMA7A//SEMA5B//PPP3CB//CHRNA3//SEMA4G//SKIL//TIAM1//TLX2//NFATC4//CUX1//NPTX1//CTNND2//DLG4//LRRK2//ACTR2//DLX5//ZSWIM6
GO:0051173	positive regulation of nitrogen compound metabolic process	Biological process	116	2965	509	17653	1.35686	0.000250044	0.0345111	3.60198	0.227898	TAB1//LRRK2//RAF1//IL1B//KIT//PRKAA1//THBS1//PROK1//CD74//CD81//GPNMB//CAMKK2//PML//CCK//PARP16//CHRNA3//HEYL//TIRAP//MAP3K9//DBNL//DDX39B//CASP7//MICAL2//BMP10//TTK//CNTN2//LARP1//RBMS3//PTAFR//RBM3//TAF8//DLX5//ELK1//ZNF281//FZD2//MYBL2//NDP//NFKB1//NFYA//FOXP3//MED1//PPP3CB//KMT2E//CALCOCO1//TP53INP2//HIVEP3//GPBP1L1//SFRP1//TEAD1//WNT11//PAX8//NRIP1//CREB5//PAXBP1//NDFIP1//EMP2//PAK2//OXSR1//…
GO:0048858	cell projection morphogenesis	Biological process	35	644	509	17653	1.88488	0.000260104	0.0351817	3.58485	0.0687623	FGFR2//RTN4//LRRN1//PARD6B//CCK//EFNA3//NCAM1//SPTBN2//CNTN2//VLDLR//SHANK3//UNC5A//FBXO45//TTL//FZD3//SEMA7A//SEMA5B//PPP3CB//LRRK2//DBNL//PACSIN1//CHRNA3//SEMA4G//SKIL//TIAM1//TLX2//NFATC4//CUX1//NPTX1//CTNND2//DLG4//ACTR2//DLX5//ZSWIM6//SYT2
GO:0008284	positive regulation of cell proliferation	Biological process	45	911	509	17653	1.71315	0.000308628	0.0409265	3.51056	0.0884086	OTP//FZD3//FGFR2//TIRAP//CD74//CD81//FOXP3//MED1//RTN4//CD209//IL1B//TNFSF4//AQP1//PML//ZMIZ1//EDN1//HMOX1//PTAFR//TGM2//THBS1//DLX5//SFRP1//BMP10//PIM1//DDX39B//ASCL1//PAXBP1//CDKN1B//CHRM1//DPP4//EMP2//FGFR3//FSHB//SLC25A5//KIT//PGGT1B//PRKAA1//BRK1//PURA//TIAM1//TTK//FOSL1//PROK1//CCK//ALDH1A2
GO:0010628	positive regulation of gene expression	Biological process	79	1877	509	17653	1.4597	0.000360329	0.0468636	3.4433	0.155206	HEYL//DDX39B//MICAL2//CNTN2//LARP1//RBMS3//PTAFR//RBM3//THBS1//CAMKK2//TAF8//DLX5//ELK1//ZNF281//FZD2//BMP10//IL1B//MYBL2//NDP//NFKB1//NFYA//FOXP3//MED1//PPP3CB//KMT2E//CALCOCO1//TP53INP2//HIVEP3//GPBP1L1//SFRP1//TEAD1//WNT11//PAX8//NRIP1//CREB5//CD74//INSIG2//POLR2E//MED6//ARID3B//COPS5//PRDM4//EDN1//TET3//FGFR2//SATB2//CRTC1//ATP1B4//FSHB//RAX//TLX2//MCIDAS//PHOX2A//SMAD1//ASCL1//NFATC4//PAX5//…
GO:0040012	regulation of locomotion	Biological process	47	973	509	17653	1.67527	0.000373654	0.046923	3.42753	0.0923379	HMOX1//BCR//EMP2//EDN1//THBS1//VASH1//BMP10//RTN4//TNFSF14//TRIB1//KIF2A//RHOF//BEX4//PARD6B//GPNMB//DAPK3//MAPRE1//FSHB//IL1B//ITGA5//KIT//SEMA4G//TIAM1//WNT11//FERMT3//SEMA7A//ONECUT2//PTPRU//NF2//SFRP1//ABCC8//JAM3//TIRAP//CD74//ARHGDIB//TAC4//PML//TRIM21//TRIM5//ZSWIM6//PTAFR//RAF1//CD81//WAS//CXCL14//CHRM1//LRRK2
GO:0006464	cellular protein modification process	Biological process	154	4192	509	17653	1.27409	0.000381601	0.046923	3.41839	0.302554	CDKN1B//CAMKK2//LRRK2//DLG4//FGFR3//FGFR2//GRIN2B//IL1B//KIT//SMAD1//NCAM1//MAPK4//RAF1//SPTBN2//YWHAB//SHANK3//TAB1//PRKAA1//THBS1//PROK1//CD74//CD81//UBE4B//RNF217//MGRN1//FBXL3//FBXO10//RLIM//RNF125//RNF114//SKP1//TRIM21//UBE2D3//UBE2E1//TNKS2//FBXL20//COPS5//PPIH//CCDC88C//PML//GPNMB//MAEA//RNF38//FBXO45//RNF149//MED1//DCAF16//TULP4//KLHL14//PEX5//RNF123//UBE2Z//HLTF//TRIM7//RNF135//KLHL22//S…
GO:0036211	protein modification process	Biological process	154	4192	509	17653	1.27409	0.000381601	0.046923	3.41839	0.302554	CDKN1B//CAMKK2//LRRK2//DLG4//FGFR3//FGFR2//GRIN2B//IL1B//KIT//SMAD1//NCAM1//MAPK4//RAF1//SPTBN2//YWHAB//SHANK3//TAB1//PRKAA1//THBS1//PROK1//CD74//CD81//UBE4B//RNF217//MGRN1//FBXL3//FBXO10//RLIM//RNF125//RNF114//SKP1//TRIM21//UBE2D3//UBE2E1//TNKS2//FBXL20//COPS5//PPIH//CCDC88C//PML//GPNMB//MAEA//RNF38//FBXO45//RNF149//MED1//DCAF16//TULP4//KLHL14//PEX5//RNF123//UBE2Z//HLTF//TRIM7//RNF135//KLHL22//C…
GO:0032990	cell part morphogenesis	Biological process	35	663	509	17653	1.83086	0.000444544	0.0530926	3.35209	0.0687623	FGFR2//RTN4//LRRN1//PARD6B//CCK//EFNA3//NCAM1//SPTBN2//CNTN2//VLDLR//SHANK3//UNC5A//FBXO45//TTL//FZD3//SEMA7A//SEMA5B//PPP3CB//LRRK2//DBNL//PACSIN1//CHRNA3//SEMA4G//SKIL//TIAM1//TLX2//NFATC4//CUX1//NPTX1//CTNND2//DLG4//ACTR2//DLX5//ZSWIM6//SYT2
GO:0060322	head development	Biological process	38	741	509	17653	1.77855	0.000447476	0.0530926	3.34923	0.0746562	CTNS//FOXG1//GRIN2B//MED1//CA10//BCR//SNPH//NRGN//RFX4//AQP1//PAX5//UCHL5//SPTBN2//PHOX2A//ASCL1//LRRK2//SYPL2//MAPKAP1//NF2//FGFR2//SHANK3//FBXO45//DIXDC1//RTN4//CNTN2//RAX//OTP//DLX5//SATB2//ALDH1A2//SLC6A3//SEMA7A//GNAO1//SMAD1//FZD3//RAF1//CRISPLD1//SFRP1
GO:0010604	positive regulation of macromolecule metabolic process	Biological process	119	3106	509	17653	1.32876	0.000470929	0.0545698	3.32704	0.233792	TAB1//LRRK2//RAF1//IL1B//KIT//PRKAA1//THBS1//PROK1//CD74//CD81//GPNMB//CAMKK2//PML//CCK//PARP16//CHRNA3//HEYL//TIRAP//MAP3K9//DBNL//DDX39B//CASP7//RBMS3//SMAD1//MED1//PRKAB1//CALCOCO1//WNT11//ALDH1A2//ZNF804A//MICAL2//BMP10//TTK//EDN1//CNTN2//LARP1//PTAFR//RBM3//TAF8//DLX5//ELK1//ZNF281//FZD2//MYBL2//NDP//NFKB1//NFYA//FOXP3//PPP3CB//KMT2E//TP53INP2//HIVEP3//GPBP1L1//SFRP1//TEAD1//PAX8//NRIP1//CRE…
GO:0007165	signal transduction	Biological process	215	6210	509	17653	1.20074	0.000482834	0.0545698	3.3162	0.422397	CAMKK2//LRRK2//DLG4//FGFR3//FGFR2//GRIN2B//IL1B//KIT//SMAD1//NCAM1//MAPK4//RAF1//SPTBN2//YWHAB//SHANK3//TAB1//PRKAA1//THBS1//PROK1//CD74//CD81//CCK//AGPAT1//MED1//TRIM5//CD209//NFKB1//PAK2//SKP1//TIRAP//UBE2D3//WNT11//FERMT2//CTNND2//HIC1//TRABD2B//MARK1//CCDC88C//NDP//CALCOCO1//TNKS2//KREMEN1//VPS26A//FZD2//GNAO1//PPP3CB//FZD3//PTPRT//SGK2//UNC13B//DGKG//DAPK3//CARHSP1//HMOX1//ARHGEF4//BCR//POLR…
GO:0051128	regulation of cellular component organization	Biological process	96	2403	509	17653	1.38554	0.000484133	0.0545698	3.31504	0.188605	SGK2//HTRA4//DLG4//LRRTM1//DAPK3//TTK//KLHL22//CDKN1B//BRK1//WAS//FERMT2//CDC42EP1//KIT//PALM//RHOF//PARVA//DPP4//UNC13B//SFRP1//ZNF804A//TRIM67//LRRK2//SEPT7//PACSIN1//EIF4G2//CDKN2A//BMP10//PML//RTN4//WNT11//TTL//ARHGAP40//EPS8L2//LMOD1//PARG//PAXBP1//FOXP3//MAPRE1//CNTN2//RAF1//NEK7//TNKS2//SHANK3//TRABD2B//CCK//DIXDC1//IL1B//ACTR3//ACTR2//ARFIP2//GPR3//SEMA7A//DAZL//EDN1//CEP85//RGMA//CHRNA3/…
GO:0009891	positive regulation of biosynthetic process	Biological process	77	1841	509	17653	1.45057	0.000519944	0.0561443	3.28404	0.151277	HEYL//DDX39B//MICAL2//EDN1//LARP1//RBMS3//PTAFR//RBM3//THBS1//CAMKK2//TAF8//DLX5//ELK1//ZNF281//FZD2//BMP10//IL1B//MYBL2//NDP//NFKB1//NFYA//FOXP3//MED1//PPP3CB//KMT2E//CALCOCO1//TP53INP2//HIVEP3//GPBP1L1//SFRP1//TEAD1//WNT11//PAX8//NRIP1//CREB5//CD74//NEK7//TNKS2//INSIG2//HMOX1//PML//TIRAP//DDAH1//PRKAA1//MED6//ARID3B//COPS5//PRDM4//TET3//FGFR2//SATB2//CRTC1//ATP1B4//FSHB//RAX//TLX2//MCIDAS//PHOX…
GO:0050789	regulation of biological process	Biological process	372	11709	509	17653	1.10185	0.000521997	0.0561443	3.28233	0.730845	CDKN1B//CUX1//EDN1//FGFR2//FOXS1//SATB2//ZNF281//DNAJB5//HEYL//KCNIP3//HIC1//ASCL1//NFKB1//PAX5//FOXP3//RLIM//MED1//CC2D1A//REL//SKIL//UBE2D3//VLDLR//NRIP1//BHLHE40//PAXBP1//CAMKK2//LRRK2//DLG4//FGFR3//GRIN2B//IL1B//KIT//SMAD1//NCAM1//MAPK4//RAF1//SPTBN2//YWHAB//SHANK3//RBM8A//TAB1//PRKAA1//THBS1//PROK1//CD74//CD81//RBFOX1//MBNL3//CELF4//PTBP1//SGK2//HTRA4//GPNMB//AGPAT1//TNFSF4//CCK//EHD3//PPP3C…
GO:0031328	positive regulation of cellular biosynthetic process	Biological process	76	1812	509	17653	1.45464	0.000523007	0.0561443	3.28149	0.149312	HEYL//DDX39B//MICAL2//LARP1//RBMS3//PTAFR//RBM3//THBS1//CAMKK2//TAF8//DLX5//ELK1//ZNF281//FZD2//BMP10//IL1B//MYBL2//NDP//NFKB1//NFYA//FOXP3//MED1//PPP3CB//KMT2E//CALCOCO1//TP53INP2//HIVEP3//GPBP1L1//SFRP1//TEAD1//WNT11//PAX8//NRIP1//CREB5//CD74//NEK7//TNKS2//INSIG2//HMOX1//TIRAP//EDN1//DDAH1//PRKAA1//MED6//ARID3B//COPS5//PRDM4//TET3//FGFR2//SATB2//CRTC1//ATP1B4//FSHB//RAX//TLX2//MCIDAS//PHOX2A//S…
GO:0051254	positive regulation of RNA metabolic process	Biological process	66	1523	509	17653	1.50295	0.000537826	0.0568331	3.26936	0.129666	HEYL//DDX39B//MICAL2//CAMKK2//TAF8//DLX5//ELK1//ZNF281//FZD2//BMP10//IL1B//MYBL2//NDP//NFKB1//NFYA//FOXP3//MED1//PPP3CB//KMT2E//CALCOCO1//TP53INP2//HIVEP3//GPBP1L1//SFRP1//TEAD1//WNT11//PAX8//NRIP1//CREB5//CD74//INSIG2//MED6//ARID3B//COPS5//PRDM4//EDN1//TET3//FGFR2//SATB2//CRTC1//ATP1B4//FSHB//RAX//TLX2//MCIDAS//PHOX2A//SMAD1//ASCL1//NFATC4//PAX5//PML//RGMA//ZMIZ1//RAF1//REL//RFX4//HLTF//TCF20//F…
GO:0009653	anatomical structure morphogenesis	Biological process	104	2656	509	17653	1.35802	0.000553219	0.0570971	3.2571	0.204322	MED1//WDR19//FGFR2//VASH1//HMOX1//ITGA5//RTN4//JAM3//PROK1//HS6ST1//EDN1//NFATC4//ZMIZ1//PAX8//TLX2//NF2//SMAD1//FZD3//SKIL//PPP3CB//CCDC103//MICAL2//DLX5//FGFR3//PARVA//THBS1//TAB1//ALDH1A2//FZD2//HEYL//WNT11//UBE4B//PAX5//ONECUT2//LRRN1//PARD6B//CCK//EFNA3//NCAM1//SPTBN2//CNTN2//VLDLR//SHANK3//UNC5A//FERMT2//CDC42EP1//DAPK3//KIT//PALM//RHOF//WAS//ZNF281//SFRP1//SEPT7//PML//ABCC8//PHOX2A//RFX4//…
GO:0032989	cellular component morphogenesis	Biological process	51	1101	509	17653	1.60651	0.000557209	0.0570971	3.25398	0.100196	MED1//WDR19//FGFR2//RTN4//LRRN1//PARD6B//CCK//EFNA3//NCAM1//SPTBN2//CNTN2//VLDLR//SHANK3//UNC5A//FERMT2//CDC42EP1//DAPK3//KIT//PALM//RHOF//PARVA//WAS//SEPT7//FBXO45//LMOD1//MYOM3//TTL//FERMT3//FZD3//BMP10//SEMA7A//SEMA5B//PPP3CB//LRRK2//DBNL//PACSIN1//CHRNA3//SEMA4G//SKIL//TIAM1//TLX2//NFATC4//CUX1//EDN1//NPTX1//CTNND2//DLG4//ACTR2//DLX5//ZSWIM6//SYT2
GO:0007612	learning	Biological process	12	136	509	17653	3.06015	0.000577479	0.0577826	3.23846	0.0235756	ACTR2//NPTX2//NRGN//CTNS//KIT//RAG1//ABCC8//SHANK3//DLG4//PPP3CB//CNTN2//FOSL1
GO:0051179	localization	Biological process	223	6497	509	17653	1.1904	0.000581225	0.0577826	3.23566	0.438114	SPRN//PML//NUP214//CUX1//SLC27A4//SEMA4G//SEMA7A//FBXO45//SATB2//MARK1//ASCL1//FZD3//CCK//PLLP//EDN1//NKAIN1//DLG4//LRRTM1//JAM3//S100A12//KIT//LGALS3BP//THBS1//TLN1//FERMT3//HMOX1//BCR//CD74//AQP1//SH3GL1//SPTBN2//AKAP10//MAPRE1//CD81//SYT2//SYT9//SYT14//EXOC4//U2AF1//DDX39B//SRSF9//RBM8A//YWHAB//GOLGA7B//KDELR3//GOSR2//TIMM23//TOMM34//TIMM22//SLC6A3//SLC12A7//SLC26A1//CHRNA3//CTNS//SLC9A5//TOMM…
GO:0007420	brain development	Biological process	36	700	509	17653	1.78363	0.000597898	0.0577826	3.22337	0.0707269	NRGN//RFX4//AQP1//PAX5//UCHL5//SPTBN2//PHOX2A//ASCL1//LRRK2//SYPL2//MAPKAP1//NF2//FGFR2//SHANK3//FBXO45//DIXDC1//RTN4//CNTN2//RAX//OTP//DLX5//SATB2//ALDH1A2//SLC6A3//SEMA7A//GNAO1//SMAD1//FZD3//SFRP1//CTNS//FOXG1//GRIN2B//MED1//CA10//BCR//SNPH
GO:0006513	protein monoubiquitination	Biological process	8	66	509	17653	4.20385	0.000598076	0.0577826	3.22324	0.0157171	RAG1//UBE2E1//SKP1//UBE4B//MGRN1//TRIM21//UBE2D3//KLHL22
GO:0061564	axon development	Biological process	28	497	509	17653	1.9539	0.00060849	0.0579608	3.21575	0.0550098	FGFR2//RTN4//LRRN1//PARD6B//CCK//EFNA3//NCAM1//SPTBN2//CNTN2//VLDLR//SHANK3//UNC5A//FBXO45//TTL//JAM3//NREP//FZD3//SEMA7A//SEMA5B//PPP3CB//RGMA//SEMA4G//SKIL//TIAM1//NPTX1//DLX5//ZSWIM6//SPRY3
GO:0000902	cell morphogenesis	Biological process	47	997	509	17653	1.63495	0.000634075	0.059559	3.19786	0.0923379	FGFR2//RTN4//LRRN1//PARD6B//CCK//EFNA3//NCAM1//SPTBN2//CNTN2//VLDLR//SHANK3//UNC5A//FERMT2//CDC42EP1//DAPK3//KIT//PALM//RHOF//PARVA//WAS//SEPT7//FBXO45//TTL//FERMT3//FZD3//SEMA7A//SEMA5B//PPP3CB//LRRK2//DBNL//PACSIN1//CHRNA3//SEMA4G//SKIL//TIAM1//TLX2//NFATC4//CUX1//NPTX1//CTNND2//DLG4//ACTR2//DLX5//ZSWIM6//SYT2//MED1//WDR19
GO:0032956	regulation of actin cytoskeleton organization	Biological process	21	331	509	17653	2.20035	0.000652686	0.0597081	3.1853	0.0412574	BRK1//WAS//ARHGAP40//EPS8L2//CDC42EP1//LMOD1//SHANK3//ACTR3//ACTR2//ARFIP2//DAPK3//NF2//SFRP1//WNT11//SPTBN2//EDN1//BMP10//JAM3//ARHGDIB//RHOF//DIXDC1
GO:0046718	viral entry into host cell	Biological process	11	119	509	17653	3.20587	0.000656192	0.0597081	3.18297	0.021611	TRIM5//TRIM21//TMPRSS2//CD74//DPP4//CD209//ITGA5//MRC1//NCAM1//SLC52A2//CD81
GO:0007010	cytoskeleton organization	Biological process	58	1306	509	17653	1.54023	0.000662148	0.0597081	3.17904	0.113949	SEPT7//WAS//TTL//KIF2A//MARK1//MAP7D1//CNTN2//RHOF//MICAL2//ARFIP2//IQSEC3//NF2//PAK2//BCR//MYOM3//EMP2//LMOD1//PACSIN1//BRK1//CGNL1//TLN1//TTK//ARHGAP40//EPS8L2//CDC42EP1//AQP1//MAPKAP1//MAPRE1//CDKN1B//CCDC88C//KIT//PARVA//NPHS2//SHANK3//DIXDC1//ACTR3//ACTR2//CCDC103//DAPK3//RAF1//KRT2//KRT9//BMP10//CEP85//NEK7//SFRP1//WNT11//SPTBN2//EDN1//RASSF1//JAM3//MYBL2//MCIDAS//ARHGDIB//MAEA//PALM//PFDN1…
GO:0120035	regulation of plasma membrane bounded cell projection organization	Biological process	32	602	509	17653	1.84355	0.000689956	0.061397	3.16118	0.0628684	WAS//BRK1//SFRP1//ZNF804A//TRIM67//LRRK2//TTL//RTN4//CNTN2//CDC42EP1//KIT//SEMA7A//RGMA//CHRNA3//SEMA4G//SKIL//TIAM1//TLX2//NFATC4//CUX1//PALM//SHANK3//ACTR2//DLG4//CRTC1//PACSIN1//VLDLR//EPS8L2//ZSWIM6//SEPT7//GRIN2B//SYT2
GO:0030072	peptide hormone secretion	Biological process	17	243	509	17653	2.42629	0.000715459	0.0628396	3.14542	0.0333988	SYT9//DPP4//SLC25A5//IL1B//PPP3CB//ABCC8//CACNA2D2//CPLX1//SNX19//CPLX3//SIRT3//RAF1//VSNL1//SFRP1//TIAM1//PAX8//EDN1
GO:0009893	positive regulation of metabolic process	Biological process	125	3329	509	17653	1.30226	0.000729752	0.0632732	3.13682	0.24558	TAB1//LRRK2//RAF1//IL1B//KIT//PRKAA1//THBS1//PROK1//CD74//CD81//GPNMB//CAMKK2//PML//CCK//PARP16//CHRNA3//HEYL//TIRAP//MAP3K9//DBNL//DDX39B//CASP7//TP53INP2//TRIM21//RBMS3//SMAD1//MED1//PRKAB1//CALCOCO1//WNT11//ALDH1A2//ZNF804A//MICAL2//BMP10//TTK//EDN1//ABHD5//CNTN2//LARP1//PTAFR//RBM3//HMOX1//TAF8//DLX5//ELK1//ZNF281//FZD2//MYBL2//NDP//NFKB1//NFYA//FOXP3//PPP3CB//KMT2E//HIVEP3//GPBP1L1//SFRP1//T…
GO:0048468	cell development	Biological process	83	2045	509	17653	1.40762	0.00077667	0.0653269	3.10976	0.163065	DAZL//SEMA4G//SEMA7A//OTP//FZD3//ONECUT2//SATB2//KRT2//ASCL1//CELF4//KIT//JAM3//FGFR2//RTN4//LRRN1//PARD6B//CCK//EFNA3//NCAM1//SPTBN2//CNTN2//VLDLR//SHANK3//UNC5A//SFRP1//ZNF804A//TRIM67//LRRK2//NF2//HEYL//EDN1//ALDH1A2//FBXO45//LMOD1//MYOM3//TTL//NREP//UBE4B//NPTXR//GNAO1//NPTX2//TBC1D24//PRDM12//FERMT2//PARVA//FERMT3//IL1B//MED1//MAEA//KCNIP2//BMP10//TRIB1//DIXDC1//DGKG//SKIL//HS6ST1//SEMA5B//P…
GO:0021879	forebrain neuron differentiation	Biological process	7	53	509	17653	4.58061	0.000777256	0.0653269	3.10944	0.0137525	SHANK3//CNTN2//FGFR2//DLX5//ASCL1//SATB2//OTP
GO:0030073	insulin secretion	Biological process	15	202	509	17653	2.57538	0.000790127	0.0653269	3.1023	0.0294695	SYT9//DPP4//SLC25A5//IL1B//PPP3CB//ABCC8//CACNA2D2//SIRT3//RAF1//VSNL1//SFRP1//TIAM1//CPLX1//SNX19//CPLX3
GO:0003012	muscle system process	Biological process	26	456	509	17653	1.97747	0.000792076	0.0653269	3.10123	0.0510806	CHRM1//TIAM1//LMOD1//GNAO1//KCNIP2//KCNJ12//SCN7A//TLN1//CACNG1//SLMAP//SSPN//CHRNA3//DAPK3//MYOM3//EDN1//BMP10//IL1B//HMOX1//P2RX2//EHD3//SCN3B//DDX39B//SCN1A//KIT//ABCC8//PTAFR
GO:0050793	regulation of developmental process	Biological process	100	2563	509	17653	1.35317	0.000817766	0.0666332	3.08737	0.196464	OTP//FZD3//FOXP3//NDFIP1//WNT11//FERMT2//CDC42EP1//DAPK3//KIT//PALM//RHOF//PARVA//WAS//FGFR2//TIAM1//IL1B//SFRP1//NFKB1//ZNF804A//TRIM67//LRRK2//NF2//SEPT7//EFNA3//VASH1//PML//ABCC8//THBS1//RFX4//TTL//RTN4//ASCL1//CNTN2//MED1//TNKS2//CACNA2D2//FOXS1//SLC6A3//EDN1//TNFSF4//HMGB3//CD74//ZMIZ1//RAG1//RAF1//SKIL//TAF8//FAM57B//IL4R//TRIB1//KMT2E//MBNL3//CXCL14//TNFSF14//NREP//DIXDC1//HEYL//SMAD1//FSH…
GO:0007610	behavior	Biological process	31	583	509	17653	1.84414	0.000828557	0.0667087	3.08168	0.0609037	DPP4//USP46//FBXL20//CCK//GRIN2B//DLG4//PPP3CB//CNTN2//FOSL1//SHANK3//CRTC1//ITGA5//ABCC8//VLDLR//CTNS//CHRNA3//GNAO1//LRRTM1//NOVA1//SLC6A3//SCN1A//PAX5//SPTBN2//ACTR2//NPTX2//NRGN//KIT//RAG1//LRRK2//P2RX2//THBS1
GO:0016043	cellular component organization	Biological process	215	6269	509	17653	1.18944	0.000850425	0.0676638	3.07036	0.422397	UBXN2B//UBXN2A//TP53INP2//MIS12//KLHL22//SEPT7//WAS//TTL//KIF2A//MARK1//MAP7D1//CNTN2//DDX39B//SNRPB//COPS5//MED1//WDR19//SGK2//HTRA4//EMP2//PLLP//CCK//DLG4//LRRTM1//RHOF//MICAL2//ARFIP2//IQSEC3//NF2//PAK2//BCR//SH3GL1//MAEA//PACSIN1//PALM//PFDN1//SPTBN2//CCDC6//NDP//SYT2//SYT9//SYT14//PURA//DAPK3//HLTF//ASF1B//SATB2//HMGB3//FOXP3//CELF4//SRSF9//TIMM23//TOMM34//TIMM22//SLC12A7//AQP1//BIN2//LRRK2/…
GO:0097061	dendritic spine organization	Biological process	8	70	509	17653	3.96363	0.000889215	0.0699275	3.05099	0.0157171	CTNND2//DLG4//SHANK3//LRRK2//ACTR2//TIAM1//GRIN2B//ZNF804A
GO:0031344	regulation of cell projection organization	Biological process	32	612	509	17653	1.81342	0.000907086	0.0705129	3.04235	0.0628684	WAS//BRK1//SFRP1//ZNF804A//TRIM67//LRRK2//TTL//RTN4//CNTN2//CDC42EP1//KIT//SEMA7A//RGMA//CHRNA3//SEMA4G//SKIL//TIAM1//TLX2//NFATC4//CUX1//PALM//SHANK3//ACTR2//DLG4//CRTC1//PACSIN1//VLDLR//EPS8L2//ZSWIM6//SEPT7//GRIN2B//SYT2
GO:0007567	parturition	Biological process	4	16	509	17653	8.67043	0.000943273	0.0724927	3.02536	0.00785855	EDN1//LDOC1//PTAFR//PLA2G4C
GO:0030900	forebrain development	Biological process	22	366	509	17653	2.08469	0.000999933	0.0759837	3.00003	0.043222	NRGN//RFX4//AQP1//PAX5//UCHL5//LRRK2//NF2//FGFR2//SHANK3//FBXO45//DIXDC1//RTN4//CNTN2//RAX//OTP//DLX5//ASCL1//SATB2//ALDH1A2//SLC6A3//SEMA7A//GNAO1
GO:0016482	cytosolic transport	Biological process	12	146	509	17653	2.85055	0.00108235	0.0813327	2.96563	0.0235756	TGOLN2//SYS1//EHD3//AP1S1//VPS53//VPS26A//GOSR2//EMP2//WDR91//FAM160A2//LRRK2//ACTR2
GO:0043412	macromolecule modification	Biological process	157	4389	509	17653	1.24061	0.00113192	0.0841228	2.94618	0.308448	CDKN1B//THUMPD1//CAMKK2//LRRK2//DLG4//FGFR3//FGFR2//GRIN2B//IL1B//KIT//SMAD1//NCAM1//MAPK4//RAF1//SPTBN2//YWHAB//SHANK3//TAB1//PRKAA1//THBS1//PROK1//CD74//CD81//UBE4B//RNF217//MGRN1//FBXL3//FBXO10//RLIM//RNF125//RNF114//SKP1//TRIM21//UBE2D3//UBE2E1//TNKS2//FBXL20//COPS5//PPIH//FTSJ1//CCDC88C//PML//GPNMB//URM1//MAEA//RNF38//FBXO45//RNF149//MED1//DCAF16//TULP4//KLHL14//PEX5//RNF123//UBE2Z//HLTF//TR…
GO:0022604	regulation of cell morphogenesis	Biological process	26	468	509	17653	1.92676	0.00115205	0.0845862	2.93853	0.0510806	FERMT2//CDC42EP1//DAPK3//KIT//PALM//RHOF//PARVA//WAS//SEPT7//TTL//RTN4//CNTN2//SEMA7A//CHRNA3//SEMA4G//SKIL//TIAM1//TLX2//NFATC4//CUX1//LRRK2//SHANK3//ACTR2//DLG4//ZSWIM6//SYT2
GO:0106027	neuron projection organization	Biological process	8	73	509	17653	3.80074	0.00117453	0.0845862	2.93014	0.0157171	CTNND2//DLG4//SHANK3//LRRK2//ACTR2//TIAM1//GRIN2B//ZNF804A
GO:0000165	MAPK cascade	Biological process	44	944	509	17653	1.61652	0.00118045	0.0845862	2.92795	0.086444	TAB1//LRRK2//RAF1//IL1B//KIT//PRKAA1//THBS1//PROK1//CD74//CD81//TRIB1//ARHGEF6//MAP3K9//DBNL//EDN1//S100A12//SPRY3//SMPD1//BMP10//PAK2//RNF149//NF2//FGFR3//FGFR2//TRIM5//TIAM1//SFRP1//COPS5//TIRAP//NFKB1//SKP1//MED1//SIRT3//GPNMB//SEMA7A//CAMKK2//DLG4//GRIN2B//SMAD1//NCAM1//MAPK4//SPTBN2//YWHAB//SHANK3
GO:0000904	cell morphogenesis involved in differentiation	Biological process	35	701	509	17653	1.73161	0.00118818	0.0845862	2.92512	0.0687623	FGFR2//RTN4//LRRN1//PARD6B//CCK//EFNA3//NCAM1//SPTBN2//CNTN2//VLDLR//SHANK3//UNC5A//FBXO45//TTL//FERMT2//PARVA//FERMT3//FZD3//SEMA7A//SEMA5B//PPP3CB//CHRNA3//SEMA4G//SKIL//TIAM1//TLX2//NFATC4//CUX1//NPTX1//CTNND2//DLG4//LRRK2//ACTR2//DLX5//ZSWIM6
GO:0023014	signal transduction by protein phosphorylation	Biological process	45	973	509	17653	1.60399	0.00121538	0.085621	2.91529	0.0884086	CAMKK2//LRRK2//DLG4//FGFR3//FGFR2//GRIN2B//IL1B//KIT//SMAD1//NCAM1//MAPK4//RAF1//SPTBN2//YWHAB//SHANK3//TAB1//PRKAA1//THBS1//PROK1//CD74//CD81//TRIB1//ARHGEF6//MAP3K9//DBNL//EDN1//S100A12//SPRY3//SMPD1//BMP10//PAK2//RNF149//NF2//TRIM5//TIAM1//SFRP1//COPS5//TIRAP//NFKB1//SKP1//MED1//SIRT3//GPNMB//SEMA7A//OXSR1
GO:0048583	regulation of response to stimulus	Biological process	152	4243	509	17653	1.24243	0.00132695	0.0925175	2.87714	0.298625	TAB1//LRRK2//RAF1//IL1B//KIT//PRKAA1//THBS1//PROK1//CD74//CD81//PPP3CB//AGPAT1//TRIM5//CD209//NFKB1//PAK2//SKP1//WAS//CREB3L3//FOXP3//TNFSF4//CD96//TIRAP//UBE2D3//NDFIP1//C1QA//PARG//VSIG4//MAP3K9//DBNL//FGFR2//SPRY3//PPP1R2//FGFR3//RGS9BP//GPNMB//EDN1//FGF11//FSHB//BMP10//NDP//TNFSF14//CCK//CXCL14//TTK//CHRNA3//PIP4K2C//PIK3IP1//MGRN1//YWHAB//NREP//RFX4//SMPD1//SFRP1//HIC1//TRABD2B//NFATC4//HTRA…
GO:0040011	locomotion	Biological process	75	1845	509	17653	1.40983	0.00137071	0.0945929	2.86305	0.147348	SEMA4G//SEMA7A//FBXO45//SATB2//MARK1//ASCL1//FZD3//CCK//JAM3//S100A12//KIT//HMOX1//BCR//RALBP1//PTAFR//FOSL1//CXCL14//EFNA3//NCAM1//SPTBN2//CNTN2//VLDLR//SHANK3//UNC5A//EMP2//EDN1//THBS1//VASH1//BMP10//RTN4//PML//TNFSF14//TRIB1//AVL9//PAK2//RHOF//TIAM1//DIXDC1//LRRK2//KIF2A//BEX4//PARD6B//GPNMB//DAPK3//MAPRE1//FSHB//IL1B//ITGA5//WNT11//FERMT3//ONECUT2//PTPRU//NF2//SFRP1//PPP3CB//CHRM1//DPP4//BRK1…
GO:0071346	cellular response to interferon-gamma	Biological process	13	171	509	17653	2.63662	0.00139956	0.0956081	2.85401	0.0255403	NCAM1//PML//TRIM68//PTAFR//TRIM21//TRIM5//MED1//ACTR3//ACTR2//DAPK3//EDN1//MRC1//WAS
GO:0007264	small GTPase mediated signal transduction	Biological process	30	578	509	17653	1.80009	0.00145629	0.0984887	2.83675	0.0589391	CDKN2A//RASSF1//RALGDS//CDC42EP1//PAK2//RHOF//EPS8L2//DBNL//BRK1//TIAM1//IQSEC3//RABL3//RALGPS2//WAS//OGT//ARHGDIB//ARHGEF4//RAF1//BCR//ARHGEF6//SPRY3//TRIM67//MAPKAP1//FAM13A//RALBP1//ARHGAP40//RALGAPB//CGNL1//ARFIP2//HMOX1
GO:0070633	transepithelial transport	Biological process	4	18	509	17653	7.70705	0.00151502	0.101446	2.81958	0.00785855	BEST1//AQP1//EDN1//SLC23A2
GO:0051960	regulation of nervous system development	Biological process	39	820	509	17653	1.6495	0.00155323	0.102208	2.80877	0.0766208	OTP//FZD3//SFRP1//ZNF804A//TRIM67//LRRK2//NF2//RFX4//TTL//RTN4//CNTN2//EFNA3//NREP//ASCL1//MED1//DIXDC1//HEYL//SEMA7A//KIT//SHANK3//RGMA//CHRNA3//SEMA4G//SKIL//TIAM1//TLX2//NFATC4//CUX1//LRRTM1//LRRN1//ABCC8//ACTR2//FZD2//DLG4//CRTC1//PACSIN1//VLDLR//ZSWIM6//SYT2
GO:0030901	midbrain development	Biological process	9	94	509	17653	3.32059	0.00155662	0.102208	2.80782	0.0176817	SYPL2//MAPKAP1//FZD3//SFRP1//FGFR2//PHOX2A//SMAD1//UCHL5//RFX4
GO:0006936	muscle contraction	Biological process	21	355	509	17653	2.0516	0.00157217	0.102236	2.8035	0.0412574	CHRM1//CHRNA3//DAPK3//MYOM3//EDN1//P2RX2//BMP10//EHD3//SCN3B//SCN1A//KIT//PTAFR//LMOD1//GNAO1//KCNIP2//KCNJ12//SCN7A//TLN1//CACNG1//SLMAP//SSPN
GO:1902905	positive regulation of supramolecular fiber organization	Biological process	14	195	509	17653	2.48997	0.00160968	0.103679	2.79326	0.0275049	CDC42EP1//LMOD1//CDKN1B//MAPRE1//ACTR3//ACTR2//ARFIP2//WAS//NF2//SFRP1//WNT11//EDN1//BMP10//BRK1
GO:0007611	learning or memory	Biological process	16	240	509	17653	2.31212	0.00167621	0.106599	2.77567	0.0314342	DLG4//PPP3CB//CNTN2//FOSL1//SHANK3//CRTC1//ITGA5//ABCC8//VLDLR//CTNS//ACTR2//NPTX2//NRGN//KIT//RAG1//GRIN2B
GO:0009966	regulation of signal transduction	Biological process	119	3215	509	17653	1.28371	0.00172628	0.106599	2.76289	0.233792	TAB1//LRRK2//RAF1//IL1B//KIT//PRKAA1//THBS1//PROK1//CD74//CD81//AGPAT1//TIRAP//MAP3K9//DBNL//FGFR2//FGFR3//RGS9BP//GPNMB//EDN1//FGF11//FSHB//BMP10//NDP//TNFSF4//TNFSF14//CCK//CXCL14//TTK//PIP4K2C//PIK3IP1//MGRN1//YWHAB//NREP//RFX4//SMPD1//FOXP3//SFRP1//HIC1//TRABD2B//NFATC4//HTRA4//SKIL//RASL11B//ONECUT2//ITGA5//TRIM5//TRIB1//IQSEC3//RALGPS2//MED1//WDFY1//OGT//ARHGDIB//ARHGEF4//BCR//EPS8L2//TIAM1…
GO:0065009	regulation of molecular function	Biological process	124	3373	509	17653	1.27499	0.00172834	0.106599	2.76237	0.243615	CDKN1B//TAB1//LRRK2//RAF1//IL1B//KIT//PRKAA1//THBS1//PROK1//CD74//CD81//TRIB1//LRRTM1//NF2//PAK2//CEP85//PML//CCK//PARP16//CHRNA3//GRM2//PALM//TIRAP//MAP3K9//DBNL//CASP7//GPNMB//EDN1//FGF11//FSHB//BMP10//NDP//TNFSF4//TNFSF14//CXCL14//FGFR3//FGFR2//PTAFR//PPP1R26//UCHL5//NFKB1//CDKN2A//FOXP3//TRIM21//NFATC4//TIAM1//EMP2//WNT11//OXSR1//MAPKAP1//NDFIP1//SGK2//PPP1R2//CRTC1//RALBP1//FAM13A//CDC42EP1/…
GO:0045935	positive regulation of nucleobase-containing compound metabolic process	Biological process	71	1742	509	17653	1.41355	0.00173451	0.106599	2.76082	0.139489	PARP16//HEYL//DDX39B//MICAL2//CAMKK2//TAF8//DLX5//ELK1//ZNF281//FZD2//BMP10//IL1B//MYBL2//NDP//NFKB1//NFYA//FOXP3//MED1//PPP3CB//KMT2E//CALCOCO1//TP53INP2//HIVEP3//GPBP1L1//SFRP1//TEAD1//WNT11//PAX8//NRIP1//CREB5//CD74//PML//NEK7//TNKS2//INSIG2//PRKAA1//MED6//ARID3B//COPS5//PRDM4//EDN1//TET3//FGFR2//SATB2//CRTC1//ATP1B4//FSHB//RAX//TLX2//MCIDAS//PHOX2A//SMAD1//ASCL1//NFATC4//PAX5//RGMA//ZMIZ1//RA…
GO:0048813	dendrite morphogenesis	Biological process	11	134	509	17653	2.84701	0.00174089	0.106599	2.75923	0.021611	CHRNA3//TLX2//NFATC4//CUX1//CTNND2//DLG4//SHANK3//LRRK2//ACTR2//TIAM1//VLDLR
GO:0002704	negative regulation of leukocyte mediated immunity	Biological process	6	45	509	17653	4.62423	0.00174959	0.106599	2.75706	0.0117878	PPP3CB//FOXP3//CD96//HMOX1//BCR//NDFIP1
GO:0030260	entry into host cell	Biological process	11	135	509	17653	2.82592	0.00184739	0.108643	2.73344	0.021611	DPP4//CD209//ITGA5//MRC1//NCAM1//SLC52A2//CD81//TRIM5//TRIM21//TMPRSS2//CD74
GO:0044409	entry into host	Biological process	11	135	509	17653	2.82592	0.00184739	0.108643	2.73344	0.021611	DPP4//CD209//ITGA5//MRC1//NCAM1//SLC52A2//CD81//TRIM5//TRIM21//TMPRSS2//CD74
GO:0051806	entry into cell of other organism involved in symbiotic interaction	Biological process	11	135	509	17653	2.82592	0.00184739	0.108643	2.73344	0.021611	DPP4//CD209//ITGA5//MRC1//NCAM1//SLC52A2//CD81//TRIM5//TRIM21//TMPRSS2//CD74
GO:0051828	entry into other organism involved in symbiotic interaction	Biological process	11	135	509	17653	2.82592	0.00184739	0.108643	2.73344	0.021611	DPP4//CD209//ITGA5//MRC1//NCAM1//SLC52A2//CD81//TRIM5//TRIM21//TMPRSS2//CD74
GO:0003007	heart morphogenesis	Biological process	16	243	509	17653	2.28357	0.00190267	0.110929	2.72064	0.0314342	CCDC103//MICAL2//FGFR2//PARVA//FZD2//HEYL//WNT11//UBE4B//MED1//MYOM3//BMP10//RTN4//PIM1//TAB1//ZMIZ1//ALDH1A2
GO:0060284	regulation of cell development	Biological process	40	858	509	17653	1.61686	0.00195071	0.111611	2.70981	0.0785855	OTP//FZD3//SFRP1//ZNF804A//TRIM67//LRRK2//NF2//TTL//RTN4//CNTN2//TRIB1//EFNA3//NREP//ASCL1//MED1//DIXDC1//HEYL//SEMA7A//KIT//SHANK3//RGMA//CHRNA3//SEMA4G//SKIL//TIAM1//TLX2//NFATC4//CUX1//ABCC8//EDN1//BMP10//ACTR2//DDX39B//DLG4//CRTC1//PACSIN1//VLDLR//ZSWIM6//IL1B//SYT2
GO:0050773	regulation of dendrite development	Biological process	11	136	509	17653	2.80514	0.00195914	0.111611	2.70793	0.021611	CHRNA3//TLX2//NFATC4//CUX1//SHANK3//LRRK2//ACTR2//TIAM1//CRTC1//PACSIN1//VLDLR
GO:0045620	negative regulation of lymphocyte differentiation	Biological process	6	46	509	17653	4.5237	0.00196388	0.111611	2.70689	0.0117878	HMGB3//SFRP1//CD74//TNFSF4//IL4R//FOXP3
GO:0042471	ear morphogenesis	Biological process	10	117	509	17653	2.96425	0.00206297	0.116265	2.68551	0.0196464	FGFR2//DLX5//INSIG2//BCR//PAX8//FZD3//KCNQ4//EDN1//FZD2//WDR19
GO:0043549	regulation of kinase activity	Biological process	41	889	509	17653	1.59949	0.00209351	0.117012	2.67913	0.0805501	CDKN1B//TAB1//LRRK2//RAF1//IL1B//KIT//PRKAA1//THBS1//PROK1//CD74//CD81//TRIB1//LRRTM1//NF2//PAK2//CEP85//PARP16//CHRNA3//TIRAP//MAP3K9//DBNL//CDKN2A//EMP2//WNT11//OXSR1//MAPKAP1//FGFR3//FGFR2//EDN1//S100A12//SPRY3//SMPD1//TIAM1//SFRP1//NRBF2//WDR91//PIK3IP1//CAMKK2//VLDLR//DLG4//SH3BP5
GO:0006935	chemotaxis	Biological process	30	594	509	17653	1.7516	0.00220093	0.122007	2.65739	0.0589391	S100A12//KIT//EFNA3//NCAM1//SPTBN2//CNTN2//VLDLR//SHANK3//UNC5A//THBS1//TNFSF14//IL1B//FZD3//SEMA4G//SEMA7A//GPNMB//SEMA5B//BIN2//CXCL14//PARVA//JAM3//TIRAP//EDN1//CD74//DLX5//ZSWIM6//TIAM1//RALBP1//PTAFR//FOSL1
GO:0042330	taxis	Biological process	30	595	509	17653	1.74866	0.00225676	0.124085	2.64651	0.0589391	S100A12//KIT//RALBP1//PTAFR//FOSL1//CXCL14//EFNA3//NCAM1//SPTBN2//CNTN2//VLDLR//SHANK3//UNC5A//THBS1//TNFSF14//IL1B//FZD3//SEMA4G//SEMA7A//GPNMB//SEMA5B//BIN2//PARVA//JAM3//TIRAP//EDN1//CD74//DLX5//ZSWIM6//TIAM1
GO:0070542	response to fatty acid	Biological process	8	81	509	17653	3.42536	0.00230126	0.125511	2.63804	0.0157171	EDN1//PRKAA1//SFRP1//TNFSF4//PTAFR//NFATC4//ALAD//INSIG2
GO:0021872	forebrain generation of neurons	Biological process	7	64	509	17653	3.79331	0.00238773	0.129186	2.62202	0.0137525	SHANK3//FGFR2//CNTN2//OTP//DLX5//ASCL1//SATB2
GO:0050767	regulation of neurogenesis	Biological process	35	732	509	17653	1.65828	0.00244564	0.130898	2.61161	0.0687623	OTP//FZD3//SFRP1//ZNF804A//TRIM67//LRRK2//NF2//TTL//RTN4//CNTN2//EFNA3//NREP//ASCL1//MED1//DIXDC1//HEYL//SEMA7A//KIT//SHANK3//RGMA//CHRNA3//SEMA4G//SKIL//TIAM1//TLX2//NFATC4//CUX1//ABCC8//ACTR2//DLG4//CRTC1//PACSIN1//VLDLR//ZSWIM6//SYT2
GO:0021670	lateral ventricle development	Biological process	3	10	509	17653	10.4045	0.00245809	0.130898	2.6094	0.00589391	AQP1//PAX5//UCHL5
GO:0045664	regulation of neuron differentiation	Biological process	30	600	509	17653	1.73409	0.0025545	0.134969	2.59269	0.0589391	SFRP1//ZNF804A//TRIM67//LRRK2//TTL//RTN4//CNTN2//ASCL1//MED1//DIXDC1//HEYL//SEMA7A//RGMA//CHRNA3//SEMA4G//SKIL//TIAM1//TLX2//NFATC4//CUX1//SHANK3//ACTR2//DLG4//CRTC1//PACSIN1//VLDLR//ZSWIM6//SYT2//EFNA3//NREP
GO:0045860	positive regulation of protein kinase activity	Biological process	27	522	509	17653	1.79388	0.00259123	0.135849	2.58649	0.0530452	TAB1//LRRK2//RAF1//IL1B//KIT//PRKAA1//THBS1//PROK1//CD74//CD81//PARP16//CHRNA3//TIRAP//MAP3K9//DBNL//EMP2//PAK2//WNT11//OXSR1//MAPKAP1//EDN1//S100A12//TIAM1//CDKN1B//DLG4//CAMKK2//VLDLR
GO:0048814	regulation of dendrite morphogenesis	Biological process	8	83	509	17653	3.34282	0.00268477	0.13967	2.57109	0.0157171	TLX2//NFATC4//CUX1//LRRK2//SHANK3//ACTR2//TIAM1//CHRNA3
GO:0043153	entrainment of circadian clock by photoperiod	Biological process	4	21	509	17653	6.60604	0.00276714	0.142856	2.55797	0.00785855	CRTC1//FBXL3//PML//BHLHE40
GO:2000145	regulation of cell motility	Biological process	41	904	509	17653	1.57295	0.00282489	0.144733	2.549	0.0805501	HMOX1//BCR//EMP2//EDN1//THBS1//VASH1//BMP10//RTN4//TNFSF14//TRIB1//KIF2A//RHOF//BEX4//PARD6B//GPNMB//DAPK3//MAPRE1//FSHB//IL1B//ITGA5//KIT//SEMA4G//TIAM1//WNT11//FERMT3//SEMA7A//ONECUT2//PTPRU//NF2//SFRP1//ABCC8//JAM3//TIRAP//CD74//ARHGDIB//TAC4//PTAFR//WAS//CXCL14//RAF1//CD81
GO:0050890	cognition	Biological process	17	277	509	17653	2.12848	0.00291766	0.148362	2.53497	0.0333988	GRIN2B//DLG4//PPP3CB//CNTN2//FOSL1//SHANK3//CRTC1//ITGA5//ABCC8//VLDLR//CTNS//ACTR2//NPTX2//NRGN//KIT//RAG1//CHRM1
GO:0010975	regulation of neuron projection development	Biological process	24	450	509	17653	1.84969	0.00298312	0.150559	2.52533	0.0471513	TRIM67//ZNF804A//LRRK2//TTL//RTN4//CNTN2//SEMA7A//RGMA//CHRNA3//SEMA4G//SKIL//TIAM1//TLX2//NFATC4//CUX1//SHANK3//ACTR2//DLG4//CRTC1//PACSIN1//VLDLR//ZSWIM6//SYT2//SFRP1
GO:2001238	positive regulation of extrinsic apoptotic signaling pathway	Biological process	6	50	509	17653	4.16181	0.00302446	0.151514	2.51935	0.0117878	SFRP1//SKIL//THBS1//DAPK3//PAK2//PML
GO:0001662	behavioral fear response	Biological process	5	35	509	17653	4.95453	0.00310384	0.15211	2.5081	0.00982318	RAG1//DPP4//USP46//FBXL20//CCK
GO:0002209	behavioral defense response	Biological process	5	35	509	17653	4.95453	0.00310384	0.15211	2.5081	0.00982318	DPP4//USP46//FBXL20//CCK//RAG1
GO:0002823	negative regulation of adaptive immune response based on somatic recombination of immune receptors built from immunoglobulin superfamily domains	Biological process	5	35	509	17653	4.95453	0.00310384	0.15211	2.5081	0.00982318	PPP3CB//FOXP3//IL4R//TNFSF4//NDFIP1
GO:0071840	cellular component organization or biogenesis	Biological process	217	6486	509	17653	1.16034	0.00317982	0.152895	2.4976	0.426326	UBXN2B//UBXN2A//TP53INP2//MIS12//KLHL22//SEPT7//WAS//THUMPD1//TTL//KIF2A//MARK1//MAP7D1//CNTN2//DDX39B//SNRPB//COPS5//MED1//WDR19//SGK2//HTRA4//EMP2//PLLP//CCK//DLG4//LRRTM1//RHOF//MICAL2//ARFIP2//IQSEC3//NF2//PAK2//BCR//SH3GL1//MAEA//PACSIN1//PALM//PFDN1//SPTBN2//CCDC6//NDP//SYT2//SYT9//SYT14//PURA//DAPK3//HLTF//ASF1B//SATB2//HMGB3//FOXP3//RPP14//CELF4//SRSF9//TIMM23//TOMM34//TIMM22//SLC12A7//AQ…
GO:0006812	cation transport	Biological process	48	1109	509	17653	1.5011	0.00321632	0.152895	2.49264	0.0943026	EDN1//NKAIN1//CDKN1B//KCNIP2//AQP1//KCNA6//KCNJ12//ABCC8//KCNQ4//SCN3B//SCN1A//SCN7A//SLC5A3//SLC10A7//SLC5A6//SLC23A2//NDFIP1//SLC39A2//SLC39A8//SLC12A7//ATP1B4//PML//P2RX2//PRSS8//CHRNA3//STEAP2//SLC6A3//SLC25A2//ATP6V1G2//BEST1//GNAO1//CACNG1//CACNA2D2//SLC30A6//KCNIP3//KCNQ5//SLC9A5//GRIN2B//HTR3E//RALBP1//OXSR1//EHD3//SLMAP//SESTD1//DLG4//SHISA9//SHANK3//GLRX
GO:0032970	regulation of actin filament-based process	Biological process	21	377	509	17653	1.93187	0.00322056	0.152895	2.49207	0.0412574	BRK1//WAS//ARHGAP40//EPS8L2//CDC42EP1//LMOD1//SHANK3//RHOF//DIXDC1//ACTR3//ACTR2//ARFIP2//DAPK3//NF2//SFRP1//WNT11//SPTBN2//EDN1//BMP10//JAM3//ARHGDIB
GO:0032147	activation of protein kinase activity	Biological process	19	328	509	17653	2.009	0.00324657	0.152895	2.48858	0.0373281	TAB1//LRRK2//RAF1//IL1B//KIT//PRKAA1//THBS1//PROK1//CD74//CD81//CHRNA3//TIRAP//MAP3K9//DBNL//MAPKAP1//EMP2//PAK2//WNT11//OXSR1
GO:0010638	positive regulation of organelle organization	Biological process	31	637	509	17653	1.68781	0.00327179	0.152895	2.48522	0.0609037	CDC42EP1//LMOD1//PAXBP1//CDKN1B//MAPRE1//PML//NEK7//TNKS2//IL1B//ACTR3//ACTR2//ARFIP2//FOXP3//DAZL//EDN1//WAS//NF2//SFRP1//WNT11//PRDM12//BMP10//OGT//YWHAB//LRRK2//SEPT7//CAMKK2//PRKAA1//UBE2D3//KMT2E//BRK1//PIP4K2C
GO:0031346	positive regulation of cell projection organization	Biological process	20	353	509	17653	1.96497	0.00329938	0.152895	2.48157	0.0392927	BRK1//TRIM67//ZNF804A//CDC42EP1//KIT//SEMA7A//RTN4//SKIL//TIAM1//CUX1//PALM//SHANK3//ACTR2//DLG4//CRTC1//PACSIN1//VLDLR//EPS8L2//SEPT7//SYT2
GO:0061082	myeloid leukocyte cytokine production	Biological process	4	22	509	17653	6.30577	0.00330592	0.152895	2.48071	0.00785855	KIT//HMOX1//SEMA7A//CD74
GO:0002698	negative regulation of immune effector process	Biological process	9	105	509	17653	2.97272	0.00333295	0.152895	2.47717	0.0176817	PPP3CB//FOXP3//CD96//HMOX1//RNF125//BCR//IL4R//TNFSF4//NDFIP1
GO:0045010	actin nucleation	Biological process	6	51	509	17653	4.0802	0.00334593	0.152895	2.47548	0.0117878	ACTR3//ACTR2//ARFIP2//WAS//BRK1//LMOD1
GO:0060997	dendritic spine morphogenesis	Biological process	6	51	509	17653	4.0802	0.00334593	0.152895	2.47548	0.0117878	LRRK2//SHANK3//ACTR2//TIAM1//CTNND2//DLG4
GO:0033555	multicellular organismal response to stress	Biological process	7	68	509	17653	3.57018	0.00337713	0.153286	2.47145	0.0137525	DPP4//USP46//FBXL20//CCK//P2RX2//THBS1//RAG1
GO:0051049	regulation of transport	Biological process	72	1821	509	17653	1.37127	0.00347048	0.154839	2.45961	0.141454	NKAIN1//DLG4//LRRTM1//CD74//EDN1//SYT9//DPP4//SLC25A5//IL1B//PPP3CB//ABCC8//CACNA2D2//AQP1//PML//P2RX2//THBS1//SCN3B//PRSS8//UNC13B//RSC1A1//CCK//CHRNA3//CPLX1//LGI3//SYT2//SYT14//PACSIN1//SIRT3//CYP4F2//NFKB1//REEP2//NDFIP1//SGK2//LRRK2//MED1//KCNA6//KCNJ12//KCNQ5//SCN1A//SCN7A//CACNG1//KCNQ4//VSNL1//CHRM1//HMOX1//IL4R//BCR//PTAFR//SFRP1//NUP214//CPLX3//FOXP3//TNFSF4//BEST1//GNAO1//PRKAA1//TIAM1…
GO:0046879	hormone secretion	Biological process	18	306	509	17653	2.0401	0.00350291	0.154839	2.45557	0.0353635	SYT9//DPP4//SLC25A5//IL1B//PPP3CB//ABCC8//CACNA2D2//CHRNA3//EDN1//CPLX1//SNX19//CPLX3//SIRT3//RAF1//VSNL1//SFRP1//TIAM1//PAX8
GO:0034314	Arp2/3 complex-mediated actin nucleation	Biological process	5	36	509	17653	4.81691	0.00352048	0.154839	2.4534	0.00982318	ARFIP2//BRK1//WAS//ACTR3//ACTR2
GO:0048167	regulation of synaptic plasticity	Biological process	12	168	509	17653	2.47727	0.00352282	0.154839	2.45311	0.0235756	UNC13B//CNTN2//DLG4//KIT//SHANK3//SHISA9//GRIN2B//LRRTM1//CRTC1//NRGN//NFATC4//PPP3CB
GO:0007409	axonogenesis	Biological process	24	456	509	17653	1.82535	0.00352582	0.154839	2.45274	0.0471513	EFNA3//NCAM1//SPTBN2//CNTN2//VLDLR//SHANK3//UNC5A//FBXO45//TTL//RTN4//FZD3//SEMA7A//SEMA5B//PPP3CB//SEMA4G//SKIL//TIAM1//NPTX1//DLX5//ZSWIM6//FGFR2//LRRN1//PARD6B//CCK
GO:0000187	activation of MAPK activity	Biological process	11	147	509	17653	2.59523	0.00359182	0.156719	2.44469	0.021611	DBNL//MAP3K9//TAB1//LRRK2//IL1B//KIT//PRKAA1//THBS1//PROK1//CD74//CD81
GO:1900006	positive regulation of dendrite development	Biological process	7	69	509	17653	3.51844	0.00366724	0.158171	2.43566	0.0137525	CUX1//SHANK3//ACTR2//TIAM1//CRTC1//PACSIN1//VLDLR
GO:0048168	regulation of neuronal synaptic plasticity	Biological process	6	52	509	17653	4.00174	0.00369216	0.158171	2.43272	0.0117878	DLG4//KIT//SHANK3//UNC13B//SHISA9//CNTN2
GO:0034341	response to interferon-gamma	Biological process	13	191	509	17653	2.36054	0.00369526	0.158171	2.43236	0.0255403	NCAM1//PML//TRIM68//PTAFR//TRIM21//TRIM5//MED1//ACTR3//ACTR2//DAPK3//EDN1//MRC1//WAS
GO:0021537	telencephalon development	Biological process	15	237	509	17653	2.19505	0.00377681	0.160645	2.42287	0.0294695	AQP1//PAX5//UCHL5//LRRK2//NF2//SHANK3//FBXO45//DIXDC1//RTN4//CNTN2//DLX5//ASCL1//SEMA7A//NRGN//RFX4
GO:0033674	positive regulation of kinase activity	Biological process	29	590	509	17653	1.7047	0.00380877	0.160992	2.41922	0.0569745	TAB1//LRRK2//RAF1//IL1B//KIT//PRKAA1//THBS1//PROK1//CD74//CD81//PARP16//CHRNA3//TIRAP//MAP3K9//DBNL//EMP2//PAK2//WNT11//OXSR1//MAPKAP1//EDN1//S100A12//TIAM1//FGFR3//CDKN1B//CAMKK2//VLDLR//DLG4//FGFR2
GO:0016079	synaptic vesicle exocytosis	Biological process	8	88	509	17653	3.15288	0.00386299	0.16227	2.41308	0.0157171	UNC13B//SNPH//SYT2//SYT9//SYT14//LRRK2//CPLX1//CPLX3
GO:2000191	regulation of fatty acid transport	Biological process	4	23	509	17653	6.03161	0.0039119	0.163141	2.40761	0.00785855	THBS1//CYP4F2//EDN1//IL1B
GO:0051051	negative regulation of transport	Biological process	24	460	509	17653	1.80948	0.00393199	0.163141	2.40539	0.0471513	DLG4//LRRTM1//CD74//THBS1//IL1B//RSC1A1//CYP4F2//NFKB1//NDFIP1//HMOX1//BCR//PACSIN1//SFRP1//ABCC8//VSNL1//EDN1//FOXP3//PML//GNAO1//OXSR1//SLC25A5//LRRK2//SESTD1//PRKAA1
GO:0042596	fear response	Biological process	5	37	509	17653	4.68672	0.00397579	0.163953	2.40058	0.00982318	DPP4//USP46//FBXL20//CCK//RAG1
GO:0023061	signal release	Biological process	23	435	509	17653	1.83375	0.00400894	0.164318	2.39697	0.0451866	UNC13B//CPLX1//SNPH//SYT9//DPP4//SLC25A5//IL1B//PPP3CB//ABCC8//CACNA2D2//CHRNA3//SYT2//SYT14//CPLX3//EDN1//SNX19//SIRT3//RAF1//VSNL1//SFRP1//TIAM1//LRRK2//PAX8
GO:0043550	regulation of lipid kinase activity	Biological process	6	53	509	17653	3.92623	0.00406427	0.164591	2.39102	0.0117878	CD81//WDR91//FGFR3//KIT//PIK3IP1//NRBF2
GO:0071398	cellular response to fatty acid	Biological process	6	53	509	17653	3.92623	0.00406427	0.164591	2.39102	0.0117878	PRKAA1//SFRP1//TNFSF4//NFATC4//EDN1//PTAFR
GO:0016358	dendrite development	Biological process	14	216	509	17653	2.24789	0.00409775	0.164959	2.38745	0.0275049	VLDLR//CHRNA3//TLX2//NFATC4//CUX1//PAK2//CTNND2//DLG4//SHANK3//LRRK2//ACTR2//TIAM1//CRTC1//PACSIN1
GO:0030001	metal ion transport	Biological process	39	868	509	17653	1.55828	0.004155	0.166274	2.38143	0.0766208	NKAIN1//CDKN1B//KCNIP2//AQP1//KCNA6//KCNJ12//ABCC8//KCNQ4//SCN3B//SCN1A//SCN7A//SLC5A3//SLC10A7//SLC5A6//SLC23A2//SLC39A2//SLC39A8//SLC12A7//ATP1B4//PML//P2RX2//PRSS8//STEAP2//ATP6V1G2//BEST1//GNAO1//CACNG1//CACNA2D2//SLC30A6//KCNIP3//KCNQ5//SLC9A5//GRIN2B//OXSR1//EHD3//SLMAP//SESTD1//GLRX//NDFIP1
GO:0051495	positive regulation of cytoskeleton organization	Biological process	14	217	509	17653	2.23753	0.00426837	0.169737	2.36974	0.0275049	CDC42EP1//LMOD1//CDKN1B//MAPRE1//ACTR3//ACTR2//ARFIP2//WAS//NF2//SFRP1//WNT11//EDN1//BMP10//BRK1
GO:0008306	associative learning	Biological process	7	71	509	17653	3.41933	0.00430388	0.169737	2.36614	0.0137525	CTNS//KIT//RAG1//ABCC8//ACTR2//NPTX2//NRGN
GO:0033631	cell-cell adhesion mediated by integrin	Biological process	3	12	509	17653	8.67043	0.00431684	0.169737	2.36483	0.00589391	DPP4//FERMT3//ITGA5
GO:0042391	regulation of membrane potential	Biological process	23	438	509	17653	1.82119	0.00435507	0.170251	2.361	0.0451866	CTNS//SCN1A//SCN7A//GLRX//EDN1//SCN3B//LRRK2//CCK//CHRNA3//P2RX2//GRIN2B//KCNIP2//EHD3//CELF4//UNC13B//SH3GL1//SLMAP//CRTC1//DLG4//SHANK3//SLC26A1//HTR3E//CHRFAM7A
GO:0002820	negative regulation of adaptive immune response	Biological process	5	38	509	17653	4.56339	0.00447169	0.170923	2.34953	0.00982318	PPP3CB//FOXP3//IL4R//TNFSF4//NDFIP1
GO:0007223	Wnt signaling pathway, calcium modulating pathway	Biological process	5	38	509	17653	4.56339	0.00447169	0.170923	2.34953	0.00982318	FZD2//GNAO1//PPP3CB//WNT11//FZD3
GO:0098815	modulation of excitatory postsynaptic potential	Biological process	5	38	509	17653	4.56339	0.00447169	0.170923	2.34953	0.00982318	LRRK2//CELF4//DLG4//SHANK3//SH3GL1
GO:0051270	regulation of cellular component movement	Biological process	43	985	509	17653	1.51402	0.00447338	0.170923	2.34936	0.0844794	HMOX1//BCR//EMP2//EDN1//THBS1//VASH1//BMP10//RTN4//TNFSF14//TRIB1//KIF2A//RHOF//BEX4//PARD6B//GPNMB//DAPK3//MAPRE1//FSHB//IL1B//ITGA5//KIT//SEMA4G//TIAM1//WNT11//FERMT3//SEMA7A//ONECUT2//PTPRU//NF2//SFRP1//CDKN1B//ABCC8//JAM3//TIRAP//CD74//ARHGDIB//TAC4//ZSWIM6//PTAFR//RAF1//CD81//WAS//CXCL14
GO:0006688	glycosphingolipid biosynthetic process	Biological process	4	24	509	17653	5.78029	0.00458882	0.174349	2.3383	0.00785855	ST6GALNAC6//GAL3ST1//PRKAA1//ST8SIA5
GO:0051056	regulation of small GTPase mediated signal transduction	Biological process	19	339	509	17653	1.94381	0.00463099	0.174969	2.33433	0.0373281	IQSEC3//RALGPS2//OGT//ARHGDIB//ARHGEF4//RAF1//BCR//EPS8L2//TIAM1//ARHGEF6//SPRY3//TRIM67//MAPKAP1//CGNL1//FAM13A//RALBP1//ARHGAP40//RHOF//RALGAPB
GO:0009790	embryo development	Biological process	42	959	509	17653	1.51891	0.00467299	0.175575	2.33041	0.0825147	TAB1//EDN1//FGFR2//BRK1//ZMIZ1//WDR19//FOSL1//TLX2//NF2//SMAD1//SKIL//TAF8//FZD3//MED1//CCDC103//MICAL2//SATB2//CELF4//ZNF281//SFRP1//ALDH1A2//SEPT7//DLX5//KIT//ITGA5//TPRA1//INSIG2//BCR//PAX8//KCNQ4//TET3//EXOC4//WNT11//TEAD1//C2ORF49//PAX5//HOXC9//HOXC6//VASH1//HS6ST1//FZD2//DLG4
GO:0051338	regulation of transferase activity	Biological process	43	988	509	17653	1.50943	0.00471777	0.176278	2.32626	0.0844794	CDKN1B//TAB1//LRRK2//RAF1//IL1B//KIT//PRKAA1//THBS1//PROK1//CD74//CD81//TRIB1//LRRTM1//NF2//PAK2//CEP85//PARP16//CHRNA3//TIRAP//MAP3K9//DBNL//CDKN2A//EMP2//WNT11//OXSR1//MAPKAP1//FGFR3//FGFR2//EDN1//S100A12//SPRY3//SMPD1//TIAM1//SFRP1//NRBF2//WDR91//PIK3IP1//CAMKK2//VLDLR//NEK7//DLG4//SH3BP5//PPP1R3F
GO:0045944	positive regulation of transcription by RNA polymerase II	Biological process	48	1132	509	17653	1.4706	0.00474683	0.176389	2.3236	0.0943026	HEYL//MICAL2//INSIG2//DLX5//SMAD1//TEAD1//CREB3L3//MED6//ARID3B//COPS5//PRDM4//EDN1//ELK1//TET3//FGFR2//SATB2//CRTC1//ATP1B4//FSHB//RAX//TLX2//MCIDAS//IL1B//PHOX2A//ASCL1//MYBL2//NFATC4//NFKB1//PAX5//FOXP3//PML//MED1//PPP3CB//RGMA//ZMIZ1//CALCOCO1//RAF1//REL//RFX4//HLTF//TCF20//PAX8//FOSL1//NRIP1//OGT//PAXBP1//ONECUT2//CD81
GO:0035556	intracellular signal transduction	Biological process	105	2871	509	17653	1.2684	0.00496552	0.183507	2.30403	0.206287	CAMKK2//LRRK2//DLG4//FGFR3//FGFR2//GRIN2B//IL1B//KIT//SMAD1//NCAM1//MAPK4//RAF1//SPTBN2//YWHAB//SHANK3//TAB1//PRKAA1//THBS1//PROK1//CD74//CD81//CDKN1B//PML//GPR3//EDN1//NFKB1//REL//TIRAP//TRIB1//ARHGEF6//MAP3K9//DBNL//DDAH1//RALBP1//ARFIP2//HMOX1//RHOF//RALGPS2//CDKN2A//RASSF1//RALGDS//CDC42EP1//PAK2//EPS8L2//HIC1//NFATC4//PIP4K2C//PIK3IP1//BRK1//TIAM1//CCDC88C//MAPKAP1//OXSR1//LARP1//IQSEC3//RAB…
GO:0006687	glycosphingolipid metabolic process	Biological process	7	73	509	17653	3.32565	0.00502071	0.184538	2.29923	0.0137525	ST6GALNAC6//GAL3ST1//ST8SIA5//PRKAA1//ESYT1//KIT//SMPD1
GO:0002695	negative regulation of leukocyte activation	Biological process	11	154	509	17653	2.47727	0.00510222	0.185525	2.29224	0.021611	GPNMB//FOXP3//NDFIP1//HMOX1//BCR//HMGB3//SFRP1//CD74//TNFSF4//IL4R//TNFAIP8L2
GO:0051091	positive regulation of DNA binding transcription factor activity	Biological process	15	245	509	17653	2.12337	0.00512447	0.185525	2.29035	0.0294695	CRTC1//TAB1//TIRAP//CTH//IL1B//NFKB1//S100A12//TRIM5//COPS5//EDN1//FZD2//KIT//NDP//TRIM21//FOSL1
GO:0006366	transcription by RNA polymerase II	Biological process	90	2405	509	17653	1.29786	0.00517664	0.185525	2.28595	0.176817	CUX1//EDN1//FGFR2//FOXS1//SATB2//ZNF281//DNAJB5//HEYL//KCNIP3//HIC1//ASCL1//NFKB1//PAX5//FOXP3//RLIM//MED1//CC2D1A//REL//SKIL//UBE2D3//VLDLR//NRIP1//BHLHE40//PAXBP1//LSM11//SNRPB//U2AF1//DDX39B//SRSF9//RBM8A//MED6//ELK1//FOXG1//OTP//CARHSP1//LIN9//HOXC6//HOXC9//KIT//FOXI2//MYBL2//NFYA//MBNL3//PTAFR//PURA//CREBZF//HIVEP3//PRDM12//RFX4//TCF19//ZNF322//FOSL1//OGT//CREB5//NRBF2//POLR2E//TEAD1//MICAL2…
GO:0055085	transmembrane transport	Biological process	62	1550	509	17653	1.38727	0.00518247	0.185525	2.28546	0.121807	EBP//RALBP1//SLC12A7//ATP1B4//KCNJ12//THBS1//IL1B//RSC1A1//SLC23A2//SLC5A6//PEX5//TIMM23//TOMM40L//SGK2//CHRNA3//ANO4//DLG4//P2RX2//HTR3E//ATP6V1G2//RAF1//ANO3//BEST1//CHRFAM7A//KCNA6//KCNQ5//SCN1A//SCN7A//CACNG1//KCNQ4//CACNA2D2//AQP1//SCN3B//TIMM22//BCR//SLC39A8//KCNIP2//SLC39A2//SLC30A6//KCNIP3//SLC9A5//ABCC8//SLC35A2//GRIN2B//STEAP2//OXSR1//EHD3//SLMAP//SLC26A1//PTAFR//SLC25A2//SESTD1//SHISA9…
GO:0099504	synaptic vesicle cycle	Biological process	10	133	509	17653	2.60765	0.00520093	0.185525	2.28392	0.0196464	SH3GL1//UNC13B//CPLX1//SYT2//SYT9//SYT14//CPLX3//SNPH//PACSIN1//LRRK2
GO:0009914	hormone transport	Biological process	18	318	509	17653	1.96312	0.00521216	0.185525	2.28298	0.0353635	SYT9//DPP4//SLC25A5//IL1B//PPP3CB//ABCC8//CACNA2D2//CHRNA3//EDN1//CPLX1//SNX19//CPLX3//SIRT3//RAF1//VSNL1//SFRP1//TIAM1//PAX8
GO:0048869	cellular developmental process	Biological process	150	4323	509	17653	1.20339	0.00529501	0.186166	2.27613	0.294695	MED1//WDR19//DAZL//ZMIZ1//GPNMB//DLX5//TP53INP2//SFRP1//WNT11//SEMA7A//SMAD1//SEMA4G//FBXO45//SATB2//MARK1//ASCL1//FZD3//CCK//FGFR2//OTP//FGFR3//SNX19//ONECUT2//KIT//JAM3//RAG1//FOXP3//NDFIP1//HEYL//KRT2//PAX8//PHOX2A//CELF4//RTN4//LRRN1//PARD6B//EFNA3//NCAM1//SPTBN2//CNTN2//VLDLR//SHANK3//UNC5A//FERMT2//CDC42EP1//DAPK3//PALM//RHOF//PARVA//WAS//MMP24//TIAM1//IL1B//NFKB1//ZNF804A//TRIM67//LRRK2//N…
GO:0045859	regulation of protein kinase activity	Biological process	36	797	509	17653	1.56655	0.0053316	0.186166	2.27314	0.0707269	CDKN1B//TAB1//LRRK2//RAF1//IL1B//KIT//PRKAA1//THBS1//PROK1//CD74//CD81//TRIB1//LRRTM1//NF2//PAK2//CEP85//PARP16//CHRNA3//TIRAP//MAP3K9//DBNL//CDKN2A//EMP2//WNT11//OXSR1//MAPKAP1//EDN1//S100A12//SPRY3//SMPD1//TIAM1//SFRP1//CAMKK2//VLDLR//DLG4//SH3BP5
GO:0009648	photoperiodism	Biological process	4	25	509	17653	5.54908	0.00534028	0.186166	2.27244	0.00785855	CRTC1//FBXL3//PML//BHLHE40
GO:0035640	exploration behavior	Biological process	4	25	509	17653	5.54908	0.00534028	0.186166	2.27244	0.00785855	LRRK2//DLG4//DPP4//LRRTM1
GO:0043405	regulation of MAP kinase activity	Biological process	19	344	509	17653	1.91556	0.00540468	0.187445	2.26723	0.0373281	TAB1//LRRK2//RAF1//IL1B//KIT//PRKAA1//THBS1//PROK1//CD74//CD81//MAP3K9//DBNL//EDN1//S100A12//SPRY3//SMPD1//TIAM1//SFRP1//TRIB1
GO:0035641	locomotory exploration behavior	Biological process	3	13	509	17653	8.00348	0.0054928	0.18953	2.26021	0.00589391	LRRK2//DLG4//DPP4
GO:0010647	positive regulation of cell communication	Biological process	68	1737	509	17653	1.35772	0.00565834	0.193522	2.24731	0.133595	TAB1//LRRK2//RAF1//IL1B//KIT//PRKAA1//THBS1//PROK1//CD74//CD81//AGPAT1//TIRAP//MAP3K9//DBNL//UNC13B//BMP10//TTK//EDN1//FGFR2//SFRP1//ITGA5//SIRT3//CA7//MED1//WDFY1//PPP3CB//VSNL1//FGFR3//CTH//HMOX1//CC2D1A//REL//S100A12//TGM2//NDFIP1//TRIM5//TIAM1//HIC1//SHKBP1//ENHO//ASCL1//ZMIZ1//TSPAN14//EVC//DLG4//P2RX2//RTN4//SHANK3//CNTN2//GRIN2B//LRRTM1//GPNMB//SEMA7A//WNT11//DAPK3//DLX5//NFKB1//TNKS2//DIX…
GO:0031098	stress-activated protein kinase signaling cascade	Biological process	17	296	509	17653	1.99186	0.00566575	0.193522	2.24674	0.0333988	TRIB1//TAB1//ARHGEF6//MAP3K9//DBNL//EDN1//TIAM1//SFRP1//COPS5//TIRAP//IL1B//NFKB1//SKP1//CCDC88C//PAK2//MAPKAP1//OXSR1
GO:0051641	cellular localization	Biological process	101	2761	509	17653	1.26869	0.00588067	0.199854	2.23057	0.198428	SPRN//PML//NUP214//PLLP//SH3GL1//EXOC4//U2AF1//DDX39B//SRSF9//RBM8A//YWHAB//GOLGA7B//KDELR3//GOSR2//TIMM23//TOMM34//TIMM22//VPS45//AP1S1//ARFIP2//RABL3//KCNIP3//MLPH//VPS26A//CD74//DYNC1I1//SPTBN2//TGOLN2//SYS1//TLN1//UNC13B//CPLX1//SNPH//MGRN1//FAM160A2//P2RX2//CHRNA3//SYT2//SYT9//SYT14//CPLX3//WAS//ACTR3//ACTR2//PEX5//TOMM40L//CCDC88C//REEP2//ARL4C//EHD3//VPS53//LRRK2//MED1//PTPRU//EMP2//WNT11/…
GO:0023056	positive regulation of signaling	Biological process	68	1743	509	17653	1.35305	0.00611702	0.206847	2.21346	0.133595	TAB1//LRRK2//RAF1//IL1B//KIT//PRKAA1//THBS1//PROK1//CD74//CD81//AGPAT1//TIRAP//MAP3K9//DBNL//UNC13B//BMP10//TTK//EDN1//FGFR2//SFRP1//ITGA5//SIRT3//CA7//MED1//WDFY1//PPP3CB//VSNL1//FGFR3//CTH//HMOX1//CC2D1A//REL//S100A12//TGM2//NDFIP1//TRIM5//TIAM1//HIC1//SHKBP1//ENHO//ASCL1//ZMIZ1//TSPAN14//EVC//DLG4//P2RX2//RTN4//SHANK3//CNTN2//GRIN2B//LRRTM1//GPNMB//SEMA7A//WNT11//DAPK3//DLX5//NFKB1//TNKS2//DIX…
GO:0051865	protein autoubiquitination	Biological process	6	58	509	17653	3.58777	0.00635289	0.212696	2.19703	0.0117878	LRRK2//UBE4B//TRIM68//RAG1//TRIM21//UBE2D3
GO:0099175	regulation of postsynapse organization	Biological process	6	58	509	17653	3.58777	0.00635289	0.212696	2.19703	0.0117878	LRRK2//SHANK3//ACTR2//TIAM1//GRIN2B//ZNF804A
GO:0017156	calcium ion regulated exocytosis	Biological process	9	116	509	17653	2.69082	0.00641525	0.213726	2.19279	0.0176817	UNC13B//CPLX1//SYT2//SYT9//SYT14//CPLX3//SNPH//LRRK2//PPP3CB
GO:0010498	proteasomal protein catabolic process	Biological process	23	453	509	17653	1.76088	0.00648178	0.214884	2.18831	0.0451866	UCHL5//UBE4B//UBE2E1//FBXL3//SKP1//FBXL20//OGT//TRIB1//LRRK2//RNF217//RNF125//RNF114//DNAJB12//MAEA//UBXN2B//RNF38//UBXN2A//FBXO45//RLIM//PML//UBE2D3//ALAD//EDEM3
GO:0051493	regulation of cytoskeleton organization	Biological process	25	506	509	17653	1.71352	0.00651984	0.215091	2.18576	0.0491159	BRK1//WAS//ARHGAP40//EPS8L2//CDC42EP1//LMOD1//MAPRE1//CDKN1B//SHANK3//RHOF//DIXDC1//ACTR3//ACTR2//ARFIP2//DAPK3//CEP85//NF2//SFRP1//WNT11//SPTBN2//EDN1//BMP10//RASSF1//JAM3//ARHGDIB
GO:0048568	embryonic organ development	Biological process	22	428	509	17653	1.78271	0.00666876	0.218936	2.17596	0.043222	MED1//CCDC103//MICAL2//FGFR2//WDR19//ALDH1A2//KIT//DLX5//INSIG2//BCR//PAX8//FZD3//KCNQ4//EDN1//WNT11//PAX5//SATB2//HOXC9//VASH1//HS6ST1//FZD2//TEAD1
GO:0071560	cellular response to transforming growth factor beta stimulus	Biological process	14	229	509	17653	2.12028	0.00680263	0.220556	2.16732	0.0275049	TAB1//FERMT2//FSHB//SMAD1//PML//SKIL//NREP//THBS1//HTRA4//RASL11B//ONECUT2//EDN1//FGFR2//SFRP1
GO:0030950	establishment or maintenance of actin cytoskeleton polarity	Biological process	3	14	509	17653	7.4318	0.00684271	0.220556	2.16477	0.00589391	AQP1//RHOF//MAPKAP1
GO:0045623	negative regulation of T-helper cell differentiation	Biological process	3	14	509	17653	7.4318	0.00684271	0.220556	2.16477	0.00589391	IL4R//TNFSF4//FOXP3
GO:0030154	cell differentiation	Biological process	143	4124	509	17653	1.20259	0.00684855	0.220556	2.1644	0.280943	DAZL//ZMIZ1//GPNMB//DLX5//TP53INP2//SFRP1//WNT11//SEMA7A//SMAD1//SEMA4G//FBXO45//SATB2//MARK1//ASCL1//FZD3//CCK//FGFR2//OTP//FGFR3//SNX19//ONECUT2//KIT//JAM3//RAG1//FOXP3//NDFIP1//HEYL//KRT2//PAX8//PHOX2A//CELF4//RTN4//LRRN1//PARD6B//EFNA3//NCAM1//SPTBN2//CNTN2//VLDLR//SHANK3//UNC5A//MMP24//TIAM1//IL1B//NFKB1//ZNF804A//TRIM67//LRRK2//NF2//EDN1//ALDH1A2//TIRAP//PML//DAPK3//FZD2//SNPH//CD79A//MED1/…
GO:1903793	positive regulation of anion transport	Biological process	5	42	509	17653	4.12878	0.0068988	0.221121	2.16123	0.00982318	CCK//CYP4F2//EDN1//IL1B//PTAFR
GO:0050794	regulation of cellular process	Biological process	346	11074	509	17653	1.08361	0.00699207	0.223054	2.15539	0.679764	CDKN1B//CUX1//EDN1//FGFR2//FOXS1//SATB2//ZNF281//DNAJB5//HEYL//KCNIP3//HIC1//ASCL1//NFKB1//PAX5//FOXP3//RLIM//MED1//CC2D1A//REL//SKIL//UBE2D3//VLDLR//NRIP1//BHLHE40//PAXBP1//CAMKK2//LRRK2//DLG4//FGFR3//GRIN2B//IL1B//KIT//SMAD1//NCAM1//MAPK4//RAF1//SPTBN2//YWHAB//SHANK3//TAB1//PRKAA1//THBS1//PROK1//CD74//CD81//RBFOX1//MBNL3//CELF4//PTBP1//RBM8A//SGK2//HTRA4//CCK//CCDC88C//PML//GPNMB//ALDH1A2//VASH…
GO:0099003	vesicle-mediated transport in synapse	Biological process	10	139	509	17653	2.49509	0.00705511	0.223441	2.1515	0.0196464	SH3GL1//UNC13B//CPLX1//SYT2//SYT9//SYT14//CPLX3//SNPH//PACSIN1//LRRK2
GO:0009649	entrainment of circadian clock	Biological process	4	27	509	17653	5.13803	0.00708054	0.223441	2.14993	0.00785855	CRTC1//FBXL3//PML//BHLHE40
GO:0006810	transport	Biological process	171	5048	509	17653	1.17484	0.00710332	0.223441	2.14854	0.335953	SPRN//PML//NUP214//CUX1//SLC27A4//EDN1//NKAIN1//DLG4//LRRTM1//LGALS3BP//THBS1//TLN1//FERMT3//CD74//AQP1//SH3GL1//SPTBN2//SYT2//SYT9//SYT14//EXOC4//U2AF1//DDX39B//SRSF9//RBM8A//YWHAB//GOLGA7B//GOSR2//TIMM23//TOMM34//TIMM22//SLC12A7//SLC26A1//CHRNA3//CTNS//PLLP//SLC9A5//TOMM40L//P2RX2//CDKN1B//KCNIP2//KCNA6//KCNJ12//ABCC8//KCNQ4//SCN3B//SCN1A//SCN7A//SLC5A3//SLC10A7//SLC5A6//SLC23A2//ANO4//BEST1//N…
GO:0044089	positive regulation of cellular component biogenesis	Biological process	25	511	509	17653	1.69676	0.00734645	0.229171	2.13392	0.0491159	BRK1//UNC13B//CDC42EP1//LMOD1//CDKN1B//MAPRE1//KIT//TRABD2B//CCK//ACTR3//ACTR2//ARFIP2//WAS//PALM//NF2//SFRP1//WNT11//LRRTM1//LRRN1//EDN1//BMP10//EPS8L2//SEPT7//FOSL1//PIP4K2C
GO:0042472	inner ear morphogenesis	Biological process	8	98	509	17653	2.83116	0.00737899	0.229171	2.132	0.0157171	FGFR2//FZD2//DLX5//INSIG2//BCR//PAX8//FZD3//KCNQ4
GO:0044257	cellular protein catabolic process	Biological process	33	730	509	17653	1.5678	0.00738715	0.229171	2.13152	0.064833	RNF123//UBE4B//RNF217//FBXO45//FBXO10//RLIM//UCHL5//RNF125//USP37//TP53INP2//USP46//UBE2D3//UBE2E1//USP45//FBXL3//SKP1//FBXL20//OGT//TRIB1//LRRK2//RNF114//VLDLR//DNAJB12//MAEA//UBXN2B//RNF38//UBXN2A//PML//ALAD//WDR91//CD81//EDEM3//TRIM67
GO:0042127	regulation of cell proliferation	Biological process	65	1668	509	17653	1.35151	0.00751009	0.231921	2.12435	0.127701	ALDH1A2//VASH1//THBS1//OTP//FZD3//FGFR2//CDKN1B//CHRM1//DPP4//EDN1//EMP2//FGFR3//FSHB//SLC25A5//IL1B//KIT//PGGT1B//PRKAA1//BRK1//PURA//SFRP1//TIAM1//TTK//TNFSF4//FOSL1//PROK1//CCK//CD81//PTPRU//CDKN2A//GPNMB//DDAH1//LDOC1//SMAD1//NF2//DEC1//FOXP3//PML//RAF1//MED1//PAXBP1//TIRAP//CD74//RTN4//CD209//NDFIP1//AQP1//ZMIZ1//HMOX1//PTAFR//TGM2//TRIB1//DLX5//BMP10//PIM1//ABCC8//WNT11//LRRK2//DDX39B//LIMS…
GO:0009612	response to mechanical stimulus	Biological process	13	209	509	17653	2.15724	0.0077758	0.238794	2.10925	0.0255403	IL1B//AQP1//NFKB1//WNT11//TNFSF14//EDN1//RAF1//SHANK3//KIT//SCN1A//ANO3//THBS1//FOSL1
GO:0017157	regulation of exocytosis	Biological process	12	186	509	17653	2.23753	0.00783932	0.238794	2.10572	0.0235756	UNC13B//SYT2//SYT9//SYT14//HMOX1//IL4R//BCR//PTAFR//VSNL1//LRRK2//CPLX1//LGI3
GO:2000026	regulation of multicellular organismal development	Biological process	76	2008	509	17653	1.31266	0.00786678	0.238794	2.1042	0.149312	OTP//FZD3//FOXP3//NDFIP1//WNT11//TIAM1//IL1B//SFRP1//ZNF804A//TRIM67//LRRK2//NF2//SEPT7//EFNA3//VASH1//PML//ABCC8//THBS1//RFX4//TTL//RTN4//ASCL1//CNTN2//MED1//EDN1//TNFSF4//HMGB3//CD74//ZMIZ1//RAG1//IL4R//TRIB1//KMT2E//NREP//DIXDC1//HEYL//FSHB//GPNMB//EMP2//HMOX1//PROK1//DDAH1//AQP1//SEMA7A//KIT//SHANK3//PRKAA1//RGMA//CHRNA3//SEMA4G//SKIL//TLX2//NFATC4//CUX1//LRRTM1//LRRN1//FGFR2//BMP10//PIM1//FZ…
GO:0071559	response to transforming growth factor beta	Biological process	14	233	509	17653	2.08388	0.00787387	0.238794	2.10381	0.0275049	TAB1//FERMT2//FSHB//SMAD1//PML//SKIL//NREP//THBS1//HTRA4//RASL11B//ONECUT2//EDN1//FGFR2//SFRP1
GO:0007417	central nervous system development	Biological process	40	932	509	17653	1.48849	0.00791786	0.239056	2.10139	0.0785855	CTNS//FOXG1//GRIN2B//MED1//CA10//BCR//SNPH//ASCL1//RFX4//VLDLR//PHOX2A//NRGN//AQP1//PAX5//UCHL5//SPTBN2//LRRK2//SYPL2//MAPKAP1//NF2//FGFR2//SHANK3//FBXO45//DIXDC1//RTN4//CNTN2//RAX//OTP//DLX5//SATB2//ALDH1A2//SLC6A3//SEMA7A//GNAO1//SMAD1//FZD3//SFRP1//NPTX1//SH3GL1//PAX8
GO:0046622	positive regulation of organ growth	Biological process	6	61	509	17653	3.41132	0.00810933	0.240905	2.09101	0.0117878	FGFR2//BMP10//PIM1//EDN1//DDX39B//CACNA2D2
GO:0032535	regulation of cellular component size	Biological process	19	358	509	17653	1.84065	0.00815105	0.240905	2.08879	0.0373281	SLC12A7//AQP1//BRK1//WAS//TTL//RTN4//ARHGAP40//EPS8L2//CDC42EP1//LMOD1//CNTN2//ACTR3//ACTR2//ARFIP2//SEMA7A//EDN1//SHANK3//SEMA4G//SPTBN2
GO:0048585	negative regulation of response to stimulus	Biological process	63	1615	509	17653	1.35291	0.00827971	0.240905	2.08198	0.123772	PPP3CB//FOXP3//CD96//NDFIP1//FGFR3//FGFR2//KIT//RGS9BP//RAF1//THBS1//PIK3IP1//MGRN1//YWHAB//RFX4//SMPD1//HIC1//TRABD2B//NFATC4//SFRP1//EDN1//HTRA4//SKIL//RASL11B//ONECUT2//TRIB1//PRKAA1//CCK//HMOX1//RNF125//SPRY3//NF2//BCR//IL1B//RNF149//CD74//IL4R//TNFSF4//LRRTM1//TRIM67//MAPKAP1//RGMA//SEMA4G//SEMA7A//NFKB1//TNFAIP8L2//CGNL1//SLC6A3//PALM//HEYL//ABCC8//SIRT3//RBMS3//WNT11//KREMEN1//LRRK2//CELF4…
GO:0007265	Ras protein signal transduction	Biological process	23	463	509	17653	1.72285	0.00832744	0.240905	2.07949	0.0451866	CDC42EP1//PAK2//RHOF//EPS8L2//DBNL//BRK1//TIAM1//IQSEC3//RABL3//RALGPS2//WAS//OGT//ARHGDIB//ARHGEF4//RAF1//BCR//ARHGEF6//SPRY3//TRIM67//MAPKAP1//CDKN2A//RASSF1//RALGDS
GO:0002830	positive regulation of type 2 immune response	Biological process	3	15	509	17653	6.93635	0.00837243	0.240905	2.07715	0.00589391	IL4R//TNFSF4//CD74
GO:0032305	positive regulation of icosanoid secretion	Biological process	3	15	509	17653	6.93635	0.00837243	0.240905	2.07715	0.00589391	EDN1//IL1B//CYP4F2
GO:0043371	negative regulation of CD4-positive, alpha-beta T cell differentiation	Biological process	3	15	509	17653	6.93635	0.00837243	0.240905	2.07715	0.00589391	IL4R//TNFSF4//FOXP3
GO:0045408	regulation of interleukin-6 biosynthetic process	Biological process	3	15	509	17653	6.93635	0.00837243	0.240905	2.07715	0.00589391	TIRAP//IL1B//PTAFR
GO:1902187	negative regulation of viral release from host cell	Biological process	3	15	509	17653	6.93635	0.00837243	0.240905	2.07715	0.00589391	PML//TRIM21//TRIM5
GO:0033002	muscle cell proliferation	Biological process	13	211	509	17653	2.13679	0.0083907	0.240905	2.0762	0.0255403	PAXBP1//EDN1//FGFR2//HMOX1//PTAFR//TGM2//THBS1//TRIB1//BMP10//SMAD1//PIM1//CDKN1B//DDX39B
GO:0051701	interaction with host	Biological process	13	211	509	17653	2.13679	0.0083907	0.240905	2.0762	0.0255403	CD209//DPP4//ITGA5//MRC1//NCAM1//SLC52A2//CD81//TRIM5//TRIM21//TMPRSS2//CD74//DDX39B//PML
GO:0032501	multicellular organismal process	Biological process	243	7496	509	17653	1.12429	0.00841234	0.240905	2.07508	0.477407	EBP//DLX5//EVC//FGFR3//FGFR2//VASH1//HMOX1//ITGA5//MED1//RTN4//JAM3//PROK1//HS6ST1//KIT//NRIP1//DAZL//FOXS1//ALDH1A2//EDN1//NFATC4//ZMIZ1//GPNMB//TP53INP2//SFRP1//WNT11//SEMA7A//PAX8//SMAD1//IL1B//DPP4//USP46//FBXL20//CCK//TAB1//BRK1//WDR19//FOSL1//TLX2//NF2//SEMA4G//FBXO45//SATB2//MARK1//ASCL1//FZD3//FOXP3//PTAFR//AGPAT1//TNFSF4//SKIL//TAF8//DDX39B//ONECUT2//CDKN1B//NDP//LDOC1//PPP3CB//CCDC103//…
GO:0033036	macromolecule localization	Biological process	106	2955	509	17653	1.24408	0.00844218	0.240905	2.07355	0.208251	SPRN//PML//NUP214//SLC27A4//AKAP10//MAPRE1//PLLP//CD81//U2AF1//DDX39B//SRSF9//RBM8A//YWHAB//GOLGA7B//EXOC4//KDELR3//GOSR2//TIMM23//TOMM34//TIMM22//ANO4//ESYT1//PCTP//ANO3//VLDLR//VPS45//AP1S1//ARFIP2//RABL3//KCNIP3//MLPH//VPS26A//CD74//TLN1//SYT9//DPP4//SLC25A5//IL1B//PPP3CB//ABCC8//CACNA2D2//THBS1//MEST//NFKB1//ABHD5//EHD3//VPS53//FAM160A2//SCAMP1//PEX5//NRIP1//CPLX1//SNX19//CPLX3//TOMM40L//SIRT…
GO:1903305	regulation of regulated secretory pathway	Biological process	9	122	509	17653	2.55849	0.00883257	0.250926	2.05391	0.0176817	UNC13B//SYT2//SYT9//SYT14//HMOX1//IL4R//BCR//PTAFR//LRRK2
GO:0044093	positive regulation of molecular function	Biological process	67	1742	509	17653	1.33391	0.00886755	0.250926	2.0522	0.131631	TAB1//LRRK2//RAF1//IL1B//KIT//PRKAA1//THBS1//PROK1//CD74//CD81//PML//CCK//PARP16//CHRNA3//TIRAP//MAP3K9//DBNL//CASP7//FGFR3//FGFR2//PTAFR//TIAM1//EMP2//PAK2//WNT11//OXSR1//MAPKAP1//SGK2//CRTC1//FAM13A//RALBP1//CDC42EP1//GNAO1//ARHGAP40//ARHGDIB//TBC1D24//BCR//SFRP1//ARHGEF6//MMP24//YWHAB//EDN1//S100A12//CDKN1B//CAMKK2//VLDLR//ABHD5//COPS5//FZD2//NDP//TRIM21//FOSL1//TRIM5//CTH//NFKB1//NEK7//DLG4//…
GO:0030334	regulation of cell migration	Biological process	37	853	509	17653	1.50437	0.00891281	0.251156	2.04999	0.0726916	HMOX1//BCR//EMP2//EDN1//THBS1//VASH1//BMP10//RTN4//TNFSF14//TRIB1//GPNMB//DAPK3//MAPRE1//FSHB//IL1B//ITGA5//KIT//SEMA4G//TIAM1//WNT11//FERMT3//SEMA7A//ONECUT2//PTPRU//NF2//SFRP1//ABCC8//JAM3//TIRAP//CD74//ARHGDIB//PTAFR//CXCL14//KIF2A//RHOF//BEX4//PARD6B
GO:1902903	regulation of supramolecular fiber organization	Biological process	18	336	509	17653	1.85795	0.0090058	0.251972	2.04548	0.0353635	BRK1//WAS//ARHGAP40//EPS8L2//CDC42EP1//LMOD1//MAPRE1//CDKN1B//SHANK3//ACTR3//ACTR2//ARFIP2//NF2//SFRP1//WNT11//SPTBN2//EDN1//BMP10
GO:0007015	actin filament organization	Biological process	20	388	509	17653	1.78772	0.0091545	0.251972	2.03837	0.0392927	RHOF//MICAL2//BRK1//WAS//MYOM3//ARHGAP40//EPS8L2//CDC42EP1//LMOD1//SHANK3//ACTR3//ACTR2//ARFIP2//NF2//SFRP1//WNT11//SPTBN2//EMP2//PACSIN1//CGNL1
GO:0007205	protein kinase C-activating G-protein coupled receptor signaling pathway	Biological process	4	29	509	17653	4.78369	0.00915861	0.251972	2.03817	0.00785855	CHRM1//DGKG//EDN1//CCK
GO:0032892	positive regulation of organic acid transport	Biological process	4	29	509	17653	4.78369	0.00915861	0.251972	2.03817	0.00785855	CCK//CYP4F2//EDN1//IL1B
GO:0007167	enzyme linked receptor protein signaling pathway	Biological process	43	1028	509	17653	1.45069	0.00922909	0.251972	2.03484	0.0844794	PTPRT//CHRNA3//TAB1//FERMT2//FSHB//SMAD1//PML//SKIL//PTPRU//ATP6V1G2//FGFR3//FGFR2//GALNT3//POLR2E//PTBP1//BMP10//TTK//NREP//DLX5//RGMA//UBE2D3//THBS1//HTRA4//RASL11B//ONECUT2//SFRP1//IL1B//ITGA5//KIT//PTPN18//SPRY3//SHKBP1//OGT//BCR//PAK2//BRK1//RAF1//ACTR3//ACTR2//EFNA3//GRIN2B//TIAM1//RTN4
GO:0000381	regulation of alternative mRNA splicing, via spliceosome	Biological process	5	45	509	17653	3.85353	0.00923597	0.251972	2.03452	0.00982318	RBFOX1//MBNL3//CELF4//PTBP1//RBM8A
GO:0055023	positive regulation of cardiac muscle tissue growth	Biological process	5	45	509	17653	3.85353	0.00923597	0.251972	2.03452	0.00982318	FGFR2//BMP10//PIM1//EDN1//DDX39B
GO:0060359	response to ammonium ion	Biological process	9	123	509	17653	2.53769	0.00929468	0.251972	2.03177	0.0176817	CHRM1//SLC6A3//SMPD1//TIAM1//GNAO1//CASP7//CHRNA3//LRRK2//PTAFR
GO:0099173	postsynapse organization	Biological process	8	102	509	17653	2.72014	0.00931394	0.251972	2.03087	0.0157171	CTNND2//DLG4//SHANK3//LRRK2//ACTR2//TIAM1//GRIN2B//ZNF804A
GO:0016567	protein ubiquitination	Biological process	36	827	509	17653	1.50972	0.00931434	0.251972	2.03085	0.0707269	UBE4B//RNF217//MGRN1//FBXL3//FBXO10//RLIM//RNF125//RNF114//SKP1//TRIM21//UBE2D3//UBE2E1//TNKS2//FBXL20//KLHL22//RAG1//UBXN2A//OGT//LRRK2//NDFIP1//TRIM68//TRIM5//MAEA//RNF38//FBXO45//RNF149//MED1//DCAF16//TULP4//KLHL14//PEX5//RNF123//UBE2Z//HLTF//TRIM7//RNF135
GO:0002260	lymphocyte homeostasis	Biological process	6	63	509	17653	3.30302	0.00945868	0.252657	2.02417	0.0117878	FOXP3//CD74//PPP3CB//RAG1//TNFSF14//SKIL
GO:0030032	lamellipodium assembly	Biological process	6	63	509	17653	3.30302	0.00945868	0.252657	2.02417	0.0117878	WAS//BRK1//ARFIP2//KIT//ARHGEF4//ARHGEF6
GO:0007626	locomotory behavior	Biological process	12	191	509	17653	2.17896	0.0095774	0.252657	2.01875	0.0235756	CTNS//SCN1A//CNTN2//PPP3CB//LRRK2//DLG4//DPP4//CHRNA3//GNAO1//LRRTM1//NOVA1//SLC6A3
GO:0002703	regulation of leukocyte mediated immunity	Biological process	11	168	509	17653	2.27083	0.00960126	0.252657	2.01767	0.021611	PPP3CB//WAS//IL1B//FOXP3//TNFSF4//CD96//HMOX1//IL4R//BCR//PTAFR//NDFIP1
GO:0048562	embryonic organ morphogenesis	Biological process	16	288	509	17653	1.92676	0.00966936	0.252657	2.0146	0.0314342	CCDC103//MICAL2//FGFR2//WDR19//DLX5//INSIG2//BCR//PAX8//FZD3//KCNQ4//EDN1//WNT11//PAX5//SATB2//HOXC9//FZD2
GO:0034220	ion transmembrane transport	Biological process	46	1119	509	17653	1.4257	0.00971259	0.252657	2.01266	0.0903733	SLC12A7//ATP1B4//KCNJ12//THBS1//SLC23A2//SLC5A6//KCNA6//KCNQ5//SCN1A//SCN7A//CACNG1//KCNQ4//CACNA2D2//SCN3B//SLC39A8//KCNIP2//SLC39A2//SLC30A6//KCNIP3//AQP1//SLC9A5//ABCC8//SLC35A2//GRIN2B//CHRNA3//P2RX2//HTR3E//STEAP2//OXSR1//EHD3//SLMAP//SLC26A1//BEST1//ATP6V1G2//PTAFR//SLC25A2//SESTD1//DLG4//SHISA9//SHANK3//GLRX//SGK2//ANO4//RAF1//ANO3//CHRFAM7A
GO:0099565	chemical synaptic transmission, postsynaptic	Biological process	9	124	509	17653	2.51722	0.00977484	0.252657	2.00989	0.0176817	CHRNA3//LRRK2//P2RX2//GRIN2B//CELF4//UNC13B//SH3GL1//DLG4//SHANK3
GO:0051234	establishment of localization	Biological process	173	5155	509	17653	1.16391	0.00980621	0.252657	2.0085	0.339882	SPRN//PML//NUP214//CUX1//SLC27A4//EDN1//NKAIN1//DLG4//LRRTM1//LGALS3BP//THBS1//TLN1//FERMT3//CD74//AQP1//SH3GL1//SPTBN2//SYT2//SYT9//SYT14//EXOC4//U2AF1//DDX39B//SRSF9//RBM8A//YWHAB//GOLGA7B//GOSR2//TIMM23//TOMM34//TIMM22//SLC6A3//SLC12A7//SLC26A1//CHRNA3//CTNS//PLLP//SLC9A5//TOMM40L//P2RX2//CDKN1B//KCNIP2//KCNA6//KCNJ12//ABCC8//KCNQ4//SCN3B//SCN1A//SCN7A//SLC5A3//SLC10A7//SLC5A6//SLC23A2//ANO4//…
GO:0006928	movement of cell or subcellular component	Biological process	78	2090	509	17653	1.29434	0.00990566	0.252657	2.00412	0.153242	SEMA4G//SEMA7A//FBXO45//SATB2//MARK1//ASCL1//FZD3//CCK//JAM3//S100A12//KIT//HMOX1//BCR//CCDC103//DYNC1I1//KIF2A//MYO19//EFNA3//NCAM1//SPTBN2//CNTN2//VLDLR//SHANK3//UNC5A//WAS//EMP2//EDN1//THBS1//VASH1//BMP10//RTN4//PML//TNFSF14//TRIB1//ACTR3//ACTR2//AVL9//PAK2//RHOF//TIAM1//DIXDC1//LRRK2//MLPH//BEX4//PARD6B//GPNMB//DAPK3//MAPRE1//FSHB//IL1B//ITGA5//WNT11//FERMT3//ONECUT2//PTPRU//NF2//SFRP1//WDR19…
GO:0015672	monovalent inorganic cation transport	Biological process	25	524	509	17653	1.65466	0.00990655	0.252657	2.00408	0.0491159	NKAIN1//CDKN1B//KCNIP2//AQP1//KCNA6//KCNJ12//ABCC8//KCNQ4//SCN3B//SCN1A//SCN7A//SLC5A3//SLC10A7//SLC5A6//SLC23A2//SLC12A7//ATP1B4//PRSS8//KCNIP3//KCNQ5//SLC9A5//OXSR1//SLMAP//ATP6V1G2//GLRX
GO:0043433	negative regulation of DNA binding transcription factor activity	Biological process	11	169	509	17653	2.25739	0.0100124	0.252657	1.99946	0.021611	CDKN2A//FOXP3//TRIM21//HEYL//TRIB1//FOXS1//HMOX1//RLIM//PIM1//TNFSF4//BHLHE40
GO:0031058	positive regulation of histone modification	Biological process	7	83	509	17653	2.92497	0.01002	0.252657	1.99913	0.0137525	PAXBP1//IL1B//FOXP3//PRDM12//OGT//LRRK2//KMT2E
GO:0044070	regulation of anion transport	Biological process	7	83	509	17653	2.92497	0.01002	0.252657	1.99913	0.0137525	THBS1//CCK//CYP4F2//EDN1//IL1B//PTAFR//CA7
GO:0051094	positive regulation of developmental process	Biological process	53	1329	509	17653	1.38309	0.0100833	0.252657	1.9964	0.104126	OTP//FZD3//FOXP3//IL1B//TIAM1//NFKB1//TRIM67//ZNF804A//MED1//RTN4//FOXS1//SLC6A3//EDN1//TNFSF4//ZMIZ1//RAG1//CD74//NF2//SFRP1//IL4R//TRIB1//TNFSF14//HEYL//ASCL1//SMAD1//DDAH1//HMOX1//AQP1//THBS1//SEMA7A//CACNA2D2//KIT//SHANK3//PRKAA1//SKIL//CUX1//LRRTM1//LRRN1//FGFR2//BMP10//PIM1//ACTR2//DDX39B//PAX8//DLG4//CRTC1//PACSIN1//VLDLR//ZNF322//ITGA5//SYT2//CTH//CDKN2A
GO:0034315	regulation of Arp2/3 complex-mediated actin nucleation	Biological process	3	16	509	17653	6.50282	0.0100868	0.252657	1.99624	0.00589391	BRK1//WAS//ARFIP2
GO:0043173	nucleotide salvage	Biological process	3	16	509	17653	6.50282	0.0100868	0.252657	1.99624	0.00589391	UCK2//PRTFDC1//UCK1
GO:0050908	detection of light stimulus involved in visual perception	Biological process	3	16	509	17653	6.50282	0.0100868	0.252657	1.99624	0.00589391	RGS9BP//SEMA5B//BEST1
GO:0050962	detection of light stimulus involved in sensory perception	Biological process	3	16	509	17653	6.50282	0.0100868	0.252657	1.99624	0.00589391	RGS9BP//SEMA5B//BEST1
GO:0080182	histone H3-K4 trimethylation	Biological process	3	16	509	17653	6.50282	0.0100868	0.252657	1.99624	0.00589391	KMT2E//TET3//OGT
GO:2000193	positive regulation of fatty acid transport	Biological process	3	16	509	17653	6.50282	0.0100868	0.252657	1.99624	0.00589391	CYP4F2//EDN1//IL1B
GO:1902930	regulation of alcohol biosynthetic process	Biological process	6	64	509	17653	3.25141	0.0101902	0.254303	1.99182	0.0117878	NFKB1//IDI1//NFYA//PRKAA1//IL1B//PTAFR
GO:0002828	regulation of type 2 immune response	Biological process	4	30	509	17653	4.62423	0.0103317	0.255947	1.98583	0.00785855	NDFIP1//TNFSF4//CD74//IL4R
GO:0046596	regulation of viral entry into host cell	Biological process	4	30	509	17653	4.62423	0.0103317	0.255947	1.98583	0.00785855	TRIM5//TRIM21//TMPRSS2//CD74
GO:0051347	positive regulation of transferase activity	Biological process	30	664	509	17653	1.56695	0.0104394	0.25767	1.98132	0.0589391	TAB1//LRRK2//RAF1//IL1B//KIT//PRKAA1//THBS1//PROK1//CD74//CD81//PARP16//CHRNA3//TIRAP//MAP3K9//DBNL//EMP2//PAK2//WNT11//OXSR1//MAPKAP1//FGFR3//FGFR2//EDN1//S100A12//TIAM1//CDKN1B//CAMKK2//VLDLR//NEK7//DLG4
GO:0034765	regulation of ion transmembrane transport	Biological process	22	446	509	17653	1.71076	0.0105052	0.258351	1.9786	0.043222	THBS1//OXSR1//KCNIP3//KCNIP2//EHD3//SLMAP//PTAFR//ABCC8//SESTD1//DLG4//SHISA9//SHANK3//SCN3B//GLRX//KCNA6//KCNJ12//KCNQ5//SCN1A//SCN7A//CACNG1//KCNQ4//CACNA2D2
GO:0048589	developmental growth	Biological process	28	609	509	17653	1.59456	0.0105473	0.258447	1.97686	0.0550098	TAF8//WNT11//EVC//FGFR3//FGFR2//TTL//RTN4//GPD2//SPTBN2//TNKS2//CACNA2D2//FOXS1//SLC6A3//SEMA7A//SEMA5B//PPP3CB//SEMA4G//SHANK3//BMP10//SMAD1//PIM1//MED1//EDN1//DDX39B//SFRP1//SYT2//TIAM1//ZMIZ1
GO:0001776	leukocyte homeostasis	Biological process	7	84	509	17653	2.89014	0.0106678	0.260455	1.97193	0.0137525	JAM3//FOXP3//SKIL//CD74//PPP3CB//RAG1//TNFSF14
GO:0006664	glycolipid metabolic process	Biological process	9	126	509	17653	2.47727	0.010791	0.261495	1.96694	0.0176817	ST6GALNAC6//PGAP3//PYURF//GAL3ST1//ESYT1//KIT//SMPD1//ST8SIA5//PRKAA1
GO:1903509	liposaccharide metabolic process	Biological process	9	126	509	17653	2.47727	0.010791	0.261495	1.96694	0.0176817	ST6GALNAC6//PGAP3//PYURF//GAL3ST1//ESYT1//KIT//SMPD1//ST8SIA5//PRKAA1
GO:0051259	protein complex oligomerization	Biological process	25	528	509	17653	1.64213	0.0108263	0.261495	1.96552	0.0491159	TRABD2B//CCK//KCTD18//ALAD//P2RX2//EHD3//HMOX1//KCNA6//CCDC88C//TGM2//SHKBP1//CTH//DPYS//CRTC1//KCNJ12//CD79A//GRIN2B//CD74//PRKAA1//PRKAB1//YWHAB//SEPT7//TRIM21//BRK1//PEX5
GO:0032270	positive regulation of cellular protein metabolic process	Biological process	60	1546	509	17653	1.34599	0.0109575	0.261695	1.96029	0.117878	TAB1//LRRK2//RAF1//IL1B//KIT//PRKAA1//THBS1//PROK1//CD74//CD81//GPNMB//CAMKK2//PML//CCK//PARP16//CHRNA3//TIRAP//MAP3K9//DBNL//CASP7//BMP10//TTK//CNTN2//LARP1//RBMS3//PTAFR//RBM3//DDX39B//PAXBP1//NDFIP1//EMP2//PAK2//WNT11//OXSR1//MAPKAP1//TRIB1//RNF217//RNF125//RNF114//FOXP3//SMPD1//FGFR3//EDN1//S100A12//FGFR2//TRIM5//TIAM1//CDKN1B//VLDLR//OGT//DAZL//ITGA5//PRDM12//DLG4//SEMA7A//EFNA3//TRABD2B//KM…
GO:0006940	regulation of smooth muscle contraction	Biological process	6	65	509	17653	3.20139	0.0109609	0.261695	1.96015	0.0117878	CHRM1//EDN1//KIT//PTAFR//CHRNA3//DAPK3
GO:0010508	positive regulation of autophagy	Biological process	8	105	509	17653	2.64242	0.0109962	0.261695	1.95876	0.0157171	LARP1//HMOX1//CAMKK2//PIP4K2C//LRRK2//PRKAA1//TP53INP2//TRIM21
GO:0035094	response to nicotine	Biological process	5	47	509	17653	3.68955	0.0110663	0.261695	1.956	0.00982318	CHRNA3//NFKB1//EDN1//HMOX1//SLC6A3
GO:0071622	regulation of granulocyte chemotaxis	Biological process	5	47	509	17653	3.68955	0.0110663	0.261695	1.956	0.00982318	THBS1//JAM3//TIRAP//EDN1//CD74
GO:0034762	regulation of transmembrane transport	Biological process	25	529	509	17653	1.63902	0.0110668	0.261695	1.95598	0.0491159	THBS1//IL1B//RSC1A1//KCNA6//KCNJ12//KCNQ5//SCN1A//SCN7A//CACNG1//KCNQ4//CACNA2D2//OXSR1//KCNIP3//KCNIP2//EHD3//SLMAP//PTAFR//ABCC8//SESTD1//DLG4//SHISA9//SHANK3//SCN3B//GLRX//PRKAA1
GO:0006468	protein phosphorylation	Biological process	73	1946	509	17653	1.30101	0.0111941	0.263782	1.95101	0.143418	CDKN1B//CAMKK2//LRRK2//DLG4//FGFR3//FGFR2//GRIN2B//IL1B//KIT//SMAD1//NCAM1//MAPK4//RAF1//SPTBN2//YWHAB//SHANK3//TAB1//PRKAA1//THBS1//PROK1//CD74//CD81//CCDC88C//PML//GPNMB//TRIB1//LRRTM1//NF2//PAK2//CEP85//PARP16//CHRNA3//TIRAP//ARHGEF6//MAP3K9//DBNL//BMP10//TTK//SGK2//DAPK3//OXSR1//CUX1//BCR//CDKN2A//EMP2//WNT11//MAPKAP1//EDN1//S100A12//SPRY3//SMPD1//RNF149//TRIM5//TIAM1//SFRP1//VLDLR//COPS5//PI…
GO:0043406	positive regulation of MAP kinase activity	Biological process	15	268	509	17653	1.94114	0.0112703	0.264584	1.94806	0.0294695	TAB1//LRRK2//RAF1//IL1B//KIT//PRKAA1//THBS1//PROK1//CD74//CD81//MAP3K9//DBNL//EDN1//TIAM1//S100A12
GO:0050796	regulation of insulin secretion	Biological process	11	172	509	17653	2.21802	0.0113273	0.264584	1.94587	0.021611	SIRT3//PPP3CB//VSNL1//SFRP1//ABCC8//TIAM1//SYT9//DPP4//SLC25A5//IL1B//CACNA2D2
GO:0002367	cytokine production involved in immune response	Biological process	7	85	509	17653	2.85614	0.0113455	0.264584	1.94518	0.0137525	KIT//FOXP3//TNFSF4//CD96//HMOX1//SEMA7A//CD74
GO:0003401	axis elongation	Biological process	4	31	509	17653	4.47506	0.0115978	0.264988	1.93562	0.00785855	WNT11//FGFR2//MED1//SFRP1
GO:0034694	response to prostaglandin	Biological process	4	31	509	17653	4.47506	0.0115978	0.264988	1.93562	0.00785855	EDN1//PRKAA1//SFRP1//TNFSF4
GO:0050869	negative regulation of B cell activation	Biological process	4	31	509	17653	4.47506	0.0115978	0.264988	1.93562	0.00785855	HMGB3//SFRP1//FOXP3//NDFIP1
GO:0071353	cellular response to interleukin-4	Biological process	4	31	509	17653	4.47506	0.0115978	0.264988	1.93562	0.00785855	IL4R//ALAD//MRC1//PML
GO:0002718	regulation of cytokine production involved in immune response	Biological process	6	66	509	17653	3.15288	0.0117721	0.264988	1.92915	0.0117878	FOXP3//TNFSF4//CD96//HMOX1//SEMA7A//CD74
GO:0050866	negative regulation of cell activation	Biological process	11	173	509	17653	2.2052	0.0117938	0.264988	1.92835	0.021611	GPNMB//FOXP3//NDFIP1//HMOX1//BCR//HMGB3//SFRP1//CD74//TNFSF4//IL4R//TNFAIP8L2
GO:0006511	ubiquitin-dependent protein catabolic process	Biological process	27	587	509	17653	1.59524	0.0118356	0.264988	1.92681	0.0530452	UBE4B//UBE2E1//FBXL3//SKP1//FBXL20//OGT//TRIB1//LRRK2//RNF217//RNF125//RNF114//MAEA//UBXN2B//RNF38//UBXN2A//FBXO45//RLIM//PML//UBE2D3//EDEM3//TRIM67//FBXO10//UCHL5//USP37//TP53INP2//USP46//USP45
GO:0002577	regulation of antigen processing and presentation	Biological process	3	17	509	17653	6.12031	0.01199	0.264988	1.92118	0.00589391	THBS1//CD74//WAS
GO:0032303	regulation of icosanoid secretion	Biological process	3	17	509	17653	6.12031	0.01199	0.264988	1.92118	0.00589391	CYP4F2//EDN1//IL1B
GO:0042226	interleukin-6 biosynthetic process	Biological process	3	17	509	17653	6.12031	0.01199	0.264988	1.92118	0.00589391	TIRAP//IL1B//PTAFR
GO:0043174	nucleoside salvage	Biological process	3	17	509	17653	6.12031	0.01199	0.264988	1.92118	0.00589391	PRTFDC1//UCK2//UCK1
GO:0071380	cellular response to prostaglandin E stimulus	Biological process	3	17	509	17653	6.12031	0.01199	0.264988	1.92118	0.00589391	PRKAA1//SFRP1//TNFSF4
GO:0071636	positive regulation of transforming growth factor beta production	Biological process	3	17	509	17653	6.12031	0.01199	0.264988	1.92118	0.00589391	FOXP3//THBS1//WNT11
GO:1900273	positive regulation of long-term synaptic potentiation	Biological process	3	17	509	17653	6.12031	0.01199	0.264988	1.92118	0.00589391	CRTC1//NRGN//SHANK3
GO:1902043	positive regulation of extrinsic apoptotic signaling pathway via death domain receptors	Biological process	3	17	509	17653	6.12031	0.01199	0.264988	1.92118	0.00589391	SFRP1//SKIL//THBS1
GO:0048661	positive regulation of smooth muscle cell proliferation	Biological process	7	86	509	17653	2.82293	0.0120538	0.264988	1.91888	0.0137525	DDX39B//EDN1//FGFR2//HMOX1//PTAFR//TGM2//THBS1
GO:0007528	neuromuscular junction development	Biological process	5	48	509	17653	3.61268	0.012068	0.264988	1.91836	0.00982318	SHANK3//UNC13B//LRRK2//P2RX2//CACNA2D2
GO:0045747	positive regulation of Notch signaling pathway	Biological process	5	48	509	17653	3.61268	0.012068	0.264988	1.91836	0.00982318	ENHO//KIT//ASCL1//ZMIZ1//TSPAN14
GO:0033043	regulation of organelle organization	Biological process	50	1253	509	17653	1.38395	0.0121674	0.266305	1.9148	0.0982318	DAPK3//TTK//KLHL22//CDKN1B//BRK1//WAS//ARHGAP40//EPS8L2//CDC42EP1//LMOD1//PARG//PAXBP1//FOXP3//MAPRE1//PML//NEK7//TNKS2//SHANK3//RHOF//DIXDC1//IL1B//ACTR3//ACTR2//ARFIP2//GPR3//DAZL//EDN1//CEP85//NF2//SFRP1//WNT11//PAX5//PRDM12//SPTBN2//BMP10//OGT//RASSF1//JAM3//LRRK2//MYO19//YWHAB//SLC25A5//SEPT7//EHD3//CAMKK2//PRKAA1//UBE2D3//KMT2E//ARHGDIB//PIP4K2C
GO:0060078	regulation of postsynaptic membrane potential	Biological process	9	129	509	17653	2.41966	0.0124612	0.271758	1.90444	0.0176817	CHRNA3//LRRK2//P2RX2//GRIN2B//CELF4//UNC13B//SH3GL1//DLG4//SHANK3
GO:0035966	response to topologically incorrect protein	Biological process	12	198	509	17653	2.10192	0.0124969	0.271758	1.9032	0.0235756	DNAJB5//THBS1//PARP16//CTH//EDEM3//CREB3L3//KDELR3//ASNA1//TLN1//GOSR2//DNAJB12//COPS5
GO:0032760	positive regulation of tumor necrosis factor production	Biological process	6	67	509	17653	3.10583	0.0126246	0.273654	1.89878	0.0117878	THBS1//LRRK2//TIRAP//NFATC4//PTAFR//ABCC8
GO:0051726	regulation of cell cycle	Biological process	48	1197	509	17653	1.39075	0.0127944	0.276449	1.89298	0.0943026	CDKN1B//PML//CDKN2A//RASSF1//EIF4G2//VASH1//PRKAA1//PRKAB1//KMT2E//SKIL//THBS1//DAPK3//TTK//KLHL22//MAEA//NEK7//TTC28//MCIDAS//ASCL1//PAK2//PIM1//OXSR1//MAPRE1//SFRP1//SKP1//MYO19//GPR3//FGFR2//PGGT1B//TRIM21//FOSL1//DAZL//EDN1//IL1B//TTL//FZD3//CEP85//MED1//LSM11//TPRA1//DDX39B//GPNMB//COPS5//LIN9//MYBL2//NF2//BCR//NUP214
GO:0060079	excitatory postsynaptic potential	Biological process	8	108	509	17653	2.56902	0.0128931	0.27685	1.88964	0.0157171	LRRK2//CELF4//SH3GL1//DLG4//SHANK3//CHRNA3//P2RX2//GRIN2B
GO:0006814	sodium ion transport	Biological process	13	223	509	17653	2.0218	0.0129239	0.27685	1.88861	0.0255403	NKAIN1//SCN3B//PRSS8//SCN1A//SCN7A//ATP1B4//SLC9A5//SLMAP//GLRX//SLC5A3//SLC10A7//SLC5A6//SLC23A2
GO:0035587	purinergic receptor signaling pathway	Biological process	4	32	509	17653	4.33522	0.0129594	0.27685	1.88741	0.00785855	GPR34//PTAFR//P2RX2//CNTN2
GO:0051239	regulation of multicellular organismal process	Biological process	105	2969	509	17653	1.22653	0.0130424	0.27685	1.88464	0.206287	GPNMB//AGPAT1//TNFSF4//OTP//FZD3//FOXP3//CD96//NDFIP1//CHRM1//EDN1//EMP2//WNT11//CHRNA3//DAPK3//GNAO1//KCNIP2//KCNJ12//AQP1//SCN3B//IL1B//THBS1//VASH1//BMP10//RTN4//TIAM1//SFRP1//ZNF804A//TRIM67//LRRK2//ABCC8//NF2//SEPT7//EFNA3//PML//RFX4//KREMEN1//TTL//ASCL1//CNTN2//TRIM21//RNF125//RNF135//NFKB1//POLR2E//TIRAP//REL//NFATC4//PTAFR//HMOX1//MED1//FGFR2//TNKS2//CACNA2D2//FOXS1//SLC6A3//PHOX2A//SLC5A…
GO:0030968	endoplasmic reticulum unfolded protein response	Biological process	9	130	509	17653	2.40104	0.0130586	0.27685	1.8841	0.0176817	PARP16//KDELR3//ASNA1//TLN1//GOSR2//COPS5//CTH//EDEM3//CREB3L3
GO:0032273	positive regulation of protein polymerization	Biological process	9	130	509	17653	2.40104	0.0130586	0.27685	1.8841	0.0176817	CDC42EP1//LMOD1//CDKN1B//MAPRE1//ACTR3//ACTR2//ARFIP2//WAS//BRK1
GO:0060421	positive regulation of heart growth	Biological process	5	49	509	17653	3.53895	0.0131296	0.276954	1.88175	0.00982318	FGFR2//BMP10//PIM1//EDN1//DDX39B
GO:0001944	vasculature development	Biological process	33	761	509	17653	1.50394	0.0131454	0.276954	1.88123	0.064833	FGFR2//VASH1//HMOX1//ITGA5//MED1//RTN4//JAM3//PROK1//HS6ST1//FOXS1//ALDH1A2//EDN1//NFATC4//ZMIZ1//PPP3CB//PARVA//THBS1//EFNA3//PML//ABCC8//TAB1//GPNMB//EMP2//SFRP1//DDAH1//IL1B//AQP1//WNT11//FOSL1//NDP//SMAD1//CTH//KIT
GO:0043161	proteasome-mediated ubiquitin-dependent protein catabolic process	Biological process	20	403	509	17653	1.72118	0.013442	0.282323	1.87154	0.0392927	UBE4B//UBE2E1//FBXL3//SKP1//FBXL20//OGT//TRIB1//LRRK2//RNF217//RNF125//RNF114//EDEM3//MAEA//UBXN2B//RNF38//UBXN2A//FBXO45//RLIM//PML//UBE2D3
GO:0009247	glycolipid biosynthetic process	Biological process	6	68	509	17653	3.06015	0.0135195	0.283072	1.86904	0.0117878	ST6GALNAC6//PYURF//PGAP3//GAL3ST1//ST8SIA5//PRKAA1
GO:0034976	response to endoplasmic reticulum stress	Biological process	15	274	509	17653	1.89863	0.0135738	0.283332	1.8673	0.0294695	PARP16//UBE4B//CTH//EDEM3//CREB3L3//KDELR3//ASNA1//TLN1//GOSR2//DNAJB12//PML//LRRK2//COPS5//NRBF2//THBS1
GO:0051603	proteolysis involved in cellular protein catabolic process	Biological process	30	679	509	17653	1.53233	0.0139008	0.286056	1.85696	0.0589391	UBE4B//RNF217//FBXO45//FBXO10//RLIM//UCHL5//RNF125//USP37//TP53INP2//USP46//UBE2D3//UBE2E1//USP45//FBXL3//SKP1//FBXL20//OGT//TRIB1//LRRK2//RNF114//DNAJB12//MAEA//UBXN2B//RNF38//UBXN2A//PML//ALAD//EDEM3//TRIM67//RNF123
GO:0010769	regulation of cell morphogenesis involved in differentiation	Biological process	15	275	509	17653	1.89173	0.0139909	0.286056	1.85415	0.0294695	TTL//RTN4//CNTN2//SEMA7A//CHRNA3//SEMA4G//SKIL//TIAM1//TLX2//NFATC4//CUX1//LRRK2//SHANK3//ACTR2//ZSWIM6
GO:0006206	pyrimidine nucleobase metabolic process	Biological process	3	18	509	17653	5.78029	0.014085	0.286056	1.85124	0.00589391	DPYS//UCK2//UCK1
GO:0006677	glycosylceramide metabolic process	Biological process	3	18	509	17653	5.78029	0.014085	0.286056	1.85124	0.00589391	GAL3ST1//PRKAA1//ST6GALNAC6
GO:0010829	negative regulation of glucose transmembrane transport	Biological process	3	18	509	17653	5.78029	0.014085	0.286056	1.85124	0.00589391	PRKAA1//IL1B//RSC1A1
GO:0030952	establishment or maintenance of cytoskeleton polarity	Biological process	3	18	509	17653	5.78029	0.014085	0.286056	1.85124	0.00589391	AQP1//RHOF//MAPKAP1
GO:0046639	negative regulation of alpha-beta T cell differentiation	Biological process	3	18	509	17653	5.78029	0.014085	0.286056	1.85124	0.00589391	IL4R//TNFSF4//FOXP3
GO:0051767	nitric-oxide synthase biosynthetic process	Biological process	3	18	509	17653	5.78029	0.014085	0.286056	1.85124	0.00589391	LRRK2//EDN1//PGGT1B
GO:0051769	regulation of nitric-oxide synthase biosynthetic process	Biological process	3	18	509	17653	5.78029	0.014085	0.286056	1.85124	0.00589391	LRRK2//EDN1//PGGT1B
GO:0032890	regulation of organic acid transport	Biological process	5	50	509	17653	3.46817	0.0142524	0.286296	1.84611	0.00982318	THBS1//CCK//CYP4F2//EDN1//IL1B
GO:0051250	negative regulation of lymphocyte activation	Biological process	9	132	509	17653	2.36466	0.0143167	0.286296	1.84416	0.0176817	GPNMB//FOXP3//NDFIP1//HMGB3//SFRP1//CD74//TNFSF4//IL4R//TNFAIP8L2
GO:0048639	positive regulation of developmental growth	Biological process	11	178	509	17653	2.14325	0.014349	0.286296	1.84318	0.021611	FOXS1//SLC6A3//SEMA7A//CACNA2D2//RTN4//FGFR2//BMP10//PIM1//EDN1//DDX39B//SYT2
GO:0060333	interferon-gamma-mediated signaling pathway	Biological process	7	89	509	17653	2.72778	0.0143698	0.286296	1.84255	0.0137525	MED1//NCAM1//PML//TRIM68//PTAFR//TRIM21//TRIM5
GO:0040013	negative regulation of locomotion	Biological process	18	353	509	17653	1.76847	0.0143732	0.286296	1.84245	0.0353635	HMOX1//BCR//VASH1//BMP10//THBS1//TRIB1//PTPRU//NF2//SFRP1//WNT11//SEMA4G//SEMA7A//ABCC8//ARHGDIB//PML//TRIM21//TRIM5//WAS
GO:0002701	negative regulation of production of molecular mediator of immune response	Biological process	4	33	509	17653	4.20385	0.0144188	0.286296	1.84107	0.00785855	FOXP3//CD96//HMOX1//NDFIP1
GO:0010039	response to iron ion	Biological process	4	33	509	17653	4.20385	0.0144188	0.286296	1.84107	0.00785855	HMOX1//ALAD//SLC6A3//C1QA
GO:0006369	termination of RNA polymerase II transcription	Biological process	6	69	509	17653	3.0158	0.0144578	0.286296	1.8399	0.0117878	LSM11//SNRPB//U2AF1//DDX39B//SRSF9//RBM8A
GO:0019941	modification-dependent protein catabolic process	Biological process	27	597	509	17653	1.56852	0.0144778	0.286296	1.8393	0.0530452	UBE4B//RNF217//FBXO45//FBXO10//RLIM//UCHL5//RNF125//USP37//TP53INP2//USP46//UBE2D3//UBE2E1//USP45//FBXL3//SKP1//FBXL20//OGT//TRIB1//LRRK2//RNF114//MAEA//UBXN2B//RNF38//UBXN2A//PML//EDEM3//TRIM67
GO:0006986	response to unfolded protein	Biological process	11	179	509	17653	2.13128	0.0149067	0.29378	1.82662	0.021611	PARP16//CTH//EDEM3//CREB3L3//KDELR3//ASNA1//TLN1//GOSR2//COPS5//DNAJB5//THBS1
GO:0090276	regulation of peptide hormone secretion	Biological process	12	203	509	17653	2.05015	0.0149686	0.29378	1.82482	0.0235756	SYT9//DPP4//SLC25A5//IL1B//PPP3CB//ABCC8//CACNA2D2//SIRT3//VSNL1//SFRP1//TIAM1//PAX8
GO:0070647	protein modification by small protein conjugation or removal	Biological process	45	1119	509	17653	1.39471	0.0149866	0.29378	1.8243	0.0884086	UBE4B//RNF217//MGRN1//FBXL3//FBXO10//RLIM//RNF125//RNF114//SKP1//TRIM21//UBE2D3//UBE2E1//TNKS2//FBXL20//COPS5//MAEA//RNF38//FBXO45//RNF149//MED1//DCAF16//TULP4//KLHL14//PEX5//RNF123//UBE2Z//HLTF//TRIM7//RNF135//KLHL22//RAG1//TAB1//USP54//SMAD1//UCHL5//USP37//USP46//OGT//USP45//NUP214//UBXN2A//LRRK2//NDFIP1//TRIM68//TRIM5
GO:0072358	cardiovascular system development	Biological process	33	769	509	17653	1.48829	0.0151127	0.293859	1.82066	0.064833	FGFR2//VASH1//HMOX1//ITGA5//MED1//RTN4//JAM3//PROK1//HS6ST1//FOXS1//ALDH1A2//EDN1//NFATC4//ZMIZ1//PPP3CB//PARVA//THBS1//EFNA3//PML//ABCC8//TAB1//GPNMB//EMP2//SFRP1//DDAH1//IL1B//AQP1//WNT11//FOSL1//NDP//SMAD1//CTH//KIT
GO:0099531	presynaptic process involved in chemical synaptic transmission	Biological process	10	156	509	17653	2.22319	0.0151259	0.293859	1.82028	0.0196464	UNC13B//CPLX1//SNPH//CHRNA3//SYT2//SYT9//SYT14//CPLX3//SLC6A3//LRRK2
GO:0071902	positive regulation of protein serine/threonine kinase activity	Biological process	18	355	509	17653	1.75851	0.0151419	0.293859	1.81982	0.0353635	TAB1//LRRK2//RAF1//IL1B//KIT//PRKAA1//THBS1//PROK1//CD74//CD81//TIRAP//MAP3K9//DBNL//EDN1//S100A12//TIAM1//CDKN1B//PARP16
GO:0060996	dendritic spine development	Biological process	7	90	509	17653	2.69747	0.0152079	0.293859	1.81793	0.0137525	CTNND2//DLG4//SHANK3//LRRK2//ACTR2//TIAM1//PAK2
GO:1905269	positive regulation of chromatin organization	Biological process	7	90	509	17653	2.69747	0.0152079	0.293859	1.81793	0.0137525	PAXBP1//IL1B//FOXP3//PRDM12//OGT//LRRK2//KMT2E
GO:0051046	regulation of secretion	Biological process	32	741	509	17653	1.49773	0.0152733	0.294284	1.81607	0.0628684	CD74//EDN1//SYT9//DPP4//SLC25A5//IL1B//PPP3CB//ABCC8//CACNA2D2//AQP1//UNC13B//CCK//CHRNA3//CPLX1//LGI3//SYT2//SYT14//SIRT3//CYP4F2//VSNL1//HMOX1//IL4R//BCR//PTAFR//SFRP1//CPLX3//FOXP3//PML//TNFSF4//TIAM1//LRRK2//PAX8
GO:1903557	positive regulation of tumor necrosis factor superfamily cytokine production	Biological process	6	70	509	17653	2.97272	0.0154405	0.296659	1.81134	0.0117878	TIRAP//NFATC4//PTAFR//ABCC8//THBS1//LRRK2
GO:0006357	regulation of transcription by RNA polymerase II	Biological process	81	2227	509	17653	1.26144	0.0157118	0.300624	1.80377	0.159136	CUX1//EDN1//FGFR2//FOXS1//SATB2//ZNF281//DNAJB5//HEYL//KCNIP3//HIC1//ASCL1//NFKB1//PAX5//FOXP3//RLIM//MED1//CC2D1A//REL//SKIL//UBE2D3//VLDLR//NRIP1//BHLHE40//PAXBP1//MICAL2//DLX5//BMP10//SMAD1//RGMA//SFRP1//INSIG2//HMOX1//MED6//ARID3B//COPS5//PRDM4//ELK1//TET3//CRTC1//ATP1B4//FSHB//RAX//TLX2//MCIDAS//IL1B//PHOX2A//MYBL2//NFATC4//PML//PPP3CB//ZMIZ1//CALCOCO1//RAF1//RFX4//HLTF//TCF20//TEAD1//PAX8//…
GO:0051240	positive regulation of multicellular organismal process	Biological process	61	1606	509	17653	1.3173	0.0157358	0.300624	1.80311	0.119843	AGPAT1//TNFSF4//OTP//FZD3//FOXP3//EDN1//AQP1//SCN3B//IL1B//THBS1//BMP10//RTN4//TIAM1//TRIM67//ZNF804A//NFKB1//POLR2E//RNF135//TIRAP//NFATC4//PTAFR//ABCC8//WNT11//MED1//RNF125//FOXS1//SLC6A3//HMOX1//ZMIZ1//RAG1//CD74//IL4R//TRIB1//HEYL//ASCL1//SMAD1//DDAH1//SEMA7A//FSHB//CACNA2D2//KIT//SHANK3//PRKAA1//SKIL//CUX1//LRRTM1//LRRN1//FGFR2//PIM1//ACTR2//DDX39B//PAX8//DLG4//CRTC1//PACSIN1//VLDLR//ZNF322/…
GO:0090066	regulation of anatomical structure size	Biological process	23	491	509	17653	1.6246	0.0158648	0.301003	1.79957	0.0451866	CHRM1//SLC12A7//AQP1//BRK1//WAS//HMOX1//PTAFR//EDN1//TTL//RTN4//ARHGAP40//EPS8L2//CDC42EP1//LMOD1//CNTN2//ACTR3//ACTR2//ARFIP2//LRRK2//SEMA7A//SHANK3//SEMA4G//SPTBN2
GO:0110053	regulation of actin filament organization	Biological process	14	254	509	17653	1.91159	0.0158697	0.301003	1.79943	0.0275049	BRK1//WAS//ARHGAP40//EPS8L2//CDC42EP1//LMOD1//SHANK3//ACTR3//ACTR2//ARFIP2//NF2//SFRP1//WNT11//SPTBN2
GO:0009416	response to light stimulus	Biological process	16	305	509	17653	1.81937	0.0159561	0.301003	1.79707	0.0314342	CTNS//KIT//RAG1//ABCC8//UBE4B//PML//PRKAA1//AQP1//NFATC4//CRTC1//FBXL3//BHLHE40//RGS9BP//SEMA5B//BEST1//ELK1
GO:0031062	positive regulation of histone methylation	Biological process	4	34	509	17653	4.0802	0.0159781	0.301003	1.79647	0.00785855	PRDM12//OGT//KMT2E//PAXBP1
GO:0070670	response to interleukin-4	Biological process	4	34	509	17653	4.0802	0.0159781	0.301003	1.79647	0.00785855	IL4R//ALAD//MRC1//PML
GO:0097327	response to antineoplastic agent	Biological process	7	91	509	17653	2.66783	0.0160801	0.302083	1.79371	0.0137525	EDN1//PTAFR//AQP1//NUCB1//HMOX1//LARP1//PRKAA1
GO:0016048	detection of temperature stimulus	Biological process	3	19	509	17653	5.47606	0.0163742	0.303083	1.78584	0.00589391	MMP24//PRDM12//ANO3
GO:0033622	integrin activation	Biological process	3	19	509	17653	5.47606	0.0163742	0.303083	1.78584	0.00589391	FERMT2//TLN1//FERMT3
GO:0035994	response to muscle stretch	Biological process	3	19	509	17653	5.47606	0.0163742	0.303083	1.78584	0.00589391	EDN1//NFKB1//RAF1
GO:0048025	negative regulation of mRNA splicing, via spliceosome	Biological process	3	19	509	17653	5.47606	0.0163742	0.303083	1.78584	0.00589391	CELF4//PTBP1//SRSF9
GO:0003205	cardiac chamber development	Biological process	10	158	509	17653	2.19505	0.0164022	0.303083	1.7851	0.0196464	FGFR2//PARVA//FZD2//HEYL//UBE4B//MED1//TAB1//PAX8//BMP10//WNT11
GO:0055067	monovalent inorganic cation homeostasis	Biological process	10	158	509	17653	2.19505	0.0164022	0.303083	1.7851	0.0196464	EDN1//ATP1B4//CA7//LRRK2//SLC26A1//SLC9A5//SLC12A7//SCN7A//CYP4F2//ATP6V1G2
GO:0007179	transforming growth factor beta receptor signaling pathway	Biological process	11	182	509	17653	2.09615	0.0166776	0.306676	1.77787	0.021611	NREP//THBS1//HTRA4//SKIL//RASL11B//ONECUT2//TAB1//FERMT2//FSHB//SMAD1//PML
GO:0065002	intracellular protein transmembrane transport	Biological process	5	52	509	17653	3.33478	0.0166874	0.306676	1.77761	0.00982318	PEX5//TIMM23//TOMM40L//TIMM22//BCR
GO:0006793	phosphorus metabolic process	Biological process	116	3352	509	17653	1.2002	0.0168181	0.307472	1.77422	0.227898	CDKN1B//CAMKK2//LRRK2//DLG4//FGFR3//FGFR2//GRIN2B//IL1B//KIT//SMAD1//NCAM1//MAPK4//RAF1//SPTBN2//YWHAB//SHANK3//TAB1//PRKAA1//THBS1//PROK1//CD74//CD81//CCDC88C//PML//GPNMB//DLAT//NUP214//OGT//GPD2//AQP1//UCK2//SGK2//GLYCTK//NEK7//DAPK3//MARK1//MAP3K9//PAK2//PIM1//PPP3CB//PRKAB1//BCR//WNT11//MEX3B//AATK//OXSR1//TRIB1//LRRTM1//NF2//CEP85//PTPRU//PTPRT//PTPN18//PGAP3//PYURF//DBI//ACBD6//AGPAT1//PLA2…
GO:0006796	phosphate-containing compound metabolic process	Biological process	113	3255	509	17653	1.204	0.0168216	0.307472	1.77413	0.222004	CDKN1B//CAMKK2//LRRK2//DLG4//FGFR3//FGFR2//GRIN2B//IL1B//KIT//SMAD1//NCAM1//MAPK4//RAF1//SPTBN2//YWHAB//SHANK3//TAB1//PRKAA1//THBS1//PROK1//CD74//CD81//CCDC88C//PML//GPNMB//NUP214//OGT//GPD2//AQP1//UCK2//SGK2//GLYCTK//NEK7//DAPK3//MARK1//MAP3K9//PAK2//PIM1//PPP3CB//PRKAB1//BCR//WNT11//MEX3B//AATK//OXSR1//TRIB1//LRRTM1//NF2//CEP85//PTPRU//PTPRT//PTPN18//PGAP3//PYURF//AGPAT1//PLA2G4C//LCLAT1//ABHD5…
GO:1902106	negative regulation of leukocyte differentiation	Biological process	7	92	509	17653	2.63883	0.0169873	0.309189	1.76988	0.0137525	HMGB3//SFRP1//CD74//TNFSF4//IL4R//TRIB1//FOXP3
GO:0008283	cell proliferation	Biological process	76	2078	509	17653	1.26844	0.017024	0.309189	1.76894	0.149312	TAF8//HMOX1//ALDH1A2//VASH1//THBS1//OTP//FZD3//FGFR2//ASCL1//CDKN1B//CHRM1//DPP4//EDN1//EMP2//FGFR3//FSHB//SLC25A5//IL1B//KIT//PGGT1B//PRKAA1//BRK1//PURA//SFRP1//TIAM1//TTK//TNFSF4//FOSL1//PROK1//CCK//CD81//PTPRU//CDKN2A//GPNMB//DDAH1//LDOC1//SMAD1//NF2//DEC1//FOXP3//PML//RAF1//MED1//PAXBP1//DIXDC1//TIRAP//CD74//RTN4//PPP3CB//TNFSF14//CD79A//CD209//SGK2//IL4R//BEX4//RELT//NDFIP1//KRT2//AQP1//ZMIZ…
GO:2001252	positive regulation of chromosome organization	Biological process	10	159	509	17653	2.18124	0.0170695	0.309189	1.76778	0.0196464	PAXBP1//PML//NEK7//TNKS2//IL1B//FOXP3//PRDM12//OGT//LRRK2//KMT2E
GO:0031056	regulation of histone modification	Biological process	9	136	509	17653	2.29511	0.0170984	0.309189	1.76704	0.0176817	PAXBP1//FOXP3//IL1B//PAX5//PRDM12//OGT//LRRK2//KMT2E//PARG
GO:0043632	modification-dependent macromolecule catabolic process	Biological process	27	606	509	17653	1.54523	0.0172423	0.310959	1.7634	0.0530452	UBE4B//RNF217//FBXO45//FBXO10//RLIM//UCHL5//RNF125//USP37//TP53INP2//USP46//UBE2D3//UBE2E1//USP45//FBXL3//SKP1//FBXL20//OGT//TRIB1//LRRK2//RNF114//MAEA//UBXN2B//RNF38//UBXN2A//PML//EDEM3//TRIM67
GO:0001505	regulation of neurotransmitter levels	Biological process	16	308	509	17653	1.80165	0.0173358	0.311814	1.76106	0.0314342	SLC6A3//UNC13B//CPLX1//SNPH//CHRNA3//SYT2//SYT9//SYT14//CPLX3//CHDH//DPYS//PRIMA1//EDN1//DDAH1//IL1B//LRRK2
GO:0032680	regulation of tumor necrosis factor production	Biological process	8	114	509	17653	2.43381	0.0173889	0.311939	1.75973	0.0157171	GPNMB//FOXP3//TIRAP//NFATC4//PTAFR//ABCC8//THBS1//LRRK2
GO:0002707	negative regulation of lymphocyte mediated immunity	Biological process	4	35	509	17653	3.96363	0.0176393	0.314762	1.75352	0.00785855	PPP3CB//FOXP3//CD96//NDFIP1
GO:0090022	regulation of neutrophil chemotaxis	Biological process	4	35	509	17653	3.96363	0.0176393	0.314762	1.75352	0.00785855	TIRAP//EDN1//CD74//JAM3
GO:0007159	leukocyte cell-cell adhesion	Biological process	17	335	509	17653	1.75997	0.0177879	0.315837	1.74988	0.0333988	DPP4//PAK2//TNFSF14//FOXP3//CD209//IL1B//TNFSF4//GPNMB//NDFIP1//CD74//ZMIZ1//RAG1//IL4R//TNFAIP8L2//PTAFR//ITGA5//FERMT3
GO:0043583	ear development	Biological process	12	208	509	17653	2.00087	0.0177947	0.315837	1.74971	0.0235756	FGFR2//WDR19//DLX5//INSIG2//BCR//PAX8//FZD3//KCNQ4//EDN1//CDKN1B//CXCL14//FZD2
GO:0009967	positive regulation of signal transduction	Biological process	60	1586	509	17653	1.31205	0.0178397	0.315837	1.74861	0.117878	TAB1//LRRK2//RAF1//IL1B//KIT//PRKAA1//THBS1//PROK1//CD74//CD81//AGPAT1//TIRAP//MAP3K9//DBNL//BMP10//TTK//FGFR2//SFRP1//ITGA5//MED1//WDFY1//FGFR3//CTH//HMOX1//CC2D1A//REL//S100A12//TGM2//NDFIP1//TRIM5//EDN1//TIAM1//HIC1//SHKBP1//ENHO//ASCL1//ZMIZ1//TSPAN14//EVC//P2RX2//RTN4//CNTN2//GPNMB//SEMA7A//WNT11//DAPK3//DLX5//NFKB1//TNKS2//DIXDC1//UNC13B//SHANK3//YWHAB//SKIL//DLG4//EMP2//LIMS2//NFATC4//PAK2…
GO:0002709	regulation of T cell mediated immunity	Biological process	5	53	509	17653	3.27186	0.0180023	0.317884	1.74467	0.00982318	PPP3CB//WAS//IL1B//FOXP3//TNFSF4
GO:0002700	regulation of production of molecular mediator of immune response	Biological process	8	115	509	17653	2.41264	0.0182353	0.32016	1.73909	0.0157171	IL4R//FOXP3//TNFSF4//CD96//HMOX1//NDFIP1//SEMA7A//CD74
GO:0007178	transmembrane receptor protein serine/threonine kinase signaling pathway	Biological process	17	336	509	17653	1.75473	0.0182559	0.32016	1.7386	0.0333988	TAB1//FERMT2//FSHB//SMAD1//PML//SKIL//BMP10//TTK//NREP//DLX5//RGMA//UBE2D3//THBS1//HTRA4//RASL11B//ONECUT2//SFRP1
GO:0032102	negative regulation of response to external stimulus	Biological process	16	310	509	17653	1.79002	0.0183055	0.32016	1.73742	0.0314342	FOXP3//EDN1//TRIB1//CCK//RNF125//RGMA//SEMA4G//SEMA7A//NFKB1//BCR//TNFAIP8L2//NDFIP1//THBS1//SLC6A3//ABCC8//RTN4
GO:0045597	positive regulation of cell differentiation	Biological process	38	926	509	17653	1.42322	0.0183206	0.32016	1.73706	0.0746562	OTP//FZD3//IL1B//TIAM1//NFKB1//TRIM67//ZNF804A//FOXP3//TNFSF4//ZMIZ1//RAG1//CD74//SFRP1//MED1//IL4R//TRIB1//TNFSF14//HEYL//ASCL1//SMAD1//SEMA7A//KIT//SHANK3//RTN4//SKIL//CUX1//EDN1//BMP10//ACTR2//DDX39B//PAX8//DLG4//CRTC1//PACSIN1//VLDLR//SYT2//CTH//NF2
GO:0009605	response to external stimulus	Biological process	83	2306	509	17653	1.2483	0.018424	0.320884	1.73462	0.163065	S100A12//KIT//CREB3L3//FOXP3//AP1S1//CREBZF//TNFSF4//FOSL1//RALBP1//PTAFR//CXCL14//THBS1//EFNA3//NCAM1//SPTBN2//CNTN2//VLDLR//SHANK3//UNC5A//SLC27A4//OGT//TIRAP//LRRK2//SFRP1//ALAD//TNFSF14//ANO3//IL1B//AQP1//NFKB1//WNT11//EDN1//C1QA//CD81//TRIM5//TRIB1//PRKAA1//HMOX1//CCK//CD96//FGFR2//ABCC8//RELT//ALDH1A2//P2RX2//RAF1//FZD3//RNF125//IL4R//CRTC1//FBXL3//PML//BHLHE40//RGMA//RTN4//SEMA4G//SEMA7A//…
GO:0048513	animal organ development	Biological process	118	3428	509	17653	1.19383	0.0184569	0.320884	1.73384	0.231827	KIT//NRIP1//FGFR2//SMAD1//SFRP1//PAX8//SEMA4G//SEMA7A//ALDH1A2//WNT11//MED1//DDX39B//ONECUT2//CDKN1B//NDP//LDOC1//FZD3//CCDC103//MICAL2//DLX5//FGFR3//SNX19//CTNS//JAM3//RAG1//FOXP3//NDFIP1//TAB1//ZMIZ1//PARVA//FZD2//HEYL//UBE4B//KRT2//PAX5//FOXG1//GRIN2B//CA10//BCR//SNPH//EDN1//NFATC4//PPP3CB//RAF1//BMP10//EVC//PAXBP1//CSN3//SLC6A3//WDR19//RNF38//MEA1//TIAM1//IL1B//RFX4//VLDLR//PHOX2A//ASCL1//NRG…
GO:0045582	positive regulation of T cell differentiation	Biological process	6	73	509	17653	2.85055	0.0186641	0.323418	1.72899	0.0117878	FOXP3//TNFSF4//IL4R//ZMIZ1//RAG1//CD74
GO:0072359	circulatory system development	Biological process	44	1105	509	17653	1.38099	0.0186983	0.323418	1.7282	0.086444	FGFR2//VASH1//HMOX1//ITGA5//MED1//RTN4//JAM3//PROK1//HS6ST1//FOXS1//ALDH1A2//EDN1//NFATC4//ZMIZ1//PPP3CB//CCDC103//MICAL2//PARVA//THBS1//TAB1//FZD2//HEYL//WNT11//UBE4B//PAX8//RAF1//BMP10//EFNA3//PML//ABCC8//GPNMB//EMP2//SFRP1//DDAH1//IL1B//AQP1//MYOM3//SMAD1//PIM1//FOSL1//DDX39B//NDP//CTH//KIT
GO:0071305	cellular response to vitamin D	Biological process	3	20	509	17653	5.20226	0.0188593	0.324544	1.72447	0.00589391	PIM1//MED1//SFRP1
GO:2000515	negative regulation of CD4-positive, alpha-beta T cell activation	Biological process	3	20	509	17653	5.20226	0.0188593	0.324544	1.72447	0.00589391	IL4R//TNFSF4//FOXP3
GO:0010976	positive regulation of neuron projection development	Biological process	14	260	509	17653	1.86748	0.0190258	0.325014	1.72066	0.0275049	SEMA7A//RTN4//SKIL//TIAM1//CUX1//SHANK3//ACTR2//DLG4//CRTC1//PACSIN1//VLDLR//SYT2//TRIM67//ZNF804A
GO:0071804	cellular potassium ion transport	Biological process	12	210	509	17653	1.98181	0.0190308	0.325014	1.72054	0.0235756	SLC12A7//ATP1B4//KCNJ12//KCNIP2//KCNIP3//AQP1//KCNA6//KCNQ5//SLC9A5//ABCC8//KCNQ4//OXSR1
GO:0071805	potassium ion transmembrane transport	Biological process	12	210	509	17653	1.98181	0.0190308	0.325014	1.72054	0.0235756	SLC12A7//ATP1B4//KCNJ12//KCNIP2//OXSR1//KCNIP3//ABCC8//AQP1//KCNA6//KCNQ5//SLC9A5//KCNQ4
GO:0046777	protein autophosphorylation	Biological process	13	235	509	17653	1.91856	0.0191462	0.325985	1.71792	0.0255403	GPNMB//CAMKK2//LRRK2//DAPK3//FGFR3//FGFR2//KIT//MAP3K9//PAK2//PIM1//BCR//TTK//MEX3B
GO:0030833	regulation of actin filament polymerization	Biological process	10	162	509	17653	2.14085	0.0191918	0.325985	1.71688	0.0196464	CDC42EP1//LMOD1//ACTR3//ACTR2//ARFIP2//WAS//SPTBN2//BRK1//ARHGAP40//EPS8L2
GO:0008104	protein localization	Biological process	93	2628	509	17653	1.22732	0.0192323	0.325985	1.71597	0.182711	SPRN//PML//NUP214//U2AF1//DDX39B//SRSF9//RBM8A//YWHAB//GOLGA7B//EXOC4//KDELR3//GOSR2//TIMM23//TOMM34//TIMM22//VPS45//AP1S1//ARFIP2//RABL3//KCNIP3//MLPH//VPS26A//CD74//TLN1//SYT9//DPP4//SLC25A5//IL1B//PPP3CB//ABCC8//CACNA2D2//EHD3//VPS53//FAM160A2//SCAMP1//PEX5//CPLX1//SNX19//CPLX3//TOMM40L//SIRT3//REEP2//TRIM5//LRRK2//MED1//ATP6V1G2//PTPRU//EMP2//WNT11//VLDLR//TTK//MIS12//SEPT7//MAPRE1//DLG4//LRR…
GO:0007405	neuroblast proliferation	Biological process	5	54	509	17653	3.21127	0.0193838	0.326444	1.71256	0.00982318	OTP//FZD3//FGFR2//LRRK2//ASCL1
GO:0022029	telencephalon cell migration	Biological process	5	54	509	17653	3.21127	0.0193838	0.326444	1.71256	0.00982318	FBXO45//DIXDC1//RTN4//CNTN2//LRRK2
GO:0035418	protein localization to synapse	Biological process	4	36	509	17653	3.85353	0.0194042	0.326444	1.7121	0.00785855	GRIPAP1//DLG4//LRRTM1//BSN
GO:0097435	supramolecular fiber organization	Biological process	28	641	509	17653	1.51496	0.0195577	0.328022	1.70868	0.0550098	RHOF//MICAL2//MYOM3//EMP2//LMOD1//PACSIN1//BRK1//CGNL1//KIF2A//WAS//ARHGAP40//EPS8L2//CDC42EP1//MAPRE1//CDKN1B//CCDC88C//SHANK3//ACTR3//ACTR2//ARFIP2//KRT2//KRT9//BMP10//NF2//SFRP1//WNT11//SPTBN2//EDN1
GO:0046883	regulation of hormone secretion	Biological process	14	261	509	17653	1.86032	0.019595	0.328022	1.70785	0.0275049	SYT9//DPP4//SLC25A5//IL1B//PPP3CB//ABCC8//CACNA2D2//CHRNA3//EDN1//SIRT3//VSNL1//SFRP1//TIAM1//PAX8
GO:0032271	regulation of protein polymerization	Biological process	12	211	509	17653	1.97242	0.0196725	0.328506	1.70614	0.0235756	ARHGAP40//EPS8L2//CDC42EP1//LMOD1//MAPRE1//CDKN1B//ACTR3//ACTR2//ARFIP2//WAS//SPTBN2//BRK1
GO:0001707	mesoderm formation	Biological process	6	74	509	17653	2.81203	0.0198335	0.328564	1.7026	0.0117878	SMAD1//FGFR2//EXOC4//WNT11//TLX2//NF2
GO:0016126	sterol biosynthetic process	Biological process	6	74	509	17653	2.81203	0.0198335	0.328564	1.7026	0.0117878	EBP//IDI1//INSIG2//PRKAA1//NFYA//FAXDC2
GO:0006892	post-Golgi vesicle-mediated transport	Biological process	7	95	509	17653	2.5555	0.0199246	0.328564	1.70061	0.0137525	STEAP2//EXOC4//TGOLN2//SYS1//GOSR2//EHD3//SCAMP1
GO:0019233	sensory perception of pain	Biological process	7	95	509	17653	2.5555	0.0199246	0.328564	1.70061	0.0137525	MMP24//PRDM12//SCN1A//EDN1//CCK//PTAFR//SCN3B
GO:0042035	regulation of cytokine biosynthetic process	Biological process	7	95	509	17653	2.5555	0.0199246	0.328564	1.70061	0.0137525	FOXP3//THBS1//HMOX1//IL1B//NFKB1//TIRAP//PTAFR
GO:2000147	positive regulation of cell motility	Biological process	23	502	509	17653	1.589	0.0200047	0.328564	1.69887	0.0451866	EDN1//THBS1//RTN4//TNFSF14//GPNMB//DAPK3//MAPRE1//FSHB//IL1B//ITGA5//KIT//SEMA4G//TIAM1//WNT11//FERMT3//SEMA7A//ONECUT2//TIRAP//CD74//HMOX1//TAC4//PTAFR//CXCL14
GO:0032640	tumor necrosis factor production	Biological process	8	117	509	17653	2.3714	0.020016	0.328564	1.69862	0.0157171	GPNMB//FOXP3//TIRAP//NFATC4//PTAFR//ABCC8//THBS1//LRRK2
GO:0048598	embryonic morphogenesis	Biological process	26	586	509	17653	1.53878	0.0201153	0.329395	1.69647	0.0510806	TLX2//NF2//SMAD1//FZD3//CCDC103//MICAL2//ZNF281//FGFR2//ALDH1A2//DLX5//WDR19//MED1//ITGA5//INSIG2//BCR//PAX8//KCNQ4//EDN1//EXOC4//WNT11//PAX5//SATB2//HOXC9//FZD2//SFRP1//C2ORF49
GO:0046165	alcohol biosynthetic process	Biological process	9	140	509	17653	2.22954	0.0202556	0.33089	1.69346	0.0176817	IMPA2//EBP//IDI1//INSIG2//PRKAA1//NFKB1//PTAFR//NFYA//IL1B
GO:0030163	protein catabolic process	Biological process	36	875	509	17653	1.42691	0.0205876	0.334787	1.68639	0.0707269	RNF123//UBE4B//RNF217//FBXO45//FBXO10//RLIM//UCHL5//RNF125//USP37//TP53INP2//USP46//UBE2D3//UBE2E1//USP45//FBXL3//SKP1//FBXL20//OGT//TRIB1//LRRK2//RNF114//VLDLR//DNAJB12//UBXN2A//MAEA//UBXN2B//RNF38//PML//CDKN1B//NDFIP1//IL1B//ALAD//WDR91//CD81//EDEM3//TRIM67
GO:0070848	response to growth factor	Biological process	30	701	509	17653	1.48424	0.0205979	0.334787	1.68618	0.0589391	TAB1//FERMT2//FSHB//SMAD1//PML//SKIL//FGFR3//FGFR2//GALNT3//POLR2E//PTBP1//NREP//DLX5//BMP10//RGMA//UBE2D3//THBS1//HTRA4//RASL11B//ONECUT2//SFRP1//IL1B//ITGA5//MED1//SPRY3//RAF1//ASCL1//EDN1//HEYL//ELK1
GO:0032722	positive regulation of chemokine production	Biological process	5	55	509	17653	3.15288	0.0208331	0.334787	1.68125	0.00982318	HMOX1//IL1B//IL4R//TIRAP//CD74
GO:0046513	ceramide biosynthetic process	Biological process	5	55	509	17653	3.15288	0.0208331	0.334787	1.68125	0.00982318	ST6GALNAC6//GAL3ST1//PRKAA1//SMPD1//FAM57B
GO:0046928	regulation of neurotransmitter secretion	Biological process	5	55	509	17653	3.15288	0.0208331	0.334787	1.68125	0.00982318	UNC13B//CHRNA3//LRRK2//CPLX1//CPLX3
GO:0060688	regulation of morphogenesis of a branching structure	Biological process	5	55	509	17653	3.15288	0.0208331	0.334787	1.68125	0.00982318	FGFR2//SFRP1//PAX8//LRRK2//RTN4
GO:0010720	positive regulation of cell development	Biological process	23	504	509	17653	1.5827	0.0208406	0.334787	1.68109	0.0451866	OTP//FZD3//TRIM67//ZNF804A//TRIB1//HEYL//ASCL1//SEMA7A//KIT//SHANK3//RTN4//SKIL//TIAM1//CUX1//EDN1//BMP10//ACTR2//DDX39B//DLG4//CRTC1//PACSIN1//VLDLR//SYT2
GO:1903555	regulation of tumor necrosis factor superfamily cytokine production	Biological process	8	118	509	17653	2.3513	0.0209513	0.334906	1.67879	0.0157171	GPNMB//FOXP3//TIRAP//NFATC4//PTAFR//ABCC8//THBS1//LRRK2
GO:0048872	homeostasis of number of cells	Biological process	13	238	509	17653	1.89438	0.0210053	0.334906	1.67767	0.0255403	JAM3//FOXP3//SKIL//CD74//KIT//KMT2E//HMOX1//PPP3CB//RAG1//TNFSF14//MAEA//MED1//BCR
GO:1903312	negative regulation of mRNA metabolic process	Biological process	6	75	509	17653	2.77454	0.0210517	0.334906	1.67671	0.0117878	CELF4//PTBP1//SRSF9//LARP1//TIRAP//DAZL
GO:0010033	response to organic substance	Biological process	111	3218	509	17653	1.19629	0.0212231	0.334906	1.67319	0.218075	AGPAT1//CD74//MED1//DNAJB5//THBS1//PARP16//TAB1//FERMT2//FSHB//SMAD1//PML//SKIL//CHRM1//ATP6V1G2//FGFR3//FGFR2//GALNT3//POLR2E//PTBP1//STEAP2//P2RX2//IL1B//CDKN1B//ALAD//SFRP1//NREP//HMOX1//LRRTM1//IL4R//KIT//PIM1//PTAFR//UBE4B//DLX5//BMP10//RGMA//UBE2D3//HTRA4//RASL11B//ONECUT2//CALCOCO1//NRIP1//ITGA5//CTH//EDEM3//CREB3L3//PRKAA1//TRIM5//TRIB1//ALDH1A2//CD96//TIRAP//EDN1//ABCC8//RELT//ASCL1//FOS…
GO:0042092	type 2 immune response	Biological process	4	37	509	17653	3.74938	0.0212743	0.334906	1.67215	0.00785855	NDFIP1//TNFSF4//CD74//IL4R
GO:0045581	negative regulation of T cell differentiation	Biological process	4	37	509	17653	3.74938	0.0212743	0.334906	1.67215	0.00785855	TNFSF4//IL4R//FOXP3//CD74
GO:0061001	regulation of dendritic spine morphogenesis	Biological process	4	37	509	17653	3.74938	0.0212743	0.334906	1.67215	0.00785855	ACTR2//TIAM1//LRRK2//SHANK3
GO:0042493	response to drug	Biological process	39	966	509	17653	1.40019	0.0214158	0.334906	1.66927	0.0766208	EBP//RALBP1//CHRM1//EDN1//ALAD//CHRNA3//AQP1//SLC25A5//SLC6A3//SLC5A6//PRKAA1//SLC52A2//THBS1//FOSL1//P2RX2//IL1B//HMOX1//RNF149//PPP3CB//SMPD1//TIAM1//GNAO1//CYP2C18//CYP2S1//ACTR2//FGFR2//GRIN2B//USP46//ASCL1//NFKB1//SFRP1//PTAFR//NUCB1//LARP1//LRRK2//SLC25A2//CDKN1B//ABCC8//FZD3
GO:0050807	regulation of synapse organization	Biological process	10	165	509	17653	2.10192	0.0215016	0.334906	1.66753	0.0196464	SHANK3//LRRTM1//LRRN1//LRRK2//ACTR2//TIAM1//GRIN2B//ZNF804A//GRIPAP1//NFATC4
GO:0014821	phasic smooth muscle contraction	Biological process	3	21	509	17653	4.95453	0.0215414	0.334906	1.66673	0.00589391	EDN1//P2RX2//KIT
GO:0019373	epoxygenase P450 pathway	Biological process	3	21	509	17653	4.95453	0.0215414	0.334906	1.66673	0.00589391	CYP2C18//CYP2S1//CYP4F2
GO:0048485	sympathetic nervous system development	Biological process	3	21	509	17653	4.95453	0.0215414	0.334906	1.66673	0.00589391	ASCL1//FZD3//PHOX2A
GO:0097503	sialylation	Biological process	3	21	509	17653	4.95453	0.0215414	0.334906	1.66673	0.00589391	ST8SIA5//ST6GALNAC6//ST3GAL3
GO:1902932	positive regulation of alcohol biosynthetic process	Biological process	3	21	509	17653	4.95453	0.0215414	0.334906	1.66673	0.00589391	PRKAA1//IL1B//PTAFR
GO:0010941	regulation of cell death	Biological process	63	1696	509	17653	1.2883	0.021738	0.337189	1.66278	0.123772	CD74//PML//CCK//CDKN1B//MAEA//COPS5//FGFR3//FGFR2//AQP1//KIT//ASCL1//NFKB1//PAFAH2//PAK2//PIM1//MED1//PRKAA1//LIMS2//RAF1//SFRP1//THBS1//WNT11//CASP7//HMOX1//PAX8//SGK2//DAPK3//FBXO10//BMP10//NF2//RTN4//TNFAIP8L2//RELT//OXSR1//EDN1//CDKN2A//UNC13B//MAP3K9//ARHGEF4//UBE2Z//SMPD1//TGM2//TIAM1//FOSL1//ALDH1A2//ARHGEF6//LRRK2//RAG1//TNFSF14//MYBL2//PARP16//FZD3//YWHAB//SLC25A5//GPNMB//REL//ELK1//GRIN…
GO:0060070	canonical Wnt signaling pathway	Biological process	16	317	509	17653	1.7505	0.0220297	0.340762	1.65699	0.0314342	LRRK2//CTNND2//KREMEN1//RBMS3//SFRP1//WNT11//DAPK3//DLX5//FGFR2//NFKB1//TNKS2//DIXDC1//FZD2//PTPRU//NDP//FZD3
GO:0007229	integrin-mediated signaling pathway	Biological process	7	97	509	17653	2.50281	0.0220692	0.340762	1.65621	0.0137525	EMP2//LIMS2//FERMT2//ITGA5//TLN1//FERMT3//SEMA7A
GO:0035967	cellular response to topologically incorrect protein	Biological process	10	166	509	17653	2.08926	0.0223146	0.341969	1.65141	0.0196464	PARP16//CTH//EDEM3//CREB3L3//KDELR3//ASNA1//TLN1//GOSR2//DNAJB12//COPS5
GO:0043270	positive regulation of ion transport	Biological process	13	240	509	17653	1.87859	0.0223176	0.341969	1.65135	0.0255403	P2RX2//SCN3B//PRSS8//CCK//CYP4F2//EDN1//IL1B//EHD3//PTAFR//ABCC8//GLRX//SHANK3//CHRM1
GO:0048332	mesoderm morphogenesis	Biological process	6	76	509	17653	2.73803	0.0223196	0.341969	1.65131	0.0117878	TLX2//NF2//SMAD1//FGFR2//EXOC4//WNT11
GO:0030111	regulation of Wnt signaling pathway	Biological process	17	344	509	17653	1.71392	0.0223496	0.341969	1.65073	0.0333988	FGFR2//SFRP1//HIC1//TRABD2B//NFATC4//LRRK2//CTNND2//KREMEN1//RBMS3//WNT11//DAPK3//DLX5//NFKB1//TNKS2//DIXDC1//TIAM1//FOXP3
GO:0045595	regulation of cell differentiation	Biological process	65	1761	509	17653	1.28013	0.0224362	0.34252	1.64905	0.127701	OTP//FZD3//NDFIP1//FGFR2//TIAM1//IL1B//SFRP1//NFKB1//ZNF804A//TRIM67//LRRK2//NF2//TTL//RTN4//ASCL1//CNTN2//FOXP3//TNFSF4//HMGB3//CD74//ZMIZ1//RAG1//SKIL//TAF8//FAM57B//MED1//IL4R//TRIB1//KMT2E//THBS1//MBNL3//CXCL14//TNFSF14//EFNA3//NREP//DIXDC1//HEYL//SMAD1//FSHB//SEMA7A//KIT//SHANK3//RGMA//CHRNA3//SEMA4G//TLX2//NFATC4//CUX1//PTBP1//ABCC8//EDN1//BMP10//ACTR2//DDX39B//PAX8//DLG4//CRTC1//PACSIN1//V…
GO:0048519	negative regulation of biological process	Biological process	174	5303	509	17653	1.13796	0.0225754	0.34338	1.64636	0.341847	CUX1//EDN1//FGFR2//FOXS1//SATB2//ZNF281//DNAJB5//HEYL//KCNIP3//HIC1//ASCL1//NFKB1//PAX5//FOXP3//RLIM//MED1//CC2D1A//REL//SKIL//UBE2D3//VLDLR//NRIP1//BHLHE40//PAXBP1//RBM8A//GPNMB//PPP3CB//LRRK2//VASH1//THBS1//CDKN2A//NF2//DLG4//LRRTM1//HMOX1//BCR//CD96//CD74//NDFIP1//TRIB1//PAK2//CEP85//CDKN1B//PML//RASSF1//EIF4G2//PRKAA1//PRKAB1//KMT2E//TTK//KLHL22//ARHGDIB//GRM2//PALM//MAEA//COPS5//FGFR3//AQP1/…
GO:0071900	regulation of protein serine/threonine kinase activity	Biological process	23	508	509	17653	1.57024	0.0225941	0.34338	1.646	0.0451866	CDKN1B//TAB1//LRRK2//RAF1//IL1B//KIT//PRKAA1//THBS1//PROK1//CD74//CD81//TIRAP//MAP3K9//DBNL//CDKN2A//TRIB1//EDN1//S100A12//SPRY3//SMPD1//TIAM1//SFRP1//PARP16
GO:0048660	regulation of smooth muscle cell proliferation	Biological process	9	143	509	17653	2.18277	0.0228851	0.345909	1.64045	0.0176817	EDN1//FGFR2//HMOX1//PTAFR//TGM2//THBS1//TRIB1//CDKN1B//DDX39B
GO:0048489	synaptic vesicle transport	Biological process	8	120	509	17653	2.31212	0.022914	0.345909	1.6399	0.0157171	UNC13B//CPLX1//SYT2//SYT9//SYT14//CPLX3//SNPH//LRRK2
GO:0097480	establishment of synaptic vesicle localization	Biological process	8	120	509	17653	2.31212	0.022914	0.345909	1.6399	0.0157171	UNC13B//CPLX1//SYT2//SYT9//SYT14//CPLX3//SNPH//LRRK2
GO:0009887	animal organ morphogenesis	Biological process	40	1001	509	17653	1.38588	0.0231054	0.347123	1.63629	0.0785855	PAX8//CCDC103//MICAL2//DLX5//FGFR3//TAB1//ZMIZ1//ALDH1A2//FGFR2//PARVA//FZD2//HEYL//WNT11//UBE4B//MED1//LRRK2//WDR19//INSIG2//BCR//FZD3//KCNQ4//EDN1//NF2//AQP1//EXOC4//PAX5//SATB2//HOXC9//UCHL5//SHANK3//MYOM3//BMP10//TIAM1//RTN4//SFRP1//PML//TGM2//PIM1//LIMS2//ONECUT2
GO:0043123	positive regulation of I-kappaB kinase/NF-kappaB signaling	Biological process	10	167	509	17653	2.07675	0.0231498	0.347123	1.63545	0.0196464	TIRAP//CTH//HMOX1//CC2D1A//REL//S100A12//TGM2//NDFIP1//TRIM5//CD74
GO:0016601	Rac protein signal transduction	Biological process	4	38	509	17653	3.65071	0.0232511	0.347123	1.63356	0.00785855	OGT//DBNL//BRK1//TIAM1
GO:0061614	pri-miRNA transcription by RNA polymerase II	Biological process	4	38	509	17653	3.65071	0.0232511	0.347123	1.63356	0.00785855	NFATC4//SMAD1//TEAD1//FOSL1
GO:1902622	regulation of neutrophil migration	Biological process	4	38	509	17653	3.65071	0.0232511	0.347123	1.63356	0.00785855	JAM3//TIRAP//EDN1//CD74
GO:0051247	positive regulation of protein metabolic process	Biological process	61	1641	509	17653	1.28921	0.0234622	0.349504	1.62963	0.119843	TAB1//LRRK2//RAF1//IL1B//KIT//PRKAA1//THBS1//PROK1//CD74//CD81//GPNMB//CAMKK2//PML//CCK//PARP16//CHRNA3//TIRAP//MAP3K9//DBNL//CASP7//BMP10//TTK//CNTN2//LARP1//RBMS3//PTAFR//RBM3//DDX39B//PAXBP1//NDFIP1//EMP2//PAK2//WNT11//OXSR1//MAPKAP1//TRIB1//RNF217//RNF125//RNF114//FOXP3//SMPD1//FGFR3//EDN1//S100A12//FGFR2//TRIM5//TIAM1//HMOX1//CDKN1B//VLDLR//OGT//DAZL//ITGA5//PRDM12//DLG4//SEMA7A//EFNA3//TRAB…
GO:2000177	regulation of neural precursor cell proliferation	Biological process	6	77	509	17653	2.70247	0.023638	0.349724	1.62639	0.0117878	OTP//FZD3//LRRK2//LIMS2//ASCL1//NF2
GO:0006813	potassium ion transport	Biological process	13	242	509	17653	1.86307	0.02369	0.349724	1.62543	0.0255403	SLC12A7//ATP1B4//KCNJ12//KCNIP2//KCNIP3//AQP1//KCNA6//KCNQ5//SLC9A5//ABCC8//KCNQ4//OXSR1//CDKN1B
GO:0051260	protein homooligomerization	Biological process	16	320	509	17653	1.73409	0.0237911	0.349724	1.62359	0.0314342	CTH//DPYS//CRTC1//KCNJ12//CD79A//BRK1//PEX5//KCTD18//ALAD//P2RX2//EHD3//HMOX1//KCNA6//CCDC88C//TGM2//SHKBP1
GO:0010942	positive regulation of cell death	Biological process	29	681	509	17653	1.4769	0.0239083	0.349724	1.62145	0.0569745	PML//CCK//CASP7//CDKN2A//UNC13B//DAPK3//HMOX1//MAP3K9//ARHGEF4//SFRP1//UBE2Z//SMPD1//TGM2//TIAM1//WNT11//FOSL1//ALDH1A2//ARHGEF6//LRRK2//ASCL1//MYBL2//YWHAB//ELK1//GRIN2B//SKIL//THBS1//NFATC4//PAK2//CDKN1B
GO:0000380	alternative mRNA splicing, via spliceosome	Biological process	5	57	509	17653	3.04226	0.0239395	0.349724	1.62088	0.00982318	RBFOX1//MBNL3//CELF4//PTBP1//RBM8A
GO:0021885	forebrain cell migration	Biological process	5	57	509	17653	3.04226	0.0239395	0.349724	1.62088	0.00982318	FBXO45//DIXDC1//RTN4//CNTN2//LRRK2
GO:0042108	positive regulation of cytokine biosynthetic process	Biological process	5	57	509	17653	3.04226	0.0239395	0.349724	1.62088	0.00982318	THBS1//HMOX1//IL1B//TIRAP//PTAFR
GO:1903902	positive regulation of viral life cycle	Biological process	5	57	509	17653	3.04226	0.0239395	0.349724	1.62088	0.00982318	PPIH//LARP1//TRIM21//TMPRSS2//CD74
GO:0003231	cardiac ventricle development	Biological process	8	121	509	17653	2.29301	0.0239424	0.349724	1.62083	0.0157171	FGFR2//FZD2//HEYL//UBE4B//MED1//PAX8//BMP10//WNT11
GO:0048584	positive regulation of response to stimulus	Biological process	83	2334	509	17653	1.23333	0.0240589	0.350652	1.61872	0.163065	TAB1//LRRK2//RAF1//IL1B//KIT//PRKAA1//THBS1//PROK1//CD74//CD81//AGPAT1//TRIM5//CD209//NFKB1//PAK2//SKP1//CREB3L3//TNFSF4//TIRAP//UBE2D3//FOXP3//C1QA//VSIG4//MAP3K9//DBNL//TNFSF14//BMP10//TTK//WAS//FGFR2//SFRP1//ITGA5//MED1//WDFY1//PPP3CB//VSNL1//ACTR3//ACTR2//BRK1//RNF125//FGFR3//CTH//HMOX1//CC2D1A//REL//S100A12//TGM2//NDFIP1//IL4R//PTAFR//EDN1//TIAM1//HIC1//SHKBP1//ENHO//ASCL1//ZMIZ1//TSPAN14//E…
GO:0032446	protein modification by small protein conjugation	Biological process	37	915	509	17653	1.40243	0.0241136	0.350652	1.61774	0.0726916	UBE4B//RNF217//MGRN1//FBXL3//FBXO10//RLIM//RNF125//RNF114//SKP1//TRIM21//UBE2D3//UBE2E1//TNKS2//FBXL20//MAEA//RNF38//FBXO45//RNF149//MED1//DCAF16//TULP4//KLHL14//PEX5//RNF123//UBE2Z//HLTF//TRIM7//RNF135//KLHL22//RAG1//NUP214//UBXN2A//OGT//LRRK2//NDFIP1//TRIM68//TRIM5
GO:0016310	phosphorylation	Biological process	84	2367	509	17653	1.23078	0.0243332	0.350652	1.6138	0.165029	CDKN1B//CAMKK2//LRRK2//DLG4//FGFR3//FGFR2//GRIN2B//IL1B//KIT//SMAD1//NCAM1//MAPK4//RAF1//SPTBN2//YWHAB//SHANK3//TAB1//PRKAA1//THBS1//PROK1//CD74//CD81//CCDC88C//PML//GPNMB//NUP214//OGT//SGK2//GLYCTK//NEK7//DAPK3//MARK1//MAP3K9//PAK2//PIM1//PPP3CB//PRKAB1//BCR//WNT11//MEX3B//AATK//OXSR1//TRIB1//LRRTM1//NF2//CEP85//PARP16//CHRNA3//TIRAP//ARHGEF6//DBNL//BMP10//TTK//CUX1//CDKN2A//EMP2//MAPKAP1//EDN1/…
GO:0031399	regulation of protein modification process	Biological process	66	1800	509	17653	1.27166	0.0243811	0.350652	1.61295	0.129666	CDKN1B//TAB1//LRRK2//RAF1//IL1B//KIT//PRKAA1//THBS1//PROK1//CD74//CD81//CCDC88C//PML//GPNMB//CAMKK2//TRIB1//LRRTM1//NF2//PAK2//CEP85//PARP16//CHRNA3//TIRAP//MAP3K9//DBNL//BMP10//TTK//PARG//PAXBP1//FOXP3//UBXN2A//OGT//NDFIP1//CDKN2A//EMP2//WNT11//OXSR1//MAPKAP1//PPP1R2//PPP1R26//SMPD1//YWHAB//FGFR3//EDN1//S100A12//SPRY3//RNF149//FGFR2//TRIM5//TIAM1//SFRP1//UBXN2B//VLDLR//COPS5//ITGA5//CCK//PAX5//P…
GO:0003416	endochondral bone growth	Biological process	3	22	509	17653	4.72933	0.0244207	0.350652	1.61224	0.00589391	EVC//FGFR3//FGFR2
GO:0010226	response to lithium ion	Biological process	3	22	509	17653	4.72933	0.0244207	0.350652	1.61224	0.00589391	CDKN1B//NFATC4//ASCL1
GO:0035590	purinergic nucleotide receptor signaling pathway	Biological process	3	22	509	17653	4.72933	0.0244207	0.350652	1.61224	0.00589391	GPR34//PTAFR//P2RX2
GO:0071379	cellular response to prostaglandin stimulus	Biological process	3	22	509	17653	4.72933	0.0244207	0.350652	1.61224	0.00589391	PRKAA1//SFRP1//TNFSF4
GO:0060560	developmental growth involved in morphogenesis	Biological process	12	218	509	17653	1.90909	0.0246242	0.35204	1.60864	0.0235756	WNT11//TTL//RTN4//SEMA7A//SEMA5B//PPP3CB//SEMA4G//FGFR2//MED1//SFRP1//SYT2//TIAM1
GO:0007269	neurotransmitter secretion	Biological process	9	145	509	17653	2.15266	0.0247683	0.35204	1.6061	0.0176817	UNC13B//CHRNA3//CPLX1//SYT2//SYT9//SYT14//CPLX3//SNPH//LRRK2
GO:0099643	signal release from synapse	Biological process	9	145	509	17653	2.15266	0.0247683	0.35204	1.6061	0.0176817	UNC13B//CPLX1//SNPH//CHRNA3//SYT2//SYT9//SYT14//CPLX3//LRRK2
GO:0048870	cell motility	Biological process	60	1615	509	17653	1.28849	0.0247776	0.35204	1.60594	0.117878	SEMA4G//SEMA7A//FBXO45//SATB2//MARK1//ASCL1//FZD3//CCK//JAM3//S100A12//KIT//HMOX1//BCR//EMP2//EDN1//THBS1//VASH1//BMP10//RTN4//PML//TNFSF14//TRIB1//AVL9//PAK2//RHOF//TIAM1//DIXDC1//CNTN2//LRRK2//KIF2A//BEX4//PARD6B//GPNMB//DAPK3//MAPRE1//FSHB//IL1B//ITGA5//WNT11//FERMT3//ONECUT2//PTPRU//NF2//SFRP1//DPP4//CD74//KRT2//BIN2//CXCL14//ABCC8//ACTR3//PARVA//TIRAP//ARHGDIB//TAC4//PTAFR//RAF1//CD81//WAS//…
GO:0051674	localization of cell	Biological process	60	1615	509	17653	1.28849	0.0247776	0.35204	1.60594	0.117878	SEMA4G//SEMA7A//FBXO45//SATB2//MARK1//ASCL1//FZD3//CCK//JAM3//S100A12//KIT//HMOX1//BCR//EMP2//EDN1//THBS1//VASH1//BMP10//RTN4//PML//TNFSF14//TRIB1//AVL9//PAK2//RHOF//TIAM1//DIXDC1//CNTN2//LRRK2//KIF2A//BEX4//PARD6B//GPNMB//DAPK3//MAPRE1//FSHB//IL1B//ITGA5//WNT11//FERMT3//ONECUT2//PTPRU//NF2//SFRP1//DPP4//BRK1//CD74//KRT2//BIN2//CXCL14//ABCC8//ACTR3//PARVA//TIRAP//ARHGDIB//TAC4//PTAFR//RAF1//CD81/…
GO:0051716	cellular response to stimulus	Biological process	240	7556	509	17653	1.10159	0.0249097	0.353175	1.60363	0.471513	CAMKK2//LRRK2//DLG4//FGFR3//FGFR2//GRIN2B//IL1B//KIT//SMAD1//NCAM1//MAPK4//RAF1//SPTBN2//YWHAB//SHANK3//TAB1//PRKAA1//THBS1//PROK1//CD74//CD81//COPS5//CCK//AGPAT1//MED1//TRIM5//CD209//NFKB1//PAK2//SKP1//S100A12//TIRAP//UBE2D3//P2RX2//WNT11//FERMT2//CTNND2//HIC1//TRABD2B//MARK1//CCDC88C//NDP//CALCOCO1//TNKS2//KREMEN1//VPS26A//FZD2//GNAO1//PPP3CB//FZD3//FAM13A//GPNMB//EBP//RALBP1//PRDM4//PTPRT//AKA…
GO:0048732	gland development	Biological process	20	430	509	17653	1.6131	0.0250265	0.354088	1.6016	0.0392927	MED1//DDX39B//ALDH1A2//ONECUT2//CSN3//SLC6A3//OTP//FGFR2//WNT11//RAF1//PAX8//RTN4//SFRP1//RAG1//PML//TGM2//CDKN1B//ASCL1//HMOX1//LIMS2
GO:0046578	regulation of Ras protein signal transduction	Biological process	13	244	509	17653	1.8478	0.0251241	0.354727	1.59991	0.0255403	IQSEC3//RALGPS2//OGT//ARHGDIB//ARHGEF4//RAF1//BCR//EPS8L2//TIAM1//ARHGEF6//SPRY3//TRIM67//MAPKAP1
GO:0043029	T cell homeostasis	Biological process	4	39	509	17653	3.5571	0.0253357	0.356956	1.59627	0.00785855	FOXP3//PPP3CB//RAG1//TNFSF14
GO:0030335	positive regulation of cell migration	Biological process	22	486	509	17653	1.56995	0.025398	0.356956	1.5952	0.043222	EDN1//THBS1//RTN4//TNFSF14//TIRAP//CD74//HMOX1//PTAFR//TIAM1//CXCL14//GPNMB//DAPK3//MAPRE1//FSHB//IL1B//ITGA5//KIT//SEMA4G//WNT11//FERMT3//SEMA7A//ONECUT2
GO:0003279	cardiac septum development	Biological process	7	100	509	17653	2.42772	0.0255776	0.356956	1.59214	0.0137525	FGFR2//PARVA//FZD2//PAX8//HEYL//WNT11//TAB1
GO:0030838	positive regulation of actin filament polymerization	Biological process	7	100	509	17653	2.42772	0.0255776	0.356956	1.59214	0.0137525	ACTR3//ACTR2//ARFIP2//LMOD1//WAS//BRK1//CDC42EP1
GO:0050868	negative regulation of T cell activation	Biological process	7	100	509	17653	2.42772	0.0255776	0.356956	1.59214	0.0137525	GPNMB//FOXP3//NDFIP1//CD74//TNFSF4//IL4R//TNFAIP8L2
GO:0055025	positive regulation of cardiac muscle tissue development	Biological process	5	58	509	17653	2.9898	0.0255986	0.356956	1.59178	0.00982318	FGFR2//BMP10//PIM1//EDN1//DDX39B
GO:0048638	regulation of developmental growth	Biological process	16	323	509	17653	1.71798	0.0256566	0.357028	1.5908	0.0314342	TTL//RTN4//FGFR2//TNKS2//CACNA2D2//FOXS1//SLC6A3//SEMA7A//FGFR3//SEMA4G//BMP10//PIM1//EDN1//DDX39B//SYT2//SFRP1
GO:0048659	smooth muscle cell proliferation	Biological process	9	146	509	17653	2.13791	0.0257501	0.357593	1.58922	0.0176817	EDN1//FGFR2//HMOX1//PTAFR//TGM2//THBS1//TRIB1//CDKN1B//DDX39B
GO:0001818	negative regulation of cytokine production	Biological process	13	245	509	17653	1.84026	0.0258647	0.358448	1.58729	0.0255403	FOXP3//CD96//RNF125//RNF135//REL//TNFSF4//THBS1//NDFIP1//GPNMB//HMOX1//NFKB1//PML//WNT11
GO:0051272	positive regulation of cellular component movement	Biological process	23	515	509	17653	1.54889	0.0259354	0.358693	1.58611	0.0451866	EDN1//THBS1//RTN4//TNFSF14//GPNMB//DAPK3//MAPRE1//FSHB//IL1B//ITGA5//KIT//SEMA4G//TIAM1//WNT11//FERMT3//SEMA7A//ONECUT2//TIRAP//CD74//HMOX1//TAC4//PTAFR//CXCL14
GO:0006820	anion transport	Biological process	26	600	509	17653	1.50287	0.0260286	0.359248	1.58455	0.0510806	SLC27A4//SLC26A1//ANO4//BEST1//THBS1//UNC13B//CPLX1//GRM2//CCK//ASNA1//AQP1//CA7//CTNS//SLC25A5//SLC5A6//SLC23A2//PCTP//SLC52A2//CYP4F2//EDN1//IL1B//SLC35A2//ABCC8//SLC12A7//PTAFR//SLC25A2
GO:0071706	tumor necrosis factor superfamily cytokine production	Biological process	8	123	509	17653	2.25572	0.0260955	0.359307	1.58343	0.0157171	GPNMB//FOXP3//TIRAP//NFATC4//PTAFR//ABCC8//THBS1//LRRK2
GO:0098655	cation transmembrane transport	Biological process	34	832	509	17653	1.41728	0.0261392	0.359307	1.58271	0.0667976	SLC12A7//ATP1B4//KCNJ12//SCN3B//SCN1A//SCN7A//SLC39A8//CACNG1//CACNA2D2//KCNIP2//SLC39A2//SLC30A6//KCNIP3//AQP1//KCNA6//KCNQ5//SLC9A5//ABCC8//KCNQ4//GRIN2B//STEAP2//OXSR1//EHD3//SLMAP//ATP6V1G2//SLC25A2//SESTD1//DLG4//SHISA9//SHANK3//GLRX//CHRNA3//P2RX2//HTR3E
GO:0015711	organic anion transport	Biological process	21	460	509	17653	1.5833	0.0263307	0.360598	1.57954	0.0412574	SLC27A4//THBS1//UNC13B//CPLX1//GRM2//CCK//SLC26A1//AQP1//BEST1//CA7//CTNS//SLC25A5//SLC5A6//SLC23A2//PCTP//SLC52A2//CYP4F2//EDN1//IL1B//SLC35A2//SLC25A2
GO:0048024	regulation of mRNA splicing, via spliceosome	Biological process	6	79	509	17653	2.63406	0.026429	0.360598	1.57792	0.0117878	RBFOX1//MBNL3//CELF4//PTBP1//RBM8A//SRSF9
GO:0051289	protein homotetramerization	Biological process	6	79	509	17653	2.63406	0.026429	0.360598	1.57792	0.0117878	PEX5//CTH//DPYS//CRTC1//KCNJ12//CD79A
GO:1903530	regulation of secretion by cell	Biological process	29	687	509	17653	1.464	0.0264464	0.360598	1.57763	0.0569745	SYT9//DPP4//SLC25A5//IL1B//PPP3CB//ABCC8//CACNA2D2//UNC13B//CCK//CHRNA3//EDN1//CPLX1//LGI3//SYT2//SYT14//SIRT3//VSNL1//HMOX1//IL4R//BCR//PTAFR//SFRP1//CPLX3//FOXP3//PML//TNFSF4//TIAM1//LRRK2//PAX8
GO:0000209	protein polyubiquitination	Biological process	15	298	509	17653	1.74572	0.0266116	0.362121	1.57493	0.0294695	TRIM5//UBE2D3//UBE2E1//UBE4B//RNF217//MGRN1//FBXL3//FBXO10//RLIM//RNF125//RNF114//SKP1//TRIM21//TNKS2//FBXL20
GO:0021953	central nervous system neuron differentiation	Biological process	10	171	509	17653	2.02817	0.026717	0.362463	1.57321	0.0196464	PHOX2A//ASCL1//SHANK3//CNTN2//FGFR2//OTP//DLX5//SATB2//FBXO45//SFRP1
GO:0046903	secretion	Biological process	59	1591	509	17653	1.28612	0.0267439	0.362463	1.57278	0.115914	EDN1//LGALS3BP//THBS1//TLN1//FERMT3//CD74//CPLX1//LGI3//SNX19//EXOC4//VPS45//UNC13B//SNPH//CSN3//MED1//SLC6A3//SYT9//DPP4//SLC25A5//IL1B//PPP3CB//ABCC8//CACNA2D2//AQP1//GRM2//CCK//CHRNA3//SYT2//SYT14//CPLX3//SIRT3//CYP4F2//RAF1//VSNL1//KIT//HMOX1//IL4R//ACTR2//ALAD//ALDOC//DBNL//NFKB1//BIN2//RHOF//PTAFR//S100A12//TSPAN14//SCAMP1//BCR//STEAP2//CHRM1//SFRP1//FOXP3//PML//TNFSF4//TIAM1//LRRK2//COPS5/…
GO:0051899	membrane depolarization	Biological process	7	101	509	17653	2.40368	0.0268271	0.362864	1.57143	0.0137525	LRRK2//CCK//SCN3B//SCN1A//SCN7A//SLMAP//EDN1
GO:0003206	cardiac chamber morphogenesis	Biological process	8	124	509	17653	2.23753	0.027221	0.363635	1.5651	0.0157171	FGFR2//PARVA//FZD2//HEYL//UBE4B//MED1//BMP10//WNT11
GO:0031060	regulation of histone methylation	Biological process	5	59	509	17653	2.93913	0.0273296	0.363635	1.56337	0.00982318	PAXBP1//PAX5//PRDM12//OGT//KMT2E
GO:0071806	protein transmembrane transport	Biological process	5	59	509	17653	2.93913	0.0273296	0.363635	1.56337	0.00982318	PEX5//TIMM23//TOMM40L//TIMM22//BCR
GO:1902041	regulation of extrinsic apoptotic signaling pathway via death domain receptors	Biological process	5	59	509	17653	2.93913	0.0273296	0.363635	1.56337	0.00982318	HMOX1//RAF1//SFRP1//SKIL//THBS1
GO:0006884	cell volume homeostasis	Biological process	3	23	509	17653	4.5237	0.027497	0.363635	1.56072	0.00589391	SHANK3//SLC12A7//AQP1
GO:0021544	subpallium development	Biological process	3	23	509	17653	4.5237	0.027497	0.363635	1.56072	0.00589391	LRRK2//SHANK3//ASCL1
GO:0043032	positive regulation of macrophage activation	Biological process	3	23	509	17653	4.5237	0.027497	0.363635	1.56072	0.00589391	LRRK2//IL4R//THBS1
GO:0051457	maintenance of protein location in nucleus	Biological process	3	23	509	17653	4.5237	0.027497	0.363635	1.56072	0.00589391	TAF8//PML//SKP1
GO:0071577	zinc ion transmembrane transport	Biological process	3	23	509	17653	4.5237	0.027497	0.363635	1.56072	0.00589391	SLC39A8//SLC39A2//SLC30A6
GO:0043030	regulation of macrophage activation	Biological process	4	40	509	17653	3.46817	0.0275294	0.363635	1.5602	0.00785855	IL4R//THBS1//LRRK2//CD74
GO:0044743	protein transmembrane import into intracellular organelle	Biological process	4	40	509	17653	3.46817	0.0275294	0.363635	1.5602	0.00785855	PEX5//TIMM23//TOMM40L//TIMM22
GO:0060412	ventricular septum morphogenesis	Biological process	4	40	509	17653	3.46817	0.0275294	0.363635	1.5602	0.00785855	FGFR2//FZD2//HEYL//WNT11
GO:0051149	positive regulation of muscle cell differentiation	Biological process	7	102	509	17653	2.38012	0.0281176	0.370681	1.55102	0.0137525	EDN1//BMP10//DDX39B//IL4R//TNFSF14//CTH//KIT
GO:0002790	peptide secretion	Biological process	25	576	509	17653	1.50528	0.0282058	0.370896	1.54966	0.0491159	CD74//SYT9//DPP4//SLC25A5//IL1B//PPP3CB//ABCC8//CACNA2D2//EDN1//CPLX1//SNX19//CPLX3//SIRT3//RAF1//VSNL1//SFRP1//S100A12//FOXP3//PML//UNC13B//TNFSF4//TIAM1//IL4R//LRRK2//PAX8
GO:0035270	endocrine system development	Biological process	8	125	509	17653	2.21963	0.0283798	0.370896	1.54699	0.0157171	ALDH1A2//SLC6A3//OTP//WNT11//RAF1//PAX8//ONECUT2//ASCL1
GO:0042981	regulation of apoptotic process	Biological process	58	1566	509	17653	1.28451	0.0285478	0.370896	1.54443	0.113949	CD74//PML//CCK//CDKN1B//MAEA//COPS5//FGFR3//FGFR2//AQP1//KIT//ASCL1//NFKB1//PAFAH2//PAK2//PIM1//MED1//PRKAA1//LIMS2//RAF1//SFRP1//THBS1//WNT11//CASP7//HMOX1//PAX8//EDN1//CDKN2A//UNC13B//DAPK3//MAP3K9//ARHGEF4//UBE2Z//SMPD1//TGM2//TIAM1//FOSL1//ALDH1A2//ARHGEF6//RAG1//TNFSF14//MYBL2//FZD3//YWHAB//SLC25A5//SKIL//LRRK2//ITGA5//CTH//NFATC4//IL1B//SGK2//FBXO10//BMP10//NF2//RTN4//TNFAIP8L2//RELT//OXSR1
GO:0034620	cellular response to unfolded protein	Biological process	9	149	509	17653	2.09487	0.0288603	0.370896	1.5397	0.0176817	PARP16//CTH//EDEM3//CREB3L3//KDELR3//ASNA1//TLN1//GOSR2//COPS5
GO:0007423	sensory organ development	Biological process	23	521	509	17653	1.53106	0.0290906	0.370896	1.53625	0.0451866	CTNS//MED1//FGFR2//WDR19//ALDH1A2//DLX5//INSIG2//BCR//PAX8//FZD3//KCNQ4//EDN1//GPD2//RAX//KIT//CDKN1B//CXCL14//FZD2//ASCL1//NDP//NF2//SKIL//CELF4
GO:0071242	cellular response to ammonium ion	Biological process	5	60	509	17653	2.89014	0.0291333	0.370896	1.53561	0.00982318	CHRM1//CASP7//CHRNA3//LRRK2//PTAFR
GO:0006887	exocytosis	Biological process	35	869	509	17653	1.39685	0.0292043	0.370896	1.53455	0.0687623	LGALS3BP//THBS1//TLN1//FERMT3//VPS45//EXOC4//UNC13B//CPLX1//SYT2//SYT9//SYT14//CPLX3//SNPH//PPP3CB//LGI3//KIT//HMOX1//IL4R//ACTR2//ALAD//ALDOC//DBNL//NFKB1//BIN2//RHOF//PTAFR//S100A12//TSPAN14//SCAMP1//BCR//STEAP2//VSNL1//COPS5//LRRK2//SNX19
GO:0022607	cellular component assembly	Biological process	101	2934	509	17653	1.19388	0.0293574	0.370896	1.53228	0.198428	UBXN2B//UBXN2A//TP53INP2//SEPT7//WAS//DDX39B//SNRPB//EMP2//RHOF//ASF1B//CELF4//SRSF9//TLN1//PARD6B//ITGA5//CHRNA3//SMAD1//DBNL//SPTBN2//SHANK3//BSN//ACTR3//ACTR2//UBXN10//EHD3//MCIDAS//PARVA//WDR19//RFX4//ONECUT2//SKP1//BRK1//UNC13B//NFS1//ARFIP2//KIT//ARHGEF4//ARHGEF6//LMOD1//MYOM3//ARHGAP40//EPS8L2//CDC42EP1//MAPRE1//CDKN1B//RAF1//TRABD2B//CCK//FERMT2//FERMT3//CENPO//LIMS2//DNAJB12//CDKN2A//CCD…
GO:0002456	T cell mediated immunity	Biological process	6	81	509	17653	2.56902	0.0294304	0.370896	1.5312	0.0117878	EMP2//PPP3CB//WAS//IL1B//FOXP3//TNFSF4
GO:0032602	chemokine production	Biological process	6	81	509	17653	2.56902	0.0294304	0.370896	1.5312	0.0117878	HMOX1//IL1B//TNFSF4//IL4R//TIRAP//CD74
GO:0060415	muscle tissue morphogenesis	Biological process	6	81	509	17653	2.56902	0.0294304	0.370896	1.5312	0.0117878	FZD2//UBE4B//MED1//MYOM3//BMP10//FGFR2
GO:0097581	lamellipodium organization	Biological process	6	81	509	17653	2.56902	0.0294304	0.370896	1.5312	0.0117878	WAS//BRK1//ARFIP2//KIT//ARHGEF4//ARHGEF6
GO:0033559	unsaturated fatty acid metabolic process	Biological process	7	103	509	17653	2.35701	0.0294494	0.370896	1.53092	0.0137525	EDN1//CD74//CYP4F2//PLA2G4C//CYP2C18//CYP2S1//CYP4F3
GO:1903037	regulation of leukocyte cell-cell adhesion	Biological process	15	302	509	17653	1.7226	0.0294725	0.370896	1.53058	0.0294695	DPP4//PAK2//TNFSF14//FOXP3//CD209//IL1B//TNFSF4//GPNMB//NDFIP1//CD74//ZMIZ1//RAG1//IL4R//TNFAIP8L2//PTAFR
GO:1903039	positive regulation of leukocyte cell-cell adhesion	Biological process	12	224	509	17653	1.85795	0.0295492	0.370896	1.52945	0.0235756	DPP4//PAK2//TNFSF14//FOXP3//CD209//IL1B//TNFSF4//ZMIZ1//RAG1//CD74//IL4R//PTAFR
GO:0097485	neuron projection guidance	Biological process	13	250	509	17653	1.80345	0.0298105	0.370896	1.52563	0.0255403	EFNA3//NCAM1//SPTBN2//CNTN2//VLDLR//SHANK3//UNC5A//FZD3//SEMA4G//SEMA7A//DLX5//ZSWIM6//SEMA5B
GO:0009112	nucleobase metabolic process	Biological process	4	41	509	17653	3.38358	0.0298329	0.370896	1.5253	0.00785855	PRTFDC1//UCK2//UCK1//DPYS
GO:0048488	synaptic vesicle endocytosis	Biological process	4	41	509	17653	3.38358	0.0298329	0.370896	1.5253	0.00785855	SH3GL1//LRRK2//SYT2//PACSIN1
GO:0072595	maintenance of protein localization in organelle	Biological process	4	41	509	17653	3.38358	0.0298329	0.370896	1.5253	0.00785855	KDELR3//TAF8//PML//SKP1
GO:0001819	positive regulation of cytokine production	Biological process	19	411	509	17653	1.60329	0.0300052	0.370896	1.5228	0.0373281	TNFSF4//IL1B//NFKB1//POLR2E//RNF135//TIRAP//FOXP3//NFATC4//PTAFR//ABCC8//THBS1//WNT11//RNF125//HMOX1//SEMA7A//CD74//IL4R//LRRK2//AGPAT1
GO:0065003	protein-containing complex assembly	Biological process	67	1852	509	17653	1.25468	0.0301133	0.370896	1.52124	0.131631	SEPT7//DDX39B//SNRPB//ASF1B//CELF4//SRSF9//CHRNA3//SMAD1//WAS//SKP1//UNC13B//MYOM3//ARHGAP40//EPS8L2//CDC42EP1//LMOD1//MAPRE1//CDKN1B//RAF1//TRABD2B//CCK//FERMT2//TLN1//FERMT3//CENPO//ACTR3//ACTR2//ARFIP2//DNAJB12//CCDC103//KCTD18//ALAD//P2RX2//EHD3//HMOX1//KCNA6//CCDC88C//TGM2//SHKBP1//GOSR2//MED6//CTH//DPYS//CRTC1//KCNJ12//CD79A//GRIN2B//CD74//PRKAA1//PRKAB1//YWHAB//RTN4//MIS12//SPTBN2//TRIM21/…
GO:0007254	JNK cascade	Biological process	11	200	509	17653	1.9075	0.0307611	0.370896	1.512	0.021611	MAP3K9//DBNL//EDN1//TIAM1//SFRP1//COPS5//TIRAP//IL1B//TRIB1//TAB1//ARHGEF6
GO:0002719	negative regulation of cytokine production involved in immune response	Biological process	3	24	509	17653	4.33522	0.0307696	0.370896	1.51188	0.00589391	FOXP3//CD96//HMOX1
GO:0021591	ventricular system development	Biological process	3	24	509	17653	4.33522	0.0307696	0.370896	1.51188	0.00589391	AQP1//PAX5//UCHL5
GO:0033119	negative regulation of RNA splicing	Biological process	3	24	509	17653	4.33522	0.0307696	0.370896	1.51188	0.00589391	CELF4//PTBP1//SRSF9
GO:0034695	response to prostaglandin E	Biological process	3	24	509	17653	4.33522	0.0307696	0.370896	1.51188	0.00589391	PRKAA1//SFRP1//TNFSF4
GO:0035588	G-protein coupled purinergic receptor signaling pathway	Biological process	3	24	509	17653	4.33522	0.0307696	0.370896	1.51188	0.00589391	GPR34//PTAFR//CNTN2
GO:0098868	bone growth	Biological process	3	24	509	17653	4.33522	0.0307696	0.370896	1.51188	0.00589391	EVC//FGFR3//FGFR2
GO:0097479	synaptic vesicle localization	Biological process	8	127	509	17653	2.18468	0.0307988	0.370896	1.51147	0.0157171	UNC13B//CPLX1//SYT2//SYT9//SYT14//CPLX3//SNPH//LRRK2
GO:0042147	retrograde transport, endosome to Golgi	Biological process	6	82	509	17653	2.53769	0.0310117	0.370896	1.50847	0.0117878	EHD3//LRRK2//AP1S1//VPS53//VPS26A//GOSR2
GO:0050810	regulation of steroid biosynthetic process	Biological process	6	82	509	17653	2.53769	0.0310117	0.370896	1.50847	0.0117878	INSIG2//NFKB1//IDI1//NFYA//PRKAA1//IL1B
GO:0031329	regulation of cellular catabolic process	Biological process	33	814	509	17653	1.40602	0.0310203	0.370896	1.50835	0.064833	NUP214//OGT//UCHL5//LRRK2//DAPK3//DRAM1//PIP4K2C//EIF4G2//PRKAA1//TP53INP2//TRIM21//ABHD5//LARP1//HMOX1//ATP6V1G2//PRKAB1//EXOC4//VPS26A//TRIB1//RNF217//RNF125//RNF114//CARHSP1//YWHAB//IL1B//TIRAP//DAZL//ALAD//WDR91//CAMKK2//CD81//PML//TRIM67
GO:0008610	lipid biosynthetic process	Biological process	29	697	509	17653	1.443	0.0311355	0.370896	1.50674	0.0569745	EDN1//CD74//ST6GALNAC6//PYURF//PGAP3//PRKAA1//PRKAB1//MOGAT2//AGPAT1//LCLAT1//ABHD5//PCTP//PIP4K2C//GAL3ST1//ST8SIA5//EBP//IDI1//INSIG2//FSHB//MED1//NFKB1//FAXDC2//FGFR3//FGFR2//ALDH1A2//NFYA//SMPD1//FAM57B//IL1B
GO:0002694	regulation of leukocyte activation	Biological process	23	525	509	17653	1.51939	0.0313509	0.370896	1.50375	0.0451866	TIRAP//CD74//CD81//DPP4//PAK2//TNFSF14//FOXP3//CD209//IL1B//TNFSF4//GPNMB//NDFIP1//IL4R//THBS1//HMOX1//BCR//PTAFR//HMGB3//SFRP1//ZMIZ1//RAG1//TNFAIP8L2//LRRK2
GO:0034613	cellular protein localization	Biological process	64	1762	509	17653	1.25972	0.0313742	0.370896	1.50343	0.125737	SPRN//PML//NUP214//U2AF1//DDX39B//SRSF9//RBM8A//YWHAB//GOLGA7B//EXOC4//KDELR3//GOSR2//TIMM23//TOMM34//TIMM22//VPS45//AP1S1//ARFIP2//RABL3//KCNIP3//MLPH//VPS26A//CD74//TLN1//PEX5//TOMM40L//REEP2//LRRK2//MED1//PTPRU//EMP2//WNT11//TTK//MIS12//MAPRE1//SYS1//DLG4//IL1B//TAF8//SKP1//WDR19//CD81//TULP4//BCR//TNKS2//CNTN2//FERMT2//PACSIN1//TIAM1//EHD3//PALM//SCN3B//SLMAP//TSPAN14//CHRM1//SHANK3//GRIPAP1/…
GO:1901615	organic hydroxy compound metabolic process	Biological process	22	497	509	17653	1.53521	0.0314962	0.370896	1.50174	0.043222	IMPA2//SLC5A3//MOGAT2//MED1//EBP//IDI1//INSIG2//PRKAA1//VLDLR//NFKB1//FAXDC2//GPD2//PTAFR//CYP4F3//CYP4F2//SLC6A3//CTNS//ALDH1A2//NFYA//IL1B//KIT//PAX8
GO:0044267	cellular protein metabolic process	Biological process	176	5421	509	17653	1.12599	0.0315997	0.370896	1.50032	0.345776	CDKN1B//CAMKK2//LRRK2//DLG4//FGFR3//FGFR2//GRIN2B//IL1B//KIT//SMAD1//NCAM1//MAPK4//RAF1//SPTBN2//YWHAB//SHANK3//TAB1//PRKAA1//THBS1//PROK1//CD74//CD81//UBE4B//RNF217//MGRN1//FBXL3//FBXO10//RLIM//RNF125//RNF114//SKP1//TRIM21//UBE2D3//UBE2E1//TNKS2//FBXL20//COPS5//PPIH//CCDC88C//PML//GPNMB//FTSJ1//MAEA//RNF38//FBXO45//RNF149//MED1//DCAF16//TULP4//KLHL14//PEX5//RNF123//UBE2Z//HLTF//TRIM7//RNF135//KL…
GO:0061061	muscle structure development	Biological process	27	640	509	17653	1.46314	0.0316462	0.370896	1.49968	0.0530452	FZD2//UBE4B//MED1//EVC//PAXBP1//LMOD1//MYOM3//HEYL//PAX5//HIVEP3//BMP10//MBNL3//CXCL14//TNFSF14//PRKAA1//P2RX2//C11ORF88//CACNA2D2//NFATC4//PTBP1//FGFR2//PIM1//EDN1//DDX39B//IL4R//CTH//KIT
GO:0002685	regulation of leukocyte migration	Biological process	10	176	509	17653	1.97055	0.0317081	0.370896	1.49883	0.0196464	HMOX1//BCR//THBS1//TNFSF14//JAM3//TIRAP//EDN1//CD74//PTAFR//CXCL14
GO:0030041	actin filament polymerization	Biological process	10	176	509	17653	1.97055	0.0317081	0.370896	1.49883	0.0196464	ARHGAP40//EPS8L2//CDC42EP1//LMOD1//ACTR3//ACTR2//ARFIP2//WAS//SPTBN2//BRK1
GO:0050803	regulation of synapse structure or activity	Biological process	10	176	509	17653	1.97055	0.0317081	0.370896	1.49883	0.0196464	SHANK3//LRRTM1//LRRN1//LRRK2//ACTR2//TIAM1//GRIN2B//ZNF804A//GRIPAP1//NFATC4
GO:0043408	regulation of MAPK cascade	Biological process	31	757	509	17653	1.42026	0.0318982	0.370896	1.49623	0.0609037	TAB1//LRRK2//RAF1//IL1B//KIT//PRKAA1//THBS1//PROK1//CD74//CD81//MAP3K9//DBNL//TRIB1//EDN1//S100A12//SPRY3//SMPD1//RNF149//NF2//FGFR3//FGFR2//TRIM5//TIAM1//SFRP1//COPS5//TIRAP//SIRT3//GPNMB//SEMA7A//BMP10//PAK2
GO:0002638	negative regulation of immunoglobulin production	Biological process	2	10	509	17653	6.93635	0.0320317	0.370896	1.49442	0.00392927	FOXP3//NDFIP1
GO:0002713	negative regulation of B cell mediated immunity	Biological process	2	10	509	17653	6.93635	0.0320317	0.370896	1.49442	0.00392927	FOXP3//NDFIP1
GO:0002887	negative regulation of myeloid leukocyte mediated immunity	Biological process	2	10	509	17653	6.93635	0.0320317	0.370896	1.49442	0.00392927	HMOX1//BCR
GO:0002890	negative regulation of immunoglobulin mediated immune response	Biological process	2	10	509	17653	6.93635	0.0320317	0.370896	1.49442	0.00392927	FOXP3//NDFIP1
GO:0003149	membranous septum morphogenesis	Biological process	2	10	509	17653	6.93635	0.0320317	0.370896	1.49442	0.00392927	FGFR2//FZD2
GO:0006222	UMP biosynthetic process	Biological process	2	10	509	17653	6.93635	0.0320317	0.370896	1.49442	0.00392927	UCK2//UCK1
GO:0007028	cytoplasm organization	Biological process	2	10	509	17653	6.93635	0.0320317	0.370896	1.49442	0.00392927	ZMIZ1//FOSL1
GO:0009173	pyrimidine ribonucleoside monophosphate metabolic process	Biological process	2	10	509	17653	6.93635	0.0320317	0.370896	1.49442	0.00392927	UCK2//UCK1
GO:0009174	pyrimidine ribonucleoside monophosphate biosynthetic process	Biological process	2	10	509	17653	6.93635	0.0320317	0.370896	1.49442	0.00392927	UCK2//UCK1
GO:0009629	response to gravity	Biological process	2	10	509	17653	6.93635	0.0320317	0.370896	1.49442	0.00392927	PTAFR//FOSL1
GO:0021548	pons development	Biological process	2	10	509	17653	6.93635	0.0320317	0.370896	1.49442	0.00392927	PHOX2A//ASCL1
GO:0021877	forebrain neuron fate commitment	Biological process	2	10	509	17653	6.93635	0.0320317	0.370896	1.49442	0.00392927	SATB2//ASCL1
GO:0021892	cerebral cortex GABAergic interneuron differentiation	Biological process	2	10	509	17653	6.93635	0.0320317	0.370896	1.49442	0.00392927	CNTN2//ASCL1
GO:0032306	regulation of prostaglandin secretion	Biological process	2	10	509	17653	6.93635	0.0320317	0.370896	1.49442	0.00392927	EDN1//IL1B
GO:0032308	positive regulation of prostaglandin secretion	Biological process	2	10	509	17653	6.93635	0.0320317	0.370896	1.49442	0.00392927	EDN1//IL1B
GO:0032905	transforming growth factor beta1 production	Biological process	2	10	509	17653	6.93635	0.0320317	0.370896	1.49442	0.00392927	FOXP3//THBS1
GO:0032908	regulation of transforming growth factor beta1 production	Biological process	2	10	509	17653	6.93635	0.0320317	0.370896	1.49442	0.00392927	FOXP3//THBS1
GO:0042758	long-chain fatty acid catabolic process	Biological process	2	10	509	17653	6.93635	0.0320317	0.370896	1.49442	0.00392927	CYP4F3//CYP4F2
GO:0045625	regulation of T-helper 1 cell differentiation	Biological process	2	10	509	17653	6.93635	0.0320317	0.370896	1.49442	0.00392927	IL4R//TNFSF4
GO:0046049	UMP metabolic process	Biological process	2	10	509	17653	6.93635	0.0320317	0.370896	1.49442	0.00392927	UCK2//UCK1
GO:0048340	paraxial mesoderm morphogenesis	Biological process	2	10	509	17653	6.93635	0.0320317	0.370896	1.49442	0.00392927	EXOC4//WNT11
GO:0060159	regulation of dopamine receptor signaling pathway	Biological process	2	10	509	17653	6.93635	0.0320317	0.370896	1.49442	0.00392927	LRRK2//PALM
GO:0072578	neurotransmitter-gated ion channel clustering	Biological process	2	10	509	17653	6.93635	0.0320317	0.370896	1.49442	0.00392927	DLG4//SHANK3
GO:0090394	negative regulation of excitatory postsynaptic potential	Biological process	2	10	509	17653	6.93635	0.0320317	0.370896	1.49442	0.00392927	LRRK2//CELF4
GO:1901569	fatty acid derivative catabolic process	Biological process	2	10	509	17653	6.93635	0.0320317	0.370896	1.49442	0.00392927	CYP4F3//CYP4F2
GO:1902950	regulation of dendritic spine maintenance	Biological process	2	10	509	17653	6.93635	0.0320317	0.370896	1.49442	0.00392927	GRIN2B//ZNF804A
GO:1904338	regulation of dopaminergic neuron differentiation	Biological process	2	10	509	17653	6.93635	0.0320317	0.370896	1.49442	0.00392927	SFRP1//TIAM1
GO:2000341	regulation of chemokine (C-X-C motif) ligand 2 production	Biological process	2	10	509	17653	6.93635	0.0320317	0.370896	1.49442	0.00392927	TIRAP//CD74
GO:2001225	regulation of chloride transport	Biological process	2	10	509	17653	6.93635	0.0320317	0.370896	1.49442	0.00392927	PTAFR//CA7
GO:0071774	response to fibroblast growth factor	Biological process	9	152	509	17653	2.05352	0.0322248	0.370896	1.49181	0.0176817	FGFR3//FGFR2//GALNT3//POLR2E//PTBP1//SPRY3//THBS1//SFRP1//ELK1
GO:0042089	cytokine biosynthetic process	Biological process	7	105	509	17653	2.31212	0.0322395	0.370896	1.49161	0.0137525	FOXP3//THBS1//HMOX1//IL1B//NFKB1//TIRAP//PTAFR
GO:0071621	granulocyte chemotaxis	Biological process	7	105	509	17653	2.31212	0.0322395	0.370896	1.49161	0.0137525	THBS1//IL1B//S100A12//JAM3//TIRAP//EDN1//CD74
GO:0014047	glutamate secretion	Biological process	4	42	509	17653	3.30302	0.032247	0.370896	1.49151	0.00785855	CCK//UNC13B//CPLX1//GRM2
GO:0032101	regulation of response to external stimulus	Biological process	33	817	509	17653	1.40085	0.032422	0.372029	1.48916	0.064833	CREB3L3//FOXP3//THBS1//TNFSF14//EDN1//C1QA//CD81//IL1B//TRIM5//TRIB1//CCK//RNF125//RGMA//RTN4//SEMA4G//SEMA7A//TNFSF4//NFKB1//BCR//TNFAIP8L2//NDFIP1//S100A12//TGM2//SLC6A3//ABCC8//MED1//JAM3//TIRAP//CD74//UNC13B//ZSWIM6//TIAM1//CXCL14
GO:0071310	cellular response to organic substance	Biological process	92	2656	509	17653	1.20132	0.0325064	0.372029	1.48803	0.180747	AGPAT1//CD74//MED1//PARP16//TAB1//FERMT2//FSHB//SMAD1//PML//SKIL//CHRM1//ATP6V1G2//FGFR3//FGFR2//GALNT3//POLR2E//PTBP1//NREP//HMOX1//LRRTM1//IL1B//IL4R//KIT//PIM1//PTAFR//DLX5//BMP10//RGMA//UBE2D3//THBS1//HTRA4//RASL11B//ONECUT2//SFRP1//CALCOCO1//NRIP1//ITGA5//CTH//EDEM3//CREB3L3//TRIM5//TRIB1//TNFSF4//RELT//TNFSF14//PAK2//RAF1//PPP3CB//VSNL1//ACTR2//KDELR3//ASNA1//TLN1//GOSR2//SPRY3//OGT//NCAM1/…
GO:0045844	positive regulation of striated muscle tissue development	Biological process	6	83	509	17653	2.50711	0.0326474	0.372029	1.48615	0.0117878	PRKAA1//FGFR2//BMP10//PIM1//EDN1//DDX39B
GO:0048636	positive regulation of muscle organ development	Biological process	6	83	509	17653	2.50711	0.0326474	0.372029	1.48615	0.0117878	PRKAA1//FGFR2//BMP10//PIM1//EDN1//DDX39B
GO:0050896	response to stimulus	Biological process	284	9123	509	17653	1.07965	0.0327003	0.372029	1.48545	0.557957	CAMKK2//LRRK2//DLG4//FGFR3//FGFR2//GRIN2B//IL1B//KIT//SMAD1//NCAM1//MAPK4//RAF1//SPTBN2//YWHAB//SHANK3//TAB1//PRKAA1//THBS1//PROK1//CD74//CD81//COPS5//DPP4//USP46//FBXL20//CCK//CDKN1B//ALAD//P2RX2//PML//EMP2//PPP3CB//AGPAT1//MED1//TNFSF4//TRIM5//CD209//NFKB1//PAK2//SKP1//HMOX1//DBNL//RNF125//RAG1//JAM3//CD79A//RBMS3//FOXP3//IL4R//CD96//S100A12//WAS//CREB3L3//TIRAP//UBE2D3//NDFIP1//WNT11//DNAJB5//…
GO:0007266	Rho protein signal transduction	Biological process	11	202	509	17653	1.88861	0.0327306	0.372029	1.48505	0.021611	WAS//ARHGDIB//ARHGEF4//RAF1//BCR//EPS8L2//TIAM1//ARHGEF6//CDC42EP1//PAK2//RHOF
GO:0050920	regulation of chemotaxis	Biological process	11	202	509	17653	1.88861	0.0327306	0.372029	1.48505	0.021611	THBS1//TNFSF14//SEMA4G//SEMA7A//JAM3//TIRAP//EDN1//CD74//ZSWIM6//TIAM1//CXCL14
GO:0043067	regulation of programmed cell death	Biological process	58	1579	509	17653	1.27393	0.032815	0.372362	1.48393	0.113949	CD74//PML//CCK//CDKN1B//MAEA//COPS5//FGFR3//FGFR2//AQP1//KIT//ASCL1//NFKB1//PAFAH2//PAK2//PIM1//MED1//PRKAA1//LIMS2//RAF1//SFRP1//THBS1//WNT11//CASP7//HMOX1//PAX8//SGK2//DAPK3//FBXO10//BMP10//NF2//RTN4//TNFAIP8L2//RELT//OXSR1//EDN1//CDKN2A//UNC13B//MAP3K9//ARHGEF4//UBE2Z//SMPD1//TGM2//TIAM1//FOSL1//ALDH1A2//ARHGEF6//LRRK2//RAG1//TNFSF14//MYBL2//FZD3//YWHAB//SLC25A5//SKIL//ITGA5//CTH//NFATC4//IL1B
GO:0060193	positive regulation of lipase activity	Biological process	5	62	509	17653	2.79691	0.0329617	0.373401	1.48199	0.00982318	FGFR3//FGFR2//KIT//PTAFR//ABHD5
GO:0051093	negative regulation of developmental process	Biological process	38	968	509	17653	1.36147	0.033355	0.3766	1.47684	0.0746562	SFRP1//LRRK2//EFNA3//VASH1//PML//ABCC8//THBS1//RFX4//RTN4//HMGB3//CD74//TNFSF4//SKIL//FAM57B//IL4R//TRIB1//MBNL3//CXCL14//ASCL1//MED1//CNTN2//DIXDC1//FZD3//FOXP3//NDFIP1//FGFR3//RGMA//SEMA4G//SEMA7A//TLX2//NFATC4//PTBP1//BCR//CDKN1B//WNT11//PAX8//ARHGDIB//LIMS2
GO:0009581	detection of external stimulus	Biological process	8	129	509	17653	2.1508	0.0333555	0.3766	1.47683	0.0157171	ANO3//RGS9BP//SEMA5B//BEST1//KIT//MMP24//PRDM12//SCN1A
GO:0010038	response to metal ion	Biological process	16	334	509	17653	1.6614	0.0334428	0.376633	1.4757	0.0314342	KCNIP2//ALAD//SLC6A3//C1QA//HAAO//SLC30A6//ABCC8//ASCL1//CDKN1B//KIT//THBS1//HMOX1//EDN1//AQP1//NFATC4//LRRK2
GO:0001952	regulation of cell-matrix adhesion	Biological process	7	106	509	17653	2.2903	0.0336986	0.376633	1.47239	0.0137525	CDKN2A//NF2//THBS1//EMP2//SFRP1//DAPK3//ONECUT2
GO:0006939	smooth muscle contraction	Biological process	7	106	509	17653	2.2903	0.0336986	0.376633	1.47239	0.0137525	CHRM1//CHRNA3//DAPK3//EDN1//P2RX2//KIT//PTAFR
GO:0042107	cytokine metabolic process	Biological process	7	106	509	17653	2.2903	0.0336986	0.376633	1.47239	0.0137525	FOXP3//THBS1//HMOX1//IL1B//NFKB1//TIRAP//PTAFR
GO:0008154	actin polymerization or depolymerization	Biological process	11	203	509	17653	1.87931	0.0337483	0.376633	1.47175	0.021611	MICAL2//BRK1//WAS//ARHGAP40//EPS8L2//CDC42EP1//LMOD1//ACTR3//ACTR2//ARFIP2//SPTBN2
GO:0045665	negative regulation of neuron differentiation	Biological process	11	203	509	17653	1.87931	0.0337483	0.376633	1.47175	0.021611	LRRK2//RTN4//RGMA//SEMA4G//SEMA7A//TLX2//NFATC4//ASCL1//MED1//CNTN2//DIXDC1
GO:0048762	mesenchymal cell differentiation	Biological process	11	203	509	17653	1.87931	0.0337483	0.376633	1.47175	0.021611	SEMA4G//SEMA7A//FGFR2//WNT11//HEYL//TIAM1//IL1B//SFRP1//EDN1//ALDH1A2//RTN4
GO:0032409	regulation of transporter activity	Biological process	13	255	509	17653	1.76809	0.0341772	0.37884	1.46626	0.0255403	NDFIP1//SGK2//OXSR1//EHD3//PTAFR//ABCC8//SLMAP//DLG4//SHISA9//SHANK3//SCN3B//GLRX//KCNIP2
GO:0031331	positive regulation of cellular catabolic process	Biological process	16	335	509	17653	1.65644	0.034228	0.37884	1.46562	0.0314342	LRRK2//PRKAA1//TP53INP2//TRIM21//ABHD5//LARP1//HMOX1//TRIB1//RNF217//RNF125//RNF114//IL1B//CAMKK2//CD81//TRIM67//PIP4K2C
GO:0043372	positive regulation of CD4-positive, alpha-beta T cell differentiation	Biological process	3	25	509	17653	4.16181	0.0342372	0.37884	1.4655	0.00589391	FOXP3//IL4R//TNFSF4
GO:0060384	innervation	Biological process	3	25	509	17653	4.16181	0.0342372	0.37884	1.4655	0.00589391	NPTX1//FBXO45//UNC13B
GO:0071363	cellular response to growth factor stimulus	Biological process	28	674	509	17653	1.44078	0.0343363	0.37884	1.46425	0.0550098	TAB1//FERMT2//FSHB//SMAD1//PML//SKIL//FGFR3//FGFR2//GALNT3//POLR2E//PTBP1//NREP//DLX5//BMP10//RGMA//UBE2D3//THBS1//HTRA4//RASL11B//ONECUT2//SFRP1//IL1B//ITGA5//MED1//SPRY3//RAF1//EDN1//HEYL
GO:0045621	positive regulation of lymphocyte differentiation	Biological process	6	84	509	17653	2.47727	0.0343381	0.37884	1.46422	0.0117878	FOXP3//TNFSF4//ZMIZ1//RAG1//CD74//IL4R
GO:1901863	positive regulation of muscle tissue development	Biological process	6	84	509	17653	2.47727	0.0343381	0.37884	1.46422	0.0117878	PRKAA1//FGFR2//BMP10//PIM1//EDN1//DDX39B
GO:0032268	regulation of cellular protein metabolic process	Biological process	96	2792	509	17653	1.19249	0.0344227	0.379154	1.46316	0.188605	CDKN1B//TAB1//LRRK2//RAF1//IL1B//KIT//PRKAA1//THBS1//PROK1//CD74//CD81//CCDC88C//PML//GPNMB//CAMKK2//RBM3//RBM8A//EIF4G2//TRIB1//LRRTM1//NF2//PAK2//CEP85//CCK//PARP16//CHRNA3//TIRAP//MAP3K9//DBNL//UCHL5//CASP7//BMP10//TTK//CNTN2//LARP1//RBMS3//PTAFR//DDX39B//DAPK3//CELF4//PURA//MEX3B//SMAD1//PARG//PAXBP1//FOXP3//UBXN2A//OGT//NDFIP1//CDKN2A//EMP2//WNT11//OXSR1//MAPKAP1//EDN1//NFKB1//RNF217//RNF125…
GO:0070727	cellular macromolecule localization	Biological process	64	1772	509	17653	1.25261	0.0346748	0.380698	1.45999	0.125737	SPRN//PML//NUP214//U2AF1//DDX39B//SRSF9//RBM8A//YWHAB//GOLGA7B//EXOC4//KDELR3//GOSR2//TIMM23//TOMM34//TIMM22//VPS45//AP1S1//ARFIP2//RABL3//KCNIP3//MLPH//VPS26A//CD74//TLN1//PEX5//TOMM40L//REEP2//LRRK2//MED1//PTPRU//EMP2//WNT11//TTK//MIS12//SEPT7//MAPRE1//SYS1//DLG4//IL1B//TAF8//SKP1//WDR19//CD81//TULP4//BCR//TNKS2//CNTN2//FERMT2//PACSIN1//TIAM1//EHD3//PALM//SCN3B//SLMAP//TSPAN14//CHRM1//SHANK3//G…
GO:0043300	regulation of leukocyte degranulation	Biological process	4	43	509	17653	3.22621	0.0347723	0.380698	1.45877	0.00785855	HMOX1//IL4R//BCR//PTAFR
GO:0048483	autonomic nervous system development	Biological process	4	43	509	17653	3.22621	0.0347723	0.380698	1.45877	0.00785855	PHOX2A//TLX2//ASCL1//FZD3
GO:0007163	establishment or maintenance of cell polarity	Biological process	11	204	509	17653	1.87009	0.0347881	0.380698	1.45857	0.021611	MARK1//JAM3//AQP1//RHOF//MAPKAP1//DLG4//WNT11//ACTR3//ACTR2//PARVA//PARD6B
GO:0008219	cell death	Biological process	78	2216	509	17653	1.22075	0.0349729	0.38165	1.45627	0.153242	CCK//CD74//PRUNE2//DAPK3//FGFR2//FBXO10//KCNIP3//IL1B//MAP3K9//NFKB1//PAK2//PIM1//DRAM1//RTN4//RAF1//UBE2Z//TIAM1//UBE2D3//KREMEN1//CASP7//OGT//TNFSF14//UNC5A//ARHGEF6//PML//CDKN1B//MAEA//COPS5//FGFR3//AQP1//KIT//ASCL1//PAFAH2//MED1//PRKAA1//LIMS2//SFRP1//THBS1//WNT11//UBE4B//HIC1//HMOX1//NFATC4//PAX8//SGK2//BMP10//NF2//TNFAIP8L2//RELT//OXSR1//EDN1//CDKN2A//UNC13B//ARHGEF4//SMPD1//TGM2//FOSL1//AL…
GO:0046888	negative regulation of hormone secretion	Biological process	5	63	509	17653	2.75252	0.0349879	0.38165	1.45608	0.00982318	SFRP1//ABCC8//VSNL1//IL1B//EDN1
GO:0007249	I-kappaB kinase/NF-kappaB signaling	Biological process	13	256	509	17653	1.76118	0.0351029	0.381674	1.45466	0.0255403	IL1B//TIRAP//CTH//HMOX1//CC2D1A//REL//S100A12//TGM2//NDFIP1//TRIM5//CD74//TAB1//NFKB1
GO:0021700	developmental maturation	Biological process	13	256	509	17653	1.76118	0.0351029	0.381674	1.45466	0.0255403	DAZL//LRRK2//UNC13B//DLG4//ALDH1A2//MAEA//KCNIP2//CNTN2//ASCL1//PALM//FGFR3//SNX19//NFATC4
GO:0051174	regulation of phosphorus metabolic process	Biological process	65	1806	509	17653	1.24823	0.0355597	0.386019	1.44904	0.127701	CDKN1B//TAB1//LRRK2//RAF1//IL1B//KIT//PRKAA1//THBS1//PROK1//CD74//CD81//CCDC88C//PML//GPNMB//CAMKK2//NUP214//OGT//TRIB1//LRRTM1//NF2//PAK2//CEP85//PARP16//CHRNA3//GRM2//PALM//TIRAP//MAP3K9//DBNL//DLAT//BMP10//TTK//PPP1R26//FZD2//CDKN2A//EMP2//WNT11//OXSR1//MAPKAP1//PPP1R2//FGFR3//FGFR2//SMPD1//YWHAB//EDN1//S100A12//SPRY3//RNF149//TRIM5//TIAM1//SFRP1//NRBF2//WDR91//PIK3IP1//UBXN2B//UBXN2A//VLDLR//…
GO:0040017	positive regulation of locomotion	Biological process	23	532	509	17653	1.4994	0.0356227	0.386084	1.44827	0.0451866	EDN1//THBS1//RTN4//TNFSF14//GPNMB//DAPK3//MAPRE1//FSHB//IL1B//ITGA5//KIT//SEMA4G//TIAM1//WNT11//FERMT3//SEMA7A//ONECUT2//TIRAP//CD74//HMOX1//TAC4//PTAFR//CXCL14
GO:2001236	regulation of extrinsic apoptotic signaling pathway	Biological process	9	155	509	17653	2.01378	0.0358523	0.387467	1.44548	0.0176817	HMOX1//RAF1//SFRP1//SKIL//THBS1//PAK2//PML//IL1B//DAPK3
GO:0010506	regulation of autophagy	Biological process	15	310	509	17653	1.67815	0.0358649	0.387467	1.44533	0.0294695	EIF4G2//LRRK2//PRKAA1//TP53INP2//TRIM21//LARP1//HMOX1//ATP6V1G2//PRKAB1//EXOC4//VPS26A//CAMKK2//PIP4K2C//DAPK3//DRAM1
GO:0031334	positive regulation of protein complex assembly	Biological process	13	257	509	17653	1.75433	0.0360465	0.388083	1.44314	0.0255403	UNC13B//CDC42EP1//LMOD1//CDKN1B//MAPRE1//TRABD2B//CCK//ACTR3//ACTR2//ARFIP2//WAS//FOSL1//BRK1
GO:0007215	glutamate receptor signaling pathway	Biological process	6	85	509	17653	2.44812	0.0360844	0.388083	1.44268	0.0117878	GRM2//GRIN2B//TIAM1//SHANK3//DLG4//SHISA9
GO:0009894	regulation of catabolic process	Biological process	36	914	509	17653	1.36602	0.0361465	0.388083	1.44193	0.0707269	NUP214//OGT//UCHL5//LRRK2//DAPK3//DRAM1//PIP4K2C//EIF4G2//PRKAA1//TP53INP2//TRIM21//ABHD5//LARP1//HMOX1//ATP6V1G2//PRKAB1//EXOC4//VPS26A//TRIB1//RNF217//RNF125//RNF114//UBXN2A//CARHSP1//YWHAB//CDKN1B//NDFIP1//IL1B//TIRAP//DAZL//ALAD//WDR91//CAMKK2//CD81//PML//TRIM67
GO:1903362	regulation of cellular protein catabolic process	Biological process	12	231	509	17653	1.80165	0.0361515	0.388083	1.44187	0.0235756	UCHL5//OGT//TRIB1//LRRK2//RNF217//RNF125//RNF114//ALAD//CD81//PML//TRIM67//WDR91
GO:0019218	regulation of steroid metabolic process	Biological process	7	108	509	17653	2.24789	0.036747	0.392357	1.43478	0.0137525	INSIG2//NFKB1//IDI1//NFYA//PRKAA1//IL1B//KIT
GO:0043279	response to alkaloid	Biological process	7	108	509	17653	2.24789	0.036747	0.392357	1.43478	0.0137525	PRKAA1//SLC6A3//SMPD1//TIAM1//GNAO1//CASP7//SRSF9
GO:0009896	positive regulation of catabolic process	Biological process	18	393	509	17653	1.58848	0.036749	0.392357	1.43475	0.0353635	LRRK2//PRKAA1//TP53INP2//TRIM21//ABHD5//LARP1//HMOX1//TRIB1//RNF217//RNF125//RNF114//CDKN1B//NDFIP1//IL1B//CAMKK2//CD81//TRIM67//PIP4K2C
GO:0019915	lipid storage	Biological process	5	64	509	17653	2.70951	0.0370894	0.392357	1.43075	0.00982318	MEST//NFKB1//ABHD5//IL1B//NRIP1
GO:0046686	response to cadmium ion	Biological process	5	64	509	17653	2.70951	0.0370894	0.392357	1.43075	0.00982318	HMOX1//CDKN1B//ALAD//HAAO//KIT
GO:0045619	regulation of lymphocyte differentiation	Biological process	9	156	509	17653	2.00087	0.0371212	0.392357	1.43038	0.0176817	FOXP3//TNFSF4//HMGB3//SFRP1//CD74//ZMIZ1//RAG1//IL4R//NDFIP1
GO:0030155	regulation of cell adhesion	Biological process	27	650	509	17653	1.44063	0.0372727	0.392357	1.42861	0.0530452	ONECUT2//CDKN2A//NF2//THBS1//EMP2//SFRP1//ARHGDIB//ITGA5//DPP4//PAK2//TNFSF14//FOXP3//FERMT3//IL1B//CD209//TNFSF4//GPNMB//NDFIP1//CD74//ZMIZ1//RAG1//IL4R//TGM2//TNFAIP8L2//DAPK3//PTAFR//PML
GO:0008064	regulation of actin polymerization or depolymerization	Biological process	10	181	509	17653	1.91612	0.0373218	0.392357	1.42804	0.0196464	ARHGAP40//EPS8L2//CDC42EP1//LMOD1//ACTR3//ACTR2//ARFIP2//WAS//SPTBN2//BRK1
GO:0006775	fat-soluble vitamin metabolic process	Biological process	4	44	509	17653	3.15288	0.0374091	0.392357	1.42702	0.00785855	ALDH1A2//NFKB1//CYP4F2//IL1B
GO:0015701	bicarbonate transport	Biological process	4	44	509	17653	3.15288	0.0374091	0.392357	1.42702	0.00785855	SLC26A1//AQP1//BEST1//CA7
GO:0009582	detection of abiotic stimulus	Biological process	8	132	509	17653	2.10192	0.0374553	0.392357	1.42649	0.0157171	ANO3//RGS9BP//SEMA5B//BEST1//KIT//MMP24//PRDM12//SCN1A
GO:0051656	establishment of organelle localization	Biological process	20	450	509	17653	1.54141	0.0376491	0.392357	1.42425	0.0392927	EXOC4//UNC13B//CPLX1//SYT2//SYT9//SYT14//CPLX3//SNPH//ACTR3//ACTR2//MLPH//MYO19//KIT//HMOX1//IL4R//DYNC1I1//GOSR2//MIS12//TTL//LRRK2
GO:1901655	cellular response to ketone	Biological process	6	86	509	17653	2.41966	0.0378867	0.392357	1.42151	0.0117878	PRKAA1//SFRP1//TNFSF4//ELK1//AQP1//LARP1
GO:0006829	zinc ion transport	Biological process	3	26	509	17653	4.00174	0.0378982	0.392357	1.42138	0.00589391	SLC39A2//SLC30A6//SLC39A8
GO:0048169	regulation of long-term neuronal synaptic plasticity	Biological process	3	26	509	17653	4.00174	0.0378982	0.392357	1.42138	0.00589391	KIT//SHANK3//DLG4
GO:0060765	regulation of androgen receptor signaling pathway	Biological process	3	26	509	17653	4.00174	0.0378982	0.392357	1.42138	0.00589391	HEYL//SFRP1//TRIM68
GO:0007584	response to nutrient	Biological process	11	207	509	17653	1.84299	0.0380426	0.392357	1.41973	0.021611	ALAD//HMOX1//ALDH1A2//P2RX2//IL1B//ASCL1//PIM1//MED1//SFRP1//SLC27A4//OGT
GO:0006353	DNA-templated transcription, termination	Biological process	7	109	509	17653	2.22727	0.0383372	0.392357	1.41638	0.0137525	POLR2E//LSM11//SNRPB//U2AF1//DDX39B//SRSF9//RBM8A
GO:0051271	negative regulation of cellular component movement	Biological process	16	340	509	17653	1.63208	0.0383573	0.392357	1.41615	0.0314342	HMOX1//BCR//VASH1//BMP10//THBS1//TRIB1//PTPRU//NF2//SFRP1//WNT11//SEMA4G//SEMA7A//ABCC8//ARHGDIB//WAS//CDKN1B
GO:0015791	polyol transport	Biological process	2	11	509	17653	6.30577	0.0384147	0.392357	1.4155	0.00392927	AQP1//SLC5A3
GO:0016188	synaptic vesicle maturation	Biological process	2	11	509	17653	6.30577	0.0384147	0.392357	1.4155	0.00392927	UNC13B//DLG4
GO:0042368	vitamin D biosynthetic process	Biological process	2	11	509	17653	6.30577	0.0384147	0.392357	1.4155	0.00392927	NFKB1//IL1B
GO:0043301	negative regulation of leukocyte degranulation	Biological process	2	11	509	17653	6.30577	0.0384147	0.392357	1.4155	0.00392927	HMOX1//BCR
GO:0044650	adhesion of symbiont to host cell	Biological process	2	11	509	17653	6.30577	0.0384147	0.392357	1.4155	0.00392927	CD209//CD81
GO:0045073	regulation of chemokine biosynthetic process	Biological process	2	11	509	17653	6.30577	0.0384147	0.392357	1.4155	0.00392927	HMOX1//IL1B
GO:0045472	response to ether	Biological process	2	11	509	17653	6.30577	0.0384147	0.392357	1.4155	0.00392927	LARP1//NFATC4
GO:0045628	regulation of T-helper 2 cell differentiation	Biological process	2	11	509	17653	6.30577	0.0384147	0.392357	1.4155	0.00392927	IL4R//TNFSF4
GO:0046689	response to mercury ion	Biological process	2	11	509	17653	6.30577	0.0384147	0.392357	1.4155	0.00392927	AQP1//ALAD
GO:0060525	prostate glandular acinus development	Biological process	2	11	509	17653	6.30577	0.0384147	0.392357	1.4155	0.00392927	FGFR2//SFRP1
GO:0061081	positive regulation of myeloid leukocyte cytokine production involved in immune response	Biological process	2	11	509	17653	6.30577	0.0384147	0.392357	1.4155	0.00392927	SEMA7A//CD74
GO:0099515	actin filament-based transport	Biological process	2	11	509	17653	6.30577	0.0384147	0.392357	1.4155	0.00392927	MLPH//MYO19
GO:1902563	regulation of neutrophil activation	Biological process	2	11	509	17653	6.30577	0.0384147	0.392357	1.4155	0.00392927	BCR//PTAFR
GO:0030832	regulation of actin filament length	Biological process	10	182	509	17653	1.90559	0.0385221	0.392357	1.41429	0.0196464	BRK1//WAS//ARHGAP40//EPS8L2//CDC42EP1//LMOD1//ACTR3//ACTR2//ARFIP2//SPTBN2
GO:0048839	inner ear development	Biological process	10	182	509	17653	1.90559	0.0385221	0.392357	1.41429	0.0196464	FGFR2//DLX5//INSIG2//BCR//PAX8//FZD3//KCNQ4//FZD2//CDKN1B//CXCL14
GO:0045927	positive regulation of growth	Biological process	13	260	509	17653	1.73409	0.0389857	0.396482	1.40909	0.0255403	EIF4G2//SFRP1//FOXS1//SLC6A3//SEMA7A//CACNA2D2//RTN4//FGFR2//BMP10//PIM1//EDN1//DDX39B//SYT2
GO:0009987	cellular process	Biological process	477	16158	509	17653	1.02384	0.0391595	0.397194	1.40716	0.937132	CYP4F2//UBXN2B//UBXN2A//TP53INP2//SLC25A2//DDAH1//SLC25A5//BEX4//CEP85//MIS12//KLHL22//CDKN1B//CDKN2A//USP37//MAPRE1//SKP1//SEPT7//NFS1//CTH//CUX1//EDN1//FGFR2//FOXS1//SATB2//ZNF281//DNAJB5//HEYL//KCNIP3//HIC1//ASCL1//NFKB1//PAX5//FOXP3//RLIM//MED1//CC2D1A//REL//SKIL//UBE2D3//VLDLR//NRIP1//BHLHE40//PAXBP1//WAS//THUMPD1//CAMKK2//LRRK2//DLG4//FGFR3//GRIN2B//IL1B//KIT//SMAD1//NCAM1//MAPK4//RAF1//SPT…
GO:0051048	negative regulation of secretion	Biological process	11	208	509	17653	1.83413	0.0391732	0.397194	1.40701	0.021611	CD74//CYP4F2//HMOX1//BCR//SFRP1//ABCC8//VSNL1//EDN1//FOXP3//PML//IL1B
GO:1901616	organic hydroxy compound catabolic process	Biological process	5	65	509	17653	2.66783	0.0392667	0.397546	1.40598	0.00982318	GPD2//CYP4F3//CYP4F2//SLC6A3//IMPA2
GO:0002690	positive regulation of leukocyte chemotaxis	Biological process	6	87	509	17653	2.39184	0.0397455	0.400478	1.40071	0.0117878	THBS1//TNFSF14//TIRAP//EDN1//CD74//CXCL14
GO:0048644	muscle organ morphogenesis	Biological process	6	87	509	17653	2.39184	0.0397455	0.400478	1.40071	0.0117878	FZD2//UBE4B//MED1//MYOM3//BMP10//FGFR2
GO:1901654	response to ketone	Biological process	10	183	509	17653	1.89518	0.0397487	0.400478	1.40068	0.0196464	THBS1//FOSL1//EDN1//PRKAA1//SFRP1//TNFSF4//ELK1//PTAFR//AQP1//LARP1
GO:0034097	response to cytokine	Biological process	44	1164	509	17653	1.31099	0.0397932	0.400478	1.40019	0.086444	AGPAT1//CD74//HMOX1//LRRTM1//IL1B//IL4R//KIT//PIM1//PTAFR//TNFSF4//RELT//TNFSF14//TRIM21//PAK2//NCAM1//PML//TRIM68//TRIM5//MED1//EDN1//TAB1//NFKB1//SKP1//PTPN18//ACTR3//ACTR2//DAPK3//MRC1//WAS//SFRP1//ALAD//THBS1//CTH//UBXN2A//SLC25A5//MYBL2//PARP16//GNAO1//PGGT1B//PPP3CB//REL//SKIL//FOSL1//ALDH1A2
GO:0006690	icosanoid metabolic process	Biological process	7	110	509	17653	2.20702	0.0399719	0.40057	1.39825	0.0137525	EDN1//CD74//CYP4F3//CYP4F2//PLA2G4C//CYP2C18//CYP2S1
GO:0007613	memory	Biological process	7	110	509	17653	2.20702	0.0399719	0.40057	1.39825	0.0137525	CTNS//CRTC1//ITGA5//PPP3CB//ABCC8//VLDLR//SHANK3
GO:0010817	regulation of hormone levels	Biological process	22	510	509	17653	1.49607	0.0400563	0.40057	1.39733	0.043222	MED1//FSHB//SYT9//DPP4//SLC25A5//IL1B//PPP3CB//ABCC8//CACNA2D2//NFKB1//CHRNA3//EDN1//CPLX1//SNX19//CPLX3//SIRT3//RAF1//VSNL1//ALDH1A2//SFRP1//TIAM1//PAX8
GO:0002886	regulation of myeloid leukocyte mediated immunity	Biological process	4	45	509	17653	3.08282	0.0401577	0.40057	1.39623	0.00785855	HMOX1//IL4R//BCR//PTAFR
GO:0031103	axon regeneration	Biological process	4	45	509	17653	3.08282	0.0401577	0.40057	1.39623	0.00785855	RGMA//RTN4//JAM3//NREP
GO:0043551	regulation of phosphatidylinositol 3-kinase activity	Biological process	4	45	509	17653	3.08282	0.0401577	0.40057	1.39623	0.00785855	FGFR3//KIT//PIK3IP1//WDR91
GO:0016477	cell migration	Biological process	54	1474	509	17653	1.27057	0.0402978	0.401076	1.39472	0.10609	SEMA4G//SEMA7A//FBXO45//SATB2//MARK1//ASCL1//FZD3//CCK//JAM3//S100A12//KIT//HMOX1//BCR//EMP2//EDN1//THBS1//VASH1//BMP10//RTN4//PML//TNFSF14//TRIB1//DIXDC1//CNTN2//LRRK2//KIF2A//RHOF//BEX4//PARD6B//GPNMB//DAPK3//MAPRE1//FSHB//IL1B//ITGA5//TIAM1//WNT11//FERMT3//ONECUT2//PTPRU//NF2//SFRP1//DPP4//CD74//KRT2//BIN2//CXCL14//ABCC8//PARVA//TIRAP//ARHGDIB//PTAFR//AVL9//PAK2
GO:0007160	cell-matrix adhesion	Biological process	11	209	509	17653	1.82535	0.040327	0.401076	1.3944	0.021611	ONECUT2//CDKN2A//NF2//THBS1//EMP2//SFRP1//FERMT2//DAPK3//CD96//TIAM1//JAM3
GO:0045666	positive regulation of neuron differentiation	Biological process	16	343	509	17653	1.61781	0.0410016	0.407186	1.3872	0.0314342	TRIM67//ZNF804A//SEMA7A//RTN4//SKIL//TIAM1//CUX1//SHANK3//ACTR2//DLG4//CRTC1//PACSIN1//VLDLR//SYT2//HEYL//ASCL1
GO:0019058	viral life cycle	Biological process	15	316	509	17653	1.64628	0.0412787	0.409081	1.38427	0.0294695	CD209//DPP4//ITGA5//MRC1//NCAM1//SLC52A2//CD81//PPIH//LARP1//TRIM5//TRIM21//TMPRSS2//CD74//NUP214//PML
GO:0032103	positive regulation of response to external stimulus	Biological process	14	289	509	17653	1.68008	0.0413134	0.409081	1.38391	0.0275049	CREB3L3//THBS1//TNFSF14//IL1B//RTN4//S100A12//TGM2//TNFSF4//TIRAP//EDN1//CD74//UNC13B//TIAM1//CXCL14
GO:0002688	regulation of leukocyte chemotaxis	Biological process	7	111	509	17653	2.18714	0.0416514	0.409214	1.38037	0.0137525	THBS1//TNFSF14//JAM3//TIRAP//EDN1//CD74//CXCL14
GO:0030593	neutrophil chemotaxis	Biological process	6	88	509	17653	2.36466	0.0416611	0.409214	1.38027	0.0117878	JAM3//TIRAP//EDN1//CD74//IL1B//S100A12
GO:0110020	regulation of actomyosin structure organization	Biological process	6	88	509	17653	2.36466	0.0416611	0.409214	1.38027	0.0117878	WAS//NF2//SFRP1//WNT11//EDN1//BMP10
GO:0019220	regulation of phosphate metabolic process	Biological process	64	1791	509	17653	1.23932	0.0416921	0.409214	1.37995	0.125737	CDKN1B//TAB1//LRRK2//RAF1//IL1B//KIT//PRKAA1//THBS1//PROK1//CD74//CD81//CCDC88C//PML//GPNMB//CAMKK2//NUP214//OGT//TRIB1//LRRTM1//NF2//PAK2//CEP85//PARP16//CHRNA3//GRM2//PALM//TIRAP//MAP3K9//DBNL//BMP10//TTK//PPP1R26//FZD2//CDKN2A//EMP2//WNT11//OXSR1//MAPKAP1//PPP1R2//FGFR3//FGFR2//SMPD1//YWHAB//EDN1//S100A12//SPRY3//RNF149//TRIM5//TIAM1//SFRP1//NRBF2//WDR91//PIK3IP1//UBXN2B//UBXN2A//VLDLR//COPS5/…
GO:0007628	adult walking behavior	Biological process	3	27	509	17653	3.85353	0.0417504	0.409214	1.37934	0.00589391	CTNS//SCN1A//CNTN2
GO:0032673	regulation of interleukin-4 production	Biological process	3	27	509	17653	3.85353	0.0417504	0.409214	1.37934	0.00589391	FOXP3//NDFIP1//TNFSF4
GO:1902692	regulation of neuroblast proliferation	Biological process	3	27	509	17653	3.85353	0.0417504	0.409214	1.37934	0.00589391	OTP//FZD3//LRRK2
GO:0001961	positive regulation of cytokine-mediated signaling pathway	Biological process	4	46	509	17653	3.0158	0.0430182	0.42103	1.36635	0.00785855	MED1//EDN1//AGPAT1//CD74
GO:1903038	negative regulation of leukocyte cell-cell adhesion	Biological process	7	112	509	17653	2.16761	0.0433761	0.421958	1.36275	0.0137525	GPNMB//FOXP3//NDFIP1//CD74//TNFSF4//IL4R//TNFAIP8L2
GO:0031323	regulation of cellular metabolic process	Biological process	205	6454	509	17653	1.1016	0.0434397	0.421958	1.36211	0.40275	CDKN1B//CUX1//EDN1//FGFR2//FOXS1//SATB2//ZNF281//DNAJB5//HEYL//KCNIP3//HIC1//ASCL1//NFKB1//PAX5//FOXP3//RLIM//MED1//CC2D1A//REL//SKIL//UBE2D3//VLDLR//NRIP1//BHLHE40//PAXBP1//TAB1//LRRK2//RAF1//IL1B//KIT//PRKAA1//THBS1//PROK1//CD74//CD81//RBFOX1//MBNL3//CELF4//PTBP1//RBM8A//CCDC88C//PML//GPNMB//CAMKK2//DLG4//LRRTM1//PPP1R3F//NUP214//OGT//MCIDAS//USP37//PARG//KRBOX1//ZNF618//CTNND2//DAPK3//EWSR1//Z…
GO:0006694	steroid biosynthetic process	Biological process	10	186	509	17653	1.86461	0.043589	0.421958	1.36062	0.0196464	EBP//IDI1//INSIG2//PRKAA1//FSHB//MED1//NFKB1//FAXDC2//NFYA//IL1B
GO:0007044	cell-substrate junction assembly	Biological process	6	89	509	17653	2.33809	0.043634	0.421958	1.36018	0.0117878	FERMT2//DAPK3//SFRP1//THBS1//ITGA5//TLN1
GO:0003281	ventricular septum development	Biological process	5	67	509	17653	2.58819	0.0438507	0.421958	1.35802	0.00982318	FGFR2//FZD2//HEYL//WNT11//PAX8
GO:0006695	cholesterol biosynthetic process	Biological process	5	67	509	17653	2.58819	0.0438507	0.421958	1.35802	0.00982318	EBP//IDI1//NFYA//PRKAA1//INSIG2
GO:0030521	androgen receptor signaling pathway	Biological process	5	67	509	17653	2.58819	0.0438507	0.421958	1.35802	0.00982318	TRIM68//HEYL//SFRP1//MED1//NRIP1
GO:0040014	regulation of multicellular organism growth	Biological process	5	67	509	17653	2.58819	0.0438507	0.421958	1.35802	0.00982318	FOXS1//SLC6A3//FGFR2//TNKS2//CACNA2D2
GO:0050769	positive regulation of neurogenesis	Biological process	19	430	509	17653	1.53245	0.0440724	0.421958	1.35583	0.0373281	OTP//FZD3//TRIM67//ZNF804A//HEYL//ASCL1//SEMA7A//KIT//SHANK3//RTN4//SKIL//TIAM1//CUX1//ACTR2//DLG4//CRTC1//PACSIN1//VLDLR//SYT2
GO:0051649	establishment of localization in cell	Biological process	74	2117	509	17653	1.2123	0.0449828	0.421958	1.34695	0.145383	SPRN//PML//NUP214//SH3GL1//EXOC4//U2AF1//DDX39B//SRSF9//RBM8A//YWHAB//GOLGA7B//GOSR2//TIMM23//TOMM34//TIMM22//VPS45//AP1S1//ARFIP2//RABL3//KCNIP3//MLPH//VPS26A//CD74//DYNC1I1//SPTBN2//TGOLN2//SYS1//UNC13B//CPLX1//SNPH//MGRN1//FAM160A2//P2RX2//CHRNA3//SYT2//SYT9//SYT14//CPLX3//WAS//ACTR3//ACTR2//PEX5//TOMM40L//CCDC88C//REEP2//ARL4C//EHD3//VPS53//LRRK2//MED1//MYO19//WDR19//RAF1//PPP3CB//VSNL1//KIT/…
GO:0006766	vitamin metabolic process	Biological process	8	137	509	17653	2.02521	0.0450158	0.421958	1.34664	0.0157171	SLC5A6//SLC52A2//ALDH1A2//NFKB1//VNN2//SLC23A2//CYP4F2//IL1B
GO:0090263	positive regulation of canonical Wnt signaling pathway	Biological process	8	137	509	17653	2.02521	0.0450158	0.421958	1.34664	0.0157171	LRRK2//DAPK3//DLX5//FGFR2//NFKB1//SFRP1//TNKS2//DIXDC1
GO:0050870	positive regulation of T cell activation	Biological process	11	213	509	17653	1.79108	0.0451778	0.421958	1.34507	0.021611	DPP4//PAK2//TNFSF14//FOXP3//CD209//IL1B//TNFSF4//ZMIZ1//RAG1//CD74//IL4R
GO:0043068	positive regulation of programmed cell death	Biological process	26	633	509	17653	1.42453	0.0452205	0.421958	1.34466	0.0510806	PML//CCK//CASP7//CDKN2A//UNC13B//DAPK3//HMOX1//MAP3K9//ARHGEF4//SFRP1//UBE2Z//SMPD1//TGM2//TIAM1//WNT11//FOSL1//ALDH1A2//ARHGEF6//ASCL1//MYBL2//YWHAB//SKIL//THBS1//NFATC4//PAK2//LRRK2
GO:0006020	inositol metabolic process	Biological process	2	12	509	17653	5.78029	0.0452343	0.421958	1.34453	0.00392927	IMPA2//SLC5A3
GO:0010623	programmed cell death involved in cell development	Biological process	2	12	509	17653	5.78029	0.0452343	0.421958	1.34453	0.00392927	IL1B//KIT
GO:0010935	regulation of macrophage cytokine production	Biological process	2	12	509	17653	5.78029	0.0452343	0.421958	1.34453	0.00392927	SEMA7A//CD74
GO:0014831	gastro-intestinal system smooth muscle contraction	Biological process	2	12	509	17653	5.78029	0.0452343	0.421958	1.34453	0.00392927	KIT//PTAFR
GO:0017121	phospholipid scrambling	Biological process	2	12	509	17653	5.78029	0.0452343	0.421958	1.34453	0.00392927	ANO4//ANO3
GO:0030656	regulation of vitamin metabolic process	Biological process	2	12	509	17653	5.78029	0.0452343	0.421958	1.34453	0.00392927	NFKB1//IL1B
GO:0032700	negative regulation of interleukin-17 production	Biological process	2	12	509	17653	5.78029	0.0452343	0.421958	1.34453	0.00392927	FOXP3//TNFSF4
GO:0033160	positive regulation of protein import into nucleus, translocation	Biological process	2	12	509	17653	5.78029	0.0452343	0.421958	1.34453	0.00392927	LRRK2//MED1
GO:0042033	chemokine biosynthetic process	Biological process	2	12	509	17653	5.78029	0.0452343	0.421958	1.34453	0.00392927	HMOX1//IL1B
GO:0043097	pyrimidine nucleoside salvage	Biological process	2	12	509	17653	5.78029	0.0452343	0.421958	1.34453	0.00392927	UCK2//UCK1
GO:0045161	neuronal ion channel clustering	Biological process	2	12	509	17653	5.78029	0.0452343	0.421958	1.34453	0.00392927	KCNIP2//CNTN2
GO:0048266	behavioral response to pain	Biological process	2	12	509	17653	5.78029	0.0452343	0.421958	1.34453	0.00392927	P2RX2//THBS1
GO:0048302	regulation of isotype switching to IgG isotypes	Biological process	2	12	509	17653	5.78029	0.0452343	0.421958	1.34453	0.00392927	FOXP3//NDFIP1
GO:0050755	chemokine metabolic process	Biological process	2	12	509	17653	5.78029	0.0452343	0.421958	1.34453	0.00392927	HMOX1//IL1B
GO:0060442	branching involved in prostate gland morphogenesis	Biological process	2	12	509	17653	5.78029	0.0452343	0.421958	1.34453	0.00392927	FGFR2//SFRP1
GO:0060766	negative regulation of androgen receptor signaling pathway	Biological process	2	12	509	17653	5.78029	0.0452343	0.421958	1.34453	0.00392927	HEYL//SFRP1
GO:0071285	cellular response to lithium ion	Biological process	2	12	509	17653	5.78029	0.0452343	0.421958	1.34453	0.00392927	CDKN1B//NFATC4
GO:0072567	chemokine (C-X-C motif) ligand 2 production	Biological process	2	12	509	17653	5.78029	0.0452343	0.421958	1.34453	0.00392927	TIRAP//CD74
GO:0099563	modification of synaptic structure	Biological process	2	12	509	17653	5.78029	0.0452343	0.421958	1.34453	0.00392927	GRIPAP1//TIAM1
GO:1905065	positive regulation of vascular smooth muscle cell differentiation	Biological process	2	12	509	17653	5.78029	0.0452343	0.421958	1.34453	0.00392927	CTH//KIT
GO:0031124	mRNA 3'-end processing	Biological process	6	90	509	17653	2.31212	0.0456644	0.422872	1.34042	0.0117878	LSM11//SNRPA//U2AF1//DDX39B//SRSF9//RBM8A
GO:0033273	response to vitamin	Biological process	6	90	509	17653	2.31212	0.0456644	0.422872	1.34042	0.0117878	ALAD//ALDH1A2//ASCL1//PIM1//MED1//SFRP1
GO:0021799	cerebral cortex radially oriented cell migration	Biological process	3	28	509	17653	3.7159	0.0457913	0.422872	1.33922	0.00589391	RTN4//FBXO45//DIXDC1
GO:0046636	negative regulation of alpha-beta T cell activation	Biological process	3	28	509	17653	3.7159	0.0457913	0.422872	1.33922	0.00589391	IL4R//TNFSF4//FOXP3
GO:0051125	regulation of actin nucleation	Biological process	3	28	509	17653	3.7159	0.0457913	0.422872	1.33922	0.00589391	ARFIP2//WAS//BRK1
GO:0071634	regulation of transforming growth factor beta production	Biological process	3	28	509	17653	3.7159	0.0457913	0.422872	1.33922	0.00589391	FOXP3//THBS1//WNT11
GO:0090659	walking behavior	Biological process	3	28	509	17653	3.7159	0.0457913	0.422872	1.33922	0.00589391	CTNS//SCN1A//CNTN2
GO:1901565	organonitrogen compound catabolic process	Biological process	46	1238	509	17653	1.28866	0.0459206	0.422872	1.33799	0.0903733	CTH//DPYS//TET3//RNF123//UBE4B//RNF217//FBXO45//FBXO10//RLIM//UCHL5//RNF125//USP37//TP53INP2//USP46//UBE2D3//UBE2E1//USP45//DDAH1//UROC1//HAAO//SMPD1//HMOX1//FBXL3//SKP1//FBXL20//OGT//TRIB1//LRRK2//RNF114//VLDLR//DNAJB12//UBXN2A//SLC6A3//CHDH//MAEA//UBXN2B//RNF38//PML//CDKN1B//NDFIP1//IL1B//ALAD//WDR91//CD81//EDEM3//TRIM67
GO:0003254	regulation of membrane depolarization	Biological process	4	47	509	17653	2.95164	0.0459905	0.422872	1.33733	0.00785855	LRRK2//CCK//SCN3B//SLMAP
GO:0099601	regulation of neurotransmitter receptor activity	Biological process	4	47	509	17653	2.95164	0.0459905	0.422872	1.33733	0.00785855	DLG4//SHISA9//SHANK3//LYPD6
GO:0071702	organic substance transport	Biological process	91	2667	509	17653	1.18337	0.0460802	0.422872	1.33649	0.178782	SPRN//PML//NUP214//SLC27A4//EDN1//CD74//U2AF1//DDX39B//SRSF9//RBM8A//YWHAB//GOLGA7B//EXOC4//GOSR2//TIMM23//TOMM34//TIMM22//ANO4//ESYT1//PCTP//ANO3//VLDLR//VPS45//AP1S1//ARFIP2//RABL3//KCNIP3//MLPH//VPS26A//SYT9//DPP4//SLC25A5//IL1B//PPP3CB//ABCC8//CACNA2D2//SLC35A2//THBS1//RSC1A1//UNC13B//CPLX1//GRM2//CCK//CHRNA3//KDELR3//EHD3//VPS53//FAM160A2//SCAMP1//AQP1//SLC26A1//BEST1//CA7//SLC5A3//CTNS//SLC…
GO:1901617	organic hydroxy compound biosynthetic process	Biological process	12	240	509	17653	1.73409	0.0460935	0.422872	1.33636	0.0235756	IMPA2//EBP//IDI1//INSIG2//PRKAA1//NFKB1//FAXDC2//PTAFR//SLC6A3//CTNS//NFYA//IL1B
GO:0006952	defense response	Biological process	61	1707	509	17653	1.23936	0.0461451	0.422872	1.33587	0.119843	IL1B//DPP4//USP46//FBXL20//CCK//TNFSF4//TRIM5//TAB1//CD209//NFKB1//PAK2//RAF1//SKP1//HMOX1//RBMS3//JAM3//IL4R//CD96//THBS1//CREB3L3//FOXP3//TIRAP//UBE2D3//S100A12//TAC4//KIT//SMAD1//NFATC4//PTAFR//REL//SEMA7A//RELT//PLA2G4C//VSIG4//LGALS3BP//FOSL1//C1QA//CD81//WDFY1//TRIM21//RNF125//HMGB3//PML//TNFAIP8L2//RNF135//BCR//NDFIP1//TGM2//NCAM1//TRIM68//MED1//ACTR3//ACTR2//DAPK3//EDN1//MRC1//WAS//UNC13B…
GO:0055008	cardiac muscle tissue morphogenesis	Biological process	5	68	509	17653	2.55013	0.0462579	0.423332	1.33481	0.00982318	UBE4B//MED1//BMP10//FGFR2//MYOM3
GO:0051403	stress-activated MAPK cascade	Biological process	13	267	509	17653	1.68862	0.0464964	0.424939	1.33258	0.0255403	TRIB1//TAB1//ARHGEF6//MAP3K9//DBNL//EDN1//TIAM1//SFRP1//COPS5//TIRAP//IL1B//NFKB1//SKP1
GO:0061351	neural precursor cell proliferation	Biological process	8	138	509	17653	2.01054	0.0466396	0.425673	1.33124	0.0157171	OTP//FZD3//ASCL1//FGFR2//DIXDC1//LRRK2//NF2//LIMS2
GO:0008360	regulation of cell shape	Biological process	9	163	509	17653	1.91494	0.0468686	0.426611	1.32912	0.0176817	SEPT7//FERMT2//CDC42EP1//DAPK3//KIT//PALM//RHOF//PARVA//WAS
GO:1902275	regulation of chromatin organization	Biological process	9	163	509	17653	1.91494	0.0468686	0.426611	1.32912	0.0176817	PARG//PAXBP1//FOXP3//IL1B//PAX5//PRDM12//OGT//LRRK2//KMT2E
GO:0043154	negative regulation of cysteine-type endopeptidase activity involved in apoptotic process	Biological process	6	91	509	17653	2.28671	0.0477527	0.433492	1.321	0.0117878	PAK2//AQP1//RAF1//RAG1//THBS1//TNFSF14
GO:0120034	positive regulation of plasma membrane bounded cell projection assembly	Biological process	6	91	509	17653	2.28671	0.0477527	0.433492	1.321	0.0117878	BRK1//CDC42EP1//KIT//PALM//EPS8L2//SEPT7
GO:0016241	regulation of macroautophagy	Biological process	9	164	509	17653	1.90327	0.0483875	0.436123	1.31527	0.0176817	LARP1//HMOX1//LRRK2//PIP4K2C//ATP6V1G2//PRKAA1//PRKAB1//EXOC4//VPS26A
GO:0007507	heart development	Biological process	23	550	509	17653	1.45033	0.0485913	0.436123	1.31344	0.0451866	CCDC103//MICAL2//TAB1//ZMIZ1//ALDH1A2//FGFR2//PARVA//FZD2//HEYL//WNT11//UBE4B//MED1//PAX8//BMP10//MYOM3//SMAD1//PIM1//RTN4//EDN1//DDX39B//NFATC4//PPP3CB//RAF1
GO:0120031	plasma membrane bounded cell projection assembly	Biological process	23	550	509	17653	1.45033	0.0485913	0.436123	1.31344	0.0451866	ACTR3//ACTR2//UBXN10//EHD3//MCIDAS//PARVA//WDR19//RFX4//ONECUT2//SEPT7//WAS//BRK1//ARFIP2//KIT//ARHGEF4//ARHGEF6//CDC42EP1//EMP2//CCDC103//PALM//DBNL//MAPRE1//EPS8L2
GO:0002696	positive regulation of leukocyte activation	Biological process	16	351	509	17653	1.58093	0.0486889	0.436123	1.31257	0.0314342	TIRAP//CD74//CD81//DPP4//PAK2//TNFSF14//FOXP3//CD209//IL1B//TNFSF4//IL4R//THBS1//PTAFR//ZMIZ1//RAG1//LRRK2
GO:0002088	lens development in camera-type eye	Biological process	5	69	509	17653	2.51317	0.0487423	0.436123	1.31209	0.00982318	NF2//SKIL//CDKN1B//CTNS//MED1
GO:0036498	IRE1-mediated unfolded protein response	Biological process	5	69	509	17653	2.51317	0.0487423	0.436123	1.31209	0.00982318	COPS5//KDELR3//ASNA1//TLN1//GOSR2
GO:0051155	positive regulation of striated muscle cell differentiation	Biological process	5	69	509	17653	2.51317	0.0487423	0.436123	1.31209	0.00982318	EDN1//BMP10//DDX39B//IL4R//TNFSF14
GO:0055021	regulation of cardiac muscle tissue growth	Biological process	5	69	509	17653	2.51317	0.0487423	0.436123	1.31209	0.00982318	FGFR2//BMP10//PIM1//EDN1//DDX39B
GO:0060411	cardiac septum morphogenesis	Biological process	5	69	509	17653	2.51317	0.0487423	0.436123	1.31209	0.00982318	FGFR2//PARVA//FZD2//HEYL//WNT11
GO:1902653	secondary alcohol biosynthetic process	Biological process	5	69	509	17653	2.51317	0.0487423	0.436123	1.31209	0.00982318	EBP//IDI1//INSIG2//PRKAA1//NFYA
GO:0046717	acid secretion	Biological process	7	115	509	17653	2.11106	0.0488241	0.436123	1.31137	0.0137525	UNC13B//CPLX1//GRM2//CCK//CYP4F2//EDN1//IL1B
GO:0008542	visual learning	Biological process	4	48	509	17653	2.89014	0.0490743	0.436123	1.30915	0.00785855	CTNS//KIT//RAG1//ABCC8
GO:0055010	ventricular cardiac muscle tissue morphogenesis	Biological process	4	48	509	17653	2.89014	0.0490743	0.436123	1.30915	0.00785855	UBE4B//MED1//FGFR2//BMP10
GO:0060324	face development	Biological process	4	48	509	17653	2.89014	0.0490743	0.436123	1.30915	0.00785855	DLX5//CRISPLD1//RAF1//ALDH1A2
GO:1903307	positive regulation of regulated secretory pathway	Biological process	4	48	509	17653	2.89014	0.0490743	0.436123	1.30915	0.00785855	UNC13B//IL4R//PTAFR//SYT9
GO:1905953	negative regulation of lipid localization	Biological process	4	48	509	17653	2.89014	0.0490743	0.436123	1.30915	0.00785855	THBS1//ABHD5//CYP4F2//NFKB1
GO:0048523	negative regulation of cellular process	Biological process	156	4821	509	17653	1.12225	0.0491534	0.436252	1.30845	0.306483	CUX1//EDN1//FGFR2//FOXS1//SATB2//ZNF281//DNAJB5//HEYL//KCNIP3//HIC1//ASCL1//NFKB1//PAX5//FOXP3//RLIM//MED1//CC2D1A//REL//SKIL//UBE2D3//VLDLR//NRIP1//BHLHE40//PAXBP1//LRRK2//VASH1//THBS1//CDKN2A//NF2//DLG4//LRRTM1//HMOX1//BCR//CD74//TRIB1//PAK2//CEP85//CDKN1B//PML//RASSF1//EIF4G2//PRKAA1//PRKAB1//KMT2E//TTK//KLHL22//ARHGDIB//GRM2//PALM//MAEA//COPS5//FGFR3//AQP1//KIT//PAFAH2//PIM1//LIMS2//RAF1//SFR…
GO:0051962	positive regulation of nervous system development	Biological process	21	493	509	17653	1.47732	0.0492293	0.436353	1.30778	0.0412574	OTP//FZD3//TRIM67//ZNF804A//HEYL//ASCL1//SEMA7A//KIT//SHANK3//RTN4//SKIL//TIAM1//CUX1//LRRTM1//LRRN1//ACTR2//DLG4//CRTC1//PACSIN1//VLDLR//SYT2
GO:0007589	body fluid secretion	Biological process	6	92	509	17653	2.26185	0.0498991	0.438177	1.30191	0.0117878	CSN3//MED1//SLC6A3//AQP1//CHRM1//EDN1
