# Supplementary material for: Altered microRNA Transcriptome in Cultured Human Liver Cells upon Infection with Ebola Virus
Source: Int J Mol Sci. 2021 Apr 6;22(7):3792. doi: 10.3390/ijms22073792 (PMC8038836; doi:10.3390/ijms22073792)
Supplement: Supplementary file 1 [file ijms-22-03792-s001.zip › Supplementary_File/C_ GO_Analysis_Results/16-30nt_go_Makona-96h-Huh7_vs_Control-96h-Huh7_down.mature_mirna_targets/BP_result.txt]

GO.ID	Term	Ontology	Count	Pop.Hits	List.Total	Pop.Total	Fold.Enrichment	Pvalue	FDR	Enrichment.Score	Gene.Ratio	GENES
GO:0007267	cell-cell signaling	Biological process	84	1658	509	17653	1.75709603494162	2.06062130107648e-07	0.00139359818591802	6.68600181509349	0.165029469548134	WNT11//FERMT2//CTNND2//HIC1//TRABD2B//MARK1//CCDC88C//NDP//PRKAA1//CALCOCO1//SKP1//TNKS2//KREMEN1//VPS26A//FZD2//GNAO1//PPP3CB//FZD3//UNC13B//SLC12A7//CPLX1//CHRNA3//DLG4//HTR3E//GRIN2B//GRM2//KCNIP2//NOVA1//NPTX1//NPTX2//EXOC4//BSN//CHRFAM7A//SNPH//CHRM1//P2RX2//SYT9//DPP4//SLC25A5//IL1B//ABCC8//CACNA2D2//SYT2//SYT14//CPLX3//EDN1//SNX19//FOXP3//FGFR2//SFRP1//NFATC4//SIRT3//USP46//CA7//RAF1//VSNL…
GO:0007399	nervous system development	Biological process	105	2296	509	17653	1.58605467439743	7.64128324185842e-07	0.00258389992823442	6.11683370188768	0.206286836935167	FBXO45//SATB2//MARK1//ASCL1//FZD3//CCK//OTP//PHOX2A//FGFR2//RTN4//LRRN1//PARD6B//EFNA3//NCAM1//SPTBN2//CNTN2//VLDLR//SHANK3//UNC5A//DBNL//BSN//NPTX1//SH3GL1//PAX8//CTNS//FOXG1//GRIN2B//MED1//CA10//BCR//SNPH//SLC5A3//MMP24//SFRP1//ZNF804A//TRIM67//LRRK2//NF2//RFX4//NRGN//AQP1//PAX5//UCHL5//SYPL2//MAPKAP1//DIXDC1//RAX//DLX5//ALDH1A2//SLC6A3//SEMA7A//DAPK3//FZD2//WNT11//TTL//GNAO1//SMAD1//JAM3//NREP…
GO:0120036	plasma membrane bounded cell projection organization	Biological process	72	1444	509	17653	1.72928288045105	3.11492733191577e-06	0.00610615367847119	5.50655208053486	0.141453831041257	FGFR2//RTN4//LRRN1//PARD6B//CCK//EFNA3//NCAM1//SPTBN2//CNTN2//VLDLR//SHANK3//UNC5A//ACTR3//ACTR2//UBXN10//EHD3//MCIDAS//PARVA//WDR19//RFX4//ONECUT2//SEPT7//WAS//BRK1//SFRP1//ZNF804A//TRIM67//LRRK2//FBXO45//ARFIP2//KIT//ARHGEF4//ARHGEF6//TTL//JAM3//NREP//UBE4B//NPTXR//GNAO1//NPTX2//TBC1D24//PRDM12//CDC42EP1//EMP2//CCDC103//FZD3//SEMA7A//SEMA5B//PPP3CB//RGMA//DBNL//PACSIN1//CHRNA3//SEMA4G//SKIL//TI…
GO:0030030	cell projection organization	Biological process	73	1477	509	17653	1.7141274260335	3.61150594616069e-06	0.00610615367847119	5.44231166575934	0.143418467583497	FGFR2//RTN4//LRRN1//PARD6B//CCK//EFNA3//NCAM1//SPTBN2//CNTN2//VLDLR//SHANK3//UNC5A//ACTR3//ACTR2//UBXN10//EHD3//MCIDAS//PARVA//WDR19//RFX4//ONECUT2//SEPT7//WAS//BRK1//SFRP1//ZNF804A//TRIM67//LRRK2//FBXO45//ARFIP2//KIT//ARHGEF4//ARHGEF6//TTL//JAM3//NREP//UBE4B//NPTXR//GNAO1//NPTX2//TBC1D24//PRDM12//CDC42EP1//EMP2//CCDC103//FZD3//SEMA7A//SEMA5B//PPP3CB//RGMA//DBNL//PACSIN1//CHRNA3//SEMA4G//SKIL//TI…
GO:0030182	neuron differentiation	Biological process	66	1303	509	17653	1.75671074911003	5.04893683075687e-06	0.00630576277882959	5.29680006290034	0.129666011787819	PHOX2A//ASCL1//FGFR2//RTN4//LRRN1//PARD6B//CCK//EFNA3//NCAM1//SPTBN2//CNTN2//VLDLR//SHANK3//UNC5A//SFRP1//ZNF804A//TRIM67//LRRK2//OTP//DLX5//SATB2//FBXO45//TTL//JAM3//NREP//UBE4B//NPTXR//GNAO1//NPTX2//TBC1D24//PRDM12//FZD3//KCNIP2//MED1//DIXDC1//HEYL//SEMA7A//DGKG//SKIL//HS6ST1//SEMA5B//PPP3CB//RGMA//DBNL//PACSIN1//CHRNA3//SEMA4G//ONECUT2//TIAM1//TLX2//NFATC4//CUX1//FZD2//NPTX1//PAK2//CTNND2//DLG…
GO:0023052	signaling	Biological process	242	6724	509	17653	1.24821213399733	6.47508830075761e-06	0.00630576277882959	5.18875430473392	0.475442043222004	CAMKK2//LRRK2//DLG4//FGFR3//FGFR2//GRIN2B//IL1B//KIT//SMAD1//NCAM1//MAPK4//RAF1//SPTBN2//YWHAB//SHANK3//TAB1//PRKAA1//THBS1//PROK1//CD74//CD81//CCK//AGPAT1//MED1//TRIM5//CD209//NFKB1//PAK2//SKP1//TIRAP//UBE2D3//GPNMB//EDN1//EFNA3//FGF11//FSHB//TAC4//NDP//C1QA//CXCL14//WNT11//FERMT2//CTNND2//HIC1//TRABD2B//MARK1//CCDC88C//CALCOCO1//TNKS2//KREMEN1//VPS26A//FZD2//GNAO1//PPP3CB//FZD3//FAM13A//EBP//RA…
GO:0048666	neuron development	Biological process	56	1060	509	17653	1.83224228046113	8.43166561055021e-06	0.00630576277882959	5.07408662537305	0.110019646365422	ASCL1//FGFR2//RTN4//LRRN1//PARD6B//CCK//EFNA3//NCAM1//SPTBN2//CNTN2//VLDLR//SHANK3//UNC5A//SFRP1//ZNF804A//TRIM67//LRRK2//FBXO45//TTL//JAM3//NREP//UBE4B//NPTXR//GNAO1//NPTX2//TBC1D24//PRDM12//FZD3//KCNIP2//SEMA7A//SEMA5B//PPP3CB//RGMA//DBNL//PACSIN1//CHRNA3//SEMA4G//ONECUT2//SKIL//TIAM1//TLX2//NFATC4//CUX1//FZD2//NPTX1//PAK2//CTNND2//DLG4//ACTR2//SPRY3//DLX5//CRTC1//ZSWIM6//SYT2//DGKG//HS6ST1//
GO:0048699	generation of neurons	Biological process	70	1437	509	17653	1.68943703661169	9.61541112898067e-06	0.00630576277882959	5.01703214177075	0.137524557956778	FBXO45//SATB2//MARK1//ASCL1//FZD3//CCK//OTP//PHOX2A//FGFR2//RTN4//LRRN1//PARD6B//EFNA3//NCAM1//SPTBN2//CNTN2//VLDLR//SHANK3//UNC5A//SFRP1//ZNF804A//TRIM67//LRRK2//NF2//DLX5//DAPK3//FZD2//WNT11//ALDH1A2//SNPH//TTL//JAM3//NREP//UBE4B//NPTXR//GNAO1//NPTX2//TBC1D24//PRDM12//KCNIP2//MED1//DIXDC1//HEYL//SEMA7A//KIT//DGKG//SKIL//HS6ST1//SEMA5B//PPP3CB//RGMA//DBNL//PACSIN1//CHRNA3//SEMA4G//ONECUT2//TIAM1…
GO:0007268	chemical synaptic transmission	Biological process	40	667	509	17653	2.07986380090898	1.05460919390222e-05	0.00630576277882959	4.97690844688318	0.0785854616895874	UNC13B//CPLX1//SNPH//CHRM1//CHRNA3//CHRFAM7A//P2RX2//SYT2//SYT9//SYT14//CPLX3//USP46//CA7//EDN1//GRIN2B//NFATC4//PPP3CB//CNTN2//DLG4//KIT//SHANK3//SHISA9//IL1B//SLC6A3//LRRK2//GRM2//CACNA2D2//LRRTM1//CELF4//SH3GL1//CRTC1//NRGN//SLC12A7//HTR3E//KCNIP2//NOVA1//NPTX1//NPTX2//EXOC4//BSN//
GO:0098916	anterograde trans-synaptic signaling	Biological process	40	667	509	17653	2.07986380090898	1.05460919390222e-05	0.00630576277882959	4.97690844688318	0.0785854616895874	UNC13B//SLC12A7//CPLX1//CHRNA3//DLG4//HTR3E//GRIN2B//GRM2//KCNIP2//NOVA1//NPTX1//NPTX2//EXOC4//BSN//CHRFAM7A//SNPH//CHRM1//P2RX2//SYT2//SYT9//SYT14//CPLX3//USP46//CA7//EDN1//NFATC4//PPP3CB//CNTN2//KIT//SHANK3//SHISA9//IL1B//SLC6A3//LRRK2//CACNA2D2//LRRTM1//CELF4//SH3GL1//CRTC1//NRGN//
GO:1905114	cell surface receptor signaling pathway involved in cell-cell signaling	Biological process	38	620	509	17653	2.12565435071931	1.08193664487572e-05	0.00630576277882959	4.96579816953116	0.0746561886051081	WNT11//FERMT2//CTNND2//HIC1//TRABD2B//MARK1//CCDC88C//NDP//PRKAA1//CALCOCO1//SKP1//TNKS2//KREMEN1//VPS26A//FZD2//GNAO1//PPP3CB//FZD3//FOXP3//FGFR2//SFRP1//NFATC4//PTPRU//LRRK2//DIXDC1//TIAM1//CHRNA3//P2RX2//GRIN2B//RBMS3//DAPK3//DLX5//NFKB1//CELF4//UNC13B//SH3GL1//DLG4//SHANK3//
GO:0099537	trans-synaptic signaling	Biological process	40	670	509	17653	2.07055097791983	1.17082243995818e-05	0.00630576277882959	4.9315089624796	0.0785854616895874	UNC13B//SLC12A7//CPLX1//CHRNA3//DLG4//HTR3E//GRIN2B//GRM2//KCNIP2//NOVA1//NPTX1//NPTX2//EXOC4//BSN//CHRFAM7A//SNPH//CHRM1//P2RX2//SYT2//SYT9//SYT14//CPLX3//USP46//CA7//EDN1//NFATC4//PPP3CB//CNTN2//KIT//SHANK3//SHISA9//IL1B//SLC6A3//LRRK2//CACNA2D2//LRRTM1//CELF4//SH3GL1//CRTC1//NRGN//
GO:0099536	synaptic signaling	Biological process	40	671	509	17653	2.06746520895125	1.2121087701432e-05	0.00630576277882959	4.91645840644578	0.0785854616895874	UNC13B//SLC12A7//CPLX1//CHRNA3//DLG4//HTR3E//GRIN2B//GRM2//KCNIP2//NOVA1//NPTX1//NPTX2//EXOC4//BSN//CHRFAM7A//SNPH//CHRM1//P2RX2//SYT2//SYT9//SYT14//CPLX3//USP46//CA7//EDN1//NFATC4//PPP3CB//CNTN2//KIT//SHANK3//SHISA9//IL1B//SLC6A3//LRRK2//CACNA2D2//LRRTM1//CELF4//SH3GL1//CRTC1//NRGN//
GO:0007154	cell communication	Biological process	240	6744	509	17653	1.23422522705186	1.8503136044542e-05	0.00892337105706897	4.73275465800698	0.471512770137525	CAMKK2//LRRK2//DLG4//FGFR3//FGFR2//GRIN2B//IL1B//KIT//SMAD1//NCAM1//MAPK4//RAF1//SPTBN2//YWHAB//SHANK3//TAB1//PRKAA1//THBS1//PROK1//CD74//CD81//CCK//AGPAT1//MED1//TRIM5//CD209//NFKB1//PAK2//SKP1//TIRAP//UBE2D3//GPNMB//EDN1//EFNA3//FGF11//FSHB//TAC4//NDP//C1QA//CXCL14//WNT11//FERMT2//CTNND2//HIC1//TRABD2B//MARK1//CCDC88C//CALCOCO1//TNKS2//KREMEN1//VPS26A//FZD2//GNAO1//PPP3CB//FZD3//FAM13A//EBP//RA…
GO:0031175	neuron projection development	Biological process	50	936	509	17653	1.85265645727335	1.97915963117011e-05	0.00892337105706897	4.70351917590961	0.0982318271119843	FGFR2//RTN4//LRRN1//PARD6B//CCK//EFNA3//NCAM1//SPTBN2//CNTN2//VLDLR//SHANK3//UNC5A//SFRP1//ZNF804A//TRIM67//LRRK2//FBXO45//TTL//JAM3//NREP//FZD3//SEMA7A//SEMA5B//PPP3CB//RGMA//DBNL//PACSIN1//CHRNA3//SEMA4G//SKIL//TIAM1//TLX2//NFATC4//CUX1//NPTX1//PAK2//CTNND2//DLG4//ACTR2//SPRY3//DLX5//CRTC1//ZSWIM6//SYT2//UBE4B//NPTXR//GNAO1//NPTX2//TBC1D24//PRDM12//
GO:0050804	modulation of chemical synaptic transmission	Biological process	24	335	509	17653	2.4846611735038	4.29109052668606e-05	0.0162142184787004	4.36743232330804	0.0471512770137525	UNC13B//CHRNA3//USP46//CA7//EDN1//CPLX1//CPLX3//GRIN2B//NFATC4//PPP3CB//CNTN2//DLG4//KIT//SHANK3//SHISA9//IL1B//LRRK2//GRM2//CACNA2D2//LRRTM1//CELF4//SH3GL1//CRTC1//NRGN//
GO:0099177	regulation of trans-synaptic signaling	Biological process	24	335	509	17653	2.4846611735038	4.29109052668606e-05	0.0162142184787004	4.36743232330804	0.0471512770137525	UNC13B//CHRNA3//USP46//CA7//EDN1//CPLX1//CPLX3//GRIN2B//NFATC4//PPP3CB//CNTN2//DLG4//KIT//SHANK3//SHISA9//IL1B//LRRK2//GRM2//CACNA2D2//LRRTM1//CELF4//SH3GL1//CRTC1//NRGN//
GO:0022008	neurogenesis	Biological process	71	1536	509	17653	1.60312679068435	4.62087338708074e-05	0.0162142184787004	4.33527593107997	0.139489194499018	FBXO45//SATB2//MARK1//ASCL1//FZD3//CCK//OTP//PHOX2A//FGFR2//RTN4//LRRN1//PARD6B//EFNA3//NCAM1//SPTBN2//CNTN2//VLDLR//SHANK3//UNC5A//MMP24//SFRP1//ZNF804A//TRIM67//LRRK2//NF2//DLX5//DAPK3//FZD2//WNT11//ALDH1A2//SNPH//TTL//JAM3//NREP//UBE4B//NPTXR//GNAO1//NPTX2//TBC1D24//PRDM12//KCNIP2//MED1//DIXDC1//HEYL//SEMA7A//KIT//DGKG//SKIL//HS6ST1//SEMA5B//PPP3CB//RGMA//DBNL//PACSIN1//CHRNA3//SEMA4G//ONECUT2…
GO:0048522	positive regulation of cellular process	Biological process	189	5142	509	17653	1.27476599734533	4.79457006779724e-05	0.0162142184787004	4.3192503302148	0.371316306483301	TAB1//LRRK2//RAF1//IL1B//KIT//PRKAA1//THBS1//PROK1//CD74//CD81//GPNMB//CAMKK2//AGPAT1//OTP//FZD3//FGFR2//PML//CCK//CDKN1B//PARP16//CHRNA3//HEYL//TIRAP//MAP3K9//DBNL//DDX39B//CHRM1//DPP4//EDN1//EMP2//FGFR3//FSHB//SLC25A5//PGGT1B//BRK1//PURA//SFRP1//TIAM1//TTK//TNFSF4//FOSL1//ALDH1A2//CASP7//TP53INP2//TRIM21//P2RX2//RTN4//MICAL2//NFKB1//UNC13B//TNFSF14//BMP10//ABHD5//CNTN2//TRIM67//ZNF804A//LARP1//…
GO:0032879	regulation of localization	Biological process	111	2700	509	17653	1.42580440951757	4.79497810992175e-05	0.0162142184787004	4.31921337113396	0.218074656188605	NKAIN1//DLG4//LRRTM1//HMOX1//BCR//CD74//EDN1//SYT9//DPP4//SLC25A5//IL1B//PPP3CB//ABCC8//CACNA2D2//AQP1//PML//P2RX2//EMP2//THBS1//VASH1//BMP10//RTN4//SCN3B//PRSS8//UNC13B//TNFSF14//RSC1A1//MEST//NFKB1//ABHD5//CCK//CHRNA3//TRIB1//CPLX1//LGI3//SYT2//SYT14//PACSIN1//KIF2A//RHOF//BEX4//PARD6B//GPNMB//DAPK3//MAPRE1//FSHB//ITGA5//KIT//SEMA4G//TIAM1//WNT11//FERMT3//SEMA7A//ONECUT2//PTPRU//NF2//SFRP1//SIR…
GO:0048856	anatomical structure development	Biological process	210	5836	509	17653	1.24797173831957	5.23667548660812e-05	0.0168645887218718	4.28094433821272	0.412573673870334	MED1//WDR19//EBP//DLX5//EVC//FGFR3//FGFR2//VASH1//HMOX1//ITGA5//RTN4//JAM3//PROK1//HS6ST1//KIT//NRIP1//DAZL//FOXS1//ALDH1A2//EDN1//NFATC4//ZMIZ1//PAX8//SMAD1//SFRP1//TAB1//BRK1//FOSL1//TLX2//NF2//FZD3//SEMA4G//SEMA7A//FBXO45//SATB2//MARK1//ASCL1//CCK//SKIL//TAF8//WNT11//DDX39B//ONECUT2//CDKN1B//NDP//LDOC1//PPP3CB//CCDC103//MICAL2//PARVA//THBS1//OTP//SNX19//CTNS//RAG1//FOXP3//NDFIP1//FZD2//HEYL//U…
GO:0007166	cell surface receptor signaling pathway	Biological process	121	3016	509	17653	1.39140888411771	5.90597377069485e-05	0.0181555002778224	4.22870848613284	0.237721021611002	AGPAT1//CD74//TAB1//CD209//NFKB1//PAK2//RAF1//SKP1//WNT11//FERMT2//CTNND2//HIC1//TRABD2B//MARK1//CCDC88C//NDP//PRKAA1//CALCOCO1//TNKS2//KREMEN1//VPS26A//FZD2//GNAO1//PPP3CB//FZD3//PTPRT//CHRNA3//FSHB//SMAD1//PML//SKIL//PTPRU//GRM2//GRIN2B//CDKN1B//HEYL//ASCL1//EVC//ITGA5//TLN1//FERMT3//SEMA7A//ATP6V1G2//FGFR3//FGFR2//GALNT3//POLR2E//PTBP1//BMP10//TTK//NREP//HMOX1//LRRTM1//IL1B//IL4R//KIT//PIM1//P…
GO:0006811	ion transport	Biological process	73	1610	509	17653	1.57252559518725	6.63045802335018e-05	0.0194964293964858	4.17845647006537	0.143418467583497	SLC27A4//EDN1//NKAIN1//P2RX2//CDKN1B//KCNIP2//AQP1//KCNA6//KCNJ12//ABCC8//KCNQ4//SCN3B//SCN1A//SCN7A//SLC5A3//SLC10A7//SLC5A6//SLC23A2//SLC26A1//ANO4//BEST1//NDFIP1//SLC39A2//SLC39A8//SLC12A7//ATP1B4//PML//THBS1//PRSS8//UNC13B//CPLX1//GRM2//CCK//CHRNA3//STEAP2//ASNA1//CA7//CTNS//SLC25A5//SLC6A3//SLC25A2//PCTP//SLC52A2//CYP4F2//IL1B//ATP6V1G2//SGK2//DLG4//HTR3E//RAF1//ANO3//CHRFAM7A//KCNQ5//CACNG1…
GO:0010557	positive regulation of macromolecule biosynthetic process	Biological process	76	1698	509	17653	1.55230353056063	7.03678032361867e-05	0.0198290605535971	4.15262600670024	0.149312377210216	HEYL//DDX39B//MICAL2//EDN1//LARP1//RBMS3//PTAFR//RBM3//THBS1//CAMKK2//TAF8//DLX5//ELK1//ZNF281//FZD2//BMP10//IL1B//MYBL2//NDP//NFKB1//NFYA//FOXP3//MED1//PPP3CB//KMT2E//CALCOCO1//TP53INP2//HIVEP3//GPBP1L1//SFRP1//TEAD1//WNT11//PAX8//NRIP1//CREB5//CD74//NEK7//TNKS2//INSIG2//HMOX1//PML//TIRAP//MED6//ARID3B//COPS5//PRDM4//TET3//FGFR2//SATB2//CRTC1//ATP1B4//FSHB//RAX//TLX2//MCIDAS//PHOX2A//SMAD1//ASCL…
GO:0048731	system development	Biological process	176	4760	509	17653	1.28234963926632	7.5830681662554e-05	0.0200249661918283	4.12015504000506	0.345776031434185	EBP//DLX5//EVC//FGFR3//FGFR2//VASH1//HMOX1//ITGA5//MED1//RTN4//JAM3//PROK1//HS6ST1//KIT//NRIP1//FOXS1//ALDH1A2//EDN1//NFATC4//ZMIZ1//PAX8//SMAD1//SFRP1//SEMA4G//SEMA7A//FBXO45//SATB2//MARK1//ASCL1//FZD3//CCK//WNT11//DDX39B//ONECUT2//CDKN1B//NDP//LDOC1//PPP3CB//CCDC103//MICAL2//PARVA//THBS1//OTP//SNX19//CTNS//RAG1//FOXP3//NDFIP1//TAB1//FZD2//HEYL//UBE4B//KRT2//PHOX2A//PAX5//CHRM1//CHRNA3//DLG4//FG…
GO:0048518	positive regulation of biological process	Biological process	209	5841	509	17653	1.24096581680412	8.07599245938796e-05	0.0200249661918283	4.09280409523208	0.410609037328094	TAB1//LRRK2//RAF1//IL1B//KIT//PRKAA1//THBS1//PROK1//CD74//CD81//AGPAT1//TNFSF4//GPNMB//CAMKK2//EMP2//SFRP1//OTP//FZD3//FGFR2//TRIM5//CD209//NFKB1//PAK2//SKP1//IL4R//FOXP3//CREB3L3//TIRAP//UBE2D3//EDN1//C1QA//PML//CCK//VSIG4//CDKN1B//PARP16//CHRNA3//HEYL//MAP3K9//DBNL//DDX39B//CHRM1//DPP4//FGFR3//FSHB//SLC25A5//PGGT1B//BRK1//PURA//TIAM1//TTK//FOSL1//ALDH1A2//CASP7//AQP1//PYURF//SCN3B//TP53INP2//TR…
GO:0022603	regulation of anatomical structure morphogenesis	Biological process	55	1123	509	17653	1.69857087124545	8.19114750192116e-05	0.0200249661918283	4.08665525344796	0.108055009823183	WNT11//FERMT2//CDC42EP1//DAPK3//KIT//PALM//RHOF//PARVA//WAS//SEPT7//EFNA3//VASH1//PML//ABCC8//THBS1//TTL//RTN4//CNTN2//EDN1//GPNMB//EMP2//HMOX1//SFRP1//PROK1//DDAH1//IL1B//AQP1//SEMA7A//CHRNA3//SEMA4G//SKIL//TIAM1//TLX2//NFATC4//CUX1//FZD2//FZD3//BMP10//BCR//FGFR2//LRRK2//SHANK3//ACTR2//PAX8//MYO19//DLG4//IL4R//TNFSF14//ZSWIM6//ITGA5//SMAD1//SYT2//PIM1//LIMS2//MED1//
GO:0007275	multicellular organism development	Biological process	194	5351	509	17653	1.25738280746599	8.29068539658719e-05	0.0200249661918283	4.08140956454606	0.381139489194499	EBP//DLX5//EVC//FGFR3//FGFR2//VASH1//HMOX1//ITGA5//MED1//RTN4//JAM3//PROK1//HS6ST1//KIT//NRIP1//FOXS1//ALDH1A2//EDN1//NFATC4//ZMIZ1//PAX8//SMAD1//SFRP1//TAB1//BRK1//WDR19//FOSL1//TLX2//NF2//SEMA4G//SEMA7A//FBXO45//SATB2//MARK1//ASCL1//FZD3//CCK//SKIL//TAF8//WNT11//DDX39B//ONECUT2//CDKN1B//NDP//LDOC1//PPP3CB//CCDC103//MICAL2//PARVA//THBS1//OTP//SNX19//CTNS//RAG1//FOXP3//NDFIP1//FZD2//HEYL//UBE4B//…
GO:0065008	regulation of biological quality	Biological process	144	3770	509	17653	1.32471325165587	0.000106372014278745	0.0248066873299018	3.97317261680595	0.282907662082515	SLC6A3//IL1B//ABCC8//JAM3//FOXP3//TP53INP2//SKIL//CD74//P2RX2//CHRM1//DDAH1//EDN1//AQP1//CYP4F2//EMP2//AKAP10//VPS45//EHD3//PAFAH2//WAS//GLRX//MED1//KDELR3//FSHB//SYPL2//LETM2//HMOX1//SKP1//NDFIP1//SLC39A8//ATP1B4//SLC12A7//TLN1//DLG4//TAC4//UNC13B//CPLX1//SNPH//CSN3//SYT9//DPP4//SLC25A5//PPP3CB//CACNA2D2//BRK1//FERMT2//CDC42EP1//DAPK3//KIT//PALM//RHOF//PARVA//PTAFR//SCN3B//PML//MEST//NFKB1//ABHD…
GO:0032502	developmental process	Biological process	221	6267	509	17653	1.22301932065019	0.000110199718594634	0.0248426898951837	3.9578195144947	0.434184675834971	MED1//WDR19//EBP//DLX5//EVC//FGFR3//FGFR2//VASH1//HMOX1//ITGA5//RTN4//JAM3//PROK1//HS6ST1//KIT//NRIP1//DAZL//FOXS1//ALDH1A2//EDN1//NFATC4//ZMIZ1//GPNMB//TP53INP2//SFRP1//WNT11//SEMA7A//PAX8//SMAD1//TAB1//BRK1//FOSL1//TLX2//NF2//FZD3//SEMA4G//FBXO45//SATB2//MARK1//ASCL1//CCK//SKIL//TAF8//DDX39B//ONECUT2//CDKN1B//NDP//LDOC1//PPP3CB//CCDC103//MICAL2//PARVA//THBS1//OTP//SNX19//CTNS//RAG1//FOXP3//NDFI…
GO:0043269	regulation of ion transport	Biological process	35	622	509	17653	1.95154422959084	0.000134327207129464	0.0293049968327924	3.87183601481084	0.068762278978389	NKAIN1//PML//P2RX2//THBS1//SCN3B//PRSS8//CCK//CHRNA3//CYP4F2//EDN1//IL1B//KCNA6//KCNJ12//KCNQ5//SCN1A//SCN7A//CACNG1//KCNQ4//CACNA2D2//CHRM1//BEST1//GNAO1//OXSR1//KCNIP3//KCNIP2//EHD3//SLMAP//PTAFR//ABCC8//SESTD1//DLG4//SHISA9//SHANK3//GLRX//CA7//
GO:0016055	Wnt signaling pathway	Biological process	30	504	509	17653	2.06438862381888	0.000154083061421365	0.0318950125359629	3.81224510129173	0.0589390962671906	WNT11//FZD2//GNAO1//PPP3CB//FZD3//FOXP3//FGFR2//SFRP1//HIC1//TRABD2B//NFATC4//PTPRU//LRRK2//NDP//DIXDC1//TIAM1//CTNND2//KREMEN1//RBMS3//DAPK3//DLX5//NFKB1//TNKS2//FERMT2//MARK1//CCDC88C//PRKAA1//CALCOCO1//SKP1//VPS26A//
GO:0048812	neuron projection morphogenesis	Biological process	35	628	509	17653	1.93289890255653	0.00016157066159665	0.0318950125359629	3.79163749667672	0.068762278978389	FGFR2//RTN4//LRRN1//PARD6B//CCK//EFNA3//NCAM1//SPTBN2//CNTN2//VLDLR//SHANK3//UNC5A//FBXO45//TTL//FZD3//SEMA7A//SEMA5B//PPP3CB//CHRNA3//SEMA4G//SKIL//TIAM1//TLX2//NFATC4//CUX1//NPTX1//CTNND2//DLG4//LRRK2//ACTR2//DLX5//ZSWIM6//SYT2//DBNL//PACSIN1//
GO:0010646	regulation of cell communication	Biological process	135	3522	509	17653	1.32936780205032	0.000164518875478295	0.0318950125359629	3.7837842676484	0.265225933202358	TAB1//LRRK2//RAF1//IL1B//KIT//PRKAA1//THBS1//PROK1//CD74//CD81//AGPAT1//TIRAP//MAP3K9//DBNL//SYT9//DPP4//SLC25A5//PPP3CB//ABCC8//CACNA2D2//FGFR2//SPRY3//PPP1R2//FGFR3//RGS9BP//GPNMB//EDN1//FGF11//FSHB//BMP10//NDP//TNFSF4//TNFSF14//CCK//CXCL14//UNC13B//TTK//CHRNA3//PIP4K2C//PIK3IP1//MGRN1//YWHAB//NREP//RFX4//SMPD1//FOXP3//SFRP1//HIC1//TRABD2B//NFATC4//HTRA4//SKIL//RASL11B//ONECUT2//ITGA5//TRIM5//T…
GO:0198738	cell-cell signaling by wnt	Biological process	30	506	509	17653	2.05622898498956	0.000165063646127266	0.0318950125359629	3.78234856589417	0.0589390962671906	WNT11//FERMT2//CTNND2//HIC1//TRABD2B//MARK1//CCDC88C//NDP//PRKAA1//CALCOCO1//SKP1//TNKS2//KREMEN1//VPS26A//FZD2//GNAO1//PPP3CB//FZD3//FOXP3//FGFR2//SFRP1//NFATC4//PTPRU//LRRK2//DIXDC1//TIAM1//RBMS3//DAPK3//DLX5//NFKB1//
GO:0065007	biological regulation	Biological process	392	12351	509	17653	1.1007398365332	0.000192496649067681	0.0345111495640306	3.71557682617669	0.770137524557957	CDKN1B//CUX1//EDN1//FGFR2//FOXS1//SATB2//ZNF281//DNAJB5//HEYL//KCNIP3//HIC1//ASCL1//NFKB1//PAX5//FOXP3//RLIM//MED1//CC2D1A//REL//SKIL//UBE2D3//VLDLR//NRIP1//BHLHE40//PAXBP1//CAMKK2//LRRK2//DLG4//FGFR3//GRIN2B//IL1B//KIT//SMAD1//NCAM1//MAPK4//RAF1//SPTBN2//YWHAB//SHANK3//RBM8A//TAB1//PRKAA1//THBS1//PROK1//CD74//CD81//RBFOX1//MBNL3//CELF4//PTBP1//SLC6A3//SGK2//HTRA4//ABCC8//JAM3//GPNMB//AGPAT1//TNF…
GO:0051090	regulation of DNA binding transcription factor activity	Biological process	26	416	509	17653	2.16760805500982	0.000197009586977629	0.0345111495640306	3.70551263947203	0.0510805500982318	CDKN2A//FOXP3//TRIM21//CRTC1//TRIB1//FOXS1//HMOX1//RLIM//PIM1//TNFSF4//BHLHE40//COPS5//EDN1//FZD2//IL1B//KIT//NDP//FOSL1//TRIM5//TAB1//TIRAP//CTH//NFKB1//S100A12//HEYL//CREBZF//
GO:0031325	positive regulation of cellular metabolic process	Biological process	120	3074	509	17653	1.35387360625207	0.000206678540271664	0.0345111495640306	3.68470461444881	0.235756385068762	TAB1//LRRK2//RAF1//IL1B//KIT//PRKAA1//THBS1//PROK1//CD74//CD81//GPNMB//CAMKK2//PML//CCK//PARP16//CHRNA3//HEYL//TIRAP//MAP3K9//DBNL//DDX39B//CASP7//TP53INP2//TRIM21//MICAL2//BMP10//TTK//EDN1//ABHD5//CNTN2//LARP1//RBMS3//PTAFR//RBM3//HMOX1//TAF8//DLX5//ELK1//ZNF281//FZD2//MYBL2//NDP//NFKB1//NFYA//FOXP3//MED1//PPP3CB//KMT2E//CALCOCO1//HIVEP3//GPBP1L1//SFRP1//TEAD1//WNT11//PAX8//NRIP1//CREB5//PAXBP1/…
GO:0050808	synapse organization	Biological process	21	304	509	17653	2.39577732395823	0.000210961480056732	0.0345111495640306	3.67579683629475	0.0412573673870334	DBNL//SPTBN2//SHANK3//BSN//UNC13B//LRRK2//P2RX2//CACNA2D2//LRRTM1//LRRN1//PALM//FBXO45//CTNND2//DLG4//ACTR2//TIAM1//CNTN2//GRIN2B//ZNF804A//GRIPAP1//NFATC4//
GO:0030029	actin filament-based process	Biological process	39	739	509	17653	1.83029421695011	0.000213023408035164	0.0345111495640306	3.67157267157563	0.0766208251473477	WAS//RHOF//MICAL2//ARFIP2//IQSEC3//NF2//PAK2//BCR//MYOM3//EMP2//LMOD1//PACSIN1//BRK1//CGNL1//MLPH//ARHGAP40//EPS8L2//CDC42EP1//TLN1//AQP1//MAPKAP1//KIT//PARVA//NPHS2//SHANK3//DIXDC1//ACTR3//ACTR2//MYO19//DAPK3//BMP10//SFRP1//WNT11//SPTBN2//EDN1//SCN3B//SCN1A//JAM3//ARHGDIB//
GO:0051130	positive regulation of cellular component organization	Biological process	57	1221	509	17653	1.61904876836115	0.000214590726387626	0.0345111495640306	3.66838905015061	0.111984282907662	BRK1//UNC13B//TRIM67//ZNF804A//CDC42EP1//LMOD1//PAXBP1//CDKN1B//MAPRE1//KIT//PML//NEK7//TNKS2//TRABD2B//CCK//IL1B//ACTR3//ACTR2//ARFIP2//FOXP3//SEMA7A//DAZL//EDN1//RTN4//BCR//SKIL//TIAM1//CUX1//WAS//PALM//NF2//SFRP1//WNT11//PRDM12//SHANK3//LRRTM1//LRRN1//BMP10//OGT//DLG4//CRTC1//PACSIN1//VLDLR//EPS8L2//LRRK2//YWHAB//IL4R//TNFSF14//SEPT7//CAMKK2//SYT2//PRKAA1//UBE2D3//ABCC8//KMT2E//FOSL1//PIP4K2C//
GO:0023051	regulation of signaling	Biological process	136	3575	509	17653	1.3193608748815	0.000217201743641691	0.0345111495640306	3.66313669266088	0.267190569744597	TAB1//LRRK2//RAF1//IL1B//KIT//PRKAA1//THBS1//PROK1//CD74//CD81//EHD3//AGPAT1//TIRAP//MAP3K9//DBNL//SYT9//DPP4//SLC25A5//PPP3CB//ABCC8//CACNA2D2//FGFR2//SPRY3//PPP1R2//FGFR3//RGS9BP//GPNMB//EDN1//FGF11//FSHB//BMP10//NDP//TNFSF4//TNFSF14//CCK//CXCL14//UNC13B//TTK//CHRNA3//PIP4K2C//PIK3IP1//MGRN1//YWHAB//NREP//RFX4//SMPD1//FOXP3//SFRP1//HIC1//TRABD2B//NFATC4//HTRA4//SKIL//RASL11B//ONECUT2//ITGA5//TR…
GO:0045893	positive regulation of transcription, DNA-templated	Biological process	65	1450	509	17653	1.55469819117946	0.000238520063077849	0.0345111495640306	3.62247508447489	0.12770137524558	HEYL//DDX39B//MICAL2//INSIG2//MED6//ARID3B//COPS5//PRDM4//EDN1//ELK1//TET3//FGFR2//SATB2//CRTC1//ATP1B4//FSHB//RAX//TLX2//MCIDAS//IL1B//PHOX2A//SMAD1//ASCL1//MYBL2//NFATC4//NFKB1//PAX5//FOXP3//PML//MED1//PPP3CB//RGMA//ZMIZ1//CALCOCO1//RAF1//REL//RFX4//HLTF//TCF20//TEAD1//PAX8//FOSL1//NRIP1//CREB3L3//OGT//PAXBP1//ONECUT2//CD81//DLX5//PRKAA1//CAMKK2//TAF8//ZNF281//FZD2//BMP10//NDP//NFYA//KMT2E//TP5…
GO:1903508	positive regulation of nucleic acid-templated transcription	Biological process	65	1450	509	17653	1.55469819117946	0.000238520063077849	0.0345111495640306	3.62247508447489	0.12770137524558	HEYL//DDX39B//MICAL2//CAMKK2//TAF8//DLX5//ELK1//ZNF281//FZD2//BMP10//IL1B//MYBL2//NDP//NFKB1//NFYA//FOXP3//MED1//PPP3CB//KMT2E//CALCOCO1//TP53INP2//HIVEP3//GPBP1L1//SFRP1//TEAD1//WNT11//PAX8//NRIP1//CREB5//CD74//INSIG2//MED6//ARID3B//COPS5//PRDM4//EDN1//TET3//FGFR2//SATB2//CRTC1//ATP1B4//FSHB//RAX//TLX2//MCIDAS//PHOX2A//SMAD1//ASCL1//NFATC4//PAX5//PML//RGMA//ZMIZ1//RAF1//REL//RFX4//HLTF//TCF20//F…
GO:1902680	positive regulation of RNA biosynthetic process	Biological process	65	1451	509	17653	1.55362672447293	0.000243112796231453	0.0345111495640306	3.61419218148389	0.12770137524558	HEYL//DDX39B//MICAL2//CAMKK2//TAF8//DLX5//ELK1//ZNF281//FZD2//BMP10//IL1B//MYBL2//NDP//NFKB1//NFYA//FOXP3//MED1//PPP3CB//KMT2E//CALCOCO1//TP53INP2//HIVEP3//GPBP1L1//SFRP1//TEAD1//WNT11//PAX8//NRIP1//CREB5//CD74//INSIG2//MED6//ARID3B//COPS5//PRDM4//EDN1//TET3//FGFR2//SATB2//CRTC1//ATP1B4//FSHB//RAX//TLX2//MCIDAS//PHOX2A//SMAD1//ASCL1//NFATC4//PAX5//PML//RGMA//ZMIZ1//RAF1//REL//RFX4//HLTF//TCF20//F…
GO:0030036	actin cytoskeleton organization	Biological process	35	642	509	17653	1.8907484591986	0.000245386041292415	0.0345111495640306	3.61015014561104	0.068762278978389	WAS//RHOF//MICAL2//MYOM3//EMP2//LMOD1//PACSIN1//BRK1//CGNL1//ARHGAP40//EPS8L2//CDC42EP1//TLN1//AQP1//MAPKAP1//KIT//PARVA//NPHS2//SHANK3//DIXDC1//ACTR3//ACTR2//ARFIP2//DAPK3//BMP10//NF2//SFRP1//WNT11//SPTBN2//EDN1//JAM3//ARHGDIB//IQSEC3//PAK2//BCR//
GO:0120039	plasma membrane bounded cell projection morphogenesis	Biological process	35	642	509	17653	1.8907484591986	0.000245386041292415	0.0345111495640306	3.61015014561104	0.068762278978389	FGFR2//RTN4//LRRN1//PARD6B//CCK//EFNA3//NCAM1//SPTBN2//CNTN2//VLDLR//SHANK3//UNC5A//FBXO45//TTL//FZD3//SEMA7A//SEMA5B//PPP3CB//LRRK2//DBNL//PACSIN1//CHRNA3//SEMA4G//SKIL//TIAM1//TLX2//NFATC4//CUX1//NPTX1//CTNND2//DLG4//ACTR2//DLX5//ZSWIM6//SYT2//
GO:0048667	cell morphogenesis involved in neuron differentiation	Biological process	32	567	509	17653	1.95734625073197	0.000245664192585556	0.0345111495640306	3.60965814061306	0.0628683693516699	FGFR2//RTN4//LRRN1//PARD6B//CCK//EFNA3//NCAM1//SPTBN2//CNTN2//VLDLR//SHANK3//UNC5A//FBXO45//TTL//FZD3//SEMA7A//SEMA5B//PPP3CB//CHRNA3//SEMA4G//SKIL//TIAM1//TLX2//NFATC4//CUX1//NPTX1//CTNND2//DLG4//LRRK2//ACTR2//DLX5//ZSWIM6//
GO:0051173	positive regulation of nitrogen compound metabolic process	Biological process	116	2965	509	17653	1.35685684657613	0.000250043816152225	0.0345111495640306	3.60198388154493	0.227897838899804	TAB1//LRRK2//RAF1//IL1B//KIT//PRKAA1//THBS1//PROK1//CD74//CD81//GPNMB//CAMKK2//PML//CCK//PARP16//CHRNA3//HEYL//TIRAP//MAP3K9//DBNL//DDX39B//CASP7//MICAL2//BMP10//TTK//CNTN2//LARP1//RBMS3//PTAFR//RBM3//TAF8//DLX5//ELK1//ZNF281//FZD2//MYBL2//NDP//NFKB1//NFYA//FOXP3//MED1//PPP3CB//KMT2E//CALCOCO1//TP53INP2//HIVEP3//GPBP1L1//SFRP1//TEAD1//WNT11//PAX8//NRIP1//CREB5//PAXBP1//NDFIP1//EMP2//PAK2//OXSR1//…
GO:0048858	cell projection morphogenesis	Biological process	35	644	509	17653	1.88487656957376	0.000260104089399481	0.0351816791321738	3.58485281970083	0.068762278978389	FGFR2//RTN4//LRRN1//PARD6B//CCK//EFNA3//NCAM1//SPTBN2//CNTN2//VLDLR//SHANK3//UNC5A//FBXO45//TTL//FZD3//SEMA7A//SEMA5B//PPP3CB//LRRK2//DBNL//PACSIN1//CHRNA3//SEMA4G//SKIL//TIAM1//TLX2//NFATC4//CUX1//NPTX1//CTNND2//DLG4//ACTR2//DLX5//ZSWIM6//SYT2//
GO:0008284	positive regulation of cell proliferation	Biological process	45	911	509	17653	1.71314796883323	0.000308627896137645	0.0409264796388018	3.51056482165881	0.0884086444007859	OTP//FZD3//FGFR2//TIRAP//CD74//CD81//FOXP3//MED1//RTN4//CD209//IL1B//TNFSF4//AQP1//PML//ZMIZ1//EDN1//HMOX1//PTAFR//TGM2//THBS1//DLX5//SFRP1//BMP10//PIM1//DDX39B//ASCL1//PAXBP1//CDKN1B//CHRM1//DPP4//EMP2//FGFR3//FSHB//SLC25A5//KIT//PGGT1B//PRKAA1//BRK1//PURA//TIAM1//TTK//FOSL1//PROK1//CCK//ALDH1A2//
GO:0010628	positive regulation of gene expression	Biological process	79	1877	509	17653	1.4596998303316	0.000360328977611974	0.0468635552998035	3.44330081056427	0.155206286836935	HEYL//DDX39B//MICAL2//CNTN2//LARP1//RBMS3//PTAFR//RBM3//THBS1//CAMKK2//TAF8//DLX5//ELK1//ZNF281//FZD2//BMP10//IL1B//MYBL2//NDP//NFKB1//NFYA//FOXP3//MED1//PPP3CB//KMT2E//CALCOCO1//TP53INP2//HIVEP3//GPBP1L1//SFRP1//TEAD1//WNT11//PAX8//NRIP1//CREB5//CD74//INSIG2//POLR2E//MED6//ARID3B//COPS5//PRDM4//EDN1//TET3//FGFR2//SATB2//CRTC1//ATP1B4//FSHB//RAX//TLX2//MCIDAS//PHOX2A//SMAD1//ASCL1//NFATC4//PAX5//…
GO:0040012	regulation of locomotion	Biological process	47	973	509	17653	1.6752736458041	0.000373653725666447	0.0469229938671028	3.42753068307645	0.0923379174852652	HMOX1//BCR//EMP2//EDN1//THBS1//VASH1//BMP10//RTN4//TNFSF14//TRIB1//KIF2A//RHOF//BEX4//PARD6B//GPNMB//DAPK3//MAPRE1//FSHB//IL1B//ITGA5//KIT//SEMA4G//TIAM1//WNT11//FERMT3//SEMA7A//ONECUT2//PTPRU//NF2//SFRP1//ABCC8//JAM3//TIRAP//CD74//ARHGDIB//TAC4//PML//TRIM21//TRIM5//ZSWIM6//PTAFR//RAF1//CD81//WAS//CXCL14//CHRM1//LRRK2//
GO:0006464	cellular protein modification process	Biological process	154	4192	509	17653	1.2740902308073	0.000381600571150474	0.0469229938671028	3.41839098394878	0.302554027504912	CDKN1B//CAMKK2//LRRK2//DLG4//FGFR3//FGFR2//GRIN2B//IL1B//KIT//SMAD1//NCAM1//MAPK4//RAF1//SPTBN2//YWHAB//SHANK3//TAB1//PRKAA1//THBS1//PROK1//CD74//CD81//UBE4B//RNF217//MGRN1//FBXL3//FBXO10//RLIM//RNF125//RNF114//SKP1//TRIM21//UBE2D3//UBE2E1//TNKS2//FBXL20//COPS5//PPIH//CCDC88C//PML//GPNMB//MAEA//RNF38//FBXO45//RNF149//MED1//DCAF16//TULP4//KLHL14//PEX5//RNF123//UBE2Z//HLTF//TRIM7//RNF135//KLHL22//S…
GO:0036211	protein modification process	Biological process	154	4192	509	17653	1.2740902308073	0.000381600571150474	0.0469229938671028	3.41839098394878	0.302554027504912	CDKN1B//CAMKK2//LRRK2//DLG4//FGFR3//FGFR2//GRIN2B//IL1B//KIT//SMAD1//NCAM1//MAPK4//RAF1//SPTBN2//YWHAB//SHANK3//TAB1//PRKAA1//THBS1//PROK1//CD74//CD81//UBE4B//RNF217//MGRN1//FBXL3//FBXO10//RLIM//RNF125//RNF114//SKP1//TRIM21//UBE2D3//UBE2E1//TNKS2//FBXL20//COPS5//PPIH//CCDC88C//PML//GPNMB//MAEA//RNF38//FBXO45//RNF149//MED1//DCAF16//TULP4//KLHL14//PEX5//RNF123//UBE2Z//HLTF//TRIM7//RNF135//KLHL22//C…
GO:0032990	cell part morphogenesis	Biological process	35	663	509	17653	1.83086049895249	0.000444544241420322	0.0530926000886647	3.35208501118736	0.068762278978389	FGFR2//RTN4//LRRN1//PARD6B//CCK//EFNA3//NCAM1//SPTBN2//CNTN2//VLDLR//SHANK3//UNC5A//FBXO45//TTL//FZD3//SEMA7A//SEMA5B//PPP3CB//LRRK2//DBNL//PACSIN1//CHRNA3//SEMA4G//SKIL//TIAM1//TLX2//NFATC4//CUX1//NPTX1//CTNND2//DLG4//ACTR2//DLX5//ZSWIM6//SYT2//
GO:0060322	head development	Biological process	38	741	509	17653	1.77855019898242	0.000447475706794897	0.0530926000886647	3.34923053731188	0.0746561886051081	CTNS//FOXG1//GRIN2B//MED1//CA10//BCR//SNPH//NRGN//RFX4//AQP1//PAX5//UCHL5//SPTBN2//PHOX2A//ASCL1//LRRK2//SYPL2//MAPKAP1//NF2//FGFR2//SHANK3//FBXO45//DIXDC1//RTN4//CNTN2//RAX//OTP//DLX5//SATB2//ALDH1A2//SLC6A3//SEMA7A//GNAO1//SMAD1//FZD3//RAF1//CRISPLD1//SFRP1//
GO:0010604	positive regulation of macromolecule metabolic process	Biological process	119	3106	509	17653	1.32875909102985	0.000470928936679448	0.0545698288259241	3.32704462309709	0.233791748526523	TAB1//LRRK2//RAF1//IL1B//KIT//PRKAA1//THBS1//PROK1//CD74//CD81//GPNMB//CAMKK2//PML//CCK//PARP16//CHRNA3//HEYL//TIRAP//MAP3K9//DBNL//DDX39B//CASP7//RBMS3//SMAD1//MED1//PRKAB1//CALCOCO1//WNT11//ALDH1A2//ZNF804A//MICAL2//BMP10//TTK//EDN1//CNTN2//LARP1//PTAFR//RBM3//TAF8//DLX5//ELK1//ZNF281//FZD2//MYBL2//NDP//NFKB1//NFYA//FOXP3//PPP3CB//KMT2E//TP53INP2//HIVEP3//GPBP1L1//SFRP1//TEAD1//PAX8//NRIP1//CRE…
GO:0007165	signal transduction	Biological process	215	6210	509	17653	1.2007361850618	0.000482833981406068	0.0545698288259241	3.31620217225778	0.422396856581532	CAMKK2//LRRK2//DLG4//FGFR3//FGFR2//GRIN2B//IL1B//KIT//SMAD1//NCAM1//MAPK4//RAF1//SPTBN2//YWHAB//SHANK3//TAB1//PRKAA1//THBS1//PROK1//CD74//CD81//CCK//AGPAT1//MED1//TRIM5//CD209//NFKB1//PAK2//SKP1//TIRAP//UBE2D3//WNT11//FERMT2//CTNND2//HIC1//TRABD2B//MARK1//CCDC88C//NDP//CALCOCO1//TNKS2//KREMEN1//VPS26A//FZD2//GNAO1//PPP3CB//FZD3//PTPRT//SGK2//UNC13B//DGKG//DAPK3//CARHSP1//HMOX1//ARHGEF4//BCR//POLR…
GO:0051128	regulation of cellular component organization	Biological process	96	2403	509	17653	1.38553723366421	0.000484132741321225	0.0545698288259241	3.31503554554687	0.18860510805501	SGK2//HTRA4//DLG4//LRRTM1//DAPK3//TTK//KLHL22//CDKN1B//BRK1//WAS//FERMT2//CDC42EP1//KIT//PALM//RHOF//PARVA//DPP4//UNC13B//SFRP1//ZNF804A//TRIM67//LRRK2//SEPT7//PACSIN1//EIF4G2//CDKN2A//BMP10//PML//RTN4//WNT11//TTL//ARHGAP40//EPS8L2//LMOD1//PARG//PAXBP1//FOXP3//MAPRE1//CNTN2//RAF1//NEK7//TNKS2//SHANK3//TRABD2B//CCK//DIXDC1//IL1B//ACTR3//ACTR2//ARFIP2//GPR3//SEMA7A//DAZL//EDN1//CEP85//RGMA//CHRNA3/…
GO:0009891	positive regulation of biosynthetic process	Biological process	77	1841	509	17653	1.45056660715486	0.000519943530620265	0.0561443471444483	3.28404382111851	0.151277013752456	HEYL//DDX39B//MICAL2//EDN1//LARP1//RBMS3//PTAFR//RBM3//THBS1//CAMKK2//TAF8//DLX5//ELK1//ZNF281//FZD2//BMP10//IL1B//MYBL2//NDP//NFKB1//NFYA//FOXP3//MED1//PPP3CB//KMT2E//CALCOCO1//TP53INP2//HIVEP3//GPBP1L1//SFRP1//TEAD1//WNT11//PAX8//NRIP1//CREB5//CD74//NEK7//TNKS2//INSIG2//HMOX1//PML//TIRAP//DDAH1//PRKAA1//MED6//ARID3B//COPS5//PRDM4//TET3//FGFR2//SATB2//CRTC1//ATP1B4//FSHB//RAX//TLX2//MCIDAS//PHOX…
GO:0050789	regulation of biological process	Biological process	372	11709	509	17653	1.10185354372008	0.000521996561686664	0.0561443471444483	3.28233235762116	0.730844793713163	CDKN1B//CUX1//EDN1//FGFR2//FOXS1//SATB2//ZNF281//DNAJB5//HEYL//KCNIP3//HIC1//ASCL1//NFKB1//PAX5//FOXP3//RLIM//MED1//CC2D1A//REL//SKIL//UBE2D3//VLDLR//NRIP1//BHLHE40//PAXBP1//CAMKK2//LRRK2//DLG4//FGFR3//GRIN2B//IL1B//KIT//SMAD1//NCAM1//MAPK4//RAF1//SPTBN2//YWHAB//SHANK3//RBM8A//TAB1//PRKAA1//THBS1//PROK1//CD74//CD81//RBFOX1//MBNL3//CELF4//PTBP1//SGK2//HTRA4//GPNMB//AGPAT1//TNFSF4//CCK//EHD3//PPP3C…
GO:0031328	positive regulation of cellular biosynthetic process	Biological process	76	1812	509	17653	1.45464205016112	0.000523006634644424	0.0561443471444483	3.28149280181879	0.149312377210216	HEYL//DDX39B//MICAL2//LARP1//RBMS3//PTAFR//RBM3//THBS1//CAMKK2//TAF8//DLX5//ELK1//ZNF281//FZD2//BMP10//IL1B//MYBL2//NDP//NFKB1//NFYA//FOXP3//MED1//PPP3CB//KMT2E//CALCOCO1//TP53INP2//HIVEP3//GPBP1L1//SFRP1//TEAD1//WNT11//PAX8//NRIP1//CREB5//CD74//NEK7//TNKS2//INSIG2//HMOX1//TIRAP//EDN1//DDAH1//PRKAA1//MED6//ARID3B//COPS5//PRDM4//TET3//FGFR2//SATB2//CRTC1//ATP1B4//FSHB//RAX//TLX2//MCIDAS//PHOX2A//S…
GO:0051254	positive regulation of RNA metabolic process	Biological process	66	1523	509	17653	1.50295082474745	0.000537826267796105	0.0568331101422665	3.26935799036056	0.129666011787819	HEYL//DDX39B//MICAL2//CAMKK2//TAF8//DLX5//ELK1//ZNF281//FZD2//BMP10//IL1B//MYBL2//NDP//NFKB1//NFYA//FOXP3//MED1//PPP3CB//KMT2E//CALCOCO1//TP53INP2//HIVEP3//GPBP1L1//SFRP1//TEAD1//WNT11//PAX8//NRIP1//CREB5//CD74//INSIG2//MED6//ARID3B//COPS5//PRDM4//EDN1//TET3//FGFR2//SATB2//CRTC1//ATP1B4//FSHB//RAX//TLX2//MCIDAS//PHOX2A//SMAD1//ASCL1//NFATC4//PAX5//PML//RGMA//ZMIZ1//RAF1//REL//RFX4//HLTF//TCF20//F…
GO:0009653	anatomical structure morphogenesis	Biological process	104	2656	509	17653	1.3580195043435	0.000553219401925317	0.0570970832133728	3.25710259717924	0.204322200392927	MED1//WDR19//FGFR2//VASH1//HMOX1//ITGA5//RTN4//JAM3//PROK1//HS6ST1//EDN1//NFATC4//ZMIZ1//PAX8//TLX2//NF2//SMAD1//FZD3//SKIL//PPP3CB//CCDC103//MICAL2//DLX5//FGFR3//PARVA//THBS1//TAB1//ALDH1A2//FZD2//HEYL//WNT11//UBE4B//PAX5//ONECUT2//LRRN1//PARD6B//CCK//EFNA3//NCAM1//SPTBN2//CNTN2//VLDLR//SHANK3//UNC5A//FERMT2//CDC42EP1//DAPK3//KIT//PALM//RHOF//WAS//ZNF281//SFRP1//SEPT7//PML//ABCC8//PHOX2A//RFX4//…
GO:0032989	cellular component morphogenesis	Biological process	51	1101	509	17653	1.60651060207813	0.000557209447298921	0.0570970832133728	3.25398152886866	0.100196463654224	MED1//WDR19//FGFR2//RTN4//LRRN1//PARD6B//CCK//EFNA3//NCAM1//SPTBN2//CNTN2//VLDLR//SHANK3//UNC5A//FERMT2//CDC42EP1//DAPK3//KIT//PALM//RHOF//PARVA//WAS//SEPT7//FBXO45//LMOD1//MYOM3//TTL//FERMT3//FZD3//BMP10//SEMA7A//SEMA5B//PPP3CB//LRRK2//DBNL//PACSIN1//CHRNA3//SEMA4G//SKIL//TIAM1//TLX2//NFATC4//CUX1//EDN1//NPTX1//CTNND2//DLG4//ACTR2//DLX5//ZSWIM6//SYT2//
GO:0007612	learning	Biological process	12	136	509	17653	3.06015254824916	0.000577479425688563	0.0577826397846477	3.23846348410958	0.0235756385068762	ACTR2//NPTX2//NRGN//CTNS//KIT//RAG1//ABCC8//SHANK3//DLG4//PPP3CB//CNTN2//FOSL1//
GO:0051179	localization	Biological process	223	6497	509	17653	1.19039949827229	0.000581225197171277	0.0577826397846477	3.23565556650884	0.43811394891945	SPRN//PML//NUP214//CUX1//SLC27A4//SEMA4G//SEMA7A//FBXO45//SATB2//MARK1//ASCL1//FZD3//CCK//PLLP//EDN1//NKAIN1//DLG4//LRRTM1//JAM3//S100A12//KIT//LGALS3BP//THBS1//TLN1//FERMT3//HMOX1//BCR//CD74//AQP1//SH3GL1//SPTBN2//AKAP10//MAPRE1//CD81//SYT2//SYT9//SYT14//EXOC4//U2AF1//DDX39B//SRSF9//RBM8A//YWHAB//GOLGA7B//KDELR3//GOSR2//TIMM23//TOMM34//TIMM22//SLC6A3//SLC12A7//SLC26A1//CHRNA3//CTNS//SLC9A5//TOMM…
GO:0007420	brain development	Biological process	36	700	509	17653	1.78363177097951	0.000597897574555636	0.0577826397846477	3.22337320834476	0.0707269155206287	NRGN//RFX4//AQP1//PAX5//UCHL5//SPTBN2//PHOX2A//ASCL1//LRRK2//SYPL2//MAPKAP1//NF2//FGFR2//SHANK3//FBXO45//DIXDC1//RTN4//CNTN2//RAX//OTP//DLX5//SATB2//ALDH1A2//SLC6A3//SEMA7A//GNAO1//SMAD1//FZD3//SFRP1//CTNS//FOXG1//GRIN2B//MED1//CA10//BCR//SNPH//
GO:0006513	protein monoubiquitination	Biological process	8	66	509	17653	4.20384592486754	0.000598075526382573	0.0577826397846477	3.22324396882091	0.0157170923379175	RAG1//UBE2E1//SKP1//UBE4B//MGRN1//TRIM21//UBE2D3//KLHL22//
GO:0061564	axon development	Biological process	28	497	509	17653	1.9539002186004	0.000608489654448278	0.0579607821554043	3.21574680125351	0.0550098231827112	FGFR2//RTN4//LRRN1//PARD6B//CCK//EFNA3//NCAM1//SPTBN2//CNTN2//VLDLR//SHANK3//UNC5A//FBXO45//TTL//JAM3//NREP//FZD3//SEMA7A//SEMA5B//PPP3CB//RGMA//SEMA4G//SKIL//TIAM1//NPTX1//DLX5//ZSWIM6//SPRY3//
GO:0000902	cell morphogenesis	Biological process	47	997	509	17653	1.63494609565435	0.000634074610434908	0.0595589804218234	3.19785963644997	0.0923379174852652	FGFR2//RTN4//LRRN1//PARD6B//CCK//EFNA3//NCAM1//SPTBN2//CNTN2//VLDLR//SHANK3//UNC5A//FERMT2//CDC42EP1//DAPK3//KIT//PALM//RHOF//PARVA//WAS//SEPT7//FBXO45//TTL//FERMT3//FZD3//SEMA7A//SEMA5B//PPP3CB//LRRK2//DBNL//PACSIN1//CHRNA3//SEMA4G//SKIL//TIAM1//TLX2//NFATC4//CUX1//NPTX1//CTNND2//DLG4//ACTR2//DLX5//ZSWIM6//SYT2//MED1//WDR19//
GO:0032956	regulation of actin cytoskeleton organization	Biological process	21	331	509	17653	2.20035137910363	0.000652685807791336	0.059708135366533	3.18529583063928	0.0412573673870334	BRK1//WAS//ARHGAP40//EPS8L2//CDC42EP1//LMOD1//SHANK3//ACTR3//ACTR2//ARFIP2//DAPK3//NF2//SFRP1//WNT11//SPTBN2//EDN1//BMP10//JAM3//ARHGDIB//RHOF//DIXDC1//
GO:0046718	viral entry into host cell	Biological process	11	119	509	17653	3.20587409816579	0.0006561915362914	0.059708135366533	3.18296937554346	0.0216110019646365	TRIM5//TRIM21//TMPRSS2//CD74//DPP4//CD209//ITGA5//MRC1//NCAM1//SLC52A2//CD81//
GO:0007010	cytoskeleton organization	Biological process	58	1306	509	17653	1.54022991963945	0.000662148477375421	0.059708135366533	3.17904461528144	0.113948919449902	SEPT7//WAS//TTL//KIF2A//MARK1//MAP7D1//CNTN2//RHOF//MICAL2//ARFIP2//IQSEC3//NF2//PAK2//BCR//MYOM3//EMP2//LMOD1//PACSIN1//BRK1//CGNL1//TLN1//TTK//ARHGAP40//EPS8L2//CDC42EP1//AQP1//MAPKAP1//MAPRE1//CDKN1B//CCDC88C//KIT//PARVA//NPHS2//SHANK3//DIXDC1//ACTR3//ACTR2//CCDC103//DAPK3//RAF1//KRT2//KRT9//BMP10//CEP85//NEK7//SFRP1//WNT11//SPTBN2//EDN1//RASSF1//JAM3//MYBL2//MCIDAS//ARHGDIB//MAEA//PALM//PFDN1…
GO:0120035	regulation of plasma membrane bounded cell projection organization	Biological process	32	602	509	17653	1.84354705010802	0.000689955800767189	0.0613969879024803	3.16117872969425	0.0628683693516699	WAS//BRK1//SFRP1//ZNF804A//TRIM67//LRRK2//TTL//RTN4//CNTN2//CDC42EP1//KIT//SEMA7A//RGMA//CHRNA3//SEMA4G//SKIL//TIAM1//TLX2//NFATC4//CUX1//PALM//SHANK3//ACTR2//DLG4//CRTC1//PACSIN1//VLDLR//EPS8L2//ZSWIM6//SEPT7//GRIN2B//SYT2//
GO:0030072	peptide hormone secretion	Biological process	17	243	509	17653	2.42629378996984	0.000715459235086824	0.0628396208687298	3.14541510611273	0.0333988212180747	SYT9//DPP4//SLC25A5//IL1B//PPP3CB//ABCC8//CACNA2D2//CPLX1//SNX19//CPLX3//SIRT3//RAF1//VSNL1//SFRP1//TIAM1//PAX8//EDN1//
GO:0009893	positive regulation of metabolic process	Biological process	125	3329	509	17653	1.30225776810443	0.000729751895844147	0.0632732316871021	3.13682476807194	0.245579567779961	TAB1//LRRK2//RAF1//IL1B//KIT//PRKAA1//THBS1//PROK1//CD74//CD81//GPNMB//CAMKK2//PML//CCK//PARP16//CHRNA3//HEYL//TIRAP//MAP3K9//DBNL//DDX39B//CASP7//TP53INP2//TRIM21//RBMS3//SMAD1//MED1//PRKAB1//CALCOCO1//WNT11//ALDH1A2//ZNF804A//MICAL2//BMP10//TTK//EDN1//ABHD5//CNTN2//LARP1//PTAFR//RBM3//HMOX1//TAF8//DLX5//ELK1//ZNF281//FZD2//MYBL2//NDP//NFKB1//NFYA//FOXP3//PPP3CB//KMT2E//HIVEP3//GPBP1L1//SFRP1//T…
GO:0048468	cell development	Biological process	83	2045	509	17653	1.40762029195748	0.000776670304837977	0.0653269195472909	3.10976329931507	0.163064833005894	DAZL//SEMA4G//SEMA7A//OTP//FZD3//ONECUT2//SATB2//KRT2//ASCL1//CELF4//KIT//JAM3//FGFR2//RTN4//LRRN1//PARD6B//CCK//EFNA3//NCAM1//SPTBN2//CNTN2//VLDLR//SHANK3//UNC5A//SFRP1//ZNF804A//TRIM67//LRRK2//NF2//HEYL//EDN1//ALDH1A2//FBXO45//LMOD1//MYOM3//TTL//NREP//UBE4B//NPTXR//GNAO1//NPTX2//TBC1D24//PRDM12//FERMT2//PARVA//FERMT3//IL1B//MED1//MAEA//KCNIP2//BMP10//TRIB1//DIXDC1//DGKG//SKIL//HS6ST1//SEMA5B//P…
GO:0021879	forebrain neuron differentiation	Biological process	7	53	509	17653	4.58060570115283	0.000777255843719484	0.0653269195472909	3.10943600407334	0.0137524557956778	SHANK3//CNTN2//FGFR2//DLX5//ASCL1//SATB2//OTP//
GO:0030073	insulin secretion	Biological process	15	202	509	17653	2.57537590694236	0.000790127022203333	0.0653269195472909	3.10230308515572	0.0294695481335953	SYT9//DPP4//SLC25A5//IL1B//PPP3CB//ABCC8//CACNA2D2//SIRT3//RAF1//VSNL1//SFRP1//TIAM1//CPLX1//SNX19//CPLX3//
GO:0003012	muscle system process	Biological process	26	456	509	17653	1.97746699755282	0.000792075617755117	0.0653269195472909	3.10123335527145	0.0510805500982318	CHRM1//TIAM1//LMOD1//GNAO1//KCNIP2//KCNJ12//SCN7A//TLN1//CACNG1//SLMAP//SSPN//CHRNA3//DAPK3//MYOM3//EDN1//BMP10//IL1B//HMOX1//P2RX2//EHD3//SCN3B//DDX39B//SCN1A//KIT//ABCC8//PTAFR//
GO:0050793	regulation of developmental process	Biological process	100	2563	509	17653	1.35316928912045	0.000817766365170481	0.0666331798511803	3.08737075599892	0.196463654223969	OTP//FZD3//FOXP3//NDFIP1//WNT11//FERMT2//CDC42EP1//DAPK3//KIT//PALM//RHOF//PARVA//WAS//FGFR2//TIAM1//IL1B//SFRP1//NFKB1//ZNF804A//TRIM67//LRRK2//NF2//SEPT7//EFNA3//VASH1//PML//ABCC8//THBS1//RFX4//TTL//RTN4//ASCL1//CNTN2//MED1//TNKS2//CACNA2D2//FOXS1//SLC6A3//EDN1//TNFSF4//HMGB3//CD74//ZMIZ1//RAG1//RAF1//SKIL//TAF8//FAM57B//IL4R//TRIB1//KMT2E//MBNL3//CXCL14//TNFSF14//NREP//DIXDC1//HEYL//SMAD1//FSH…
GO:0007610	behavior	Biological process	31	583	509	17653	1.84413995760699	0.000828557443194359	0.0667087379562315	3.08167737692777	0.0609037328094303	DPP4//USP46//FBXL20//CCK//GRIN2B//DLG4//PPP3CB//CNTN2//FOSL1//SHANK3//CRTC1//ITGA5//ABCC8//VLDLR//CTNS//CHRNA3//GNAO1//LRRTM1//NOVA1//SLC6A3//SCN1A//PAX5//SPTBN2//ACTR2//NPTX2//NRGN//KIT//RAG1//LRRK2//P2RX2//THBS1//
GO:0016043	cellular component organization	Biological process	215	6269	509	17653	1.18943558928598	0.000850425170249428	0.0676638285458457	3.07036389437062	0.422396856581532	UBXN2B//UBXN2A//TP53INP2//MIS12//KLHL22//SEPT7//WAS//TTL//KIF2A//MARK1//MAP7D1//CNTN2//DDX39B//SNRPB//COPS5//MED1//WDR19//SGK2//HTRA4//EMP2//PLLP//CCK//DLG4//LRRTM1//RHOF//MICAL2//ARFIP2//IQSEC3//NF2//PAK2//BCR//SH3GL1//MAEA//PACSIN1//PALM//PFDN1//SPTBN2//CCDC6//NDP//SYT2//SYT9//SYT14//PURA//DAPK3//HLTF//ASF1B//SATB2//HMGB3//FOXP3//CELF4//SRSF9//TIMM23//TOMM34//TIMM22//SLC12A7//AQP1//BIN2//LRRK2/…
GO:0097061	dendritic spine organization	Biological process	8	70	509	17653	3.96362615773225	0.000889215271265472	0.0699274753438184	3.050993087393	0.0157170923379175	CTNND2//DLG4//SHANK3//LRRK2//ACTR2//TIAM1//GRIN2B//ZNF804A//
GO:0031344	regulation of cell projection organization	Biological process	32	612	509	17653	1.8134237322958	0.000907086235623572	0.0705129219715197	3.04235142311062	0.0628683693516699	WAS//BRK1//SFRP1//ZNF804A//TRIM67//LRRK2//TTL//RTN4//CNTN2//CDC42EP1//KIT//SEMA7A//RGMA//CHRNA3//SEMA4G//SKIL//TIAM1//TLX2//NFATC4//CUX1//PALM//SHANK3//ACTR2//DLG4//CRTC1//PACSIN1//VLDLR//EPS8L2//ZSWIM6//SEPT7//GRIN2B//SYT2//
GO:0007567	parturition	Biological process	4	16	509	17653	8.67043222003929	0.000943273019618301	0.0724926753599838	3.02536258748269	0.00785854616895874	EDN1//LDOC1//PTAFR//PLA2G4C//
GO:0030900	forebrain development	Biological process	22	366	509	17653	2.08469408569251	0.000999932747225581	0.0759836535897371	3.00002920849101	0.0432220039292731	NRGN//RFX4//AQP1//PAX5//UCHL5//LRRK2//NF2//FGFR2//SHANK3//FBXO45//DIXDC1//RTN4//CNTN2//RAX//OTP//DLX5//ASCL1//SATB2//ALDH1A2//SLC6A3//SEMA7A//GNAO1//
GO:0016482	cytosolic transport	Biological process	12	146	509	17653	2.85055305864305	0.00108235171103887	0.0813327180195098	2.96563159196214	0.0235756385068762	TGOLN2//SYS1//EHD3//AP1S1//VPS53//VPS26A//GOSR2//EMP2//WDR91//FAM160A2//LRRK2//ACTR2//
GO:0043412	macromolecule modification	Biological process	157	4389	509	17653	1.24060866579737	0.00113191963934047	0.0841227749545011	2.94618440479955	0.308447937131631	CDKN1B//THUMPD1//CAMKK2//LRRK2//DLG4//FGFR3//FGFR2//GRIN2B//IL1B//KIT//SMAD1//NCAM1//MAPK4//RAF1//SPTBN2//YWHAB//SHANK3//TAB1//PRKAA1//THBS1//PROK1//CD74//CD81//UBE4B//RNF217//MGRN1//FBXL3//FBXO10//RLIM//RNF125//RNF114//SKP1//TRIM21//UBE2D3//UBE2E1//TNKS2//FBXL20//COPS5//PPIH//FTSJ1//CCDC88C//PML//GPNMB//URM1//MAEA//RNF38//FBXO45//RNF149//MED1//DCAF16//TULP4//KLHL14//PEX5//RNF123//UBE2Z//HLTF//TR…
GO:0022604	regulation of cell morphogenesis	Biological process	26	468	509	17653	1.92676271556429	0.00115205004535975	0.084586197198729	2.93852865463546	0.0510805500982318	FERMT2//CDC42EP1//DAPK3//KIT//PALM//RHOF//PARVA//WAS//SEPT7//TTL//RTN4//CNTN2//SEMA7A//CHRNA3//SEMA4G//SKIL//TIAM1//TLX2//NFATC4//CUX1//LRRK2//SHANK3//ACTR2//DLG4//ZSWIM6//SYT2//
GO:0106027	neuron projection organization	Biological process	8	73	509	17653	3.80073741152407	0.00117453030138753	0.084586197198729	2.93013577449672	0.0157170923379175	CTNND2//DLG4//SHANK3//LRRK2//ACTR2//TIAM1//GRIN2B//ZNF804A//
GO:0000165	MAPK cascade	Biological process	44	944	509	17653	1.61652126136326	0.00118045224160181	0.084586197198729	2.92795157879141	0.0864440078585462	TAB1//LRRK2//RAF1//IL1B//KIT//PRKAA1//THBS1//PROK1//CD74//CD81//TRIB1//ARHGEF6//MAP3K9//DBNL//EDN1//S100A12//SPRY3//SMPD1//BMP10//PAK2//RNF149//NF2//FGFR3//FGFR2//TRIM5//TIAM1//SFRP1//COPS5//TIRAP//NFKB1//SKP1//MED1//SIRT3//GPNMB//SEMA7A//CAMKK2//DLG4//GRIN2B//SMAD1//NCAM1//MAPK4//SPTBN2//YWHAB//SHANK3//
GO:0000904	cell morphogenesis involved in differentiation	Biological process	35	701	509	17653	1.73161271156277	0.00118818405055142	0.084586197198729	2.925116281621	0.068762278978389	FGFR2//RTN4//LRRN1//PARD6B//CCK//EFNA3//NCAM1//SPTBN2//CNTN2//VLDLR//SHANK3//UNC5A//FBXO45//TTL//FERMT2//PARVA//FERMT3//FZD3//SEMA7A//SEMA5B//PPP3CB//CHRNA3//SEMA4G//SKIL//TIAM1//TLX2//NFATC4//CUX1//NPTX1//CTNND2//DLG4//LRRK2//ACTR2//DLX5//ZSWIM6//
GO:0023014	signal transduction by protein phosphorylation	Biological process	45	973	509	17653	1.60398540555711	0.00121537963478251	0.085620963229522	2.91528804507911	0.0884086444007859	CAMKK2//LRRK2//DLG4//FGFR3//FGFR2//GRIN2B//IL1B//KIT//SMAD1//NCAM1//MAPK4//RAF1//SPTBN2//YWHAB//SHANK3//TAB1//PRKAA1//THBS1//PROK1//CD74//CD81//TRIB1//ARHGEF6//MAP3K9//DBNL//EDN1//S100A12//SPRY3//SMPD1//BMP10//PAK2//RNF149//NF2//TRIM5//TIAM1//SFRP1//COPS5//TIRAP//NFKB1//SKP1//MED1//SIRT3//GPNMB//SEMA7A//OXSR1//
GO:0048583	regulation of response to stimulus	Biological process	152	4243	509	17653	1.24242818519535	0.00132695496346732	0.0925174888446339	2.87714381673582	0.298624754420432	TAB1//LRRK2//RAF1//IL1B//KIT//PRKAA1//THBS1//PROK1//CD74//CD81//PPP3CB//AGPAT1//TRIM5//CD209//NFKB1//PAK2//SKP1//WAS//CREB3L3//FOXP3//TNFSF4//CD96//TIRAP//UBE2D3//NDFIP1//C1QA//PARG//VSIG4//MAP3K9//DBNL//FGFR2//SPRY3//PPP1R2//FGFR3//RGS9BP//GPNMB//EDN1//FGF11//FSHB//BMP10//NDP//TNFSF14//CCK//CXCL14//TTK//CHRNA3//PIP4K2C//PIK3IP1//MGRN1//YWHAB//NREP//RFX4//SMPD1//SFRP1//HIC1//TRABD2B//NFATC4//HTRA…
GO:0040011	locomotion	Biological process	75	1845	509	17653	1.40982637724216	0.00137070913380593	0.0945929170605051	2.86305469326658	0.147347740667976	SEMA4G//SEMA7A//FBXO45//SATB2//MARK1//ASCL1//FZD3//CCK//JAM3//S100A12//KIT//HMOX1//BCR//RALBP1//PTAFR//FOSL1//CXCL14//EFNA3//NCAM1//SPTBN2//CNTN2//VLDLR//SHANK3//UNC5A//EMP2//EDN1//THBS1//VASH1//BMP10//RTN4//PML//TNFSF14//TRIB1//AVL9//PAK2//RHOF//TIAM1//DIXDC1//LRRK2//KIF2A//BEX4//PARD6B//GPNMB//DAPK3//MAPRE1//FSHB//IL1B//ITGA5//WNT11//FERMT3//ONECUT2//PTPRU//NF2//SFRP1//PPP3CB//CHRM1//DPP4//BRK1…
GO:0071346	cellular response to interferon-gamma	Biological process	13	171	509	17653	2.63662266340376	0.00139955609033661	0.0956080589792575	2.85400969152755	0.0255402750491159	NCAM1//PML//TRIM68//PTAFR//TRIM21//TRIM5//MED1//ACTR3//ACTR2//DAPK3//EDN1//MRC1//WAS//
GO:0007264	small GTPase mediated signal transduction	Biological process	30	578	509	17653	1.80008973426421	0.00145628720378435	0.0984887035919356	2.83675296656253	0.0589390962671906	CDKN2A//RASSF1//RALGDS//CDC42EP1//PAK2//RHOF//EPS8L2//DBNL//BRK1//TIAM1//IQSEC3//RABL3//RALGPS2//WAS//OGT//ARHGDIB//ARHGEF4//RAF1//BCR//ARHGEF6//SPRY3//TRIM67//MAPKAP1//FAM13A//RALBP1//ARHGAP40//RALGAPB//CGNL1//ARFIP2//HMOX1//
GO:0070633	transepithelial transport	Biological process	4	18	509	17653	7.70705086225715	0.00151501695632329	0.101446135402123	2.81958250643796	0.00785854616895874	BEST1//AQP1//EDN1//SLC23A2//
GO:0051960	regulation of nervous system development	Biological process	39	820	509	17653	1.64949686137333	0.00155322700980975	0.102208044159903	2.80876506590519	0.0766208251473477	OTP//FZD3//SFRP1//ZNF804A//TRIM67//LRRK2//NF2//RFX4//TTL//RTN4//CNTN2//EFNA3//NREP//ASCL1//MED1//DIXDC1//HEYL//SEMA7A//KIT//SHANK3//RGMA//CHRNA3//SEMA4G//SKIL//TIAM1//TLX2//NFATC4//CUX1//LRRTM1//LRRN1//ABCC8//ACTR2//FZD2//DLG4//CRTC1//PACSIN1//VLDLR//ZSWIM6//SYT2//
GO:0030901	midbrain development	Biological process	9	94	509	17653	3.32059106299377	0.00155662110727044	0.102208044159903	2.80781708495693	0.0176817288801572	SYPL2//MAPKAP1//FZD3//SFRP1//FGFR2//PHOX2A//SMAD1//UCHL5//RFX4//
GO:0006936	muscle contraction	Biological process	21	355	509	17653	2.05159522953042	0.00157216707322842	0.102236210733114	2.80350130363653	0.0412573673870334	CHRM1//CHRNA3//DAPK3//MYOM3//EDN1//P2RX2//BMP10//EHD3//SCN3B//SCN1A//KIT//PTAFR//LMOD1//GNAO1//KCNIP2//KCNJ12//SCN7A//TLN1//CACNG1//SLMAP//SSPN//
GO:1902905	positive regulation of supramolecular fiber organization	Biological process	14	195	509	17653	2.48997027857539	0.00160968338657547	0.103678940413428	2.79325953824471	0.0275049115913556	CDC42EP1//LMOD1//CDKN1B//MAPRE1//ACTR3//ACTR2//ARFIP2//WAS//NF2//SFRP1//WNT11//EDN1//BMP10//BRK1//
GO:0007611	learning or memory	Biological process	16	240	509	17653	2.31211525867714	0.00167621209459496	0.10659893068041	2.77567103004676	0.031434184675835	DLG4//PPP3CB//CNTN2//FOSL1//SHANK3//CRTC1//ITGA5//ABCC8//VLDLR//CTNS//ACTR2//NPTX2//NRGN//KIT//RAG1//GRIN2B//
GO:0009966	regulation of signal transduction	Biological process	119	3215	509	17653	1.2837094048954	0.00172627677860831	0.10659893068041	2.76288957143337	0.233791748526523	TAB1//LRRK2//RAF1//IL1B//KIT//PRKAA1//THBS1//PROK1//CD74//CD81//AGPAT1//TIRAP//MAP3K9//DBNL//FGFR2//FGFR3//RGS9BP//GPNMB//EDN1//FGF11//FSHB//BMP10//NDP//TNFSF4//TNFSF14//CCK//CXCL14//TTK//PIP4K2C//PIK3IP1//MGRN1//YWHAB//NREP//RFX4//SMPD1//FOXP3//SFRP1//HIC1//TRABD2B//NFATC4//HTRA4//SKIL//RASL11B//ONECUT2//ITGA5//TRIM5//TRIB1//IQSEC3//RALGPS2//MED1//WDFY1//OGT//ARHGDIB//ARHGEF4//BCR//EPS8L2//TIAM1…
GO:0065009	regulation of molecular function	Biological process	124	3373	509	17653	1.27498795764586	0.00172833589482809	0.10659893068041	2.76237185034433	0.243614931237721	CDKN1B//TAB1//LRRK2//RAF1//IL1B//KIT//PRKAA1//THBS1//PROK1//CD74//CD81//TRIB1//LRRTM1//NF2//PAK2//CEP85//PML//CCK//PARP16//CHRNA3//GRM2//PALM//TIRAP//MAP3K9//DBNL//CASP7//GPNMB//EDN1//FGF11//FSHB//BMP10//NDP//TNFSF4//TNFSF14//CXCL14//FGFR3//FGFR2//PTAFR//PPP1R26//UCHL5//NFKB1//CDKN2A//FOXP3//TRIM21//NFATC4//TIAM1//EMP2//WNT11//OXSR1//MAPKAP1//NDFIP1//SGK2//PPP1R2//CRTC1//RALBP1//FAM13A//CDC42EP1/…
GO:0045935	positive regulation of nucleobase-containing compound metabolic process	Biological process	71	1742	509	17653	1.41354922531065	0.00173451137452178	0.10659893068041	2.76082284781048	0.139489194499018	PARP16//HEYL//DDX39B//MICAL2//CAMKK2//TAF8//DLX5//ELK1//ZNF281//FZD2//BMP10//IL1B//MYBL2//NDP//NFKB1//NFYA//FOXP3//MED1//PPP3CB//KMT2E//CALCOCO1//TP53INP2//HIVEP3//GPBP1L1//SFRP1//TEAD1//WNT11//PAX8//NRIP1//CREB5//CD74//PML//NEK7//TNKS2//INSIG2//PRKAA1//MED6//ARID3B//COPS5//PRDM4//EDN1//TET3//FGFR2//SATB2//CRTC1//ATP1B4//FSHB//RAX//TLX2//MCIDAS//PHOX2A//SMAD1//ASCL1//NFATC4//PAX5//RGMA//ZMIZ1//RA…
GO:0048813	dendrite morphogenesis	Biological process	11	134	509	17653	2.84700759463977	0.00174088675376483	0.10659893068041	2.75922947920701	0.0216110019646365	CHRNA3//TLX2//NFATC4//CUX1//CTNND2//DLG4//SHANK3//LRRK2//ACTR2//TIAM1//VLDLR//
GO:0002704	negative regulation of leukocyte mediated immunity	Biological process	6	45	509	17653	4.62423051735429	0.00174959061149276	0.10659893068041	2.757063560439	0.0117878192534381	PPP3CB//FOXP3//CD96//HMOX1//BCR//NDFIP1//
GO:0030260	entry into host cell	Biological process	11	135	509	17653	2.82591864949429	0.00184738844131936	0.108642504596894	2.73344177798442	0.0216110019646365	DPP4//CD209//ITGA5//MRC1//NCAM1//SLC52A2//CD81//TRIM5//TRIM21//TMPRSS2//CD74//
GO:0044409	entry into host	Biological process	11	135	509	17653	2.82591864949429	0.00184738844131936	0.108642504596894	2.73344177798442	0.0216110019646365	DPP4//CD209//ITGA5//MRC1//NCAM1//SLC52A2//CD81//TRIM5//TRIM21//TMPRSS2//CD74//
GO:0051806	entry into cell of other organism involved in symbiotic interaction	Biological process	11	135	509	17653	2.82591864949429	0.00184738844131936	0.108642504596894	2.73344177798442	0.0216110019646365	DPP4//CD209//ITGA5//MRC1//NCAM1//SLC52A2//CD81//TRIM5//TRIM21//TMPRSS2//CD74//
GO:0051828	entry into other organism involved in symbiotic interaction	Biological process	11	135	509	17653	2.82591864949429	0.00184738844131936	0.108642504596894	2.73344177798442	0.0216110019646365	DPP4//CD209//ITGA5//MRC1//NCAM1//SLC52A2//CD81//TRIM5//TRIM21//TMPRSS2//CD74//
GO:0003007	heart morphogenesis	Biological process	16	243	509	17653	2.28357062585397	0.00190267125832765	0.110929014828189	2.7206362422056	0.031434184675835	CCDC103//MICAL2//FGFR2//PARVA//FZD2//HEYL//WNT11//UBE4B//MED1//MYOM3//BMP10//RTN4//PIM1//TAB1//ZMIZ1//ALDH1A2//
GO:0060284	regulation of cell development	Biological process	40	858	509	17653	1.61686381725674	0.00195071222543777	0.111610858952204	2.70980679422546	0.0785854616895874	OTP//FZD3//SFRP1//ZNF804A//TRIM67//LRRK2//NF2//TTL//RTN4//CNTN2//TRIB1//EFNA3//NREP//ASCL1//MED1//DIXDC1//HEYL//SEMA7A//KIT//SHANK3//RGMA//CHRNA3//SEMA4G//SKIL//TIAM1//TLX2//NFATC4//CUX1//ABCC8//EDN1//BMP10//ACTR2//DDX39B//DLG4//CRTC1//PACSIN1//VLDLR//ZSWIM6//IL1B//SYT2//
GO:0050773	regulation of dendrite development	Biological process	11	136	509	17653	2.80513983589507	0.00195914043469487	0.111610858952204	2.70793443188323	0.0216110019646365	CHRNA3//TLX2//NFATC4//CUX1//SHANK3//LRRK2//ACTR2//TIAM1//CRTC1//PACSIN1//VLDLR//
GO:0045620	negative regulation of lymphocyte differentiation	Biological process	6	46	509	17653	4.52370376697702	0.00196387582660244	0.111610858952204	2.70688597557464	0.0117878192534381	HMGB3//SFRP1//CD74//TNFSF4//IL4R//FOXP3//
GO:0042471	ear morphogenesis	Biological process	10	117	509	17653	2.96425033163736	0.00206296748459913	0.116265409152866	2.68550761709251	0.0196463654223969	FGFR2//DLX5//INSIG2//BCR//PAX8//FZD3//KCNQ4//EDN1//FZD2//WDR19//
GO:0043549	regulation of kinase activity	Biological process	41	889	509	17653	1.59949480774628	0.00209350969983528	0.117011620661041	2.67912502255628	0.0805500982318271	CDKN1B//TAB1//LRRK2//RAF1//IL1B//KIT//PRKAA1//THBS1//PROK1//CD74//CD81//TRIB1//LRRTM1//NF2//PAK2//CEP85//PARP16//CHRNA3//TIRAP//MAP3K9//DBNL//CDKN2A//EMP2//WNT11//OXSR1//MAPKAP1//FGFR3//FGFR2//EDN1//S100A12//SPRY3//SMPD1//TIAM1//SFRP1//NRBF2//WDR91//PIK3IP1//CAMKK2//VLDLR//DLG4//SH3BP5//
GO:0006935	chemotaxis	Biological process	30	594	509	17653	1.75160246869481	0.00220093371874624	0.122007497867876	2.65739303605465	0.0589390962671906	S100A12//KIT//EFNA3//NCAM1//SPTBN2//CNTN2//VLDLR//SHANK3//UNC5A//THBS1//TNFSF14//IL1B//FZD3//SEMA4G//SEMA7A//GPNMB//SEMA5B//BIN2//CXCL14//PARVA//JAM3//TIRAP//EDN1//CD74//DLX5//ZSWIM6//TIAM1//RALBP1//PTAFR//FOSL1//
GO:0042330	taxis	Biological process	30	595	509	17653	1.74865859899952	0.00225675841662677	0.124085017655665	2.64651492915503	0.0589390962671906	S100A12//KIT//RALBP1//PTAFR//FOSL1//CXCL14//EFNA3//NCAM1//SPTBN2//CNTN2//VLDLR//SHANK3//UNC5A//THBS1//TNFSF14//IL1B//FZD3//SEMA4G//SEMA7A//GPNMB//SEMA5B//BIN2//PARVA//JAM3//TIRAP//EDN1//CD74//DLX5//ZSWIM6//TIAM1//
GO:0070542	response to fatty acid	Biological process	8	81	509	17653	3.42535593878095	0.002301255679844	0.125511227119234	2.63803512658272	0.0157170923379175	EDN1//PRKAA1//SFRP1//TNFSF4//PTAFR//NFATC4//ALAD//INSIG2//
GO:0021872	forebrain generation of neurons	Biological process	7	64	509	17653	3.79331409626719	0.00238772612219289	0.129185534115124	2.6220154892854	0.0137524557956778	SHANK3//FGFR2//CNTN2//OTP//DLX5//ASCL1//SATB2//
GO:0050767	regulation of neurogenesis	Biological process	35	732	509	17653	1.65827938634631	0.00244564009853724	0.130898006722565	2.61160745356284	0.068762278978389	OTP//FZD3//SFRP1//ZNF804A//TRIM67//LRRK2//NF2//TTL//RTN4//CNTN2//EFNA3//NREP//ASCL1//MED1//DIXDC1//HEYL//SEMA7A//KIT//SHANK3//RGMA//CHRNA3//SEMA4G//SKIL//TIAM1//TLX2//NFATC4//CUX1//ABCC8//ACTR2//DLG4//CRTC1//PACSIN1//VLDLR//ZSWIM6//SYT2//
GO:0021670	lateral ventricle development	Biological process	3	10	509	17653	10.4045186640472	0.00245808766135824	0.130898006722565	2.60940263318052	0.00589390962671906	AQP1//PAX5//UCHL5//
GO:0045664	regulation of neuron differentiation	Biological process	30	600	509	17653	1.73408644400786	0.00255449564722736	0.134969172360927	2.59269483300393	0.0589390962671906	SFRP1//ZNF804A//TRIM67//LRRK2//TTL//RTN4//CNTN2//ASCL1//MED1//DIXDC1//HEYL//SEMA7A//RGMA//CHRNA3//SEMA4G//SKIL//TIAM1//TLX2//NFATC4//CUX1//SHANK3//ACTR2//DLG4//CRTC1//PACSIN1//VLDLR//ZSWIM6//SYT2//EFNA3//NREP//
GO:0045860	positive regulation of protein kinase activity	Biological process	27	522	509	17653	1.79388252828399	0.00259122874453258	0.135848682164913	2.58649424733709	0.0530451866404715	TAB1//LRRK2//RAF1//IL1B//KIT//PRKAA1//THBS1//PROK1//CD74//CD81//PARP16//CHRNA3//TIRAP//MAP3K9//DBNL//EMP2//PAK2//WNT11//OXSR1//MAPKAP1//EDN1//S100A12//TIAM1//CDKN1B//DLG4//CAMKK2//VLDLR//
GO:0048814	regulation of dendrite morphogenesis	Biological process	8	83	509	17653	3.34281724146093	0.00268476572078741	0.139669773612964	2.57109360590798	0.0157170923379175	TLX2//NFATC4//CUX1//LRRK2//SHANK3//ACTR2//TIAM1//CHRNA3//
GO:0043153	entrainment of circadian clock by photoperiod	Biological process	4	21	509	17653	6.60604359622041	0.00276714198869899	0.142856345569246	2.55796855559474	0.00785854616895874	CRTC1//FBXL3//PML//BHLHE40//
GO:2000145	regulation of cell motility	Biological process	41	904	509	17653	1.57295451779474	0.00282488821761568	0.144732719816173	2.54899873277664	0.0805500982318271	HMOX1//BCR//EMP2//EDN1//THBS1//VASH1//BMP10//RTN4//TNFSF14//TRIB1//KIF2A//RHOF//BEX4//PARD6B//GPNMB//DAPK3//MAPRE1//FSHB//IL1B//ITGA5//KIT//SEMA4G//TIAM1//WNT11//FERMT3//SEMA7A//ONECUT2//PTPRU//NF2//SFRP1//ABCC8//JAM3//TIRAP//CD74//ARHGDIB//TAC4//PTAFR//WAS//CXCL14//RAF1//CD81//
GO:0050890	cognition	Biological process	17	277	509	17653	2.12848155582192	0.00291765640188434	0.14836173117251	2.534965854167	0.0333988212180747	GRIN2B//DLG4//PPP3CB//CNTN2//FOSL1//SHANK3//CRTC1//ITGA5//ABCC8//VLDLR//CTNS//ACTR2//NPTX2//NRGN//KIT//RAG1//CHRM1//
GO:0010975	regulation of neuron projection development	Biological process	24	450	509	17653	1.84969220694172	0.00298312247194861	0.150558636401406	2.525328916333	0.0471512770137525	TRIM67//ZNF804A//LRRK2//TTL//RTN4//CNTN2//SEMA7A//RGMA//CHRNA3//SEMA4G//SKIL//TIAM1//TLX2//NFATC4//CUX1//SHANK3//ACTR2//DLG4//CRTC1//PACSIN1//VLDLR//ZSWIM6//SYT2//SFRP1//
GO:2001238	positive regulation of extrinsic apoptotic signaling pathway	Biological process	6	50	509	17653	4.16180746561886	0.00302445635889173	0.151514061890258	2.51935267772276	0.0117878192534381	SFRP1//SKIL//THBS1//DAPK3//PAK2//PML//
GO:0001662	behavioral fear response	Biological process	5	35	509	17653	4.95453269716531	0.00310383679462813	0.152110494507754	2.50810112280556	0.00982318271119843	RAG1//DPP4//USP46//FBXL20//CCK//
GO:0002209	behavioral defense response	Biological process	5	35	509	17653	4.95453269716531	0.00310383679462813	0.152110494507754	2.50810112280556	0.00982318271119843	DPP4//USP46//FBXL20//CCK//RAG1//
GO:0002823	negative regulation of adaptive immune response based on somatic recombination of immune receptors built from immunoglobulin superfamily domains	Biological process	5	35	509	17653	4.95453269716531	0.00310383679462813	0.152110494507754	2.50810112280556	0.00982318271119843	PPP3CB//FOXP3//IL4R//TNFSF4//NDFIP1//
GO:0071840	cellular component organization or biogenesis	Biological process	217	6486	509	17653	1.16033536339718	0.00317982263260048	0.152895349136764	2.49759710386184	0.426326129666012	UBXN2B//UBXN2A//TP53INP2//MIS12//KLHL22//SEPT7//WAS//THUMPD1//TTL//KIF2A//MARK1//MAP7D1//CNTN2//DDX39B//SNRPB//COPS5//MED1//WDR19//SGK2//HTRA4//EMP2//PLLP//CCK//DLG4//LRRTM1//RHOF//MICAL2//ARFIP2//IQSEC3//NF2//PAK2//BCR//SH3GL1//MAEA//PACSIN1//PALM//PFDN1//SPTBN2//CCDC6//NDP//SYT2//SYT9//SYT14//PURA//DAPK3//HLTF//ASF1B//SATB2//HMGB3//FOXP3//RPP14//CELF4//SRSF9//TIMM23//TOMM34//TIMM22//SLC12A7//AQ…
GO:0006812	cation transport	Biological process	48	1109	509	17653	1.50110278291032	0.00321632368768012	0.152895349136764	2.49264025075089	0.0943025540275049	EDN1//NKAIN1//CDKN1B//KCNIP2//AQP1//KCNA6//KCNJ12//ABCC8//KCNQ4//SCN3B//SCN1A//SCN7A//SLC5A3//SLC10A7//SLC5A6//SLC23A2//NDFIP1//SLC39A2//SLC39A8//SLC12A7//ATP1B4//PML//P2RX2//PRSS8//CHRNA3//STEAP2//SLC6A3//SLC25A2//ATP6V1G2//BEST1//GNAO1//CACNG1//CACNA2D2//SLC30A6//KCNIP3//KCNQ5//SLC9A5//GRIN2B//HTR3E//RALBP1//OXSR1//EHD3//SLMAP//SESTD1//DLG4//SHISA9//SHANK3//GLRX//
GO:0032970	regulation of actin filament-based process	Biological process	21	377	509	17653	1.93187349199814	0.00322055881565622	0.152895349136764	2.49206876510559	0.0412573673870334	BRK1//WAS//ARHGAP40//EPS8L2//CDC42EP1//LMOD1//SHANK3//RHOF//DIXDC1//ACTR3//ACTR2//ARFIP2//DAPK3//NF2//SFRP1//WNT11//SPTBN2//EDN1//BMP10//JAM3//ARHGDIB//
GO:0032147	activation of protein kinase activity	Biological process	19	328	509	17653	2.00900258757008	0.00324656684600807	0.152895349136764	2.48857565068324	0.037328094302554	TAB1//LRRK2//RAF1//IL1B//KIT//PRKAA1//THBS1//PROK1//CD74//CD81//CHRNA3//TIRAP//MAP3K9//DBNL//MAPKAP1//EMP2//PAK2//WNT11//OXSR1//
GO:0010638	positive regulation of organelle organization	Biological process	31	637	509	17653	1.68780784189148	0.00327178553904682	0.152895349136764	2.48521517146192	0.0609037328094303	CDC42EP1//LMOD1//PAXBP1//CDKN1B//MAPRE1//PML//NEK7//TNKS2//IL1B//ACTR3//ACTR2//ARFIP2//FOXP3//DAZL//EDN1//WAS//NF2//SFRP1//WNT11//PRDM12//BMP10//OGT//YWHAB//LRRK2//SEPT7//CAMKK2//PRKAA1//UBE2D3//KMT2E//BRK1//PIP4K2C//
GO:0031346	positive regulation of cell projection organization	Biological process	20	353	509	17653	1.96497047479644	0.00329937778562764	0.152895349136764	2.48156795398485	0.0392927308447937	BRK1//TRIM67//ZNF804A//CDC42EP1//KIT//SEMA7A//RTN4//SKIL//TIAM1//CUX1//PALM//SHANK3//ACTR2//DLG4//CRTC1//PACSIN1//VLDLR//EPS8L2//SEPT7//SYT2//
GO:0061082	myeloid leukocyte cytokine production	Biological process	4	22	509	17653	6.3057688873013	0.00330592160975797	0.152895349136764	2.48070744866329	0.00785854616895874	KIT//HMOX1//SEMA7A//CD74//
GO:0002698	negative regulation of immune effector process	Biological process	9	105	509	17653	2.97271961829919	0.00333295294433369	0.152895349136764	2.47717081780076	0.0176817288801572	PPP3CB//FOXP3//CD96//HMOX1//RNF125//BCR//IL4R//TNFSF4//NDFIP1//
GO:0045010	actin nucleation	Biological process	6	51	509	17653	4.08020339766555	0.00334592808993657	0.152895349136764	2.47548339704946	0.0117878192534381	ACTR3//ACTR2//ARFIP2//WAS//BRK1//LMOD1//
GO:0060997	dendritic spine morphogenesis	Biological process	6	51	509	17653	4.08020339766555	0.00334592808993657	0.152895349136764	2.47548339704946	0.0117878192534381	LRRK2//SHANK3//ACTR2//TIAM1//CTNND2//DLG4//
GO:0033555	multicellular organismal response to stress	Biological process	7	68	509	17653	3.57017797295736	0.00337713319148633	0.153285582375987	2.47145181079282	0.0137524557956778	DPP4//USP46//FBXL20//CCK//P2RX2//THBS1//RAG1//
GO:0051049	regulation of transport	Biological process	72	1821	509	17653	1.37127099361412	0.00347048115584903	0.154838609934519	2.45961030940396	0.141453831041257	NKAIN1//DLG4//LRRTM1//CD74//EDN1//SYT9//DPP4//SLC25A5//IL1B//PPP3CB//ABCC8//CACNA2D2//AQP1//PML//P2RX2//THBS1//SCN3B//PRSS8//UNC13B//RSC1A1//CCK//CHRNA3//CPLX1//LGI3//SYT2//SYT14//PACSIN1//SIRT3//CYP4F2//NFKB1//REEP2//NDFIP1//SGK2//LRRK2//MED1//KCNA6//KCNJ12//KCNQ5//SCN1A//SCN7A//CACNG1//KCNQ4//VSNL1//CHRM1//HMOX1//IL4R//BCR//PTAFR//SFRP1//NUP214//CPLX3//FOXP3//TNFSF4//BEST1//GNAO1//PRKAA1//TIAM1…
GO:0046879	hormone secretion	Biological process	18	306	509	17653	2.04010169883277	0.00350291185752626	0.154838609934519	2.45557079053603	0.0353634577603143	SYT9//DPP4//SLC25A5//IL1B//PPP3CB//ABCC8//CACNA2D2//CHRNA3//EDN1//CPLX1//SNX19//CPLX3//SIRT3//RAF1//VSNL1//SFRP1//TIAM1//PAX8//
GO:0034314	Arp2/3 complex-mediated actin nucleation	Biological process	5	36	509	17653	4.81690678891072	0.00352047987464457	0.154838609934519	2.45339813404869	0.00982318271119843	ARFIP2//BRK1//WAS//ACTR3//ACTR2//
GO:0048167	regulation of synaptic plasticity	Biological process	12	168	509	17653	2.47726634858265	0.00352282369687318	0.154838609934519	2.45310909096325	0.0235756385068762	UNC13B//CNTN2//DLG4//KIT//SHANK3//SHISA9//GRIN2B//LRRTM1//CRTC1//NRGN//NFATC4//PPP3CB//
GO:0007409	axonogenesis	Biological process	24	456	509	17653	1.82535415158722	0.00352582373649504	0.154838609934519	2.45273940280839	0.0471512770137525	EFNA3//NCAM1//SPTBN2//CNTN2//VLDLR//SHANK3//UNC5A//FBXO45//TTL//RTN4//FZD3//SEMA7A//SEMA5B//PPP3CB//SEMA4G//SKIL//TIAM1//NPTX1//DLX5//ZSWIM6//FGFR2//LRRN1//PARD6B//CCK//
GO:0000187	activation of MAPK activity	Biological process	11	147	509	17653	2.59523141280088	0.00359181895997655	0.156719171782719	2.44468556138798	0.0216110019646365	DBNL//MAP3K9//TAB1//LRRK2//IL1B//KIT//PRKAA1//THBS1//PROK1//CD74//CD81//
GO:1900006	positive regulation of dendrite development	Biological process	7	69	509	17653	3.51843626320435	0.00366724454456015	0.158171146743351	2.43566012881444	0.0137524557956778	CUX1//SHANK3//ACTR2//TIAM1//CRTC1//PACSIN1//VLDLR//
GO:0048168	regulation of neuronal synaptic plasticity	Biological process	6	52	509	17653	4.00173794771044	0.0036921573988416	0.158171146743351	2.43271979302227	0.0117878192534381	DLG4//KIT//SHANK3//UNC13B//SHISA9//CNTN2//
GO:0034341	response to interferon-gamma	Biological process	13	191	509	17653	2.36053652063897	0.00369525967550634	0.158171146743351	2.43235503719422	0.0255402750491159	NCAM1//PML//TRIM68//PTAFR//TRIM21//TRIM5//MED1//ACTR3//ACTR2//DAPK3//EDN1//MRC1//WAS//
GO:0021537	telencephalon development	Biological process	15	237	509	17653	2.19504613165552	0.00377681329110135	0.16064520935672	2.42287448423487	0.0294695481335953	AQP1//PAX5//UCHL5//LRRK2//NF2//SHANK3//FBXO45//DIXDC1//RTN4//CNTN2//DLX5//ASCL1//SEMA7A//NRGN//RFX4//
GO:0033674	positive regulation of kinase activity	Biological process	29	590	509	17653	1.70469514834671	0.00380876841163631	0.160991879799352	2.41921543337899	0.0569744597249509	TAB1//LRRK2//RAF1//IL1B//KIT//PRKAA1//THBS1//PROK1//CD74//CD81//PARP16//CHRNA3//TIRAP//MAP3K9//DBNL//EMP2//PAK2//WNT11//OXSR1//MAPKAP1//EDN1//S100A12//TIAM1//FGFR3//CDKN1B//CAMKK2//VLDLR//DLG4//FGFR2//
GO:0016079	synaptic vesicle exocytosis	Biological process	8	88	509	17653	3.15288444365065	0.00386299290781177	0.162269695872863	2.41307608918913	0.0157170923379175	UNC13B//SNPH//SYT2//SYT9//SYT14//LRRK2//CPLX1//CPLX3//
GO:2000191	regulation of fatty acid transport	Biological process	4	23	509	17653	6.03160502263603	0.00391190292671354	0.16314122494763	2.40761193070338	0.00785854616895874	THBS1//CYP4F2//EDN1//IL1B//
GO:0051051	negative regulation of transport	Biological process	24	460	509	17653	1.80948150679081	0.00393198575579827	0.16314122494763	2.40538806413324	0.0471512770137525	DLG4//LRRTM1//CD74//THBS1//IL1B//RSC1A1//CYP4F2//NFKB1//NDFIP1//HMOX1//BCR//PACSIN1//SFRP1//ABCC8//VSNL1//EDN1//FOXP3//PML//GNAO1//OXSR1//SLC25A5//LRRK2//SESTD1//PRKAA1//
GO:0042596	fear response	Biological process	5	37	509	17653	4.68672011894016	0.00397579375651217	0.163953007166413	2.40057615262781	0.00982318271119843	DPP4//USP46//FBXL20//CCK//RAG1//
GO:0023061	signal release	Biological process	23	435	509	17653	1.83374658446808	0.00400893889476209	0.164317901486521	2.39697056332291	0.0451866404715128	UNC13B//CPLX1//SNPH//SYT9//DPP4//SLC25A5//IL1B//PPP3CB//ABCC8//CACNA2D2//CHRNA3//SYT2//SYT14//CPLX3//EDN1//SNX19//SIRT3//RAF1//VSNL1//SFRP1//TIAM1//LRRK2//PAX8//
GO:0043550	regulation of lipid kinase activity	Biological process	6	53	509	17653	3.926233458131	0.00406427249098485	0.164590867404374	2.3910171822783	0.0117878192534381	CD81//WDR91//FGFR3//KIT//PIK3IP1//NRBF2//
GO:0071398	cellular response to fatty acid	Biological process	6	53	509	17653	3.926233458131	0.00406427249098485	0.164590867404374	2.3910171822783	0.0117878192534381	PRKAA1//SFRP1//TNFSF4//NFATC4//EDN1//PTAFR//
GO:0016358	dendrite development	Biological process	14	216	509	17653	2.247889834825	0.00409775393107945	0.164958987118395	2.38745412440797	0.0275049115913556	VLDLR//CHRNA3//TLX2//NFATC4//CUX1//PAK2//CTNND2//DLG4//SHANK3//LRRK2//ACTR2//TIAM1//CRTC1//PACSIN1//
GO:0030001	metal ion transport	Biological process	39	868	509	17653	1.55828044507619	0.00415500362299444	0.166273902380541	2.38142859319255	0.0766208251473477	NKAIN1//CDKN1B//KCNIP2//AQP1//KCNA6//KCNJ12//ABCC8//KCNQ4//SCN3B//SCN1A//SCN7A//SLC5A3//SLC10A7//SLC5A6//SLC23A2//SLC39A2//SLC39A8//SLC12A7//ATP1B4//PML//P2RX2//PRSS8//STEAP2//ATP6V1G2//BEST1//GNAO1//CACNG1//CACNA2D2//SLC30A6//KCNIP3//KCNQ5//SLC9A5//GRIN2B//OXSR1//EHD3//SLMAP//SESTD1//GLRX//NDFIP1//
GO:0051495	positive regulation of cytoskeleton organization	Biological process	14	217	509	17653	2.23753089549401	0.00426837316347386	0.16973712352609	2.36973761929603	0.0275049115913556	CDC42EP1//LMOD1//CDKN1B//MAPRE1//ACTR3//ACTR2//ARFIP2//WAS//NF2//SFRP1//WNT11//EDN1//BMP10//BRK1//
GO:0008306	associative learning	Biological process	7	71	509	17653	3.41932538255071	0.00430388338475046	0.16973712352609	2.36613950454555	0.0137524557956778	CTNS//KIT//RAG1//ABCC8//ACTR2//NPTX2//NRGN//
GO:0033631	cell-cell adhesion mediated by integrin	Biological process	3	12	509	17653	8.67043222003929	0.00431683945682204	0.16973712352609	2.36483410244699	0.00589390962671906	DPP4//FERMT3//ITGA5//
GO:0042391	regulation of membrane potential	Biological process	23	438	509	17653	1.82118667635529	0.00435507231899925	0.170250601695907	2.36100462883507	0.0451866404715128	CTNS//SCN1A//SCN7A//GLRX//EDN1//SCN3B//LRRK2//CCK//CHRNA3//P2RX2//GRIN2B//KCNIP2//EHD3//CELF4//UNC13B//SH3GL1//SLMAP//CRTC1//DLG4//SHANK3//SLC26A1//HTR3E//CHRFAM7A//
GO:0002820	negative regulation of adaptive immune response	Biological process	5	38	509	17653	4.56338537896805	0.004471691515473	0.170923442176329	2.3495281643678	0.00982318271119843	PPP3CB//FOXP3//IL4R//TNFSF4//NDFIP1//
GO:0007223	Wnt signaling pathway, calcium modulating pathway	Biological process	5	38	509	17653	4.56338537896805	0.004471691515473	0.170923442176329	2.3495281643678	0.00982318271119843	FZD2//GNAO1//PPP3CB//WNT11//FZD3//
GO:0098815	modulation of excitatory postsynaptic potential	Biological process	5	38	509	17653	4.56338537896805	0.004471691515473	0.170923442176329	2.3495281643678	0.00982318271119843	LRRK2//CELF4//DLG4//SHANK3//SH3GL1//
GO:0051270	regulation of cellular component movement	Biological process	43	985	509	17653	1.51402471253478	0.00447337709081919	0.170923442176329	2.349364490703	0.0844793713163065	HMOX1//BCR//EMP2//EDN1//THBS1//VASH1//BMP10//RTN4//TNFSF14//TRIB1//KIF2A//RHOF//BEX4//PARD6B//GPNMB//DAPK3//MAPRE1//FSHB//IL1B//ITGA5//KIT//SEMA4G//TIAM1//WNT11//FERMT3//SEMA7A//ONECUT2//PTPRU//NF2//SFRP1//CDKN1B//ABCC8//JAM3//TIRAP//CD74//ARHGDIB//TAC4//ZSWIM6//PTAFR//RAF1//CD81//WAS//CXCL14//
GO:0006688	glycosphingolipid biosynthetic process	Biological process	4	24	509	17653	5.78028814669286	0.00458881980480736	0.174349372696136	2.33829899598029	0.00785854616895874	ST6GALNAC6//GAL3ST1//PRKAA1//ST8SIA5//
GO:0051056	regulation of small GTPase mediated signal transduction	Biological process	19	339	509	17653	1.94381371304716	0.00463098761936017	0.174968543406329	2.3343263800622	0.037328094302554	IQSEC3//RALGPS2//OGT//ARHGDIB//ARHGEF4//RAF1//BCR//EPS8L2//TIAM1//ARHGEF6//SPRY3//TRIM67//MAPKAP1//CGNL1//FAM13A//RALBP1//ARHGAP40//RHOF//RALGAPB//
GO:0009790	embryo development	Biological process	42	959	509	17653	1.51890783416747	0.00467298687793806	0.175574501419417	2.33040543850213	0.0825147347740668	TAB1//EDN1//FGFR2//BRK1//ZMIZ1//WDR19//FOSL1//TLX2//NF2//SMAD1//SKIL//TAF8//FZD3//MED1//CCDC103//MICAL2//SATB2//CELF4//ZNF281//SFRP1//ALDH1A2//SEPT7//DLX5//KIT//ITGA5//TPRA1//INSIG2//BCR//PAX8//KCNQ4//TET3//EXOC4//WNT11//TEAD1//C2ORF49//PAX5//HOXC9//HOXC6//VASH1//HS6ST1//FZD2//DLG4//
GO:0051338	regulation of transferase activity	Biological process	43	988	509	17653	1.50942747150482	0.00471777081611504	0.17627781231705	2.32626316046487	0.0844793713163065	CDKN1B//TAB1//LRRK2//RAF1//IL1B//KIT//PRKAA1//THBS1//PROK1//CD74//CD81//TRIB1//LRRTM1//NF2//PAK2//CEP85//PARP16//CHRNA3//TIRAP//MAP3K9//DBNL//CDKN2A//EMP2//WNT11//OXSR1//MAPKAP1//FGFR3//FGFR2//EDN1//S100A12//SPRY3//SMPD1//TIAM1//SFRP1//NRBF2//WDR91//PIK3IP1//CAMKK2//VLDLR//NEK7//DLG4//SH3BP5//PPP1R3F//
GO:0045944	positive regulation of transcription by RNA polymerase II	Biological process	48	1132	509	17653	1.47060334474165	0.00474683277715036	0.176389176219054	2.3235960674685	0.0943025540275049	HEYL//MICAL2//INSIG2//DLX5//SMAD1//TEAD1//CREB3L3//MED6//ARID3B//COPS5//PRDM4//EDN1//ELK1//TET3//FGFR2//SATB2//CRTC1//ATP1B4//FSHB//RAX//TLX2//MCIDAS//IL1B//PHOX2A//ASCL1//MYBL2//NFATC4//NFKB1//PAX5//FOXP3//PML//MED1//PPP3CB//RGMA//ZMIZ1//CALCOCO1//RAF1//REL//RFX4//HLTF//TCF20//PAX8//FOSL1//NRIP1//OGT//PAXBP1//ONECUT2//CD81//
GO:0035556	intracellular signal transduction	Biological process	105	2871	509	17653	1.26840178767555	0.00496552448661569	0.183507333896076	2.3040348721207	0.206286836935167	CAMKK2//LRRK2//DLG4//FGFR3//FGFR2//GRIN2B//IL1B//KIT//SMAD1//NCAM1//MAPK4//RAF1//SPTBN2//YWHAB//SHANK3//TAB1//PRKAA1//THBS1//PROK1//CD74//CD81//CDKN1B//PML//GPR3//EDN1//NFKB1//REL//TIRAP//TRIB1//ARHGEF6//MAP3K9//DBNL//DDAH1//RALBP1//ARFIP2//HMOX1//RHOF//RALGPS2//CDKN2A//RASSF1//RALGDS//CDC42EP1//PAK2//EPS8L2//HIC1//NFATC4//PIP4K2C//PIK3IP1//BRK1//TIAM1//CCDC88C//MAPKAP1//OXSR1//LARP1//IQSEC3//RAB…
GO:0006687	glycosphingolipid metabolic process	Biological process	7	73	509	17653	3.32564523508356	0.00502070954007258	0.184538362062559	2.29923490286236	0.0137524557956778	ST6GALNAC6//GAL3ST1//ST8SIA5//PRKAA1//ESYT1//KIT//SMPD1//
GO:0002695	negative regulation of leukocyte activation	Biological process	11	154	509	17653	2.47726634858265	0.00510221550431937	0.185525397175221	2.29224120186889	0.0216110019646365	GPNMB//FOXP3//NDFIP1//HMOX1//BCR//HMGB3//SFRP1//CD74//TNFSF4//IL4R//TNFAIP8L2//
GO:0051091	positive regulation of DNA binding transcription factor activity	Biological process	15	245	509	17653	2.12337115592799	0.00512446769289121	0.185525397175221	2.29035124052518	0.0294695481335953	CRTC1//TAB1//TIRAP//CTH//IL1B//NFKB1//S100A12//TRIM5//COPS5//EDN1//FZD2//KIT//NDP//TRIM21//FOSL1//
GO:0006366	transcription by RNA polymerase II	Biological process	90	2405	509	17653	1.2978609560142	0.00517663744580038	0.185525397175221	2.28595225047149	0.176817288801572	CUX1//EDN1//FGFR2//FOXS1//SATB2//ZNF281//DNAJB5//HEYL//KCNIP3//HIC1//ASCL1//NFKB1//PAX5//FOXP3//RLIM//MED1//CC2D1A//REL//SKIL//UBE2D3//VLDLR//NRIP1//BHLHE40//PAXBP1//LSM11//SNRPB//U2AF1//DDX39B//SRSF9//RBM8A//MED6//ELK1//FOXG1//OTP//CARHSP1//LIN9//HOXC6//HOXC9//KIT//FOXI2//MYBL2//NFYA//MBNL3//PTAFR//PURA//CREBZF//HIVEP3//PRDM12//RFX4//TCF19//ZNF322//FOSL1//OGT//CREB5//NRBF2//POLR2E//TEAD1//MICAL2…
GO:0055085	transmembrane transport	Biological process	62	1550	509	17653	1.38726915520629	0.00518246995676228	0.185525397175221	2.28546320687041	0.121807465618861	EBP//RALBP1//SLC12A7//ATP1B4//KCNJ12//THBS1//IL1B//RSC1A1//SLC23A2//SLC5A6//PEX5//TIMM23//TOMM40L//SGK2//CHRNA3//ANO4//DLG4//P2RX2//HTR3E//ATP6V1G2//RAF1//ANO3//BEST1//CHRFAM7A//KCNA6//KCNQ5//SCN1A//SCN7A//CACNG1//KCNQ4//CACNA2D2//AQP1//SCN3B//TIMM22//BCR//SLC39A8//KCNIP2//SLC39A2//SLC30A6//KCNIP3//SLC9A5//ABCC8//SLC35A2//GRIN2B//STEAP2//OXSR1//EHD3//SLMAP//SLC26A1//PTAFR//SLC25A2//SESTD1//SHISA9…
GO:0099504	synaptic vesicle cycle	Biological process	10	133	509	17653	2.60764878798174	0.00520093490931757	0.185525397175221	2.2839185814686	0.0196463654223969	SH3GL1//UNC13B//CPLX1//SYT2//SYT9//SYT14//CPLX3//SNPH//PACSIN1//LRRK2//
GO:0009914	hormone transport	Biological process	18	318	509	17653	1.9631167290655	0.00521215813445099	0.185525397175221	2.2829824164672	0.0353634577603143	SYT9//DPP4//SLC25A5//IL1B//PPP3CB//ABCC8//CACNA2D2//CHRNA3//EDN1//CPLX1//SNX19//CPLX3//SIRT3//RAF1//VSNL1//SFRP1//TIAM1//PAX8//
GO:0048869	cellular developmental process	Biological process	150	4323	509	17653	1.20339100902697	0.0052950125416062	0.186166495800932	2.27613300689853	0.294695481335953	MED1//WDR19//DAZL//ZMIZ1//GPNMB//DLX5//TP53INP2//SFRP1//WNT11//SEMA7A//SMAD1//SEMA4G//FBXO45//SATB2//MARK1//ASCL1//FZD3//CCK//FGFR2//OTP//FGFR3//SNX19//ONECUT2//KIT//JAM3//RAG1//FOXP3//NDFIP1//HEYL//KRT2//PAX8//PHOX2A//CELF4//RTN4//LRRN1//PARD6B//EFNA3//NCAM1//SPTBN2//CNTN2//VLDLR//SHANK3//UNC5A//FERMT2//CDC42EP1//DAPK3//PALM//RHOF//PARVA//WAS//MMP24//TIAM1//IL1B//NFKB1//ZNF804A//TRIM67//LRRK2//N…
GO:0045859	regulation of protein kinase activity	Biological process	36	797	509	17653	1.56655237099832	0.00533160221758802	0.186166495800932	2.27314226007416	0.0707269155206287	CDKN1B//TAB1//LRRK2//RAF1//IL1B//KIT//PRKAA1//THBS1//PROK1//CD74//CD81//TRIB1//LRRTM1//NF2//PAK2//CEP85//PARP16//CHRNA3//TIRAP//MAP3K9//DBNL//CDKN2A//EMP2//WNT11//OXSR1//MAPKAP1//EDN1//S100A12//SPRY3//SMPD1//TIAM1//SFRP1//CAMKK2//VLDLR//DLG4//SH3BP5//
GO:0009648	photoperiodism	Biological process	4	25	509	17653	5.54907662082515	0.0053402780105546	0.186166495800932	2.2724361333634	0.00785854616895874	CRTC1//FBXL3//PML//BHLHE40//
GO:0035640	exploration behavior	Biological process	4	25	509	17653	5.54907662082515	0.0053402780105546	0.186166495800932	2.2724361333634	0.00785854616895874	LRRK2//DLG4//DPP4//LRRTM1//
GO:0043405	regulation of MAP kinase activity	Biological process	19	344	509	17653	1.91556060675287	0.0054046830012551	0.18744549301276	2.267229773467	0.037328094302554	TAB1//LRRK2//RAF1//IL1B//KIT//PRKAA1//THBS1//PROK1//CD74//CD81//MAP3K9//DBNL//EDN1//S100A12//SPRY3//SMPD1//TIAM1//SFRP1//TRIB1//
GO:0035641	locomotory exploration behavior	Biological process	3	13	509	17653	8.00347589542089	0.00549280182761217	0.18952968755174	2.26020606941611	0.00589390962671906	LRRK2//DLG4//DPP4//
GO:0010647	positive regulation of cell communication	Biological process	68	1737	509	17653	1.35771880474996	0.0056583404859377	0.193522490622921	2.24731092278309	0.133595284872299	TAB1//LRRK2//RAF1//IL1B//KIT//PRKAA1//THBS1//PROK1//CD74//CD81//AGPAT1//TIRAP//MAP3K9//DBNL//UNC13B//BMP10//TTK//EDN1//FGFR2//SFRP1//ITGA5//SIRT3//CA7//MED1//WDFY1//PPP3CB//VSNL1//FGFR3//CTH//HMOX1//CC2D1A//REL//S100A12//TGM2//NDFIP1//TRIM5//TIAM1//HIC1//SHKBP1//ENHO//ASCL1//ZMIZ1//TSPAN14//EVC//DLG4//P2RX2//RTN4//SHANK3//CNTN2//GRIN2B//LRRTM1//GPNMB//SEMA7A//WNT11//DAPK3//DLX5//NFKB1//TNKS2//DIX…
GO:0031098	stress-activated protein kinase signaling cascade	Biological process	17	296	509	17653	1.99185605054957	0.00566574791414142	0.193522490622921	2.24674275242992	0.0333988212180747	TRIB1//TAB1//ARHGEF6//MAP3K9//DBNL//EDN1//TIAM1//SFRP1//COPS5//TIRAP//IL1B//NFKB1//SKP1//CCDC88C//PAK2//MAPKAP1//OXSR1//
GO:0051641	cellular localization	Biological process	101	2761	509	17653	1.26869055302277	0.00588067118481925	0.19985416694941	2.23057310330683	0.198428290766208	SPRN//PML//NUP214//PLLP//SH3GL1//EXOC4//U2AF1//DDX39B//SRSF9//RBM8A//YWHAB//GOLGA7B//KDELR3//GOSR2//TIMM23//TOMM34//TIMM22//VPS45//AP1S1//ARFIP2//RABL3//KCNIP3//MLPH//VPS26A//CD74//DYNC1I1//SPTBN2//TGOLN2//SYS1//TLN1//UNC13B//CPLX1//SNPH//MGRN1//FAM160A2//P2RX2//CHRNA3//SYT2//SYT9//SYT14//CPLX3//WAS//ACTR3//ACTR2//PEX5//TOMM40L//CCDC88C//REEP2//ARL4C//EHD3//VPS53//LRRK2//MED1//PTPRU//EMP2//WNT11/…
GO:0023056	positive regulation of signaling	Biological process	68	1743	509	17653	1.35304507392466	0.0061170163618525	0.206846908276042	2.21346035784571	0.133595284872299	TAB1//LRRK2//RAF1//IL1B//KIT//PRKAA1//THBS1//PROK1//CD74//CD81//AGPAT1//TIRAP//MAP3K9//DBNL//UNC13B//BMP10//TTK//EDN1//FGFR2//SFRP1//ITGA5//SIRT3//CA7//MED1//WDFY1//PPP3CB//VSNL1//FGFR3//CTH//HMOX1//CC2D1A//REL//S100A12//TGM2//NDFIP1//TRIM5//TIAM1//HIC1//SHKBP1//ENHO//ASCL1//ZMIZ1//TSPAN14//EVC//DLG4//P2RX2//RTN4//SHANK3//CNTN2//GRIN2B//LRRTM1//GPNMB//SEMA7A//WNT11//DAPK3//DLX5//NFKB1//TNKS2//DIX…
GO:0051865	protein autoubiquitination	Biological process	6	58	509	17653	3.58776505656798	0.0063528862018519	0.212695888035269	2.19702892403675	0.0117878192534381	LRRK2//UBE4B//TRIM68//RAG1//TRIM21//UBE2D3//
GO:0099175	regulation of postsynapse organization	Biological process	6	58	509	17653	3.58776505656798	0.0063528862018519	0.212695888035269	2.19702892403675	0.0117878192534381	LRRK2//SHANK3//ACTR2//TIAM1//GRIN2B//ZNF804A//
GO:0017156	calcium ion regulated exocytosis	Biological process	9	116	509	17653	2.69082379242599	0.00641525125427965	0.213725833658588	2.1927863297473	0.0176817288801572	UNC13B//CPLX1//SYT2//SYT9//SYT14//CPLX3//SNPH//LRRK2//PPP3CB//
GO:0010498	proteasomal protein catabolic process	Biological process	23	453	509	17653	1.76088248177398	0.00648178014040772	0.21488372102734	2.18830570416266	0.0451866404715128	UCHL5//UBE4B//UBE2E1//FBXL3//SKP1//FBXL20//OGT//TRIB1//LRRK2//RNF217//RNF125//RNF114//DNAJB12//MAEA//UBXN2B//RNF38//UBXN2A//FBXO45//RLIM//PML//UBE2D3//ALAD//EDEM3//
GO:0051493	regulation of cytoskeleton organization	Biological process	25	506	509	17653	1.71352415415796	0.00651983899860099	0.21509107876848	2.18576312863656	0.0491159135559921	BRK1//WAS//ARHGAP40//EPS8L2//CDC42EP1//LMOD1//MAPRE1//CDKN1B//SHANK3//RHOF//DIXDC1//ACTR3//ACTR2//ARFIP2//DAPK3//CEP85//NF2//SFRP1//WNT11//SPTBN2//EDN1//BMP10//RASSF1//JAM3//ARHGDIB//
GO:0048568	embryonic organ development	Biological process	22	428	509	17653	1.78270569010154	0.00666875684541471	0.218935934687086	2.17595511743212	0.0432220039292731	MED1//CCDC103//MICAL2//FGFR2//WDR19//ALDH1A2//KIT//DLX5//INSIG2//BCR//PAX8//FZD3//KCNQ4//EDN1//WNT11//PAX5//SATB2//HOXC9//VASH1//HS6ST1//FZD2//TEAD1//
GO:0071560	cellular response to transforming growth factor beta stimulus	Biological process	14	229	509	17653	2.12028036821922	0.0068026309160822	0.22055594812399	2.16732309150557	0.0275049115913556	TAB1//FERMT2//FSHB//SMAD1//PML//SKIL//NREP//THBS1//HTRA4//RASL11B//ONECUT2//EDN1//FGFR2//SFRP1//
GO:0030950	establishment or maintenance of actin cytoskeleton polarity	Biological process	3	14	509	17653	7.43179904574797	0.00684271014751805	0.22055594812399	2.16477185602876	0.00589390962671906	AQP1//RHOF//MAPKAP1//
GO:0045623	negative regulation of T-helper cell differentiation	Biological process	3	14	509	17653	7.43179904574797	0.00684271014751805	0.22055594812399	2.16477185602876	0.00589390962671906	IL4R//TNFSF4//FOXP3//
GO:0030154	cell differentiation	Biological process	143	4124	509	17653	1.20259147183862	0.00684855080674818	0.22055594812399	2.1644013180284	0.280943025540275	DAZL//ZMIZ1//GPNMB//DLX5//TP53INP2//SFRP1//WNT11//SEMA7A//SMAD1//SEMA4G//FBXO45//SATB2//MARK1//ASCL1//FZD3//CCK//FGFR2//OTP//FGFR3//SNX19//ONECUT2//KIT//JAM3//RAG1//FOXP3//NDFIP1//HEYL//KRT2//PAX8//PHOX2A//CELF4//RTN4//LRRN1//PARD6B//EFNA3//NCAM1//SPTBN2//CNTN2//VLDLR//SHANK3//UNC5A//MMP24//TIAM1//IL1B//NFKB1//ZNF804A//TRIM67//LRRK2//NF2//EDN1//ALDH1A2//TIRAP//PML//DAPK3//FZD2//SNPH//CD79A//MED1/…
GO:1903793	positive regulation of anion transport	Biological process	5	42	509	17653	4.12877724763776	0.00689879951607338	0.221121237569688	2.16122647577064	0.00982318271119843	CCK//CYP4F2//EDN1//IL1B//PTAFR//
GO:0050794	regulation of cellular process	Biological process	346	11074	509	17653	1.0836082890134	0.00699206647379104	0.22305351680306	2.15539445150303	0.679764243614931	CDKN1B//CUX1//EDN1//FGFR2//FOXS1//SATB2//ZNF281//DNAJB5//HEYL//KCNIP3//HIC1//ASCL1//NFKB1//PAX5//FOXP3//RLIM//MED1//CC2D1A//REL//SKIL//UBE2D3//VLDLR//NRIP1//BHLHE40//PAXBP1//CAMKK2//LRRK2//DLG4//FGFR3//GRIN2B//IL1B//KIT//SMAD1//NCAM1//MAPK4//RAF1//SPTBN2//YWHAB//SHANK3//TAB1//PRKAA1//THBS1//PROK1//CD74//CD81//RBFOX1//MBNL3//CELF4//PTBP1//RBM8A//SGK2//HTRA4//CCK//CCDC88C//PML//GPNMB//ALDH1A2//VASH…
GO:0099003	vesicle-mediated transport in synapse	Biological process	10	139	509	17653	2.4950884086444	0.00705510538056193	0.223440563975545	2.15149649489975	0.0196463654223969	SH3GL1//UNC13B//CPLX1//SYT2//SYT9//SYT14//CPLX3//SNPH//PACSIN1//LRRK2//
GO:0009649	entrainment of circadian clock	Biological process	4	27	509	17653	5.13803390817143	0.00708053961219068	0.223440563975545	2.14993364320479	0.00785854616895874	CRTC1//FBXL3//PML//BHLHE40//
GO:0006810	transport	Biological process	171	5048	509	17653	1.17483669542529	0.00710331528238093	0.223440563975545	2.14853890863366	0.335952848722986	SPRN//PML//NUP214//CUX1//SLC27A4//EDN1//NKAIN1//DLG4//LRRTM1//LGALS3BP//THBS1//TLN1//FERMT3//CD74//AQP1//SH3GL1//SPTBN2//SYT2//SYT9//SYT14//EXOC4//U2AF1//DDX39B//SRSF9//RBM8A//YWHAB//GOLGA7B//GOSR2//TIMM23//TOMM34//TIMM22//SLC12A7//SLC26A1//CHRNA3//CTNS//PLLP//SLC9A5//TOMM40L//P2RX2//CDKN1B//KCNIP2//KCNA6//KCNJ12//ABCC8//KCNQ4//SCN3B//SCN1A//SCN7A//SLC5A3//SLC10A7//SLC5A6//SLC23A2//ANO4//BEST1//N…
GO:0044089	positive regulation of cellular component biogenesis	Biological process	25	511	509	17653	1.69675777300182	0.00734645067741155	0.229171151938288	2.13392243282311	0.0491159135559921	BRK1//UNC13B//CDC42EP1//LMOD1//CDKN1B//MAPRE1//KIT//TRABD2B//CCK//ACTR3//ACTR2//ARFIP2//WAS//PALM//NF2//SFRP1//WNT11//LRRTM1//LRRN1//EDN1//BMP10//EPS8L2//SEPT7//FOSL1//PIP4K2C//
GO:0042472	inner ear morphogenesis	Biological process	8	98	509	17653	2.83116154123732	0.00737899173663403	0.229171151938288	2.13200297599957	0.0157170923379175	FGFR2//FZD2//DLX5//INSIG2//BCR//PAX8//FZD3//KCNQ4//
GO:0044257	cellular protein catabolic process	Biological process	33	730	509	17653	1.56780418225368	0.00738715231739564	0.229171151938288	2.13152294606871	0.0648330058939096	RNF123//UBE4B//RNF217//FBXO45//FBXO10//RLIM//UCHL5//RNF125//USP37//TP53INP2//USP46//UBE2D3//UBE2E1//USP45//FBXL3//SKP1//FBXL20//OGT//TRIB1//LRRK2//RNF114//VLDLR//DNAJB12//MAEA//UBXN2B//RNF38//UBXN2A//PML//ALAD//WDR91//CD81//EDEM3//TRIM67//
GO:0042127	regulation of cell proliferation	Biological process	65	1668	509	17653	1.35150622134905	0.0075100878299169	0.231921114126612	2.12435498392457	0.12770137524558	ALDH1A2//VASH1//THBS1//OTP//FZD3//FGFR2//CDKN1B//CHRM1//DPP4//EDN1//EMP2//FGFR3//FSHB//SLC25A5//IL1B//KIT//PGGT1B//PRKAA1//BRK1//PURA//SFRP1//TIAM1//TTK//TNFSF4//FOSL1//PROK1//CCK//CD81//PTPRU//CDKN2A//GPNMB//DDAH1//LDOC1//SMAD1//NF2//DEC1//FOXP3//PML//RAF1//MED1//PAXBP1//TIRAP//CD74//RTN4//CD209//NDFIP1//AQP1//ZMIZ1//HMOX1//PTAFR//TGM2//TRIB1//DLX5//BMP10//PIM1//ABCC8//WNT11//LRRK2//DDX39B//LIMS…
GO:0009612	response to mechanical stimulus	Biological process	13	209	509	17653	2.15723672460308	0.00777580147672434	0.238793640959669	2.1092548358729	0.0255402750491159	IL1B//AQP1//NFKB1//WNT11//TNFSF14//EDN1//RAF1//SHANK3//KIT//SCN1A//ANO3//THBS1//FOSL1//
GO:0017157	regulation of exocytosis	Biological process	12	186	509	17653	2.23753089549401	0.00783932397201977	0.238793640959669	2.10572138730028	0.0235756385068762	UNC13B//SYT2//SYT9//SYT14//HMOX1//IL4R//BCR//PTAFR//VSNL1//LRRK2//CPLX1//LGI3//
GO:2000026	regulation of multicellular organismal development	Biological process	76	2008	509	17653	1.31265507713742	0.00786678456997259	0.238793640959669	2.10420274271929	0.149312377210216	OTP//FZD3//FOXP3//NDFIP1//WNT11//TIAM1//IL1B//SFRP1//ZNF804A//TRIM67//LRRK2//NF2//SEPT7//EFNA3//VASH1//PML//ABCC8//THBS1//RFX4//TTL//RTN4//ASCL1//CNTN2//MED1//EDN1//TNFSF4//HMGB3//CD74//ZMIZ1//RAG1//IL4R//TRIB1//KMT2E//NREP//DIXDC1//HEYL//FSHB//GPNMB//EMP2//HMOX1//PROK1//DDAH1//AQP1//SEMA7A//KIT//SHANK3//PRKAA1//RGMA//CHRNA3//SEMA4G//SKIL//TLX2//NFATC4//CUX1//LRRTM1//LRRN1//FGFR2//BMP10//PIM1//FZ…
GO:0071559	response to transforming growth factor beta	Biological process	14	233	509	17653	2.0838807052455	0.00787386987047259	0.238793640959669	2.10381176696549	0.0275049115913556	TAB1//FERMT2//FSHB//SMAD1//PML//SKIL//NREP//THBS1//HTRA4//RASL11B//ONECUT2//EDN1//FGFR2//SFRP1//
GO:0007417	central nervous system development	Biological process	40	932	509	17653	1.4884862180325	0.00791786227058693	0.239055814892765	2.10139205697183	0.0785854616895874	CTNS//FOXG1//GRIN2B//MED1//CA10//BCR//SNPH//ASCL1//RFX4//VLDLR//PHOX2A//NRGN//AQP1//PAX5//UCHL5//SPTBN2//LRRK2//SYPL2//MAPKAP1//NF2//FGFR2//SHANK3//FBXO45//DIXDC1//RTN4//CNTN2//RAX//OTP//DLX5//SATB2//ALDH1A2//SLC6A3//SEMA7A//GNAO1//SMAD1//FZD3//SFRP1//NPTX1//SH3GL1//PAX8//
GO:0046622	positive regulation of organ growth	Biological process	6	61	509	17653	3.41131759476956	0.00810933347637197	0.24090484185857	2.09101483992317	0.0117878192534381	FGFR2//BMP10//PIM1//EDN1//DDX39B//CACNA2D2//
GO:0032535	regulation of cellular component size	Biological process	19	358	509	17653	1.84065041542734	0.00815105219988664	0.24090484185857	2.08878632560246	0.037328094302554	SLC12A7//AQP1//BRK1//WAS//TTL//RTN4//ARHGAP40//EPS8L2//CDC42EP1//LMOD1//CNTN2//ACTR3//ACTR2//ARFIP2//SEMA7A//EDN1//SHANK3//SEMA4G//SPTBN2//
GO:0048585	negative regulation of response to stimulus	Biological process	63	1615	509	17653	1.352909547647	0.00827970819362565	0.24090484185857	2.08198496902808	0.1237721021611	PPP3CB//FOXP3//CD96//NDFIP1//FGFR3//FGFR2//KIT//RGS9BP//RAF1//THBS1//PIK3IP1//MGRN1//YWHAB//RFX4//SMPD1//HIC1//TRABD2B//NFATC4//SFRP1//EDN1//HTRA4//SKIL//RASL11B//ONECUT2//TRIB1//PRKAA1//CCK//HMOX1//RNF125//SPRY3//NF2//BCR//IL1B//RNF149//CD74//IL4R//TNFSF4//LRRTM1//TRIM67//MAPKAP1//RGMA//SEMA4G//SEMA7A//NFKB1//TNFAIP8L2//CGNL1//SLC6A3//PALM//HEYL//ABCC8//SIRT3//RBMS3//WNT11//KREMEN1//LRRK2//CELF4…
GO:0007265	Ras protein signal transduction	Biological process	23	463	509	17653	1.72285046272919	0.00832743989428679	0.24090484185857	2.07948849327188	0.0451866404715128	CDC42EP1//PAK2//RHOF//EPS8L2//DBNL//BRK1//TIAM1//IQSEC3//RABL3//RALGPS2//WAS//OGT//ARHGDIB//ARHGEF4//RAF1//BCR//ARHGEF6//SPRY3//TRIM67//MAPKAP1//CDKN2A//RASSF1//RALGDS//
GO:0002830	positive regulation of type 2 immune response	Biological process	3	15	509	17653	6.93634577603143	0.00837242512299505	0.24090484185857	2.07714872779114	0.00589390962671906	IL4R//TNFSF4//CD74//
GO:0032305	positive regulation of icosanoid secretion	Biological process	3	15	509	17653	6.93634577603143	0.00837242512299505	0.24090484185857	2.07714872779114	0.00589390962671906	EDN1//IL1B//CYP4F2//
GO:0043371	negative regulation of CD4-positive, alpha-beta T cell differentiation	Biological process	3	15	509	17653	6.93634577603143	0.00837242512299505	0.24090484185857	2.07714872779114	0.00589390962671906	IL4R//TNFSF4//FOXP3//
GO:0045408	regulation of interleukin-6 biosynthetic process	Biological process	3	15	509	17653	6.93634577603143	0.00837242512299505	0.24090484185857	2.07714872779114	0.00589390962671906	TIRAP//IL1B//PTAFR//
GO:1902187	negative regulation of viral release from host cell	Biological process	3	15	509	17653	6.93634577603143	0.00837242512299505	0.24090484185857	2.07714872779114	0.00589390962671906	PML//TRIM21//TRIM5//
GO:0033002	muscle cell proliferation	Biological process	13	211	509	17653	2.13678898313765	0.0083906989405468	0.24090484185857	2.0762018611761	0.0255402750491159	PAXBP1//EDN1//FGFR2//HMOX1//PTAFR//TGM2//THBS1//TRIB1//BMP10//SMAD1//PIM1//CDKN1B//DDX39B//
GO:0051701	interaction with host	Biological process	13	211	509	17653	2.13678898313765	0.0083906989405468	0.24090484185857	2.0762018611761	0.0255402750491159	CD209//DPP4//ITGA5//MRC1//NCAM1//SLC52A2//CD81//TRIM5//TRIM21//TMPRSS2//CD74//DDX39B//PML//
GO:0032501	multicellular organismal process	Biological process	243	7496	509	17653	1.12428763578951	0.00841233684908317	0.24090484185857	2.07508334549961	0.477406679764244	EBP//DLX5//EVC//FGFR3//FGFR2//VASH1//HMOX1//ITGA5//MED1//RTN4//JAM3//PROK1//HS6ST1//KIT//NRIP1//DAZL//FOXS1//ALDH1A2//EDN1//NFATC4//ZMIZ1//GPNMB//TP53INP2//SFRP1//WNT11//SEMA7A//PAX8//SMAD1//IL1B//DPP4//USP46//FBXL20//CCK//TAB1//BRK1//WDR19//FOSL1//TLX2//NF2//SEMA4G//FBXO45//SATB2//MARK1//ASCL1//FZD3//FOXP3//PTAFR//AGPAT1//TNFSF4//SKIL//TAF8//DDX39B//ONECUT2//CDKN1B//NDP//LDOC1//PPP3CB//CCDC103//…
GO:0033036	macromolecule localization	Biological process	106	2955	509	17653	1.2440823219278	0.00844217766087255	0.24090484185857	2.07354551260275	0.208251473477407	SPRN//PML//NUP214//SLC27A4//AKAP10//MAPRE1//PLLP//CD81//U2AF1//DDX39B//SRSF9//RBM8A//YWHAB//GOLGA7B//EXOC4//KDELR3//GOSR2//TIMM23//TOMM34//TIMM22//ANO4//ESYT1//PCTP//ANO3//VLDLR//VPS45//AP1S1//ARFIP2//RABL3//KCNIP3//MLPH//VPS26A//CD74//TLN1//SYT9//DPP4//SLC25A5//IL1B//PPP3CB//ABCC8//CACNA2D2//THBS1//MEST//NFKB1//ABHD5//EHD3//VPS53//FAM160A2//SCAMP1//PEX5//NRIP1//CPLX1//SNX19//CPLX3//TOMM40L//SIRT…
GO:1903305	regulation of regulated secretory pathway	Biological process	9	122	509	17653	2.55848819607717	0.00883257037721951	0.250925706845194	2.05391289345538	0.0176817288801572	UNC13B//SYT2//SYT9//SYT14//HMOX1//IL4R//BCR//PTAFR//LRRK2//
GO:0044093	positive regulation of molecular function	Biological process	67	1742	509	17653	1.33391264923681	0.00886755048587926	0.250925706845194	2.05219633026776	0.131630648330059	TAB1//LRRK2//RAF1//IL1B//KIT//PRKAA1//THBS1//PROK1//CD74//CD81//PML//CCK//PARP16//CHRNA3//TIRAP//MAP3K9//DBNL//CASP7//FGFR3//FGFR2//PTAFR//TIAM1//EMP2//PAK2//WNT11//OXSR1//MAPKAP1//SGK2//CRTC1//FAM13A//RALBP1//CDC42EP1//GNAO1//ARHGAP40//ARHGDIB//TBC1D24//BCR//SFRP1//ARHGEF6//MMP24//YWHAB//EDN1//S100A12//CDKN1B//CAMKK2//VLDLR//ABHD5//COPS5//FZD2//NDP//TRIM21//FOSL1//TRIM5//CTH//NFKB1//NEK7//DLG4//…
GO:0030334	regulation of cell migration	Biological process	37	853	509	17653	1.50436573102675	0.00891281066175036	0.251155577105907	2.04998531926265	0.0726915520628684	HMOX1//BCR//EMP2//EDN1//THBS1//VASH1//BMP10//RTN4//TNFSF14//TRIB1//GPNMB//DAPK3//MAPRE1//FSHB//IL1B//ITGA5//KIT//SEMA4G//TIAM1//WNT11//FERMT3//SEMA7A//ONECUT2//PTPRU//NF2//SFRP1//ABCC8//JAM3//TIRAP//CD74//ARHGDIB//PTAFR//CXCL14//KIF2A//RHOF//BEX4//PARD6B//
GO:1902903	regulation of supramolecular fiber organization	Biological process	18	336	509	17653	1.85794976143699	0.0090058006776592	0.251971611254847	2.04547766935961	0.0353634577603143	BRK1//WAS//ARHGAP40//EPS8L2//CDC42EP1//LMOD1//MAPRE1//CDKN1B//SHANK3//ACTR3//ACTR2//ARFIP2//NF2//SFRP1//WNT11//SPTBN2//EDN1//BMP10//
GO:0007015	actin filament organization	Biological process	20	388	509	17653	1.78771798351326	0.00915450475731982	0.251971611254847	2.03836514529793	0.0392927308447937	RHOF//MICAL2//BRK1//WAS//MYOM3//ARHGAP40//EPS8L2//CDC42EP1//LMOD1//SHANK3//ACTR3//ACTR2//ARFIP2//NF2//SFRP1//WNT11//SPTBN2//EMP2//PACSIN1//CGNL1//
GO:0007205	protein kinase C-activating G-protein coupled receptor signaling pathway	Biological process	4	29	509	17653	4.78368674209064	0.00915860912090517	0.251971611254847	2.03817047578421	0.00785854616895874	CHRM1//DGKG//EDN1//CCK//
GO:0032892	positive regulation of organic acid transport	Biological process	4	29	509	17653	4.78368674209064	0.00915860912090517	0.251971611254847	2.03817047578421	0.00785854616895874	CCK//CYP4F2//EDN1//IL1B//
GO:0007167	enzyme linked receptor protein signaling pathway	Biological process	43	1028	509	17653	1.45069488506494	0.00922909004150708	0.251971611254847	2.03484111689758	0.0844793713163065	PTPRT//CHRNA3//TAB1//FERMT2//FSHB//SMAD1//PML//SKIL//PTPRU//ATP6V1G2//FGFR3//FGFR2//GALNT3//POLR2E//PTBP1//BMP10//TTK//NREP//DLX5//RGMA//UBE2D3//THBS1//HTRA4//RASL11B//ONECUT2//SFRP1//IL1B//ITGA5//KIT//PTPN18//SPRY3//SHKBP1//OGT//BCR//PAK2//BRK1//RAF1//ACTR3//ACTR2//EFNA3//GRIN2B//TIAM1//RTN4//
GO:0000381	regulation of alternative mRNA splicing, via spliceosome	Biological process	5	45	509	17653	3.85352543112857	0.00923596772984828	0.251971611254847	2.03451759316211	0.00982318271119843	RBFOX1//MBNL3//CELF4//PTBP1//RBM8A//
GO:0055023	positive regulation of cardiac muscle tissue growth	Biological process	5	45	509	17653	3.85352543112857	0.00923596772984828	0.251971611254847	2.03451759316211	0.00982318271119843	FGFR2//BMP10//PIM1//EDN1//DDX39B//
GO:0060359	response to ammonium ion	Biological process	9	123	509	17653	2.53768747903589	0.00929468043179586	0.251971611254847	2.03176553747826	0.0176817288801572	CHRM1//SLC6A3//SMPD1//TIAM1//GNAO1//CASP7//CHRNA3//LRRK2//PTAFR//
GO:0099173	postsynapse organization	Biological process	8	102	509	17653	2.7201355984437	0.00931394031360225	0.251971611254847	2.03086654947783	0.0157170923379175	CTNND2//DLG4//SHANK3//LRRK2//ACTR2//TIAM1//GRIN2B//ZNF804A//
GO:0016567	protein ubiquitination	Biological process	36	827	509	17653	1.5097245945413	0.00931434316334641	0.251971611254847	2.03084776563001	0.0707269155206287	UBE4B//RNF217//MGRN1//FBXL3//FBXO10//RLIM//RNF125//RNF114//SKP1//TRIM21//UBE2D3//UBE2E1//TNKS2//FBXL20//KLHL22//RAG1//UBXN2A//OGT//LRRK2//NDFIP1//TRIM68//TRIM5//MAEA//RNF38//FBXO45//RNF149//MED1//DCAF16//TULP4//KLHL14//PEX5//RNF123//UBE2Z//HLTF//TRIM7//RNF135//
GO:0002260	lymphocyte homeostasis	Biological process	6	63	509	17653	3.30302179811021	0.00945868416359819	0.252656783878636	2.02416927588527	0.0117878192534381	FOXP3//CD74//PPP3CB//RAG1//TNFSF14//SKIL//
GO:0030032	lamellipodium assembly	Biological process	6	63	509	17653	3.30302179811021	0.00945868416359819	0.252656783878636	2.02416927588527	0.0117878192534381	WAS//BRK1//ARFIP2//KIT//ARHGEF4//ARHGEF6//
GO:0007626	locomotory behavior	Biological process	12	191	509	17653	2.17895678828213	0.00957740480011005	0.252656783878636	2.01875215623263	0.0235756385068762	CTNS//SCN1A//CNTN2//PPP3CB//LRRK2//DLG4//DPP4//CHRNA3//GNAO1//LRRTM1//NOVA1//SLC6A3//
GO:0002703	regulation of leukocyte mediated immunity	Biological process	11	168	509	17653	2.27082748620077	0.00960125869489935	0.252656783878636	2.01767182858377	0.0216110019646365	PPP3CB//WAS//IL1B//FOXP3//TNFSF4//CD96//HMOX1//IL4R//BCR//PTAFR//NDFIP1//
GO:0048562	embryonic organ morphogenesis	Biological process	16	288	509	17653	1.92676271556429	0.00966935869292725	0.252656783878636	2.01460232895307	0.031434184675835	CCDC103//MICAL2//FGFR2//WDR19//DLX5//INSIG2//BCR//PAX8//FZD3//KCNQ4//EDN1//WNT11//PAX5//SATB2//HOXC9//FZD2//
GO:0034220	ion transmembrane transport	Biological process	46	1119	509	17653	1.42570109784382	0.00971258984693215	0.252656783878636	2.01266495070363	0.0903732809430255	SLC12A7//ATP1B4//KCNJ12//THBS1//SLC23A2//SLC5A6//KCNA6//KCNQ5//SCN1A//SCN7A//CACNG1//KCNQ4//CACNA2D2//SCN3B//SLC39A8//KCNIP2//SLC39A2//SLC30A6//KCNIP3//AQP1//SLC9A5//ABCC8//SLC35A2//GRIN2B//CHRNA3//P2RX2//HTR3E//STEAP2//OXSR1//EHD3//SLMAP//SLC26A1//BEST1//ATP6V1G2//PTAFR//SLC25A2//SESTD1//DLG4//SHISA9//SHANK3//GLRX//SGK2//ANO4//RAF1//ANO3//CHRFAM7A//
GO:0099565	chemical synaptic transmission, postsynaptic	Biological process	9	124	509	17653	2.51722225743076	0.00977483981581855	0.252656783878636	2.00989035082991	0.0176817288801572	CHRNA3//LRRK2//P2RX2//GRIN2B//CELF4//UNC13B//SH3GL1//DLG4//SHANK3//
GO:0051234	establishment of localization	Biological process	173	5155	509	17653	1.16390671120605	0.00980620721634198	0.252656783878636	2.00849893385518	0.339882121807466	SPRN//PML//NUP214//CUX1//SLC27A4//EDN1//NKAIN1//DLG4//LRRTM1//LGALS3BP//THBS1//TLN1//FERMT3//CD74//AQP1//SH3GL1//SPTBN2//SYT2//SYT9//SYT14//EXOC4//U2AF1//DDX39B//SRSF9//RBM8A//YWHAB//GOLGA7B//GOSR2//TIMM23//TOMM34//TIMM22//SLC6A3//SLC12A7//SLC26A1//CHRNA3//CTNS//PLLP//SLC9A5//TOMM40L//P2RX2//CDKN1B//KCNIP2//KCNA6//KCNJ12//ABCC8//KCNQ4//SCN3B//SCN1A//SCN7A//SLC5A3//SLC10A7//SLC5A6//SLC23A2//ANO4//…
GO:0006928	movement of cell or subcellular component	Biological process	78	2090	509	17653	1.29434203476185	0.00990565705896513	0.252656783878636	2.00411671168338	0.153241650294695	SEMA4G//SEMA7A//FBXO45//SATB2//MARK1//ASCL1//FZD3//CCK//JAM3//S100A12//KIT//HMOX1//BCR//CCDC103//DYNC1I1//KIF2A//MYO19//EFNA3//NCAM1//SPTBN2//CNTN2//VLDLR//SHANK3//UNC5A//WAS//EMP2//EDN1//THBS1//VASH1//BMP10//RTN4//PML//TNFSF14//TRIB1//ACTR3//ACTR2//AVL9//PAK2//RHOF//TIAM1//DIXDC1//LRRK2//MLPH//BEX4//PARD6B//GPNMB//DAPK3//MAPRE1//FSHB//IL1B//ITGA5//WNT11//FERMT3//ONECUT2//PTPRU//NF2//SFRP1//WDR19…
GO:0015672	monovalent inorganic cation transport	Biological process	25	524	509	17653	1.65466263741208	0.00990654826942608	0.252656783878636	2.00407764003242	0.0491159135559921	NKAIN1//CDKN1B//KCNIP2//AQP1//KCNA6//KCNJ12//ABCC8//KCNQ4//SCN3B//SCN1A//SCN7A//SLC5A3//SLC10A7//SLC5A6//SLC23A2//SLC12A7//ATP1B4//PRSS8//KCNIP3//KCNQ5//SLC9A5//OXSR1//SLMAP//ATP6V1G2//GLRX//
GO:0043433	negative regulation of DNA binding transcription factor activity	Biological process	11	169	509	17653	2.25739063716999	0.0100123879914125	0.252656783878636	1.99946232933303	0.0216110019646365	CDKN2A//FOXP3//TRIM21//HEYL//TRIB1//FOXS1//HMOX1//RLIM//PIM1//TNFSF4//BHLHE40//
GO:0031058	positive regulation of histone modification	Biological process	7	83	509	17653	2.92496508627832	0.010019983853509	0.252656783878636	1.99913297830286	0.0137524557956778	PAXBP1//IL1B//FOXP3//PRDM12//OGT//LRRK2//KMT2E//
GO:0044070	regulation of anion transport	Biological process	7	83	509	17653	2.92496508627832	0.010019983853509	0.252656783878636	1.99913297830286	0.0137524557956778	THBS1//CCK//CYP4F2//EDN1//IL1B//PTAFR//CA7//
GO:0051094	positive regulation of developmental process	Biological process	53	1329	509	17653	1.38309377776398	0.0100833206014394	0.252656783878636	1.9963964241009	0.104125736738703	OTP//FZD3//FOXP3//IL1B//TIAM1//NFKB1//TRIM67//ZNF804A//MED1//RTN4//FOXS1//SLC6A3//EDN1//TNFSF4//ZMIZ1//RAG1//CD74//NF2//SFRP1//IL4R//TRIB1//TNFSF14//HEYL//ASCL1//SMAD1//DDAH1//HMOX1//AQP1//THBS1//SEMA7A//CACNA2D2//KIT//SHANK3//PRKAA1//SKIL//CUX1//LRRTM1//LRRN1//FGFR2//BMP10//PIM1//ACTR2//DDX39B//PAX8//DLG4//CRTC1//PACSIN1//VLDLR//ZNF322//ITGA5//SYT2//CTH//CDKN2A//
GO:0034315	regulation of Arp2/3 complex-mediated actin nucleation	Biological process	3	16	509	17653	6.50282416502947	0.0100868448391589	0.252656783878636	1.9962446596531	0.00589390962671906	BRK1//WAS//ARFIP2//
GO:0043173	nucleotide salvage	Biological process	3	16	509	17653	6.50282416502947	0.0100868448391589	0.252656783878636	1.9962446596531	0.00589390962671906	UCK2//PRTFDC1//UCK1//
GO:0050908	detection of light stimulus involved in visual perception	Biological process	3	16	509	17653	6.50282416502947	0.0100868448391589	0.252656783878636	1.9962446596531	0.00589390962671906	RGS9BP//SEMA5B//BEST1//
GO:0050962	detection of light stimulus involved in sensory perception	Biological process	3	16	509	17653	6.50282416502947	0.0100868448391589	0.252656783878636	1.9962446596531	0.00589390962671906	RGS9BP//SEMA5B//BEST1//
GO:0080182	histone H3-K4 trimethylation	Biological process	3	16	509	17653	6.50282416502947	0.0100868448391589	0.252656783878636	1.9962446596531	0.00589390962671906	KMT2E//TET3//OGT//
GO:2000193	positive regulation of fatty acid transport	Biological process	3	16	509	17653	6.50282416502947	0.0100868448391589	0.252656783878636	1.9962446596531	0.00589390962671906	CYP4F2//EDN1//IL1B//
GO:1902930	regulation of alcohol biosynthetic process	Biological process	6	64	509	17653	3.25141208251473	0.0101901625816746	0.254302839630499	1.99181888687082	0.0117878192534381	NFKB1//IDI1//NFYA//PRKAA1//IL1B//PTAFR//
GO:0002828	regulation of type 2 immune response	Biological process	4	30	509	17653	4.62423051735429	0.0103317216496644	0.255946642918243	1.98582730281262	0.00785854616895874	NDFIP1//TNFSF4//CD74//IL4R//
GO:0046596	regulation of viral entry into host cell	Biological process	4	30	509	17653	4.62423051735429	0.0103317216496644	0.255946642918243	1.98582730281262	0.00785854616895874	TRIM5//TRIM21//TMPRSS2//CD74//
GO:0051347	positive regulation of transferase activity	Biological process	30	664	509	17653	1.56694558193481	0.0104393918841253	0.257670099680071	1.98132479913652	0.0589390962671906	TAB1//LRRK2//RAF1//IL1B//KIT//PRKAA1//THBS1//PROK1//CD74//CD81//PARP16//CHRNA3//TIRAP//MAP3K9//DBNL//EMP2//PAK2//WNT11//OXSR1//MAPKAP1//FGFR3//FGFR2//EDN1//S100A12//TIAM1//CDKN1B//CAMKK2//VLDLR//NEK7//DLG4//
GO:0034765	regulation of ion transmembrane transport	Biological process	22	446	509	17653	1.7107579268239	0.0105051728223242	0.258350850172286	1.97859679854938	0.0432220039292731	THBS1//OXSR1//KCNIP3//KCNIP2//EHD3//SLMAP//PTAFR//ABCC8//SESTD1//DLG4//SHISA9//SHANK3//SCN3B//GLRX//KCNA6//KCNJ12//KCNQ5//SCN1A//SCN7A//CACNG1//KCNQ4//CACNA2D2//
GO:0048589	developmental growth	Biological process	28	609	509	17653	1.59456224736355	0.0105472837841442	0.258446667507852	1.97685936874917	0.0550098231827112	TAF8//WNT11//EVC//FGFR3//FGFR2//TTL//RTN4//GPD2//SPTBN2//TNKS2//CACNA2D2//FOXS1//SLC6A3//SEMA7A//SEMA5B//PPP3CB//SEMA4G//SHANK3//BMP10//SMAD1//PIM1//MED1//EDN1//DDX39B//SFRP1//SYT2//TIAM1//ZMIZ1//
GO:0001776	leukocyte homeostasis	Biological process	7	84	509	17653	2.89014407334643	0.0106677693509442	0.260455321734425	1.9719263828111	0.0137524557956778	JAM3//FOXP3//SKIL//CD74//PPP3CB//RAG1//TNFSF14//
GO:0006664	glycolipid metabolic process	Biological process	9	126	509	17653	2.47726634858265	0.0107910041505278	0.261494954276568	1.96693814041976	0.0176817288801572	ST6GALNAC6//PGAP3//PYURF//GAL3ST1//ESYT1//KIT//SMPD1//ST8SIA5//PRKAA1//
GO:1903509	liposaccharide metabolic process	Biological process	9	126	509	17653	2.47726634858265	0.0107910041505278	0.261494954276568	1.96693814041976	0.0176817288801572	ST6GALNAC6//PGAP3//PYURF//GAL3ST1//ESYT1//KIT//SMPD1//ST8SIA5//PRKAA1//
GO:0051259	protein complex oligomerization	Biological process	25	528	509	17653	1.64212731440138	0.0108263473602601	0.261494954276568	1.96551804280712	0.0491159135559921	TRABD2B//CCK//KCTD18//ALAD//P2RX2//EHD3//HMOX1//KCNA6//CCDC88C//TGM2//SHKBP1//CTH//DPYS//CRTC1//KCNJ12//CD79A//GRIN2B//CD74//PRKAA1//PRKAB1//YWHAB//SEPT7//TRIM21//BRK1//PEX5//
GO:0032270	positive regulation of cellular protein metabolic process	Biological process	60	1546	509	17653	1.34599206520662	0.0109574910500274	0.261694940325345	1.96028887540139	0.117878192534381	TAB1//LRRK2//RAF1//IL1B//KIT//PRKAA1//THBS1//PROK1//CD74//CD81//GPNMB//CAMKK2//PML//CCK//PARP16//CHRNA3//TIRAP//MAP3K9//DBNL//CASP7//BMP10//TTK//CNTN2//LARP1//RBMS3//PTAFR//RBM3//DDX39B//PAXBP1//NDFIP1//EMP2//PAK2//WNT11//OXSR1//MAPKAP1//TRIB1//RNF217//RNF125//RNF114//FOXP3//SMPD1//FGFR3//EDN1//S100A12//FGFR2//TRIM5//TIAM1//CDKN1B//VLDLR//OGT//DAZL//ITGA5//PRDM12//DLG4//SEMA7A//EFNA3//TRABD2B//KM…
GO:0006940	regulation of smooth muscle contraction	Biological process	6	65	509	17653	3.20139035816835	0.0109609395561899	0.261694940325345	1.96015221714912	0.0117878192534381	CHRM1//EDN1//KIT//PTAFR//CHRNA3//DAPK3//
GO:0010508	positive regulation of autophagy	Biological process	8	105	509	17653	2.64241743848817	0.0109962071955837	0.261694940325345	1.95875708557549	0.0157170923379175	LARP1//HMOX1//CAMKK2//PIP4K2C//LRRK2//PRKAA1//TP53INP2//TRIM21//
GO:0035094	response to nicotine	Biological process	5	47	509	17653	3.68954562554863	0.0110663061955762	0.261694940325345	1.95599731738507	0.00982318271119843	CHRNA3//NFKB1//EDN1//HMOX1//SLC6A3//
GO:0071622	regulation of granulocyte chemotaxis	Biological process	5	47	509	17653	3.68954562554863	0.0110663061955762	0.261694940325345	1.95599731738507	0.00982318271119843	THBS1//JAM3//TIRAP//EDN1//CD74//
GO:0034762	regulation of transmembrane transport	Biological process	25	529	509	17653	1.63902310397718	0.0110667977130044	0.261694940325345	1.9559780283321	0.0491159135559921	THBS1//IL1B//RSC1A1//KCNA6//KCNJ12//KCNQ5//SCN1A//SCN7A//CACNG1//KCNQ4//CACNA2D2//OXSR1//KCNIP3//KCNIP2//EHD3//SLMAP//PTAFR//ABCC8//SESTD1//DLG4//SHISA9//SHANK3//SCN3B//GLRX//PRKAA1//
GO:0006468	protein phosphorylation	Biological process	73	1946	509	17653	1.30101038450744	0.0111940603404543	0.263781986350148	1.95101235640234	0.143418467583497	CDKN1B//CAMKK2//LRRK2//DLG4//FGFR3//FGFR2//GRIN2B//IL1B//KIT//SMAD1//NCAM1//MAPK4//RAF1//SPTBN2//YWHAB//SHANK3//TAB1//PRKAA1//THBS1//PROK1//CD74//CD81//CCDC88C//PML//GPNMB//TRIB1//LRRTM1//NF2//PAK2//CEP85//PARP16//CHRNA3//TIRAP//ARHGEF6//MAP3K9//DBNL//BMP10//TTK//SGK2//DAPK3//OXSR1//CUX1//BCR//CDKN2A//EMP2//WNT11//MAPKAP1//EDN1//S100A12//SPRY3//SMPD1//RNF149//TRIM5//TIAM1//SFRP1//VLDLR//COPS5//PI…
GO:0043406	positive regulation of MAP kinase activity	Biological process	15	268	509	17653	1.94114154179984	0.0112703103697824	0.26458375357106	1.94806412388044	0.0294695481335953	TAB1//LRRK2//RAF1//IL1B//KIT//PRKAA1//THBS1//PROK1//CD74//CD81//MAP3K9//DBNL//EDN1//TIAM1//S100A12//
GO:0050796	regulation of insulin secretion	Biological process	11	172	509	17653	2.21801754466121	0.0113273372167022	0.26458375357106	1.94587217027841	0.0216110019646365	SIRT3//PPP3CB//VSNL1//SFRP1//ABCC8//TIAM1//SYT9//DPP4//SLC25A5//IL1B//CACNA2D2//
GO:0002367	cytokine production involved in immune response	Biological process	7	85	509	17653	2.85614237836588	0.0113454515060783	0.26458375357106	1.94517821615661	0.0137524557956778	KIT//FOXP3//TNFSF4//CD96//HMOX1//SEMA7A//CD74//
GO:0003401	axis elongation	Biological process	4	31	509	17653	4.47506179098802	0.0115978284587774	0.264987730252458	1.93562331910542	0.00785854616895874	WNT11//FGFR2//MED1//SFRP1//
GO:0034694	response to prostaglandin	Biological process	4	31	509	17653	4.47506179098802	0.0115978284587774	0.264987730252458	1.93562331910542	0.00785854616895874	EDN1//PRKAA1//SFRP1//TNFSF4//
GO:0050869	negative regulation of B cell activation	Biological process	4	31	509	17653	4.47506179098802	0.0115978284587774	0.264987730252458	1.93562331910542	0.00785854616895874	HMGB3//SFRP1//FOXP3//NDFIP1//
GO:0071353	cellular response to interleukin-4	Biological process	4	31	509	17653	4.47506179098802	0.0115978284587774	0.264987730252458	1.93562331910542	0.00785854616895874	IL4R//ALAD//MRC1//PML//
GO:0002718	regulation of cytokine production involved in immune response	Biological process	6	66	509	17653	3.15288444365065	0.0117720675029184	0.264987730252458	1.92914725625125	0.0117878192534381	FOXP3//TNFSF4//CD96//HMOX1//SEMA7A//CD74//
GO:0050866	negative regulation of cell activation	Biological process	11	173	509	17653	2.20519663399843	0.0117937576074805	0.264987730252458	1.9283478023523	0.0216110019646365	GPNMB//FOXP3//NDFIP1//HMOX1//BCR//HMGB3//SFRP1//CD74//TNFSF4//IL4R//TNFAIP8L2//
GO:0006511	ubiquitin-dependent protein catabolic process	Biological process	27	587	509	17653	1.59524136246038	0.0118356467374874	0.264987730252458	1.92680800585083	0.0530451866404715	UBE4B//UBE2E1//FBXL3//SKP1//FBXL20//OGT//TRIB1//LRRK2//RNF217//RNF125//RNF114//MAEA//UBXN2B//RNF38//UBXN2A//FBXO45//RLIM//PML//UBE2D3//EDEM3//TRIM67//FBXO10//UCHL5//USP37//TP53INP2//USP46//USP45//
GO:0002577	regulation of antigen processing and presentation	Biological process	3	17	509	17653	6.12030509649832	0.0119899688986509	0.264987730252458	1.92118194343675	0.00589390962671906	THBS1//CD74//WAS//
GO:0032303	regulation of icosanoid secretion	Biological process	3	17	509	17653	6.12030509649832	0.0119899688986509	0.264987730252458	1.92118194343675	0.00589390962671906	CYP4F2//EDN1//IL1B//
GO:0042226	interleukin-6 biosynthetic process	Biological process	3	17	509	17653	6.12030509649832	0.0119899688986509	0.264987730252458	1.92118194343675	0.00589390962671906	TIRAP//IL1B//PTAFR//
GO:0043174	nucleoside salvage	Biological process	3	17	509	17653	6.12030509649832	0.0119899688986509	0.264987730252458	1.92118194343675	0.00589390962671906	PRTFDC1//UCK2//UCK1//
GO:0071380	cellular response to prostaglandin E stimulus	Biological process	3	17	509	17653	6.12030509649832	0.0119899688986509	0.264987730252458	1.92118194343675	0.00589390962671906	PRKAA1//SFRP1//TNFSF4//
GO:0071636	positive regulation of transforming growth factor beta production	Biological process	3	17	509	17653	6.12030509649832	0.0119899688986509	0.264987730252458	1.92118194343675	0.00589390962671906	FOXP3//THBS1//WNT11//
GO:1900273	positive regulation of long-term synaptic potentiation	Biological process	3	17	509	17653	6.12030509649832	0.0119899688986509	0.264987730252458	1.92118194343675	0.00589390962671906	CRTC1//NRGN//SHANK3//
GO:1902043	positive regulation of extrinsic apoptotic signaling pathway via death domain receptors	Biological process	3	17	509	17653	6.12030509649832	0.0119899688986509	0.264987730252458	1.92118194343675	0.00589390962671906	SFRP1//SKIL//THBS1//
GO:0048661	positive regulation of smooth muscle cell proliferation	Biological process	7	86	509	17653	2.82293142047791	0.0120537679149827	0.264987730252458	1.91887717475733	0.0137524557956778	DDX39B//EDN1//FGFR2//HMOX1//PTAFR//TGM2//THBS1//
GO:0007528	neuromuscular junction development	Biological process	5	48	509	17653	3.61268009168304	0.0120680498177964	0.264987730252458	1.91836290569382	0.00982318271119843	SHANK3//UNC13B//LRRK2//P2RX2//CACNA2D2//
GO:0045747	positive regulation of Notch signaling pathway	Biological process	5	48	509	17653	3.61268009168304	0.0120680498177964	0.264987730252458	1.91836290569382	0.00982318271119843	ENHO//KIT//ASCL1//ZMIZ1//TSPAN14//
GO:0033043	regulation of organelle organization	Biological process	50	1253	509	17653	1.38394768077243	0.0121674218348036	0.266305093426462	1.91480143504316	0.0982318271119843	DAPK3//TTK//KLHL22//CDKN1B//BRK1//WAS//ARHGAP40//EPS8L2//CDC42EP1//LMOD1//PARG//PAXBP1//FOXP3//MAPRE1//PML//NEK7//TNKS2//SHANK3//RHOF//DIXDC1//IL1B//ACTR3//ACTR2//ARFIP2//GPR3//DAZL//EDN1//CEP85//NF2//SFRP1//WNT11//PAX5//PRDM12//SPTBN2//BMP10//OGT//RASSF1//JAM3//LRRK2//MYO19//YWHAB//SLC25A5//SEPT7//EHD3//CAMKK2//PRKAA1//UBE2D3//KMT2E//ARHGDIB//PIP4K2C//
GO:0060078	regulation of postsynaptic membrane potential	Biological process	9	129	509	17653	2.41965550326678	0.0124612227119638	0.271758387168094	1.90443934202629	0.0176817288801572	CHRNA3//LRRK2//P2RX2//GRIN2B//CELF4//UNC13B//SH3GL1//DLG4//SHANK3//
GO:0035966	response to topologically incorrect protein	Biological process	12	198	509	17653	2.10192296243377	0.012496947864746	0.271758387168094	1.90319604198014	0.0235756385068762	DNAJB5//THBS1//PARP16//CTH//EDEM3//CREB3L3//KDELR3//ASNA1//TLN1//GOSR2//DNAJB12//COPS5//
GO:0032760	positive regulation of tumor necrosis factor production	Biological process	6	67	509	17653	3.10582646687975	0.0126245810021461	0.273653978581776	1.89878302679152	0.0117878192534381	THBS1//LRRK2//TIRAP//NFATC4//PTAFR//ABCC8//
GO:0051726	regulation of cell cycle	Biological process	48	1197	509	17653	1.39074602025693	0.0127943950942158	0.276448862690676	1.89298024228593	0.0943025540275049	CDKN1B//PML//CDKN2A//RASSF1//EIF4G2//VASH1//PRKAA1//PRKAB1//KMT2E//SKIL//THBS1//DAPK3//TTK//KLHL22//MAEA//NEK7//TTC28//MCIDAS//ASCL1//PAK2//PIM1//OXSR1//MAPRE1//SFRP1//SKP1//MYO19//GPR3//FGFR2//PGGT1B//TRIM21//FOSL1//DAZL//EDN1//IL1B//TTL//FZD3//CEP85//MED1//LSM11//TPRA1//DDX39B//GPNMB//COPS5//LIN9//MYBL2//NF2//BCR//NUP214//
GO:0060079	excitatory postsynaptic potential	Biological process	8	108	509	17653	2.56901695408572	0.0128930594951333	0.276850041642595	1.88964401327577	0.0157170923379175	LRRK2//CELF4//SH3GL1//DLG4//SHANK3//CHRNA3//P2RX2//GRIN2B//
GO:0006814	sodium ion transport	Biological process	13	223	509	17653	2.02180482261006	0.012923933877537	0.276850041642595	1.88860527262083	0.0255402750491159	NKAIN1//SCN3B//PRSS8//SCN1A//SCN7A//ATP1B4//SLC9A5//SLMAP//GLRX//SLC5A3//SLC10A7//SLC5A6//SLC23A2//
GO:0035587	purinergic receptor signaling pathway	Biological process	4	32	509	17653	4.33521611001965	0.0129594187959356	0.276850041642595	1.88741447526929	0.00785854616895874	GPR34//PTAFR//P2RX2//CNTN2//
GO:0051239	regulation of multicellular organismal process	Biological process	105	2969	509	17653	1.22653470273375	0.0130424155907193	0.276850041642595	1.88464196530932	0.206286836935167	GPNMB//AGPAT1//TNFSF4//OTP//FZD3//FOXP3//CD96//NDFIP1//CHRM1//EDN1//EMP2//WNT11//CHRNA3//DAPK3//GNAO1//KCNIP2//KCNJ12//AQP1//SCN3B//IL1B//THBS1//VASH1//BMP10//RTN4//TIAM1//SFRP1//ZNF804A//TRIM67//LRRK2//ABCC8//NF2//SEPT7//EFNA3//PML//RFX4//KREMEN1//TTL//ASCL1//CNTN2//TRIM21//RNF125//RNF135//NFKB1//POLR2E//TIRAP//REL//NFATC4//PTAFR//HMOX1//MED1//FGFR2//TNKS2//CACNA2D2//FOXS1//SLC6A3//PHOX2A//SLC5A…
GO:0030968	endoplasmic reticulum unfolded protein response	Biological process	9	130	509	17653	2.40104276862627	0.0130585780399213	0.276850041642595	1.88410411119549	0.0176817288801572	PARP16//KDELR3//ASNA1//TLN1//GOSR2//COPS5//CTH//EDEM3//CREB3L3//
GO:0032273	positive regulation of protein polymerization	Biological process	9	130	509	17653	2.40104276862627	0.0130585780399213	0.276850041642595	1.88410411119549	0.0176817288801572	CDC42EP1//LMOD1//CDKN1B//MAPRE1//ACTR3//ACTR2//ARFIP2//WAS//BRK1//
GO:0060421	positive regulation of heart growth	Biological process	5	49	509	17653	3.53895192654665	0.0131295757902891	0.276954098927882	1.88174930551089	0.00982318271119843	FGFR2//BMP10//PIM1//EDN1//DDX39B//
GO:0001944	vasculature development	Biological process	33	761	509	17653	1.50393830886358	0.0131453889924368	0.276954098927882	1.88122655792055	0.0648330058939096	FGFR2//VASH1//HMOX1//ITGA5//MED1//RTN4//JAM3//PROK1//HS6ST1//FOXS1//ALDH1A2//EDN1//NFATC4//ZMIZ1//PPP3CB//PARVA//THBS1//EFNA3//PML//ABCC8//TAB1//GPNMB//EMP2//SFRP1//DDAH1//IL1B//AQP1//WNT11//FOSL1//NDP//SMAD1//CTH//KIT//
GO:0043161	proteasome-mediated ubiquitin-dependent protein catabolic process	Biological process	20	403	509	17653	1.72117761191847	0.0134419807871293	0.282323341811663	1.8715367296799	0.0392927308447937	UBE4B//UBE2E1//FBXL3//SKP1//FBXL20//OGT//TRIB1//LRRK2//RNF217//RNF125//RNF114//EDEM3//MAEA//UBXN2B//RNF38//UBXN2A//FBXO45//RLIM//PML//UBE2D3//
GO:0009247	glycolipid biosynthetic process	Biological process	6	68	509	17653	3.06015254824916	0.0135194953064035	0.283072280982065	1.8690395206529	0.0117878192534381	ST6GALNAC6//PYURF//PGAP3//GAL3ST1//ST8SIA5//PRKAA1//
GO:0034976	response to endoplasmic reticulum stress	Biological process	15	274	509	17653	1.89863479270933	0.0135737990775052	0.283332108522122	1.86729858362375	0.0294695481335953	PARP16//UBE4B//CTH//EDEM3//CREB3L3//KDELR3//ASNA1//TLN1//GOSR2//DNAJB12//PML//LRRK2//COPS5//NRBF2//THBS1//
GO:0051603	proteolysis involved in cellular protein catabolic process	Biological process	30	679	509	17653	1.53232970015422	0.0139008336318443	0.286055794771078	1.85695915436073	0.0589390962671906	UBE4B//RNF217//FBXO45//FBXO10//RLIM//UCHL5//RNF125//USP37//TP53INP2//USP46//UBE2D3//UBE2E1//USP45//FBXL3//SKP1//FBXL20//OGT//TRIB1//LRRK2//RNF114//DNAJB12//MAEA//UBXN2B//RNF38//UBXN2A//PML//ALAD//EDEM3//TRIM67//RNF123//
GO:0010769	regulation of cell morphogenesis involved in differentiation	Biological process	15	275	509	17653	1.89173066619039	0.0139909168747768	0.286055794771078	1.85415382370629	0.0294695481335953	TTL//RTN4//CNTN2//SEMA7A//CHRNA3//SEMA4G//SKIL//TIAM1//TLX2//NFATC4//CUX1//LRRK2//SHANK3//ACTR2//ZSWIM6//
GO:0006206	pyrimidine nucleobase metabolic process	Biological process	3	18	509	17653	5.78028814669286	0.0140849592871165	0.286055794771078	1.85124440401411	0.00589390962671906	DPYS//UCK2//UCK1//
GO:0006677	glycosylceramide metabolic process	Biological process	3	18	509	17653	5.78028814669286	0.0140849592871165	0.286055794771078	1.85124440401411	0.00589390962671906	GAL3ST1//PRKAA1//ST6GALNAC6//
GO:0010829	negative regulation of glucose transmembrane transport	Biological process	3	18	509	17653	5.78028814669286	0.0140849592871165	0.286055794771078	1.85124440401411	0.00589390962671906	PRKAA1//IL1B//RSC1A1//
GO:0030952	establishment or maintenance of cytoskeleton polarity	Biological process	3	18	509	17653	5.78028814669286	0.0140849592871165	0.286055794771078	1.85124440401411	0.00589390962671906	AQP1//RHOF//MAPKAP1//
GO:0046639	negative regulation of alpha-beta T cell differentiation	Biological process	3	18	509	17653	5.78028814669286	0.0140849592871165	0.286055794771078	1.85124440401411	0.00589390962671906	IL4R//TNFSF4//FOXP3//
GO:0051767	nitric-oxide synthase biosynthetic process	Biological process	3	18	509	17653	5.78028814669286	0.0140849592871165	0.286055794771078	1.85124440401411	0.00589390962671906	LRRK2//EDN1//PGGT1B//
GO:0051769	regulation of nitric-oxide synthase biosynthetic process	Biological process	3	18	509	17653	5.78028814669286	0.0140849592871165	0.286055794771078	1.85124440401411	0.00589390962671906	LRRK2//EDN1//PGGT1B//
GO:0032890	regulation of organic acid transport	Biological process	5	50	509	17653	3.46817288801572	0.0142523668382221	0.286295655118915	1.84611300797656	0.00982318271119843	THBS1//CCK//CYP4F2//EDN1//IL1B//
GO:0051250	negative regulation of lymphocyte activation	Biological process	9	132	509	17653	2.36466333273799	0.0143167309522174	0.286295655118915	1.84415613646179	0.0176817288801572	GPNMB//FOXP3//NDFIP1//HMGB3//SFRP1//CD74//TNFSF4//IL4R//TNFAIP8L2//
GO:0048639	positive regulation of developmental growth	Biological process	11	178	509	17653	2.14325290832432	0.0143490456573544	0.286295655118915	1.84317698252075	0.0216110019646365	FOXS1//SLC6A3//SEMA7A//CACNA2D2//RTN4//FGFR2//BMP10//PIM1//EDN1//DDX39B//SYT2//
GO:0060333	interferon-gamma-mediated signaling pathway	Biological process	7	89	509	17653	2.72777642877641	0.0143697846296717	0.286295655118915	1.84254974090169	0.0137524557956778	MED1//NCAM1//PML//TRIM68//PTAFR//TRIM21//TRIM5//
GO:0040013	negative regulation of locomotion	Biological process	18	353	509	17653	1.7684734273168	0.0143731657854229	0.286295655118915	1.84244756507974	0.0353634577603143	HMOX1//BCR//VASH1//BMP10//THBS1//TRIB1//PTPRU//NF2//SFRP1//WNT11//SEMA4G//SEMA7A//ABCC8//ARHGDIB//PML//TRIM21//TRIM5//WAS//
GO:0002701	negative regulation of production of molecular mediator of immune response	Biological process	4	33	509	17653	4.20384592486754	0.0144188047690703	0.286295655118915	1.84107073848699	0.00785854616895874	FOXP3//CD96//HMOX1//NDFIP1//
GO:0010039	response to iron ion	Biological process	4	33	509	17653	4.20384592486754	0.0144188047690703	0.286295655118915	1.84107073848699	0.00785854616895874	HMOX1//ALAD//SLC6A3//C1QA//
GO:0006369	termination of RNA polymerase II transcription	Biological process	6	69	509	17653	3.01580251131801	0.0144578049027695	0.286295655118915	1.83989764002772	0.0117878192534381	LSM11//SNRPB//U2AF1//DDX39B//SRSF9//RBM8A//
GO:0019941	modification-dependent protein catabolic process	Biological process	27	597	509	17653	1.56852040161515	0.0144777634260933	0.286295655118915	1.83929852423897	0.0530451866404715	UBE4B//RNF217//FBXO45//FBXO10//RLIM//UCHL5//RNF125//USP37//TP53INP2//USP46//UBE2D3//UBE2E1//USP45//FBXL3//SKP1//FBXL20//OGT//TRIB1//LRRK2//RNF114//MAEA//UBXN2B//RNF38//UBXN2A//PML//EDEM3//TRIM67//
GO:0006986	response to unfolded protein	Biological process	11	179	509	17653	2.13127942838955	0.0149066692572128	0.293779997238152	1.8266193843677	0.0216110019646365	PARP16//CTH//EDEM3//CREB3L3//KDELR3//ASNA1//TLN1//GOSR2//COPS5//DNAJB5//THBS1//
GO:0090276	regulation of peptide hormone secretion	Biological process	12	203	509	17653	2.05015146089599	0.0149685800118185	0.293779997238152	1.82481939687016	0.0235756385068762	SYT9//DPP4//SLC25A5//IL1B//PPP3CB//ABCC8//CACNA2D2//SIRT3//VSNL1//SFRP1//TIAM1//PAX8//
GO:0070647	protein modification by small protein conjugation or removal	Biological process	45	1119	509	17653	1.39470759571678	0.0149865590783916	0.293779997238152	1.82429806994081	0.0884086444007859	UBE4B//RNF217//MGRN1//FBXL3//FBXO10//RLIM//RNF125//RNF114//SKP1//TRIM21//UBE2D3//UBE2E1//TNKS2//FBXL20//COPS5//MAEA//RNF38//FBXO45//RNF149//MED1//DCAF16//TULP4//KLHL14//PEX5//RNF123//UBE2Z//HLTF//TRIM7//RNF135//KLHL22//RAG1//TAB1//USP54//SMAD1//UCHL5//USP37//USP46//OGT//USP45//NUP214//UBXN2A//LRRK2//NDFIP1//TRIM68//TRIM5//
GO:0072358	cardiovascular system development	Biological process	33	769	509	17653	1.48829265675577	0.0151126999148866	0.293859233829478	1.82065794112817	0.0648330058939096	FGFR2//VASH1//HMOX1//ITGA5//MED1//RTN4//JAM3//PROK1//HS6ST1//FOXS1//ALDH1A2//EDN1//NFATC4//ZMIZ1//PPP3CB//PARVA//THBS1//EFNA3//PML//ABCC8//TAB1//GPNMB//EMP2//SFRP1//DDAH1//IL1B//AQP1//WNT11//FOSL1//NDP//SMAD1//CTH//KIT//
GO:0099531	presynaptic process involved in chemical synaptic transmission	Biological process	10	156	509	17653	2.22318774872802	0.0151259468251183	0.293859233829478	1.82027743068844	0.0196463654223969	UNC13B//CPLX1//SNPH//CHRNA3//SYT2//SYT9//SYT14//CPLX3//SLC6A3//LRRK2//
GO:0071902	positive regulation of protein serine/threonine kinase activity	Biological process	18	355	509	17653	1.75851019674036	0.0151419424103482	0.293859233829478	1.8198184099095	0.0353634577603143	TAB1//LRRK2//RAF1//IL1B//KIT//PRKAA1//THBS1//PROK1//CD74//CD81//TIRAP//MAP3K9//DBNL//EDN1//S100A12//TIAM1//CDKN1B//PARP16//
GO:0060996	dendritic spine development	Biological process	7	90	509	17653	2.69746780179	0.015207856253189	0.293859233829478	1.81793200113616	0.0137524557956778	CTNND2//DLG4//SHANK3//LRRK2//ACTR2//TIAM1//PAK2//
GO:1905269	positive regulation of chromatin organization	Biological process	7	90	509	17653	2.69746780179	0.015207856253189	0.293859233829478	1.81793200113616	0.0137524557956778	PAXBP1//IL1B//FOXP3//PRDM12//OGT//LRRK2//KMT2E//
GO:0051046	regulation of secretion	Biological process	32	741	509	17653	1.49772648335362	0.0152733290846887	0.294283545868233	1.81606629067575	0.0628683693516699	CD74//EDN1//SYT9//DPP4//SLC25A5//IL1B//PPP3CB//ABCC8//CACNA2D2//AQP1//UNC13B//CCK//CHRNA3//CPLX1//LGI3//SYT2//SYT14//SIRT3//CYP4F2//VSNL1//HMOX1//IL4R//BCR//PTAFR//SFRP1//CPLX3//FOXP3//PML//TNFSF4//TIAM1//LRRK2//PAX8//
GO:1903557	positive regulation of tumor necrosis factor superfamily cytokine production	Biological process	6	70	509	17653	2.97271961829919	0.0154404821314215	0.296659035951147	1.81133914287678	0.0117878192534381	TIRAP//NFATC4//PTAFR//ABCC8//THBS1//LRRK2//
GO:0006357	regulation of transcription by RNA polymerase II	Biological process	81	2227	509	17653	1.26143692828591	0.0157117906082941	0.30062398164489	1.80377431737971	0.159135559921415	CUX1//EDN1//FGFR2//FOXS1//SATB2//ZNF281//DNAJB5//HEYL//KCNIP3//HIC1//ASCL1//NFKB1//PAX5//FOXP3//RLIM//MED1//CC2D1A//REL//SKIL//UBE2D3//VLDLR//NRIP1//BHLHE40//PAXBP1//MICAL2//DLX5//BMP10//SMAD1//RGMA//SFRP1//INSIG2//HMOX1//MED6//ARID3B//COPS5//PRDM4//ELK1//TET3//CRTC1//ATP1B4//FSHB//RAX//TLX2//MCIDAS//IL1B//PHOX2A//MYBL2//NFATC4//PML//PPP3CB//ZMIZ1//CALCOCO1//RAF1//RFX4//HLTF//TCF20//TEAD1//PAX8//…
GO:0051240	positive regulation of multicellular organismal process	Biological process	61	1606	509	17653	1.31730103467596	0.0157357518116651	0.30062398164489	1.80311250283925	0.119842829076621	AGPAT1//TNFSF4//OTP//FZD3//FOXP3//EDN1//AQP1//SCN3B//IL1B//THBS1//BMP10//RTN4//TIAM1//TRIM67//ZNF804A//NFKB1//POLR2E//RNF135//TIRAP//NFATC4//PTAFR//ABCC8//WNT11//MED1//RNF125//FOXS1//SLC6A3//HMOX1//ZMIZ1//RAG1//CD74//IL4R//TRIB1//HEYL//ASCL1//SMAD1//DDAH1//SEMA7A//FSHB//CACNA2D2//KIT//SHANK3//PRKAA1//SKIL//CUX1//LRRTM1//LRRN1//FGFR2//PIM1//ACTR2//DDX39B//PAX8//DLG4//CRTC1//PACSIN1//VLDLR//ZNF322/…
GO:0090066	regulation of anatomical structure size	Biological process	23	491	509	17653	1.62460237116826	0.0158647987947873	0.301002852066817	1.79956543146573	0.0451866404715128	CHRM1//SLC12A7//AQP1//BRK1//WAS//HMOX1//PTAFR//EDN1//TTL//RTN4//ARHGAP40//EPS8L2//CDC42EP1//LMOD1//CNTN2//ACTR3//ACTR2//ARFIP2//LRRK2//SEMA7A//SHANK3//SEMA4G//SPTBN2//
GO:0110053	regulation of actin filament organization	Biological process	14	254	509	17653	1.91159135559921	0.0158697032824355	0.301002852066817	1.7994311932203	0.0275049115913556	BRK1//WAS//ARHGAP40//EPS8L2//CDC42EP1//LMOD1//SHANK3//ACTR3//ACTR2//ARFIP2//NF2//SFRP1//WNT11//SPTBN2//
GO:0009416	response to light stimulus	Biological process	16	305	509	17653	1.8193693838771	0.0159561392458226	0.301002852066817	1.79707218235038	0.031434184675835	CTNS//KIT//RAG1//ABCC8//UBE4B//PML//PRKAA1//AQP1//NFATC4//CRTC1//FBXL3//BHLHE40//RGS9BP//SEMA5B//BEST1//ELK1//
GO:0031062	positive regulation of histone methylation	Biological process	4	34	509	17653	4.08020339766555	0.015978119753362	0.301002852066817	1.79647432819998	0.00785854616895874	PRDM12//OGT//KMT2E//PAXBP1//
GO:0070670	response to interleukin-4	Biological process	4	34	509	17653	4.08020339766555	0.015978119753362	0.301002852066817	1.79647432819998	0.00785854616895874	IL4R//ALAD//MRC1//PML//
GO:0097327	response to antineoplastic agent	Biological process	7	91	509	17653	2.66782529847363	0.0160801246564573	0.302083008476724	1.79371058883373	0.0137524557956778	EDN1//PTAFR//AQP1//NUCB1//HMOX1//LARP1//PRKAA1//
GO:0016048	detection of temperature stimulus	Biological process	3	19	509	17653	5.47606245476166	0.0163741981110195	0.303082948356892	1.78583995939644	0.00589390962671906	MMP24//PRDM12//ANO3//
GO:0033622	integrin activation	Biological process	3	19	509	17653	5.47606245476166	0.0163741981110195	0.303082948356892	1.78583995939644	0.00589390962671906	FERMT2//TLN1//FERMT3//
GO:0035994	response to muscle stretch	Biological process	3	19	509	17653	5.47606245476166	0.0163741981110195	0.303082948356892	1.78583995939644	0.00589390962671906	EDN1//NFKB1//RAF1//
GO:0048025	negative regulation of mRNA splicing, via spliceosome	Biological process	3	19	509	17653	5.47606245476166	0.0163741981110195	0.303082948356892	1.78583995939644	0.00589390962671906	CELF4//PTBP1//SRSF9//
GO:0003205	cardiac chamber development	Biological process	10	158	509	17653	2.19504613165552	0.0164022414754728	0.303082948356892	1.78509679866503	0.0196463654223969	FGFR2//PARVA//FZD2//HEYL//UBE4B//MED1//TAB1//PAX8//BMP10//WNT11//
GO:0055067	monovalent inorganic cation homeostasis	Biological process	10	158	509	17653	2.19504613165552	0.0164022414754728	0.303082948356892	1.78509679866503	0.0196463654223969	EDN1//ATP1B4//CA7//LRRK2//SLC26A1//SLC9A5//SLC12A7//SCN7A//CYP4F2//ATP6V1G2//
GO:0007179	transforming growth factor beta receptor signaling pathway	Biological process	11	182	509	17653	2.09614844880071	0.0166776119232917	0.306676155862905	1.77786613611955	0.0216110019646365	NREP//THBS1//HTRA4//SKIL//RASL11B//ONECUT2//TAB1//FERMT2//FSHB//SMAD1//PML//
GO:0065002	intracellular protein transmembrane transport	Biological process	5	52	509	17653	3.33478162309204	0.0166873910036299	0.306676155862905	1.77761155794613	0.00982318271119843	PEX5//TIMM23//TOMM40L//TIMM22//BCR//
GO:0006793	phosphorus metabolic process	Biological process	116	3352	509	17653	1.20020302807226	0.0168181432149811	0.30747174480273	1.77422195360353	0.227897838899804	CDKN1B//CAMKK2//LRRK2//DLG4//FGFR3//FGFR2//GRIN2B//IL1B//KIT//SMAD1//NCAM1//MAPK4//RAF1//SPTBN2//YWHAB//SHANK3//TAB1//PRKAA1//THBS1//PROK1//CD74//CD81//CCDC88C//PML//GPNMB//DLAT//NUP214//OGT//GPD2//AQP1//UCK2//SGK2//GLYCTK//NEK7//DAPK3//MARK1//MAP3K9//PAK2//PIM1//PPP3CB//PRKAB1//BCR//WNT11//MEX3B//AATK//OXSR1//TRIB1//LRRTM1//NF2//CEP85//PTPRU//PTPRT//PTPN18//PGAP3//PYURF//DBI//ACBD6//AGPAT1//PLA2…
GO:0006796	phosphate-containing compound metabolic process	Biological process	113	3255	509	17653	1.2040047199563	0.0168216095781473	0.30747174480273	1.77413245101949	0.222003929273084	CDKN1B//CAMKK2//LRRK2//DLG4//FGFR3//FGFR2//GRIN2B//IL1B//KIT//SMAD1//NCAM1//MAPK4//RAF1//SPTBN2//YWHAB//SHANK3//TAB1//PRKAA1//THBS1//PROK1//CD74//CD81//CCDC88C//PML//GPNMB//NUP214//OGT//GPD2//AQP1//UCK2//SGK2//GLYCTK//NEK7//DAPK3//MARK1//MAP3K9//PAK2//PIM1//PPP3CB//PRKAB1//BCR//WNT11//MEX3B//AATK//OXSR1//TRIB1//LRRTM1//NF2//CEP85//PTPRU//PTPRT//PTPN18//PGAP3//PYURF//AGPAT1//PLA2G4C//LCLAT1//ABHD5…
GO:1902106	negative regulation of leukocyte differentiation	Biological process	7	92	509	17653	2.63882719740326	0.0169872716418188	0.309188647566806	1.76987636839717	0.0137524557956778	HMGB3//SFRP1//CD74//TNFSF4//IL4R//TRIB1//FOXP3//
GO:0008283	cell proliferation	Biological process	76	2078	509	17653	1.26843666741672	0.0170240402481021	0.309188647566806	1.76893736262823	0.149312377210216	TAF8//HMOX1//ALDH1A2//VASH1//THBS1//OTP//FZD3//FGFR2//ASCL1//CDKN1B//CHRM1//DPP4//EDN1//EMP2//FGFR3//FSHB//SLC25A5//IL1B//KIT//PGGT1B//PRKAA1//BRK1//PURA//SFRP1//TIAM1//TTK//TNFSF4//FOSL1//PROK1//CCK//CD81//PTPRU//CDKN2A//GPNMB//DDAH1//LDOC1//SMAD1//NF2//DEC1//FOXP3//PML//RAF1//MED1//PAXBP1//DIXDC1//TIRAP//CD74//RTN4//PPP3CB//TNFSF14//CD79A//CD209//SGK2//IL4R//BEX4//RELT//NDFIP1//KRT2//AQP1//ZMIZ…
GO:2001252	positive regulation of chromosome organization	Biological process	10	159	509	17653	2.18124081007278	0.0170695260595698	0.309188647566806	1.76777853703237	0.0196463654223969	PAXBP1//PML//NEK7//TNKS2//IL1B//FOXP3//PRDM12//OGT//LRRK2//KMT2E//
GO:0031056	regulation of histone modification	Biological process	9	136	509	17653	2.29511441118687	0.0170984110882723	0.309188647566806	1.76704424561119	0.0176817288801572	PAXBP1//FOXP3//IL1B//PAX5//PRDM12//OGT//LRRK2//KMT2E//PARG//
GO:0043632	modification-dependent macromolecule catabolic process	Biological process	27	606	509	17653	1.54522554416542	0.0172423137423379	0.31095938090515	1.76340445671856	0.0530451866404715	UBE4B//RNF217//FBXO45//FBXO10//RLIM//UCHL5//RNF125//USP37//TP53INP2//USP46//UBE2D3//UBE2E1//USP45//FBXL3//SKP1//FBXL20//OGT//TRIB1//LRRK2//RNF114//MAEA//UBXN2B//RNF38//UBXN2A//PML//EDEM3//TRIM67//
GO:0001505	regulation of neurotransmitter levels	Biological process	16	308	509	17653	1.80164825351466	0.0173358227207766	0.311814279416522	1.76105554283857	0.031434184675835	SLC6A3//UNC13B//CPLX1//SNPH//CHRNA3//SYT2//SYT9//SYT14//CPLX3//CHDH//DPYS//PRIMA1//EDN1//DDAH1//IL1B//LRRK2//
GO:0032680	regulation of tumor necrosis factor production	Biological process	8	114	509	17653	2.43380553544963	0.0173888565747332	0.311938559721275	1.75972897461662	0.0157170923379175	GPNMB//FOXP3//TIRAP//NFATC4//PTAFR//ABCC8//THBS1//LRRK2//
GO:0002707	negative regulation of lymphocyte mediated immunity	Biological process	4	35	509	17653	3.96362615773225	0.017639317554489	0.314761753617438	1.75351822124801	0.00785854616895874	PPP3CB//FOXP3//CD96//NDFIP1//
GO:0090022	regulation of neutrophil chemotaxis	Biological process	4	35	509	17653	3.96362615773225	0.017639317554489	0.314761753617438	1.75351822124801	0.00785854616895874	TIRAP//EDN1//CD74//JAM3//
GO:0007159	leukocyte cell-cell adhesion	Biological process	17	335	509	17653	1.75996833123186	0.0177878528570375	0.315837204505583	1.74987647173721	0.0333988212180747	DPP4//PAK2//TNFSF14//FOXP3//CD209//IL1B//TNFSF4//GPNMB//NDFIP1//CD74//ZMIZ1//RAG1//IL4R//TNFAIP8L2//PTAFR//ITGA5//FERMT3//
GO:0043583	ear development	Biological process	12	208	509	17653	2.00086897385522	0.0177947149445576	0.315837204505583	1.74970896461418	0.0235756385068762	FGFR2//WDR19//DLX5//INSIG2//BCR//PAX8//FZD3//KCNQ4//EDN1//CDKN1B//CXCL14//FZD2//
GO:0009967	positive regulation of signal transduction	Biological process	60	1586	509	17653	1.31204522875752	0.0178396883219182	0.315837204505583	1.7486127374741	0.117878192534381	TAB1//LRRK2//RAF1//IL1B//KIT//PRKAA1//THBS1//PROK1//CD74//CD81//AGPAT1//TIRAP//MAP3K9//DBNL//BMP10//TTK//FGFR2//SFRP1//ITGA5//MED1//WDFY1//FGFR3//CTH//HMOX1//CC2D1A//REL//S100A12//TGM2//NDFIP1//TRIM5//EDN1//TIAM1//HIC1//SHKBP1//ENHO//ASCL1//ZMIZ1//TSPAN14//EVC//P2RX2//RTN4//CNTN2//GPNMB//SEMA7A//WNT11//DAPK3//DLX5//NFKB1//TNKS2//DIXDC1//UNC13B//SHANK3//YWHAB//SKIL//DLG4//EMP2//LIMS2//NFATC4//PAK2…
GO:0002709	regulation of T cell mediated immunity	Biological process	5	53	509	17653	3.27186121510917	0.0180022991820305	0.317883940908805	1.74467202499101	0.00982318271119843	PPP3CB//WAS//IL1B//FOXP3//TNFSF4//
GO:0002700	regulation of production of molecular mediator of immune response	Biological process	8	115	509	17653	2.41264200905441	0.0182353008829531	0.320160469641425	1.73908706642049	0.0157170923379175	IL4R//FOXP3//TNFSF4//CD96//HMOX1//NDFIP1//SEMA7A//CD74//
GO:0007178	transmembrane receptor protein serine/threonine kinase signaling pathway	Biological process	17	336	509	17653	1.75473033024605	0.0182558619073492	0.320160469641425	1.73859765804325	0.0333988212180747	TAB1//FERMT2//FSHB//SMAD1//PML//SKIL//BMP10//TTK//NREP//DLX5//RGMA//UBE2D3//THBS1//HTRA4//RASL11B//ONECUT2//SFRP1//
GO:0032102	negative regulation of response to external stimulus	Biological process	16	310	509	17653	1.79002471639521	0.0183054570716364	0.320160469641425	1.73741942268459	0.031434184675835	FOXP3//EDN1//TRIB1//CCK//RNF125//RGMA//SEMA4G//SEMA7A//NFKB1//BCR//TNFAIP8L2//NDFIP1//THBS1//SLC6A3//ABCC8//RTN4//
GO:0045597	positive regulation of cell differentiation	Biological process	38	926	509	17653	1.42322429529803	0.0183205828406375	0.320160469641425	1.73706071404992	0.0746561886051081	OTP//FZD3//IL1B//TIAM1//NFKB1//TRIM67//ZNF804A//FOXP3//TNFSF4//ZMIZ1//RAG1//CD74//SFRP1//MED1//IL4R//TRIB1//TNFSF14//HEYL//ASCL1//SMAD1//SEMA7A//KIT//SHANK3//RTN4//SKIL//CUX1//EDN1//BMP10//ACTR2//DDX39B//PAX8//DLG4//CRTC1//PACSIN1//VLDLR//SYT2//CTH//NF2//
GO:0009605	response to external stimulus	Biological process	83	2306	509	17653	1.24830160323202	0.0184240133087264	0.320883647062169	1.73461576132778	0.163064833005894	S100A12//KIT//CREB3L3//FOXP3//AP1S1//CREBZF//TNFSF4//FOSL1//RALBP1//PTAFR//CXCL14//THBS1//EFNA3//NCAM1//SPTBN2//CNTN2//VLDLR//SHANK3//UNC5A//SLC27A4//OGT//TIRAP//LRRK2//SFRP1//ALAD//TNFSF14//ANO3//IL1B//AQP1//NFKB1//WNT11//EDN1//C1QA//CD81//TRIM5//TRIB1//PRKAA1//HMOX1//CCK//CD96//FGFR2//ABCC8//RELT//ALDH1A2//P2RX2//RAF1//FZD3//RNF125//IL4R//CRTC1//FBXL3//PML//BHLHE40//RGMA//RTN4//SEMA4G//SEMA7A//…
GO:0048513	animal organ development	Biological process	118	3428	509	17653	1.19382847370436	0.0184568591907709	0.320883647062169	1.7338422010441	0.231827111984283	KIT//NRIP1//FGFR2//SMAD1//SFRP1//PAX8//SEMA4G//SEMA7A//ALDH1A2//WNT11//MED1//DDX39B//ONECUT2//CDKN1B//NDP//LDOC1//FZD3//CCDC103//MICAL2//DLX5//FGFR3//SNX19//CTNS//JAM3//RAG1//FOXP3//NDFIP1//TAB1//ZMIZ1//PARVA//FZD2//HEYL//UBE4B//KRT2//PAX5//FOXG1//GRIN2B//CA10//BCR//SNPH//EDN1//NFATC4//PPP3CB//RAF1//BMP10//EVC//PAXBP1//CSN3//SLC6A3//WDR19//RNF38//MEA1//TIAM1//IL1B//RFX4//VLDLR//PHOX2A//ASCL1//NRG…
GO:0045582	positive regulation of T cell differentiation	Biological process	6	73	509	17653	2.85055305864305	0.0186640834241663	0.323417961933289	1.72899333301338	0.0117878192534381	FOXP3//TNFSF4//IL4R//ZMIZ1//RAG1//CD74//
GO:0072359	circulatory system development	Biological process	44	1105	509	17653	1.38099191920988	0.0186982734165187	0.323417961933289	1.72819849401417	0.0864440078585462	FGFR2//VASH1//HMOX1//ITGA5//MED1//RTN4//JAM3//PROK1//HS6ST1//FOXS1//ALDH1A2//EDN1//NFATC4//ZMIZ1//PPP3CB//CCDC103//MICAL2//PARVA//THBS1//TAB1//FZD2//HEYL//WNT11//UBE4B//PAX8//RAF1//BMP10//EFNA3//PML//ABCC8//GPNMB//EMP2//SFRP1//DDAH1//IL1B//AQP1//MYOM3//SMAD1//PIM1//FOSL1//DDX39B//NDP//CTH//KIT//
GO:0071305	cellular response to vitamin D	Biological process	3	20	509	17653	5.20225933202358	0.0188593423475558	0.324543848082748	1.72447345580905	0.00589390962671906	PIM1//MED1//SFRP1//
GO:2000515	negative regulation of CD4-positive, alpha-beta T cell activation	Biological process	3	20	509	17653	5.20225933202358	0.0188593423475558	0.324543848082748	1.72447345580905	0.00589390962671906	IL4R//TNFSF4//FOXP3//
GO:0010976	positive regulation of neuron projection development	Biological process	14	260	509	17653	1.86747770893154	0.0190257940092608	0.325014142148891	1.72065720963519	0.0275049115913556	SEMA7A//RTN4//SKIL//TIAM1//CUX1//SHANK3//ACTR2//DLG4//CRTC1//PACSIN1//VLDLR//SYT2//TRIM67//ZNF804A//
GO:0071804	cellular potassium ion transport	Biological process	12	210	509	17653	1.98181307886612	0.0190308443428894	0.325014142148891	1.72054194290988	0.0235756385068762	SLC12A7//ATP1B4//KCNJ12//KCNIP2//KCNIP3//AQP1//KCNA6//KCNQ5//SLC9A5//ABCC8//KCNQ4//OXSR1//
GO:0071805	potassium ion transmembrane transport	Biological process	12	210	509	17653	1.98181307886612	0.0190308443428894	0.325014142148891	1.72054194290988	0.0235756385068762	SLC12A7//ATP1B4//KCNJ12//KCNIP2//OXSR1//KCNIP3//ABCC8//AQP1//KCNA6//KCNQ5//SLC9A5//KCNQ4//
GO:0046777	protein autophosphorylation	Biological process	13	235	509	17653	1.91856372528529	0.0191461895986942	0.325984863882441	1.71791764471988	0.0255402750491159	GPNMB//CAMKK2//LRRK2//DAPK3//FGFR3//FGFR2//KIT//MAP3K9//PAK2//PIM1//BCR//TTK//MEX3B//
GO:0030833	regulation of actin filament polymerization	Biological process	10	162	509	17653	2.1408474617381	0.0191918446384698	0.325984863882441	1.71688328072011	0.0196463654223969	CDC42EP1//LMOD1//ACTR3//ACTR2//ARFIP2//WAS//SPTBN2//BRK1//ARHGAP40//EPS8L2//
GO:0008104	protein localization	Biological process	93	2628	509	17653	1.22732145580465	0.0192322875482913	0.325984863882441	1.71596905634839	0.182711198428291	SPRN//PML//NUP214//U2AF1//DDX39B//SRSF9//RBM8A//YWHAB//GOLGA7B//EXOC4//KDELR3//GOSR2//TIMM23//TOMM34//TIMM22//VPS45//AP1S1//ARFIP2//RABL3//KCNIP3//MLPH//VPS26A//CD74//TLN1//SYT9//DPP4//SLC25A5//IL1B//PPP3CB//ABCC8//CACNA2D2//EHD3//VPS53//FAM160A2//SCAMP1//PEX5//CPLX1//SNX19//CPLX3//TOMM40L//SIRT3//REEP2//TRIM5//LRRK2//MED1//ATP6V1G2//PTPRU//EMP2//WNT11//VLDLR//TTK//MIS12//SEPT7//MAPRE1//DLG4//LRR…
GO:0007405	neuroblast proliferation	Biological process	5	54	509	17653	3.21127119260715	0.0193838188034945	0.326443823444297	1.71256065855948	0.00982318271119843	OTP//FZD3//FGFR2//LRRK2//ASCL1//
GO:0022029	telencephalon cell migration	Biological process	5	54	509	17653	3.21127119260715	0.0193838188034945	0.326443823444297	1.71256065855948	0.00982318271119843	FBXO45//DIXDC1//RTN4//CNTN2//LRRK2//
GO:0035418	protein localization to synapse	Biological process	4	36	509	17653	3.85352543112857	0.0194041722644695	0.326443823444297	1.71210487849163	0.00785854616895874	GRIPAP1//DLG4//LRRTM1//BSN//
GO:0097435	supramolecular fiber organization	Biological process	28	641	509	17653	1.5149585158259	0.0195577338991929	0.328022154410543	1.7086814671399	0.0550098231827112	RHOF//MICAL2//MYOM3//EMP2//LMOD1//PACSIN1//BRK1//CGNL1//KIF2A//WAS//ARHGAP40//EPS8L2//CDC42EP1//MAPRE1//CDKN1B//CCDC88C//SHANK3//ACTR3//ACTR2//ARFIP2//KRT2//KRT9//BMP10//NF2//SFRP1//WNT11//SPTBN2//EDN1//
GO:0046883	regulation of hormone secretion	Biological process	14	261	509	17653	1.86032262192414	0.0195949948812449	0.328022154410543	1.7078548456356	0.0275049115913556	SYT9//DPP4//SLC25A5//IL1B//PPP3CB//ABCC8//CACNA2D2//CHRNA3//EDN1//SIRT3//VSNL1//SFRP1//TIAM1//PAX8//
GO:0032271	regulation of protein polymerization	Biological process	12	211	509	17653	1.97242059981937	0.0196724611510709	0.328505814233809	1.70614130365639	0.0235756385068762	ARHGAP40//EPS8L2//CDC42EP1//LMOD1//MAPRE1//CDKN1B//ACTR3//ACTR2//ARFIP2//WAS//SPTBN2//BRK1//
GO:0001707	mesoderm formation	Biological process	6	74	509	17653	2.81203207136409	0.0198334665591727	0.328564078632009	1.70260137172796	0.0117878192534381	SMAD1//FGFR2//EXOC4//WNT11//TLX2//NF2//
GO:0016126	sterol biosynthetic process	Biological process	6	74	509	17653	2.81203207136409	0.0198334665591727	0.328564078632009	1.70260137172796	0.0117878192534381	EBP//IDI1//INSIG2//PRKAA1//NFYA//FAXDC2//
GO:0006892	post-Golgi vesicle-mediated transport	Biological process	7	95	509	17653	2.55549581222211	0.0199246174522303	0.328564078632009	1.70061000819937	0.0137524557956778	STEAP2//EXOC4//TGOLN2//SYS1//GOSR2//EHD3//SCAMP1//
GO:0019233	sensory perception of pain	Biological process	7	95	509	17653	2.55549581222211	0.0199246174522303	0.328564078632009	1.70061000819937	0.0137524557956778	MMP24//PRDM12//SCN1A//EDN1//CCK//PTAFR//SCN3B//
GO:0042035	regulation of cytokine biosynthetic process	Biological process	7	95	509	17653	2.55549581222211	0.0199246174522303	0.328564078632009	1.70061000819937	0.0137524557956778	FOXP3//THBS1//HMOX1//IL1B//NFKB1//TIRAP//PTAFR//
GO:2000147	positive regulation of cell motility	Biological process	23	502	509	17653	1.58900351442951	0.0200046667396536	0.328564078632009	1.69886867919301	0.0451866404715128	EDN1//THBS1//RTN4//TNFSF14//GPNMB//DAPK3//MAPRE1//FSHB//IL1B//ITGA5//KIT//SEMA4G//TIAM1//WNT11//FERMT3//SEMA7A//ONECUT2//TIRAP//CD74//HMOX1//TAC4//PTAFR//CXCL14//
GO:0032640	tumor necrosis factor production	Biological process	8	117	509	17653	2.37140026530989	0.0200160284483791	0.328564078632009	1.69862209039619	0.0157170923379175	GPNMB//FOXP3//TIRAP//NFATC4//PTAFR//ABCC8//THBS1//LRRK2//
GO:0048598	embryonic morphogenesis	Biological process	26	586	509	17653	1.53877977966568	0.020115331129453	0.329394635420074	1.69647281387519	0.0510805500982318	TLX2//NF2//SMAD1//FZD3//CCDC103//MICAL2//ZNF281//FGFR2//ALDH1A2//DLX5//WDR19//MED1//ITGA5//INSIG2//BCR//PAX8//KCNQ4//EDN1//EXOC4//WNT11//PAX5//SATB2//HOXC9//FZD2//SFRP1//C2ORF49//
GO:0046165	alcohol biosynthetic process	Biological process	9	140	509	17653	2.22953971372439	0.0202555917428158	0.330890258349428	1.69345506490272	0.0176817288801572	IMPA2//EBP//IDI1//INSIG2//PRKAA1//NFKB1//PTAFR//NFYA//IL1B//
GO:0030163	protein catabolic process	Biological process	36	875	509	17653	1.42690541678361	0.0205876021240424	0.33478694133529	1.68639423351506	0.0707269155206287	RNF123//UBE4B//RNF217//FBXO45//FBXO10//RLIM//UCHL5//RNF125//USP37//TP53INP2//USP46//UBE2D3//UBE2E1//USP45//FBXL3//SKP1//FBXL20//OGT//TRIB1//LRRK2//RNF114//VLDLR//DNAJB12//UBXN2A//MAEA//UBXN2B//RNF38//PML//CDKN1B//NDFIP1//IL1B//ALAD//WDR91//CD81//EDEM3//TRIM67//
GO:0070848	response to growth factor	Biological process	30	701	509	17653	1.4842394670538	0.0205978862224855	0.33478694133529	1.68617734511687	0.0589390962671906	TAB1//FERMT2//FSHB//SMAD1//PML//SKIL//FGFR3//FGFR2//GALNT3//POLR2E//PTBP1//NREP//DLX5//BMP10//RGMA//UBE2D3//THBS1//HTRA4//RASL11B//ONECUT2//SFRP1//IL1B//ITGA5//MED1//SPRY3//RAF1//ASCL1//EDN1//HEYL//ELK1//
GO:0032722	positive regulation of chemokine production	Biological process	5	55	509	17653	3.15288444365065	0.020833130932777	0.33478694133529	1.68124545666543	0.00982318271119843	HMOX1//IL1B//IL4R//TIRAP//CD74//
GO:0046513	ceramide biosynthetic process	Biological process	5	55	509	17653	3.15288444365065	0.020833130932777	0.33478694133529	1.68124545666543	0.00982318271119843	ST6GALNAC6//GAL3ST1//PRKAA1//SMPD1//FAM57B//
GO:0046928	regulation of neurotransmitter secretion	Biological process	5	55	509	17653	3.15288444365065	0.020833130932777	0.33478694133529	1.68124545666543	0.00982318271119843	UNC13B//CHRNA3//LRRK2//CPLX1//CPLX3//
GO:0060688	regulation of morphogenesis of a branching structure	Biological process	5	55	509	17653	3.15288444365065	0.020833130932777	0.33478694133529	1.68124545666543	0.00982318271119843	FGFR2//SFRP1//PAX8//LRRK2//RTN4//
GO:0010720	positive regulation of cell development	Biological process	23	504	509	17653	1.58269794492781	0.0208406479819839	0.33478694133529	1.6810887819836	0.0451866404715128	OTP//FZD3//TRIM67//ZNF804A//TRIB1//HEYL//ASCL1//SEMA7A//KIT//SHANK3//RTN4//SKIL//TIAM1//CUX1//EDN1//BMP10//ACTR2//DDX39B//DLG4//CRTC1//PACSIN1//VLDLR//SYT2//
GO:1903555	regulation of tumor necrosis factor superfamily cytokine production	Biological process	8	118	509	17653	2.35130365289201	0.0209512922589303	0.334906492262861	1.67878918493566	0.0157170923379175	GPNMB//FOXP3//TIRAP//NFATC4//PTAFR//ABCC8//THBS1//LRRK2//
GO:0048872	homeostasis of number of cells	Biological process	13	238	509	17653	1.89438014891615	0.0210052743631478	0.334906492262861	1.67767164149457	0.0255402750491159	JAM3//FOXP3//SKIL//CD74//KIT//KMT2E//HMOX1//PPP3CB//RAG1//TNFSF14//MAEA//MED1//BCR//
GO:1903312	negative regulation of mRNA metabolic process	Biological process	6	75	509	17653	2.77453831041257	0.0210517025757878	0.334906492262861	1.67671277444265	0.0117878192534381	CELF4//PTBP1//SRSF9//LARP1//TIRAP//DAZL//
GO:0010033	response to organic substance	Biological process	111	3218	509	17653	1.19629332060207	0.0212230753412014	0.334906492262861	1.67319168419807	0.218074656188605	AGPAT1//CD74//MED1//DNAJB5//THBS1//PARP16//TAB1//FERMT2//FSHB//SMAD1//PML//SKIL//CHRM1//ATP6V1G2//FGFR3//FGFR2//GALNT3//POLR2E//PTBP1//STEAP2//P2RX2//IL1B//CDKN1B//ALAD//SFRP1//NREP//HMOX1//LRRTM1//IL4R//KIT//PIM1//PTAFR//UBE4B//DLX5//BMP10//RGMA//UBE2D3//HTRA4//RASL11B//ONECUT2//CALCOCO1//NRIP1//ITGA5//CTH//EDEM3//CREB3L3//PRKAA1//TRIM5//TRIB1//ALDH1A2//CD96//TIRAP//EDN1//ABCC8//RELT//ASCL1//FOS…
GO:0042092	type 2 immune response	Biological process	4	37	509	17653	3.74937609515213	0.0212742787502825	0.334906492262861	1.67214515463148	0.00785854616895874	NDFIP1//TNFSF4//CD74//IL4R//
GO:0045581	negative regulation of T cell differentiation	Biological process	4	37	509	17653	3.74937609515213	0.0212742787502825	0.334906492262861	1.67214515463148	0.00785854616895874	TNFSF4//IL4R//FOXP3//CD74//
GO:0061001	regulation of dendritic spine morphogenesis	Biological process	4	37	509	17653	3.74937609515213	0.0212742787502825	0.334906492262861	1.67214515463148	0.00785854616895874	ACTR2//TIAM1//LRRK2//SHANK3//
GO:0042493	response to drug	Biological process	39	966	509	17653	1.40019402311194	0.0214158290137511	0.334906492262861	1.66926510926046	0.0766208251473477	EBP//RALBP1//CHRM1//EDN1//ALAD//CHRNA3//AQP1//SLC25A5//SLC6A3//SLC5A6//PRKAA1//SLC52A2//THBS1//FOSL1//P2RX2//IL1B//HMOX1//RNF149//PPP3CB//SMPD1//TIAM1//GNAO1//CYP2C18//CYP2S1//ACTR2//FGFR2//GRIN2B//USP46//ASCL1//NFKB1//SFRP1//PTAFR//NUCB1//LARP1//LRRK2//SLC25A2//CDKN1B//ABCC8//FZD3//
GO:0050807	regulation of synapse organization	Biological process	10	165	509	17653	2.10192296243377	0.0215015999457038	0.334906492262861	1.66752922279426	0.0196463654223969	SHANK3//LRRTM1//LRRN1//LRRK2//ACTR2//TIAM1//GRIN2B//ZNF804A//GRIPAP1//NFATC4//
GO:0014821	phasic smooth muscle contraction	Biological process	3	21	509	17653	4.95453269716531	0.0215413757406986	0.334906492262861	1.66672656392037	0.00589390962671906	EDN1//P2RX2//KIT//
GO:0019373	epoxygenase P450 pathway	Biological process	3	21	509	17653	4.95453269716531	0.0215413757406986	0.334906492262861	1.66672656392037	0.00589390962671906	CYP2C18//CYP2S1//CYP4F2//
GO:0048485	sympathetic nervous system development	Biological process	3	21	509	17653	4.95453269716531	0.0215413757406986	0.334906492262861	1.66672656392037	0.00589390962671906	ASCL1//FZD3//PHOX2A//
GO:0097503	sialylation	Biological process	3	21	509	17653	4.95453269716531	0.0215413757406986	0.334906492262861	1.66672656392037	0.00589390962671906	ST8SIA5//ST6GALNAC6//ST3GAL3//
GO:1902932	positive regulation of alcohol biosynthetic process	Biological process	3	21	509	17653	4.95453269716531	0.0215413757406986	0.334906492262861	1.66672656392037	0.00589390962671906	PRKAA1//IL1B//PTAFR//
GO:0010941	regulation of cell death	Biological process	63	1696	509	17653	1.28829535344923	0.0217380405654067	0.337188918219829	1.66277960514315	0.1237721021611	CD74//PML//CCK//CDKN1B//MAEA//COPS5//FGFR3//FGFR2//AQP1//KIT//ASCL1//NFKB1//PAFAH2//PAK2//PIM1//MED1//PRKAA1//LIMS2//RAF1//SFRP1//THBS1//WNT11//CASP7//HMOX1//PAX8//SGK2//DAPK3//FBXO10//BMP10//NF2//RTN4//TNFAIP8L2//RELT//OXSR1//EDN1//CDKN2A//UNC13B//MAP3K9//ARHGEF4//UBE2Z//SMPD1//TGM2//TIAM1//FOSL1//ALDH1A2//ARHGEF6//LRRK2//RAG1//TNFSF14//MYBL2//PARP16//FZD3//YWHAB//SLC25A5//GPNMB//REL//ELK1//GRIN…
GO:0060070	canonical Wnt signaling pathway	Biological process	16	317	509	17653	1.75049735672718	0.0220297348522813	0.340762043265206	1.65699072994338	0.031434184675835	LRRK2//CTNND2//KREMEN1//RBMS3//SFRP1//WNT11//DAPK3//DLX5//FGFR2//NFKB1//TNKS2//DIXDC1//FZD2//PTPRU//NDP//FZD3//
GO:0007229	integrin-mediated signaling pathway	Biological process	7	97	509	17653	2.50280517691856	0.0220691667825167	0.340762043265206	1.65621406324007	0.0137524557956778	EMP2//LIMS2//FERMT2//ITGA5//TLN1//FERMT3//SEMA7A//
GO:0035967	cellular response to topologically incorrect protein	Biological process	10	166	509	17653	2.08926077591308	0.022314642467425	0.341968599972796	1.6514100671774	0.0196463654223969	PARP16//CTH//EDEM3//CREB3L3//KDELR3//ASNA1//TLN1//GOSR2//DNAJB12//COPS5//
GO:0043270	positive regulation of ion transport	Biological process	13	240	509	17653	1.87859364767518	0.0223175940512306	0.341968599972796	1.65135262633815	0.0255402750491159	P2RX2//SCN3B//PRSS8//CCK//CYP4F2//EDN1//IL1B//EHD3//PTAFR//ABCC8//GLRX//SHANK3//CHRM1//
GO:0048332	mesoderm morphogenesis	Biological process	6	76	509	17653	2.73803122738083	0.0223196052290863	0.341968599972796	1.65131349111195	0.0117878192534381	TLX2//NF2//SMAD1//FGFR2//EXOC4//WNT11//
GO:0030111	regulation of Wnt signaling pathway	Biological process	17	344	509	17653	1.7139226481473	0.0223495669359716	0.341968599972796	1.65073088770609	0.0333988212180747	FGFR2//SFRP1//HIC1//TRABD2B//NFATC4//LRRK2//CTNND2//KREMEN1//RBMS3//WNT11//DAPK3//DLX5//NFKB1//TNKS2//DIXDC1//TIAM1//FOXP3//
GO:0045595	regulation of cell differentiation	Biological process	65	1761	509	17653	1.28013195752994	0.0224362354784839	0.342519775487554	1.64905001052072	0.12770137524558	OTP//FZD3//NDFIP1//FGFR2//TIAM1//IL1B//SFRP1//NFKB1//ZNF804A//TRIM67//LRRK2//NF2//TTL//RTN4//ASCL1//CNTN2//FOXP3//TNFSF4//HMGB3//CD74//ZMIZ1//RAG1//SKIL//TAF8//FAM57B//MED1//IL4R//TRIB1//KMT2E//THBS1//MBNL3//CXCL14//TNFSF14//EFNA3//NREP//DIXDC1//HEYL//SMAD1//FSHB//SEMA7A//KIT//SHANK3//RGMA//CHRNA3//SEMA4G//TLX2//NFATC4//CUX1//PTBP1//ABCC8//EDN1//BMP10//ACTR2//DDX39B//PAX8//DLG4//CRTC1//PACSIN1//V…
GO:0048519	negative regulation of biological process	Biological process	174	5303	509	17653	1.13796357253391	0.0225753851500075	0.343379525783837	1.64636483161928	0.341846758349705	CUX1//EDN1//FGFR2//FOXS1//SATB2//ZNF281//DNAJB5//HEYL//KCNIP3//HIC1//ASCL1//NFKB1//PAX5//FOXP3//RLIM//MED1//CC2D1A//REL//SKIL//UBE2D3//VLDLR//NRIP1//BHLHE40//PAXBP1//RBM8A//GPNMB//PPP3CB//LRRK2//VASH1//THBS1//CDKN2A//NF2//DLG4//LRRTM1//HMOX1//BCR//CD96//CD74//NDFIP1//TRIB1//PAK2//CEP85//CDKN1B//PML//RASSF1//EIF4G2//PRKAA1//PRKAB1//KMT2E//TTK//KLHL22//ARHGDIB//GRM2//PALM//MAEA//COPS5//FGFR3//AQP1/…
GO:0071900	regulation of protein serine/threonine kinase activity	Biological process	23	508	509	17653	1.57023575638507	0.0225940986209977	0.343379525783837	1.64600497992407	0.0451866404715128	CDKN1B//TAB1//LRRK2//RAF1//IL1B//KIT//PRKAA1//THBS1//PROK1//CD74//CD81//TIRAP//MAP3K9//DBNL//CDKN2A//TRIB1//EDN1//S100A12//SPRY3//SMPD1//TIAM1//SFRP1//PARP16//
GO:0048660	regulation of smooth muscle cell proliferation	Biological process	9	143	509	17653	2.18276615329661	0.022885061647442	0.345909489061571	1.64044791333903	0.0176817288801572	EDN1//FGFR2//HMOX1//PTAFR//TGM2//THBS1//TRIB1//CDKN1B//DDX39B//
GO:0048489	synaptic vesicle transport	Biological process	8	120	509	17653	2.31211525867714	0.0229140102172976	0.345909489061571	1.63989889759221	0.0157170923379175	UNC13B//CPLX1//SYT2//SYT9//SYT14//CPLX3//SNPH//LRRK2//
GO:0097480	establishment of synaptic vesicle localization	Biological process	8	120	509	17653	2.31211525867714	0.0229140102172976	0.345909489061571	1.63989889759221	0.0157170923379175	UNC13B//CPLX1//SYT2//SYT9//SYT14//CPLX3//SNPH//LRRK2//
GO:0009887	animal organ morphogenesis	Biological process	40	1001	509	17653	1.38588327193435	0.0231054299939478	0.347123347245392	1.63628594481413	0.0785854616895874	PAX8//CCDC103//MICAL2//DLX5//FGFR3//TAB1//ZMIZ1//ALDH1A2//FGFR2//PARVA//FZD2//HEYL//WNT11//UBE4B//MED1//LRRK2//WDR19//INSIG2//BCR//FZD3//KCNQ4//EDN1//NF2//AQP1//EXOC4//PAX5//SATB2//HOXC9//UCHL5//SHANK3//MYOM3//BMP10//TIAM1//RTN4//SFRP1//PML//TGM2//PIM1//LIMS2//ONECUT2//
GO:0043123	positive regulation of I-kappaB kinase/NF-kappaB signaling	Biological process	10	167	509	17653	2.07675023234474	0.0231497619922819	0.347123347245392	1.63545346969873	0.0196463654223969	TIRAP//CTH//HMOX1//CC2D1A//REL//S100A12//TGM2//NDFIP1//TRIM5//CD74//
GO:0016601	Rac protein signal transduction	Biological process	4	38	509	17653	3.65070830317444	0.0232510537190836	0.347123347245392	1.63355736045086	0.00785854616895874	OGT//DBNL//BRK1//TIAM1//
GO:0061614	pri-miRNA transcription by RNA polymerase II	Biological process	4	38	509	17653	3.65070830317444	0.0232510537190836	0.347123347245392	1.63355736045086	0.00785854616895874	NFATC4//SMAD1//TEAD1//FOSL1//
GO:1902622	regulation of neutrophil migration	Biological process	4	38	509	17653	3.65070830317444	0.0232510537190836	0.347123347245392	1.63355736045086	0.00785854616895874	JAM3//TIRAP//EDN1//CD74//
GO:0051247	positive regulation of protein metabolic process	Biological process	61	1641	509	17653	1.28920503454576	0.0234621669665647	0.349503601750831	1.62963187891443	0.119842829076621	TAB1//LRRK2//RAF1//IL1B//KIT//PRKAA1//THBS1//PROK1//CD74//CD81//GPNMB//CAMKK2//PML//CCK//PARP16//CHRNA3//TIRAP//MAP3K9//DBNL//CASP7//BMP10//TTK//CNTN2//LARP1//RBMS3//PTAFR//RBM3//DDX39B//PAXBP1//NDFIP1//EMP2//PAK2//WNT11//OXSR1//MAPKAP1//TRIB1//RNF217//RNF125//RNF114//FOXP3//SMPD1//FGFR3//EDN1//S100A12//FGFR2//TRIM5//TIAM1//HMOX1//CDKN1B//VLDLR//OGT//DAZL//ITGA5//PRDM12//DLG4//SEMA7A//EFNA3//TRAB…
GO:2000177	regulation of neural precursor cell proliferation	Biological process	6	77	509	17653	2.70247238027199	0.0236379581283087	0.349724432894394	1.62639004098483	0.0117878192534381	OTP//FZD3//LRRK2//LIMS2//ASCL1//NF2//
GO:0006813	potassium ion transport	Biological process	13	242	509	17653	1.86306808033902	0.0236900274079394	0.349724432894394	1.6254344368243	0.0255402750491159	SLC12A7//ATP1B4//KCNJ12//KCNIP2//KCNIP3//AQP1//KCNA6//KCNQ5//SLC9A5//ABCC8//KCNQ4//OXSR1//CDKN1B//
GO:0051260	protein homooligomerization	Biological process	16	320	509	17653	1.73408644400786	0.0237910839720449	0.349724432894394	1.62358577013789	0.031434184675835	CTH//DPYS//CRTC1//KCNJ12//CD79A//BRK1//PEX5//KCTD18//ALAD//P2RX2//EHD3//HMOX1//KCNA6//CCDC88C//TGM2//SHKBP1//
GO:0010942	positive regulation of cell death	Biological process	29	681	509	17653	1.47690181721668	0.0239083182117262	0.349724432894394	1.62145097248546	0.0569744597249509	PML//CCK//CASP7//CDKN2A//UNC13B//DAPK3//HMOX1//MAP3K9//ARHGEF4//SFRP1//UBE2Z//SMPD1//TGM2//TIAM1//WNT11//FOSL1//ALDH1A2//ARHGEF6//LRRK2//ASCL1//MYBL2//YWHAB//ELK1//GRIN2B//SKIL//THBS1//NFATC4//PAK2//CDKN1B//
GO:0000380	alternative mRNA splicing, via spliceosome	Biological process	5	57	509	17653	3.04225691931203	0.023939529319557	0.349724432894394	1.62088439260666	0.00982318271119843	RBFOX1//MBNL3//CELF4//PTBP1//RBM8A//
GO:0021885	forebrain cell migration	Biological process	5	57	509	17653	3.04225691931203	0.023939529319557	0.349724432894394	1.62088439260666	0.00982318271119843	FBXO45//DIXDC1//RTN4//CNTN2//LRRK2//
GO:0042108	positive regulation of cytokine biosynthetic process	Biological process	5	57	509	17653	3.04225691931203	0.023939529319557	0.349724432894394	1.62088439260666	0.00982318271119843	THBS1//HMOX1//IL1B//TIRAP//PTAFR//
GO:1903902	positive regulation of viral life cycle	Biological process	5	57	509	17653	3.04225691931203	0.023939529319557	0.349724432894394	1.62088439260666	0.00982318271119843	PPIH//LARP1//TRIM21//TMPRSS2//CD74//
GO:0003231	cardiac ventricle development	Biological process	8	121	509	17653	2.29300686810956	0.0239423942673524	0.349724432894394	1.6208324218032	0.0157170923379175	FGFR2//FZD2//HEYL//UBE4B//MED1//PAX8//BMP10//WNT11//
GO:0048584	positive regulation of response to stimulus	Biological process	83	2334	509	17653	1.23332626266197	0.024058865067644	0.350651613299275	1.61872486355	0.163064833005894	TAB1//LRRK2//RAF1//IL1B//KIT//PRKAA1//THBS1//PROK1//CD74//CD81//AGPAT1//TRIM5//CD209//NFKB1//PAK2//SKP1//CREB3L3//TNFSF4//TIRAP//UBE2D3//FOXP3//C1QA//VSIG4//MAP3K9//DBNL//TNFSF14//BMP10//TTK//WAS//FGFR2//SFRP1//ITGA5//MED1//WDFY1//PPP3CB//VSNL1//ACTR3//ACTR2//BRK1//RNF125//FGFR3//CTH//HMOX1//CC2D1A//REL//S100A12//TGM2//NDFIP1//IL4R//PTAFR//EDN1//TIAM1//HIC1//SHKBP1//ENHO//ASCL1//ZMIZ1//TSPAN14//E…
GO:0032446	protein modification by small protein conjugation	Biological process	37	915	509	17653	1.4024305667386	0.0241135702342819	0.350651613299275	1.61773848359779	0.0726915520628684	UBE4B//RNF217//MGRN1//FBXL3//FBXO10//RLIM//RNF125//RNF114//SKP1//TRIM21//UBE2D3//UBE2E1//TNKS2//FBXL20//MAEA//RNF38//FBXO45//RNF149//MED1//DCAF16//TULP4//KLHL14//PEX5//RNF123//UBE2Z//HLTF//TRIM7//RNF135//KLHL22//RAG1//NUP214//UBXN2A//OGT//LRRK2//NDFIP1//TRIM68//TRIM5//
GO:0016310	phosphorylation	Biological process	84	2367	509	17653	1.23078378788897	0.0243332491565081	0.350651613299275	1.61379989696608	0.165029469548134	CDKN1B//CAMKK2//LRRK2//DLG4//FGFR3//FGFR2//GRIN2B//IL1B//KIT//SMAD1//NCAM1//MAPK4//RAF1//SPTBN2//YWHAB//SHANK3//TAB1//PRKAA1//THBS1//PROK1//CD74//CD81//CCDC88C//PML//GPNMB//NUP214//OGT//SGK2//GLYCTK//NEK7//DAPK3//MARK1//MAP3K9//PAK2//PIM1//PPP3CB//PRKAB1//BCR//WNT11//MEX3B//AATK//OXSR1//TRIB1//LRRTM1//NF2//CEP85//PARP16//CHRNA3//TIRAP//ARHGEF6//DBNL//BMP10//TTK//CUX1//CDKN2A//EMP2//MAPKAP1//EDN1/…
GO:0031399	regulation of protein modification process	Biological process	66	1800	509	17653	1.27166339227243	0.0243810941289691	0.350651613299275	1.61294680882791	0.129666011787819	CDKN1B//TAB1//LRRK2//RAF1//IL1B//KIT//PRKAA1//THBS1//PROK1//CD74//CD81//CCDC88C//PML//GPNMB//CAMKK2//TRIB1//LRRTM1//NF2//PAK2//CEP85//PARP16//CHRNA3//TIRAP//MAP3K9//DBNL//BMP10//TTK//PARG//PAXBP1//FOXP3//UBXN2A//OGT//NDFIP1//CDKN2A//EMP2//WNT11//OXSR1//MAPKAP1//PPP1R2//PPP1R26//SMPD1//YWHAB//FGFR3//EDN1//S100A12//SPRY3//RNF149//FGFR2//TRIM5//TIAM1//SFRP1//UBXN2B//VLDLR//COPS5//ITGA5//CCK//PAX5//P…
GO:0003416	endochondral bone growth	Biological process	3	22	509	17653	4.72932666547598	0.0244206579718998	0.350651613299275	1.61224263892858	0.00589390962671906	EVC//FGFR3//FGFR2//
GO:0010226	response to lithium ion	Biological process	3	22	509	17653	4.72932666547598	0.0244206579718998	0.350651613299275	1.61224263892858	0.00589390962671906	CDKN1B//NFATC4//ASCL1//
GO:0035590	purinergic nucleotide receptor signaling pathway	Biological process	3	22	509	17653	4.72932666547598	0.0244206579718998	0.350651613299275	1.61224263892858	0.00589390962671906	GPR34//PTAFR//P2RX2//
GO:0071379	cellular response to prostaglandin stimulus	Biological process	3	22	509	17653	4.72932666547598	0.0244206579718998	0.350651613299275	1.61224263892858	0.00589390962671906	PRKAA1//SFRP1//TNFSF4//
GO:0060560	developmental growth involved in morphogenesis	Biological process	12	218	509	17653	1.90908599340315	0.0246241959060254	0.352040384539	1.60863794232386	0.0235756385068762	WNT11//TTL//RTN4//SEMA7A//SEMA5B//PPP3CB//SEMA4G//FGFR2//MED1//SFRP1//SYT2//TIAM1//
GO:0007269	neurotransmitter secretion	Biological process	9	145	509	17653	2.15265903394079	0.0247682828562487	0.352040384539	1.60610410128279	0.0176817288801572	UNC13B//CHRNA3//CPLX1//SYT2//SYT9//SYT14//CPLX3//SNPH//LRRK2//
GO:0099643	signal release from synapse	Biological process	9	145	509	17653	2.15265903394079	0.0247682828562487	0.352040384539	1.60610410128279	0.0176817288801572	UNC13B//CPLX1//SNPH//CHRNA3//SYT2//SYT9//SYT14//CPLX3//LRRK2//
GO:0048870	cell motility	Biological process	60	1615	509	17653	1.28848528347333	0.0247776464646701	0.352040384539	1.60593994799826	0.117878192534381	SEMA4G//SEMA7A//FBXO45//SATB2//MARK1//ASCL1//FZD3//CCK//JAM3//S100A12//KIT//HMOX1//BCR//EMP2//EDN1//THBS1//VASH1//BMP10//RTN4//PML//TNFSF14//TRIB1//AVL9//PAK2//RHOF//TIAM1//DIXDC1//CNTN2//LRRK2//KIF2A//BEX4//PARD6B//GPNMB//DAPK3//MAPRE1//FSHB//IL1B//ITGA5//WNT11//FERMT3//ONECUT2//PTPRU//NF2//SFRP1//DPP4//CD74//KRT2//BIN2//CXCL14//ABCC8//ACTR3//PARVA//TIRAP//ARHGDIB//TAC4//PTAFR//RAF1//CD81//WAS//…
GO:0051674	localization of cell	Biological process	60	1615	509	17653	1.28848528347333	0.0247776464646701	0.352040384539	1.60593994799826	0.117878192534381	SEMA4G//SEMA7A//FBXO45//SATB2//MARK1//ASCL1//FZD3//CCK//JAM3//S100A12//KIT//HMOX1//BCR//EMP2//EDN1//THBS1//VASH1//BMP10//RTN4//PML//TNFSF14//TRIB1//AVL9//PAK2//RHOF//TIAM1//DIXDC1//CNTN2//LRRK2//KIF2A//BEX4//PARD6B//GPNMB//DAPK3//MAPRE1//FSHB//IL1B//ITGA5//WNT11//FERMT3//ONECUT2//PTPRU//NF2//SFRP1//DPP4//BRK1//CD74//KRT2//BIN2//CXCL14//ABCC8//ACTR3//PARVA//TIRAP//ARHGDIB//TAC4//PTAFR//RAF1//CD81/…
GO:0051716	cellular response to stimulus	Biological process	240	7556	509	17653	1.101590117951	0.024909705500257	0.353174713413497	1.60363140696246	0.471512770137525	CAMKK2//LRRK2//DLG4//FGFR3//FGFR2//GRIN2B//IL1B//KIT//SMAD1//NCAM1//MAPK4//RAF1//SPTBN2//YWHAB//SHANK3//TAB1//PRKAA1//THBS1//PROK1//CD74//CD81//COPS5//CCK//AGPAT1//MED1//TRIM5//CD209//NFKB1//PAK2//SKP1//S100A12//TIRAP//UBE2D3//P2RX2//WNT11//FERMT2//CTNND2//HIC1//TRABD2B//MARK1//CCDC88C//NDP//CALCOCO1//TNKS2//KREMEN1//VPS26A//FZD2//GNAO1//PPP3CB//FZD3//FAM13A//GPNMB//EBP//RALBP1//PRDM4//PTPRT//AKA…
GO:0048732	gland development	Biological process	20	430	509	17653	1.61310366884452	0.0250264751744507	0.35408797406864	1.60160031379903	0.0392927308447937	MED1//DDX39B//ALDH1A2//ONECUT2//CSN3//SLC6A3//OTP//FGFR2//WNT11//RAF1//PAX8//RTN4//SFRP1//RAG1//PML//TGM2//CDKN1B//ASCL1//HMOX1//LIMS2//
GO:0046578	regulation of Ras protein signal transduction	Biological process	13	244	509	17653	1.84779703050018	0.0251240706891182	0.354726701608573	1.59990999333472	0.0255402750491159	IQSEC3//RALGPS2//OGT//ARHGDIB//ARHGEF4//RAF1//BCR//EPS8L2//TIAM1//ARHGEF6//SPRY3//TRIM67//MAPKAP1//
GO:0043029	T cell homeostasis	Biological process	4	39	509	17653	3.55710039796484	0.0253357373072838	0.356955973032402	1.59626645258012	0.00785854616895874	FOXP3//PPP3CB//RAG1//TNFSF14//
GO:0030335	positive regulation of cell migration	Biological process	22	486	509	17653	1.5699548052746	0.0253980314621654	0.356955973032402	1.59519994315367	0.0432220039292731	EDN1//THBS1//RTN4//TNFSF14//TIRAP//CD74//HMOX1//PTAFR//TIAM1//CXCL14//GPNMB//DAPK3//MAPRE1//FSHB//IL1B//ITGA5//KIT//SEMA4G//WNT11//FERMT3//SEMA7A//ONECUT2//
GO:0003279	cardiac septum development	Biological process	7	100	509	17653	2.427721021611	0.0255775999901195	0.356955973032402	1.59214020887798	0.0137524557956778	FGFR2//PARVA//FZD2//PAX8//HEYL//WNT11//TAB1//
GO:0030838	positive regulation of actin filament polymerization	Biological process	7	100	509	17653	2.427721021611	0.0255775999901195	0.356955973032402	1.59214020887798	0.0137524557956778	ACTR3//ACTR2//ARFIP2//LMOD1//WAS//BRK1//CDC42EP1//
GO:0050868	negative regulation of T cell activation	Biological process	7	100	509	17653	2.427721021611	0.0255775999901195	0.356955973032402	1.59214020887798	0.0137524557956778	GPNMB//FOXP3//NDFIP1//CD74//TNFSF4//IL4R//TNFAIP8L2//
GO:0055025	positive regulation of cardiac muscle tissue development	Biological process	5	58	509	17653	2.98980421380665	0.0255986465948122	0.356955973032402	1.5917829953109	0.00982318271119843	FGFR2//BMP10//PIM1//EDN1//DDX39B//
GO:0048638	regulation of developmental growth	Biological process	16	323	509	17653	1.71798037796444	0.0256566008548209	0.357027966216366	1.5908008821692	0.031434184675835	TTL//RTN4//FGFR2//TNKS2//CACNA2D2//FOXS1//SLC6A3//SEMA7A//FGFR3//SEMA4G//BMP10//PIM1//EDN1//DDX39B//SYT2//SFRP1//
GO:0048659	smooth muscle cell proliferation	Biological process	9	146	509	17653	2.13791479398229	0.0257500598920125	0.357592720841233	1.58922175649695	0.0176817288801572	EDN1//FGFR2//HMOX1//PTAFR//TGM2//THBS1//TRIB1//CDKN1B//DDX39B//
GO:0001818	negative regulation of cytokine production	Biological process	13	245	509	17653	1.84025500180426	0.0258646578767478	0.358448117255011	1.58729326182181	0.0255402750491159	FOXP3//CD96//RNF125//RNF135//REL//TNFSF4//THBS1//NDFIP1//GPNMB//HMOX1//NFKB1//PML//WNT11//
GO:0051272	positive regulation of cellular component movement	Biological process	23	515	509	17653	1.54889274610411	0.0259353939835779	0.358693393682898	1.58610715026942	0.0451866404715128	EDN1//THBS1//RTN4//TNFSF14//GPNMB//DAPK3//MAPRE1//FSHB//IL1B//ITGA5//KIT//SEMA4G//TIAM1//WNT11//FERMT3//SEMA7A//ONECUT2//TIRAP//CD74//HMOX1//TAC4//PTAFR//CXCL14//
GO:0006820	anion transport	Biological process	26	600	509	17653	1.50287491814014	0.026028616077774	0.35924802149793	1.58454892239265	0.0510805500982318	SLC27A4//SLC26A1//ANO4//BEST1//THBS1//UNC13B//CPLX1//GRM2//CCK//ASNA1//AQP1//CA7//CTNS//SLC25A5//SLC5A6//SLC23A2//PCTP//SLC52A2//CYP4F2//EDN1//IL1B//SLC35A2//ABCC8//SLC12A7//PTAFR//SLC25A2//
GO:0071706	tumor necrosis factor superfamily cytokine production	Biological process	8	123	509	17653	2.25572220358746	0.0260954668627694	0.359307273106364	1.58343492896331	0.0157170923379175	GPNMB//FOXP3//TIRAP//NFATC4//PTAFR//ABCC8//THBS1//LRRK2//
GO:0098655	cation transmembrane transport	Biological process	34	832	509	17653	1.41728218981412	0.0261391658093052	0.359307273106364	1.58270827636513	0.0667976424361493	SLC12A7//ATP1B4//KCNJ12//SCN3B//SCN1A//SCN7A//SLC39A8//CACNG1//CACNA2D2//KCNIP2//SLC39A2//SLC30A6//KCNIP3//AQP1//KCNA6//KCNQ5//SLC9A5//ABCC8//KCNQ4//GRIN2B//STEAP2//OXSR1//EHD3//SLMAP//ATP6V1G2//SLC25A2//SESTD1//DLG4//SHISA9//SHANK3//GLRX//CHRNA3//P2RX2//HTR3E//
GO:0015711	organic anion transport	Biological process	21	460	509	17653	1.58329631844196	0.0263307467929563	0.360598403805886	1.57953682325395	0.0412573673870334	SLC27A4//THBS1//UNC13B//CPLX1//GRM2//CCK//SLC26A1//AQP1//BEST1//CA7//CTNS//SLC25A5//SLC5A6//SLC23A2//PCTP//SLC52A2//CYP4F2//EDN1//IL1B//SLC35A2//SLC25A2//
GO:0048024	regulation of mRNA splicing, via spliceosome	Biological process	6	79	509	17653	2.63405535798662	0.0264289930589571	0.360598403805886	1.57791938311381	0.0117878192534381	RBFOX1//MBNL3//CELF4//PTBP1//RBM8A//SRSF9//
GO:0051289	protein homotetramerization	Biological process	6	79	509	17653	2.63405535798662	0.0264289930589571	0.360598403805886	1.57791938311381	0.0117878192534381	PEX5//CTH//DPYS//CRTC1//KCNJ12//CD79A//
GO:1903530	regulation of secretion by cell	Biological process	29	687	509	17653	1.46400311138946	0.0264463711796125	0.360598403805886	1.57763391095539	0.0569744597249509	SYT9//DPP4//SLC25A5//IL1B//PPP3CB//ABCC8//CACNA2D2//UNC13B//CCK//CHRNA3//EDN1//CPLX1//LGI3//SYT2//SYT14//SIRT3//VSNL1//HMOX1//IL4R//BCR//PTAFR//SFRP1//CPLX3//FOXP3//PML//TNFSF4//TIAM1//LRRK2//PAX8//
GO:0000209	protein polyubiquitination	Biological process	15	298	509	17653	1.7457246080616	0.0266116196803051	0.362121496776466	1.57492869189686	0.0294695481335953	TRIM5//UBE2D3//UBE2E1//UBE4B//RNF217//MGRN1//FBXL3//FBXO10//RLIM//RNF125//RNF114//SKP1//TRIM21//TNKS2//FBXL20//
GO:0021953	central nervous system neuron differentiation	Biological process	10	171	509	17653	2.02817127954136	0.0267170254990069	0.362462828406051	1.57321189504664	0.0196463654223969	PHOX2A//ASCL1//SHANK3//CNTN2//FGFR2//OTP//DLX5//SATB2//FBXO45//SFRP1//
GO:0046903	secretion	Biological process	59	1591	509	17653	1.28612319543009	0.0267438934458997	0.362462828406051	1.57277536674565	0.115913555992141	EDN1//LGALS3BP//THBS1//TLN1//FERMT3//CD74//CPLX1//LGI3//SNX19//EXOC4//VPS45//UNC13B//SNPH//CSN3//MED1//SLC6A3//SYT9//DPP4//SLC25A5//IL1B//PPP3CB//ABCC8//CACNA2D2//AQP1//GRM2//CCK//CHRNA3//SYT2//SYT14//CPLX3//SIRT3//CYP4F2//RAF1//VSNL1//KIT//HMOX1//IL4R//ACTR2//ALAD//ALDOC//DBNL//NFKB1//BIN2//RHOF//PTAFR//S100A12//TSPAN14//SCAMP1//BCR//STEAP2//CHRM1//SFRP1//FOXP3//PML//TNFSF4//TIAM1//LRRK2//COPS5/…
GO:0051899	membrane depolarization	Biological process	7	101	509	17653	2.40368417981287	0.0268271221110583	0.362863653674175	1.57142591392231	0.0137524557956778	LRRK2//CCK//SCN3B//SCN1A//SCN7A//SLMAP//EDN1//
GO:0003206	cardiac chamber morphogenesis	Biological process	8	124	509	17653	2.23753089549401	0.027221027348766	0.363635350310652	1.56509548811577	0.0157170923379175	FGFR2//PARVA//FZD2//HEYL//UBE4B//MED1//BMP10//WNT11//
GO:0031060	regulation of histone methylation	Biological process	5	59	509	17653	2.93912956611501	0.0273296165193282	0.363635350310652	1.56336646214957	0.00982318271119843	PAXBP1//PAX5//PRDM12//OGT//KMT2E//
GO:0071806	protein transmembrane transport	Biological process	5	59	509	17653	2.93912956611501	0.0273296165193282	0.363635350310652	1.56336646214957	0.00982318271119843	PEX5//TIMM23//TOMM40L//TIMM22//BCR//
GO:1902041	regulation of extrinsic apoptotic signaling pathway via death domain receptors	Biological process	5	59	509	17653	2.93912956611501	0.0273296165193282	0.363635350310652	1.56336646214957	0.00982318271119843	HMOX1//RAF1//SFRP1//SKIL//THBS1//
GO:0006884	cell volume homeostasis	Biological process	3	23	509	17653	4.52370376697702	0.0274969712286777	0.363635350310652	1.56071514075569	0.00589390962671906	SHANK3//SLC12A7//AQP1//
GO:0021544	subpallium development	Biological process	3	23	509	17653	4.52370376697702	0.0274969712286777	0.363635350310652	1.56071514075569	0.00589390962671906	LRRK2//SHANK3//ASCL1//
GO:0043032	positive regulation of macrophage activation	Biological process	3	23	509	17653	4.52370376697702	0.0274969712286777	0.363635350310652	1.56071514075569	0.00589390962671906	LRRK2//IL4R//THBS1//
GO:0051457	maintenance of protein location in nucleus	Biological process	3	23	509	17653	4.52370376697702	0.0274969712286777	0.363635350310652	1.56071514075569	0.00589390962671906	TAF8//PML//SKP1//
GO:0071577	zinc ion transmembrane transport	Biological process	3	23	509	17653	4.52370376697702	0.0274969712286777	0.363635350310652	1.56071514075569	0.00589390962671906	SLC39A8//SLC39A2//SLC30A6//
GO:0043030	regulation of macrophage activation	Biological process	4	40	509	17653	3.46817288801572	0.0275293951440269	0.363635350310652	1.56020333050631	0.00785854616895874	IL4R//THBS1//LRRK2//CD74//
GO:0044743	protein transmembrane import into intracellular organelle	Biological process	4	40	509	17653	3.46817288801572	0.0275293951440269	0.363635350310652	1.56020333050631	0.00785854616895874	PEX5//TIMM23//TOMM40L//TIMM22//
GO:0060412	ventricular septum morphogenesis	Biological process	4	40	509	17653	3.46817288801572	0.0275293951440269	0.363635350310652	1.56020333050631	0.00785854616895874	FGFR2//FZD2//HEYL//WNT11//
GO:0051149	positive regulation of muscle cell differentiation	Biological process	7	102	509	17653	2.38011864863824	0.0281175670856077	0.370680518908314	1.55102226000379	0.0137524557956778	EDN1//BMP10//DDX39B//IL4R//TNFSF14//CTH//KIT//
GO:0002790	peptide secretion	Biological process	25	576	509	17653	1.5052833715346	0.0282057616533183	0.370895788989353	1.54966216832408	0.0491159135559921	CD74//SYT9//DPP4//SLC25A5//IL1B//PPP3CB//ABCC8//CACNA2D2//EDN1//CPLX1//SNX19//CPLX3//SIRT3//RAF1//VSNL1//SFRP1//S100A12//FOXP3//PML//UNC13B//TNFSF4//TIAM1//IL4R//LRRK2//PAX8//
GO:0035270	endocrine system development	Biological process	8	125	509	17653	2.21963064833006	0.0283798344881381	0.370895788989353	1.54699014168679	0.0157170923379175	ALDH1A2//SLC6A3//OTP//WNT11//RAF1//PAX8//ONECUT2//ASCL1//
GO:0042981	regulation of apoptotic process	Biological process	58	1566	509	17653	1.28450847704286	0.0285478490322506	0.370895788989353	1.54442660856054	0.113948919449902	CD74//PML//CCK//CDKN1B//MAEA//COPS5//FGFR3//FGFR2//AQP1//KIT//ASCL1//NFKB1//PAFAH2//PAK2//PIM1//MED1//PRKAA1//LIMS2//RAF1//SFRP1//THBS1//WNT11//CASP7//HMOX1//PAX8//EDN1//CDKN2A//UNC13B//DAPK3//MAP3K9//ARHGEF4//UBE2Z//SMPD1//TGM2//TIAM1//FOSL1//ALDH1A2//ARHGEF6//RAG1//TNFSF14//MYBL2//FZD3//YWHAB//SLC25A5//SKIL//LRRK2//ITGA5//CTH//NFATC4//IL1B//SGK2//FBXO10//BMP10//NF2//RTN4//TNFAIP8L2//RELT//OXSR1…
GO:0034620	cellular response to unfolded protein	Biological process	9	149	509	17653	2.09486952967392	0.0288602646859892	0.370895788989353	1.53969969018163	0.0176817288801572	PARP16//CTH//EDEM3//CREB3L3//KDELR3//ASNA1//TLN1//GOSR2//COPS5//
GO:0007423	sensory organ development	Biological process	23	521	509	17653	1.53105520968064	0.0290905594965661	0.370895788989353	1.53624792591916	0.0451866404715128	CTNS//MED1//FGFR2//WDR19//ALDH1A2//DLX5//INSIG2//BCR//PAX8//FZD3//KCNQ4//EDN1//GPD2//RAX//KIT//CDKN1B//CXCL14//FZD2//ASCL1//NDP//NF2//SKIL//CELF4//
GO:0071242	cellular response to ammonium ion	Biological process	5	60	509	17653	2.89014407334643	0.0291332833526378	0.370895788989353	1.53561056715479	0.00982318271119843	CHRM1//CASP7//CHRNA3//LRRK2//PTAFR//
GO:0006887	exocytosis	Biological process	35	869	509	17653	1.39684753832624	0.0292043103826229	0.370895788989353	1.53455304453668	0.068762278978389	LGALS3BP//THBS1//TLN1//FERMT3//VPS45//EXOC4//UNC13B//CPLX1//SYT2//SYT9//SYT14//CPLX3//SNPH//PPP3CB//LGI3//KIT//HMOX1//IL4R//ACTR2//ALAD//ALDOC//DBNL//NFKB1//BIN2//RHOF//PTAFR//S100A12//TSPAN14//SCAMP1//BCR//STEAP2//VSNL1//COPS5//LRRK2//SNX19//
GO:0022607	cellular component assembly	Biological process	101	2934	509	17653	1.19388364584045	0.029357433883725	0.370895788989353	1.53228190852584	0.198428290766208	UBXN2B//UBXN2A//TP53INP2//SEPT7//WAS//DDX39B//SNRPB//EMP2//RHOF//ASF1B//CELF4//SRSF9//TLN1//PARD6B//ITGA5//CHRNA3//SMAD1//DBNL//SPTBN2//SHANK3//BSN//ACTR3//ACTR2//UBXN10//EHD3//MCIDAS//PARVA//WDR19//RFX4//ONECUT2//SKP1//BRK1//UNC13B//NFS1//ARFIP2//KIT//ARHGEF4//ARHGEF6//LMOD1//MYOM3//ARHGAP40//EPS8L2//CDC42EP1//MAPRE1//CDKN1B//RAF1//TRABD2B//CCK//FERMT2//FERMT3//CENPO//LIMS2//DNAJB12//CDKN2A//CCD…
GO:0002456	T cell mediated immunity	Biological process	6	81	509	17653	2.56901695408572	0.0294304408369191	0.370895788989353	1.53120323257903	0.0117878192534381	EMP2//PPP3CB//WAS//IL1B//FOXP3//TNFSF4//
GO:0032602	chemokine production	Biological process	6	81	509	17653	2.56901695408572	0.0294304408369191	0.370895788989353	1.53120323257903	0.0117878192534381	HMOX1//IL1B//TNFSF4//IL4R//TIRAP//CD74//
GO:0060415	muscle tissue morphogenesis	Biological process	6	81	509	17653	2.56901695408572	0.0294304408369191	0.370895788989353	1.53120323257903	0.0117878192534381	FZD2//UBE4B//MED1//MYOM3//BMP10//FGFR2//
GO:0097581	lamellipodium organization	Biological process	6	81	509	17653	2.56901695408572	0.0294304408369191	0.370895788989353	1.53120323257903	0.0117878192534381	WAS//BRK1//ARFIP2//KIT//ARHGEF4//ARHGEF6//
GO:0033559	unsaturated fatty acid metabolic process	Biological process	7	103	509	17653	2.35701070059321	0.0294494482402021	0.370895788989353	1.53092283766738	0.0137524557956778	EDN1//CD74//CYP4F2//PLA2G4C//CYP2C18//CYP2S1//CYP4F3//
GO:1903037	regulation of leukocyte cell-cell adhesion	Biological process	15	302	509	17653	1.72260242782238	0.0294724861284283	0.370895788989353	1.53058322803479	0.0294695481335953	DPP4//PAK2//TNFSF14//FOXP3//CD209//IL1B//TNFSF4//GPNMB//NDFIP1//CD74//ZMIZ1//RAG1//IL4R//TNFAIP8L2//PTAFR//
GO:1903039	positive regulation of leukocyte cell-cell adhesion	Biological process	12	224	509	17653	1.85794976143699	0.0295492004757001	0.370895788989353	1.52945426549979	0.0235756385068762	DPP4//PAK2//TNFSF14//FOXP3//CD209//IL1B//TNFSF4//ZMIZ1//RAG1//CD74//IL4R//PTAFR//
GO:0097485	neuron projection guidance	Biological process	13	250	509	17653	1.80344990176817	0.0298104873192333	0.370895788989353	1.52563092439259	0.0255402750491159	EFNA3//NCAM1//SPTBN2//CNTN2//VLDLR//SHANK3//UNC5A//FZD3//SEMA4G//SEMA7A//DLX5//ZSWIM6//SEMA5B//
GO:0009112	nucleobase metabolic process	Biological process	4	41	509	17653	3.38358330538119	0.0298329208427048	0.370895788989353	1.52530422421858	0.00785854616895874	PRTFDC1//UCK2//UCK1//DPYS//
GO:0048488	synaptic vesicle endocytosis	Biological process	4	41	509	17653	3.38358330538119	0.0298329208427048	0.370895788989353	1.52530422421858	0.00785854616895874	SH3GL1//LRRK2//SYT2//PACSIN1//
GO:0072595	maintenance of protein localization in organelle	Biological process	4	41	509	17653	3.38358330538119	0.0298329208427048	0.370895788989353	1.52530422421858	0.00785854616895874	KDELR3//TAF8//PML//SKP1//
GO:0001819	positive regulation of cytokine production	Biological process	19	411	509	17653	1.60329160273233	0.0300052437643317	0.370895788989353	1.52280284065012	0.037328094302554	TNFSF4//IL1B//NFKB1//POLR2E//RNF135//TIRAP//FOXP3//NFATC4//PTAFR//ABCC8//THBS1//WNT11//RNF125//HMOX1//SEMA7A//CD74//IL4R//LRRK2//AGPAT1//
GO:0065003	protein-containing complex assembly	Biological process	67	1852	509	17653	1.254684576118	0.0301133401516808	0.370895788989353	1.52124107016009	0.131630648330059	SEPT7//DDX39B//SNRPB//ASF1B//CELF4//SRSF9//CHRNA3//SMAD1//WAS//SKP1//UNC13B//MYOM3//ARHGAP40//EPS8L2//CDC42EP1//LMOD1//MAPRE1//CDKN1B//RAF1//TRABD2B//CCK//FERMT2//TLN1//FERMT3//CENPO//ACTR3//ACTR2//ARFIP2//DNAJB12//CCDC103//KCTD18//ALAD//P2RX2//EHD3//HMOX1//KCNA6//CCDC88C//TGM2//SHKBP1//GOSR2//MED6//CTH//DPYS//CRTC1//KCNJ12//CD79A//GRIN2B//CD74//PRKAA1//PRKAB1//YWHAB//RTN4//MIS12//SPTBN2//TRIM21/…
GO:0007254	JNK cascade	Biological process	11	200	509	17653	1.90749508840864	0.0307610727883501	0.370895788989353	1.51199852264381	0.0216110019646365	MAP3K9//DBNL//EDN1//TIAM1//SFRP1//COPS5//TIRAP//IL1B//TRIB1//TAB1//ARHGEF6//
GO:0002719	negative regulation of cytokine production involved in immune response	Biological process	3	24	509	17653	4.33521611001965	0.0307695642892306	0.370895788989353	1.51187865351278	0.00589390962671906	FOXP3//CD96//HMOX1//
GO:0021591	ventricular system development	Biological process	3	24	509	17653	4.33521611001965	0.0307695642892306	0.370895788989353	1.51187865351278	0.00589390962671906	AQP1//PAX5//UCHL5//
GO:0033119	negative regulation of RNA splicing	Biological process	3	24	509	17653	4.33521611001965	0.0307695642892306	0.370895788989353	1.51187865351278	0.00589390962671906	CELF4//PTBP1//SRSF9//
GO:0034695	response to prostaglandin E	Biological process	3	24	509	17653	4.33521611001965	0.0307695642892306	0.370895788989353	1.51187865351278	0.00589390962671906	PRKAA1//SFRP1//TNFSF4//
GO:0035588	G-protein coupled purinergic receptor signaling pathway	Biological process	3	24	509	17653	4.33521611001965	0.0307695642892306	0.370895788989353	1.51187865351278	0.00589390962671906	GPR34//PTAFR//CNTN2//
GO:0098868	bone growth	Biological process	3	24	509	17653	4.33521611001965	0.0307695642892306	0.370895788989353	1.51187865351278	0.00589390962671906	EVC//FGFR3//FGFR2//
GO:0097479	synaptic vesicle localization	Biological process	8	127	509	17653	2.18467583497053	0.0307988145433444	0.370895788989353	1.51146599931748	0.0157170923379175	UNC13B//CPLX1//SYT2//SYT9//SYT14//CPLX3//SNPH//LRRK2//
GO:0042147	retrograde transport, endosome to Golgi	Biological process	6	82	509	17653	2.53768747903589	0.0310116847714962	0.370895788989353	1.50847463920967	0.0117878192534381	EHD3//LRRK2//AP1S1//VPS53//VPS26A//GOSR2//
GO:0050810	regulation of steroid biosynthetic process	Biological process	6	82	509	17653	2.53768747903589	0.0310116847714962	0.370895788989353	1.50847463920967	0.0117878192534381	INSIG2//NFKB1//IDI1//NFYA//PRKAA1//IL1B//
GO:0031329	regulation of cellular catabolic process	Biological process	33	814	509	17653	1.40601603568205	0.0310203259905088	0.370895788989353	1.50835364252708	0.0648330058939096	NUP214//OGT//UCHL5//LRRK2//DAPK3//DRAM1//PIP4K2C//EIF4G2//PRKAA1//TP53INP2//TRIM21//ABHD5//LARP1//HMOX1//ATP6V1G2//PRKAB1//EXOC4//VPS26A//TRIB1//RNF217//RNF125//RNF114//CARHSP1//YWHAB//IL1B//TIRAP//DAZL//ALAD//WDR91//CAMKK2//CD81//PML//TRIM67//
GO:0008610	lipid biosynthetic process	Biological process	29	697	509	17653	1.44299876258904	0.0311354939713605	0.370895788989353	1.50674423971183	0.0569744597249509	EDN1//CD74//ST6GALNAC6//PYURF//PGAP3//PRKAA1//PRKAB1//MOGAT2//AGPAT1//LCLAT1//ABHD5//PCTP//PIP4K2C//GAL3ST1//ST8SIA5//EBP//IDI1//INSIG2//FSHB//MED1//NFKB1//FAXDC2//FGFR3//FGFR2//ALDH1A2//NFYA//SMPD1//FAM57B//IL1B//
GO:0002694	regulation of leukocyte activation	Biological process	23	525	509	17653	1.5193900271307	0.0313508887311863	0.370895788989353	1.50375014333153	0.0451866404715128	TIRAP//CD74//CD81//DPP4//PAK2//TNFSF14//FOXP3//CD209//IL1B//TNFSF4//GPNMB//NDFIP1//IL4R//THBS1//HMOX1//BCR//PTAFR//HMGB3//SFRP1//ZMIZ1//RAG1//TNFAIP8L2//LRRK2//
GO:0034613	cellular protein localization	Biological process	64	1762	509	17653	1.25972227487518	0.0313741812143182	0.370895788989353	1.5034275993354	0.12573673870334	SPRN//PML//NUP214//U2AF1//DDX39B//SRSF9//RBM8A//YWHAB//GOLGA7B//EXOC4//KDELR3//GOSR2//TIMM23//TOMM34//TIMM22//VPS45//AP1S1//ARFIP2//RABL3//KCNIP3//MLPH//VPS26A//CD74//TLN1//PEX5//TOMM40L//REEP2//LRRK2//MED1//PTPRU//EMP2//WNT11//TTK//MIS12//MAPRE1//SYS1//DLG4//IL1B//TAF8//SKP1//WDR19//CD81//TULP4//BCR//TNKS2//CNTN2//FERMT2//PACSIN1//TIAM1//EHD3//PALM//SCN3B//SLMAP//TSPAN14//CHRM1//SHANK3//GRIPAP1/…
GO:1901615	organic hydroxy compound metabolic process	Biological process	22	497	509	17653	1.5352073146146	0.0314962465412422	0.370895788989353	1.50174119870417	0.0432220039292731	IMPA2//SLC5A3//MOGAT2//MED1//EBP//IDI1//INSIG2//PRKAA1//VLDLR//NFKB1//FAXDC2//GPD2//PTAFR//CYP4F3//CYP4F2//SLC6A3//CTNS//ALDH1A2//NFYA//IL1B//KIT//PAX8//
GO:0044267	cellular protein metabolic process	Biological process	176	5421	509	17653	1.12598861518311	0.0315997172381482	0.370895788989353	1.50031680353544	0.345776031434185	CDKN1B//CAMKK2//LRRK2//DLG4//FGFR3//FGFR2//GRIN2B//IL1B//KIT//SMAD1//NCAM1//MAPK4//RAF1//SPTBN2//YWHAB//SHANK3//TAB1//PRKAA1//THBS1//PROK1//CD74//CD81//UBE4B//RNF217//MGRN1//FBXL3//FBXO10//RLIM//RNF125//RNF114//SKP1//TRIM21//UBE2D3//UBE2E1//TNKS2//FBXL20//COPS5//PPIH//CCDC88C//PML//GPNMB//FTSJ1//MAEA//RNF38//FBXO45//RNF149//MED1//DCAF16//TULP4//KLHL14//PEX5//RNF123//UBE2Z//HLTF//TRIM7//RNF135//KL…
GO:0061061	muscle structure development	Biological process	27	640	509	17653	1.46313543713163	0.031646173575648	0.370895788989353	1.49967879419144	0.0530451866404715	FZD2//UBE4B//MED1//EVC//PAXBP1//LMOD1//MYOM3//HEYL//PAX5//HIVEP3//BMP10//MBNL3//CXCL14//TNFSF14//PRKAA1//P2RX2//C11ORF88//CACNA2D2//NFATC4//PTBP1//FGFR2//PIM1//EDN1//DDX39B//IL4R//CTH//KIT//
GO:0002685	regulation of leukocyte migration	Biological process	10	176	509	17653	1.97055277728166	0.0317080662608184	0.370895788989353	1.49883024292604	0.0196463654223969	HMOX1//BCR//THBS1//TNFSF14//JAM3//TIRAP//EDN1//CD74//PTAFR//CXCL14//
GO:0030041	actin filament polymerization	Biological process	10	176	509	17653	1.97055277728166	0.0317080662608184	0.370895788989353	1.49883024292604	0.0196463654223969	ARHGAP40//EPS8L2//CDC42EP1//LMOD1//ACTR3//ACTR2//ARFIP2//WAS//SPTBN2//BRK1//
GO:0050803	regulation of synapse structure or activity	Biological process	10	176	509	17653	1.97055277728166	0.0317080662608184	0.370895788989353	1.49883024292604	0.0196463654223969	SHANK3//LRRTM1//LRRN1//LRRK2//ACTR2//TIAM1//GRIN2B//ZNF804A//GRIPAP1//NFATC4//
GO:0043408	regulation of MAPK cascade	Biological process	31	757	509	17653	1.42025574013854	0.0318981963449029	0.370895788989353	1.49623387304318	0.0609037328094303	TAB1//LRRK2//RAF1//IL1B//KIT//PRKAA1//THBS1//PROK1//CD74//CD81//MAP3K9//DBNL//TRIB1//EDN1//S100A12//SPRY3//SMPD1//RNF149//NF2//FGFR3//FGFR2//TRIM5//TIAM1//SFRP1//COPS5//TIRAP//SIRT3//GPNMB//SEMA7A//BMP10//PAK2//
GO:0002638	negative regulation of immunoglobulin production	Biological process	2	10	509	17653	6.93634577603143	0.0320316698956391	0.370895788989353	1.49442041982643	0.00392927308447937	FOXP3//NDFIP1//
GO:0002713	negative regulation of B cell mediated immunity	Biological process	2	10	509	17653	6.93634577603143	0.0320316698956391	0.370895788989353	1.49442041982643	0.00392927308447937	FOXP3//NDFIP1//
GO:0002887	negative regulation of myeloid leukocyte mediated immunity	Biological process	2	10	509	17653	6.93634577603143	0.0320316698956391	0.370895788989353	1.49442041982643	0.00392927308447937	HMOX1//BCR//
GO:0002890	negative regulation of immunoglobulin mediated immune response	Biological process	2	10	509	17653	6.93634577603143	0.0320316698956391	0.370895788989353	1.49442041982643	0.00392927308447937	FOXP3//NDFIP1//
GO:0003149	membranous septum morphogenesis	Biological process	2	10	509	17653	6.93634577603143	0.0320316698956391	0.370895788989353	1.49442041982643	0.00392927308447937	FGFR2//FZD2//
GO:0006222	UMP biosynthetic process	Biological process	2	10	509	17653	6.93634577603143	0.0320316698956391	0.370895788989353	1.49442041982643	0.00392927308447937	UCK2//UCK1//
GO:0007028	cytoplasm organization	Biological process	2	10	509	17653	6.93634577603143	0.0320316698956391	0.370895788989353	1.49442041982643	0.00392927308447937	ZMIZ1//FOSL1//
GO:0009173	pyrimidine ribonucleoside monophosphate metabolic process	Biological process	2	10	509	17653	6.93634577603143	0.0320316698956391	0.370895788989353	1.49442041982643	0.00392927308447937	UCK2//UCK1//
GO:0009174	pyrimidine ribonucleoside monophosphate biosynthetic process	Biological process	2	10	509	17653	6.93634577603143	0.0320316698956391	0.370895788989353	1.49442041982643	0.00392927308447937	UCK2//UCK1//
GO:0009629	response to gravity	Biological process	2	10	509	17653	6.93634577603143	0.0320316698956391	0.370895788989353	1.49442041982643	0.00392927308447937	PTAFR//FOSL1//
GO:0021548	pons development	Biological process	2	10	509	17653	6.93634577603143	0.0320316698956391	0.370895788989353	1.49442041982643	0.00392927308447937	PHOX2A//ASCL1//
GO:0021877	forebrain neuron fate commitment	Biological process	2	10	509	17653	6.93634577603143	0.0320316698956391	0.370895788989353	1.49442041982643	0.00392927308447937	SATB2//ASCL1//
GO:0021892	cerebral cortex GABAergic interneuron differentiation	Biological process	2	10	509	17653	6.93634577603143	0.0320316698956391	0.370895788989353	1.49442041982643	0.00392927308447937	CNTN2//ASCL1//
GO:0032306	regulation of prostaglandin secretion	Biological process	2	10	509	17653	6.93634577603143	0.0320316698956391	0.370895788989353	1.49442041982643	0.00392927308447937	EDN1//IL1B//
GO:0032308	positive regulation of prostaglandin secretion	Biological process	2	10	509	17653	6.93634577603143	0.0320316698956391	0.370895788989353	1.49442041982643	0.00392927308447937	EDN1//IL1B//
GO:0032905	transforming growth factor beta1 production	Biological process	2	10	509	17653	6.93634577603143	0.0320316698956391	0.370895788989353	1.49442041982643	0.00392927308447937	FOXP3//THBS1//
GO:0032908	regulation of transforming growth factor beta1 production	Biological process	2	10	509	17653	6.93634577603143	0.0320316698956391	0.370895788989353	1.49442041982643	0.00392927308447937	FOXP3//THBS1//
GO:0042758	long-chain fatty acid catabolic process	Biological process	2	10	509	17653	6.93634577603143	0.0320316698956391	0.370895788989353	1.49442041982643	0.00392927308447937	CYP4F3//CYP4F2//
GO:0045625	regulation of T-helper 1 cell differentiation	Biological process	2	10	509	17653	6.93634577603143	0.0320316698956391	0.370895788989353	1.49442041982643	0.00392927308447937	IL4R//TNFSF4//
GO:0046049	UMP metabolic process	Biological process	2	10	509	17653	6.93634577603143	0.0320316698956391	0.370895788989353	1.49442041982643	0.00392927308447937	UCK2//UCK1//
GO:0048340	paraxial mesoderm morphogenesis	Biological process	2	10	509	17653	6.93634577603143	0.0320316698956391	0.370895788989353	1.49442041982643	0.00392927308447937	EXOC4//WNT11//
GO:0060159	regulation of dopamine receptor signaling pathway	Biological process	2	10	509	17653	6.93634577603143	0.0320316698956391	0.370895788989353	1.49442041982643	0.00392927308447937	LRRK2//PALM//
GO:0072578	neurotransmitter-gated ion channel clustering	Biological process	2	10	509	17653	6.93634577603143	0.0320316698956391	0.370895788989353	1.49442041982643	0.00392927308447937	DLG4//SHANK3//
GO:0090394	negative regulation of excitatory postsynaptic potential	Biological process	2	10	509	17653	6.93634577603143	0.0320316698956391	0.370895788989353	1.49442041982643	0.00392927308447937	LRRK2//CELF4//
GO:1901569	fatty acid derivative catabolic process	Biological process	2	10	509	17653	6.93634577603143	0.0320316698956391	0.370895788989353	1.49442041982643	0.00392927308447937	CYP4F3//CYP4F2//
GO:1902950	regulation of dendritic spine maintenance	Biological process	2	10	509	17653	6.93634577603143	0.0320316698956391	0.370895788989353	1.49442041982643	0.00392927308447937	GRIN2B//ZNF804A//
GO:1904338	regulation of dopaminergic neuron differentiation	Biological process	2	10	509	17653	6.93634577603143	0.0320316698956391	0.370895788989353	1.49442041982643	0.00392927308447937	SFRP1//TIAM1//
GO:2000341	regulation of chemokine (C-X-C motif) ligand 2 production	Biological process	2	10	509	17653	6.93634577603143	0.0320316698956391	0.370895788989353	1.49442041982643	0.00392927308447937	TIRAP//CD74//
GO:2001225	regulation of chloride transport	Biological process	2	10	509	17653	6.93634577603143	0.0320316698956391	0.370895788989353	1.49442041982643	0.00392927308447937	PTAFR//CA7//
GO:0071774	response to fibroblast growth factor	Biological process	9	152	509	17653	2.05352342053562	0.0322248201130341	0.370895788989353	1.49180949830768	0.0176817288801572	FGFR3//FGFR2//GALNT3//POLR2E//PTBP1//SPRY3//THBS1//SFRP1//ELK1//
GO:0042089	cytokine biosynthetic process	Biological process	7	105	509	17653	2.31211525867714	0.0322394782291732	0.370895788989353	1.49161199552776	0.0137524557956778	FOXP3//THBS1//HMOX1//IL1B//NFKB1//TIRAP//PTAFR//
GO:0071621	granulocyte chemotaxis	Biological process	7	105	509	17653	2.31211525867714	0.0322394782291732	0.370895788989353	1.49161199552776	0.0137524557956778	THBS1//IL1B//S100A12//JAM3//TIRAP//EDN1//CD74//
GO:0014047	glutamate secretion	Biological process	4	42	509	17653	3.30302179811021	0.032247038877087	0.370895788989353	1.49151015880805	0.00785854616895874	CCK//UNC13B//CPLX1//GRM2//
GO:0032101	regulation of response to external stimulus	Biological process	33	817	509	17653	1.40085318610182	0.0324220407716652	0.372029061803858	1.48915965241227	0.0648330058939096	CREB3L3//FOXP3//THBS1//TNFSF14//EDN1//C1QA//CD81//IL1B//TRIM5//TRIB1//CCK//RNF125//RGMA//RTN4//SEMA4G//SEMA7A//TNFSF4//NFKB1//BCR//TNFAIP8L2//NDFIP1//S100A12//TGM2//SLC6A3//ABCC8//MED1//JAM3//TIRAP//CD74//UNC13B//ZSWIM6//TIAM1//CXCL14//
GO:0071310	cellular response to organic substance	Biological process	92	2656	509	17653	1.20132494615002	0.0325064198872255	0.372029061803858	1.4880308591363	0.180746561886051	AGPAT1//CD74//MED1//PARP16//TAB1//FERMT2//FSHB//SMAD1//PML//SKIL//CHRM1//ATP6V1G2//FGFR3//FGFR2//GALNT3//POLR2E//PTBP1//NREP//HMOX1//LRRTM1//IL1B//IL4R//KIT//PIM1//PTAFR//DLX5//BMP10//RGMA//UBE2D3//THBS1//HTRA4//RASL11B//ONECUT2//SFRP1//CALCOCO1//NRIP1//ITGA5//CTH//EDEM3//CREB3L3//TRIM5//TRIB1//TNFSF4//RELT//TNFSF14//PAK2//RAF1//PPP3CB//VSNL1//ACTR2//KDELR3//ASNA1//TLN1//GOSR2//SPRY3//OGT//NCAM1/…
GO:0045844	positive regulation of striated muscle tissue development	Biological process	6	83	509	17653	2.5071129310957	0.0326474017261446	0.372029061803858	1.48615137674418	0.0117878192534381	PRKAA1//FGFR2//BMP10//PIM1//EDN1//DDX39B//
GO:0048636	positive regulation of muscle organ development	Biological process	6	83	509	17653	2.5071129310957	0.0326474017261446	0.372029061803858	1.48615137674418	0.0117878192534381	PRKAA1//FGFR2//BMP10//PIM1//EDN1//DDX39B//
GO:0050896	response to stimulus	Biological process	284	9123	509	17653	1.07964605962563	0.0327002890182652	0.372029061803858	1.48544840885399	0.557956777996071	CAMKK2//LRRK2//DLG4//FGFR3//FGFR2//GRIN2B//IL1B//KIT//SMAD1//NCAM1//MAPK4//RAF1//SPTBN2//YWHAB//SHANK3//TAB1//PRKAA1//THBS1//PROK1//CD74//CD81//COPS5//DPP4//USP46//FBXL20//CCK//CDKN1B//ALAD//P2RX2//PML//EMP2//PPP3CB//AGPAT1//MED1//TNFSF4//TRIM5//CD209//NFKB1//PAK2//SKP1//HMOX1//DBNL//RNF125//RAG1//JAM3//CD79A//RBMS3//FOXP3//IL4R//CD96//S100A12//WAS//CREB3L3//TIRAP//UBE2D3//NDFIP1//WNT11//DNAJB5//…
GO:0007266	Rho protein signal transduction	Biological process	11	202	509	17653	1.8886089984244	0.0327306360747147	0.372029061803858	1.48504555469644	0.0216110019646365	WAS//ARHGDIB//ARHGEF4//RAF1//BCR//EPS8L2//TIAM1//ARHGEF6//CDC42EP1//PAK2//RHOF//
GO:0050920	regulation of chemotaxis	Biological process	11	202	509	17653	1.8886089984244	0.0327306360747147	0.372029061803858	1.48504555469644	0.0216110019646365	THBS1//TNFSF14//SEMA4G//SEMA7A//JAM3//TIRAP//EDN1//CD74//ZSWIM6//TIAM1//CXCL14//
GO:0043067	regulation of programmed cell death	Biological process	58	1579	509	17653	1.27393304309634	0.0328149853018148	0.372361989255325	1.48392778593219	0.113948919449902	CD74//PML//CCK//CDKN1B//MAEA//COPS5//FGFR3//FGFR2//AQP1//KIT//ASCL1//NFKB1//PAFAH2//PAK2//PIM1//MED1//PRKAA1//LIMS2//RAF1//SFRP1//THBS1//WNT11//CASP7//HMOX1//PAX8//SGK2//DAPK3//FBXO10//BMP10//NF2//RTN4//TNFAIP8L2//RELT//OXSR1//EDN1//CDKN2A//UNC13B//MAP3K9//ARHGEF4//UBE2Z//SMPD1//TGM2//TIAM1//FOSL1//ALDH1A2//ARHGEF6//LRRK2//RAG1//TNFSF14//MYBL2//FZD3//YWHAB//SLC25A5//SKIL//ITGA5//CTH//NFATC4//IL1B…
GO:0060193	positive regulation of lipase activity	Biological process	5	62	509	17653	2.79691361936751	0.0329617363080274	0.373400707958441	1.48198991927061	0.00982318271119843	FGFR3//FGFR2//KIT//PTAFR//ABHD5//
GO:0051093	negative regulation of developmental process	Biological process	38	968	509	17653	1.36147282794005	0.0333549609118161	0.376600236054744	1.47683956395436	0.0746561886051081	SFRP1//LRRK2//EFNA3//VASH1//PML//ABCC8//THBS1//RFX4//RTN4//HMGB3//CD74//TNFSF4//SKIL//FAM57B//IL4R//TRIB1//MBNL3//CXCL14//ASCL1//MED1//CNTN2//DIXDC1//FZD3//FOXP3//NDFIP1//FGFR3//RGMA//SEMA4G//SEMA7A//TLX2//NFATC4//PTBP1//BCR//CDKN1B//WNT11//PAX8//ARHGDIB//LIMS2//
GO:0009581	detection of external stimulus	Biological process	8	129	509	17653	2.15080489179269	0.0333555436044347	0.376600236054744	1.47683197713754	0.0157170923379175	ANO3//RGS9BP//SEMA5B//BEST1//KIT//MMP24//PRDM12//SCN1A//
GO:0010038	response to metal ion	Biological process	16	334	509	17653	1.66140018587579	0.0334427761346982	0.376632740796548	1.47569767830428	0.031434184675835	KCNIP2//ALAD//SLC6A3//C1QA//HAAO//SLC30A6//ABCC8//ASCL1//CDKN1B//KIT//THBS1//HMOX1//EDN1//AQP1//NFATC4//LRRK2//
GO:0001952	regulation of cell-matrix adhesion	Biological process	7	106	509	17653	2.29030285057642	0.033698558193548	0.376632740796548	1.47238868019636	0.0137524557956778	CDKN2A//NF2//THBS1//EMP2//SFRP1//DAPK3//ONECUT2//
GO:0006939	smooth muscle contraction	Biological process	7	106	509	17653	2.29030285057642	0.033698558193548	0.376632740796548	1.47238868019636	0.0137524557956778	CHRM1//CHRNA3//DAPK3//EDN1//P2RX2//KIT//PTAFR//
GO:0042107	cytokine metabolic process	Biological process	7	106	509	17653	2.29030285057642	0.033698558193548	0.376632740796548	1.47238868019636	0.0137524557956778	FOXP3//THBS1//HMOX1//IL1B//NFKB1//TIRAP//PTAFR//
GO:0008154	actin polymerization or depolymerization	Biological process	11	203	509	17653	1.87930550582132	0.0337482538699849	0.376632740796548	1.47174869258845	0.0216110019646365	MICAL2//BRK1//WAS//ARHGAP40//EPS8L2//CDC42EP1//LMOD1//ACTR3//ACTR2//ARFIP2//SPTBN2//
GO:0045665	negative regulation of neuron differentiation	Biological process	11	203	509	17653	1.87930550582132	0.0337482538699849	0.376632740796548	1.47174869258845	0.0216110019646365	LRRK2//RTN4//RGMA//SEMA4G//SEMA7A//TLX2//NFATC4//ASCL1//MED1//CNTN2//DIXDC1//
GO:0048762	mesenchymal cell differentiation	Biological process	11	203	509	17653	1.87930550582132	0.0337482538699849	0.376632740796548	1.47174869258845	0.0216110019646365	SEMA4G//SEMA7A//FGFR2//WNT11//HEYL//TIAM1//IL1B//SFRP1//EDN1//ALDH1A2//RTN4//
GO:0032409	regulation of transporter activity	Biological process	13	255	509	17653	1.7680881389884	0.0341772038903799	0.378839900378263	1.46626347071567	0.0255402750491159	NDFIP1//SGK2//OXSR1//EHD3//PTAFR//ABCC8//SLMAP//DLG4//SHISA9//SHANK3//SCN3B//GLRX//KCNIP2//
GO:0031331	positive regulation of cellular catabolic process	Biological process	16	335	509	17653	1.65644078233586	0.0342279760483114	0.378839900378263	1.46561878058861	0.031434184675835	LRRK2//PRKAA1//TP53INP2//TRIM21//ABHD5//LARP1//HMOX1//TRIB1//RNF217//RNF125//RNF114//IL1B//CAMKK2//CD81//TRIM67//PIP4K2C//
GO:0043372	positive regulation of CD4-positive, alpha-beta T cell differentiation	Biological process	3	25	509	17653	4.16180746561886	0.0342371942363228	0.378839900378263	1.46550183329427	0.00589390962671906	FOXP3//IL4R//TNFSF4//
GO:0060384	innervation	Biological process	3	25	509	17653	4.16180746561886	0.0342371942363228	0.378839900378263	1.46550183329427	0.00589390962671906	NPTX1//FBXO45//UNC13B//
GO:0071363	cellular response to growth factor stimulus	Biological process	28	674	509	17653	1.44078398908665	0.0343363224765691	0.378839900378263	1.46424622092987	0.0550098231827112	TAB1//FERMT2//FSHB//SMAD1//PML//SKIL//FGFR3//FGFR2//GALNT3//POLR2E//PTBP1//NREP//DLX5//BMP10//RGMA//UBE2D3//THBS1//HTRA4//RASL11B//ONECUT2//SFRP1//IL1B//ITGA5//MED1//SPRY3//RAF1//EDN1//HEYL//
GO:0045621	positive regulation of lymphocyte differentiation	Biological process	6	84	509	17653	2.47726634858265	0.034338142678083	0.378839900378263	1.46422319917144	0.0117878192534381	FOXP3//TNFSF4//ZMIZ1//RAG1//CD74//IL4R//
GO:1901863	positive regulation of muscle tissue development	Biological process	6	84	509	17653	2.47726634858265	0.034338142678083	0.378839900378263	1.46422319917144	0.0117878192534381	PRKAA1//FGFR2//BMP10//PIM1//EDN1//DDX39B//
GO:0032268	regulation of cellular protein metabolic process	Biological process	96	2792	509	17653	1.19249497582202	0.0344226596568768	0.37915382289814	1.46315557707409	0.18860510805501	CDKN1B//TAB1//LRRK2//RAF1//IL1B//KIT//PRKAA1//THBS1//PROK1//CD74//CD81//CCDC88C//PML//GPNMB//CAMKK2//RBM3//RBM8A//EIF4G2//TRIB1//LRRTM1//NF2//PAK2//CEP85//CCK//PARP16//CHRNA3//TIRAP//MAP3K9//DBNL//UCHL5//CASP7//BMP10//TTK//CNTN2//LARP1//RBMS3//PTAFR//DDX39B//DAPK3//CELF4//PURA//MEX3B//SMAD1//PARG//PAXBP1//FOXP3//UBXN2A//OGT//NDFIP1//CDKN2A//EMP2//WNT11//OXSR1//MAPKAP1//EDN1//NFKB1//RNF217//RNF125…
GO:0070727	cellular macromolecule localization	Biological process	64	1772	509	17653	1.25261323269191	0.0346747808211063	0.380698372318164	1.45998627541646	0.12573673870334	SPRN//PML//NUP214//U2AF1//DDX39B//SRSF9//RBM8A//YWHAB//GOLGA7B//EXOC4//KDELR3//GOSR2//TIMM23//TOMM34//TIMM22//VPS45//AP1S1//ARFIP2//RABL3//KCNIP3//MLPH//VPS26A//CD74//TLN1//PEX5//TOMM40L//REEP2//LRRK2//MED1//PTPRU//EMP2//WNT11//TTK//MIS12//SEPT7//MAPRE1//SYS1//DLG4//IL1B//TAF8//SKP1//WDR19//CD81//TULP4//BCR//TNKS2//CNTN2//FERMT2//PACSIN1//TIAM1//EHD3//PALM//SCN3B//SLMAP//TSPAN14//CHRM1//SHANK3//G…
GO:0043300	regulation of leukocyte degranulation	Biological process	4	43	509	17653	3.22620733768904	0.0347723078014306	0.380698372318164	1.45876648469304	0.00785854616895874	HMOX1//IL4R//BCR//PTAFR//
GO:0048483	autonomic nervous system development	Biological process	4	43	509	17653	3.22620733768904	0.0347723078014306	0.380698372318164	1.45876648469304	0.00785854616895874	PHOX2A//TLX2//ASCL1//FZD3//
GO:0007163	establishment or maintenance of cell polarity	Biological process	11	204	509	17653	1.87009322393004	0.0347880517658769	0.380698372318164	1.45856989235103	0.0216110019646365	MARK1//JAM3//AQP1//RHOF//MAPKAP1//DLG4//WNT11//ACTR3//ACTR2//PARVA//PARD6B//
GO:0008219	cell death	Biological process	78	2216	509	17653	1.22074677466257	0.0349729124110604	0.381649850445852	1.45626819979297	0.153241650294695	CCK//CD74//PRUNE2//DAPK3//FGFR2//FBXO10//KCNIP3//IL1B//MAP3K9//NFKB1//PAK2//PIM1//DRAM1//RTN4//RAF1//UBE2Z//TIAM1//UBE2D3//KREMEN1//CASP7//OGT//TNFSF14//UNC5A//ARHGEF6//PML//CDKN1B//MAEA//COPS5//FGFR3//AQP1//KIT//ASCL1//PAFAH2//MED1//PRKAA1//LIMS2//SFRP1//THBS1//WNT11//UBE4B//HIC1//HMOX1//NFATC4//PAX8//SGK2//BMP10//NF2//TNFAIP8L2//RELT//OXSR1//EDN1//CDKN2A//UNC13B//ARHGEF4//SMPD1//TGM2//FOSL1//AL…
GO:0046888	negative regulation of hormone secretion	Biological process	5	63	509	17653	2.75251816509184	0.0349878614928919	0.381649850445852	1.45608260139303	0.00982318271119843	SFRP1//ABCC8//VSNL1//IL1B//EDN1//
GO:0007249	I-kappaB kinase/NF-kappaB signaling	Biological process	13	256	509	17653	1.76118154469548	0.0351029161964143	0.381673669190273	1.45465680275348	0.0255402750491159	IL1B//TIRAP//CTH//HMOX1//CC2D1A//REL//S100A12//TGM2//NDFIP1//TRIM5//CD74//TAB1//NFKB1//
GO:0021700	developmental maturation	Biological process	13	256	509	17653	1.76118154469548	0.0351029161964143	0.381673669190273	1.45465680275348	0.0255402750491159	DAZL//LRRK2//UNC13B//DLG4//ALDH1A2//MAEA//KCNIP2//CNTN2//ASCL1//PALM//FGFR3//SNX19//NFATC4//
GO:0051174	regulation of phosphorus metabolic process	Biological process	65	1806	509	17653	1.24823498184397	0.0355596685892661	0.386019323706592	1.44904229524186	0.12770137524558	CDKN1B//TAB1//LRRK2//RAF1//IL1B//KIT//PRKAA1//THBS1//PROK1//CD74//CD81//CCDC88C//PML//GPNMB//CAMKK2//NUP214//OGT//TRIB1//LRRTM1//NF2//PAK2//CEP85//PARP16//CHRNA3//GRM2//PALM//TIRAP//MAP3K9//DBNL//DLAT//BMP10//TTK//PPP1R26//FZD2//CDKN2A//EMP2//WNT11//OXSR1//MAPKAP1//PPP1R2//FGFR3//FGFR2//SMPD1//YWHAB//EDN1//S100A12//SPRY3//RNF149//TRIM5//TIAM1//SFRP1//NRBF2//WDR91//PIK3IP1//UBXN2B//UBXN2A//VLDLR//…
GO:0040017	positive regulation of locomotion	Biological process	23	532	509	17653	1.4993980530895	0.035622718826218	0.386084050355308	1.44827293702991	0.0451866404715128	EDN1//THBS1//RTN4//TNFSF14//GPNMB//DAPK3//MAPRE1//FSHB//IL1B//ITGA5//KIT//SEMA4G//TIAM1//WNT11//FERMT3//SEMA7A//ONECUT2//TIRAP//CD74//HMOX1//TAC4//PTAFR//CXCL14//
GO:2001236	regulation of extrinsic apoptotic signaling pathway	Biological process	9	155	509	17653	2.01377780594461	0.0358522754617334	0.387466923290273	1.44548327544628	0.0176817288801572	HMOX1//RAF1//SFRP1//SKIL//THBS1//PAK2//PML//IL1B//DAPK3//
GO:0010506	regulation of autophagy	Biological process	15	310	509	17653	1.67814817162051	0.0358648963447746	0.387466923290273	1.4453304200065	0.0294695481335953	EIF4G2//LRRK2//PRKAA1//TP53INP2//TRIM21//LARP1//HMOX1//ATP6V1G2//PRKAB1//EXOC4//VPS26A//CAMKK2//PIP4K2C//DAPK3//DRAM1//
GO:0031334	positive regulation of protein complex assembly	Biological process	13	257	509	17653	1.75432869821807	0.0360464646655723	0.388082995741527	1.44313732321983	0.0255402750491159	UNC13B//CDC42EP1//LMOD1//CDKN1B//MAPRE1//TRABD2B//CCK//ACTR3//ACTR2//ARFIP2//WAS//FOSL1//BRK1//
GO:0007215	glutamate receptor signaling pathway	Biological process	6	85	509	17653	2.44812203859933	0.0360844230202606	0.388082995741527	1.44268023455688	0.0117878192534381	GRM2//GRIN2B//TIAM1//SHANK3//DLG4//SHISA9//
GO:0009894	regulation of catabolic process	Biological process	36	914	509	17653	1.3660199558924	0.036146478707624	0.388082995741527	1.44193400410485	0.0707269155206287	NUP214//OGT//UCHL5//LRRK2//DAPK3//DRAM1//PIP4K2C//EIF4G2//PRKAA1//TP53INP2//TRIM21//ABHD5//LARP1//HMOX1//ATP6V1G2//PRKAB1//EXOC4//VPS26A//TRIB1//RNF217//RNF125//RNF114//UBXN2A//CARHSP1//YWHAB//CDKN1B//NDFIP1//IL1B//TIRAP//DAZL//ALAD//WDR91//CAMKK2//CD81//PML//TRIM67//
GO:1903362	regulation of cellular protein catabolic process	Biological process	12	231	509	17653	1.80164825351466	0.0361514545789091	0.388082995741527	1.44187422387748	0.0235756385068762	UCHL5//OGT//TRIB1//LRRK2//RNF217//RNF125//RNF114//ALAD//CD81//PML//TRIM67//WDR91//
GO:0019218	regulation of steroid metabolic process	Biological process	7	108	509	17653	2.247889834825	0.0367470261889457	0.392356652456552	1.43477780112369	0.0137524557956778	INSIG2//NFKB1//IDI1//NFYA//PRKAA1//IL1B//KIT//
GO:0043279	response to alkaloid	Biological process	7	108	509	17653	2.247889834825	0.0367470261889457	0.392356652456552	1.43477780112369	0.0137524557956778	PRKAA1//SLC6A3//SMPD1//TIAM1//GNAO1//CASP7//SRSF9//
GO:0009896	positive regulation of catabolic process	Biological process	18	393	509	17653	1.5884761319156	0.0367489904723372	0.392356652456552	1.43475458687408	0.0353634577603143	LRRK2//PRKAA1//TP53INP2//TRIM21//ABHD5//LARP1//HMOX1//TRIB1//RNF217//RNF125//RNF114//CDKN1B//NDFIP1//IL1B//CAMKK2//CD81//TRIM67//PIP4K2C//
GO:0019915	lipid storage	Biological process	5	64	509	17653	2.70951006876228	0.0370893614006222	0.392356652456552	1.43075064422797	0.00982318271119843	MEST//NFKB1//ABHD5//IL1B//NRIP1//
GO:0046686	response to cadmium ion	Biological process	5	64	509	17653	2.70951006876228	0.0370893614006222	0.392356652456552	1.43075064422797	0.00982318271119843	HMOX1//CDKN1B//ALAD//HAAO//KIT//
GO:0045619	regulation of lymphocyte differentiation	Biological process	9	156	509	17653	2.00086897385522	0.0371212343578527	0.392356652456552	1.43037759102292	0.0176817288801572	FOXP3//TNFSF4//HMGB3//SFRP1//CD74//ZMIZ1//RAG1//IL4R//NDFIP1//
GO:0030155	regulation of cell adhesion	Biological process	27	650	509	17653	1.44062566117576	0.0372727266684189	0.392356652456552	1.42860883547977	0.0530451866404715	ONECUT2//CDKN2A//NF2//THBS1//EMP2//SFRP1//ARHGDIB//ITGA5//DPP4//PAK2//TNFSF14//FOXP3//FERMT3//IL1B//CD209//TNFSF4//GPNMB//NDFIP1//CD74//ZMIZ1//RAG1//IL4R//TGM2//TNFAIP8L2//DAPK3//PTAFR//PML//
GO:0008064	regulation of actin polymerization or depolymerization	Biological process	10	181	509	17653	1.91611761768824	0.0373218331306008	0.392356652456552	1.42803703322798	0.0196463654223969	ARHGAP40//EPS8L2//CDC42EP1//LMOD1//ACTR3//ACTR2//ARFIP2//WAS//SPTBN2//BRK1//
GO:0006775	fat-soluble vitamin metabolic process	Biological process	4	44	509	17653	3.15288444365065	0.0374091237765705	0.392356652456552	1.42702246404069	0.00785854616895874	ALDH1A2//NFKB1//CYP4F2//IL1B//
GO:0015701	bicarbonate transport	Biological process	4	44	509	17653	3.15288444365065	0.0374091237765705	0.392356652456552	1.42702246404069	0.00785854616895874	SLC26A1//AQP1//BEST1//CA7//
GO:0009582	detection of abiotic stimulus	Biological process	8	132	509	17653	2.10192296243377	0.0374553048078743	0.392356652456552	1.42648666432948	0.0157170923379175	ANO3//RGS9BP//SEMA5B//BEST1//KIT//MMP24//PRDM12//SCN1A//
GO:0051656	establishment of organelle localization	Biological process	20	450	509	17653	1.54141017245143	0.0376490557589977	0.392356652456552	1.42424591146326	0.0392927308447937	EXOC4//UNC13B//CPLX1//SYT2//SYT9//SYT14//CPLX3//SNPH//ACTR3//ACTR2//MLPH//MYO19//KIT//HMOX1//IL4R//DYNC1I1//GOSR2//MIS12//TTL//LRRK2//
GO:1901655	cellular response to ketone	Biological process	6	86	509	17653	2.41965550326678	0.0378867221531565	0.392356652456552	1.42151296697034	0.0117878192534381	PRKAA1//SFRP1//TNFSF4//ELK1//AQP1//LARP1//
GO:0006829	zinc ion transport	Biological process	3	26	509	17653	4.00173794771044	0.0378981659089899	0.392356652456552	1.42138180731106	0.00589390962671906	SLC39A2//SLC30A6//SLC39A8//
GO:0048169	regulation of long-term neuronal synaptic plasticity	Biological process	3	26	509	17653	4.00173794771044	0.0378981659089899	0.392356652456552	1.42138180731106	0.00589390962671906	KIT//SHANK3//DLG4//
GO:0060765	regulation of androgen receptor signaling pathway	Biological process	3	26	509	17653	4.00173794771044	0.0378981659089899	0.392356652456552	1.42138180731106	0.00589390962671906	HEYL//SFRP1//TRIM68//
GO:0007584	response to nutrient	Biological process	11	207	509	17653	1.84299042358323	0.0380426233604925	0.392356652456552	1.41972954242594	0.0216110019646365	ALAD//HMOX1//ALDH1A2//P2RX2//IL1B//ASCL1//PIM1//MED1//SFRP1//SLC27A4//OGT//
GO:0006353	DNA-templated transcription, termination	Biological process	7	109	509	17653	2.22726699230367	0.0383372239887427	0.392356652456552	1.41637933772866	0.0137524557956778	POLR2E//LSM11//SNRPB//U2AF1//DDX39B//SRSF9//RBM8A//
GO:0051271	negative regulation of cellular component movement	Biological process	16	340	509	17653	1.63208135906622	0.0383573281266532	0.392356652456552	1.41615165229033	0.031434184675835	HMOX1//BCR//VASH1//BMP10//THBS1//TRIB1//PTPRU//NF2//SFRP1//WNT11//SEMA4G//SEMA7A//ABCC8//ARHGDIB//WAS//CDKN1B//
GO:0015791	polyol transport	Biological process	2	11	509	17653	6.3057688873013	0.0384147227295189	0.392356652456552	1.41550229712315	0.00392927308447937	AQP1//SLC5A3//
GO:0016188	synaptic vesicle maturation	Biological process	2	11	509	17653	6.3057688873013	0.0384147227295189	0.392356652456552	1.41550229712315	0.00392927308447937	UNC13B//DLG4//
GO:0042368	vitamin D biosynthetic process	Biological process	2	11	509	17653	6.3057688873013	0.0384147227295189	0.392356652456552	1.41550229712315	0.00392927308447937	NFKB1//IL1B//
GO:0043301	negative regulation of leukocyte degranulation	Biological process	2	11	509	17653	6.3057688873013	0.0384147227295189	0.392356652456552	1.41550229712315	0.00392927308447937	HMOX1//BCR//
GO:0044650	adhesion of symbiont to host cell	Biological process	2	11	509	17653	6.3057688873013	0.0384147227295189	0.392356652456552	1.41550229712315	0.00392927308447937	CD209//CD81//
GO:0045073	regulation of chemokine biosynthetic process	Biological process	2	11	509	17653	6.3057688873013	0.0384147227295189	0.392356652456552	1.41550229712315	0.00392927308447937	HMOX1//IL1B//
GO:0045472	response to ether	Biological process	2	11	509	17653	6.3057688873013	0.0384147227295189	0.392356652456552	1.41550229712315	0.00392927308447937	LARP1//NFATC4//
GO:0045628	regulation of T-helper 2 cell differentiation	Biological process	2	11	509	17653	6.3057688873013	0.0384147227295189	0.392356652456552	1.41550229712315	0.00392927308447937	IL4R//TNFSF4//
GO:0046689	response to mercury ion	Biological process	2	11	509	17653	6.3057688873013	0.0384147227295189	0.392356652456552	1.41550229712315	0.00392927308447937	AQP1//ALAD//
GO:0060525	prostate glandular acinus development	Biological process	2	11	509	17653	6.3057688873013	0.0384147227295189	0.392356652456552	1.41550229712315	0.00392927308447937	FGFR2//SFRP1//
GO:0061081	positive regulation of myeloid leukocyte cytokine production involved in immune response	Biological process	2	11	509	17653	6.3057688873013	0.0384147227295189	0.392356652456552	1.41550229712315	0.00392927308447937	SEMA7A//CD74//
GO:0099515	actin filament-based transport	Biological process	2	11	509	17653	6.3057688873013	0.0384147227295189	0.392356652456552	1.41550229712315	0.00392927308447937	MLPH//MYO19//
GO:1902563	regulation of neutrophil activation	Biological process	2	11	509	17653	6.3057688873013	0.0384147227295189	0.392356652456552	1.41550229712315	0.00392927308447937	BCR//PTAFR//
GO:0030832	regulation of actin filament length	Biological process	10	182	509	17653	1.90558949890973	0.0385220785496304	0.392356652456552	1.41429028753191	0.0196463654223969	BRK1//WAS//ARHGAP40//EPS8L2//CDC42EP1//LMOD1//ACTR3//ACTR2//ARFIP2//SPTBN2//
GO:0048839	inner ear development	Biological process	10	182	509	17653	1.90558949890973	0.0385220785496304	0.392356652456552	1.41429028753191	0.0196463654223969	FGFR2//DLX5//INSIG2//BCR//PAX8//FZD3//KCNQ4//FZD2//CDKN1B//CXCL14//
GO:0045927	positive regulation of growth	Biological process	13	260	509	17653	1.73408644400786	0.0389856947480104	0.396481584332022	1.40909472199124	0.0255402750491159	EIF4G2//SFRP1//FOXS1//SLC6A3//SEMA7A//CACNA2D2//RTN4//FGFR2//BMP10//PIM1//EDN1//DDX39B//SYT2//
GO:0009987	cellular process	Biological process	477	16158	509	17653	1.02383863571203	0.0391595361531751	0.397194105151696	1.40716246108007	0.93713163064833	CYP4F2//UBXN2B//UBXN2A//TP53INP2//SLC25A2//DDAH1//SLC25A5//BEX4//CEP85//MIS12//KLHL22//CDKN1B//CDKN2A//USP37//MAPRE1//SKP1//SEPT7//NFS1//CTH//CUX1//EDN1//FGFR2//FOXS1//SATB2//ZNF281//DNAJB5//HEYL//KCNIP3//HIC1//ASCL1//NFKB1//PAX5//FOXP3//RLIM//MED1//CC2D1A//REL//SKIL//UBE2D3//VLDLR//NRIP1//BHLHE40//PAXBP1//WAS//THUMPD1//CAMKK2//LRRK2//DLG4//FGFR3//GRIN2B//IL1B//KIT//SMAD1//NCAM1//MAPK4//RAF1//SPT…
GO:0051048	negative regulation of secretion	Biological process	11	208	509	17653	1.83412989270062	0.039173217231433	0.397194105151696	1.40701075910108	0.0216110019646365	CD74//CYP4F2//HMOX1//BCR//SFRP1//ABCC8//VSNL1//EDN1//FOXP3//PML//IL1B//
GO:1901616	organic hydroxy compound catabolic process	Biological process	5	65	509	17653	2.66782529847363	0.0392667298876583	0.397546248847654	1.40597526503669	0.00982318271119843	GPD2//CYP4F3//CYP4F2//SLC6A3//IMPA2//
GO:0002690	positive regulation of leukocyte chemotaxis	Biological process	6	87	509	17653	2.39184337104532	0.0397454831343742	0.400477823610945	1.4007122194925	0.0117878192534381	THBS1//TNFSF14//TIRAP//EDN1//CD74//CXCL14//
GO:0048644	muscle organ morphogenesis	Biological process	6	87	509	17653	2.39184337104532	0.0397454831343742	0.400477823610945	1.4007122194925	0.0117878192534381	FZD2//UBE4B//MED1//MYOM3//BMP10//FGFR2//
GO:1901654	response to ketone	Biological process	10	183	509	17653	1.89517644153864	0.0397487001305697	0.400477823610945	1.40067706915471	0.0196463654223969	THBS1//FOSL1//EDN1//PRKAA1//SFRP1//TNFSF4//ELK1//PTAFR//AQP1//LARP1//
GO:0034097	response to cytokine	Biological process	44	1164	509	17653	1.31099318790972	0.0397931535511689	0.400477823610945	1.40019164226599	0.0864440078585462	AGPAT1//CD74//HMOX1//LRRTM1//IL1B//IL4R//KIT//PIM1//PTAFR//TNFSF4//RELT//TNFSF14//TRIM21//PAK2//NCAM1//PML//TRIM68//TRIM5//MED1//EDN1//TAB1//NFKB1//SKP1//PTPN18//ACTR3//ACTR2//DAPK3//MRC1//WAS//SFRP1//ALAD//THBS1//CTH//UBXN2A//SLC25A5//MYBL2//PARP16//GNAO1//PGGT1B//PPP3CB//REL//SKIL//FOSL1//ALDH1A2//
GO:0006690	icosanoid metabolic process	Biological process	7	110	509	17653	2.20701911055546	0.0399719025381823	0.400570339071687	1.39824518018197	0.0137524557956778	EDN1//CD74//CYP4F3//CYP4F2//PLA2G4C//CYP2C18//CYP2S1//
GO:0007613	memory	Biological process	7	110	509	17653	2.20701911055546	0.0399719025381823	0.400570339071687	1.39824518018197	0.0137524557956778	CTNS//CRTC1//ITGA5//PPP3CB//ABCC8//VLDLR//SHANK3//
GO:0010817	regulation of hormone levels	Biological process	22	510	509	17653	1.49607457914403	0.0400562745116681	0.400570339071687	1.39732944531361	0.0432220039292731	MED1//FSHB//SYT9//DPP4//SLC25A5//IL1B//PPP3CB//ABCC8//CACNA2D2//NFKB1//CHRNA3//EDN1//CPLX1//SNX19//CPLX3//SIRT3//RAF1//VSNL1//ALDH1A2//SFRP1//TIAM1//PAX8//
GO:0002886	regulation of myeloid leukocyte mediated immunity	Biological process	4	45	509	17653	3.08282034490286	0.0401577243664947	0.400570339071687	1.39623090550138	0.00785854616895874	HMOX1//IL4R//BCR//PTAFR//
GO:0031103	axon regeneration	Biological process	4	45	509	17653	3.08282034490286	0.0401577243664947	0.400570339071687	1.39623090550138	0.00785854616895874	RGMA//RTN4//JAM3//NREP//
GO:0043551	regulation of phosphatidylinositol 3-kinase activity	Biological process	4	45	509	17653	3.08282034490286	0.0401577243664947	0.400570339071687	1.39623090550138	0.00785854616895874	FGFR3//KIT//PIK3IP1//WDR91//
GO:0016477	cell migration	Biological process	54	1474	509	17653	1.27056537281444	0.0402977533540259	0.401075804896086	1.39471916559952	0.106090373280943	SEMA4G//SEMA7A//FBXO45//SATB2//MARK1//ASCL1//FZD3//CCK//JAM3//S100A12//KIT//HMOX1//BCR//EMP2//EDN1//THBS1//VASH1//BMP10//RTN4//PML//TNFSF14//TRIB1//DIXDC1//CNTN2//LRRK2//KIF2A//RHOF//BEX4//PARD6B//GPNMB//DAPK3//MAPRE1//FSHB//IL1B//ITGA5//TIAM1//WNT11//FERMT3//ONECUT2//PTPRU//NF2//SFRP1//DPP4//CD74//KRT2//BIN2//CXCL14//ABCC8//PARVA//TIRAP//ARHGDIB//PTAFR//AVL9//PAK2//
GO:0007160	cell-matrix adhesion	Biological process	11	209	509	17653	1.82535415158722	0.0403270068504123	0.401075804896086	1.39440401098492	0.0216110019646365	ONECUT2//CDKN2A//NF2//THBS1//EMP2//SFRP1//FERMT2//DAPK3//CD96//TIAM1//JAM3//
GO:0045666	positive regulation of neuron differentiation	Biological process	16	343	509	17653	1.61780659499275	0.0410016187784806	0.407186413801563	1.38719899662945	0.031434184675835	TRIM67//ZNF804A//SEMA7A//RTN4//SKIL//TIAM1//CUX1//SHANK3//ACTR2//DLG4//CRTC1//PACSIN1//VLDLR//SYT2//HEYL//ASCL1//
GO:0019058	viral life cycle	Biological process	15	316	509	17653	1.64628459874164	0.0412787186397666	0.409081210314325	1.38427379239625	0.0294695481335953	CD209//DPP4//ITGA5//MRC1//NCAM1//SLC52A2//CD81//PPIH//LARP1//TRIM5//TRIM21//TMPRSS2//CD74//NUP214//PML//
GO:0032103	positive regulation of response to external stimulus	Biological process	14	289	509	17653	1.68008375197993	0.0413133914896768	0.409081210314325	1.38390915155467	0.0275049115913556	CREB3L3//THBS1//TNFSF14//IL1B//RTN4//S100A12//TGM2//TNFSF4//TIRAP//EDN1//CD74//UNC13B//TIAM1//CXCL14//
GO:0002688	regulation of leukocyte chemotaxis	Biological process	7	111	509	17653	2.18713605550541	0.0416514138092296	0.409214125903123	1.38037025238142	0.0137524557956778	THBS1//TNFSF14//JAM3//TIRAP//EDN1//CD74//CXCL14//
GO:0030593	neutrophil chemotaxis	Biological process	6	88	509	17653	2.36466333273799	0.0416611123850046	0.409214125903123	1.38026913822362	0.0117878192534381	JAM3//TIRAP//EDN1//CD74//IL1B//S100A12//
GO:0110020	regulation of actomyosin structure organization	Biological process	6	88	509	17653	2.36466333273799	0.0416611123850046	0.409214125903123	1.38026913822362	0.0117878192534381	WAS//NF2//SFRP1//WNT11//EDN1//BMP10//
GO:0019220	regulation of phosphate metabolic process	Biological process	64	1791	509	17653	1.23932476176999	0.0416921291050926	0.409214125903123	1.37994592605425	0.12573673870334	CDKN1B//TAB1//LRRK2//RAF1//IL1B//KIT//PRKAA1//THBS1//PROK1//CD74//CD81//CCDC88C//PML//GPNMB//CAMKK2//NUP214//OGT//TRIB1//LRRTM1//NF2//PAK2//CEP85//PARP16//CHRNA3//GRM2//PALM//TIRAP//MAP3K9//DBNL//BMP10//TTK//PPP1R26//FZD2//CDKN2A//EMP2//WNT11//OXSR1//MAPKAP1//PPP1R2//FGFR3//FGFR2//SMPD1//YWHAB//EDN1//S100A12//SPRY3//RNF149//TRIM5//TIAM1//SFRP1//NRBF2//WDR91//PIK3IP1//UBXN2B//UBXN2A//VLDLR//COPS5/…
GO:0007628	adult walking behavior	Biological process	3	27	509	17653	3.85352543112857	0.0417503691960897	0.409214125903123	1.37933967972252	0.00589390962671906	CTNS//SCN1A//CNTN2//
GO:0032673	regulation of interleukin-4 production	Biological process	3	27	509	17653	3.85352543112857	0.0417503691960897	0.409214125903123	1.37933967972252	0.00589390962671906	FOXP3//NDFIP1//TNFSF4//
GO:1902692	regulation of neuroblast proliferation	Biological process	3	27	509	17653	3.85352543112857	0.0417503691960897	0.409214125903123	1.37933967972252	0.00589390962671906	OTP//FZD3//LRRK2//
GO:0001961	positive regulation of cytokine-mediated signaling pathway	Biological process	4	46	509	17653	3.01580251131801	0.04301819257227	0.421030443366515	1.36634784063334	0.00785854616895874	MED1//EDN1//AGPAT1//CD74//
GO:1903038	negative regulation of leukocyte cell-cell adhesion	Biological process	7	112	509	17653	2.16760805500982	0.0433760880867511	0.421958023081912	1.36274961781156	0.0137524557956778	GPNMB//FOXP3//NDFIP1//CD74//TNFSF4//IL4R//TNFAIP8L2//
GO:0031323	regulation of cellular metabolic process	Biological process	205	6454	509	17653	1.10160434156062	0.0434397013453038	0.421958023081912	1.36211316925099	0.402750491159136	CDKN1B//CUX1//EDN1//FGFR2//FOXS1//SATB2//ZNF281//DNAJB5//HEYL//KCNIP3//HIC1//ASCL1//NFKB1//PAX5//FOXP3//RLIM//MED1//CC2D1A//REL//SKIL//UBE2D3//VLDLR//NRIP1//BHLHE40//PAXBP1//TAB1//LRRK2//RAF1//IL1B//KIT//PRKAA1//THBS1//PROK1//CD74//CD81//RBFOX1//MBNL3//CELF4//PTBP1//RBM8A//CCDC88C//PML//GPNMB//CAMKK2//DLG4//LRRTM1//PPP1R3F//NUP214//OGT//MCIDAS//USP37//PARG//KRBOX1//ZNF618//CTNND2//DAPK3//EWSR1//Z…
GO:0006694	steroid biosynthetic process	Biological process	10	186	509	17653	1.86460907957834	0.0435890017062761	0.421958023081912	1.36062307726404	0.0196463654223969	EBP//IDI1//INSIG2//PRKAA1//FSHB//MED1//NFKB1//FAXDC2//NFYA//IL1B//
GO:0007044	cell-substrate junction assembly	Biological process	6	89	509	17653	2.33809408180835	0.0436339794516552	0.421958023081912	1.36017517722442	0.0117878192534381	FERMT2//DAPK3//SFRP1//THBS1//ITGA5//TLN1//
GO:0003281	ventricular septum development	Biological process	5	67	509	17653	2.58818872239979	0.0438506979756987	0.421958023081912	1.35802348953666	0.00982318271119843	FGFR2//FZD2//HEYL//WNT11//PAX8//
GO:0006695	cholesterol biosynthetic process	Biological process	5	67	509	17653	2.58818872239979	0.0438506979756987	0.421958023081912	1.35802348953666	0.00982318271119843	EBP//IDI1//NFYA//PRKAA1//INSIG2//
GO:0030521	androgen receptor signaling pathway	Biological process	5	67	509	17653	2.58818872239979	0.0438506979756987	0.421958023081912	1.35802348953666	0.00982318271119843	TRIM68//HEYL//SFRP1//MED1//NRIP1//
GO:0040014	regulation of multicellular organism growth	Biological process	5	67	509	17653	2.58818872239979	0.0438506979756987	0.421958023081912	1.35802348953666	0.00982318271119843	FOXS1//SLC6A3//FGFR2//TNKS2//CACNA2D2//
GO:0050769	positive regulation of neurogenesis	Biological process	19	430	509	17653	1.53244848540229	0.0440724378518379	0.421958023081912	1.3558329259748	0.037328094302554	OTP//FZD3//TRIM67//ZNF804A//HEYL//ASCL1//SEMA7A//KIT//SHANK3//RTN4//SKIL//TIAM1//CUX1//ACTR2//DLG4//CRTC1//PACSIN1//VLDLR//SYT2//
GO:0051649	establishment of localization in cell	Biological process	74	2117	509	17653	1.21230417436544	0.0449828384192667	0.421958023081912	1.34695314403307	0.145383104125737	SPRN//PML//NUP214//SH3GL1//EXOC4//U2AF1//DDX39B//SRSF9//RBM8A//YWHAB//GOLGA7B//GOSR2//TIMM23//TOMM34//TIMM22//VPS45//AP1S1//ARFIP2//RABL3//KCNIP3//MLPH//VPS26A//CD74//DYNC1I1//SPTBN2//TGOLN2//SYS1//UNC13B//CPLX1//SNPH//MGRN1//FAM160A2//P2RX2//CHRNA3//SYT2//SYT9//SYT14//CPLX3//WAS//ACTR3//ACTR2//PEX5//TOMM40L//CCDC88C//REEP2//ARL4C//EHD3//VPS53//LRRK2//MED1//MYO19//WDR19//RAF1//PPP3CB//VSNL1//KIT/…
GO:0006766	vitamin metabolic process	Biological process	8	137	509	17653	2.02521044555662	0.045015791750915	0.421958023081912	1.34663510695389	0.0157170923379175	SLC5A6//SLC52A2//ALDH1A2//NFKB1//VNN2//SLC23A2//CYP4F2//IL1B//
GO:0090263	positive regulation of canonical Wnt signaling pathway	Biological process	8	137	509	17653	2.02521044555662	0.045015791750915	0.421958023081912	1.34663510695389	0.0157170923379175	LRRK2//DAPK3//DLX5//FGFR2//NFKB1//SFRP1//TNKS2//DIXDC1//
GO:0050870	positive regulation of T cell activation	Biological process	11	213	509	17653	1.7910752003837	0.0451778387440397	0.421958023081912	1.34507454906834	0.0216110019646365	DPP4//PAK2//TNFSF14//FOXP3//CD209//IL1B//TNFSF4//ZMIZ1//RAG1//CD74//IL4R//
GO:0043068	positive regulation of programmed cell death	Biological process	26	633	509	17653	1.42452598875843	0.0452204954811468	0.421958023081912	1.34466468339824	0.0510805500982318	PML//CCK//CASP7//CDKN2A//UNC13B//DAPK3//HMOX1//MAP3K9//ARHGEF4//SFRP1//UBE2Z//SMPD1//TGM2//TIAM1//WNT11//FOSL1//ALDH1A2//ARHGEF6//ASCL1//MYBL2//YWHAB//SKIL//THBS1//NFATC4//PAK2//LRRK2//
GO:0006020	inositol metabolic process	Biological process	2	12	509	17653	5.78028814669286	0.0452342993840583	0.421958023081912	1.34453213190844	0.00392927308447937	IMPA2//SLC5A3//
GO:0010623	programmed cell death involved in cell development	Biological process	2	12	509	17653	5.78028814669286	0.0452342993840583	0.421958023081912	1.34453213190844	0.00392927308447937	IL1B//KIT//
GO:0010935	regulation of macrophage cytokine production	Biological process	2	12	509	17653	5.78028814669286	0.0452342993840583	0.421958023081912	1.34453213190844	0.00392927308447937	SEMA7A//CD74//
GO:0014831	gastro-intestinal system smooth muscle contraction	Biological process	2	12	509	17653	5.78028814669286	0.0452342993840583	0.421958023081912	1.34453213190844	0.00392927308447937	KIT//PTAFR//
GO:0017121	phospholipid scrambling	Biological process	2	12	509	17653	5.78028814669286	0.0452342993840583	0.421958023081912	1.34453213190844	0.00392927308447937	ANO4//ANO3//
GO:0030656	regulation of vitamin metabolic process	Biological process	2	12	509	17653	5.78028814669286	0.0452342993840583	0.421958023081912	1.34453213190844	0.00392927308447937	NFKB1//IL1B//
GO:0032700	negative regulation of interleukin-17 production	Biological process	2	12	509	17653	5.78028814669286	0.0452342993840583	0.421958023081912	1.34453213190844	0.00392927308447937	FOXP3//TNFSF4//
GO:0033160	positive regulation of protein import into nucleus, translocation	Biological process	2	12	509	17653	5.78028814669286	0.0452342993840583	0.421958023081912	1.34453213190844	0.00392927308447937	LRRK2//MED1//
GO:0042033	chemokine biosynthetic process	Biological process	2	12	509	17653	5.78028814669286	0.0452342993840583	0.421958023081912	1.34453213190844	0.00392927308447937	HMOX1//IL1B//
GO:0043097	pyrimidine nucleoside salvage	Biological process	2	12	509	17653	5.78028814669286	0.0452342993840583	0.421958023081912	1.34453213190844	0.00392927308447937	UCK2//UCK1//
GO:0045161	neuronal ion channel clustering	Biological process	2	12	509	17653	5.78028814669286	0.0452342993840583	0.421958023081912	1.34453213190844	0.00392927308447937	KCNIP2//CNTN2//
GO:0048266	behavioral response to pain	Biological process	2	12	509	17653	5.78028814669286	0.0452342993840583	0.421958023081912	1.34453213190844	0.00392927308447937	P2RX2//THBS1//
GO:0048302	regulation of isotype switching to IgG isotypes	Biological process	2	12	509	17653	5.78028814669286	0.0452342993840583	0.421958023081912	1.34453213190844	0.00392927308447937	FOXP3//NDFIP1//
GO:0050755	chemokine metabolic process	Biological process	2	12	509	17653	5.78028814669286	0.0452342993840583	0.421958023081912	1.34453213190844	0.00392927308447937	HMOX1//IL1B//
GO:0060442	branching involved in prostate gland morphogenesis	Biological process	2	12	509	17653	5.78028814669286	0.0452342993840583	0.421958023081912	1.34453213190844	0.00392927308447937	FGFR2//SFRP1//
GO:0060766	negative regulation of androgen receptor signaling pathway	Biological process	2	12	509	17653	5.78028814669286	0.0452342993840583	0.421958023081912	1.34453213190844	0.00392927308447937	HEYL//SFRP1//
GO:0071285	cellular response to lithium ion	Biological process	2	12	509	17653	5.78028814669286	0.0452342993840583	0.421958023081912	1.34453213190844	0.00392927308447937	CDKN1B//NFATC4//
GO:0072567	chemokine (C-X-C motif) ligand 2 production	Biological process	2	12	509	17653	5.78028814669286	0.0452342993840583	0.421958023081912	1.34453213190844	0.00392927308447937	TIRAP//CD74//
GO:0099563	modification of synaptic structure	Biological process	2	12	509	17653	5.78028814669286	0.0452342993840583	0.421958023081912	1.34453213190844	0.00392927308447937	GRIPAP1//TIAM1//
GO:1905065	positive regulation of vascular smooth muscle cell differentiation	Biological process	2	12	509	17653	5.78028814669286	0.0452342993840583	0.421958023081912	1.34453213190844	0.00392927308447937	CTH//KIT//
GO:0031124	mRNA 3'-end processing	Biological process	6	90	509	17653	2.31211525867714	0.0456644168229743	0.422871901178296	1.34042208432466	0.0117878192534381	LSM11//SNRPA//U2AF1//DDX39B//SRSF9//RBM8A//
GO:0033273	response to vitamin	Biological process	6	90	509	17653	2.31211525867714	0.0456644168229743	0.422871901178296	1.34042208432466	0.0117878192534381	ALAD//ALDH1A2//ASCL1//PIM1//MED1//SFRP1//
GO:0021799	cerebral cortex radially oriented cell migration	Biological process	3	28	509	17653	3.71589952287398	0.0457913142713854	0.422871901178296	1.33921689146642	0.00589390962671906	RTN4//FBXO45//DIXDC1//
GO:0046636	negative regulation of alpha-beta T cell activation	Biological process	3	28	509	17653	3.71589952287398	0.0457913142713854	0.422871901178296	1.33921689146642	0.00589390962671906	IL4R//TNFSF4//FOXP3//
GO:0051125	regulation of actin nucleation	Biological process	3	28	509	17653	3.71589952287398	0.0457913142713854	0.422871901178296	1.33921689146642	0.00589390962671906	ARFIP2//WAS//BRK1//
GO:0071634	regulation of transforming growth factor beta production	Biological process	3	28	509	17653	3.71589952287398	0.0457913142713854	0.422871901178296	1.33921689146642	0.00589390962671906	FOXP3//THBS1//WNT11//
GO:0090659	walking behavior	Biological process	3	28	509	17653	3.71589952287398	0.0457913142713854	0.422871901178296	1.33921689146642	0.00589390962671906	CTNS//SCN1A//CNTN2//
GO:1901565	organonitrogen compound catabolic process	Biological process	46	1238	509	17653	1.28865874675867	0.0459205542325079	0.422871901178296	1.33799287891437	0.0903732809430255	CTH//DPYS//TET3//RNF123//UBE4B//RNF217//FBXO45//FBXO10//RLIM//UCHL5//RNF125//USP37//TP53INP2//USP46//UBE2D3//UBE2E1//USP45//DDAH1//UROC1//HAAO//SMPD1//HMOX1//FBXL3//SKP1//FBXL20//OGT//TRIB1//LRRK2//RNF114//VLDLR//DNAJB12//UBXN2A//SLC6A3//CHDH//MAEA//UBXN2B//RNF38//PML//CDKN1B//NDFIP1//IL1B//ALAD//WDR91//CD81//EDEM3//TRIM67//
GO:0003254	regulation of membrane depolarization	Biological process	4	47	509	17653	2.95163650043891	0.0459904610724276	0.422871901178296	1.33733223643146	0.00785854616895874	LRRK2//CCK//SCN3B//SLMAP//
GO:0099601	regulation of neurotransmitter receptor activity	Biological process	4	47	509	17653	2.95163650043891	0.0459904610724276	0.422871901178296	1.33733223643146	0.00785854616895874	DLG4//SHISA9//SHANK3//LYPD6//
GO:0071702	organic substance transport	Biological process	91	2667	509	17653	1.1833660772757	0.046080216921059	0.422871901178296	1.33648548515348	0.178781925343811	SPRN//PML//NUP214//SLC27A4//EDN1//CD74//U2AF1//DDX39B//SRSF9//RBM8A//YWHAB//GOLGA7B//EXOC4//GOSR2//TIMM23//TOMM34//TIMM22//ANO4//ESYT1//PCTP//ANO3//VLDLR//VPS45//AP1S1//ARFIP2//RABL3//KCNIP3//MLPH//VPS26A//SYT9//DPP4//SLC25A5//IL1B//PPP3CB//ABCC8//CACNA2D2//SLC35A2//THBS1//RSC1A1//UNC13B//CPLX1//GRM2//CCK//CHRNA3//KDELR3//EHD3//VPS53//FAM160A2//SCAMP1//AQP1//SLC26A1//BEST1//CA7//SLC5A3//CTNS//SLC…
GO:1901617	organic hydroxy compound biosynthetic process	Biological process	12	240	509	17653	1.73408644400786	0.0460934684032244	0.422871901178296	1.33636061121357	0.0235756385068762	IMPA2//EBP//IDI1//INSIG2//PRKAA1//NFKB1//FAXDC2//PTAFR//SLC6A3//CTNS//NFYA//IL1B//
GO:0006952	defense response	Biological process	61	1707	509	17653	1.23935879419425	0.0461451224411626	0.422871901178296	1.33587419732142	0.119842829076621	IL1B//DPP4//USP46//FBXL20//CCK//TNFSF4//TRIM5//TAB1//CD209//NFKB1//PAK2//RAF1//SKP1//HMOX1//RBMS3//JAM3//IL4R//CD96//THBS1//CREB3L3//FOXP3//TIRAP//UBE2D3//S100A12//TAC4//KIT//SMAD1//NFATC4//PTAFR//REL//SEMA7A//RELT//PLA2G4C//VSIG4//LGALS3BP//FOSL1//C1QA//CD81//WDFY1//TRIM21//RNF125//HMGB3//PML//TNFAIP8L2//RNF135//BCR//NDFIP1//TGM2//NCAM1//TRIM68//MED1//ACTR3//ACTR2//DAPK3//EDN1//MRC1//WAS//UNC13B…
GO:0055008	cardiac muscle tissue morphogenesis	Biological process	5	68	509	17653	2.55012712354097	0.0462579362827857	0.423332101597401	1.33481374642469	0.00982318271119843	UBE4B//MED1//BMP10//FGFR2//MYOM3//
GO:0051403	stress-activated MAPK cascade	Biological process	13	267	509	17653	1.68862350352825	0.0464964061817103	0.424939452712036	1.33258061347066	0.0255402750491159	TRIB1//TAB1//ARHGEF6//MAP3K9//DBNL//EDN1//TIAM1//SFRP1//COPS5//TIRAP//IL1B//NFKB1//SKP1//
GO:0061351	neural precursor cell proliferation	Biological process	8	138	509	17653	2.01053500754534	0.0466396271202703	0.425673141989727	1.33124493038147	0.0157170923379175	OTP//FZD3//ASCL1//FGFR2//DIXDC1//LRRK2//NF2//LIMS2//
GO:0008360	regulation of cell shape	Biological process	9	163	509	17653	1.91494208540745	0.0468685999891386	0.42661149626722	1.32911801908642	0.0176817288801572	SEPT7//FERMT2//CDC42EP1//DAPK3//KIT//PALM//RHOF//PARVA//WAS//
GO:1902275	regulation of chromatin organization	Biological process	9	163	509	17653	1.91494208540745	0.0468685999891386	0.42661149626722	1.32911801908642	0.0176817288801572	PARG//PAXBP1//FOXP3//IL1B//PAX5//PRDM12//OGT//LRRK2//KMT2E//
GO:0043154	negative regulation of cysteine-type endopeptidase activity involved in apoptotic process	Biological process	6	91	509	17653	2.28670739869168	0.0477527197994342	0.433492139602112	1.32100188773997	0.0117878192534381	PAK2//AQP1//RAF1//RAG1//THBS1//TNFSF14//
GO:0120034	positive regulation of plasma membrane bounded cell projection assembly	Biological process	6	91	509	17653	2.28670739869168	0.0477527197994342	0.433492139602112	1.32100188773997	0.0117878192534381	BRK1//CDC42EP1//KIT//PALM//EPS8L2//SEPT7//
GO:0016241	regulation of macroautophagy	Biological process	9	164	509	17653	1.90326560927692	0.0483874674450782	0.436123000582508	1.31526710786473	0.0176817288801572	LARP1//HMOX1//LRRK2//PIP4K2C//ATP6V1G2//PRKAA1//PRKAB1//EXOC4//VPS26A//
GO:0007507	heart development	Biological process	23	550	509	17653	1.4503268440793	0.048591300515722	0.436123000582508	1.31344147716166	0.0451866404715128	CCDC103//MICAL2//TAB1//ZMIZ1//ALDH1A2//FGFR2//PARVA//FZD2//HEYL//WNT11//UBE4B//MED1//PAX8//BMP10//MYOM3//SMAD1//PIM1//RTN4//EDN1//DDX39B//NFATC4//PPP3CB//RAF1//
GO:0120031	plasma membrane bounded cell projection assembly	Biological process	23	550	509	17653	1.4503268440793	0.048591300515722	0.436123000582508	1.31344147716166	0.0451866404715128	ACTR3//ACTR2//UBXN10//EHD3//MCIDAS//PARVA//WDR19//RFX4//ONECUT2//SEPT7//WAS//BRK1//ARFIP2//KIT//ARHGEF4//ARHGEF6//CDC42EP1//EMP2//CCDC103//PALM//DBNL//MAPRE1//EPS8L2//
GO:0002696	positive regulation of leukocyte activation	Biological process	16	351	509	17653	1.58093351020659	0.0486888806960048	0.436123000582508	1.31257020929342	0.031434184675835	TIRAP//CD74//CD81//DPP4//PAK2//TNFSF14//FOXP3//CD209//IL1B//TNFSF4//IL4R//THBS1//PTAFR//ZMIZ1//RAG1//LRRK2//
GO:0002088	lens development in camera-type eye	Biological process	5	69	509	17653	2.51316875943168	0.0487423215468495	0.436123000582508	1.31209378965734	0.00982318271119843	NF2//SKIL//CDKN1B//CTNS//MED1//
GO:0036498	IRE1-mediated unfolded protein response	Biological process	5	69	509	17653	2.51316875943168	0.0487423215468495	0.436123000582508	1.31209378965734	0.00982318271119843	COPS5//KDELR3//ASNA1//TLN1//GOSR2//
GO:0051155	positive regulation of striated muscle cell differentiation	Biological process	5	69	509	17653	2.51316875943168	0.0487423215468495	0.436123000582508	1.31209378965734	0.00982318271119843	EDN1//BMP10//DDX39B//IL4R//TNFSF14//
GO:0055021	regulation of cardiac muscle tissue growth	Biological process	5	69	509	17653	2.51316875943168	0.0487423215468495	0.436123000582508	1.31209378965734	0.00982318271119843	FGFR2//BMP10//PIM1//EDN1//DDX39B//
GO:0060411	cardiac septum morphogenesis	Biological process	5	69	509	17653	2.51316875943168	0.0487423215468495	0.436123000582508	1.31209378965734	0.00982318271119843	FGFR2//PARVA//FZD2//HEYL//WNT11//
GO:1902653	secondary alcohol biosynthetic process	Biological process	5	69	509	17653	2.51316875943168	0.0487423215468495	0.436123000582508	1.31209378965734	0.00982318271119843	EBP//IDI1//INSIG2//PRKAA1//NFYA//
GO:0046717	acid secretion	Biological process	7	115	509	17653	2.11106175792261	0.0488240614536591	0.436123000582508	1.31136609641521	0.0137524557956778	UNC13B//CPLX1//GRM2//CCK//CYP4F2//EDN1//IL1B//
GO:0008542	visual learning	Biological process	4	48	509	17653	2.89014407334643	0.0490743166410304	0.436123000582508	1.30914573922864	0.00785854616895874	CTNS//KIT//RAG1//ABCC8//
GO:0055010	ventricular cardiac muscle tissue morphogenesis	Biological process	4	48	509	17653	2.89014407334643	0.0490743166410304	0.436123000582508	1.30914573922864	0.00785854616895874	UBE4B//MED1//FGFR2//BMP10//
GO:0060324	face development	Biological process	4	48	509	17653	2.89014407334643	0.0490743166410304	0.436123000582508	1.30914573922864	0.00785854616895874	DLX5//CRISPLD1//RAF1//ALDH1A2//
GO:1903307	positive regulation of regulated secretory pathway	Biological process	4	48	509	17653	2.89014407334643	0.0490743166410304	0.436123000582508	1.30914573922864	0.00785854616895874	UNC13B//IL4R//PTAFR//SYT9//
GO:1905953	negative regulation of lipid localization	Biological process	4	48	509	17653	2.89014407334643	0.0490743166410304	0.436123000582508	1.30914573922864	0.00785854616895874	THBS1//ABHD5//CYP4F2//NFKB1//
GO:0048523	negative regulation of cellular process	Biological process	156	4821	509	17653	1.12224636077671	0.0491533756392855	0.436252335234236	1.30844665135833	0.306483300589391	CUX1//EDN1//FGFR2//FOXS1//SATB2//ZNF281//DNAJB5//HEYL//KCNIP3//HIC1//ASCL1//NFKB1//PAX5//FOXP3//RLIM//MED1//CC2D1A//REL//SKIL//UBE2D3//VLDLR//NRIP1//BHLHE40//PAXBP1//LRRK2//VASH1//THBS1//CDKN2A//NF2//DLG4//LRRTM1//HMOX1//BCR//CD74//TRIB1//PAK2//CEP85//CDKN1B//PML//RASSF1//EIF4G2//PRKAA1//PRKAB1//KMT2E//TTK//KLHL22//ARHGDIB//GRM2//PALM//MAEA//COPS5//FGFR3//AQP1//KIT//PAFAH2//PIM1//LIMS2//RAF1//SFR…
GO:0051962	positive regulation of nervous system development	Biological process	21	493	509	17653	1.4773150232927	0.0492292810398344	0.436353378338663	1.30777650675645	0.0412573673870334	OTP//FZD3//TRIM67//ZNF804A//HEYL//ASCL1//SEMA7A//KIT//SHANK3//RTN4//SKIL//TIAM1//CUX1//LRRTM1//LRRN1//ACTR2//DLG4//CRTC1//PACSIN1//VLDLR//SYT2//
GO:0007589	body fluid secretion	Biological process	6	92	509	17653	2.26185188348851	0.0498991464150818	0.438177265526602	1.30190688344255	0.0117878192534381	CSN3//MED1//SLC6A3//AQP1//CHRM1//EDN1//
