# Supplementary material for: Altered microRNA Transcriptome in Cultured Human Liver Cells upon Infection with Ebola Virus
Source: Int J Mol Sci. 2021 Apr 6;22(7):3792. doi: 10.3390/ijms22073792 (PMC8038836; doi:10.3390/ijms22073792)
Supplement: Supplementary file 1 [file ijms-22-03792-s001.zip › Supplementary_File/C_ GO_Analysis_Results/16-30nt_go_Makona-96h-Huh7_vs_Control-96h-Huh7_down.mature_mirna_targets/CC_result(Human).xls]

## Sheet: CC
#Column "GO.ID" stands for the ID of gene ontology term
#Column "Term" stands for the name of gene ontology term
#Column "Ontology" stands for the ontology of GOID belongs to
#Column "Count" stands for the number of DE genes associated with the listed GOID
#Column "Pop.Hits" stands for the number of background population genes associated with the listed GOID
#Column "List.Total" stands for the total number of DE genes
#Column "Pop.Total" stands for the total number of background population genes
#Column "Fold.Enrichment" stands for the Fold Enrichment value of the GOID, it equals (Count/Pop.Hits)/(List.Total/Pop.Total)
#Column "Pvalue" stands for the significance testing value of the GOID
#Column "FDR" stands for the false discovery rate of the GOID, using Benjamini & Hochberg (1995) method
#Column "Enrichment.Score" stands for the Enrichment Score value of the GOID, it equals (-log10(Pvalue))
#Column "Gene.Ratio" stands for the Gene Ratio value genes associated with the GOID, it equals (Count/List.Total)
#Column "GENES" stands for the DE genes associated with the GOID
GO.ID	Term	Ontology	Count	Pop.Hits	List.Total	Pop.Total	Fold.Enrichment	Pvalue	FDR	Enrichment.Score	Gene.Ratio	GENES
GO:0045202	synapse	Cellular component	59	880	543	18698	2.30868	1.83951e-09	1.58014e-06	8.7353	0.108656	UNC13B//DLG4//TBC1D24//FGFR2//LRRTM1//BSN//IQSEC3//ACTR2//CHRM1//CHRNA3//FBXO45//DBNL//GRIN2B//SH2D5//NRGN//PALM//RTN4//BCR//TIAM1//SHISA9//SHANK3//COPS5//LGI3//SYNPR//SYPL2//ATP6V1G2//LRRK2//SYT2//SYT9//ABCC8//SCAMP1//GRM2//FOSL1//SNPH//CPLX1//AP1S1//CPLX3//CCK//ZNF804A//ELK1//PACSIN1//KCNIP3//KCNA6//SSPN//FZD3//SLC6A3//P2RX2//GRIPAP1//LYPD6//PRIMA1//CRTC1//HTR3E//ITGA5//NRN1//EXOC4//SH3GL1//CNT…
GO:0044456	synapse part	Cellular component	47	740	543	18698	2.18706	4.4155e-07	0.000189646	6.35502	0.0865562	COPS5//DLG4//LGI3//UNC13B//LRRK2//SYT2//SYT9//ABCC8//SCAMP1//NRGN//FZD3//BSN//CPLX3//SLC6A3//ZNF804A//P2RX2//PALM//SHISA9//FBXO45//GRM2//FOSL1//SNPH//CHRM1//CHRNA3//GRIN2B//LRRTM1//SH2D5//IQSEC3//BCR//SSPN//SHANK3//SYNPR//SYPL2//ATP6V1G2//CPLX1//AP1S1//TBC1D24//CCK//ELK1//PACSIN1//KCNIP3//KCNA6//TIAM1//GRIPAP1//ACTR2//DBNL//RTN4
GO:0098793	presynapse	Cellular component	30	379	543	18698	2.7257	7.45607e-07	0.000213492	6.12749	0.0552486	COPS5//DLG4//LGI3//UNC13B//FBXO45//GRM2//FOSL1//SNPH//CPLX1//AP1S1//LRRK2//TBC1D24//CPLX3//CCK//CHRM1//ELK1//PACSIN1//KCNIP3//KCNA6//FZD3//BSN//SYT2//SYT9//ABCC8//SCAMP1//SYNPR//SYPL2//ATP6V1G2//SLC6A3//ZNF804A
GO:0030054	cell junction	Cellular component	66	1247	543	18698	1.82252	1.55755e-06	0.000334485	5.80756	0.121547	PTPRU//ACTR3//ITGA5//KIT//TIAM1//WAS//NPHS2//CDC42EP1//EIF4G2//PGM5//JAM3//DPP4//CD96//CTNND2//NF2//PARD6B//CGNL1//SCN1A//ACTR2//FERMT2//FGFR3//FZD2//EHD3//LIMS2//PARVA//TGM2//TLN1//YWHAB//NUP214//DIXDC1//CD81//UNC13B//COPS5//CHRM1//CHRNA3//LRRK2//SYT2//LYPD6//SYNPR//SYT9//PRIMA1//DLG4//FBXO45//LGI3//DBNL//GRIN2B//GRM2//PACSIN1//LRRTM1//SH2D5//NRN1//BIN2//GRIPAP1//TBC1D24//CPLX3//BCR//RSC1A1//SH3…
GO:0005737	cytoplasm	Cellular component	383	11544	543	18698	1.14245	8.38131e-06	0.00143991	5.07669	0.705341	FERMT2//FGFR2//ARFIP2//DBNL//BIN2//RHOF//NDFIP1//PARD6B//PLA2G4C//UNC13B//LRRK2//DLG4//THBS1//EXD1//CARHSP1//CCDC103//SEPT7//BSN//KDELR3//VPS45//GBP4//AP1S1//CUX1//EMP2//GALNT3//ST8SIA5//ST6GALNAC6//GOLGA7B//MGAT5//NCAM1//RNF125//GALNT10//SLC30A6//MAN1C1//ST3GAL3//SLC35A2//KIAA0319L//TNKS2//FAM57B//CREB3L3//PGAP3//HS6ST1//GAL3ST1//GOSR2//CD74//EXOC4//PPP1R2//CEP85//PYURF//TRIM21//MEX3B//TRIM5//VP…
GO:0042995	cell projection	Cellular component	91	2055	543	18698	1.52484	2.57481e-05	0.00368626	4.58926	0.167587	ARFIP2//DBNL//ITGA5//TLN1//UBXN10//EVC//IQCE//TULP4//WDR19//CHRNA3//LRRK2//LYPD6//SYNPR//DLG4//LGI3//HTR3E//GRIN2B//NF2//NPTX1//KLHL14//SLC6A3//FOSL1//SHANK3//CHRFAM7A//SNPH//ACTR3//ACTR2//DPP4//BRK1//ARHGEF6//RAF1//SCN7A//CCDC103//CABS1//SEPT7//FAM168B//GRM2//LRRTM1//KCNA6//NRGN//PALM//GRIPAP1//FZD3//CCK//BSN//CPLX1//CHRM1//CTNND2//ELK1//CRTC1//NPTXR//GNAO1//GNAZ//KCNIP3//NPTX2//PURA//RBM3//MLPH…
GO:0097458	neuron part	Cellular component	72	1533	543	18698	1.61728	3.23319e-05	0.00396758	4.49037	0.132597	RGS9BP//WDR19//COPS5//DLG4//LGI3//ACTR2//CHRM1//CHRNA3//FBXO45//DBNL//GRIN2B//SH2D5//NRGN//PALM//RTN4//BCR//TIAM1//SHISA9//SHANK3//BSN//LRRK2//LYPD6//SYNPR//HTR3E//NF2//NPTX1//KLHL14//SLC6A3//FOSL1//CHRFAM7A//SNPH//UNC13B//SYT2//SYT9//ABCC8//SCAMP1//EPS8L2//UNC5A//GRM2//CPLX1//ELK1//CRTC1//NPTXR//ASCL1//NPTX2//PURA//SCN1A//SPTBN2//CNTN2//FZD3//POLR2M//ZNF804A//RBM8A//CTNND2//CCK//CPLX3//FAM168B//…
GO:0044459	plasma membrane part	Cellular component	116	2830	543	18698	1.41145	5.32116e-05	0.00497026	4.27399	0.213628	CD81//BIN2//CD209//ITGA5//KIT//NCAM1//THBS1//SEMA7A//CD74//CD79A//NPTXR//NPTX2//PGM5//FZD3//PRSS8//PPP3CB//SCN1A//TGM2//UNC5A//EXOC4//EVC//FERMT2//DLG4//TIAM1//PTPRU//CD96//MAEA//GPNMB//EBP//SLC12A7//SLC26A1//MMP24//CHRM1//CHRNA3//EFNA3//FGFR3//FGFR2//P2RX2//ATP1B4//STEAP2//GPR3//HTR3E//GPR34//GRIN2B//GRM2//SLC25A5//SLC39A2//IL4R//AQP1//KCNA6//KCNJ12//TRABD2B//MRC1//PALM//CLEC1A//REEP2//KCNQ5//PT…
GO:0044306	neuron projection terminus	Cellular component	14	139	543	18698	3.46824	5.4061e-05	0.00497026	4.26712	0.0257827	CHRM1//ELK1//PACSIN1//KCNIP3//KCNA6//UNC13B//CPLX1//AP1S1//LRRK2//TBC1D24//CPLX3//CCK//DLG4//BSN
GO:0005938	cell cortex	Cellular component	22	296	543	18698	2.55933	5.7861e-05	0.00497026	4.23761	0.0405157	UNC13B//BSN//EXOC4//MAEA//SEPT7//SPTBN2//ACTR2//WAS//DLG4//NF2//MLPH//POLR2M//MAPRE1//FERMT2//FGFR2//ARFIP2//DBNL//BIN2//RHOF//NDFIP1//PARD6B//PLA2G4C
GO:0044425	membrane part	Cellular component	240	6780	543	18698	1.21892	6.82312e-05	0.00532824	4.16602	0.441989	PYURF//AGPAT1//EBP//FAXDC2//SLC27A4//KDELR3//CYP2C18//ESYT1//LCLAT1//CYP2S1//HMOX1//CYP4F3//MEST//ASNA1//PAFAH2//INSIG2//REEP2//PARP16//LRRC59//RTN4//KLHL14//MOGAT2//FAM57B//SLC10A7//CREB3L3//CYP4F2//PLA2G4C//GOSR2//AP1S1//VLDLR//KCNJ12//PRSS8//MUC22//GPNMB//TGOLN2//SLC26A1//TOMM34//PTPRT//VPS45//VSIG4//SMIM12//CHRNA3//PIK3IP1//TM4SF18//ANO4//TMEM132E//TEDDM1//SYT2//FAM168B//TPRA1//LETM2//SYT9//P…
GO:0120025	plasma membrane bounded cell projection	Cellular component	86	1980	543	18698	1.49565	8.83044e-05	0.00632112	4.05402	0.158379	ARFIP2//DBNL//ITGA5//TLN1//UBXN10//EVC//IQCE//TULP4//WDR19//CHRNA3//LRRK2//LYPD6//SYNPR//DLG4//LGI3//HTR3E//GRIN2B//NF2//NPTX1//KLHL14//SLC6A3//FOSL1//SHANK3//CHRFAM7A//SNPH//ACTR3//ACTR2//DPP4//BRK1//ARHGEF6//RAF1//SCN7A//CCDC103//CABS1//SEPT7//FAM168B//GRM2//LRRTM1//KCNA6//NRGN//PALM//GRIPAP1//FZD3//CCK//BSN//CPLX1//CHRM1//CTNND2//ELK1//CRTC1//NPTXR//GNAO1//GNAZ//KCNIP3//NPTX2//PURA//RBM3//MLPH…
GO:0043005	neuron projection	Cellular component	58	1224	543	18698	1.63171	0.000159255	0.0105231	3.79791	0.106814	LRRK2//FAM168B//GRM2//LRRTM1//KCNA6//NRGN//PALM//GRIPAP1//SLC6A3//FZD3//CCK//BSN//CPLX1//CHRM1//CHRNA3//CTNND2//ELK1//CRTC1//NPTXR//GNAO1//GNAZ//DBNL//KCNIP3//NPTX2//PURA//RBM3//MLPH//NDFIP1//SHANK3//RBM8A//UNC5A//DLG4//TIAM1//ZNF804A//EPS8L2//SHISA9//RGS9BP//WDR19//PACSIN1//UNC13B//EXOC4//SCN1A//CNTN2//AP1S1//TBC1D24//CPLX3//RTN4//LYPD6//SYNPR//LGI3//HTR3E//GRIN2B//NF2//NPTX1//KLHL14//FOSL1//CHR…
GO:0005829	cytosol	Cellular component	183	5022	543	18698	1.25479	0.000209818	0.0128738	3.67816	0.337017	UCHL5//ACTR3//ACTR2//SGK2//ARL4C//FAM13A//SPRY3//CDKN1B//CDKN2A//EMC8//TAB1//UNC13B//TGOLN2//CAMKK2//CPLX1//RALBP1//TOMM34//FERMT2//COPS5//AKAP10//TIRAP//AP1S1//LRRK2//UROC1//GLYCTK//UBXN2B//CTH//CUX1//RNF217//UBXN2A//DLG4//DYNC1I1//DPYS//EIF4G2//EMP2//ALAD//MAPRE1//ALDOC//MGRN1//CRTC1//HAAO//DDAH1//CARHSP1//ARFIP2//FTSJ1//LCLAT1//LMOD1//DNAJB5//SULT4A1//STEAP2//FBXL3//FBXO10//PTPN18//GLRX//GNAZ/…
GO:0043679	axon terminus	Cellular component	12	123	543	18698	3.35948	0.000245736	0.0131303	3.60953	0.0220994	UNC13B//CPLX1//AP1S1//LRRK2//TBC1D24//CPLX3//CCK//CHRM1//ELK1//PACSIN1//KCNIP3//KCNA6
GO:0016020	membrane	Cellular component	314	9426	543	18698	1.14709	0.000259793	0.0131303	3.58537	0.578269	PTPRU//ARL4C//CD96//GPNMB//UNC13B//TGOLN2//SLC12A7//SLC26A1//SLC27A4//PTPRT//CDC42EP1//AKAP10//CHRM1//CHRNA3//PIK3IP1//TIRAP//LRRK2//ANO4//SYT2//FAM168B//LYPD6//SYT9//PRIMA1//CTNS//DGKG//CABP7//DLG4//DPP4//EFNA3//EMP2//EWSR1//FGFR3//FGFR2//P2RX2//MGRN1//ESYT1//CRTC1//NPTXR//ARFIP2//FZD2//SYT14//STEAP2//GPR160//GNAO1//GNAZ//HTR3E//DBNL//GRIN2B//GRM2//SLC39A2//PACSIN1//ST6GALNAC6//KCNIP3//KCNIP2//C…
GO:0036477	somatodendritic compartment	Cellular component	40	766	543	18698	1.79815	0.000259855	0.0131303	3.58527	0.0736648	CPLX1//CHRNA3//LRRK2//ELK1//CRTC1//NPTXR//ASCL1//NPTX2//NRGN//RTN4//KLHL14//PURA//SCN1A//SLC6A3//SPTBN2//CNTN2//TIAM1//FZD3//POLR2M//ZNF804A//SNPH//RBM8A//UNC5A//CCK//CTNND2//CHRM1//GNAO1//GNAZ//DBNL//GRM2//KCNIP3//GRIPAP1//RBM3//MLPH//NDFIP1//SHANK3//BSN//DLG4//PALM//SHISA9
GO:0150034	distal axon	Cellular component	19	268	543	18698	2.44126	0.000331639	0.015292	3.47933	0.0349908	LRRK2//NPTXR//LRRTM1//NPTX2//ZNF804A//CHRM1//ELK1//PACSIN1//KCNIP3//KCNA6//RTN4//TIAM1//UNC13B//CPLX1//AP1S1//TBC1D24//CPLX3//CCK//EXOC4
GO:0098590	plasma membrane region	Cellular component	51	1069	543	18698	1.64281	0.000342748	0.015292	3.46503	0.0939227	AQP1//KCNQ4//SLC23A2//SLC26A1//DLG4//PALM//BEST1//CD81//DPP4//EMP2//P2RX2//PRKAA1//SPTBN2//FZD3//PARD6B//CYP4F2//SEPT7//MAPRE1//NF2//CHRNA3//LRRK2//FERMT2//SLC27A4//SLC5A6//TIRAP//PACSIN1//ITGA5//ARHGEF4//EPS8L2//TIAM1//TLN1//UNC5A//EVC//IQCE//SHANK3//HMOX1//SHISA9//UNC13B//FBXO45//GRM2//FOSL1//SNPH//CHRM1//GRIN2B//LRRTM1//SH2D5//IQSEC3//BCR//SSPN//EHD3//SLC6A3
GO:0044463	cell projection part	Cellular component	62	1377	543	18698	1.55043	0.000373844	0.015292	3.42731	0.11418	CPLX1//CHRM1//CHRNA3//LRRK2//CTNND2//ELK1//CRTC1//NPTXR//GNAO1//GNAZ//DBNL//GRM2//KCNIP3//NPTX2//GRIPAP1//PURA//RBM3//MLPH//FZD3//NDFIP1//SHANK3//CCK//BSN//RBM8A//MAPRE1//EPS8L2//DLG4//TIAM1//ZNF804A//NRGN//EHD3//FERMT2//DPP4//SLC27A4//AQP1//SLC5A6//NF2//PALM//TIRAP//PACSIN1//ITGA5//ARHGEF4//TLN1//UNC5A//SHISA9//EVC//IQCE//LRRTM1//EXOC4//SCN1A//CNTN2//UNC13B//AP1S1//TBC1D24//CPLX3//KCNA6//RTN4//R…
GO:0120038	plasma membrane bounded cell projection part	Cellular component	62	1377	543	18698	1.55043	0.000373844	0.015292	3.42731	0.11418	CPLX1//CHRM1//CHRNA3//LRRK2//CTNND2//ELK1//CRTC1//NPTXR//GNAO1//GNAZ//DBNL//GRM2//KCNIP3//NPTX2//GRIPAP1//PURA//RBM3//MLPH//FZD3//NDFIP1//SHANK3//CCK//BSN//RBM8A//MAPRE1//EPS8L2//DLG4//TIAM1//ZNF804A//NRGN//FERMT2//DPP4//SLC27A4//AQP1//SLC5A6//NF2//PALM//TIRAP//PACSIN1//ITGA5//ARHGEF4//TLN1//UNC5A//EVC//IQCE//LRRTM1//SCN1A//CNTN2//UNC13B//AP1S1//TBC1D24//CPLX3//KCNA6//RTN4//RGS9BP//WDR19//CCDC103…
GO:0034702	ion channel complex	Cellular component	20	296	543	18698	2.32666	0.000435156	0.0169909	3.36136	0.0368324	CHRNA3//CHRFAM7A//DLG4//SHISA9//SHANK3//BEST1//GRIN2B//SESTD1//KCNIP2//KCNA6//SCN3B//SCN1A//SCN7A//CACNG1//CACNA2D2//KCNIP3//KCNQ5//ABCC8//CNTN2//KCNQ4
GO:1902495	transmembrane transporter complex	Cellular component	21	321	543	18698	2.25273	0.000484193	0.0180836	3.31498	0.038674	CHRNA3//CHRFAM7A//DLG4//SHISA9//SHANK3//BEST1//GRIN2B//SESTD1//KCNIP2//KCNA6//SCN3B//SCN1A//SCN7A//CACNG1//CACNA2D2//KCNIP3//KCNQ5//ABCC8//CNTN2//KCNQ4//ATP1B4
GO:0098791	Golgi subcompartment	Cellular component	41	819	543	18698	1.72383	0.000514203	0.01821	3.28887	0.0755064	KDELR3//VPS45//GBP4//AP1S1//CUX1//EMP2//GALNT3//DBNL//ST8SIA5//ST6GALNAC6//GOLGA7B//MGAT5//NCAM1//RNF125//GALNT10//SLC30A6//MAN1C1//ST3GAL3//SLC35A2//KIAA0319L//TNKS2//NDFIP1//FAM57B//CREB3L3//PGAP3//HS6ST1//GAL3ST1//GOSR2//CD74//TGOLN2//LRRK2//NUCB1//RBFOX1//SYS1//SCAMP1//MMP24//CABP7//ARFIP2//VPS53//CALN1//STEAP2
GO:0030424	axon	Cellular component	30	538	543	18698	1.92015	0.000529977	0.01821	3.27574	0.0552486	DLG4//LRRK2//NPTXR//LRRTM1//NPTX2//ZNF804A//EXOC4//SCN1A//CNTN2//CCK//UNC13B//CPLX1//AP1S1//TBC1D24//CPLX3//CHRM1//ELK1//PACSIN1//KCNIP3//KCNA6//RTN4//TIAM1//FAM168B//GRM2//NRGN//PALM//GRIPAP1//SLC6A3//FZD3//BSN
GO:0034703	cation channel complex	Cellular component	16	217	543	18698	2.53896	0.000627418	0.0197268	3.20244	0.0294659	GRIN2B//DLG4//SHISA9//SESTD1//KCNIP2//KCNA6//CACNG1//CACNA2D2//KCNIP3//KCNQ5//ABCC8//CNTN2//KCNQ4//SCN3B//SCN1A//SCN7A
GO:0030425	dendrite	Cellular component	31	569	543	18698	1.87605	0.000633676	0.0197268	3.19813	0.0570902	LRRK2//DLG4//TIAM1//SHANK3//ZNF804A//RTN4//PALM//SHISA9//NRGN//CPLX1//CHRM1//CHRNA3//CTNND2//ELK1//CRTC1//NPTXR//GNAO1//GNAZ//DBNL//GRM2//KCNIP3//NPTX2//GRIPAP1//PURA//RBM3//MLPH//FZD3//NDFIP1//CCK//BSN//RBM8A
GO:0097447	dendritic tree	Cellular component	31	570	543	18698	1.87276	0.000652274	0.0197268	3.18557	0.0570902	CPLX1//CHRM1//CHRNA3//LRRK2//CTNND2//ELK1//CRTC1//NPTXR//GNAO1//GNAZ//DBNL//GRM2//KCNIP3//NPTX2//GRIPAP1//PURA//RBM3//MLPH//FZD3//NDFIP1//SHANK3//CCK//BSN//RBM8A//DLG4//TIAM1//ZNF804A//RTN4//PALM//SHISA9//NRGN
GO:1990351	transporter complex	Cellular component	21	329	543	18698	2.19795	0.00066651	0.0197268	3.17619	0.038674	CHRNA3//CHRFAM7A//DLG4//SHISA9//SHANK3//GRIN2B//SESTD1//KCNIP2//KCNA6//BEST1//ATP1B4//SCN3B//SCN1A//SCN7A//CACNG1//CACNA2D2//KCNIP3//KCNQ5//ABCC8//CNTN2//KCNQ4
GO:0033267	axon part	Cellular component	22	353	543	18698	2.14607	0.000688944	0.0197268	3.16182	0.0405157	LRRK2//NPTXR//LRRTM1//NPTX2//ZNF804A//SCN1A//CNTN2//CCK//UNC13B//CPLX1//AP1S1//TBC1D24//CPLX3//CHRM1//ELK1//PACSIN1//KCNIP3//KCNA6//DLG4//TIAM1//RTN4//EXOC4
GO:0000139	Golgi membrane	Cellular component	37	729	543	18698	1.74771	0.000744843	0.0201009	3.12794	0.06814	GALNT3//NUCB1//ST3GAL3//MMP24//AP1S1//CABP7//ARFIP2//VPS53//CALN1//SYS1//CD74//STEAP2//MAN1C1//KDELR3//VPS45//GBP4//CUX1//EMP2//DBNL//ST8SIA5//ST6GALNAC6//GOLGA7B//MGAT5//NCAM1//RNF125//GALNT10//SLC30A6//SLC35A2//KIAA0319L//TNKS2//NDFIP1//FAM57B//CREB3L3//PGAP3//HS6ST1//GAL3ST1//GOSR2
GO:0031253	cell projection membrane	Cellular component	21	332	543	18698	2.17809	0.000748809	0.0201009	3.12563	0.038674	FERMT2//DPP4//SLC27A4//AQP1//SLC5A6//NF2//PALM//TIRAP//PACSIN1//ITGA5//ARHGEF4//EPS8L2//TIAM1//TLN1//UNC5A//EVC//IQCE//SHANK3//SHISA9//EHD3//MAPRE1
GO:0030133	transport vesicle	Cellular component	23	381	543	18698	2.07873	0.000811468	0.0211228	3.09073	0.0423573	CD74//TGOLN2//STEAP2//COPS5//DLG4//LGI3//UNC13B//LRRK2//SYT2//SYT9//ABCC8//SCAMP1//NRGN//GOSR2//SYNPR//SYPL2//ATP6V1G2//AP1S1//KDELR3//EDN1//FGFR3//NPTX1//SSPN
GO:0044444	cytoplasmic part	Cellular component	316	9626	543	18698	1.13041	0.000842296	0.0212804	3.07454	0.581952	PPP1R2//CARHSP1//CCDC103//SEPT7//TIMM23//PYURF//EMC8//TOMM34//AKAP10//LRRK2//GLYCTK//DLAT//ELK1//ALDOC//SIRT3//DDAH1//MYCBP//GLRX//SLC25A5//NFKB1//UCHL5//CREBZF//RAF1//CEP85//ABCC8//TGM2//YWHAB//MYO19//OGT//NFS1//SH3BP5//CD74//ACTR3//ACTR2//SGK2//ARL4C//FAM13A//SPRY3//CDKN1B//CDKN2A//TAB1//UNC13B//TGOLN2//CAMKK2//CPLX1//RALBP1//FERMT2//COPS5//TIRAP//AP1S1//UROC1//UBXN2B//CTH//CUX1//RNF217//UBXN2A…
GO:0030863	cortical cytoskeleton	Cellular component	10	105	543	18698	3.27949	0.000958589	0.0235265	3.01837	0.0184162	NF2//MLPH//POLR2M//MAPRE1//BSN//MAEA//SPTBN2//ACTR2//WAS//DLG4
GO:0014069	postsynaptic density	Cellular component	16	227	543	18698	2.42711	0.00101588	0.0242399	2.99316	0.0294659	DLG4//GRIN2B//ACTR2//CHRM1//CHRNA3//FBXO45//DBNL//SH2D5//NRGN//PALM//RTN4//BCR//TIAM1//SHISA9//SHANK3//BSN
GO:0031256	leading edge membrane	Cellular component	13	165	543	18698	2.71303	0.00108142	0.0245396	2.966	0.0239411	FERMT2//DPP4//TIRAP//PACSIN1//ITGA5//NF2//ARHGEF4//EPS8L2//TIAM1//TLN1//UNC5A//PALM//SHISA9
GO:0044297	cell body	Cellular component	28	513	543	18698	1.87947	0.00111144	0.0245396	2.95411	0.0515654	CPLX1//CHRNA3//LRRK2//ELK1//CRTC1//NPTXR//ASCL1//NPTX2//NRGN//RTN4//KLHL14//PURA//SCN1A//SLC6A3//SPTBN2//CNTN2//TIAM1//FZD3//POLR2M//ZNF804A//SNPH//RBM8A//UNC5A//CCK//CTNND2//GNAO1//GNAZ//NF2
GO:0099572	postsynaptic specialization	Cellular component	16	229	543	18698	2.40591	0.00111414	0.0245396	2.95306	0.0294659	ACTR2//CHRM1//CHRNA3//DLG4//FBXO45//DBNL//GRIN2B//SH2D5//NRGN//PALM//RTN4//BCR//TIAM1//SHISA9//SHANK3//BSN
GO:0044448	cell cortex part	Cellular component	13	166	543	18698	2.69669	0.00114303	0.0245465	2.94194	0.0239411	EXOC4//MAEA//SEPT7//SPTBN2//ACTR2//DLG4//NF2//MLPH//POLR2M//MAPRE1//BSN//WAS//UNC13B
GO:0032279	asymmetric synapse	Cellular component	16	232	543	18698	2.3748	0.00127655	0.0267453	2.89396	0.0294659	ACTR2//CHRM1//CHRNA3//DLG4//FBXO45//DBNL//GRIN2B//SH2D5//NRGN//PALM//RTN4//BCR//TIAM1//SHISA9//SHANK3//BSN
GO:0031984	organelle subcompartment	Cellular component	69	1655	543	18698	1.43564	0.00141044	0.0288469	2.85065	0.127072	TGOLN2//LRRK2//NUCB1//RBFOX1//SYS1//SCAMP1//PARP16//RTN4//MMP24//AP1S1//CABP7//ARFIP2//VPS53//CALN1//CD74//GALNT3//ST3GAL3//KDELR3//VPS45//GBP4//CUX1//EMP2//DBNL//ST8SIA5//ST6GALNAC6//GOLGA7B//MGAT5//NCAM1//RNF125//GALNT10//SLC30A6//MAN1C1//SLC35A2//KIAA0319L//TNKS2//NDFIP1//FAM57B//CREB3L3//PGAP3//HS6ST1//GAL3ST1//GOSR2//PYURF//AGPAT1//EBP//FAXDC2//SLC27A4//CYP2C18//ESYT1//LCLAT1//CYP2S1//HMOX1/…
GO:0098984	neuron to neuron synapse	Cellular component	16	235	543	18698	2.34448	0.00145851	0.0291364	2.83609	0.0294659	ACTR2//CHRM1//CHRNA3//DLG4//FBXO45//DBNL//GRIN2B//SH2D5//NRGN//PALM//RTN4//BCR//TIAM1//SHISA9//SHANK3//BSN
GO:0043025	neuronal cell body	Cellular component	25	449	543	18698	1.9173	0.00153518	0.0299709	2.81384	0.0460405	UNC5A//CCK//LRRK2//CTNND2//CPLX1//CHRNA3//ELK1//CRTC1//NPTXR//ASCL1//NPTX2//NRGN//RTN4//KLHL14//PURA//SCN1A//SLC6A3//SPTBN2//CNTN2//TIAM1//FZD3//POLR2M//ZNF804A//SNPH//RBM8A
GO:0031224	intrinsic component of membrane	Cellular component	191	5506	543	18698	1.19452	0.00197236	0.0376502	2.70501	0.35175	MUC22//GPNMB//AGPAT1//TGOLN2//FAXDC2//SLC26A1//TOMM34//SLC27A4//KDELR3//PTPRT//VPS45//VSIG4//SMIM12//CHRNA3//PIK3IP1//TM4SF18//ANO4//TMEM132E//TEDDM1//SYT2//FAM168B//TPRA1//LETM2//SYT9//PRIMA1//CTNS//RNF217//CCDC167//CABP7//DPP4//EMP2//EVC//CYB561A3//FGFR2//P2RX2//AVL9//FAM189A1//NPTXR//FZD2//LCLAT1//SYT14//FAM19A5//GALNT3//GPR160//C16ORF54//EMC10//RNF149//HTR3E//SLC25A5//ST8SIA5//TIMM22//ST6GALN…
GO:0071944	cell periphery	Cellular component	194	5614	543	18698	1.18994	0.00214813	0.0391754	2.66794	0.357274	PTPRU//ARL4C//CD96//GPNMB//UNC13B//TGOLN2//SLC12A7//SLC26A1//SLC27A4//PTPRT//CDC42EP1//AKAP10//CHRM1//CHRNA3//PIK3IP1//TIRAP//LRRK2//ANO4//SYT2//FAM168B//LYPD6//SYT9//PRIMA1//CTNS//DGKG//CABP7//DLG4//DPP4//EFNA3//EMP2//EWSR1//FGFR3//FGFR2//P2RX2//MGRN1//ESYT1//CRTC1//NPTXR//ARFIP2//FZD2//SYT14//STEAP2//GPR160//GNAO1//GNAZ//HTR3E//DBNL//GRIN2B//GRM2//SLC39A2//PACSIN1//ST6GALNAC6//KCNIP3//KCNIP2//C…
GO:0030672	synaptic vesicle membrane	Cellular component	9	98	543	18698	3.16236	0.00218908	0.0391754	2.65974	0.0165746	SYNPR//SYPL2//ATP6V1G2//UNC13B//LRRK2//SYT2//SYT9//ABCC8//SCAMP1
GO:0099501	exocytic vesicle membrane	Cellular component	9	98	543	18698	3.16236	0.00218908	0.0391754	2.65974	0.0165746	UNC13B//LRRK2//SYT2//SYT9//ABCC8//SCAMP1//SYNPR//SYPL2//ATP6V1G2
GO:0012505	endomembrane system	Cellular component	157	4421	543	18698	1.22285	0.00235667	0.0413139	2.6277	0.289134	EBP//ATP1B4//GNAZ//PARP16//LRRC59//RTN4//TNKS2//POLR2M//PLA2G4C//CDKN1B//TGOLN2//LRRK2//STEAP2//PACSIN1//SMPD1//VPS26A//AGPAT1//KDELR3//UBXN2B//UBXN2A//DLG4//FGFR3//VASH1//ESYT1//LCLAT1//CYP2S1//KCNIP3//HMOX1//LRRTM1//ITGA5//MEST//REEP2//DNAJB12//RGMA//MAN1C1//APMAP//KLHL14//TGM2//THBS1//SLC35A2//NPHS2//MOGAT2//EDEM3//FAM57B//CREB3L3//UNC13B//VPS45//AP1S1//GLYCTK//CUX1//DBI//EMP2//FGFR2//MAPRE1//…
GO:0002102	podosome	Cellular component	5	34	543	18698	5.06392	0.00281137	0.0482994	2.55108	0.0092081	ACTR2//DBNL//BIN2//SH3GL1//FERMT3
GO:0032588	trans-Golgi network membrane	Cellular component	8	85	543	18698	3.24091	0.00325986	0.0549063	2.4868	0.014733	MMP24//AP1S1//CABP7//ARFIP2//VPS53//CALN1//SYS1//CD74
GO:0044431	Golgi apparatus part	Cellular component	42	935	543	18698	1.5468	0.00345334	0.0570465	2.46176	0.0773481	KDELR3//VPS45//GBP4//AP1S1//CUX1//EMP2//GALNT3//DBNL//ST8SIA5//ST6GALNAC6//GOLGA7B//MGAT5//NCAM1//RNF125//GALNT10//SLC30A6//MAN1C1//ST3GAL3//SLC35A2//KIAA0319L//TNKS2//NDFIP1//FAM57B//CREB3L3//PGAP3//HS6ST1//GAL3ST1//GOSR2//CD74//VPS53//UBXN2A//NUCB1//MMP24//CABP7//ARFIP2//CALN1//SYS1//STEAP2//TGOLN2//LRRK2//RBFOX1//SCAMP1
GO:0016021	integral component of membrane	Cellular component	184	5369	543	18698	1.1801	0.00439702	0.0712564	2.35684	0.338858	PTPRU//CD96//MAEA//GPNMB//EBP//SLC12A7//SLC26A1//MMP24//CHRM1//CHRNA3//EFNA3//FGFR3//FGFR2//P2RX2//ATP1B4//STEAP2//GPR3//HTR3E//GPR34//GRIN2B//GRM2//SLC25A5//SLC39A2//IL4R//AQP1//KCNA6//KCNJ12//KIT//TRABD2B//MRC1//PALM//CLEC1A//REEP2//KCNQ5//PTAFR//SLC39A8//SLC5A3//SLC6A3//ABCC8//CNTN2//TMPRSS2//TNFSF4//NPHS2//SLMAP//SLC52A2//SSPN//TSPAN14//RELT//SLC5A6//CHRFAM7A//TSPAN18//HS6ST1//GAL3ST1//CD79A/…
GO:0043195	terminal bouton	Cellular component	7	71	543	18698	3.39496	0.00447945	0.0712564	2.34878	0.0128913	UNC13B//CPLX1//AP1S1//LRRK2//TBC1D24//CPLX3//CCK
GO:0032587	ruffle membrane	Cellular component	8	90	543	18698	3.06086	0.00463217	0.072346	2.33422	0.014733	TIRAP//PACSIN1//ITGA5//NF2//ARHGEF4//EPS8L2//TIAM1//TLN1
GO:0031226	intrinsic component of plasma membrane	Cellular component	69	1741	543	18698	1.36473	0.00485314	0.0744437	2.31398	0.127072	PRSS8//PTPRU//CD96//MAEA//GPNMB//EBP//SLC12A7//SLC26A1//MMP24//CHRM1//CHRNA3//EFNA3//FGFR3//FGFR2//P2RX2//ATP1B4//STEAP2//GPR3//HTR3E//GPR34//GRIN2B//GRM2//SLC25A5//SLC39A2//IL4R//AQP1//KCNA6//KCNJ12//KIT//TRABD2B//MRC1//PALM//CLEC1A//REEP2//KCNQ5//PTAFR//SLC39A8//SLC5A3//SLC6A3//ABCC8//CNTN2//TMPRSS2//TNFSF4//NPHS2//SLMAP//SLC52A2//SSPN//TSPAN14//RELT//SLC5A6//CHRFAM7A//TSPAN18//HS6ST1//GAL3ST1/…
GO:0008076	voltage-gated potassium channel complex	Cellular component	8	92	543	18698	2.99431	0.00529071	0.077821	2.27649	0.014733	DLG4//KCNIP3//KCNIP2//KCNA6//KCNQ5//ABCC8//CNTN2//KCNQ4
GO:0099568	cytoplasmic region	Cellular component	24	468	543	18698	1.76588	0.00533864	0.077821	2.27257	0.0441989	FERMT2//FGFR2//ARFIP2//DBNL//BIN2//RHOF//NDFIP1//PARD6B//PLA2G4C//UNC13B//LRRK2//DLG4//CCDC103//SEPT7//BSN//EXOC4//MAEA//SPTBN2//ACTR2//WAS//NF2//MLPH//POLR2M//MAPRE1
GO:0008021	synaptic vesicle	Cellular component	12	176	543	18698	2.34782	0.00541437	0.077821	2.26645	0.0220994	UNC13B//LRRK2//SYT2//SYT9//ABCC8//SCAMP1//SYNPR//SYPL2//ATP6V1G2//COPS5//DLG4//LGI3
GO:0098797	plasma membrane protein complex	Cellular component	28	574	543	18698	1.67974	0.00543569	0.077821	2.26474	0.0515654	GNAO1//GNAZ//SCN3B//SCN1A//SCN7A//ATP1B4//CACNG1//CACNA2D2//DLG4//KCNIP3//KCNIP2//KCNA6//KCNQ5//ABCC8//CNTN2//KCNQ4//PGM5//SSPN//SLC6A3//ITGA5//CD74//CHRNA3//CHRFAM7A//CD79A//SHISA9//SHANK3//GRIN2B//EVC
GO:0005886	plasma membrane	Cellular component	187	5503	543	18698	1.17014	0.0058696	0.0826556	2.23139	0.344383	KRT2//EVPLL//AQP1//PGM5//ABCC8//SLMAP//SSPN//PPP3CB//SCN1A//GNAO1//GNAZ//SCN3B//SCN7A//CD81//BIN2//CD74//PRSS8//PTPRU//CD96//MAEA//GPNMB//EBP//SLC12A7//SLC26A1//MMP24//CHRM1//CHRNA3//EFNA3//FGFR3//FGFR2//P2RX2//ATP1B4//STEAP2//GPR3//HTR3E//GPR34//GRIN2B//GRM2//SLC25A5//SLC39A2//IL4R//KCNA6//KCNJ12//KIT//TRABD2B//MRC1//PALM//CLEC1A//REEP2//KCNQ5//PTAFR//SLC39A8//SLC5A3//SLC6A3//CNTN2//TMPRSS2//TNF…
GO:0030864	cortical actin cytoskeleton	Cellular component	7	75	543	18698	3.2139	0.00605677	0.0839156	2.21776	0.0128913	MAEA//SPTBN2//ACTR2//WAS//NF2//MLPH//POLR2M
GO:0005802	trans-Golgi network	Cellular component	13	202	543	18698	2.21609	0.00626777	0.0854605	2.20289	0.0239411	MMP24//AP1S1//CABP7//ARFIP2//VPS53//CALN1//SYS1//CD74//TGOLN2//LRRK2//NUCB1//RBFOX1//SCAMP1
GO:0030658	transport vesicle membrane	Cellular component	13	203	543	18698	2.20517	0.00652513	0.0866421	2.18541	0.0239411	GOSR2//CD74//NRGN//UNC13B//LRRK2//SYT2//SYT9//ABCC8//SCAMP1//SYNPR//SYPL2//ATP6V1G2//AP1S1
GO:0098794	postsynapse	Cellular component	23	450	543	18698	1.75999	0.00655736	0.0866421	2.18327	0.0423573	DLG4//TIAM1//SHANK3//ZNF804A//CHRM1//CHRNA3//FBXO45//GRIN2B//LRRTM1//SH2D5//IQSEC3//BCR//SHISA9//SSPN//PALM//NRGN//GRIPAP1//ACTR2//DBNL//RTN4//BSN//LRRK2//P2RX2
GO:0044424	intracellular part	Cellular component	442	14395	543	18698	1.05732	0.00665702	0.0866421	2.17672	0.813996	UBE4B//RNF217//FBXL3//FBXO10//MED1//UBE2E1//GNAO1//GNAZ//ACTR2//ARL4C//TRIB1//CD96//SPRY3//CDKN1B//CDKN2A//MAEA//EMC8//PPIH//CAMKK2//TOMM34//FERMT2//COPS5//PRDM4//CDC42EP1//RASSF1//TIRAP//LRRK2//SLAIN1//LYPD6//GLYCTK//CAPSL//NEK7//CTH//CTNND2//CYP2C18//PRUNE2//DGKG//DAPK3//DAZL//DLG4//DLX5//DYNC1I1//EDN1//TET3//EMP2//EVC//EWSR1//FGFR3//FGFR2//VASH1//KLHDC10//AVL9//MGRN1//TTC28//LARP1//CRTC1//HAAO…
GO:0005887	integral component of plasma membrane	Cellular component	66	1678	543	18698	1.3544	0.00691437	0.0881875	2.16025	0.121547	SCN3B//SCN1A//SCN7A//ITGA5//ATP1B4//CHRNA3//CHRFAM7A//DLG4//KCNIP3//KCNIP2//KCNA6//KCNQ5//ABCC8//CNTN2//KCNQ4//SHISA9//SHANK3//GRIN2B//PTPRU//CD96//MAEA//GPNMB//EBP//SLC12A7//SLC26A1//MMP24//CHRM1//EFNA3//FGFR3//FGFR2//P2RX2//STEAP2//GPR3//HTR3E//GPR34//GRM2//SLC25A5//SLC39A2//IL4R//AQP1//KCNJ12//KIT//TRABD2B//MRC1//PALM//CLEC1A//REEP2//PTAFR//SLC39A8//SLC5A3//SLC6A3//TMPRSS2//TNFSF4//NPHS2//SLMA…
GO:0001518	voltage-gated sodium channel complex	Cellular component	3	14	543	18698	7.37885	0.00698108	0.0881875	2.15608	0.00552486	SCN3B//SCN1A//SCN7A
GO:0005794	Golgi apparatus	Cellular component	60	1501	543	18698	1.37647	0.00713261	0.0887958	2.14675	0.110497	KDELR3//VPS45//GBP4//AP1S1//CUX1//EMP2//GALNT3//DBNL//ST8SIA5//ST6GALNAC6//GOLGA7B//MGAT5//NCAM1//RNF125//GALNT10//SLC30A6//MAN1C1//ST3GAL3//SLC35A2//KIAA0319L//TNKS2//NDFIP1//FAM57B//CREB3L3//PGAP3//HS6ST1//GAL3ST1//GOSR2//CD74//VPS53//UBXN2A//NUCB1//TGOLN2//LRRK2//RBFOX1//SYS1//SCAMP1//STEAP2//MMP24//CABP7//ARFIP2//CALN1//UNC13B//GLYCTK//UBXN2B//DBI//FGFR3//FGFR2//MAPRE1//KCNIP3//ITGA5//TRIM68/…
GO:0034705	potassium channel complex	Cellular component	8	99	543	18698	2.7826	0.00816988	0.100256	2.08778	0.014733	DLG4//KCNIP3//KCNIP2//KCNA6//KCNQ5//ABCC8//CNTN2//KCNQ4
GO:0005623	cell	Cellular component	507	16915	543	18698	1.03212	0.00921375	0.111473	2.03556	0.933702	PTPRU//ARL4C//CD96//GPNMB//UNC13B//TGOLN2//SLC12A7//SLC26A1//SLC27A4//PTPRT//CDC42EP1//AKAP10//CHRM1//CHRNA3//PIK3IP1//TIRAP//LRRK2//ANO4//SYT2//FAM168B//LYPD6//SYT9//PRIMA1//CTNS//DGKG//CABP7//DLG4//DPP4//EFNA3//EMP2//EWSR1//FGFR3//FGFR2//P2RX2//MGRN1//ESYT1//CRTC1//NPTXR//ARFIP2//FZD2//SYT14//STEAP2//GPR160//GNAO1//GNAZ//HTR3E//DBNL//GRIN2B//GRM2//SLC39A2//PACSIN1//ST6GALNAC6//KCNIP3//KCNIP2//C…
GO:0098588	bounding membrane of organelle	Cellular component	77	2040	543	18698	1.29974	0.00968847	0.114512	2.01374	0.141805	KDELR3//VPS45//GBP4//AP1S1//CUX1//EMP2//GALNT3//DBNL//ST8SIA5//ST6GALNAC6//GOLGA7B//MGAT5//NCAM1//RNF125//GALNT10//SLC30A6//MAN1C1//ST3GAL3//SLC35A2//KIAA0319L//TNKS2//NDFIP1//FAM57B//CREB3L3//PGAP3//HS6ST1//GAL3ST1//GOSR2//CD74//CTNS//SYT9//RHOF//PTAFR//TAB1//STEAP2//EHD3//MRC1//VPS53//UBE2D3//VPS26A//DLG4//EVC//IQCE//SHANK3//NUCB1//MMP24//CABP7//ARFIP2//CALN1//SYS1//NRGN//TSPAN14//SCAMP1//SYT2/…
GO:0070382	exocytic vesicle	Cellular component	12	190	543	18698	2.17482	0.00973149	0.114512	2.01182	0.0220994	COPS5//DLG4//LGI3//UNC13B//LRRK2//SYT2//SYT9//ABCC8//SCAMP1//SYNPR//SYPL2//ATP6V1G2
GO:0005622	intracellular	Cellular component	448	14673	543	18698	1.05137	0.0104495	0.121299	1.98091	0.825046	SATB2//NRIP1//OGT//KDELR3//VPS45//GBP4//AP1S1//CUX1//EMP2//GALNT3//DBNL//ST8SIA5//ST6GALNAC6//GOLGA7B//MGAT5//NCAM1//RNF125//GALNT10//SLC30A6//MAN1C1//ST3GAL3//SLC35A2//KIAA0319L//TNKS2//NDFIP1//FAM57B//CREB3L3//PGAP3//HS6ST1//GAL3ST1//GOSR2//CD74//EXOC4//UBE4B//RNF217//FBXL3//FBXO10//MED1//UBE2E1//PPP1R2//CARHSP1//CEP85//GNAO1//GNAZ//DDX39B//POLR2E//MIS12//PYURF//DYNC1I1//TTK//CENPO//SEPT7//PML/…
GO:0060076	excitatory synapse	Cellular component	4	30	543	18698	4.59128	0.0105911	0.121304	1.97506	0.00736648	DLG4//FGFR2//LRRTM1//BSN
GO:0030665	clathrin-coated vesicle membrane	Cellular component	8	104	543	18698	2.64882	0.0108522	0.122658	1.96448	0.014733	NRGN//FZD2//CD74//AP1S1//TGOLN2//SYT2//SYT9//DBNL
GO:0097060	synaptic membrane	Cellular component	17	317	543	18698	1.84665	0.0116153	0.129579	1.93497	0.0313076	PALM//SHISA9//UNC13B//FBXO45//GRM2//FOSL1//SNPH//CHRM1//CHRNA3//DLG4//GRIN2B//LRRTM1//SH2D5//IQSEC3//BCR//SSPN//SHANK3
GO:0030140	trans-Golgi network transport vesicle	Cellular component	4	32	543	18698	4.30433	0.0132803	0.146254	1.87679	0.00736648	NRGN//AP1S1//TGOLN2//STEAP2
GO:0030285	integral component of synaptic vesicle membrane	Cellular component	3	18	543	18698	5.7391	0.0143607	0.15615	1.84283	0.00552486	SYNPR//SYPL2//ATP6V1G2
GO:0030136	clathrin-coated vesicle	Cellular component	11	179	543	18698	2.11609	0.0156677	0.165103	1.80499	0.0202578	TGOLN2//STEAP2//SYT2//SYT9//DBNL//EDN1//NRGN//FZD2//CD74//AP1S1//SCAMP1
GO:0044464	cell part	Cellular component	505	16886	543	18698	1.02982	0.0157554	0.165103	1.80257	0.930018	PTPRU//ARL4C//CD96//GPNMB//UNC13B//TGOLN2//SLC12A7//SLC26A1//SLC27A4//PTPRT//CDC42EP1//AKAP10//CHRM1//CHRNA3//PIK3IP1//TIRAP//LRRK2//ANO4//SYT2//FAM168B//LYPD6//SYT9//PRIMA1//CTNS//DGKG//CABP7//DLG4//DPP4//EFNA3//EMP2//EWSR1//FGFR3//FGFR2//P2RX2//MGRN1//ESYT1//CRTC1//NPTXR//ARFIP2//FZD2//SYT14//STEAP2//GPR160//GNAO1//GNAZ//HTR3E//DBNL//GRIN2B//GRM2//SLC39A2//PACSIN1//ST6GALNAC6//KCNIP3//KCNIP2//C…
GO:0015629	actin cytoskeleton	Cellular component	23	487	543	18698	1.62628	0.0157659	0.165103	1.80228	0.0423573	DBNL//BIN2//SH3GL1//FERMT3//MYOM3//LMOD1//DAPK3//WAS//ACTR3//ACTR2//MYO19//CGNL1//NF2//MLPH//POLR2M//FERMT2//PGM5//SEPT7//MAEA//SPTBN2//PARVA//KLHL14//ONECUT2
GO:0030532	small nuclear ribonucleoprotein complex	Cellular component	6	70	543	18698	2.95154	0.0159529	0.165103	1.79716	0.0110497	LSM11//SNRPB//SNRPA//CCDC97//DDX39B//PPIH
GO:0031252	cell leading edge	Cellular component	19	385	543	18698	1.69937	0.0177878	0.180634	1.74988	0.0349908	ARFIP2//DBNL//ITGA5//TLN1//ACTR3//ACTR2//DPP4//NF2//BRK1//ARHGEF6//FERMT2//TIRAP//PACSIN1//ARHGEF4//EPS8L2//TIAM1//UNC5A//PALM//SHISA9
GO:0031225	anchored component of membrane	Cellular component	10	159	543	18698	2.1657	0.0178742	0.180634	1.74777	0.0184162	PRSS8//LYPD6//EFNA3//NCAM1//SPRN//NRN1//RGMA//CNTN2//SEMA7A//VNN2
GO:0031674	I band	Cellular component	9	138	543	18698	2.24574	0.0194376	0.19415	1.71136	0.0165746	MYOM3//BMP10//PGM5//PPP3CB//PARVA//SCN3B//SCN1A//FERMT2//POLR2M
GO:0001726	ruffle	Cellular component	10	164	543	18698	2.09967	0.0216661	0.213921	1.66422	0.0184162	TIRAP//PACSIN1//ITGA5//NF2//ARHGEF4//EPS8L2//TIAM1//TLN1//ARFIP2//DBNL
GO:0019005	SCF ubiquitin ligase complex	Cellular component	5	56	543	18698	3.07452	0.02298	0.22257	1.63865	0.0092081	FBXO45//FBXL3//SKP1//TRIM21//FBXL20
GO:0031410	cytoplasmic vesicle	Cellular component	82	2279	543	18698	1.23898	0.0230603	0.22257	1.63714	0.151013	CDKN1B//TGOLN2//LRRK2//STEAP2//PACSIN1//SMPD1//VPS26A//NUCB1//KDELR3//EDN1//FGFR3//NPTX1//SSPN//TIRAP//DPP4//EHD3//MGRN1//DBNL//NF2//WDFY1//CTNS//DYNC1I1//AVL9//VPS53//WAS//SCAMP1//GPNMB//ATP6V1G2//YWHAB//IL1B//THBS1//CD74//CD79A//GRIPAP1//COPS5//DLG4//LGI3//KIT//SKIL//SYT9//UNC13B//WDR91//SNX19//PML//SH3GL1//CYB561A3//GOSR2//RHOF//PTAFR//ALAD//ALDOC//NFKB1//BIN2//S100A12//SYT2//ABCC8//NRGN//FERM…
GO:0031982	vesicle	Cellular component	147	4372	543	18698	1.1578	0.0235175	0.223933	1.62861	0.270718	WAS//SLC5A6//EBP//LRRK2//EMP2//FGFR2//NRBF2//SLC39A2//ITGA5//ARHGDIB//PALM//RHOF//TP53INP2//TRIM21//MAPKAP1//KIAA0319L//ACTR3//ACTR2//MMP24//VSIG4//PIK3IP1//AP1S1//FAM168B//CPNE8//CTH//CTNS//DBI//DPP4//DPYS//ALAD//ALDOC//MGRN1//HAAO//DDAH1//CARHSP1//FSHB//GALNT3//GLRX//GNAZ//RNF149//DBNL//SLC25A5//CD209//IL1B//AQP1//KRT2//KRT9//TRABD2B//LGALS3BP//MEST//MGAT5//ASNA1//NCAM1//NUCB1//PABPC3//PLLP//RE…
GO:0097708	intracellular vesicle	Cellular component	82	2282	543	18698	1.23735	0.0237229	0.223933	1.62483	0.151013	EBP//LRRK2//EMP2//FGFR2//NRBF2//SLC39A2//ITGA5//ARHGDIB//PALM//RHOF//TP53INP2//TRIM21//MAPKAP1//KIAA0319L//CDKN1B//TGOLN2//STEAP2//PACSIN1//SMPD1//VPS26A//NUCB1//KDELR3//EDN1//FGFR3//NPTX1//SSPN//TIRAP//DPP4//EHD3//MGRN1//DBNL//NF2//WDFY1//CTNS//CD74//CD79A//DYNC1I1//AVL9//VPS53//GRIPAP1//COPS5//DLG4//LGI3//UNC13B//WAS//SCAMP1//IL1B//THBS1//GPNMB//ATP6V1G2//YWHAB//KIT//SKIL//SYT9//WDR91//SNX19//P…
GO:0031090	organelle membrane	Cellular component	103	2950	543	18698	1.20229	0.0241152	0.225163	1.61771	0.189687	WAS//SLC5A6//AQP1//DNAJB12//RNF123//LRRK2//NRGN//SNPH//AP1S1//PACSIN1//SNX19//YWHAB//ATP1B4//SMAD1//TIMM23//LETM2//GPD2//SLC25A5//TIMM22//CHDH//SLC25A2//CABS1//TOMM34//RAF1//MYO19//SNN//KDELR3//VPS45//GBP4//CUX1//EMP2//GALNT3//DBNL//ST8SIA5//ST6GALNAC6//GOLGA7B//MGAT5//NCAM1//RNF125//GALNT10//SLC30A6//MAN1C1//ST3GAL3//SLC35A2//KIAA0319L//TNKS2//NDFIP1//FAM57B//CREB3L3//PGAP3//HS6ST1//GAL3ST1//GOS…
GO:0034706	sodium channel complex	Cellular component	3	23	543	18698	4.49147	0.0280134	0.258747	1.55263	0.00552486	SCN3B//SCN1A//SCN7A
GO:0120114	Sm-like protein family complex	Cellular component	6	81	543	18698	2.55071	0.0303483	0.277332	1.51787	0.0110497	SNRPB//LSM11//SNRPA//CCDC97//DDX39B//PPIH
GO:0098562	cytoplasmic side of membrane	Cellular component	11	199	543	18698	1.90342	0.0312113	0.281648	1.50569	0.0202578	NPTXR//KIT//NPTX2//PGM5//LRRK2//FERMT2//DLG4//TIAM1//NPHS2//GNAO1//GNAZ
GO:0098796	membrane protein complex	Cellular component	45	1166	543	18698	1.32895	0.0315067	0.281648	1.5016	0.0828729	PYURF//TOMM40L//VPS26A//CPLX1//CPLX3//GOSR2//INSIG2//RNF125//EMC8//EMC10//EVC//NRBF2//KCNQ5//GNAO1//GNAZ//SCN3B//SCN1A//SCN7A//ATP1B4//CACNG1//CACNA2D2//DLG4//KCNIP3//KCNIP2//KCNA6//ABCC8//CNTN2//KCNQ4//PGM5//SSPN//SLC6A3//ITGA5//TIMM23//TIMM22//ATP6V1G2//AP1S1//CHRNA3//CHRFAM7A//SHISA9//SHANK3//GRIN2B//SESTD1//BEST1//CD74//CD79A
GO:0031588	nucleotide-activated protein kinase complex	Cellular component	2	10	543	18698	6.88692	0.03246	0.281648	1.48865	0.00368324	PRKAA1//PRKAB1
GO:0044224	juxtaparanode region of axon	Cellular component	2	10	543	18698	6.88692	0.03246	0.281648	1.48865	0.00368324	DLG4//CNTN2
GO:0072546	ER membrane protein complex	Cellular component	2	10	543	18698	6.88692	0.03246	0.281648	1.48865	0.00368324	EMC8//EMC10
GO:0009898	cytoplasmic side of plasma membrane	Cellular component	10	176	543	18698	1.95651	0.033097	0.284303	1.48021	0.0184162	FERMT2//DLG4//TIAM1//NPHS2//GNAO1//GNAZ//NPTXR//KIT//NPTX2//PGM5
GO:0044304	main axon	Cellular component	5	63	543	18698	2.73291	0.0359293	0.302581	1.44455	0.0092081	SCN1A//CNTN2//CCK//DLG4//TIAM1
GO:0097525	spliceosomal snRNP complex	Cellular component	5	63	543	18698	2.73291	0.0359293	0.302581	1.44455	0.0092081	SNRPB//SNRPA//CCDC97//DDX39B//PPIH
GO:0000151	ubiquitin ligase complex	Cellular component	15	311	543	18698	1.66083	0.0387848	0.319569	1.41134	0.0276243	FBXO45//FBXL3//SKP1//TRIM21//FBXL20//ZSWIM6//KLHL14//KLHL22//DCAF16//CDKN1B//UBE4B//RNF217//FBXO10//MED1//UBE2E1
GO:0005885	Arp2/3 protein complex	Cellular component	2	11	543	18698	6.26084	0.038923	0.319569	1.40979	0.00368324	ACTR3//ACTR2
GO:0005925	focal adhesion	Cellular component	18	393	543	18698	1.57716	0.0390626	0.319569	1.40824	0.0331492	ACTR3//ACTR2//FERMT2//CDC42EP1//DPP4//FGFR3//FZD2//EHD3//ITGA5//PGM5//LIMS2//PARVA//TGM2//TLN1//YWHAB//NUP214//DIXDC1//CD81
GO:0005924	cell-substrate adherens junction	Cellular component	18	396	543	18698	1.56521	0.0415491	0.336704	1.38144	0.0331492	ACTR3//ACTR2//FERMT2//CDC42EP1//DPP4//FGFR3//FZD2//EHD3//ITGA5//PGM5//LIMS2//PARVA//TGM2//TLN1//YWHAB//NUP214//DIXDC1//CD81
GO:0044422	organelle part	Cellular component	291	9321	543	18698	1.07504	0.0421566	0.338099	1.37513	0.535912	AQP1//CYP2C18//CYP2S1//CYP4F3//LRRC59//SLC39A8//CYP4F2//EPS8L2//ESYT1//WAS//SLC5A6//DNAJB12//RNF123//LRRK2//NRGN//SNPH//TRABD2B//RGS9BP//WDR19//CCDC103//SEPT7//EVC//IQCE//SHANK3//KIF2A//MYOM3//LMOD1//BMP10//PGM5//PPP3CB//PARVA//SCN3B//SCN1A//FERMT2//POLR2M//NUCB1//DLG4//GRIN2B//CD74//SYT9//RHOF//PTAFR//AP1S1//PACSIN1//SNX19//YWHAB//ATP1B4//SMAD1//TIMM23//LETM2//GPD2//SLC25A5//TIMM22//CHDH//SLC25A…
GO:0098563	intrinsic component of synaptic vesicle membrane	Cellular component	3	27	543	18698	3.82607	0.0425084	0.338099	1.37153	0.00552486	SYNPR//SYPL2//ATP6V1G2
GO:0005687	U4 snRNP	Cellular component	2	12	543	18698	5.7391	0.0458265	0.355554	1.33888	0.00368324	SNRPB//DDX39B
GO:0043194	axon initial segment	Cellular component	2	12	543	18698	5.7391	0.0458265	0.355554	1.33888	0.00368324	SCN1A//CCK
GO:0030055	cell-substrate junction	Cellular component	18	401	543	18698	1.54569	0.0459448	0.355554	1.33776	0.0331492	ACTR3//ACTR2//FERMT2//CDC42EP1//DPP4//FGFR3//FZD2//EHD3//ITGA5//PGM5//LIMS2//PARVA//TGM2//TLN1//YWHAB//NUP214//DIXDC1//CD81
GO:0031461	cullin-RING ubiquitin ligase complex	Cellular component	10	188	543	18698	1.83163	0.0482063	0.369725	1.3169	0.0184162	FBXO45//FBXL3//SKP1//TRIM21//FBXL20//ZSWIM6//KLHL14//KLHL22//DCAF16//CDKN1B
GO:0070161	anchoring junction	Cellular component	23	546	543	18698	1.45054	0.048681	0.370062	1.31264	0.0423573	CD96//CTNND2//NF2//JAM3//CDC42EP1//EIF4G2//PGM5//ACTR3//ACTR2//FERMT2//DPP4//FGFR3//FZD2//EHD3//ITGA5//LIMS2//PARVA//TGM2//TLN1//YWHAB//NUP214//DIXDC1//CD81
