# Supplementary material for: Altered microRNA Transcriptome in Cultured Human Liver Cells upon Infection with Ebola Virus
Source: Int J Mol Sci. 2021 Apr 6;22(7):3792. doi: 10.3390/ijms22073792 (PMC8038836; doi:10.3390/ijms22073792)
Supplement: Supplementary file 1 [file ijms-22-03792-s001.zip › Supplementary_File/C_ GO_Analysis_Results/16-30nt_go_Makona-96h-Huh7_vs_Control-96h-Huh7_down.mature_mirna_targets/CC_result.txt]

GO.ID	Term	Ontology	Count	Pop.Hits	List.Total	Pop.Total	Fold.Enrichment	Pvalue	FDR	Enrichment.Score	Gene.Ratio	GENES
GO:0045202	synapse	Cellular component	59	880	543	18698	2.30868491545287	1.8395056772885e-09	1.58013537679082e-06	8.7352988674625	0.10865561694291	UNC13B//DLG4//TBC1D24//FGFR2//LRRTM1//BSN//IQSEC3//ACTR2//CHRM1//CHRNA3//FBXO45//DBNL//GRIN2B//SH2D5//NRGN//PALM//RTN4//BCR//TIAM1//SHISA9//SHANK3//COPS5//LGI3//SYNPR//SYPL2//ATP6V1G2//LRRK2//SYT2//SYT9//ABCC8//SCAMP1//GRM2//FOSL1//SNPH//CPLX1//AP1S1//CPLX3//CCK//ZNF804A//ELK1//PACSIN1//KCNIP3//KCNA6//SSPN//FZD3//SLC6A3//P2RX2//GRIPAP1//LYPD6//PRIMA1//CRTC1//HTR3E//ITGA5//NRN1//EXOC4//SH3GL1//CNT…
GO:0044456	synapse part	Cellular component	47	740	543	18698	2.18706385943955	4.41549759062184e-07	0.000189645621517208	6.35502034787702	0.0865561694290976	COPS5//DLG4//LGI3//UNC13B//LRRK2//SYT2//SYT9//ABCC8//SCAMP1//NRGN//FZD3//BSN//CPLX3//SLC6A3//ZNF804A//P2RX2//PALM//SHISA9//FBXO45//GRM2//FOSL1//SNPH//CHRM1//CHRNA3//GRIN2B//LRRTM1//SH2D5//IQSEC3//BCR//SSPN//SHANK3//SYNPR//SYPL2//ATP6V1G2//CPLX1//AP1S1//TBC1D24//CCK//ELK1//PACSIN1//KCNIP3//KCNA6//TIAM1//GRIPAP1//ACTR2//DBNL//RTN4//
GO:0098793	presynapse	Cellular component	30	379	543	18698	2.72569570985	7.45607341312606e-07	0.000213492235395843	6.12748982453302	0.0552486187845304	COPS5//DLG4//LGI3//UNC13B//FBXO45//GRM2//FOSL1//SNPH//CPLX1//AP1S1//LRRK2//TBC1D24//CPLX3//CCK//CHRM1//ELK1//PACSIN1//KCNIP3//KCNA6//FZD3//BSN//SYT2//SYT9//ABCC8//SCAMP1//SYNPR//SYPL2//ATP6V1G2//SLC6A3//ZNF804A//
GO:0030054	cell junction	Cellular component	66	1247	543	18698	1.82252211938487	1.55755495838352e-06	0.000334484927312861	5.8075566203018	0.121546961325967	PTPRU//ACTR3//ITGA5//KIT//TIAM1//WAS//NPHS2//CDC42EP1//EIF4G2//PGM5//JAM3//DPP4//CD96//CTNND2//NF2//PARD6B//CGNL1//SCN1A//ACTR2//FERMT2//FGFR3//FZD2//EHD3//LIMS2//PARVA//TGM2//TLN1//YWHAB//NUP214//DIXDC1//CD81//UNC13B//COPS5//CHRM1//CHRNA3//LRRK2//SYT2//LYPD6//SYNPR//SYT9//PRIMA1//DLG4//FBXO45//LGI3//DBNL//GRIN2B//GRM2//PACSIN1//LRRTM1//SH2D5//NRN1//BIN2//GRIPAP1//TBC1D24//CPLX3//BCR//RSC1A1//SH3…
GO:0005737	cytoplasm	Cellular component	383	11544	543	18698	1.14245152504821	8.38130664443011e-06	0.00143990848151309	5.07668826964784	0.705340699815838	FERMT2//FGFR2//ARFIP2//DBNL//BIN2//RHOF//NDFIP1//PARD6B//PLA2G4C//UNC13B//LRRK2//DLG4//THBS1//EXD1//CARHSP1//CCDC103//SEPT7//BSN//KDELR3//VPS45//GBP4//AP1S1//CUX1//EMP2//GALNT3//ST8SIA5//ST6GALNAC6//GOLGA7B//MGAT5//NCAM1//RNF125//GALNT10//SLC30A6//MAN1C1//ST3GAL3//SLC35A2//KIAA0319L//TNKS2//FAM57B//CREB3L3//PGAP3//HS6ST1//GAL3ST1//GOSR2//CD74//EXOC4//PPP1R2//CEP85//PYURF//TRIM21//MEX3B//TRIM5//VP…
GO:0042995	cell projection	Cellular component	91	2055	543	18698	1.52484216280643	2.57480503539878e-05	0.00368626254234592	4.58925565021739	0.167587476979742	ARFIP2//DBNL//ITGA5//TLN1//UBXN10//EVC//IQCE//TULP4//WDR19//CHRNA3//LRRK2//LYPD6//SYNPR//DLG4//LGI3//HTR3E//GRIN2B//NF2//NPTX1//KLHL14//SLC6A3//FOSL1//SHANK3//CHRFAM7A//SNPH//ACTR3//ACTR2//DPP4//BRK1//ARHGEF6//RAF1//SCN7A//CCDC103//CABS1//SEPT7//FAM168B//GRM2//LRRTM1//KCNA6//NRGN//PALM//GRIPAP1//FZD3//CCK//BSN//CPLX1//CHRM1//CTNND2//ELK1//CRTC1//NPTXR//GNAO1//GNAZ//KCNIP3//NPTX2//PURA//RBM3//MLPH…
GO:0097458	neuron part	Cellular component	72	1533	543	18698	1.6172816814609	3.23318766591327e-05	0.00396758315002785	4.49036908663336	0.132596685082873	RGS9BP//WDR19//COPS5//DLG4//LGI3//ACTR2//CHRM1//CHRNA3//FBXO45//DBNL//GRIN2B//SH2D5//NRGN//PALM//RTN4//BCR//TIAM1//SHISA9//SHANK3//BSN//LRRK2//LYPD6//SYNPR//HTR3E//NF2//NPTX1//KLHL14//SLC6A3//FOSL1//CHRFAM7A//SNPH//UNC13B//SYT2//SYT9//ABCC8//SCAMP1//EPS8L2//UNC5A//GRM2//CPLX1//ELK1//CRTC1//NPTXR//ASCL1//NPTX2//PURA//SCN1A//SPTBN2//CNTN2//FZD3//POLR2M//ZNF804A//RBM8A//CTNND2//CCK//CPLX3//FAM168B//…
GO:0044459	plasma membrane part	Cellular component	116	2830	543	18698	1.41145448984506	5.32115910963562e-05	0.00497025580922082	4.27399375490658	0.213627992633518	CD81//BIN2//CD209//ITGA5//KIT//NCAM1//THBS1//SEMA7A//CD74//CD79A//NPTXR//NPTX2//PGM5//FZD3//PRSS8//PPP3CB//SCN1A//TGM2//UNC5A//EXOC4//EVC//FERMT2//DLG4//TIAM1//PTPRU//CD96//MAEA//GPNMB//EBP//SLC12A7//SLC26A1//MMP24//CHRM1//CHRNA3//EFNA3//FGFR3//FGFR2//P2RX2//ATP1B4//STEAP2//GPR3//HTR3E//GPR34//GRIN2B//GRM2//SLC25A5//SLC39A2//IL4R//AQP1//KCNA6//KCNJ12//TRABD2B//MRC1//PALM//CLEC1A//REEP2//KCNQ5//PT…
GO:0044306	neuron projection terminus	Cellular component	14	139	543	18698	3.46823535646621	5.40609618460629e-05	0.00497025580922082	4.26711623165391	0.0257826887661142	CHRM1//ELK1//PACSIN1//KCNIP3//KCNA6//UNC13B//CPLX1//AP1S1//LRRK2//TBC1D24//CPLX3//CCK//DLG4//BSN//
GO:0005938	cell cortex	Cellular component	22	296	543	18698	2.55933004828032	5.78609523774251e-05	0.00497025580922082	4.237614422246	0.0405156537753223	UNC13B//BSN//EXOC4//MAEA//SEPT7//SPTBN2//ACTR2//WAS//DLG4//NF2//MLPH//POLR2M//MAPRE1//FERMT2//FGFR2//ARFIP2//DBNL//BIN2//RHOF//NDFIP1//PARD6B//PLA2G4C//
GO:0044425	membrane part	Cellular component	240	6780	543	18698	1.21892468912466	6.82312006204393e-05	0.00532823648481431	4.16601698665291	0.441988950276243	PYURF//AGPAT1//EBP//FAXDC2//SLC27A4//KDELR3//CYP2C18//ESYT1//LCLAT1//CYP2S1//HMOX1//CYP4F3//MEST//ASNA1//PAFAH2//INSIG2//REEP2//PARP16//LRRC59//RTN4//KLHL14//MOGAT2//FAM57B//SLC10A7//CREB3L3//CYP4F2//PLA2G4C//GOSR2//AP1S1//VLDLR//KCNJ12//PRSS8//MUC22//GPNMB//TGOLN2//SLC26A1//TOMM34//PTPRT//VPS45//VSIG4//SMIM12//CHRNA3//PIK3IP1//TM4SF18//ANO4//TMEM132E//TEDDM1//SYT2//FAM168B//TPRA1//LETM2//SYT9//P…
GO:0120025	plasma membrane bounded cell projection	Cellular component	86	1980	543	18698	1.49564521829715	8.83044106219444e-05	0.00632112406035419	4.05401760377313	0.158379373848987	ARFIP2//DBNL//ITGA5//TLN1//UBXN10//EVC//IQCE//TULP4//WDR19//CHRNA3//LRRK2//LYPD6//SYNPR//DLG4//LGI3//HTR3E//GRIN2B//NF2//NPTX1//KLHL14//SLC6A3//FOSL1//SHANK3//CHRFAM7A//SNPH//ACTR3//ACTR2//DPP4//BRK1//ARHGEF6//RAF1//SCN7A//CCDC103//CABS1//SEPT7//FAM168B//GRM2//LRRTM1//KCNA6//NRGN//PALM//GRIPAP1//FZD3//CCK//BSN//CPLX1//CHRM1//CTNND2//ELK1//CRTC1//NPTXR//GNAO1//GNAZ//KCNIP3//NPTX2//PURA//RBM3//MLPH…
GO:0043005	neuron projection	Cellular component	58	1224	543	18698	1.63170596661009	0.000159254791010732	0.0105230665752476	3.79790749350925	0.106813996316759	LRRK2//FAM168B//GRM2//LRRTM1//KCNA6//NRGN//PALM//GRIPAP1//SLC6A3//FZD3//CCK//BSN//CPLX1//CHRM1//CHRNA3//CTNND2//ELK1//CRTC1//NPTXR//GNAO1//GNAZ//DBNL//KCNIP3//NPTX2//PURA//RBM3//MLPH//NDFIP1//SHANK3//RBM8A//UNC5A//DLG4//TIAM1//ZNF804A//EPS8L2//SHISA9//RGS9BP//WDR19//PACSIN1//UNC13B//EXOC4//SCN1A//CNTN2//AP1S1//TBC1D24//CPLX3//RTN4//LYPD6//SYNPR//LGI3//HTR3E//GRIN2B//NF2//NPTX1//KLHL14//FOSL1//CHR…
GO:0005829	cytosol	Cellular component	183	5022	543	18698	1.25478612337758	0.000209817683270159	0.0128738135663619	3.67815791260089	0.337016574585635	UCHL5//ACTR3//ACTR2//SGK2//ARL4C//FAM13A//SPRY3//CDKN1B//CDKN2A//EMC8//TAB1//UNC13B//TGOLN2//CAMKK2//CPLX1//RALBP1//TOMM34//FERMT2//COPS5//AKAP10//TIRAP//AP1S1//LRRK2//UROC1//GLYCTK//UBXN2B//CTH//CUX1//RNF217//UBXN2A//DLG4//DYNC1I1//DPYS//EIF4G2//EMP2//ALAD//MAPRE1//ALDOC//MGRN1//CRTC1//HAAO//DDAH1//CARHSP1//ARFIP2//FTSJ1//LCLAT1//LMOD1//DNAJB5//SULT4A1//STEAP2//FBXL3//FBXO10//PTPN18//GLRX//GNAZ/…
GO:0043679	axon terminus	Cellular component	12	123	543	18698	3.35947536270943	0.000245735795217212	0.0131303410529385	3.60953157720724	0.0220994475138122	UNC13B//CPLX1//AP1S1//LRRK2//TBC1D24//CPLX3//CCK//CHRM1//ELK1//PACSIN1//KCNIP3//KCNA6//
GO:0016020	membrane	Cellular component	314	9426	543	18698	1.14709011827714	0.000259793219156996	0.0131303410529385	3.58537218860222	0.578268876611418	PTPRU//ARL4C//CD96//GPNMB//UNC13B//TGOLN2//SLC12A7//SLC26A1//SLC27A4//PTPRT//CDC42EP1//AKAP10//CHRM1//CHRNA3//PIK3IP1//TIRAP//LRRK2//ANO4//SYT2//FAM168B//LYPD6//SYT9//PRIMA1//CTNS//DGKG//CABP7//DLG4//DPP4//EFNA3//EMP2//EWSR1//FGFR3//FGFR2//P2RX2//MGRN1//ESYT1//CRTC1//NPTXR//ARFIP2//FZD2//SYT14//STEAP2//GPR160//GNAO1//GNAZ//HTR3E//DBNL//GRIN2B//GRM2//SLC39A2//PACSIN1//ST6GALNAC6//KCNIP3//KCNIP2//C…
GO:0036477	somatodendritic compartment	Cellular component	40	766	543	18698	1.79815260928311	0.00025985541082649	0.0131303410529385	3.58526823567152	0.0736648250460405	CPLX1//CHRNA3//LRRK2//ELK1//CRTC1//NPTXR//ASCL1//NPTX2//NRGN//RTN4//KLHL14//PURA//SCN1A//SLC6A3//SPTBN2//CNTN2//TIAM1//FZD3//POLR2M//ZNF804A//SNPH//RBM8A//UNC5A//CCK//CTNND2//CHRM1//GNAO1//GNAZ//DBNL//GRM2//KCNIP3//GRIPAP1//RBM3//MLPH//NDFIP1//SHANK3//BSN//DLG4//PALM//SHISA9//
GO:0150034	distal axon	Cellular component	19	268	543	18698	2.44126054808829	0.000331638645714194	0.0152920035833379	3.47933486701654	0.0349907918968692	LRRK2//NPTXR//LRRTM1//NPTX2//ZNF804A//CHRM1//ELK1//PACSIN1//KCNIP3//KCNA6//RTN4//TIAM1//UNC13B//CPLX1//AP1S1//TBC1D24//CPLX3//CCK//EXOC4//
GO:0098590	plasma membrane region	Cellular component	51	1069	543	18698	1.64281173606768	0.000342747815407673	0.0152920035833379	3.46502530461844	0.0939226519337017	AQP1//KCNQ4//SLC23A2//SLC26A1//DLG4//PALM//BEST1//CD81//DPP4//EMP2//P2RX2//PRKAA1//SPTBN2//FZD3//PARD6B//CYP4F2//SEPT7//MAPRE1//NF2//CHRNA3//LRRK2//FERMT2//SLC27A4//SLC5A6//TIRAP//PACSIN1//ITGA5//ARHGEF4//EPS8L2//TIAM1//TLN1//UNC5A//EVC//IQCE//SHANK3//HMOX1//SHISA9//UNC13B//FBXO45//GRM2//FOSL1//SNPH//CHRM1//GRIN2B//LRRTM1//SH2D5//IQSEC3//BCR//SSPN//EHD3//SLC6A3//
GO:0044463	cell projection part	Cellular component	62	1377	543	18698	1.55043325562951	0.000373844092258552	0.0152920035833379	3.42730947798315	0.114180478821363	CPLX1//CHRM1//CHRNA3//LRRK2//CTNND2//ELK1//CRTC1//NPTXR//GNAO1//GNAZ//DBNL//GRM2//KCNIP3//NPTX2//GRIPAP1//PURA//RBM3//MLPH//FZD3//NDFIP1//SHANK3//CCK//BSN//RBM8A//MAPRE1//EPS8L2//DLG4//TIAM1//ZNF804A//NRGN//EHD3//FERMT2//DPP4//SLC27A4//AQP1//SLC5A6//NF2//PALM//TIRAP//PACSIN1//ITGA5//ARHGEF4//TLN1//UNC5A//SHISA9//EVC//IQCE//LRRTM1//EXOC4//SCN1A//CNTN2//UNC13B//AP1S1//TBC1D24//CPLX3//KCNA6//RTN4//R…
GO:0120038	plasma membrane bounded cell projection part	Cellular component	62	1377	543	18698	1.55043325562951	0.000373844092258552	0.0152920035833379	3.42730947798315	0.114180478821363	CPLX1//CHRM1//CHRNA3//LRRK2//CTNND2//ELK1//CRTC1//NPTXR//GNAO1//GNAZ//DBNL//GRM2//KCNIP3//NPTX2//GRIPAP1//PURA//RBM3//MLPH//FZD3//NDFIP1//SHANK3//CCK//BSN//RBM8A//MAPRE1//EPS8L2//DLG4//TIAM1//ZNF804A//NRGN//FERMT2//DPP4//SLC27A4//AQP1//SLC5A6//NF2//PALM//TIRAP//PACSIN1//ITGA5//ARHGEF4//TLN1//UNC5A//EVC//IQCE//LRRTM1//SCN1A//CNTN2//UNC13B//AP1S1//TBC1D24//CPLX3//KCNA6//RTN4//RGS9BP//WDR19//CCDC103…
GO:0034702	ion channel complex	Cellular component	20	296	543	18698	2.32666368025484	0.000435155708795436	0.0169908524479673	3.36135531460726	0.0368324125230203	CHRNA3//CHRFAM7A//DLG4//SHISA9//SHANK3//BEST1//GRIN2B//SESTD1//KCNIP2//KCNA6//SCN3B//SCN1A//SCN7A//CACNG1//CACNA2D2//KCNIP3//KCNQ5//ABCC8//CNTN2//KCNQ4//
GO:1902495	transmembrane transporter complex	Cellular component	21	321	543	18698	2.25273231097571	0.000484193076706864	0.0180835588213564	3.31498142466195	0.0386740331491713	CHRNA3//CHRFAM7A//DLG4//SHISA9//SHANK3//BEST1//GRIN2B//SESTD1//KCNIP2//KCNA6//SCN3B//SCN1A//SCN7A//CACNG1//CACNA2D2//KCNIP3//KCNQ5//ABCC8//CNTN2//KCNQ4//ATP1B4//
GO:0098791	Golgi subcompartment	Cellular component	41	819	543	18698	1.72383335919248	0.000514202524696029	0.0182099966241913	3.28886579533442	0.0755064456721915	KDELR3//VPS45//GBP4//AP1S1//CUX1//EMP2//GALNT3//DBNL//ST8SIA5//ST6GALNAC6//GOLGA7B//MGAT5//NCAM1//RNF125//GALNT10//SLC30A6//MAN1C1//ST3GAL3//SLC35A2//KIAA0319L//TNKS2//NDFIP1//FAM57B//CREB3L3//PGAP3//HS6ST1//GAL3ST1//GOSR2//CD74//TGOLN2//LRRK2//NUCB1//RBFOX1//SYS1//SCAMP1//MMP24//CABP7//ARFIP2//VPS53//CALN1//STEAP2//
GO:0030424	axon	Cellular component	30	538	543	18698	1.92014623426236	0.000529976618864707	0.0182099966241913	3.27574328987473	0.0552486187845304	DLG4//LRRK2//NPTXR//LRRTM1//NPTX2//ZNF804A//EXOC4//SCN1A//CNTN2//CCK//UNC13B//CPLX1//AP1S1//TBC1D24//CPLX3//CHRM1//ELK1//PACSIN1//KCNIP3//KCNA6//RTN4//TIAM1//FAM168B//GRM2//NRGN//PALM//GRIPAP1//SLC6A3//FZD3//BSN//
GO:0034703	cation channel complex	Cellular component	16	217	543	18698	2.53895833863754	0.000627417984949567	0.0197267676988849	3.2024430363995	0.0294659300184162	GRIN2B//DLG4//SHISA9//SESTD1//KCNIP2//KCNA6//CACNG1//CACNA2D2//KCNIP3//KCNQ5//ABCC8//CNTN2//KCNQ4//SCN3B//SCN1A//SCN7A//
GO:0030425	dendrite	Cellular component	31	569	543	18698	1.87605148769933	0.000633676248347925	0.0197267676988849	3.1981325709318	0.0570902394106814	LRRK2//DLG4//TIAM1//SHANK3//ZNF804A//RTN4//PALM//SHISA9//NRGN//CPLX1//CHRM1//CHRNA3//CTNND2//ELK1//CRTC1//NPTXR//GNAO1//GNAZ//DBNL//GRM2//KCNIP3//NPTX2//GRIPAP1//PURA//RBM3//MLPH//FZD3//NDFIP1//CCK//BSN//RBM8A//
GO:0097447	dendritic tree	Cellular component	31	570	543	18698	1.87276016929986	0.000652273824979934	0.0197267676988849	3.18557004888034	0.0570902394106814	CPLX1//CHRM1//CHRNA3//LRRK2//CTNND2//ELK1//CRTC1//NPTXR//GNAO1//GNAZ//DBNL//GRM2//KCNIP3//NPTX2//GRIPAP1//PURA//RBM3//MLPH//FZD3//NDFIP1//SHANK3//CCK//BSN//RBM8A//DLG4//TIAM1//ZNF804A//RTN4//PALM//SHISA9//NRGN//
GO:1990351	transporter complex	Cellular component	21	329	543	18698	2.19795462560245	0.000666510038888549	0.0197267676988849	3.17619330491319	0.0386740331491713	CHRNA3//CHRFAM7A//DLG4//SHISA9//SHANK3//GRIN2B//SESTD1//KCNIP2//KCNA6//BEST1//ATP1B4//SCN3B//SCN1A//SCN7A//CACNG1//CACNA2D2//KCNIP3//KCNQ5//ABCC8//CNTN2//KCNQ4//
GO:0033267	axon part	Cellular component	22	353	543	18698	2.14606712263733	0.000688944157120544	0.0197267676988849	3.16181597872701	0.0405156537753223	LRRK2//NPTXR//LRRTM1//NPTX2//ZNF804A//SCN1A//CNTN2//CCK//UNC13B//CPLX1//AP1S1//TBC1D24//CPLX3//CHRM1//ELK1//PACSIN1//KCNIP3//KCNA6//DLG4//TIAM1//RTN4//EXOC4//
GO:0000139	Golgi membrane	Cellular component	37	729	543	18698	1.74771060536015	0.000744843325928118	0.0201008533849386	3.12793506931962	0.0681399631675875	GALNT3//NUCB1//ST3GAL3//MMP24//AP1S1//CABP7//ARFIP2//VPS53//CALN1//SYS1//CD74//STEAP2//MAN1C1//KDELR3//VPS45//GBP4//CUX1//EMP2//DBNL//ST8SIA5//ST6GALNAC6//GOLGA7B//MGAT5//NCAM1//RNF125//GALNT10//SLC30A6//SLC35A2//KIAA0319L//TNKS2//NDFIP1//FAM57B//CREB3L3//PGAP3//HS6ST1//GAL3ST1//GOSR2//
GO:0031253	cell projection membrane	Cellular component	21	332	543	18698	2.17809358982893	0.000748809439252662	0.0201008533849386	3.1256286896579	0.0386740331491713	FERMT2//DPP4//SLC27A4//AQP1//SLC5A6//NF2//PALM//TIRAP//PACSIN1//ITGA5//ARHGEF4//EPS8L2//TIAM1//TLN1//UNC5A//EVC//IQCE//SHANK3//SHISA9//EHD3//MAPRE1//
GO:0030133	transport vesicle	Cellular component	23	381	543	18698	2.07873049018044	0.000811468499504419	0.0211227709416453	3.09072833444149	0.0423572744014733	CD74//TGOLN2//STEAP2//COPS5//DLG4//LGI3//UNC13B//LRRK2//SYT2//SYT9//ABCC8//SCAMP1//NRGN//GOSR2//SYNPR//SYPL2//ATP6V1G2//AP1S1//KDELR3//EDN1//FGFR3//NPTX1//SSPN//
GO:0044444	cytoplasmic part	Cellular component	316	9626	543	18698	1.13041145853063	0.000842296013587637	0.02128036104917	3.07453525472932	0.58195211786372	PPP1R2//CARHSP1//CCDC103//SEPT7//TIMM23//PYURF//EMC8//TOMM34//AKAP10//LRRK2//GLYCTK//DLAT//ELK1//ALDOC//SIRT3//DDAH1//MYCBP//GLRX//SLC25A5//NFKB1//UCHL5//CREBZF//RAF1//CEP85//ABCC8//TGM2//YWHAB//MYO19//OGT//NFS1//SH3BP5//CD74//ACTR3//ACTR2//SGK2//ARL4C//FAM13A//SPRY3//CDKN1B//CDKN2A//TAB1//UNC13B//TGOLN2//CAMKK2//CPLX1//RALBP1//FERMT2//COPS5//TIRAP//AP1S1//UROC1//UBXN2B//CTH//CUX1//RNF217//UBXN2A…
GO:0030863	cortical cytoskeleton	Cellular component	10	105	543	18698	3.27948785407349	0.000958589252980083	0.0235265190945683	3.01836744431733	0.0184162062615101	NF2//MLPH//POLR2M//MAPRE1//BSN//MAEA//SPTBN2//ACTR2//WAS//DLG4//
GO:0014069	postsynaptic density	Cellular component	16	227	543	18698	2.42710995367553	0.00101587554275396	0.0242399192007125	2.99315949520763	0.0294659300184162	DLG4//GRIN2B//ACTR2//CHRM1//CHRNA3//FBXO45//DBNL//SH2D5//NRGN//PALM//RTN4//BCR//TIAM1//SHISA9//SHANK3//BSN//
GO:0031256	leading edge membrane	Cellular component	13	165	543	18698	2.71303086109716	0.0010814223096706	0.0245396197418007	2.96600467520159	0.0239410681399632	FERMT2//DPP4//TIRAP//PACSIN1//ITGA5//NF2//ARHGEF4//EPS8L2//TIAM1//TLN1//UNC5A//PALM//SHISA9//
GO:0044297	cell body	Cellular component	28	513	543	18698	1.87947257134036	0.0011114387490398	0.0245396197418007	2.95411446610669	0.0515653775322284	CPLX1//CHRNA3//LRRK2//ELK1//CRTC1//NPTXR//ASCL1//NPTX2//NRGN//RTN4//KLHL14//PURA//SCN1A//SLC6A3//SPTBN2//CNTN2//TIAM1//FZD3//POLR2M//ZNF804A//SNPH//RBM8A//UNC5A//CCK//CTNND2//GNAO1//GNAZ//NF2//
GO:0099572	postsynaptic specialization	Cellular component	16	229	543	18698	2.40591248683121	0.00111413873100143	0.0245396197418007	2.95306072805178	0.0294659300184162	ACTR2//CHRM1//CHRNA3//DLG4//FBXO45//DBNL//GRIN2B//SH2D5//NRGN//PALM//RTN4//BCR//TIAM1//SHISA9//SHANK3//BSN//
GO:0044448	cell cortex part	Cellular component	13	166	543	18698	2.69668730169296	0.00114302819778861	0.0245465305475104	2.94194305570013	0.0239410681399632	EXOC4//MAEA//SEPT7//SPTBN2//ACTR2//DLG4//NF2//MLPH//POLR2M//MAPRE1//BSN//WAS//UNC13B//
GO:0032279	asymmetric synapse	Cellular component	16	232	543	18698	2.37480154950149	0.00127655328222582	0.0267453480349263	2.89396105340675	0.0294659300184162	ACTR2//CHRM1//CHRNA3//DLG4//FBXO45//DBNL//GRIN2B//SH2D5//NRGN//PALM//RTN4//BCR//TIAM1//SHISA9//SHANK3//BSN//
GO:0031984	organelle subcompartment	Cellular component	69	1655	543	18698	1.43564287025755	0.00141044032161912	0.028846862768353	2.85064528493564	0.12707182320442	TGOLN2//LRRK2//NUCB1//RBFOX1//SYS1//SCAMP1//PARP16//RTN4//MMP24//AP1S1//CABP7//ARFIP2//VPS53//CALN1//CD74//GALNT3//ST3GAL3//KDELR3//VPS45//GBP4//CUX1//EMP2//DBNL//ST8SIA5//ST6GALNAC6//GOLGA7B//MGAT5//NCAM1//RNF125//GALNT10//SLC30A6//MAN1C1//SLC35A2//KIAA0319L//TNKS2//NDFIP1//FAM57B//CREB3L3//PGAP3//HS6ST1//GAL3ST1//GOSR2//PYURF//AGPAT1//EBP//FAXDC2//SLC27A4//CYP2C18//ESYT1//LCLAT1//CYP2S1//HMOX1/…
GO:0098984	neuron to neuron synapse	Cellular component	16	235	543	18698	2.34448493397594	0.00145851429195429	0.0291363669020636	2.83608931087789	0.0294659300184162	ACTR2//CHRM1//CHRNA3//DLG4//FBXO45//DBNL//GRIN2B//SH2D5//NRGN//PALM//RTN4//BCR//TIAM1//SHISA9//SHANK3//BSN//
GO:0043025	neuronal cell body	Cellular component	25	449	543	18698	1.91729523762648	0.00153517981234029	0.0299708967909161	2.81384074922025	0.0460405156537753	UNC5A//CCK//LRRK2//CTNND2//CPLX1//CHRNA3//ELK1//CRTC1//NPTXR//ASCL1//NPTX2//NRGN//RTN4//KLHL14//PURA//SCN1A//SLC6A3//SPTBN2//CNTN2//TIAM1//FZD3//POLR2M//ZNF804A//SNPH//RBM8A//
GO:0031224	intrinsic component of membrane	Cellular component	191	5506	543	18698	1.19451741579084	0.00197236445846206	0.0376502459959758	2.70501283195355	0.351749539594843	MUC22//GPNMB//AGPAT1//TGOLN2//FAXDC2//SLC26A1//TOMM34//SLC27A4//KDELR3//PTPRT//VPS45//VSIG4//SMIM12//CHRNA3//PIK3IP1//TM4SF18//ANO4//TMEM132E//TEDDM1//SYT2//FAM168B//TPRA1//LETM2//SYT9//PRIMA1//CTNS//RNF217//CCDC167//CABP7//DPP4//EMP2//EVC//CYB561A3//FGFR2//P2RX2//AVL9//FAM189A1//NPTXR//FZD2//LCLAT1//SYT14//FAM19A5//GALNT3//GPR160//C16ORF54//EMC10//RNF149//HTR3E//SLC25A5//ST8SIA5//TIMM22//ST6GALN…
GO:0071944	cell periphery	Cellular component	194	5614	543	18698	1.18993885976981	0.00214813348257774	0.0391753824037779	2.66793873556755	0.357274401473296	PTPRU//ARL4C//CD96//GPNMB//UNC13B//TGOLN2//SLC12A7//SLC26A1//SLC27A4//PTPRT//CDC42EP1//AKAP10//CHRM1//CHRNA3//PIK3IP1//TIRAP//LRRK2//ANO4//SYT2//FAM168B//LYPD6//SYT9//PRIMA1//CTNS//DGKG//CABP7//DLG4//DPP4//EFNA3//EMP2//EWSR1//FGFR3//FGFR2//P2RX2//MGRN1//ESYT1//CRTC1//NPTXR//ARFIP2//FZD2//SYT14//STEAP2//GPR160//GNAO1//GNAZ//HTR3E//DBNL//GRIN2B//GRM2//SLC39A2//PACSIN1//ST6GALNAC6//KCNIP3//KCNIP2//C…
GO:0030672	synaptic vesicle membrane	Cellular component	9	98	543	18698	3.16236328785658	0.00218907841138689	0.0391753824037779	2.65973868200322	0.0165745856353591	SYNPR//SYPL2//ATP6V1G2//UNC13B//LRRK2//SYT2//SYT9//ABCC8//SCAMP1//
GO:0099501	exocytic vesicle membrane	Cellular component	9	98	543	18698	3.16236328785658	0.00218907841138689	0.0391753824037779	2.65973868200322	0.0165745856353591	UNC13B//LRRK2//SYT2//SYT9//ABCC8//SCAMP1//SYNPR//SYPL2//ATP6V1G2//
GO:0012505	endomembrane system	Cellular component	157	4421	543	18698	1.2228535913685	0.00235667400913	0.0413139382416871	2.62770048783096	0.289134438305709	EBP//ATP1B4//GNAZ//PARP16//LRRC59//RTN4//TNKS2//POLR2M//PLA2G4C//CDKN1B//TGOLN2//LRRK2//STEAP2//PACSIN1//SMPD1//VPS26A//AGPAT1//KDELR3//UBXN2B//UBXN2A//DLG4//FGFR3//VASH1//ESYT1//LCLAT1//CYP2S1//KCNIP3//HMOX1//LRRTM1//ITGA5//MEST//REEP2//DNAJB12//RGMA//MAN1C1//APMAP//KLHL14//TGM2//THBS1//SLC35A2//NPHS2//MOGAT2//EDEM3//FAM57B//CREB3L3//UNC13B//VPS45//AP1S1//GLYCTK//CUX1//DBI//EMP2//FGFR2//MAPRE1//…
GO:0002102	podosome	Cellular component	5	34	543	18698	5.06391506878995	0.0028113747210829	0.0482994177082042	2.55108126451262	0.00920810313075507	ACTR2//DBNL//BIN2//SH3GL1//FERMT3//
GO:0032588	trans-Golgi network membrane	Cellular component	8	85	543	18698	3.24090564402557	0.00325986093308813	0.0549062851278962	2.48680092670528	0.0147329650092081	MMP24//AP1S1//CABP7//ARFIP2//VPS53//CALN1//SYS1//CD74//
GO:0044431	Golgi apparatus part	Cellular component	42	935	543	18698	1.54679587555766	0.003453339265373	0.0570465082491424	2.46176075329214	0.0773480662983425	KDELR3//VPS45//GBP4//AP1S1//CUX1//EMP2//GALNT3//DBNL//ST8SIA5//ST6GALNAC6//GOLGA7B//MGAT5//NCAM1//RNF125//GALNT10//SLC30A6//MAN1C1//ST3GAL3//SLC35A2//KIAA0319L//TNKS2//NDFIP1//FAM57B//CREB3L3//PGAP3//HS6ST1//GAL3ST1//GOSR2//CD74//VPS53//UBXN2A//NUCB1//MMP24//CABP7//ARFIP2//CALN1//SYS1//STEAP2//TGOLN2//LRRK2//RBFOX1//SCAMP1//
GO:0016021	integral component of membrane	Cellular component	184	5369	543	18698	1.18010253940585	0.00439701872130564	0.0712563747008887	2.35684168526898	0.338858195211786	PTPRU//CD96//MAEA//GPNMB//EBP//SLC12A7//SLC26A1//MMP24//CHRM1//CHRNA3//EFNA3//FGFR3//FGFR2//P2RX2//ATP1B4//STEAP2//GPR3//HTR3E//GPR34//GRIN2B//GRM2//SLC25A5//SLC39A2//IL4R//AQP1//KCNA6//KCNJ12//KIT//TRABD2B//MRC1//PALM//CLEC1A//REEP2//KCNQ5//PTAFR//SLC39A8//SLC5A3//SLC6A3//ABCC8//CNTN2//TMPRSS2//TNFSF4//NPHS2//SLMAP//SLC52A2//SSPN//TSPAN14//RELT//SLC5A6//CHRFAM7A//TSPAN18//HS6ST1//GAL3ST1//CD79A/…
GO:0043195	terminal bouton	Cellular component	7	71	543	18698	3.3949627785127	0.00447944613952036	0.0712563747008887	2.3487756809617	0.0128913443830571	UNC13B//CPLX1//AP1S1//LRRK2//TBC1D24//CPLX3//CCK//
GO:0032587	ruffle membrane	Cellular component	8	90	543	18698	3.06085533046859	0.00463216694310406	0.0723460255295707	2.33421579704349	0.0147329650092081	TIRAP//PACSIN1//ITGA5//NF2//ARHGEF4//EPS8L2//TIAM1//TLN1//
GO:0031226	intrinsic component of plasma membrane	Cellular component	69	1741	543	18698	1.36472656535109	0.00485314072653392	0.07444371221594	2.31397711526394	0.12707182320442	PRSS8//PTPRU//CD96//MAEA//GPNMB//EBP//SLC12A7//SLC26A1//MMP24//CHRM1//CHRNA3//EFNA3//FGFR3//FGFR2//P2RX2//ATP1B4//STEAP2//GPR3//HTR3E//GPR34//GRIN2B//GRM2//SLC25A5//SLC39A2//IL4R//AQP1//KCNA6//KCNJ12//KIT//TRABD2B//MRC1//PALM//CLEC1A//REEP2//KCNQ5//PTAFR//SLC39A8//SLC5A3//SLC6A3//ABCC8//CNTN2//TMPRSS2//TNFSF4//NPHS2//SLMAP//SLC52A2//SSPN//TSPAN14//RELT//SLC5A6//CHRFAM7A//TSPAN18//HS6ST1//GAL3ST1/…
GO:0008076	voltage-gated potassium channel complex	Cellular component	8	92	543	18698	2.99431499719753	0.00529071317950653	0.0778210255708116	2.27648578183101	0.0147329650092081	DLG4//KCNIP3//KCNIP2//KCNA6//KCNQ5//ABCC8//CNTN2//KCNQ4//
GO:0099568	cytoplasmic region	Cellular component	24	468	543	18698	1.76587807527034	0.00533863818083579	0.0778210255708116	2.27256951188065	0.0441988950276243	FERMT2//FGFR2//ARFIP2//DBNL//BIN2//RHOF//NDFIP1//PARD6B//PLA2G4C//UNC13B//LRRK2//DLG4//CCDC103//SEPT7//BSN//EXOC4//MAEA//SPTBN2//ACTR2//WAS//NF2//MLPH//POLR2M//MAPRE1//
GO:0008021	synaptic vesicle	Cellular component	12	176	543	18698	2.34781516825716	0.00541437289523267	0.0778210255708116	2.26645183708324	0.0220994475138122	UNC13B//LRRK2//SYT2//SYT9//ABCC8//SCAMP1//SYNPR//SYPL2//ATP6V1G2//COPS5//DLG4//LGI3//
GO:0098797	plasma membrane protein complex	Cellular component	28	574	543	18698	1.67973768135471	0.00543569445197753	0.0778210255708116	2.26474496355647	0.0515653775322284	GNAO1//GNAZ//SCN3B//SCN1A//SCN7A//ATP1B4//CACNG1//CACNA2D2//DLG4//KCNIP3//KCNIP2//KCNA6//KCNQ5//ABCC8//CNTN2//KCNQ4//PGM5//SSPN//SLC6A3//ITGA5//CD74//CHRNA3//CHRFAM7A//CD79A//SHISA9//SHANK3//GRIN2B//EVC//
GO:0005886	plasma membrane	Cellular component	187	5503	543	18698	1.17013890631897	0.00586960287670604	0.0826555552637785	2.23139128108449	0.344383057090239	KRT2//EVPLL//AQP1//PGM5//ABCC8//SLMAP//SSPN//PPP3CB//SCN1A//GNAO1//GNAZ//SCN3B//SCN7A//CD81//BIN2//CD74//PRSS8//PTPRU//CD96//MAEA//GPNMB//EBP//SLC12A7//SLC26A1//MMP24//CHRM1//CHRNA3//EFNA3//FGFR3//FGFR2//P2RX2//ATP1B4//STEAP2//GPR3//HTR3E//GPR34//GRIN2B//GRM2//SLC25A5//SLC39A2//IL4R//KCNA6//KCNJ12//KIT//TRABD2B//MRC1//PALM//CLEC1A//REEP2//KCNQ5//PTAFR//SLC39A8//SLC5A3//SLC6A3//CNTN2//TMPRSS2//TNF…
GO:0030864	cortical actin cytoskeleton	Cellular component	7	75	543	18698	3.21389809699202	0.00605677101438499	0.0839155855057533	2.21775884520229	0.0128913443830571	MAEA//SPTBN2//ACTR2//WAS//NF2//MLPH//POLR2M//
GO:0005802	trans-Golgi network	Cellular component	13	202	543	18698	2.21608956475758	0.00626776686312811	0.0854605037369372	2.20288716599094	0.0239410681399632	MMP24//AP1S1//CABP7//ARFIP2//VPS53//CALN1//SYS1//CD74//TGOLN2//LRRK2//NUCB1//RBFOX1//SCAMP1//
GO:0030658	transport vesicle membrane	Cellular component	13	203	543	18698	2.20517286739424	0.0065251288622221	0.0866420699075924	2.18541090719284	0.0239410681399632	GOSR2//CD74//NRGN//UNC13B//LRRK2//SYT2//SYT9//ABCC8//SCAMP1//SYNPR//SYPL2//ATP6V1G2//AP1S1//
GO:0098794	postsynapse	Cellular component	23	450	543	18698	1.75999181501944	0.00655735598140216	0.0866420699075924	2.18327123900207	0.0423572744014733	DLG4//TIAM1//SHANK3//ZNF804A//CHRM1//CHRNA3//FBXO45//GRIN2B//LRRTM1//SH2D5//IQSEC3//BCR//SHISA9//SSPN//PALM//NRGN//GRIPAP1//ACTR2//DBNL//RTN4//BSN//LRRK2//P2RX2//
GO:0044424	intracellular part	Cellular component	442	14395	543	18698	1.05731873086176	0.0066570158485461	0.0866420699075924	2.17672040910993	0.813996316758748	UBE4B//RNF217//FBXL3//FBXO10//MED1//UBE2E1//GNAO1//GNAZ//ACTR2//ARL4C//TRIB1//CD96//SPRY3//CDKN1B//CDKN2A//MAEA//EMC8//PPIH//CAMKK2//TOMM34//FERMT2//COPS5//PRDM4//CDC42EP1//RASSF1//TIRAP//LRRK2//SLAIN1//LYPD6//GLYCTK//CAPSL//NEK7//CTH//CTNND2//CYP2C18//PRUNE2//DGKG//DAPK3//DAZL//DLG4//DLX5//DYNC1I1//EDN1//TET3//EMP2//EVC//EWSR1//FGFR3//FGFR2//VASH1//KLHDC10//AVL9//MGRN1//TTC28//LARP1//CRTC1//HAAO…
GO:0005887	integral component of plasma membrane	Cellular component	66	1678	543	18698	1.35440112209352	0.00691437157746369	0.0881874849397727	2.16024728523534	0.121546961325967	SCN3B//SCN1A//SCN7A//ITGA5//ATP1B4//CHRNA3//CHRFAM7A//DLG4//KCNIP3//KCNIP2//KCNA6//KCNQ5//ABCC8//CNTN2//KCNQ4//SHISA9//SHANK3//GRIN2B//PTPRU//CD96//MAEA//GPNMB//EBP//SLC12A7//SLC26A1//MMP24//CHRM1//EFNA3//FGFR3//FGFR2//P2RX2//STEAP2//GPR3//HTR3E//GPR34//GRM2//SLC25A5//SLC39A2//IL4R//AQP1//KCNJ12//KIT//TRABD2B//MRC1//PALM//CLEC1A//REEP2//PTAFR//SLC39A8//SLC5A3//SLC6A3//TMPRSS2//TNFSF4//NPHS2//SLMA…
GO:0001518	voltage-gated sodium channel complex	Cellular component	3	14	543	18698	7.37884767166535	0.00698108146205418	0.0881874849397727	2.15607729419326	0.00552486187845304	SCN3B//SCN1A//SCN7A//
GO:0005794	Golgi apparatus	Cellular component	60	1501	543	18698	1.37646725387495	0.00713261102580638	0.0887958387125751	2.14675145941575	0.110497237569061	KDELR3//VPS45//GBP4//AP1S1//CUX1//EMP2//GALNT3//DBNL//ST8SIA5//ST6GALNAC6//GOLGA7B//MGAT5//NCAM1//RNF125//GALNT10//SLC30A6//MAN1C1//ST3GAL3//SLC35A2//KIAA0319L//TNKS2//NDFIP1//FAM57B//CREB3L3//PGAP3//HS6ST1//GAL3ST1//GOSR2//CD74//VPS53//UBXN2A//NUCB1//TGOLN2//LRRK2//RBFOX1//SYS1//SCAMP1//STEAP2//MMP24//CABP7//ARFIP2//CALN1//UNC13B//GLYCTK//UBXN2B//DBI//FGFR3//FGFR2//MAPRE1//KCNIP3//ITGA5//TRIM68/…
GO:0034705	potassium channel complex	Cellular component	8	99	543	18698	2.78259575497145	0.00816987608792552	0.1002560508504	2.08778453033886	0.0147329650092081	DLG4//KCNIP3//KCNIP2//KCNA6//KCNQ5//ABCC8//CNTN2//KCNQ4//
GO:0005623	cell	Cellular component	507	16915	543	18698	1.03212258889508	0.00921374814013983	0.111473375385635	2.0355636634576	0.933701657458563	PTPRU//ARL4C//CD96//GPNMB//UNC13B//TGOLN2//SLC12A7//SLC26A1//SLC27A4//PTPRT//CDC42EP1//AKAP10//CHRM1//CHRNA3//PIK3IP1//TIRAP//LRRK2//ANO4//SYT2//FAM168B//LYPD6//SYT9//PRIMA1//CTNS//DGKG//CABP7//DLG4//DPP4//EFNA3//EMP2//EWSR1//FGFR3//FGFR2//P2RX2//MGRN1//ESYT1//CRTC1//NPTXR//ARFIP2//FZD2//SYT14//STEAP2//GPR160//GNAO1//GNAZ//HTR3E//DBNL//GRIN2B//GRM2//SLC39A2//PACSIN1//ST6GALNAC6//KCNIP3//KCNIP2//C…
GO:0098588	bounding membrane of organelle	Cellular component	77	2040	543	18698	1.29973820098942	0.0096884712821586	0.114511682786598	2.01374474370246	0.141804788213628	KDELR3//VPS45//GBP4//AP1S1//CUX1//EMP2//GALNT3//DBNL//ST8SIA5//ST6GALNAC6//GOLGA7B//MGAT5//NCAM1//RNF125//GALNT10//SLC30A6//MAN1C1//ST3GAL3//SLC35A2//KIAA0319L//TNKS2//NDFIP1//FAM57B//CREB3L3//PGAP3//HS6ST1//GAL3ST1//GOSR2//CD74//CTNS//SYT9//RHOF//PTAFR//TAB1//STEAP2//EHD3//MRC1//VPS53//UBE2D3//VPS26A//DLG4//EVC//IQCE//SHANK3//NUCB1//MMP24//CABP7//ARFIP2//CALN1//SYS1//NRGN//TSPAN14//SCAMP1//SYT2/…
GO:0070382	exocytic vesicle	Cellular component	12	190	543	18698	2.17481826112242	0.00973149341492624	0.114511682786598	2.0118205068958	0.0220994475138122	COPS5//DLG4//LGI3//UNC13B//LRRK2//SYT2//SYT9//ABCC8//SCAMP1//SYNPR//SYPL2//ATP6V1G2//
GO:0005622	intracellular	Cellular component	448	14673	543	18698	1.05136719590825	0.0104494794769855	0.121298687442305	1.98090534265371	0.825046040515654	SATB2//NRIP1//OGT//KDELR3//VPS45//GBP4//AP1S1//CUX1//EMP2//GALNT3//DBNL//ST8SIA5//ST6GALNAC6//GOLGA7B//MGAT5//NCAM1//RNF125//GALNT10//SLC30A6//MAN1C1//ST3GAL3//SLC35A2//KIAA0319L//TNKS2//NDFIP1//FAM57B//CREB3L3//PGAP3//HS6ST1//GAL3ST1//GOSR2//CD74//EXOC4//UBE4B//RNF217//FBXL3//FBXO10//MED1//UBE2E1//PPP1R2//CARHSP1//CEP85//GNAO1//GNAZ//DDX39B//POLR2E//MIS12//PYURF//DYNC1I1//TTK//CENPO//SEPT7//PML/…
GO:0060076	excitatory synapse	Cellular component	4	30	543	18698	4.59128299570289	0.0105911232638516	0.121303665115314	1.97505797743522	0.00736648250460405	DLG4//FGFR2//LRRTM1//BSN//
GO:0030665	clathrin-coated vesicle membrane	Cellular component	8	104	543	18698	2.64881711290551	0.0108521695663055	0.122658074440216	1.96448342895988	0.0147329650092081	NRGN//FZD2//CD74//AP1S1//TGOLN2//SYT2//SYT9//DBNL//
GO:0097060	synaptic membrane	Cellular component	17	317	543	18698	1.84665167808239	0.0116153119968101	0.12957861045792	1.93496912020097	0.0313075506445672	PALM//SHISA9//UNC13B//FBXO45//GRM2//FOSL1//SNPH//CHRM1//CHRNA3//DLG4//GRIN2B//LRRTM1//SH2D5//IQSEC3//BCR//SSPN//SHANK3//
GO:0030140	trans-Golgi network transport vesicle	Cellular component	4	32	543	18698	4.30432780847145	0.0132803390914874	0.146253990763945	1.87679083583534	0.00736648250460405	NRGN//AP1S1//TGOLN2//STEAP2//
GO:0030285	integral component of synaptic vesicle membrane	Cellular component	3	18	543	18698	5.73910374462861	0.0143606655567971	0.156149515358085	1.84282543189412	0.00552486187845304	SYNPR//SYPL2//ATP6V1G2//
GO:0030136	clathrin-coated vesicle	Cellular component	11	179	543	18698	2.11609411813122	0.0156677265864832	0.165102525598076	1.80499401582073	0.0202578268876611	TGOLN2//STEAP2//SYT2//SYT9//DBNL//EDN1//NRGN//FZD2//CD74//AP1S1//SCAMP1//
GO:0044464	cell part	Cellular component	505	16886	543	18698	1.02981667335217	0.0157553918849926	0.165102525598076	1.80257079011783	0.930018416206261	PTPRU//ARL4C//CD96//GPNMB//UNC13B//TGOLN2//SLC12A7//SLC26A1//SLC27A4//PTPRT//CDC42EP1//AKAP10//CHRM1//CHRNA3//PIK3IP1//TIRAP//LRRK2//ANO4//SYT2//FAM168B//LYPD6//SYT9//PRIMA1//CTNS//DGKG//CABP7//DLG4//DPP4//EFNA3//EMP2//EWSR1//FGFR3//FGFR2//P2RX2//MGRN1//ESYT1//CRTC1//NPTXR//ARFIP2//FZD2//SYT14//STEAP2//GPR160//GNAO1//GNAZ//HTR3E//DBNL//GRIN2B//GRM2//SLC39A2//PACSIN1//ST6GALNAC6//KCNIP3//KCNIP2//C…
GO:0015629	actin cytoskeleton	Cellular component	23	487	543	18698	1.62627580443275	0.0157659410424009	0.165102525598076	1.80228010183807	0.0423572744014733	DBNL//BIN2//SH3GL1//FERMT3//MYOM3//LMOD1//DAPK3//WAS//ACTR3//ACTR2//MYO19//CGNL1//NF2//MLPH//POLR2M//FERMT2//PGM5//SEPT7//MAEA//SPTBN2//PARVA//KLHL14//ONECUT2//
GO:0030532	small nuclear ribonucleoprotein complex	Cellular component	6	70	543	18698	2.95153906866614	0.0159528633581377	0.165102525598076	1.79716135467379	0.0110497237569061	LSM11//SNRPB//SNRPA//CCDC97//DDX39B//PPIH//
GO:0031252	cell leading edge	Cellular component	19	385	543	18698	1.69937097892899	0.017787767131734	0.180634367497803	1.74987856474508	0.0349907918968692	ARFIP2//DBNL//ITGA5//TLN1//ACTR3//ACTR2//DPP4//NF2//BRK1//ARHGEF6//FERMT2//TIRAP//PACSIN1//ARHGEF4//EPS8L2//TIAM1//UNC5A//PALM//SHISA9//
GO:0031225	anchored component of membrane	Cellular component	10	159	543	18698	2.16569952627495	0.0178741807186417	0.180634367497803	1.74777385540254	0.0184162062615101	PRSS8//LYPD6//EFNA3//NCAM1//SPRN//NRN1//RGMA//CNTN2//SEMA7A//VNN2//
GO:0031674	I band	Cellular component	9	138	543	18698	2.24573624789815	0.0194376054761492	0.194150036093165	1.71135723696875	0.0165745856353591	MYOM3//BMP10//PGM5//PPP3CB//PARVA//SCN3B//SCN1A//FERMT2//POLR2M//
GO:0001726	ruffle	Cellular component	10	164	543	18698	2.09967210169339	0.0216660858851635	0.213921468682247	1.66421953962677	0.0184162062615101	TIRAP//PACSIN1//ITGA5//NF2//ARHGEF4//EPS8L2//TIAM1//TLN1//ARFIP2//DBNL//
GO:0019005	SCF ubiquitin ligase complex	Cellular component	5	56	543	18698	3.0745198631939	0.0229799646838141	0.222570406768594	1.63865064308187	0.00920810313075507	FBXO45//FBXL3//SKP1//TRIM21//FBXL20//
GO:0031410	cytoplasmic vesicle	Cellular component	82	2279	543	18698	1.23898158945032	0.0230602633322525	0.222570406768594	1.6371357376705	0.151012891344383	CDKN1B//TGOLN2//LRRK2//STEAP2//PACSIN1//SMPD1//VPS26A//NUCB1//KDELR3//EDN1//FGFR3//NPTX1//SSPN//TIRAP//DPP4//EHD3//MGRN1//DBNL//NF2//WDFY1//CTNS//DYNC1I1//AVL9//VPS53//WAS//SCAMP1//GPNMB//ATP6V1G2//YWHAB//IL1B//THBS1//CD74//CD79A//GRIPAP1//COPS5//DLG4//LGI3//KIT//SKIL//SYT9//UNC13B//WDR91//SNX19//PML//SH3GL1//CYB561A3//GOSR2//RHOF//PTAFR//ALAD//ALDOC//NFKB1//BIN2//S100A12//SYT2//ABCC8//NRGN//FERM…
GO:0031982	vesicle	Cellular component	147	4372	543	18698	1.15779723301977	0.0235175165650814	0.223933416277724	1.62860854139802	0.270718232044199	WAS//SLC5A6//EBP//LRRK2//EMP2//FGFR2//NRBF2//SLC39A2//ITGA5//ARHGDIB//PALM//RHOF//TP53INP2//TRIM21//MAPKAP1//KIAA0319L//ACTR3//ACTR2//MMP24//VSIG4//PIK3IP1//AP1S1//FAM168B//CPNE8//CTH//CTNS//DBI//DPP4//DPYS//ALAD//ALDOC//MGRN1//HAAO//DDAH1//CARHSP1//FSHB//GALNT3//GLRX//GNAZ//RNF149//DBNL//SLC25A5//CD209//IL1B//AQP1//KRT2//KRT9//TRABD2B//LGALS3BP//MEST//MGAT5//ASNA1//NCAM1//NUCB1//PABPC3//PLLP//RE…
GO:0097708	intracellular vesicle	Cellular component	82	2282	543	18698	1.23735277929767	0.0237228648210394	0.223933416277724	1.62483286586252	0.151012891344383	EBP//LRRK2//EMP2//FGFR2//NRBF2//SLC39A2//ITGA5//ARHGDIB//PALM//RHOF//TP53INP2//TRIM21//MAPKAP1//KIAA0319L//CDKN1B//TGOLN2//STEAP2//PACSIN1//SMPD1//VPS26A//NUCB1//KDELR3//EDN1//FGFR3//NPTX1//SSPN//TIRAP//DPP4//EHD3//MGRN1//DBNL//NF2//WDFY1//CTNS//CD74//CD79A//DYNC1I1//AVL9//VPS53//GRIPAP1//COPS5//DLG4//LGI3//UNC13B//WAS//SCAMP1//IL1B//THBS1//GPNMB//ATP6V1G2//YWHAB//KIT//SKIL//SYT9//WDR91//SNX19//P…
GO:0031090	organelle membrane	Cellular component	103	2950	543	18698	1.20229359802728	0.0241152334791943	0.225162886506825	1.61770852896354	0.189686924493554	WAS//SLC5A6//AQP1//DNAJB12//RNF123//LRRK2//NRGN//SNPH//AP1S1//PACSIN1//SNX19//YWHAB//ATP1B4//SMAD1//TIMM23//LETM2//GPD2//SLC25A5//TIMM22//CHDH//SLC25A2//CABS1//TOMM34//RAF1//MYO19//SNN//KDELR3//VPS45//GBP4//CUX1//EMP2//GALNT3//DBNL//ST8SIA5//ST6GALNAC6//GOLGA7B//MGAT5//NCAM1//RNF125//GALNT10//SLC30A6//MAN1C1//ST3GAL3//SLC35A2//KIAA0319L//TNKS2//NDFIP1//FAM57B//CREB3L3//PGAP3//HS6ST1//GAL3ST1//GOS…
GO:0034706	sodium channel complex	Cellular component	3	23	543	18698	4.4914724957963	0.0280133557094274	0.258747016713958	1.55263486408628	0.00552486187845304	SCN3B//SCN1A//SCN7A//
GO:0120114	Sm-like protein family complex	Cellular component	6	81	543	18698	2.55071277539049	0.0303483413745031	0.277332183411683	1.51786503940206	0.0110497237569061	SNRPB//LSM11//SNRPA//CCDC97//DDX39B//PPIH//
GO:0098562	cytoplasmic side of membrane	Cellular component	11	199	543	18698	1.90342134243964	0.0312112908892366	0.281647999167449	1.50568826867916	0.0202578268876611	NPTXR//KIT//NPTX2//PGM5//LRRK2//FERMT2//DLG4//TIAM1//NPHS2//GNAO1//GNAZ//
GO:0098796	membrane protein complex	Cellular component	45	1166	543	18698	1.32895198203235	0.0315067429572194	0.281647999167449	1.50159649015567	0.0828729281767956	PYURF//TOMM40L//VPS26A//CPLX1//CPLX3//GOSR2//INSIG2//RNF125//EMC8//EMC10//EVC//NRBF2//KCNQ5//GNAO1//GNAZ//SCN3B//SCN1A//SCN7A//ATP1B4//CACNG1//CACNA2D2//DLG4//KCNIP3//KCNIP2//KCNA6//ABCC8//CNTN2//KCNQ4//PGM5//SSPN//SLC6A3//ITGA5//TIMM23//TIMM22//ATP6V1G2//AP1S1//CHRNA3//CHRFAM7A//SHISA9//SHANK3//GRIN2B//SESTD1//BEST1//CD74//CD79A//
GO:0031588	nucleotide-activated protein kinase complex	Cellular component	2	10	543	18698	6.88692449355433	0.0324600138737805	0.281647999167449	1.48865129888733	0.00368324125230203	PRKAA1//PRKAB1//
GO:0044224	juxtaparanode region of axon	Cellular component	2	10	543	18698	6.88692449355433	0.0324600138737805	0.281647999167449	1.48865129888733	0.00368324125230203	DLG4//CNTN2//
GO:0072546	ER membrane protein complex	Cellular component	2	10	543	18698	6.88692449355433	0.0324600138737805	0.281647999167449	1.48865129888733	0.00368324125230203	EMC8//EMC10//
GO:0009898	cytoplasmic side of plasma membrane	Cellular component	10	176	543	18698	1.9565126402143	0.0330970311800187	0.284303497836361	1.48021096090589	0.0184162062615101	FERMT2//DLG4//TIAM1//NPHS2//GNAO1//GNAZ//NPTXR//KIT//NPTX2//PGM5//
GO:0044304	main axon	Cellular component	5	63	543	18698	2.73290654506124	0.035929268479949	0.302580800238002	1.44455162494274	0.00920810313075507	SCN1A//CNTN2//CCK//DLG4//TIAM1//
GO:0097525	spliceosomal snRNP complex	Cellular component	5	63	543	18698	2.73290654506124	0.035929268479949	0.302580800238002	1.44455162494274	0.00920810313075507	SNRPB//SNRPA//CCDC97//DDX39B//PPIH//
GO:0000151	ubiquitin ligase complex	Cellular component	15	311	543	18698	1.66083388108223	0.0387848419005588	0.319569132620175	1.41133797453963	0.0276243093922652	FBXO45//FBXL3//SKP1//TRIM21//FBXL20//ZSWIM6//KLHL14//KLHL22//DCAF16//CDKN1B//UBE4B//RNF217//FBXO10//MED1//UBE2E1//
GO:0005885	Arp2/3 protein complex	Cellular component	2	11	543	18698	6.26084044868575	0.0389230277784275	0.319569132620175	1.40979338381175	0.00368324125230203	ACTR3//ACTR2//
GO:0005925	focal adhesion	Cellular component	18	393	543	18698	1.57715828096664	0.0390625831491483	0.319569132620175	1.4082390408657	0.0331491712707182	ACTR3//ACTR2//FERMT2//CDC42EP1//DPP4//FGFR3//FZD2//EHD3//ITGA5//PGM5//LIMS2//PARVA//TGM2//TLN1//YWHAB//NUP214//DIXDC1//CD81//
GO:0005924	cell-substrate adherens junction	Cellular component	18	396	543	18698	1.56521011217144	0.0415490727686314	0.336704278379758	1.38143866372007	0.0331491712707182	ACTR3//ACTR2//FERMT2//CDC42EP1//DPP4//FGFR3//FZD2//EHD3//ITGA5//PGM5//LIMS2//PARVA//TGM2//TLN1//YWHAB//NUP214//DIXDC1//CD81//
GO:0044422	organelle part	Cellular component	291	9321	543	18698	1.07504292866876	0.0421566020648111	0.338098924875758	1.37513440168483	0.535911602209945	AQP1//CYP2C18//CYP2S1//CYP4F3//LRRC59//SLC39A8//CYP4F2//EPS8L2//ESYT1//WAS//SLC5A6//DNAJB12//RNF123//LRRK2//NRGN//SNPH//TRABD2B//RGS9BP//WDR19//CCDC103//SEPT7//EVC//IQCE//SHANK3//KIF2A//MYOM3//LMOD1//BMP10//PGM5//PPP3CB//PARVA//SCN3B//SCN1A//FERMT2//POLR2M//NUCB1//DLG4//GRIN2B//CD74//SYT9//RHOF//PTAFR//AP1S1//PACSIN1//SNX19//YWHAB//ATP1B4//SMAD1//TIMM23//LETM2//GPD2//SLC25A5//TIMM22//CHDH//SLC25A…
GO:0098563	intrinsic component of synaptic vesicle membrane	Cellular component	3	27	543	18698	3.82606916308574	0.0425083630810033	0.338098924875758	1.37152561859381	0.00552486187845304	SYNPR//SYPL2//ATP6V1G2//
GO:0005687	U4 snRNP	Cellular component	2	12	543	18698	5.73910374462861	0.0458265240777317	0.355554453761552	1.33888308255686	0.00368324125230203	SNRPB//DDX39B//
GO:0043194	axon initial segment	Cellular component	2	12	543	18698	5.73910374462861	0.0458265240777317	0.355554453761552	1.33888308255686	0.00368324125230203	SCN1A//CCK//
GO:0030055	cell-substrate junction	Cellular component	18	401	543	18698	1.5456937766082	0.0459447547934019	0.355554453761552	1.33776406195593	0.0331491712707182	ACTR3//ACTR2//FERMT2//CDC42EP1//DPP4//FGFR3//FZD2//EHD3//ITGA5//PGM5//LIMS2//PARVA//TGM2//TLN1//YWHAB//NUP214//DIXDC1//CD81//
GO:0031461	cullin-RING ubiquitin ligase complex	Cellular component	10	188	543	18698	1.8316288546687	0.048206261336085	0.369724807925866	1.3168965491656	0.0184162062615101	FBXO45//FBXL3//SKP1//TRIM21//FBXL20//ZSWIM6//KLHL14//KLHL22//DCAF16//CDKN1B//
GO:0070161	anchoring junction	Cellular component	23	546	543	18698	1.45054270468635	0.0486809787114113	0.370061599230994	1.31264069903909	0.0423572744014733	CD96//CTNND2//NF2//JAM3//CDC42EP1//EIF4G2//PGM5//ACTR3//ACTR2//FERMT2//DPP4//FGFR3//FZD2//EHD3//ITGA5//LIMS2//PARVA//TGM2//TLN1//YWHAB//NUP214//DIXDC1//CD81//
